# Supplementary material for: Bridging the Gap between Charge Storage Site and Transportation Pathway in Molecular-Cage-Based Flexible Electrodes
Source: ACS Cent Sci. 2023 Apr 5;9(4):805–15. doi: 10.1021/acscentsci.3c00027 (PMC10141610; doi:10.1021/acscentsci.3c00027)
Supplement: Supplementary file 2 — oc3c00027_si_002.cif [file oc3c00027_si_002.cif]

data_lkkmn24
_audit_creation_date               2022-04-27
_audit_creation_method
;
Olex2 1.2
(compiled 2018.05.29 svn.r3508 for OlexSys, GUI svn.r5506)
;
_shelx_SHELXL_version_number       '2014/7'
_audit_contact_author_address      ?
_audit_contact_author_email        ?
_audit_contact_author_name         ''
_audit_contact_author_phone        ?
_publ_contact_author_id_orcid      ?
_publ_section_references
;
Dolomanov, O.V., Bourhis, L.J., Gildea, R.J, Howard, J.A.K. & Puschmann, H.
 (2009), J. Appl. Cryst. 42, 339-341.

Sheldrick, G.M. (2015). Acta Cryst. A71, 3-8.

Sheldrick, G.M. (2015). Acta Cryst. C71, 3-8.
;
_chemical_name_common              ?
_chemical_name_systematic          ?
_chemical_formula_moiety           'C312 H288 Mn24 O126 S24'
_chemical_formula_sum              'C312 H288 Mn24 O126 S24'
_chemical_formula_weight           8141.41
_chemical_melting_point            ?
loop_
  _atom_type_symbol
  _atom_type_description
  _atom_type_scat_dispersion_real
  _atom_type_scat_dispersion_imag
  _atom_type_scat_source
 'C' 'C' 0.0033 0.0016 'International Tables Vol C Tables 4.2.6.8 and 6.1.1.4'
 'H' 'H' 0.0000 0.0000 'International Tables Vol C Tables 4.2.6.8 and 6.1.1.4'
 'Mn' 'Mn' 0.3368 0.7283 'International Tables Vol C Tables 4.2.6.8 and 6.1.1.4'
 'O' 'O' 0.0106 0.0060 'International Tables Vol C Tables 4.2.6.8 and 6.1.1.4'
 'S' 'S' 0.1246 0.1234 'International Tables Vol C Tables 4.2.6.8 and 6.1.1.4'

_shelx_space_group_comment
;
The symmetry employed for this shelxl refinement is uniquely defined
by the following loop, which should always be used as a source of
symmetry information in preference to the above space-group names.
They are only intended as comments.
;
_space_group_crystal_system        'tetragonal'
_space_group_IT_number             87
_space_group_name_H-M_alt          'I 4/m'
_space_group_name_Hall             '-I 4'
loop_
  _space_group_symop_operation_xyz
 'x, y, z'
 '-x, -y, z'
 '-y, x, z'
 'y, -x, z'
 'x+1/2, y+1/2, z+1/2'
 '-x+1/2, -y+1/2, z+1/2'
 '-y+1/2, x+1/2, z+1/2'
 'y+1/2, -x+1/2, z+1/2'
 '-x, -y, -z'
 'x, y, -z'
 'y, -x, -z'
 '-y, x, -z'
 '-x+1/2, -y+1/2, -z+1/2'
 'x+1/2, y+1/2, -z+1/2'
 'y+1/2, -x+1/2, -z+1/2'
 '-y+1/2, x+1/2, -z+1/2'

_cell_length_a                     26.662(7)
_cell_length_b                     26.662(7)
_cell_length_c                     44.644(16)
_cell_angle_alpha                  90
_cell_angle_beta                   90
_cell_angle_gamma                  90
_cell_volume                       31736(20)
_cell_formula_units_Z              2
_cell_measurement_reflns_used      8152
_cell_measurement_temperature      273(2)
_cell_measurement_theta_max        25.05
_cell_measurement_theta_min        2.42
_shelx_estimated_absorpt_T_max     0.821
_shelx_estimated_absorpt_T_min     0.770
_exptl_absorpt_coefficient_mu      0.587
_exptl_absorpt_correction_T_max    ?
_exptl_absorpt_correction_T_min    ?
_exptl_absorpt_correction_type     none
_exptl_absorpt_process_details     ?
_exptl_absorpt_special_details     ?
_exptl_crystal_colour              'clear light yellow'
_exptl_crystal_colour_lustre       clear
_exptl_crystal_colour_modifier     light
_exptl_crystal_colour_primary      yellow
_exptl_crystal_density_diffrn      0.852
_exptl_crystal_density_meas        .
_exptl_crystal_density_method      ?
_exptl_crystal_description         block
_exptl_crystal_F_000               8304
_exptl_crystal_size_max            0.47
_exptl_crystal_size_mid            0.41
_exptl_crystal_size_min            0.35
_exptl_transmission_factor_max     ?
_exptl_transmission_factor_min     ?
_diffrn_reflns_av_R_equivalents    0.2074
_diffrn_reflns_av_unetI/netI       0.0535
_diffrn_reflns_Laue_measured_fraction_full  0.994
_diffrn_reflns_Laue_measured_fraction_max  0.994
_diffrn_reflns_limit_h_max         31
_diffrn_reflns_limit_h_min         -28
_diffrn_reflns_limit_k_max         29
_diffrn_reflns_limit_k_min         -31
_diffrn_reflns_limit_l_max         53
_diffrn_reflns_limit_l_min         -53
_diffrn_reflns_number              233501
_diffrn_reflns_point_group_measured_fraction_full  0.994
_diffrn_reflns_point_group_measured_fraction_max  0.994
_diffrn_reflns_theta_full          25.000
_diffrn_reflns_theta_max           25.000
_diffrn_reflns_theta_min           2.120
_diffrn_ambient_temperature        273.15
_diffrn_detector_area_resol_mean   ?
_diffrn_measured_fraction_theta_full  0.994
_diffrn_measured_fraction_theta_max  0.994
_diffrn_measurement_device_type    'CCD area detector'
_diffrn_measurement_method         'phi and omega scans'
_diffrn_radiation_monochromator    'graphite'
_diffrn_radiation_type             MoK\a
_diffrn_radiation_wavelength       0.71073
_diffrn_source                     ?
_reflns_Friedel_coverage           0.000
_reflns_Friedel_fraction_full      .
_reflns_Friedel_fraction_max       .
_reflns_number_gt                  12215
_reflns_number_total               14109
_reflns_special_details
;
 Reflections were merged by SHELXL according to the crystal
 class for the calculation of statistics and refinement.
 
 Structure factors included contributions from the .fab file.
 
 _reflns_Friedel_fraction is defined as the number of unique
 Friedel pairs measured divided by the number that would be
 possible theoretically, ignoring centric projections and
 systematic absences.
;
_reflns_threshold_expression       'I > 2\s(I)'
_computing_cell_refinement         ?
_computing_data_collection         ?
_computing_data_reduction          ?
_computing_molecular_graphics      'Olex2 (Dolomanov et al., 2009)'
_computing_publication_material    'Olex2 (Dolomanov et al., 2009)'
_computing_structure_refinement    'ShelXL (Sheldrick, 2015)'
_computing_structure_solution      'ShelXT (Sheldrick, 2015)'
_refine_diff_density_max           1.567
_refine_diff_density_min           -1.259
_refine_diff_density_rms           0.157
_refine_ls_extinction_coef         .
_refine_ls_extinction_method       none
_refine_ls_goodness_of_fit_ref     1.137
_refine_ls_hydrogen_treatment      constr
_refine_ls_matrix_type             full
_refine_ls_number_parameters       601
_refine_ls_number_reflns           14109
_refine_ls_number_restraints       141
_refine_ls_R_factor_all            0.1152
_refine_ls_R_factor_gt             0.1073
_refine_ls_restrained_S_all        1.142
_refine_ls_shift/su_max            0.001
_refine_ls_shift/su_mean           0.000
_refine_ls_structure_factor_coef   Fsqd
_refine_ls_weighting_details      
 'w=1/[\s^2^(Fo^2^)+(0.3500P)^2^] where P=(Fo^2^+2Fc^2^)/3'
_refine_ls_weighting_scheme        calc
_refine_ls_wR_factor_gt            0.3726
_refine_ls_wR_factor_ref           0.4069
_refine_special_details            ?
_olex2_refinement_description
;
1. Fixed Uiso
 At 1.2 times of:
  All C(H) groups
 At 1.5 times of:
  All C(H,H,H) groups
2. Restrained distances
 C36A-C19A
 2.56 with sigma of 0.02
 C01M-C36A
 2.56 with sigma of 0.02
 C36B-C01M
 2.56 with sigma of 0.02
 C19A-C01M
 2.56 with sigma of 0.02
 C61A-C36A
 2.56 with sigma of 0.02
 C19A-C61A
 2.56 with sigma of 0.02
 C61A-C01M
 2.56 with sigma of 0.02
 C19B-C36B
 2.56 with sigma of 0.02
 C01M-C19B
 2.56 with sigma of 0.02
 C61A-C01W
 1.54 with sigma of 0.02
 C01W-C19B
 1.54 with sigma of 0.02
 C36B-C61B
 2.56 with sigma of 0.02
 C01M-C61B
 2.56 with sigma of 0.02
 C61B-C19B
 2.56 with sigma of 0.02
 C19A-C01W = C61B-C01W = C36A-C01W = C36B-C01W = C01W-C01M
 1.54 with sigma of 0.02
 H36D-C01M
 2.61 with sigma of 0.02
 H61A-C01M
 2.61 with sigma of 0.02
 H61D-C01M
 2.61 with sigma of 0.02
 H018-H01M
 1.9 with sigma of 0.02
 H15A-C01C
 2.61 with sigma of 0.02
3. Rigid body (RIGU) restrains
 O00K, C01A, C01B, C01D, C01G, C01H, C01M, C01W, C19B, C36B, C61B, C19A, C61A,
 C36A, S008
 with sigma for 1-2 distances of 0.001 and sigma for 1-3 distances of 0.001
4. Others
 Fixed Sof: C19B(0.5) H19A(0.5) H19B(0.5) H19C(0.5) C36B(0.5) H36A(0.5)
 H36B(0.5) H36C(0.5) C61B(0.5) H61A(0.5) H61B(0.5) H61C(0.5) C19A(0.5)
 H19D(0.5) H19E(0.5) H19F(0.5) C61A(0.5) H61D(0.5) H61E(0.5) H61F(0.5)
 C36A(0.5) H36D(0.5) H36E(0.5) H36F(0.5)
5.a Aromatic/amide H refined with riding coordinates:
 C00V(H00V), C00X(H00X), C011(H011), C015(H015), C018(H018), C01E(H01E),
 C01G(H01G), C01H(H01H), C01L(H01L)
5.b Idealised Me refined as rotating group:
 C01R(H01A,H01B,H01C), C01V(H01D,H01F,H01I), C01X(H01J,H01K,H01M), C12(H12A,
 H12B,H12C), C15(H15A,H15B,H15C), C19B(H19A,H19B,H19C), C36B(H36A,H36B,H36C),
 C41(H41A,H41B,H41C), C61B(H61A,H61B,H61C), C19A(H19D,H19E,H19F), C61A(H61D,
 H61E,H61F), C36A(H36D,H36E,H36F)
;
_atom_sites_solution_hydrogens     geom
_atom_sites_solution_primary       dual
_atom_sites_solution_secondary     ?
loop_
  _atom_site_label
  _atom_site_type_symbol
  _atom_site_fract_x
  _atom_site_fract_y
  _atom_site_fract_z
  _atom_site_U_iso_or_equiv
  _atom_site_adp_type
  _atom_site_occupancy
  _atom_site_site_symmetry_order
  _atom_site_calc_flag
  _atom_site_refinement_flags_posn
  _atom_site_refinement_flags_adp
  _atom_site_refinement_flags_occupancy
  _atom_site_disorder_assembly
  _atom_site_disorder_group
 Mn01 Mn 0.75524(2) 0.84051(2) 0.44998(2) 0.0346(3) Uani 1 1 d . . . . .
 Mn02 Mn 0.80089(3) 0.77053(3) 0.5000 0.0353(3) Uani 1 2 d S T P . .
 Mn03 Mn 1.08948(3) 0.71050(3) 0.5000 0.0363(3) Uani 1 2 d S T P . .
 Mn04 Mn 0.93033(3) 0.95409(3) 0.32512(2) 0.0423(3) Uani 1 1 d . . . . .
 S05 S 0.59153(6) 0.91361(5) 0.5000 0.0402(4) Uani 1 2 d S T P . .
 S06 S 0.75183(6) 0.66148(5) 0.5000 0.0387(4) Uani 1 2 d S T P . .
 S07 S 0.67109(4) 0.78732(4) 0.41093(3) 0.0399(3) Uani 1 1 d . . . . .
 S008 S 0.87709(6) 0.91525(6) 0.26582(3) 0.0637(4) Uani 1 1 d . U . . .
 O009 O 0.77992(18) 0.85556(16) 0.5000 0.0431(11) Uani 1 2 d S T P . .
 O00A O 1.0000 1.0000 0.3440(2) 0.053(2) Uani 1 4 d S T P . .
 O00B O 0.74116(11) 0.76338(11) 0.46569(7) 0.0364(6) Uani 1 1 d . . . . .
 O00C O 0.71715(12) 0.81625(12) 0.41041(7) 0.0424(7) Uani 1 1 d . . . . .
 O00D O 0.79832(16) 0.69080(16) 0.5000 0.0406(9) Uani 1 2 d S T P . .
 O00E O 0.67894(12) 0.85894(11) 0.46628(7) 0.0403(7) Uani 1 1 d . . . . .
 O00F O 0.54511(19) 0.94112(18) 0.5000 0.0518(12) Uani 1 2 d S T P . .
 O00G O 1.01715(12) 0.87632(13) 0.35475(8) 0.0485(8) Uani 1 1 d . . . . .
 O00H O 1.03819(12) 0.73674(15) 0.46826(8) 0.0508(8) Uani 1 1 d . . . . .
 O00I O 1.08791(12) 0.76749(15) 0.43236(9) 0.0520(9) Uani 1 1 d . . . . .
 O00J O 0.82590(11) 0.82267(13) 0.43215(8) 0.0444(7) Uani 1 1 d . . . . .
 O00K O 0.92202(15) 1.01488(15) 0.29278(7) 0.0549(9) Uani 1 1 d . U . . .
 O00L O 0.75796(19) 0.60801(16) 0.5000 0.0488(11) Uani 1 2 d S T P . .
 O00M O 0.65051(14) 0.77371(14) 0.38220(8) 0.0508(8) Uani 1 1 d . . . . .
 O00N O 0.87664(15) 0.91476(16) 0.29873(8) 0.0583(10) Uani 1 1 d . . . . .
 O00O O 0.85880(12) 0.77452(14) 0.46811(9) 0.0490(8) Uani 1 1 d . . . . .
 O00P O 0.63710(19) 0.94334(16) 0.5000 0.0456(10) Uani 1 2 d S T P . .
 O00Q O 0.93544(13) 0.89367(13) 0.35489(8) 0.0492(8) Uani 1 1 d . . . . .
 O00R O 0.8379(2) 0.88747(19) 0.25137(11) 0.0795(14) Uani 1 1 d . . . . .
 C00S C 0.62426(16) 0.82111(16) 0.43053(10) 0.0370(9) Uani 1 1 d . . . . .
 C00T C 0.63460(17) 0.85187(15) 0.45593(11) 0.0375(9) Uani 1 1 d . . . . .
 C00U C 0.59085(18) 0.87398(18) 0.46812(11) 0.0430(10) Uani 1 1 d . . . . .
 C00V C 0.95373(17) 0.78023(18) 0.44235(11) 0.0428(10) Uani 1 1 d . . . . .
 H00V H 0.9498 0.7612 0.4596 0.051 Uiso 1 1 calc R . . . .
 C00W C 1.04523(16) 0.76115(19) 0.44431(11) 0.0417(10) Uani 1 1 d . . . . .
 C00X C 0.91932(17) 0.83271(19) 0.40432(10) 0.0435(10) Uani 1 1 d . . . . .
 H00X H 0.8921 0.8492 0.3958 0.052 Uiso 1 1 calc R . . . .
 C00Y C 0.91207(17) 0.80375(19) 0.42966(11) 0.0438(10) Uani 1 1 d . . . . .
 C00Z C 0.6805(2) 0.73145(18) 0.43127(13) 0.0505(12) Uani 1 1 d . . . . .
 C010 C 0.71430(16) 0.72739(17) 0.45575(12) 0.0409(10) Uani 1 1 d . . . . .
 C011 C 1.00647(17) 0.81385(19) 0.40422(11) 0.0440(10) Uani 1 1 d . . . . .
 H011 H 1.0381 0.8174 0.3956 0.053 Uiso 1 1 calc R . . . .
 C012 C 1.00049(17) 0.78475(18) 0.42970(11) 0.0434(10) Uani 1 1 d . . . . .
 C013 C 0.96553(17) 0.83762(18) 0.39151(11) 0.0416(10) Uani 1 1 d . . . . .
 C014 C 0.7149(2) 0.67814(18) 0.46828(14) 0.0510(12) Uani 1 1 d . . . . .
 C015 C 0.54162(19) 0.8656(2) 0.45626(16) 0.0594(14) Uani 1 1 d . . . . .
 H015 H 0.5139 0.8798 0.4657 0.071 Uiso 1 1 calc R . . . .
 C016 C 0.97320(16) 0.87236(19) 0.36518(10) 0.0402(10) Uani 1 1 d . . . . .
 C017 C 0.86233(17) 0.79992(18) 0.44417(10) 0.0406(10) Uani 1 1 d . . . . .
 C018 C 0.57548(19) 0.8138(2) 0.41890(15) 0.0598(14) Uani 1 1 d . . . . .
 H018 H 0.5709 0.7928 0.4025 0.072 Uiso 1 1 calc DR . . . .
 C01A C 0.8971(3) 1.0194(3) 0.26788(12) 0.0636(13) Uani 1 1 d . U . . .
 C01B C 0.8726(3) 0.9776(3) 0.25285(12) 0.0678(13) Uani 1 1 d . U . . .
 C01C C 0.5351(2) 0.8372(3) 0.43149(19) 0.083(2) Uani 1 1 d D . . . .
 C01D C 0.8890(3) 1.0657(3) 0.25279(14) 0.0746(16) Uani 1 1 d . U . . .
 C01E C 0.6509(3) 0.6911(2) 0.4220(2) 0.086(3) Uani 1 1 d . . . . .
 H01E H 0.6296 0.6960 0.4058 0.103 Uiso 1 1 calc R . . . .
 C01F C 0.6512(3) 0.6434(2) 0.4356(2) 0.089(3) Uani 1 1 d . . . . .
 C01G C 0.8589(4) 1.0711(4) 0.22742(17) 0.095(2) Uani 1 1 d . U . . .
 H01G H 0.8521 1.1027 0.2197 0.114 Uiso 1 1 calc R . . . .
 C01H C 0.8443(4) 0.9826(4) 0.22678(16) 0.096(2) Uani 1 1 d . U . . .
 H01H H 0.8290 0.9547 0.2182 0.115 Uiso 1 1 calc R . . . .
 C01L C 0.6840(3) 0.6383(2) 0.4590(2) 0.080(2) Uani 1 1 d . . . . .
 H01L H 0.6858 0.6078 0.4691 0.096 Uiso 1 1 calc R . . . .
 C01M C 0.8395(5) 1.0287(4) 0.2140(2) 0.145(3) Uani 1 1 d D U . . .
 C01N C 0.6135(4) 0.6003(3) 0.4278(3) 0.115(4) Uani 1 1 d . . . . .
 C01R C 0.6503(5) 0.5549(3) 0.4226(3) 0.124(4) Uani 1 1 d . . . . .
 H01A H 0.6753 0.5642 0.4081 0.186 Uiso 1 1 calc GR . . . .
 H01B H 0.6318 0.5265 0.4153 0.186 Uiso 1 1 calc GR . . . .
 H01C H 0.6664 0.5463 0.4411 0.186 Uiso 1 1 calc GR . . . .
 C01T C 0.4827(3) 0.8277(6) 0.4194(3) 0.136(5) Uani 1 1 d . . . . .
 C01V C 0.5852(5) 0.6126(3) 0.4010(4) 0.155(7) Uani 1 1 d . . . . .
 H01D H 0.5537 0.6272 0.4066 0.232 Uiso 1 1 calc GR . . . .
 H01F H 0.5794 0.5826 0.3896 0.232 Uiso 1 1 calc GR . . . .
 H01I H 0.6039 0.6361 0.3891 0.232 Uiso 1 1 calc GR . . . .
 C01W C 0.8064(5) 1.0350(4) 0.1858(2) 0.155(3) Uani 1 1 d D U . . .
 C01X C 0.4819(4) 0.7968(8) 0.3930(3) 0.190(9) Uani 1 1 d . . . . .
 H01J H 0.4914 0.8166 0.3759 0.285 Uiso 1 1 calc GR . . . .
 H01K H 0.4487 0.7838 0.3900 0.285 Uiso 1 1 calc GR . . . .
 H01M H 0.5050 0.7695 0.3953 0.285 Uiso 1 1 calc DGR . . . .
 C12 C 0.5809(5) 0.5839(6) 0.4521(4) 0.144(5) Uani 1 1 d . . . . .
 H12A H 0.6008 0.5690 0.4677 0.215 Uiso 1 1 calc GR . . . .
 H12B H 0.5574 0.5595 0.4447 0.215 Uiso 1 1 calc GR . . . .
 H12C H 0.5630 0.6122 0.4600 0.215 Uiso 1 1 calc GR . . . .
 C15 C 0.4445(5) 0.8196(12) 0.4407(4) 0.31(2) Uani 1 1 d . . . . .
 H15A H 0.4558 0.7958 0.4553 0.467 Uiso 1 1 calc DGR . . . .
 H15B H 0.4153 0.8068 0.4308 0.467 Uiso 1 1 calc GR . . . .
 H15C H 0.4365 0.8507 0.4504 0.467 Uiso 1 1 calc GR . . . .
 C19B C 0.8370(8) 1.0341(10) 0.1563(3) 0.166(4) Uani 0.5 1 d D U . A 2
 H19A H 0.8611 1.0608 0.1565 0.249 Uiso 0.5 1 calc GR . . A 2
 H19B H 0.8147 1.0383 0.1396 0.249 Uiso 0.5 1 calc GR . . A 2
 H19C H 0.8540 1.0025 0.1545 0.249 Uiso 0.5 1 calc GR . . A 2
 C36B C 0.7665(9) 0.9914(8) 0.1853(5) 0.159(4) Uani 0.5 1 d D U . A 2
 H36A H 0.7800 0.9631 0.1747 0.238 Uiso 0.5 1 calc GR . . A 2
 H36B H 0.7366 1.0028 0.1755 0.238 Uiso 0.5 1 calc GR . . A 2
 H36C H 0.7586 0.9818 0.2055 0.238 Uiso 0.5 1 calc GR . . A 2
 C41 C 0.4647(4) 0.8760(7) 0.4089(4) 0.163(7) Uani 1 1 d . . . . .
 H41A H 0.4579 0.8973 0.4258 0.244 Uiso 1 1 calc GR . . . .
 H41B H 0.4345 0.8713 0.3975 0.244 Uiso 1 1 calc GR . . . .
 H41C H 0.4898 0.8913 0.3965 0.244 Uiso 1 1 calc GR . . . .
 C61B C 0.7782(9) 1.0864(6) 0.1890(5) 0.160(4) Uani 0.5 1 d D U . A 2
 H61A H 0.7616 1.0877 0.2081 0.239 Uiso 0.5 1 calc DGR . . A 2
 H61B H 0.7539 1.0895 0.1733 0.239 Uiso 0.5 1 calc GR . . A 2
 H61C H 0.8019 1.1134 0.1876 0.239 Uiso 0.5 1 calc GR . . A 2
 C19A C 0.8284(8) 0.9983(8) 0.1608(3) 0.153(4) Uani 0.5 1 d D U . A 1
 H19D H 0.8636 1.0047 0.1582 0.230 Uiso 0.5 1 calc GR . . A 1
 H19E H 0.8113 1.0041 0.1422 0.230 Uiso 0.5 1 calc GR . . A 1
 H19F H 0.8235 0.9641 0.1669 0.230 Uiso 0.5 1 calc GR . . A 1
 C61A C 0.8078(9) 1.0880(6) 0.1725(4) 0.147(4) Uani 0.5 1 d D U . A 1
 H61D H 0.8100 1.1121 0.1883 0.221 Uiso 0.5 1 calc DGR . . A 1
 H61E H 0.7778 1.0937 0.1611 0.221 Uiso 0.5 1 calc GR . . A 1
 H61F H 0.8365 1.0912 0.1596 0.221 Uiso 0.5 1 calc GR . . A 1
 C36A C 0.7508(6) 1.0213(10) 0.1935(5) 0.159(4) Uani 0.5 1 d D U . A 1
 H36D H 0.7501 0.9914 0.2054 0.239 Uiso 0.5 1 calc DGR . . A 1
 H36E H 0.7324 1.0158 0.1753 0.239 Uiso 0.5 1 calc GR . . A 1
 H36F H 0.7357 1.0484 0.2045 0.239 Uiso 0.5 1 calc GR . . A 1

loop_
  _atom_site_aniso_label
  _atom_site_aniso_U_11
  _atom_site_aniso_U_22
  _atom_site_aniso_U_33
  _atom_site_aniso_U_23
  _atom_site_aniso_U_13
  _atom_site_aniso_U_12
 Mn01 0.0362(4) 0.0379(4) 0.0297(4) -0.0011(2) -0.0020(2) -0.0011(2)
 Mn02 0.0349(5) 0.0460(5) 0.0248(5) 0.000 0.000 -0.0030(4)
 Mn03 0.0392(5) 0.0445(5) 0.0251(5) 0.000 0.000 0.0043(4)
 Mn04 0.0578(5) 0.0550(4) 0.0141(4) -0.0035(2) -0.0036(2) 0.0010(3)
 S05 0.0503(8) 0.0329(7) 0.0376(9) 0.000 0.000 0.0098(6)
 S06 0.0395(7) 0.0373(7) 0.0394(9) 0.000 0.000 0.0094(6)
 S07 0.0466(6) 0.0415(6) 0.0315(6) -0.0086(4) -0.0108(4) 0.0076(4)
 S008 0.0784(9) 0.0867(9) 0.0260(7) -0.0128(6) -0.0180(6) -0.0064(7)
 O009 0.073(3) 0.048(2) 0.0086(17) 0.000 0.000 0.032(2)
 O00A 0.0264(17) 0.0264(17) 0.105(7) 0.000 0.000 0.000
 O00B 0.0380(14) 0.0379(14) 0.0333(15) -0.0037(12) 0.0009(11) -0.0039(12)
 O00C 0.0466(16) 0.0502(17) 0.0303(16) -0.0079(13) -0.0051(12) 0.0046(13)
 O00D 0.039(2) 0.045(2) 0.038(2) 0.000 0.000 0.0084(17)
 O00E 0.0429(16) 0.0425(15) 0.0356(16) -0.0045(12) -0.0053(13) 0.0025(13)
 O00F 0.061(3) 0.045(2) 0.050(3) 0.000 0.000 0.025(2)
 O00G 0.0472(17) 0.064(2) 0.0343(17) 0.0087(15) 0.0056(14) -0.0009(15)
 O00H 0.0399(16) 0.080(2) 0.0330(17) 0.0119(16) 0.0002(13) 0.0075(15)
 O00I 0.0406(16) 0.074(2) 0.041(2) 0.0091(17) 0.0028(14) 0.0049(15)
 O00J 0.0395(15) 0.0577(18) 0.0360(17) 0.0049(14) 0.0003(13) 0.0039(14)
 O00K 0.079(2) 0.0701(19) 0.0154(13) 0.0016(12) -0.0157(13) 0.0001(16)
 O00L 0.056(3) 0.034(2) 0.056(3) 0.000 0.000 0.0091(19)
 O00M 0.0595(19) 0.0600(19) 0.0330(18) -0.0172(15) -0.0146(15) 0.0060(16)
 O00N 0.073(2) 0.080(2) 0.0214(18) -0.0074(15) -0.0135(15) -0.0080(19)
 O00O 0.0417(16) 0.067(2) 0.0377(18) 0.0060(15) 0.0037(14) 0.0013(15)
 O00P 0.069(3) 0.034(2) 0.034(2) 0.000 0.000 0.005(2)
 O00Q 0.0550(18) 0.0563(18) 0.0364(18) 0.0089(15) 0.0043(15) 0.0047(15)
 O00R 0.097(3) 0.095(3) 0.047(3) -0.021(2) -0.038(2) -0.004(2)
 C00S 0.041(2) 0.042(2) 0.029(2) -0.0073(17) -0.0025(16) 0.0006(17)
 C00T 0.043(2) 0.0309(19) 0.038(2) -0.0031(17) -0.0028(19) 0.0051(16)
 C00U 0.046(2) 0.047(2) 0.036(2) 0.0047(18) -0.0001(19) 0.0037(19)
 C00V 0.043(2) 0.055(3) 0.030(2) 0.0095(19) 0.0011(18) -0.0031(19)
 C00W 0.034(2) 0.059(3) 0.032(2) 0.0052(19) -0.0012(17) -0.0007(18)
 C00X 0.043(2) 0.059(3) 0.029(2) 0.0013(19) -0.0034(17) 0.0003(19)
 C00Y 0.042(2) 0.063(3) 0.026(2) -0.0075(19) -0.0016(17) -0.0009(19)
 C00Z 0.056(3) 0.042(2) 0.054(3) -0.007(2) -0.021(2) 0.003(2)
 C010 0.038(2) 0.043(2) 0.042(2) -0.0073(19) -0.0029(19) 0.0087(18)
 C011 0.041(2) 0.060(3) 0.031(2) -0.0047(19) 0.0047(17) 0.0017(19)
 C012 0.038(2) 0.057(3) 0.036(2) 0.002(2) 0.0004(18) -0.0001(19)
 C013 0.044(2) 0.053(2) 0.028(2) -0.0016(18) 0.0018(17) -0.0010(19)
 C014 0.056(3) 0.038(2) 0.059(3) 0.002(2) -0.015(2) 0.000(2)
 C015 0.041(2) 0.077(4) 0.060(3) -0.016(3) -0.003(2) 0.005(2)
 C016 0.041(2) 0.058(3) 0.022(2) -0.0016(18) 0.0013(16) -0.0013(19)
 C017 0.040(2) 0.052(2) 0.030(2) 0.0012(19) -0.0022(17) -0.0027(19)
 C018 0.042(2) 0.079(4) 0.058(3) -0.028(3) -0.011(2) -0.001(2)
 C01A 0.087(3) 0.0869(19) 0.0166(16) 0.0038(13) -0.0196(19) -0.0026(17)
 C01B 0.088(3) 0.0931(18) 0.0226(18) -0.0038(13) -0.015(2) -0.0047(16)
 C01C 0.051(3) 0.124(6) 0.073(5) -0.044(4) -0.009(3) 0.001(3)
 C01D 0.100(4) 0.093(2) 0.031(2) 0.0139(16) -0.026(3) -0.003(2)
 C01E 0.100(5) 0.042(3) 0.117(7) 0.005(3) -0.066(5) -0.008(3)
 C01F 0.117(6) 0.047(3) 0.102(6) 0.005(3) -0.062(5) -0.013(3)
 C01G 0.121(5) 0.117(3) 0.046(3) 0.025(2) -0.044(4) -0.014(3)
 C01H 0.132(5) 0.116(3) 0.040(3) 0.0073(19) -0.044(4) -0.018(3)
 C01L 0.096(5) 0.040(3) 0.104(6) 0.006(3) -0.050(5) -0.005(3)
 C01M 0.217(7) 0.127(3) 0.091(4) 0.028(2) -0.100(5) -0.034(3)
 C01N 0.142(8) 0.078(5) 0.126(9) -0.003(5) -0.061(7) -0.030(5)
 C01R 0.182(11) 0.070(5) 0.122(9) -0.003(5) -0.053(9) -0.016(5)
 C01T 0.034(3) 0.236(13) 0.138(10) -0.106(10) -0.013(4) 0.024(5)
 C01V 0.186(11) 0.068(5) 0.210(16) 0.000(6) -0.119(12) -0.029(6)
 C01W 0.221(7) 0.149(4) 0.095(4) 0.035(3) -0.105(5) -0.040(4)
 C01X 0.069(5) 0.38(3) 0.123(11) -0.102(14) -0.023(6) -0.006(9)
 C12 0.133(9) 0.154(10) 0.144(12) -0.006(9) -0.026(8) -0.080(8)
 C15 0.101(8) 0.65(5) 0.184(17) -0.24(3) 0.060(10) -0.179(18)
 C19B 0.234(9) 0.163(8) 0.101(4) 0.033(4) -0.097(6) -0.041(5)
 C36B 0.227(8) 0.153(5) 0.096(7) 0.029(4) -0.102(6) -0.043(5)
 C41 0.073(6) 0.27(2) 0.141(13) -0.067(13) -0.012(7) 0.009(9)
 C61B 0.223(9) 0.151(4) 0.105(7) 0.033(4) -0.106(6) -0.038(5)
 C19A 0.221(9) 0.147(6) 0.092(5) 0.034(4) -0.106(6) -0.039(5)
 C61A 0.206(9) 0.147(4) 0.088(6) 0.034(4) -0.110(6) -0.039(4)
 C36A 0.221(7) 0.150(7) 0.106(6) 0.034(5) -0.102(5) -0.041(4)

_geom_special_details
;
 All esds (except the esd in the dihedral angle between two l.s. planes)
 are estimated using the full covariance matrix.  The cell esds are taken
 into account individually in the estimation of esds in distances, angles
 and torsion angles; correlations between esds in cell parameters are only
 used when they are defined by crystal symmetry.  An approximate (isotropic)
 treatment of cell esds is used for estimating esds involving l.s. planes.
;
loop_
  _geom_bond_atom_site_label_1
  _geom_bond_atom_site_label_2
  _geom_bond_distance
  _geom_bond_site_symmetry_2
  _geom_bond_publ_flag
 Mn01 Mn02 3.1542(11) . ?
 Mn01 Mn03 3.1456(11) 11_576 ?
 Mn01 O009 2.362(2) . ?
 Mn01 O00B 2.205(3) . ?
 Mn01 O00C 2.138(3) . ?
 Mn01 O00E 2.216(3) . ?
 Mn01 O00I 2.090(3) 4_575 ?
 Mn01 O00J 2.100(3) . ?
 Mn02 Mn01 3.1541(11) 10_556 ?
 Mn02 O009 2.335(4) . ?
 Mn02 O00B 2.218(3) 10_556 ?
 Mn02 O00B 2.218(3) . ?
 Mn02 O00D 2.127(5) . ?
 Mn02 O00O 2.103(4) . ?
 Mn02 O00O 2.103(4) 10_556 ?
 Mn03 Mn01 3.1456(11) 3_755 ?
 Mn03 Mn01 3.1456(11) 12_756 ?
 Mn03 O009 2.361(4) 3_755 ?
 Mn03 O00E 2.206(3) 3_755 ?
 Mn03 O00E 2.206(3) 12_756 ?
 Mn03 O00H 2.090(3) . ?
 Mn03 O00H 2.090(3) 10_556 ?
 Mn03 O00P 2.144(5) 3_755 ?
 Mn04 Mn04 3.1460(13) 4_575 ?
 Mn04 Mn04 3.1460(13) 3_755 ?
 Mn04 O00A 2.379(4) . ?
 Mn04 O00G 2.100(3) 4_575 ?
 Mn04 O00K 2.225(4) 3_755 ?
 Mn04 O00K 2.182(4) . ?
 Mn04 O00N 2.130(4) . ?
 Mn04 O00Q 2.093(3) . ?
 S05 O00F 1.438(5) . ?
 S05 O00P 1.451(6) . ?
 S05 C00U 1.773(5) . ?
 S05 C00U 1.773(5) 10_556 ?
 S06 O00D 1.465(5) . ?
 S06 O00L 1.435(5) . ?
 S06 C014 1.781(6) 10_556 ?
 S06 C014 1.781(6) . ?
 S07 O00C 1.450(4) . ?
 S07 O00M 1.442(3) . ?
 S07 C00S 1.771(4) . ?
 S07 C00Z 1.762(5) . ?
 S008 O00N 1.470(4) . ?
 S008 O00R 1.434(4) . ?
 S008 C01B 1.763(7) . ?
 S008 C01D 1.777(8) 3_755 ?
 O009 Mn01 2.362(2) 10_556 ?
 O009 Mn03 2.361(4) 11_576 ?
 O00A Mn04 2.380(4) 4_575 ?
 O00A Mn04 2.380(4) 3_755 ?
 O00A Mn04 2.380(4) 2_775 ?
 O00B C010 1.277(6) . ?
 O00E Mn03 2.206(3) 11_576 ?
 O00E C00T 1.283(6) . ?
 O00G Mn04 2.100(3) 3_755 ?
 O00G C016 1.265(6) . ?
 O00H C00W 1.266(6) . ?
 O00I Mn01 2.090(3) 3_755 ?
 O00I C00W 1.268(6) . ?
 O00J C017 1.265(6) . ?
 O00K Mn04 2.225(4) 4_575 ?
 O00K C01A 1.301(6) . ?
 O00O C017 1.269(6) . ?
 O00P Mn03 2.144(5) 11_576 ?
 O00Q C016 1.244(6) . ?
 C00S C00T 1.426(6) . ?
 C00S C018 1.414(7) . ?
 C00T C00U 1.416(7) . ?
 C00U C015 1.433(7) . ?
 C00V C00Y 1.396(7) . ?
 C00V C012 1.374(7) . ?
 C00W C012 1.498(6) . ?
 C00X C00Y 1.383(7) . ?
 C00X C013 1.365(7) . ?
 C00Y C017 1.479(6) . ?
 C00Z C010 1.421(7) . ?
 C00Z C01E 1.397(8) . ?
 C010 C014 1.427(7) . ?
 C011 C012 1.386(7) . ?
 C011 C013 1.384(7) . ?
 C013 C016 1.510(7) . ?
 C014 C01L 1.407(8) . ?
 C015 C01C 1.352(9) . ?
 C018 C01C 1.366(9) . ?
 C01A C01B 1.457(9) . ?
 C01A C01D 1.422(9) . ?
 C01B C01H 1.393(8) . ?
 C01C C01T 1.517(9) . ?
 C01D S008 1.777(8) 4_575 ?
 C01D C01G 1.395(8) . ?
 C01E C01F 1.409(9) . ?
 C01F C01L 1.370(10) . ?
 C01F C01N 1.568(10) . ?
 C01G C01M 1.379(14) . ?
 C01H C01M 1.362(13) . ?
 C01M C01W 1.546(9) . ?
 C01N C01R 1.576(17) . ?
 C01N C01V 1.451(15) . ?
 C01N C12 1.46(2) . ?
 C01T C01X 1.441(16) . ?
 C01T C15 1.407(19) . ?
 C01T C41 1.45(2) . ?
 C01W C19B 1.548(15) . ?
 C01W C36B 1.575(14) . ?
 C01W C61B 1.571(14) . ?
 C01W C19A 1.596(14) . ?
 C01W C61A 1.534(13) . ?
 C01W C36A 1.566(14) . ?

loop_
  _geom_angle_atom_site_label_1
  _geom_angle_atom_site_label_2
  _geom_angle_atom_site_label_3
  _geom_angle
  _geom_angle_site_symmetry_1
  _geom_angle_site_symmetry_3
  _geom_angle_publ_flag
 Mn03 Mn01 Mn02 89.70(3) 11_576 . ?
 O009 Mn01 Mn02 47.45(10) . . ?
 O009 Mn01 Mn03 48.22(10) . 11_576 ?
 O00B Mn01 Mn02 44.67(8) . . ?
 O00B Mn01 Mn03 105.26(8) . 11_576 ?
 O00B Mn01 O009 84.56(14) . . ?
 O00B Mn01 O00E 86.91(11) . . ?
 O00C Mn01 Mn02 126.11(9) . . ?
 O00C Mn01 Mn03 125.87(9) . 11_576 ?
 O00C Mn01 O009 164.75(16) . . ?
 O00C Mn01 O00B 84.25(12) . . ?
 O00C Mn01 O00E 84.39(12) . . ?
 O00E Mn01 Mn02 104.65(9) . . ?
 O00E Mn01 Mn03 44.53(8) . 11_576 ?
 O00E Mn01 O009 84.70(14) . . ?
 O00I Mn01 Mn02 138.28(12) 4_575 . ?
 O00I Mn01 Mn03 77.56(10) 4_575 11_576 ?
 O00I Mn01 O009 99.04(16) 4_575 . ?
 O00I Mn01 O00B 176.38(14) 4_575 . ?
 O00I Mn01 O00C 92.26(15) 4_575 . ?
 O00I Mn01 O00E 93.70(13) 4_575 . ?
 O00I Mn01 O00J 85.64(14) 4_575 . ?
 O00J Mn01 Mn02 77.78(10) . . ?
 O00J Mn01 Mn03 138.05(10) . 11_576 ?
 O00J Mn01 O009 98.45(15) . . ?
 O00J Mn01 O00B 93.56(12) . . ?
 O00J Mn01 O00C 92.55(13) . . ?
 O00J Mn01 O00E 176.85(13) . . ?
 Mn01 Mn02 Mn01 90.14(4) 10_556 . ?
 O009 Mn02 Mn01 48.19(4) . . ?
 O009 Mn02 Mn01 48.19(5) . 10_556 ?
 O00B Mn02 Mn01 105.24(9) 10_556 . ?
 O00B Mn02 Mn01 44.34(8) 10_556 10_556 ?
 O00B Mn02 Mn01 44.34(8) . . ?
 O00B Mn02 Mn01 105.24(9) . 10_556 ?
 O00B Mn02 O009 84.93(12) . . ?
 O00B Mn02 O009 84.93(12) 10_556 . ?
 O00B Mn02 O00B 87.37(16) . 10_556 ?
 O00D Mn02 Mn01 125.36(6) . . ?
 O00D Mn02 Mn01 125.36(6) . 10_556 ?
 O00D Mn02 O009 164.30(18) . . ?
 O00D Mn02 O00B 83.74(11) . 10_556 ?
 O00D Mn02 O00B 83.74(11) . . ?
 O00O Mn02 Mn01 76.94(10) 10_556 10_556 ?
 O00O Mn02 Mn01 137.11(11) . 10_556 ?
 O00O Mn02 Mn01 76.94(10) . . ?
 O00O Mn02 Mn01 137.11(11) 10_556 . ?
 O00O Mn02 O009 97.28(14) . . ?
 O00O Mn02 O009 97.28(14) 10_556 . ?
 O00O Mn02 O00B 177.64(13) 10_556 . ?
 O00O Mn02 O00B 93.67(13) 10_556 10_556 ?
 O00O Mn02 O00B 177.64(13) . 10_556 ?
 O00O Mn02 O00B 93.66(13) . . ?
 O00O Mn02 O00D 94.26(13) . . ?
 O00O Mn02 O00D 94.26(13) 10_556 . ?
 O00O Mn02 O00O 85.2(2) . 10_556 ?
 Mn01 Mn03 Mn01 90.46(4) 12_756 3_755 ?
 O009 Mn03 Mn01 48.26(4) 3_755 12_756 ?
 O009 Mn03 Mn01 48.26(4) 3_755 3_755 ?
 O00E Mn03 Mn01 105.01(9) 3_755 12_756 ?
 O00E Mn03 Mn01 105.01(9) 12_756 3_755 ?
 O00E Mn03 Mn01 44.78(8) 3_755 3_755 ?
 O00E Mn03 Mn01 44.78(8) 12_756 12_756 ?
 O00E Mn03 O009 84.96(12) 12_756 3_755 ?
 O00E Mn03 O009 84.96(12) 3_755 3_755 ?
 O00E Mn03 O00E 86.06(18) 12_756 3_755 ?
 O00H Mn03 Mn01 77.29(10) . 3_755 ?
 O00H Mn03 Mn01 137.97(12) . 12_756 ?
 O00H Mn03 Mn01 77.29(10) 10_556 12_756 ?
 O00H Mn03 Mn01 137.97(12) 10_556 3_755 ?
 O00H Mn03 O009 98.26(15) . 3_755 ?
 O00H Mn03 O009 98.26(15) 10_556 3_755 ?
 O00H Mn03 O00E 94.18(14) . 3_755 ?
 O00H Mn03 O00E 176.78(14) . 12_756 ?
 O00H Mn03 O00E 94.18(14) 10_556 12_756 ?
 O00H Mn03 O00E 176.78(14) 10_556 3_755 ?
 O00H Mn03 O00H 85.4(2) 10_556 . ?
 O00H Mn03 O00P 92.20(15) . 3_755 ?
 O00H Mn03 O00P 92.20(15) 10_556 3_755 ?
 O00P Mn03 Mn01 126.05(6) 3_755 3_755 ?
 O00P Mn03 Mn01 126.05(6) 3_755 12_756 ?
 O00P Mn03 O009 165.72(18) 3_755 3_755 ?
 O00P Mn03 O00E 84.62(12) 3_755 3_755 ?
 O00P Mn03 O00E 84.62(12) 3_755 12_756 ?
 Mn04 Mn04 Mn04 90.003(1) 4_575 3_755 ?
 O00A Mn04 Mn04 48.62(7) . 3_755 ?
 O00A Mn04 Mn04 48.62(7) . 4_575 ?
 O00G Mn04 Mn04 138.17(10) 4_575 3_755 ?
 O00G Mn04 Mn04 77.32(10) 4_575 4_575 ?
 O00G Mn04 O00A 97.12(19) 4_575 . ?
 O00G Mn04 O00K 94.36(15) 4_575 . ?
 O00G Mn04 O00K 177.72(14) 4_575 3_755 ?
 O00G Mn04 O00N 93.87(16) 4_575 . ?
 O00K Mn04 Mn04 43.90(10) 3_755 3_755 ?
 O00K Mn04 Mn04 104.42(11) . 3_755 ?
 O00K Mn04 Mn04 44.99(10) . 4_575 ?
 O00K Mn04 Mn04 104.14(11) 3_755 4_575 ?
 O00K Mn04 O00A 85.15(19) 3_755 . ?
 O00K Mn04 O00A 86.10(19) . . ?
 O00K Mn04 O00K 85.6(2) . 3_755 ?
 O00N Mn04 Mn04 123.99(12) . 3_755 ?
 O00N Mn04 Mn04 128.14(12) . 4_575 ?
 O00N Mn04 O00A 167.0(2) . . ?
 O00N Mn04 O00K 86.07(15) . . ?
 O00N Mn04 O00K 83.85(15) . 3_755 ?
 O00Q Mn04 Mn04 77.36(10) . 3_755 ?
 O00Q Mn04 Mn04 137.81(11) . 4_575 ?
 O00Q Mn04 O00A 96.88(19) . . ?
 O00Q Mn04 O00G 85.74(14) . 4_575 ?
 O00Q Mn04 O00K 176.98(15) . . ?
 O00Q Mn04 O00K 94.22(15) . 3_755 ?
 O00Q Mn04 O00N 90.92(16) . . ?
 O00F S05 O00P 116.2(3) . . ?
 O00F S05 C00U 107.2(2) . . ?
 O00F S05 C00U 107.2(2) . 10_556 ?
 O00P S05 C00U 109.52(19) . 10_556 ?
 O00P S05 C00U 109.52(19) . . ?
 C00U S05 C00U 106.8(3) . 10_556 ?
 O00D S06 C014 109.5(2) . . ?
 O00D S06 C014 109.5(2) . 10_556 ?
 O00L S06 O00D 115.7(3) . . ?
 O00L S06 C014 108.1(2) . 10_556 ?
 O00L S06 C014 108.1(2) . . ?
 C014 S06 C014 105.4(4) . 10_556 ?
 O00C S07 C00S 109.53(19) . . ?
 O00C S07 C00Z 109.7(2) . . ?
 O00M S07 O00C 116.2(2) . . ?
 O00M S07 C00S 107.4(2) . . ?
 O00M S07 C00Z 107.5(2) . . ?
 C00Z S07 C00S 106.0(3) . . ?
 O00N S008 C01B 109.6(3) . . ?
 O00N S008 C01D 109.3(3) . 3_755 ?
 O00R S008 O00N 116.1(3) . . ?
 O00R S008 C01B 106.8(3) . . ?
 O00R S008 C01D 105.9(3) . 3_755 ?
 C01B S008 C01D 108.8(4) . 3_755 ?
 Mn01 O009 Mn01 141.9(2) 10_556 . ?
 Mn02 O009 Mn01 84.36(11) . . ?
 Mn02 O009 Mn01 84.36(11) . 10_556 ?
 Mn02 O009 Mn03 142.2(2) . 11_576 ?
 Mn03 O009 Mn01 83.52(11) 11_576 . ?
 Mn03 O009 Mn01 83.52(11) 11_576 10_556 ?
 Mn04 O00A Mn04 138.4(4) 3_755 4_575 ?
 Mn04 O00A Mn04 82.76(15) . 4_575 ?
 Mn04 O00A Mn04 82.76(15) 2_775 4_575 ?
 Mn04 O00A Mn04 82.76(15) 2_775 3_755 ?
 Mn04 O00A Mn04 82.76(15) . 3_755 ?
 Mn04 O00A Mn04 138.4(4) . 2_775 ?
 Mn01 O00B Mn02 90.99(11) . . ?
 C010 O00B Mn01 133.3(3) . . ?
 C010 O00B Mn02 135.0(3) . . ?
 S07 O00C Mn01 123.4(2) . . ?
 S06 O00D Mn02 124.1(2) . . ?
 Mn03 O00E Mn01 90.69(12) 11_576 . ?
 C00T O00E Mn01 134.0(3) . . ?
 C00T O00E Mn03 133.5(3) . 11_576 ?
 C016 O00G Mn04 128.8(3) . 3_755 ?
 C00W O00H Mn03 130.4(3) . . ?
 C00W O00I Mn01 129.8(3) . 3_755 ?
 C017 O00J Mn01 129.6(3) . . ?
 Mn04 O00K Mn04 91.10(12) . 4_575 ?
 C01A O00K Mn04 133.3(4) . . ?
 C01A O00K Mn04 133.6(4) . 4_575 ?
 S008 O00N Mn04 122.9(3) . . ?
 C017 O00O Mn02 130.7(3) . . ?
 S05 O00P Mn03 122.8(3) . 11_576 ?
 C016 O00Q Mn04 129.7(3) . . ?
 C00T C00S S07 123.3(3) . . ?
 C018 C00S S07 113.4(3) . . ?
 C018 C00S C00T 123.3(4) . . ?
 O00E C00T C00S 123.3(4) . . ?
 O00E C00T C00U 124.0(4) . . ?
 C00U C00T C00S 112.7(4) . . ?
 C00T C00U S05 123.3(4) . . ?
 C00T C00U C015 123.2(5) . . ?
 C015 C00U S05 113.5(4) . . ?
 C012 C00V C00Y 121.1(4) . . ?
 O00H C00W O00I 123.9(4) . . ?
 O00H C00W C012 117.7(4) . . ?
 O00I C00W C012 118.4(4) . . ?
 C013 C00X C00Y 121.5(4) . . ?
 C00V C00Y C017 120.3(4) . . ?
 C00X C00Y C00V 118.1(4) . . ?
 C00X C00Y C017 121.5(4) . . ?
 C010 C00Z S07 123.4(4) . . ?
 C01E C00Z S07 114.7(4) . . ?
 C01E C00Z C010 121.8(5) . . ?
 O00B C010 C00Z 124.5(4) . . ?
 O00B C010 C014 123.3(4) . . ?
 C00Z C010 C014 112.3(4) . . ?
 C013 C011 C012 120.1(4) . . ?
 C00V C012 C00W 120.5(4) . . ?
 C00V C012 C011 119.4(4) . . ?
 C011 C012 C00W 120.0(4) . . ?
 C00X C013 C011 119.8(5) . . ?
 C00X C013 C016 120.5(4) . . ?
 C011 C013 C016 119.5(4) . . ?
 C010 C014 S06 123.2(4) . . ?
 C01L C014 S06 111.7(4) . . ?
 C01L C014 C010 124.9(5) . . ?
 C01C C015 C00U 120.5(5) . . ?
 O00G C016 C013 117.6(4) . . ?
 O00Q C016 O00G 125.1(4) . . ?
 O00Q C016 C013 117.3(4) . . ?
 O00J C017 O00O 123.8(4) . . ?
 O00J C017 C00Y 118.0(4) . . ?
 O00O C017 C00Y 118.2(4) . . ?
 C01C C018 C00S 120.8(5) . . ?
 O00K C01A C01B 123.5(6) . . ?
 O00K C01A C01D 124.3(6) . . ?
 C01D C01A C01B 112.2(5) . . ?
 C01A C01B S008 122.7(4) . . ?
 C01H C01B S008 113.7(6) . . ?
 C01H C01B C01A 123.7(7) . . ?
 C015 C01C C018 119.4(6) . . ?
 C015 C01C C01T 120.1(6) . . ?
 C018 C01C C01T 120.2(6) . . ?
 C01A C01D S008 122.0(4) . 4_575 ?
 C01G C01D S008 113.8(6) . 4_575 ?
 C01G C01D C01A 124.2(7) . . ?
 C00Z C01E C01F 124.3(6) . . ?
 C01E C01F C01N 124.2(7) . . ?
 C01L C01F C01E 115.0(6) . . ?
 C01L C01F C01N 120.4(7) . . ?
 C01M C01G C01D 118.9(8) . . ?
 C01M C01H C01B 119.2(8) . . ?
 C01F C01L C014 121.5(6) . . ?
 C01G C01M C01W 118.6(8) . . ?
 C01H C01M C01G 121.5(7) . . ?
 C01H C01M C01W 119.5(8) . . ?
 C01F C01N C01R 101.3(9) . . ?
 C01V C01N C01F 110.5(8) . . ?
 C01V C01N C01R 112.0(11) . . ?
 C01V C01N C12 111.9(12) . . ?
 C12 C01N C01F 115.9(10) . . ?
 C12 C01N C01R 104.6(10) . . ?
 C01X C01T C01C 113.6(7) . . ?
 C01X C01T C41 103.6(14) . . ?
 C15 C01T C01C 116.9(12) . . ?
 C15 C01T C01X 117.0(12) . . ?
 C15 C01T C41 96.5(16) . . ?
 C41 C01T C01C 105.7(11) . . ?
 C01M C01W C19B 113.1(10) . . ?
 C01M C01W C36B 108.4(9) . . ?
 C01M C01W C61B 107.0(9) . . ?
 C01M C01W C19A 107.2(9) . . ?
 C01M C01W C36A 109.7(10) . . ?
 C19B C01W C36B 109.4(11) . . ?
 C19B C01W C61B 110.1(11) . . ?
 C61B C01W C36B 108.7(12) . . ?
 C61A C01W C01M 113.7(9) . . ?
 C61A C01W C19A 106.4(11) . . ?
 C61A C01W C36A 108.8(11) . . ?
 C36A C01W C19A 111.0(10) . . ?

_smtbx_masks_special_details       ?
loop_
  _smtbx_masks_void_nr
  _smtbx_masks_void_average_x
  _smtbx_masks_void_average_y
  _smtbx_masks_void_average_z
  _smtbx_masks_void_volume
  _smtbx_masks_void_count_electrons
  _smtbx_masks_void_content
 1 -0.137 -0.428 -0.625 17671.7 2704.8 ?
 2 0.000 0.000 0.500 704.0 175.0 ?
 3 0.500 0.500 0.000 704.0 175.0 ?

_shelx_res_file
;
    lkkmn24.res created by SHELXL-2014/7

TITL lkkmn24_a.res in I4/m
REM Old TITL lkkMn24 in I4/m
REM SHELXT solution in I4/m
REM R1 0.482, Rweak 0.017, Alpha 0.051, Orientation as input
REM Formula found by SHELXT: C64 O37 S7 Mn10
CELL 0.71073 26.662 26.662 44.6443 90 90 90
ZERR 2 0.0069 0.0069 0.016 0 0 0
LATT 2
SYMM -X,-Y,+Z
SYMM -Y,+X,+Z
SYMM +Y,-X,+Z
SFAC C H Mn O S
UNIT 624 576 48 252 48
DFIX 2.56 C36A C19A
DFIX 2.56 C01M C36A
DFIX 2.56 C36B C01M
DFIX 2.56 C19A C01M
DFIX 2.56 C61A C36A
DFIX 2.56 C19A C61A
DFIX 2.56 C61A C01M
DFIX 2.56 C19B C36B
DFIX 2.56 C01M C19B
DFIX 1.54 C61A C01W
DFIX 1.54 C01W C19B
DFIX 2.56 C36B C61B
DFIX 2.56 C01M C61B
DFIX 2.56 C61B C19B
DFIX 1.54 C19A C01W C61B C01W C36A C01W C36B C01W C01W C01M
DFIX 2.61 H36d C01M
DFIX 2.61 H61a C01M
DFIX 2.61 H61d C01M
DFIX 1.9 H018 H01m
DFIX 2.61 H15a C01C
RIGU 0.001 0.001 O00K C01A C01B C01D C01G C01H C01M C01W C19B C36B C61B =
 C19A C61A C36A S008

L.S. 12 0 0
PLAN  10
SIZE 0.35 0.41 0.47
TEMP 0
list 4
ABIN
fmap 2 53
acta
OMIT -3 50
REM <olex2.extras>
REM <HklSrc "%.\\lkkMn24.hkl">
REM </olex2.extras>

WGHT    0.350000
FVAR       0.11515
MN01  3    0.755241    0.840508    0.449979    11.00000    0.03624    0.03788 =
         0.02966   -0.00108   -0.00202   -0.00113
MN02  3    0.800889    0.770532    0.500000    10.50000    0.03492    0.04605 =
         0.02480    0.00000    0.00000   -0.00302
MN03  3    1.089476    0.710504    0.500000    10.50000    0.03916    0.04447 =
         0.02513    0.00000    0.00000    0.00430
MN04  3    0.930330    0.954094    0.325124    11.00000    0.05778    0.05502 =
         0.01411   -0.00348   -0.00364    0.00096
S05   5    0.591525    0.913615    0.500000    10.50000    0.05025    0.03286 =
         0.03758    0.00000    0.00000    0.00979
S06   5    0.751834    0.661478    0.500000    10.50000    0.03949    0.03733 =
         0.03941    0.00000    0.00000    0.00938
S07   5    0.671094    0.787318    0.410931    11.00000    0.04663    0.04147 =
         0.03153   -0.00862   -0.01082    0.00756
S008  5    0.877093    0.915255    0.265816    11.00000    0.07835    0.08666 =
         0.02603   -0.01284   -0.01803   -0.00645
O009  4    0.779924    0.855561    0.500000    10.50000    0.07270    0.04799 =
         0.00858    0.00000    0.00000    0.03182
O00A  4    1.000000    1.000000    0.344041    10.25000    0.02638    0.02638 =
         0.10493    0.00000    0.00000    0.00000
O00B  4    0.741163    0.763382    0.465686    11.00000    0.03801    0.03787 =
         0.03334   -0.00372    0.00088   -0.00389
O00C  4    0.717145    0.816250    0.410412    11.00000    0.04659    0.05017 =
         0.03031   -0.00791   -0.00510    0.00461
O00D  4    0.798321    0.690802    0.500000    10.50000    0.03890    0.04533 =
         0.03768    0.00000    0.00000    0.00839
O00E  4    0.678938    0.858935    0.466283    11.00000    0.04289    0.04249 =
         0.03560   -0.00448   -0.00527    0.00250
O00F  4    0.545114    0.941116    0.500000    10.50000    0.06093    0.04500 =
         0.04961    0.00000    0.00000    0.02550
O00G  4    1.017148    0.876324    0.354753    11.00000    0.04723    0.06402 =
         0.03431    0.00871    0.00557   -0.00085
O00H  4    1.038190    0.736739    0.468256    11.00000    0.03986    0.07955 =
         0.03298    0.01190    0.00018    0.00755
O00I  4    1.087906    0.767489    0.432355    11.00000    0.04062    0.07405 =
         0.04133    0.00906    0.00275    0.00495
O00J  4    0.825899    0.822671    0.432148    11.00000    0.03946    0.05771 =
         0.03602    0.00492    0.00025    0.00393
O00K  4    0.922022    1.014885    0.292783    11.00000    0.07924    0.07014 =
         0.01542    0.00157   -0.01568    0.00014
O00L  4    0.757962    0.608008    0.500000    10.50000    0.05628    0.03442 =
         0.05563    0.00000    0.00000    0.00913
O00M  4    0.650506    0.773710    0.382196    11.00000    0.05953    0.05997 =
         0.03302   -0.01721   -0.01460    0.00598
O00N  4    0.876644    0.914765    0.298730    11.00000    0.07316    0.08027 =
         0.02140   -0.00743   -0.01346   -0.00802
O00O  4    0.858797    0.774522    0.468112    11.00000    0.04172    0.06747 =
         0.03773    0.00603    0.00369    0.00127
O00P  4    0.637104    0.943345    0.500000    10.50000    0.06867    0.03369 =
         0.03435    0.00000    0.00000    0.00509
O00Q  4    0.935436    0.893674    0.354890    11.00000    0.05503    0.05633 =
         0.03637    0.00893    0.00430    0.00469
O00R  4    0.837923    0.887466    0.251373    11.00000    0.09729    0.09456 =
         0.04671   -0.02103   -0.03791   -0.00409
C00S  1    0.624259    0.821112    0.430529    11.00000    0.04092    0.04152 =
         0.02870   -0.00726   -0.00245    0.00060
C00T  1    0.634604    0.851874    0.455926    11.00000    0.04324    0.03094 =
         0.03819   -0.00311   -0.00283    0.00514
C00U  1    0.590848    0.873983    0.468123    11.00000    0.04597    0.04699 =
         0.03608    0.00470   -0.00008    0.00372
C00V  1    0.953729    0.780228    0.442347    11.00000    0.04317    0.05473 =
         0.03036    0.00951    0.00111   -0.00311
AFIX  43
H00V  2    0.949775    0.761183    0.459639    11.00000   -1.20000
AFIX   0
C00W  1    1.045233    0.761146    0.444308    11.00000    0.03359    0.05909 =
         0.03250    0.00524   -0.00121   -0.00071
C00X  1    0.919325    0.832706    0.404325    11.00000    0.04265    0.05911 =
         0.02884    0.00134   -0.00339    0.00035
AFIX  43
H00X  2    0.892087    0.849204    0.395824    11.00000   -1.20000
AFIX   0
C00Y  1    0.912067    0.803754    0.429665    11.00000    0.04209    0.06328 =
         0.02617   -0.00746   -0.00164   -0.00090
C00Z  1    0.680491    0.731451    0.431271    11.00000    0.05599    0.04178 =
         0.05375   -0.00684   -0.02140    0.00255
C010  1    0.714299    0.727395    0.455753    11.00000    0.03810    0.04270 =
         0.04196   -0.00733   -0.00289    0.00866
C011  1    1.006473    0.813848    0.404217    11.00000    0.04063    0.06005 =
         0.03120   -0.00470    0.00469    0.00172
AFIX  43
H011  2    1.038064    0.817400    0.395644    11.00000   -1.20000
AFIX   0
C012  1    1.000485    0.784751    0.429700    11.00000    0.03785    0.05674 =
         0.03571    0.00229    0.00035   -0.00014
C013  1    0.965533    0.837619    0.391509    11.00000    0.04416    0.05270 =
         0.02781   -0.00159    0.00176   -0.00098
C014  1    0.714925    0.678141    0.468280    11.00000    0.05612    0.03760 =
         0.05919    0.00155   -0.01527    0.00027
C015  1    0.541616    0.865588    0.456261    11.00000    0.04068    0.07745 =
         0.06016   -0.01566   -0.00323    0.00463
AFIX  43
H015  2    0.513941    0.879802    0.465679    11.00000   -1.20000
AFIX   0
C016  1    0.973198    0.872356    0.365178    11.00000    0.04126    0.05774 =
         0.02167   -0.00157    0.00127   -0.00126
C017  1    0.862326    0.799918    0.444171    11.00000    0.03980    0.05177 =
         0.03028    0.00122   -0.00221   -0.00272
C018  1    0.575484    0.813790    0.418900    11.00000    0.04223    0.07901 =
         0.05818   -0.02753   -0.01056   -0.00070
AFIX  43
H018  2    0.570861    0.792810    0.402488    11.00000   -1.20000
AFIX   0
C01A  1    0.897101    1.019407    0.267877    11.00000    0.08728    0.08687 =
         0.01659    0.00383   -0.01965   -0.00258
C01B  1    0.872560    0.977557    0.252852    11.00000    0.08781    0.09306 =
         0.02260   -0.00382   -0.01465   -0.00472
C01C  1    0.535080    0.837171    0.431488    11.00000    0.05099    0.12387 =
         0.07327   -0.04367   -0.00885    0.00080
C01D  1    0.888989    1.065671    0.252785    11.00000    0.09950    0.09304 =
         0.03132    0.01394   -0.02640   -0.00284
C01E  1    0.650889    0.691099    0.422011    11.00000    0.09950    0.04164 =
         0.11714    0.00535   -0.06559   -0.00794
AFIX  43
H01E  2    0.629553    0.696041    0.405798    11.00000   -1.20000
AFIX   0
C01F  1    0.651210    0.643413    0.435602    11.00000    0.11687    0.04745 =
         0.10153    0.00488   -0.06243   -0.01286
C01G  1    0.858918    1.071062    0.227416    11.00000    0.12148    0.11702 =
         0.04632    0.02529   -0.04430   -0.01441
AFIX  43
H01G  2    0.852095    1.102709    0.219661    11.00000   -1.20000
AFIX   0
C01H  1    0.844333    0.982561    0.226779    11.00000    0.13185    0.11607 =
         0.03961    0.00731   -0.04360   -0.01837
AFIX  43
H01H  2    0.828990    0.954739    0.218182    11.00000   -1.20000
AFIX   0
C01L  1    0.683970    0.638312    0.459040    11.00000    0.09625    0.04036 =
         0.10365    0.00589   -0.04963   -0.00459
AFIX  43
H01L  2    0.685790    0.607803    0.469080    11.00000   -1.20000
AFIX   0
C01M  1    0.839476    1.028707    0.214026    11.00000    0.21734    0.12694 =
         0.09059    0.02787   -0.10050   -0.03421
C01N  1    0.613463    0.600272    0.427782    11.00000    0.14249    0.07792 =
         0.12605   -0.00286   -0.06110   -0.03003
C01R  1    0.650338    0.554916    0.422550    11.00000    0.18162    0.06958 =
         0.12166   -0.00322   -0.05348   -0.01551
AFIX 137
H01A  2    0.675272    0.564230    0.408069    11.00000   -1.50000
H01B  2    0.631793    0.526543    0.415296    11.00000   -1.50000
H01C  2    0.666413    0.546344    0.441098    11.00000   -1.50000
AFIX   0
C01T  1    0.482734    0.827653    0.419447    11.00000    0.03386    0.23631 =
         0.13832   -0.10585   -0.01300    0.02435
C01V  1    0.585216    0.612586    0.400990    11.00000    0.18584    0.06802 =
         0.21028    0.00009   -0.11934   -0.02922
AFIX 137
H01D  2    0.553667    0.627221    0.406557    11.00000   -1.50000
H01F  2    0.579373    0.582630    0.389581    11.00000   -1.50000
H01I  2    0.603921    0.636053    0.389107    11.00000   -1.50000
AFIX   0
C01W  1    0.806443    1.034964    0.185803    11.00000    0.22132    0.14865 =
         0.09501    0.03457   -0.10463   -0.03958
C01X  1    0.481876    0.796803    0.392963    11.00000    0.06889    0.37758 =
         0.12302   -0.10204   -0.02255   -0.00611
AFIX 137
H01J  2    0.491449    0.816550    0.375915    11.00000   -1.50000
H01K  2    0.448651    0.783846    0.389997    11.00000   -1.50000
H01M  2    0.504957    0.769452    0.395327    11.00000   -1.50000
AFIX   0
C12   1    0.580872    0.583859    0.452095    11.00000    0.13283    0.15439 =
         0.14353   -0.00642   -0.02629   -0.07976
AFIX 137
H12A  2    0.600785    0.569048    0.467675    11.00000   -1.50000
H12B  2    0.557415    0.559549    0.444654    11.00000   -1.50000
H12C  2    0.562952    0.612169    0.459970    11.00000   -1.50000
AFIX   0
C15   1    0.444549    0.819602    0.440668    11.00000    0.10078    0.64858 =
         0.18409   -0.24300    0.05959   -0.17888
AFIX 137
H15A  2    0.455835    0.795819    0.455339    11.00000   -1.50000
H15B  2    0.415259    0.806775    0.430782    11.00000   -1.50000
H15C  2    0.436503    0.850719    0.450361    11.00000   -1.50000
AFIX   0
PART 2
C19B  1    0.836958    1.034054    0.156300    10.50000    0.23391    0.16268 =
         0.10113    0.03305   -0.09681   -0.04080
AFIX 137
H19A  2    0.861101    1.060765    0.156486    10.50000   -1.50000
H19B  2    0.814673    1.038345    0.139606    10.50000   -1.50000
H19C  2    0.854020    1.002488    0.154515    10.50000   -1.50000
AFIX   0
C36B  1    0.766509    0.991426    0.185331    10.50000    0.22706    0.15333 =
         0.09637    0.02937   -0.10157   -0.04308
AFIX 137
H36A  2    0.779966    0.963118    0.174748    10.50000   -1.50000
H36B  2    0.736632    1.002842    0.175454    10.50000   -1.50000
H36C  2    0.758593    0.981785    0.205502    10.50000   -1.50000
AFIX   0
PART 0
C41   1    0.464703    0.876014    0.408922    11.00000    0.07325    0.27435 =
         0.14121   -0.06657   -0.01190    0.00898
AFIX 137
H41A  2    0.457876    0.897292    0.425783    11.00000   -1.50000
H41B  2    0.434530    0.871345    0.397525    11.00000   -1.50000
H41C  2    0.489800    0.891333    0.396511    11.00000   -1.50000
AFIX   0
PART 2
C61B  1    0.778197    1.086397    0.189012    10.50000    0.22266    0.15076 =
         0.10516    0.03346   -0.10646   -0.03782
AFIX 137
H61A  2    0.761572    1.087684    0.208070    10.50000   -1.50000
H61B  2    0.753858    1.089533    0.173277    10.50000   -1.50000
H61C  2    0.801902    1.113404    0.187649    10.50000   -1.50000
AFIX   0
PART 0
PART 1
C19A  1    0.828406    0.998331    0.160767    10.50000    0.22099    0.14690 =
         0.09245    0.03376   -0.10559   -0.03864
AFIX 137
H19D  2    0.863587    1.004697    0.158220    10.50000   -1.50000
H19E  2    0.811299    1.004115    0.142164    10.50000   -1.50000
H19F  2    0.823545    0.964142    0.166855    10.50000   -1.50000
AFIX   0
C61A  1    0.807845    1.087954    0.172465    10.50000    0.20598    0.14721 =
         0.08841    0.03442   -0.10985   -0.03908
AFIX 137
H61D  2    0.810033    1.112132    0.188346    10.50000   -1.50000
H61E  2    0.777845    1.093747    0.161088    10.50000   -1.50000
H61F  2    0.836534    1.091153    0.159613    10.50000   -1.50000
AFIX   0
C36A  1    0.750766    1.021325    0.193486    10.50000    0.22055    0.15047 =
         0.10624    0.03375   -0.10185   -0.04059
AFIX 137
H36D  2    0.750055    0.991385    0.205424    10.50000   -1.50000
H36E  2    0.732401    1.015845    0.175282    10.50000   -1.50000
H36F  2    0.735719    1.048386    0.204461    10.50000   -1.50000
AFIX   0
HKLF 4

REM  lkkmn24_a.res in I4/m
REM R1 =  0.1073 for   12215 Fo > 4sig(Fo)  and  0.1152 for all   14109 data
REM    601 parameters refined using    141 restraints

END

WGHT      0.2000      0.0000

REM Highest difference peak  1.567,  deepest hole -1.259,  1-sigma level  0.157
Q1    1   0.8153  0.8826  0.5000  10.50000  0.05    1.52
Q2    1   0.5023  0.9412  0.5000  10.50000  0.05    1.05
Q3    1   0.6827  0.6448  0.4172  11.00000  0.05    1.04
Q4    1   0.6486  0.5943  0.3992  11.00000  0.05    0.77
Q5    1   1.0065  0.7336  0.5000  10.50000  0.05    0.76
Q6    1   0.9422  0.8829  0.3195  11.00000  0.05    0.72
Q7    1   1.0157  0.7207  0.5000  10.50000  0.05    0.72
Q8    1   0.8767  1.0265  0.1595  11.00000  0.05    0.72
Q9    1   0.8480  0.9293  0.3062  11.00000  0.05    0.69
Q10   1   0.8513  0.9206  0.3018  11.00000  0.05    0.68
;
_shelx_res_checksum                73922
_shelx_hkl_file
;
   0   0  -6   32.92    1.74
   0   0  -6   33.56    0.87
   0   0  -6   35.77    0.95
   0   0   6   34.35    1.74
   0   0   6   36.25    1.03
   0   0 -14 1381.78    7.20
   0   0 -14 1287.76    7.44
   0   0 -26 3039.93   21.29
   0   0 -26 2800.99   14.48
   0   0 -26 2298.11   13.93
   0   0  26 1821.19   24.30
   0   0  26 3120.02   16.70
   0   0  28 3018.80   16.70
   0   0 -30 4824.63   28.57
   0   0 -30 4951.42   20.66
   0   0  30 4271.65   18.68
   0   0 -32 1153.45   20.81
   0   0 -32  965.40   10.21
   0   0  32 1021.20   10.05
   0   0  32 1046.60   11.87
   0   0 -34 9028.06   29.76
   0   0 -36  928.92   20.66
   0   0 -36  873.59   10.45
   0   0  36 1037.42   12.50
   0   0 -38  210.60    6.41
   0   0  38  244.08    7.84
   0   0 -40 2843.73   34.19
   0   0 -40 2908.79   19.07
   0   0  40 3266.52   22.32
   0   0 -42 1049.77   12.74
   0   0  42 1170.46   14.96
   0   0 -44 1384.79   14.72
   0   0  44 1595.86   17.65
   0   0 -46  444.63    9.58
   0   0  46  550.69   14.88
   0   0 -48    0.00    2.93
   0   0  48    4.43    4.59
   0   0 -50  163.75    7.44
   0   0  50  175.78    9.10
   0   0  52  367.70   11.48
  -1   0  -7   94.42    2.69
  -1   0  -7   99.09    1.42
  -1   0  -7   99.33    1.66
  -1   0   7  102.18    2.53
  -1   0   7  106.45    1.66
  -1   0   7  101.62    1.03
   0  -1  -7  102.89    2.61
   0  -1  -7   99.56    1.35
   0  -1  -7   92.68    1.58
   0  -1  -7   76.06    0.87
   0  -1   7  143.09    2.77
   0  -1   7   94.34    1.58
   0  -1   7   97.27    1.58
   0   1  -7  118.48    2.53
   0   1  -7   93.94    1.58
   0   1  -7   85.63    1.50
   0   1   7  102.10    2.61
   0   1   7   26.28    0.79
   0   1   7   98.69    1.66
   0   1   7   98.61    0.95
   1   0  -7  109.46    2.45
   1   0  -7  104.39    1.58
   1   0  -7   98.77    1.58
   1   0  -7   92.68    0.95
   1   0   7  113.73    2.61
   1   0   7  111.67    1.74
  -1   0  -9  778.62    4.27
  -1   0  -9  697.66    4.51
  -1   0   9  855.15    5.78
  -1   0   9    9.50    0.40
   0  -1  -9  765.01    4.75
   0  -1  -9  664.81    2.30
   0   1   9  782.26    5.62
   0   1   9  294.18    2.53
   1   0  -9  212.26    6.33
   1   0  -9  676.21    5.30
  -1   0  11    0.00    0.08
  -1   0 -13   93.23    5.22
  -1   0 -13   72.42    2.14
  -1   0 -13   67.43    2.22
  -1   0  13  104.47    4.99
  -1   0  13   78.83    2.45
   0  -1 -13   89.20    4.91
   0  -1 -13   66.80    2.06
   0  -1 -13   62.52    2.22
   0  -1  13   66.48    4.67
   0  -1  13   64.03    2.22
   0  -1  13   70.36    2.37
   0   1 -13   83.02    4.67
   0   1 -13   61.10    2.14
   0   1 -13   55.16    2.14
   0   1  13  103.05    5.14
   0   1  13   53.42    1.66
   0   1  13   70.68    2.53
   1   0 -13   74.00    4.51
   1   0 -13   73.52    2.22
   1   0 -13   71.63    2.30
   1   0  13   89.20    4.99
   1   0  13   80.96    2.69
  -1   0 -15  167.94    6.01
  -1   0 -15   27.38    1.98
  -1   0 -15   29.52    2.14
  -1   0  15   65.53    5.62
  -1   0  15   61.65    2.69
   0  -1 -15   45.43    5.22
   0  -1 -15   34.59    1.98
   0  -1 -15   30.15    2.22
   0  -1  15   45.35    5.38
   0  -1  15   27.30    2.06
   0  -1  15   35.54    2.45
   0   1 -15   91.81    5.22
   0   1 -15   30.07    2.14
   0   1 -15   21.53    1.90
   0   1  15   71.55    5.62
   0   1  15   24.77    1.58
   0   1  15   35.30    2.37
   1   0 -15   58.41    4.91
   1   0 -15   32.21    2.06
   1   0 -15   29.84    2.06
   1   0  15  138.66    5.94
   1   0  15   37.44    2.45
  -1   0 -17 1189.62   10.13
  -1   0 -17  997.85    6.81
  -1   0 -17  843.60    6.81
  -1   0  17 1118.86   10.13
  -1   0  17 1051.83    7.60
   0  -1 -17 1218.03    9.89
   0  -1 -17 1026.26    6.73
   0  -1 -17  899.47    7.12
   0  -1  17  874.15    9.26
   0  -1  17 1055.86    7.60
   0  -1  17 1109.44    7.84
   0   1 -17 1027.13    9.18
   0   1 -17 1007.82    7.12
   0   1 -17  888.08    6.89
   0   1  17 1025.63    9.42
   0   1  17 1015.34    6.49
   0   1  17 1097.73    7.99
   1   0 -17 1034.81    9.18
   1   0 -17 1009.33    7.04
   1   0 -17  916.17    6.96
   1   0  17 1076.20    7.84
  -1   0 -19  113.81    6.65
  -1   0 -19    2.22    1.19
  -1   0 -19    2.37    1.27
  -1   0  19    1.50    1.50
   0  -1 -19   -3.40    4.12
   0  -1 -19    1.66    1.19
   0  -1 -19    3.96    1.42
   0  -1  19   11.63    4.83
   0  -1  19    2.30    1.19
   0  -1  19    2.85    1.66
   0   1 -19    7.52    4.27
   0   1 -19    3.88    1.27
   0   1 -19    3.24    1.27
   0   1  19    7.76    4.91
   0   1  19    0.55    1.66
   1   0 -19   10.68    4.12
   1   0 -19    1.66    1.19
   1   0 -19    3.09    1.27
   1   0  19    0.24    1.58
  -1   0 -21 1751.30   14.01
  -1   0 -21 1513.63    9.34
  -1   0 -21 1226.34    9.18
  -1   0  21 1941.09   17.89
  -1   0  21 1618.34   10.61
   0  -1 -21 1809.47   13.53
   0  -1 -21 1501.60    9.26
   0  -1 -21 1337.30    9.58
   0  -1  21 1424.91   16.07
   0  -1  21 1129.55   12.82
   0  -1  21 1691.39   10.84
   0   1 -21 1580.43   12.82
   0   1 -21 1521.15    9.73
   0   1 -21 1301.45    9.26
   0   1  21 2046.83   17.17
   0   1  21 1605.04    9.26
   0   1  21 1613.04   10.84
   1   0 -21 1576.63   12.43
   1   0 -21 1511.81    9.58
   1   0 -21 1351.86    9.42
   1   0  21  489.98    6.73
   1   0  21 1625.54   10.76
  -1   0 -23  276.29    4.83
  -1   0 -23  224.14    4.91
  -1   0  23  379.26    9.97
  -1   0  23  295.92    5.70
   0  -1 -23  298.77    9.89
   0  -1 -23  284.84    4.91
   0  -1 -23  251.12    4.99
   0  -1  23  368.26    9.81
   0  -1  23  313.73    5.86
   0   1 -23  452.39    9.89
   0   1 -23  277.48    5.07
   0   1 -23  224.14    6.49
   0   1  23  296.55    9.02
   0   1  23  297.03    4.83
   0   1  23  293.62    5.86
   1   0 -23  382.74    9.42
   1   0 -23  290.54    5.07
   1   0 -23  208.47    7.52
   1   0  23  164.46    3.88
   1   0  23  302.17    5.94
  -1   0 -25  577.99   13.30
  -1   0 -25  294.65    5.30
  -1   0 -25  241.31    5.30
  -1   0  25  736.91   12.90
  -1   0  25  330.35    6.41
   0  -1 -25  521.48   11.48
   0  -1 -25  302.81    5.38
   0  -1 -25  280.57    5.62
   0  -1  25 1778.29   16.15
   0  -1  25  332.88    6.33
   0   1 -25  699.48   12.66
   0   1 -25  309.69    5.62
   0   1 -25  242.42    5.14
   0   1  25  856.10   13.06
   0   1  25  319.27    5.30
   0   1  25  337.71    6.65
   1   0 -25  414.00   10.76
   1   0 -25  305.58    5.54
   1   0 -25  248.20    5.30
   1   0  25 2336.26   18.28
   1   0  25  275.03    4.83
   1   0  25  329.79    6.65
  -1   0 -27 1098.13   18.92
  -1   0 -27  677.47    7.68
  -1   0 -27  540.95    7.44
  -1   0  27  737.94    9.02
   0  -1 -27  804.03   15.51
   0  -1 -27  676.60    7.76
   0  -1 -27  543.40    7.68
   0  -1  27  717.84    8.86
   0   1 -27  672.57   15.75
   0   1 -27  655.63    7.91
   0   1 -27  531.69    7.28
   0   1  27  737.78    9.26
   1   0 -27  823.89   14.88
   1   0 -27  684.68    7.91
   1   0 -27  568.41    7.60
   1   0  27  721.80    7.60
   1   0  27  751.00    9.10
  -1   0 -29 3561.01   26.51
  -1   0 -29 3336.40   16.46
  -1   0  29 3696.35   19.87
   0  -1 -29 3374.71   23.51
   0  -1 -29 3459.71   16.62
   0  -1  29 3779.37   20.26
   0   1 -29 2905.15   24.30
   0   1 -29 3349.22   16.94
   0   1  29 3090.58   24.38
   1   0 -29 3663.74   24.14
   1   0 -29 3426.55   16.94
   1   0  29 3589.74   16.54
   1   0  29 3352.23   24.46
  -1   0 -31  898.92   17.57
  -1   0 -31  724.33    8.63
  -1   0  31  759.39    9.73
   0  -1 -31  871.06   17.41
   0  -1 -31  701.93    8.55
   0  -1  31  786.69   10.21
   0   1 -31 1075.41   17.02
   0   1 -31  710.71    8.86
   0   1  31  756.46    9.97
   1   0 -31 1060.14   16.30
   1   0 -31  735.65    8.86
   1   0  31  770.39    8.63
   1   0  31  794.92   10.45
  -1   0 -33  194.54    6.01
  -1   0  33  224.93    7.20
   0  -1 -33  491.64   16.30
   0  -1 -33  198.57    5.94
   0  -1  33  229.52    7.52
   0   1 -33  436.88   17.73
   0   1 -33  190.10    6.09
   0   1  33  222.00    7.20
   1   0 -33  260.31   13.61
   1   0 -33  196.83    6.17
   1   0  33  207.28    6.01
   1   0  33  204.27    7.36
  -1   0 -35 1576.55   23.58
  -1   0 -35  846.37   10.05
  -1   0  35  971.89   12.11
   0  -1 -35  999.59   20.97
   0  -1 -35  866.95   10.05
   0  -1  35  995.24   12.19
   0   1 -35 1094.25   20.42
   0   1 -35  877.95   10.37
   0   1  35  956.22   12.19
   1   0 -35 1162.00   20.50
   1   0 -35  869.95   10.37
   1   0  35  927.33   10.05
   1   0  35 1007.98   12.27
  -1   0 -37  208.23   21.05
  -1   0 -37  404.11    7.68
  -1   0  37  467.50    9.42
   0  -1 -37  523.46   18.84
   0  -1 -37  404.19    7.68
   0  -1  37  461.89    9.18
   0   1 -37  439.33   17.10
   0   1 -37  398.97    7.84
   0   1  37  444.16    9.42
   1   0 -37  333.75   17.41
   1   0 -37  407.28    7.84
   1   0  37  466.95    9.58
  -1   0 -39 2223.71   34.27
  -1   0 -39  362.88    7.76
  -1   0  39  397.22    9.10
   0  -1 -39  400.63   23.43
   0  -1 -39  376.96    7.76
   0  -1  39  432.44    9.66
   0   1 -39  396.28   23.43
   0   1 -39  368.26    7.99
   0   1  39  420.18    9.42
   1   0 -39  370.71   22.24
   1   0 -39  372.85    7.91
   1   0  39  409.02    9.34
  -1   0 -41  731.45   25.01
  -1   0 -41  176.57    6.81
  -1   0  41  173.96    8.47
   0  -1 -41  285.16   19.71
   0  -1 -41  150.61    6.49
   0  -1  41  170.79    8.55
   0   1 -41  239.81   17.41
   0   1 -41  165.17    6.81
   0   1  41  171.11    8.55
   1   0 -41  505.26   20.02
   1   0 -41  166.52    6.81
   1   0  41  192.80    8.86
  -1   0 -43   27.23    3.80
  -1   0  43   29.60    5.14
   0  -1 -43   11.40    3.64
   0  -1  43   28.73    5.22
   0   1 -43   21.37    3.80
   0   1  43   36.25    5.30
   1   0 -43   29.13    3.96
   1   0  43   61.34    7.60
  -1   0 -45   13.14    3.40
  -1   0  45   14.25    4.67
   0  -1 -45   50.89   12.58
   0  -1 -45   16.15    3.56
   0  -1  45   18.12    4.99
   0   1 -45   11.63    3.56
   0   1  45   13.06    4.91
   1   0 -45   11.63    3.24
   1   0  45   18.76    4.99
  -1   0 -47   19.87    3.48
  -1   0  47   13.77    5.54
   0  -1 -47   17.17    3.32
   0  -1  47   18.04    5.14
   0   1 -47   27.78    3.88
   0   1  47   15.43    4.67
   1   0 -47   21.37   11.95
   1   0 -47   13.06    3.17
   1   0  47   20.89    4.83
  -1   0 -49  246.38    8.07
  -1   0  49  276.85    9.97
   0  -1 -49  312.46   19.87
   0  -1 -49  247.80    7.99
   0  -1  49  279.70   10.21
   0   1 -49  251.44    8.23
   0   1  49  265.45    9.58
   1   0 -49  248.99    8.07
   1   0  49  278.90   10.21
  -1   0 -51   75.66    7.44
  -1   0  51   79.14    8.39
   0  -1 -51   69.81    6.57
   0  -1  51   73.13    8.39
   0   1  51   78.99    8.47
   1   0  51   79.70    8.71
  -1   0  53    1.27    4.91
   0  -1 -53   -1.90    4.59
   0  -1  53   -7.84    4.67
   0   1  53   -3.64    4.75
   1   0 -53   -5.38    4.27
   1   0  53   -2.69    4.99
  -1  -1  -4  134.86    1.35
  -1  -1   4   96.16    1.66
   1  -1  -4   42.34    2.69
  -1  -1  -6   38.38    2.06
  -1  -1  -6   33.56    0.79
  -1  -1  -6  129.01    1.74
  -1  -1  -6   39.49    0.63
  -1  -1  -6   39.49    0.63
  -1  -1   6   31.97    1.66
  -1  -1   6   33.00    1.03
  -1  -1   6   33.40    0.95
  -1  -1   6   36.17    0.71
  -1   1  -6   29.05    1.90
  -1   1  -6   30.47    0.95
  -1   1  -6   31.34    1.03
  -1   1  -6   29.13    0.47
  -1   1   6   37.83    1.74
  -1   1   6   30.23    1.03
  -1   1   6   29.44    0.71
   1  -1  -6   33.08    1.74
   1  -1  -6   31.18    0.95
   1  -1  -6    0.00    0.08
   1  -1   6   37.36    1.90
   1  -1   6   39.33    1.11
   1  -1   6    1.19    0.16
   1   1  -6   28.81    1.58
   1   1  -6   35.46    1.03
   1   1  -6   34.67    0.95
   1   1  -6   36.33    0.71
   1   1   6   37.20    1.98
   1   1   6   37.67    0.79
   1   1   6   40.52    0.63
  -1  -1  -8  658.72    5.07
  -1  -1  -8  725.04    3.56
  -1  -1  -8  715.62    5.38
  -1  -1  -8  685.31    2.22
  -1  -1  -8  671.62    2.22
   1  -1  -8  684.04    4.83
   1  -1  -8    0.08    0.08
   1   1   8  422.95    5.78
  -1  -1 -12  774.51    6.96
  -1  -1 -12  915.07    5.14
  -1  -1 -12  798.25    5.62
  -1  -1  12 1087.05    7.68
  -1  -1  12  971.02    5.94
  -1   1 -12  891.88    5.62
  -1   1 -12  737.94    5.38
  -1   1  12 1026.34    7.44
  -1   1  12  832.20    3.24
   1  -1 -12  929.55    7.04
   1  -1 -12  925.59    5.46
   1  -1 -12  821.28    5.62
   1  -1 -12  875.18    3.32
   1  -1  12  936.20    7.36
   1   1 -12  871.46    6.89
   1   1 -12  930.58    5.86
   1   1 -12  845.66    5.46
   1   1 -12  818.27    2.77
   1   1  12  900.90    7.20
  -1  -1 -14  366.75    6.41
  -1  -1 -14  430.07    4.04
  -1  -1 -14  388.20    4.43
  -1  -1  14  712.77    7.52
  -1  -1  14  437.59    4.43
  -1  -1  14  448.11    4.59
  -1   1 -14  655.95    7.20
  -1   1 -14  410.68    4.27
  -1   1 -14  354.17    4.19
  -1   1  14  439.96    6.81
  -1   1  14  433.47    4.75
  -1   1  14  393.03    2.37
   1  -1 -14  412.18    6.09
   1  -1 -14  436.48    4.19
   1  -1 -14  393.51    4.35
   1  -1 -14  420.02    2.45
   1  -1  14  400.31    6.41
   1  -1  14  444.24    4.75
   1   1 -14  412.10    5.94
   1   1 -14  422.71    4.43
   1   1 -14  402.37    4.27
   1   1  14  402.05    6.33
   1   1  14  490.85    4.12
   1   1  14  456.98    4.91
  -1  -1 -16   17.10    4.12
  -1  -1 -16   31.10    1.98
  -1  -1 -16   25.56    2.06
  -1  -1  16   48.36    4.59
  -1  -1  16   27.94    2.14
  -1  -1  16   31.42    2.30
  -1   1 -16   20.89    3.96
  -1   1 -16   33.56    2.14
  -1   1 -16   29.84    2.14
  -1   1  16   30.95    4.35
  -1   1  16   37.91    2.45
   1  -1 -16   36.80    3.88
   1  -1 -16   33.40    2.06
   1  -1 -16   36.49    2.22
   1  -1  16   12.35    4.59
   1  -1  16   39.49    2.53
   1   1 -16   46.46    3.96
   1   1 -16   30.39    2.14
   1   1 -16   24.93    2.06
   1   1  16   23.19    4.35
   1   1  16   31.34    1.90
   1   1  16   28.73    2.53
  -1  -1 -18   -3.40    4.35
  -1  -1 -18   12.66    1.42
  -1  -1 -18    8.63    1.42
  -1  -1  18    6.73    4.59
  -1  -1  18    6.17    1.19
  -1  -1  18   28.73    2.53
  -1   1 -18    1.03    3.96
  -1   1 -18   10.92    1.42
  -1   1 -18    9.02    1.35
  -1   1  18    6.89    4.35
  -1   1  18    9.89    1.58
   1  -1 -18    0.63    3.88
   1  -1 -18   10.76    1.35
   1  -1 -18   12.98    1.50
   1  -1  18   -5.22    4.35
   1  -1  18   10.53    1.66
   1   1 -18   13.85    3.80
   1   1 -18    9.18    1.35
   1   1 -18   11.48    1.42
   1   1  18   -3.48    4.27
   1   1  18    9.81    1.27
   1   1  18   12.03    1.74
  -1  -1 -20  296.87    8.23
  -1  -1 -20  326.15    4.51
  -1  -1 -20  292.91    4.75
  -1  -1  20  284.92    8.15
  -1  -1  20  337.08    4.83
  -1  -1  20  368.02    5.30
  -1   1 -20  469.80    8.39
  -1   1 -20  321.01    4.67
  -1   1 -20  258.25    4.51
  -1   1  20  346.10    7.99
  -1   1  20  354.01    5.46
   1  -1 -20  355.83    7.99
   1  -1 -20  332.33    4.67
   1  -1 -20  293.86    4.67
   1  -1  20  393.27    9.10
   1  -1  20  359.31    5.38
   1   1 -20  375.38    7.76
   1   1 -20  323.78    4.83
   1   1 -20  288.88    4.59
   1   1  20  286.58    8.86
   1   1  20  346.97    4.43
   1   1  20  367.78    5.62
  -1  -1 -22   15.43    5.70
  -1  -1 -22   20.42    1.82
  -1  -1  22  348.63    9.10
  -1  -1  22   19.15    1.90
  -1  -1  22   25.48    2.45
  -1   1 -22   10.92    5.14
  -1   1 -22   21.61    2.61
  -1   1 -22   21.53    2.06
  -1   1  22   17.10    6.09
  -1   1  22   26.67    2.53
   1  -1 -22   24.46    5.62
   1  -1 -22   19.79    1.82
   1  -1 -22   24.06    2.77
   1  -1  22   85.00    8.15
   1  -1  22   21.21    2.37
   1   1 -22   26.12    2.14
   1   1 -22   20.89    2.06
   1   1  22   19.31    6.73
   1   1  22   23.74    2.53
   1   1  22   29.44    2.61
  -1  -1 -24  558.60   11.32
  -1  -1 -24  466.63    6.01
  -1  -1 -24  392.08    6.09
  -1  -1  24  323.70    9.73
  -1  -1  24  477.08    6.41
  -1  -1  24  488.87    7.04
  -1   1 -24  519.66   11.87
  -1   1 -24  466.79    6.25
  -1   1 -24  384.32    5.94
  -1   1  24  418.75   10.76
  -1   1  24  527.02    7.28
   1  -1 -24  554.25   11.00
   1  -1 -24  500.59    6.33
   1  -1 -24  415.67    6.25
   1  -1  24  403.32   10.45
   1  -1  24  531.69    7.36
   1   1 -24  524.09   10.37
   1   1 -24  447.56    6.25
   1   1 -24  390.42    6.17
   1   1  24  258.33   10.68
   1   1  24  481.59    5.94
   1   1  24  502.49    7.44
  -1  -1 -26 1928.59   18.44
  -1  -1 -26 2212.79   12.50
  -1  -1 -26 1810.50   12.58
  -1  -1  26 2335.70   13.38
  -1  -1  26 2455.77   14.56
  -1   1 -26 1824.12   17.10
  -1   1 -26 2226.88   12.98
  -1   1 -26 1747.11   12.11
  -1   1  26 2602.42   26.67
  -1   1  26 2415.56   14.64
   1  -1 -26 2674.84   19.63
   1  -1 -26 2323.28   13.06
   1  -1 -26 1891.63   12.66
   1  -1  26  845.58   19.63
   1  -1  26 2500.64   14.96
   1   1 -26 2714.33   19.39
   1   1 -26 2198.78   13.22
   1   1 -26 1715.93   11.87
   1   1  26 2386.04   12.50
   1   1  26 2416.83   14.80
  -1  -1 -28  441.39   14.09
  -1  -1 -28  120.85    4.27
  -1  -1  28  138.74    4.75
  -1  -1  28  144.52    5.14
  -1   1 -28  580.44   15.20
  -1   1 -28  119.59    4.43
  -1   1  28  120.06    5.14
   1  -1 -28  125.84   12.82
   1  -1 -28  131.93    4.51
   1  -1  28  132.33    5.46
   1   1 -28   87.85   10.53
   1   1 -28  117.61    4.59
   1   1 -28  102.02    4.19
   1   1  28  135.81    4.27
   1   1  28  114.28    5.46
  -1  -1 -30   65.61    9.66
  -1  -1 -30    3.96    1.98
  -1  -1  30    0.00    2.37
  -1  -1  30   -7.84    4.91
  -1   1 -30  121.17   11.32
  -1   1 -30    2.53    2.06
  -1   1  30   -1.82    2.61
   1  -1 -30  141.35   10.37
   1  -1 -30    0.32    1.98
   1  -1  30   -3.17    2.77
   1   1 -30   94.02   10.05
   1   1 -30    1.58    2.14
   1   1  30    2.14    1.90
   1   1  30    0.08    2.85
  -1  -1 -32 1233.62   20.81
  -1  -1 -32 1623.17   12.27
  -1  -1  32 1819.29   14.40
  -1   1 -32 1683.24   21.76
  -1   1 -32 1601.25   12.58
  -1   1  32 1783.75   14.40
   1  -1 -32 1875.01   20.42
   1  -1 -32 1719.33   12.82
   1  -1  32 1853.08   14.88
   1   1 -32 1918.46   20.66
   1   1 -32 1619.13   12.82
   1   1  32 1752.57   12.19
   1   1  32 1867.25   14.96
  -1  -1 -34  910.47   20.34
  -1  -1 -34  493.62    7.76
  -1  -1  34  559.07    9.50
  -1   1 -34  673.60   21.92
  -1   1 -34  500.59    7.91
  -1   1  34  534.22    9.42
   1  -1 -34  355.04   17.10
   1  -1 -34  480.80    7.91
   1  -1  34  328.53    7.04
   1  -1  34  548.55    9.58
   1   1 -34  615.19   15.75
   1   1 -34  488.32    8.15
   1   1  34  578.70    9.81
  -1  -1 -36  353.46    7.04
  -1  -1  36  390.89    8.71
  -1   1 -36  473.20   17.10
  -1   1 -36  351.88    7.28
  -1   1  36  384.48    8.71
   1  -1 -36  377.76    7.44
   1  -1  36  376.81    7.12
   1  -1  36  382.74    8.63
   1   1 -36  514.36   14.88
   1   1 -36  357.65    7.44
   1   1  36  396.83    8.71
  -1  -1 -38  327.10   19.71
  -1  -1 -38  195.57    6.17
  -1  -1  38  220.89    7.44
  -1   1 -38  186.94    6.25
  -1   1  38  223.90    7.84
   1  -1 -38  186.78   14.01
   1  -1 -38  215.51    6.41
   1  -1  38  233.87    6.33
   1  -1  38  237.04    7.99
   1   1 -38  240.12   14.72
   1   1 -38  205.93    6.49
   1   1  38  228.01    8.07
  -1  -1 -40  278.27   20.26
  -1  -1 -40  233.40    6.73
  -1  -1  40  241.39    8.39
  -1   1 -40  234.74   21.76
  -1   1 -40  221.29    6.89
  -1   1  40  254.37    8.47
   1  -1 -40  254.61   19.79
   1  -1 -40  234.90    6.89
   1  -1  40  242.42    8.63
   1   1 -40  199.52   18.76
   1   1 -40  225.09    7.04
   1   1  40  251.84    8.23
  -1  -1 -42  185.99    6.81
  -1  -1  42  187.49    8.15
  -1   1 -42  203.64    7.12
  -1   1  42  211.55    8.31
   1  -1 -42  203.08    6.96
   1  -1  42  205.38    8.86
   1   1 -42  195.17    7.12
   1   1  42  225.01    9.02
  -1  -1 -44   22.08    3.48
  -1  -1  44   27.07    4.99
  -1   1 -44   30.15    3.96
  -1   1  44   38.78    5.07
   1  -1 -44   23.19    3.64
   1  -1  44   39.65    5.30
   1   1 -44   21.45    3.80
   1   1  44   34.51    5.14
  -1  -1 -46   -3.80   11.16
  -1  -1 -46    0.79    2.93
  -1  -1  46    0.79    4.19
  -1   1 -46   -3.01    2.77
  -1   1  46    6.81    6.49
   1  -1 -46    3.09    2.93
   1  -1  46    3.80    5.38
   1   1 -46    3.24    3.09
   1   1  46    0.47    5.54
  -1  -1 -48   45.75    5.62
  -1  -1  48   44.16    5.30
  -1   1 -48   51.29    4.59
  -1   1  48   41.63    5.30
   1  -1 -48   46.85    4.43
   1  -1  48   49.70    5.54
   1   1 -48   35.06    3.96
   1   1  48   42.58    5.54
  -1  -1 -50   61.89    6.17
  -1  -1  50   69.57    8.07
  -1   1 -50   39.26   13.45
  -1   1 -50   58.73    6.17
  -1   1  50   68.54    7.68
   1  -1 -50   56.51    6.09
   1  -1 -50   61.89    7.68
   1  -1  50   69.57    7.91
   1   1 -50   89.67   12.82
   1   1 -50   62.13    6.33
   1   1  50   60.15    6.17
  -1  -1  52   87.69    8.71
  -1   1  52   90.94    8.71
   1  -1 -52   70.20    7.68
   1  -1  52   98.85    9.02
   1   1  52   95.69    8.94
  -2   1  -5    8.79    1.42
  -2   1  -5  254.61    2.22
  -2   1  -5  238.38    2.14
  -2   1  -5  195.88    2.06
  -2   1  -5    0.00    0.08
  -2   1   5  251.52    2.45
  -2   1   5  250.17    2.22
  -2   1   5    0.08    0.08
  -1  -2  -5  274.55    2.85
  -1  -2  -5  275.42    2.30
  -1  -2  -5  275.58    1.35
  -1  -2  -5  256.11    2.22
  -1  -2  -5  261.89    1.82
  -1  -2  -5  282.15    1.90
  -1  -2   5  256.66    2.53
  -1  -2   5  272.73    2.37
  -1  -2   5  267.59    1.82
  -1  -2   5  277.08    1.90
   1   2  -5  249.07    2.61
   1   2  -5  245.74    1.74
   1   2  -5  282.94    1.90
   1   2   5  274.39    2.77
   1   2   5  284.60    2.37
   1   2   5  277.48    2.37
   1   2   5  261.89    1.82
   2  -1  -5  227.94    2.45
   2  -1  -5  234.03    2.14
   2  -1  -5  229.28    2.06
   2  -1  -5  118.16    1.35
   2  -1   5   11.56    1.50
   2  -1   5  206.41    2.14
   2  -1   5  228.17    1.58
  -2   1  -7  317.61    3.80
  -2   1  -7  459.99    3.24
  -2   1  -7  367.94    3.88
  -2   1   7  524.17    4.12
  -2   1   7  443.44    3.32
  -2   1   7    0.08    0.08
  -1  -2  -7  456.03    4.19
  -1  -2  -7  486.02    3.56
  -1  -2  -7  513.33    2.45
  -1  -2  -7  449.22    4.35
  -1  -2  -7  489.98    2.53
  -1  -2  -7  513.01    2.53
  -1  -2   7  562.32    4.51
  -1  -2   7  493.07    3.56
  -1  -2   7  506.13    3.09
  -1  -2   7  492.51    2.53
   1   2  -7  482.07    3.96
   1   2  -7  487.45    3.56
   1   2  -7  454.05    2.93
   1   2  -7  497.82    2.53
   1   2   7  571.34    4.59
   1   2   7  512.85    2.37
   1   2   7  517.21    3.72
   1   2   7  490.22    2.53
   2  -1  -7  470.75    3.88
   2  -1  -7  477.79    3.40
   2  -1  -7  479.77    2.77
   2  -1   7  335.02    4.04
   2  -1   7  469.09    2.22
  -2   1  -9  720.92    4.43
  -2   1  -9  612.26    4.43
  -2   1  -9  531.85    2.06
  -2   1   9  722.98    5.38
  -1  -2  -9  439.33    6.65
  -1  -2  -9  784.40    3.72
  -1  -2  -9  716.18    4.75
  -1  -2  -9  750.13    3.17
  -1  -2  -9  771.18    3.17
  -1  -2   9  816.37    5.78
  -1  -2   9  789.07    4.43
  -1  -2   9  738.49    3.09
   1   2  -9 1120.92    7.20
   1   2  -9  695.68    4.19
   1   2   9  735.88    5.70
   1   2   9  744.67    3.09
   2  -1  -9  446.53    6.25
   2  -1  -9  749.42    4.75
   2  -1  -9  691.96    3.40
  -2   1 -11  141.43    4.67
  -2   1 -11  259.36    3.09
  -2   1 -11  221.21    3.17
  -2   1  11  287.93    4.83
  -2   1  11  262.28    3.32
  -2   1  11   92.60    1.35
  -1  -2 -11  232.05    4.99
  -1  -2 -11  288.96    2.69
  -1  -2 -11  254.69    3.32
  -1  -2 -11  266.40    2.06
  -1  -2 -11  289.98    2.06
  -1  -2  11  294.73    4.99
  -1  -2  11  272.10    3.40
  -1  -2  11  258.17    3.96
  -1  -2  11  264.97    1.98
   1   2 -11  254.13    4.43
   1   2 -11  272.65    3.40
   1   2 -11  244.40    2.93
   1   2 -11  280.09    2.06
   1   2  11  285.00    4.91
   1   2  11  286.58    2.61
   1   2  11  288.32    3.56
   1   2  11  267.82    2.06
   2  -1 -11  257.46    4.43
   2  -1 -11  271.54    3.17
   2  -1 -11  246.06    3.17
   2  -1 -11  242.18    2.14
   2  -1  11  279.77    4.99
   2  -1  11  277.40    3.48
  -2   1 -13   13.14    3.64
  -2   1 -13   50.57    1.98
  -2   1 -13   44.00    1.98
  -2   1  13   51.05    4.51
  -2   1  13   53.98    2.22
  -2   1  13   49.78    1.27
  -1  -2 -13   36.41    3.88
  -1  -2 -13   56.51    1.74
  -1  -2 -13   57.22    2.14
  -1  -2 -13   53.42    1.19
  -1  -2 -13   72.81    1.35
  -1  -2  13   52.47    4.59
  -1  -2  13   57.85    2.22
  -1  -2  13   61.10    2.22
   1   2 -13   44.16    3.96
   1   2 -13   62.92    2.22
   1   2 -13   56.59    1.98
   1   2 -13   68.30    1.27
   1   2  13   48.52    4.59
   1   2  13   63.47    1.74
   1   2  13   60.39    2.45
   1   2  13   57.46    1.27
   2  -1 -13   48.99    3.88
   2  -1 -13   58.80    2.06
   2  -1 -13   53.58    2.06
   2  -1 -13   46.77    1.27
   2  -1  13   51.21    4.67
   2  -1  13   51.76    2.22
  -2   1 -15  394.85    4.27
  -2   1 -15  321.33    4.19
  -2   1  15  559.71    7.60
  -2   1  15  394.77    4.59
  -2   1  15  366.83    2.69
  -1  -2 -15  307.48    6.73
  -1  -2 -15  410.92    3.96
  -1  -2 -15  361.21    4.51
  -1  -2 -15  340.32    2.22
  -1  -2 -15  408.70    2.37
  -1  -2  15  577.04    7.44
  -1  -2  15  416.22    4.67
  -1  -2  15  413.85    4.51
   1   2 -15  399.44    6.09
   1   2 -15  404.19    4.59
   1   2 -15  357.97    4.12
   1   2  15  392.24    6.65
   1   2  15  427.85    3.88
   1   2  15  436.40    5.07
   2  -1 -15  382.90    6.09
   2  -1 -15  399.20    4.35
   2  -1 -15  359.79    4.43
   2  -1 -15  311.99    2.37
   2  -1  15  375.38    6.57
   2  -1  15  406.56    4.83
  -2   1 -17    5.54    4.27
  -2   1 -17   51.13    2.30
  -2   1 -17   43.93    2.30
  -2   1  17   77.40    6.09
  -2   1  17   55.48    2.61
  -2   1  17   50.73    1.42
  -1  -2 -17   36.64    4.51
  -1  -2 -17   55.56    2.22
  -1  -2 -17   51.84    2.45
  -1  -2  17   54.61    5.86
  -1  -2  17   56.27    2.53
  -1  -2  17   54.13    2.69
   1   2 -17   47.01    4.75
   1   2 -17   52.63    2.53
   1   2 -17   44.56    2.22
   1   2  17   63.08    5.62
   1   2  17   53.18    2.06
   1   2  17   53.58    2.77
   2  -1 -17   65.21    5.07
   2  -1 -17   52.55    2.37
   2  -1 -17   56.83    2.53
   2  -1 -17   42.10    1.58
   2  -1  17    6.65    4.12
   2  -1  17   60.31    2.93
  -2   1 -19  322.43    7.99
  -2   1 -19 1287.76    8.31
  -2   1 -19 1038.53    8.07
  -2   1  19 1655.62   12.90
  -2   1  19 1360.09    9.18
  -2   1  19 1210.51    4.75
  -1  -2 -19  927.17   10.68
  -1  -2 -19 1322.02    7.76
  -1  -2 -19 1164.21    8.63
  -1  -2  19 1056.10   11.00
  -1  -2  19 1384.63    9.02
  -1  -2  19 1374.58    8.94
   1   2 -19 1368.01   11.00
   1   2 -19 1322.74    8.86
   1   2 -19 1121.32    7.91
   1   2  19 1333.03   12.11
   1   2  19 1399.98    7.68
   1   2  19 1440.27    9.81
   2  -1 -19 1347.98   11.08
   2  -1 -19 1358.43    8.55
   2  -1 -19 1167.69    8.39
   2  -1 -19 1017.00    4.12
   2  -1  19  346.26    8.23
   2  -1  19 1396.18    9.50
  -2   1 -21  615.82   10.05
  -2   1 -21 1012.89    7.91
  -2   1 -21  829.51    7.68
  -2   1  21 1627.05   17.17
  -2   1  21 1096.23    8.86
  -2   1  21  989.62    4.35
  -1  -2 -21  982.42   11.48
  -1  -2 -21 1031.72    7.44
  -1  -2 -21  901.69    8.15
  -1  -2  21 1520.20   16.86
  -1  -2  21 1051.27    8.39
  -1  -2  21 1075.25    8.55
   1   2 -21  952.98   10.21
   1   2 -21  998.56    8.23
   1   2 -21  863.15    7.52
   1   2  21  932.08   15.04
   1   2  21 1097.18    7.36
   1   2  21 1146.56    9.42
   2  -1 -21 1076.44   10.76
   2  -1 -21 1062.51    8.07
   2  -1 -21  917.28    7.99
   2  -1  21  249.62   11.48
   2  -1  21 1111.11    9.18
  -2   1 -23  133.83    9.58
  -2   1 -23  320.38    5.22
  -2   1 -23  267.27    5.07
  -2   1  23  306.37    9.02
  -2   1  23  345.23    5.94
  -1  -2 -23  352.03    9.73
  -1  -2 -23  337.79    4.99
  -1  -2 -23  275.66    5.22
  -1  -2  23  982.81   12.19
  -1  -2  23  343.64    5.54
  -1  -2  23  361.29    5.86
   1   2 -23  510.88    9.73
   1   2 -23  341.59    5.62
   1   2 -23  267.59    4.91
   1   2  23  337.47    9.97
   1   2  23  343.49    4.83
   1   2  23  361.06    6.33
   2  -1 -23  329.16    8.86
   2  -1 -23  343.25    5.38
   2  -1 -23  286.42    8.86
   2  -1  23  341.19   10.05
   2  -1  23  373.09    6.17
  -2   1 -25  633.23   13.30
  -2   1 -25  899.95    8.39
  -2   1 -25  700.43    7.84
  -2   1  25  703.75   12.03
  -2   1  25  964.29    9.42
  -1  -2 -25  978.54   15.27
  -1  -2 -25  972.76    8.15
  -1  -2 -25  809.96    8.55
  -1  -2  25  457.14   11.08
  -1  -2  25  977.19    8.94
  -1  -2  25 1037.50    9.58
   1   2 -25  977.83   12.43
   1   2 -25  919.66    8.79
   1   2 -25  780.44    7.99
   1   2  25 1533.66   15.59
   1   2  25 1010.67    7.91
   1   2  25 1075.25   10.21
   2  -1 -25 1078.66   12.58
   2  -1 -25  956.70    8.55
   2  -1 -25  786.38    8.31
   2  -1  25 2178.44   17.73
   2  -1  25 1032.59    9.89
  -2   1 -27   23.74    9.66
  -2   1 -27  114.28    4.12
  -2   1 -27   88.32    3.96
  -2   1  27  133.83    5.07
  -1  -2 -27  116.26   13.69
  -1  -2 -27  132.49    4.04
  -1  -2  27  147.52    4.59
  -1  -2  27  170.95    5.07
   1   2 -27  153.06    9.73
   1   2 -27  129.80    4.51
   1   2 -27  102.33    3.96
   1   2  27  139.06    5.14
   2  -1 -27  153.14    9.42
   2  -1 -27  134.31    4.35
   2  -1 -27  108.19    4.04
   2  -1  27  134.31    4.99
  -2   1 -29  121.41   10.37
  -2   1 -29  473.99    6.89
  -2   1  29  453.97    9.97
  -1  -2 -29  215.75   11.08
  -1  -2 -29  492.04    6.65
  -1  -2  29  495.92    7.20
  -1  -2  29  532.48    7.91
   1   2 -29  552.19   11.95
   1   2 -29  465.05    7.04
   1   2  29  510.48    8.15
   2  -1 -29  507.71   11.79
   2  -1 -29  493.78    7.04
   2  -1  29  150.61    4.59
   2  -1  29  500.67    8.55
  -2   1 -31  899.24   16.62
  -2   1 -31  979.81    9.81
  -2   1  31 1057.52   11.24
  -1  -2 -31 1252.69   18.36
  -1  -2 -31 1003.63    9.50
  -1  -2  31 1025.95   10.21
  -1  -2  31 1023.33   11.00
   1   2 -31 1196.03   16.15
   1   2 -31  988.59   10.21
   1   2  31 1076.60   11.48
   2  -1 -31 1137.22   15.99
   2  -1 -31 1046.76   10.13
   2  -1  31  860.38    8.86
   2  -1  31 1111.42   11.56
  -2   1 -33  288.01   14.64
  -2   1 -33  171.74    5.46
  -2   1  33  183.69    6.49
  -1  -2 -33  155.36   13.85
  -1  -2 -33  173.56    5.30
  -1  -2  33  176.10    5.70
  -1  -2  33  184.25    6.49
   1   2 -33  281.20   12.03
   1   2 -33  173.80    5.62
   1   2  33  180.53    6.89
   2  -1 -33  205.06   11.63
   2  -1 -33  168.58    5.62
   2  -1  33  193.90    5.30
   2  -1  33  189.63    6.65
  -2   1 -35  159.40   14.72
  -2   1 -35    3.09    2.30
  -2   1  35    7.12    3.17
  -1  -2 -35  253.50   17.17
  -1  -2 -35    6.17    2.30
  -1  -2  35    4.67    2.37
  -1  -2  35    4.59    3.32
   1   2 -35    2.45    7.76
   1   2 -35    4.59    2.37
   1   2  35    8.39    3.40
   2  -1 -35   25.88    7.91
   2  -1 -35    9.97    2.61
   2  -1  35   12.19    2.37
   2  -1  35    5.07    3.40
  -2   1 -37  596.59    9.02
  -2   1  37  657.61   10.45
  -1  -2 -37  319.82   22.64
  -1  -2 -37  617.64    8.79
  -1  -2  37  665.13   10.29
   1   2 -37  722.74   16.30
   1   2 -37  599.68    9.26
   1   2  37  678.58   10.84
   2  -1 -37  788.28   16.94
   2  -1 -37  638.14    9.34
   2  -1  37  641.70    8.94
   2  -1  37  684.52   10.76
  -2   1 -39  190.18   17.89
  -2   1 -39    1.35    2.45
  -2   1  39    3.56    3.48
  -1  -2 -39   11.16   14.09
  -1  -2 -39    3.72    2.61
  -1  -2  39    4.91    3.72
   1   2 -39   17.49    9.02
   1   2 -39    1.50    2.45
   1   2  39    1.42    3.64
   2  -1 -39   26.75    9.10
   2  -1 -39    2.77    2.53
   2  -1  39    1.50    2.30
   2  -1  39    6.81    3.72
  -2   1 -41  243.92   21.37
  -2   1 -41  146.18    6.33
  -2   1  41  165.57    7.76
  -1  -2 -41  507.95   23.74
  -1  -2 -41  157.58    6.25
  -1  -2  41  149.90    7.76
   1   2 -41  185.91   17.73
   1   2 -41  152.12    6.49
   1   2  41  158.13    7.99
   2  -1 -41  283.49   19.07
   2  -1 -41  151.64    6.41
   2  -1  41  161.30    6.25
   2  -1  41  172.14    8.23
  -2   1 -43  488.56    9.50
  -2   1  43  570.08   11.40
  -1  -2 -43  534.30    9.42
  -1  -2  43  596.67   11.56
   1   2 -43  427.62   23.90
   1   2 -43  521.88    9.97
   1   2  43  583.77   11.63
   2  -1 -43  541.58    9.81
   2  -1  43  628.56   12.19
  -2   1 -45   32.61    3.64
  -2   1  45   33.48    4.91
  -1  -2 -45   38.46    3.80
  -1  -2  45   40.21    4.99
   1   2 -45   24.69    3.56
   1   2  45   39.49    5.86
   2  -1 -45   34.19    3.96
   2  -1 -45   25.41    4.43
   2  -1  45   37.28    5.22
  -2   1 -47   18.28   12.66
  -2   1 -47    9.42    3.24
  -2   1  47   17.02    4.67
  -1  -2 -47   23.19   13.22
  -1  -2 -47   21.45    3.48
  -1  -2  47   22.56    6.01
   1   2 -47    7.60    9.73
   1   2 -47   14.72    3.56
   1   2  47   16.94    4.59
   2  -1 -47   24.46   10.29
   2  -1 -47   14.48    3.40
   2  -1 -47   12.90    4.35
   2  -1  47   20.26    4.75
  -2   1 -49   -2.22    2.85
  -2   1  49    3.17    4.27
  -1  -2 -49    1.82    3.01
  -1  -2  49   -1.82    4.35
   1   2 -49    1.90    3.32
   1   2  49   -2.53    4.35
   2  -1 -49    1.11    3.01
   2  -1 -49    1.82    4.04
   2  -1  49    4.12    4.59
  -2   1  51  148.55    9.10
  -1  -2 -51  156.55    7.28
  -1  -2  51  159.24    9.26
   1   2  51  170.56    9.66
   2  -1 -51  137.47    8.63
   2  -1  51  173.17    9.81
  -2   1  53    2.22    4.83
  -1  -2  53    0.32    4.83
   1   2  53    3.80    5.07
   2  -1 -53   -0.08    4.43
   2  -1  53    2.22    5.22
  -2   0  -8   89.35    2.06
  -2   0  -8   91.41    1.58
  -2   0  -8   73.29    1.74
  -2   0  -8   82.15    1.03
  -2   0   8  114.21    3.09
  -2   0   8   92.20    1.74
  -2   0   8   84.92    1.27
   0  -2  -8   74.47    2.93
   0  -2  -8   95.37    1.42
   0  -2  -8   87.69    1.90
   0  -2  -8   85.16    1.27
   0  -2   8   50.02    4.04
   0  -2   8   82.39    1.66
   0  -2   8   87.38    1.11
   0  -2   8   93.31    1.11
   0   2  -8   96.40    3.01
   0   2  -8   90.07    1.82
   0   2  -8   74.55    1.58
   0   2   8   20.81    3.40
   0   2   8   93.63    1.90
   0   2   8   86.27    1.27
   2   0  -8  113.41    2.85
   2   0  -8   90.15    1.82
   2   0  -8   91.41    1.74
   2   0  -8   75.74    1.19
   2   0   8   98.77    3.40
   2   0   8   87.06    1.03
  -2   0 -10  133.52    4.43
  -2   0 -10  157.58    2.30
  -2   0 -10  138.82    2.45
  -2   0  10  176.49    3.96
  -2   0  10  151.80    1.82
   0  -2 -10  150.77    4.27
   0  -2 -10  179.34    2.22
   0  -2 -10  166.60    2.69
   0  -2 -10  135.42    1.58
   0  -2  10  184.09    4.35
   0  -2  10  169.05    2.61
   0  -2  10  142.06    3.96
   0  -2  10  175.07    1.42
   0  -2  10  184.64    1.50
   0   2 -10  159.55    3.96
   0   2 -10  165.65    2.61
   0   2 -10  151.40    2.37
   0   2  10  158.29    4.27
   0   2  10  183.06    2.85
   0   2  10  168.97    1.74
   2   0 -10  158.84    3.64
   2   0 -10  167.63    2.53
   2   0 -10  153.46    2.37
   2   0 -10  178.55    1.74
   2   0  10  176.73    4.35
   2   0  10  165.17    2.77
  -2   0 -12  169.92    5.30
  -2   0 -12  218.83    2.85
  -2   0 -12  191.77    3.09
  -2   0  12  258.64    5.07
  -2   0  12  235.53    3.24
  -2   0  12   18.20    0.87
   0  -2 -12  223.19    5.07
   0  -2 -12  218.52    2.69
   0  -2 -12  189.08    3.09
   0  -2 -12  166.12    1.74
   0  -2  12  250.33    5.14
   0  -2  12  208.54    3.09
   0  -2  12  198.41    3.09
   0   2 -12  206.72    4.67
   0   2 -12  210.84    3.17
   0   2 -12  167.71    2.69
   0   2  12  217.09    5.07
   0   2  12  221.92    3.40
   0   2  12  207.28    1.90
   2   0 -12  215.11    4.43
   2   0 -12  225.32    3.09
   2   0 -12  205.30    3.01
   2   0 -12  186.07    1.82
   2   0  12  211.87    5.07
   2   0  12   29.28    1.50
   2   0  12  237.91    3.48
  -2   0 -14  179.58    6.01
  -2   0 -14  228.01    3.17
  -2   0 -14  187.81    3.24
  -2   0  14  317.13    6.25
  -2   0  14  237.91    3.56
  -2   0  14   -0.08    0.08
   0  -2 -14  329.79    6.01
   0  -2 -14  239.81    3.09
   0  -2 -14  203.24    3.48
   0  -2 -14  178.47    1.82
   0  -2  14  262.20    6.01
   0  -2  14  235.06    3.56
   0  -2  14  238.62    3.64
   0   2 -14  230.23    5.46
   0   2 -14  236.96    3.56
   0   2 -14  190.90    3.17
   0   2  14  258.64    5.94
   0   2  14  246.77    3.88
   0   2  14  225.72    1.98
   2   0 -14  256.27    5.14
   2   0 -14  234.03    3.48
   2   0 -14  210.76    3.32
   2   0 -14  176.97    1.82
   2   0  14  247.88    5.78
   2   0  14   73.92    1.98
   2   0  14  241.63    3.80
  -2   0 -16  137.24    5.94
  -2   0 -16  154.73    2.93
  -2   0 -16  130.19    3.09
  -2   0  16  192.32    6.01
  -2   0  16  155.91    3.32
  -2   0  16    0.40    0.16
   0  -2 -16  177.76    5.86
   0  -2 -16  169.05    2.93
   0  -2 -16  144.91    3.24
   0  -2 -16   99.09    1.35
   0  -2  16  163.83    5.94
   0  -2  16  165.81    3.32
   0  -2  16  167.63    3.48
   0   2 -16  163.20    5.62
   0   2 -16  161.14    3.32
   0   2 -16  139.21    3.01
   0   2  16  174.51    6.09
   0   2  16  167.07    3.56
   0   2  16  161.85    1.74
   2   0 -16  160.03    5.07
   2   0 -16  163.99    3.24
   2   0 -16  145.70    3.17
   2   0 -16  122.36    1.58
   2   0  16  194.14    5.94
   2   0  16   95.76    2.30
   2   0  16  162.72    3.56
  -2   0 -18   29.05    4.59
  -2   0 -18  128.45    3.01
  -2   0 -18  107.16    3.01
  -2   0  18  157.02    6.65
  -2   0  18  131.54    3.32
  -2   0  18   94.18    1.50
   0  -2 -18  146.73    6.33
   0  -2 -18  144.83    3.01
   0  -2 -18  128.29    3.32
   0  -2  18  185.20    6.57
   0  -2  18  142.06    3.32
   0  -2  18  153.46    3.64
   0   2 -18  141.43    6.09
   0   2 -18  136.05    3.32
   0   2 -18  121.25    3.01
   0   2  18  157.42    6.73
   0   2  18  151.40    3.72
   0   2  18  129.88    1.66
   2   0 -18  127.18    5.30
   2   0 -18  132.17    3.24
   2   0 -18  120.69    3.17
   2   0  18   85.40    6.25
   2   0  18  121.09    2.69
   2   0  18  145.55    3.80
  -2   0 -20  578.07    9.73
  -2   0 -20 2107.85   10.53
  -2   0 -20 1759.77   10.68
  -2   0  20 2223.24   14.40
   0  -2 -20 2439.07   14.72
   0  -2 -20 2162.69   10.37
   0  -2 -20 1893.45   11.08
   0  -2  20 1383.68   12.03
   0  -2  20 2231.55   11.79
   0   2 -20 2468.35   14.96
   0   2 -20 2117.66   11.32
   0   2 -20 1771.09   10.29
   0   2  20 1732.78   13.38
   2   0 -20 2236.69   14.01
   2   0 -20 2163.72   11.24
   2   0 -20 1922.33   10.76
   2   0  20  835.13   11.08
  -2   0 -22  577.99   10.53
  -2   0 -22  908.26    7.52
  -2   0  22  791.20   11.16
  -2   0  22  996.90    8.71
   0  -2 -22 1079.21   11.63
   0  -2 -22  925.27    7.36
   0  -2 -22  832.04   12.43
   0  -2  22  519.98   10.05
   0  -2  22  941.10    8.07
   0  -2  22  963.58    8.55
   0   2 -22  940.23   11.40
   0   2 -22  896.62    7.99
   0   2 -22  737.86    7.28
   0   2  22  663.39   11.16
   0   2  22  994.76    8.94
   2   0 -22  895.36   10.45
   2   0 -22  927.02    7.99
   2   0 -22  801.18    7.60
   2   0  22  378.78    9.26
   2   0  22  972.21    7.52
   2   0  22  976.09    8.86
  -2   0 -24  382.03   11.79
  -2   0 -24 1317.51    9.50
  -2   0 -24 1054.83    9.34
  -2   0  24  841.62   12.19
  -2   0  24 1391.43   10.61
   0  -2 -24 1270.03   14.80
   0  -2 -24 1383.68    9.42
   0  -2 -24 1158.59    9.73
   0  -2  24 1066.63   13.30
   0  -2  24 1418.19   10.21
   0  -2  24 1491.95   11.00
   0   2 -24 1447.94   14.40
   0   2 -24 1358.11   10.13
   0   2 -24 1110.31    9.58
   0   2  24 1123.61   13.22
   0   2  24 1462.35   11.32
   2   0 -24 1452.85   14.01
   2   0 -24 1349.96    9.97
   2   0 -24 1164.92    9.50
   2   0  24  382.74   10.53
   2   0  24 1415.65    9.50
   2   0  24 1465.91   11.32
  -2   0 -26 1169.67   15.35
  -2   0 -26 2141.33   12.43
  -2   0 -26 1644.62   11.95
  -2   0  26 2252.05   13.93
   0  -2 -26 1709.44   16.15
   0  -2 -26 2264.63   12.43
   0  -2 -26 1857.67   12.66
   0  -2  26 2256.16   13.22
   0  -2  26 2390.71   14.33
   0   2 -26 2530.72   19.15
   0   2 -26 2174.96   13.14
   0   2 -26 1725.42   11.79
   0   2  26 2169.98   23.82
   0   2  26 2416.67   14.88
   2   0 -26 2513.86   18.52
   2   0 -26 2212.32   13.14
   2   0 -26 1841.29   12.27
   2   0  26 2291.22   12.43
   2   0  26 2336.18   14.56
  -2   0 -28 1043.99   15.67
  -2   0 -28  221.13    4.99
  -2   0  28  242.50    6.01
   0  -2 -28   93.71    9.10
   0  -2 -28  219.47    4.91
   0  -2  28  224.69    5.22
   0  -2  28  236.09    6.01
   0   2 -28  190.82   12.19
   0   2 -28  210.52    5.14
   0   2 -28  164.07    4.67
   0   2  28  212.34    7.20
   2   0 -28  159.55   10.68
   2   0 -28  223.19    5.30
   2   0 -28  180.45    4.91
   2   0  28  232.13    4.91
   2   0  28  217.73    7.20
  -2   0 -30  217.88   13.22
  -2   0 -30   10.76    2.22
  -2   0  30    6.65    3.32
   0  -2 -30  178.71   11.56
   0  -2 -30   12.90    2.22
   0  -2  30   10.84    2.30
   0  -2  30    8.31    3.88
   0   2 -30  134.55   10.53
   0   2 -30   12.58    2.30
   0   2  30   13.53    2.93
   2   0 -30   17.02    7.84
   2   0 -30   13.93    2.53
   2   0  30   11.56    2.14
   2   0  30   16.30    3.17
  -2   0 -32 1624.67   22.00
  -2   0 -32 2000.29   13.61
  -2   0  32 2154.15   15.51
   0  -2 -32 2249.12   23.43
   0  -2 -32 2070.10   13.61
   0  -2  32 2082.92   14.25
   0  -2  32 2259.01   15.91
   0   2 -32 2010.34   22.40
   0   2 -32 2010.82   14.25
   0   2  32 2296.84   16.46
   2   0 -32 2308.16   22.16
   2   0 -32 2096.77   14.40
   2   0  32 2178.29   13.69
   2   0  32 2229.10   16.15
  -2   0 -34  193.67   17.81
  -2   0 -34    7.20    2.30
  -2   0  34    1.19    3.01
   0  -2 -34   57.93   13.45
   0  -2 -34    8.15    2.37
   0  -2  34    6.65    2.45
   0  -2  34    7.60    3.24
   0   2 -34  -11.87   11.00
   0   2 -34    3.01    2.30
   0   2  34    9.81    3.32
   2   0 -34   30.07    9.34
   2   0 -34    2.30    2.30
   2   0  34    4.59    2.22
   2   0  34    3.96    3.32
  -2   0 -36  472.49   20.02
  -2   0 -36  717.36    9.34
  -2   0  36  751.71   10.84
   0  -2 -36  865.28   18.84
   0  -2 -36  714.91    9.26
   0  -2  36  545.15   13.77
   0  -2  36  800.70   11.08
   0   2 -36  998.72   19.79
   0   2 -36  710.48    9.73
   0   2  36  783.37   11.32
   2   0 -36  632.52   18.28
   2   0 -36  720.77    9.73
   2   0  36  747.36    9.18
   2   0  36  793.34   11.48
  -2   0 -38  384.96   20.18
  -2   0 -38  194.93    6.25
  -2   0  38  206.25    7.60
   0  -2 -38  207.52    6.25
   0  -2  38  220.02    7.76
   0   2 -38  216.86   15.04
   0   2 -38  192.72    6.49
   0   2  38  230.07    7.99
   2   0 -38  159.40   15.51
   2   0 -38  210.37    6.57
   2   0  38  202.61    6.09
   2   0  38  235.45    7.84
  -2   0 -40   70.68   14.72
  -2   0 -40   27.30    3.32
  -2   0  40   26.28    4.19
   0  -2 -40   -8.94   13.38
   0  -2 -40   21.29    3.09
   0  -2  40   15.12    4.12
   0   2 -40   46.85   15.27
   0   2 -40   20.18    3.40
   0   2  40   26.20    4.35
   2   0 -40   24.30   14.80
   2   0 -40   16.70    3.09
   2   0  40   21.92    4.35
  -2   0 -42  697.18   10.45
  -2   0  42  761.76   12.27
   0  -2 -42  730.18   10.45
   0  -2  42  792.63   12.35
   0   2 -42 1150.68   23.27
   0   2 -42  709.05   10.92
   0   2  42  779.25   12.50
   2   0 -42  398.10   23.66
   2   0 -42  742.61   11.00
   2   0  42  814.08   13.14
  -2   0 -44  337.23    8.39
  -2   0  44  378.23   10.05
   0  -2 -44  341.82    8.31
   0  -2  44  385.75   10.45
   0   2 -44  334.94    8.63
   0   2  44  394.22   10.61
   2   0 -44  345.15    8.63
   2   0  44  381.63   10.76
  -2   0 -46    2.30    2.77
  -2   0  46    3.88    4.04
   0  -2 -46   11.40   10.37
   0  -2 -46    3.48    2.85
   0  -2  46    2.93    4.19
   0   2 -46   -0.95    2.77
   0   2  46    2.93    4.91
   2   0 -46   14.48   12.43
   2   0 -46   -0.08    2.85
   2   0  46    4.91    5.86
  -2   0 -48   23.58   11.56
  -2   0 -48    0.47    2.85
  -2   0  48    3.88    4.12
   0  -2 -48    1.82    2.85
   0  -2  48   -3.32    4.04
   0   2 -48    0.08   10.05
   0   2 -48    1.42    3.01
   0   2  48   -0.79    4.19
   2   0 -48   -1.90    2.85
   2   0 -48    1.27    3.72
   2   0  48    6.25    4.51
  -2   0 -50   27.23    3.96
  -2   0  50   19.39    4.99
   0  -2 -50   27.46   13.85
   0  -2 -50   17.73    3.72
   0  -2 -50   26.28    4.91
   0  -2  50   20.66    5.07
   0   2 -50   21.69    3.96
   0   2  50   15.83    4.99
   2   0 -50   24.61    3.96
   2   0 -50   22.95    4.67
   2   0  50   12.19    5.14
  -2   0  52  118.32    9.02
   0  -2 -52  104.95    8.71
   0  -2  52  128.06    9.26
   0   2  52  115.08    9.18
   2   0 -52  110.09    8.39
   2   0  52  128.29    9.10
  -2  -1  -3  246.53    1.58
  -2  -1   3  213.61    2.14
   1  -2  -3  218.99    2.53
   1  -2  -3  212.19    2.45
   1  -2   3  148.71    2.53
   2   1  -3  277.80    2.30
   2   1   3  207.52    2.85
  -2  -1  -5    6.57    1.50
  -2  -1  -5    5.30    0.63
  -2  -1  -5    3.09    0.32
  -2  -1  -5    4.83    0.47
  -2  -1  -5   14.48    0.63
  -2  -1   5    7.99    1.03
  -2  -1   5    4.51    0.40
  -2  -1   5    2.30    0.40
  -1   2  -5   -0.55    1.19
  -1   2  -5    2.93    0.40
  -1   2  -5    3.56    0.47
  -1   2  -5    2.37    0.32
  -1   2   5    2.93    1.11
  -1   2   5    1.50    0.40
  -1   2   5    1.98    0.47
  -1   2   5    1.82    0.40
   1  -2  -5    3.96    1.03
   1  -2  -5    2.22    0.47
   1  -2  -5    2.45    0.47
   1  -2  -5    1.66    0.40
   1  -2   5    2.93    1.27
   1  -2   5    2.77    0.47
   1  -2   5    3.32    0.47
   1  -2   5    2.14    0.40
   2   1  -5   10.37    0.95
   2   1  -5    3.72    0.47
   2   1  -5    4.19    0.55
   2   1  -5    3.72    0.40
   2   1   5   26.91    1.03
   2   1   5    4.43    0.47
   2   1   5    2.53    0.47
   2   1   5    1.58    0.40
  -2  -1 -11 1205.21    5.46
  -2  -1 -11 1052.54    6.33
  -2  -1 -11 1161.20    3.40
  -2  -1 -11 1054.28    3.24
  -1   2 -11  954.95    5.78
   1  -2 -11 1305.56    7.68
   1  -2 -11 1110.55    6.41
   1  -2 -11  842.02    3.64
  -2  -1 -13    9.97    3.80
  -2  -1 -13   20.18    1.58
  -2  -1 -13   19.15    1.82
  -2  -1 -13   16.78    0.87
  -2  -1  13   40.76    3.56
  -2  -1  13   22.00    1.82
  -2  -1  13   19.55    1.90
  -2  -1  13   21.76    1.11
  -1   2 -13   12.19    3.32
  -1   2 -13   22.16    1.82
  -1   2 -13   19.15    1.74
  -1   2  13   29.52    3.80
  -1   2  13   23.03    2.14
  -1   2  13   21.61    1.27
   1  -2 -13   25.25    3.24
   1  -2 -13   20.10    1.66
   1  -2 -13   23.74    1.98
   1  -2 -13    0.47    0.16
   1  -2  13   24.85    3.80
   1  -2  13   26.59    1.82
   1  -2  13   24.22    1.98
   2   1 -13   23.98    2.77
   2   1 -13   20.10    1.82
   2   1 -13   21.45    1.74
   2   1 -13   23.43    1.19
   2   1  13   26.04    3.56
   2   1  13   20.34    1.50
   2   1  13   24.61    2.14
  -2  -1 -15  731.53    8.15
  -2  -1 -15 1258.79    6.73
  -2  -1 -15 1126.14    7.52
  -2  -1  15 1525.74   10.45
  -2  -1  15 1344.74    7.91
  -2  -1  15 1387.08    7.84
  -1   2 -15 1213.68    7.44
  -1   2 -15 1022.23    6.96
  -1   2  15 1383.28   10.05
  -1   2  15 1338.25    4.83
   1  -2 -15 1398.87    9.66
   1  -2 -15 1282.14    6.96
   1  -2 -15 1160.02    7.60
   1  -2 -15   -0.16    0.08
   1  -2  15  988.59    8.79
   2   1 -15 1239.16    8.94
   2   1 -15 1293.30    7.76
   2   1 -15 1176.40    7.12
   2   1 -15 1169.51    4.27
   2   1  15 1242.17    9.34
  -2  -1 -17    3.32    4.19
  -2  -1 -17   24.46    1.90
  -2  -1 -17   21.53    2.06
  -2  -1  17   42.50    4.67
  -2  -1  17   23.90    2.22
  -2  -1  17   21.61    2.14
  -2  -1  17   30.15    1.27
  -1   2 -17    8.47    3.64
  -1   2 -17   23.03    2.14
  -1   2 -17   25.64    2.06
  -1   2  17   21.84    4.35
  -1   2  17   26.04    2.37
  -1   2  17   26.59    1.35
   1  -2 -17   27.30    3.88
   1  -2 -17   26.20    1.98
   1  -2 -17   23.11    2.14
   1  -2 -17    0.08    0.24
   1  -2  17    3.24    4.35
   1  -2  17   24.38    2.06
   1  -2  17   34.35    2.45
   2   1 -17   29.36    3.56
   2   1 -17   22.56    2.22
   2   1 -17   20.74    2.06
   2   1 -17   20.42    1.11
   2   1  17   19.87    4.19
   2   1  17   23.58    1.82
   2   1  17   30.39    2.69
  -2  -1 -19  670.83    9.89
  -2  -1 -19  887.05    6.57
  -2  -1 -19  748.70    6.96
  -2  -1  19 1675.32   12.43
  -2  -1  19  924.17    7.44
  -2  -1  19  929.23    7.52
  -1   2 -19  748.07    9.02
  -1   2 -19  889.66    7.28
  -1   2 -19  730.11    6.65
  -1   2  19  989.86   10.45
  -1   2  19  949.18    7.91
  -1   2  19  922.35    4.04
   1  -2 -19  986.45    9.81
   1  -2 -19  905.57    6.81
   1  -2 -19  784.40    7.04
   1  -2 -19  858.71    3.96
   1  -2  19 1007.58   10.61
   1  -2  19  907.15    7.28
   1  -2  19  931.76    7.68
   2   1 -19  896.07    9.02
   2   1 -19  906.52    7.36
   2   1 -19  814.39    6.89
   2   1  19  636.95    8.86
   2   1  19  946.09    6.57
   2   1  19  972.21    8.23
  -2  -1 -21  -15.27    5.38
  -2  -1 -21   31.10    2.45
  -2  -1 -21   27.15    2.45
  -2  -1  21   48.20    8.15
  -2  -1  21   33.48    2.77
  -2  -1  21   28.57    2.93
  -1   2 -21   18.52    4.67
  -1   2 -21   25.01    2.53
  -1   2 -21   22.40    2.30
  -1   2  21   68.54    6.96
  -1   2  21   25.09    2.93
   1  -2 -21   29.76    2.45
   1  -2 -21   20.74    2.45
   1  -2 -21   19.31    1.11
   1  -2  21  209.34   10.37
   1  -2  21   29.84    2.61
   1  -2  21   24.46    2.93
   2   1 -21   36.17    4.67
   2   1 -21   28.73    2.69
   2   1 -21   25.33    2.45
   2   1  21   31.74    8.55
   2   1  21   35.14    2.37
   2   1  21   31.82    3.32
  -2  -1 -23  481.67   12.03
  -2  -1 -23 1225.47    8.63
  -2  -1 -23 1031.41    9.02
  -2  -1  23  948.70   12.35
  -2  -1  23 1311.02    9.66
  -2  -1  23 1313.64    9.89
  -1   2 -23 1176.64   13.30
  -1   2 -23 1220.72    9.34
  -1   2  23 1401.41   14.48
  -1   2  23 1334.53   10.45
   1  -2 -23 1622.61   14.72
   1  -2 -23 1301.21    9.10
   1  -2 -23 1119.49    9.42
   1  -2  23 1140.71   13.14
   1  -2  23 1281.42    9.42
   1  -2  23 1392.70   10.53
   2   1 -23 1340.62   12.58
   2   1 -23 1248.26    9.58
   2   1 -23 1067.73    8.79
   2   1  23  561.05   11.16
   2   1  23 1321.79    8.71
   2   1  23 1387.40   10.76
  -2  -1 -25  630.94   12.27
  -2  -1 -25  128.29    3.96
  -2  -1 -25  106.77    4.04
  -2  -1  25  105.34    8.31
  -2  -1  25  142.54    4.43
  -2  -1  25  143.41    4.67
  -1   2 -25  336.20   10.37
  -1   2 -25  126.95    4.27
  -1   2 -25  105.58    4.04
  -1   2  25  370.71    9.81
  -1   2  25  163.35    5.22
   1  -2 -25  180.84    9.89
   1  -2 -25  139.45    4.19
   1  -2 -25  119.27    4.19
   1  -2  25 2151.69   17.02
   1  -2  25  148.63    4.43
   1  -2  25  153.46    4.99
   2   1 -25  145.94    8.07
   2   1 -25  125.68    4.43
   2   1 -25  114.44    4.04
   2   1  25 1036.71   14.33
   2   1  25  136.44    3.96
   2   1  25  156.78    5.22
  -2  -1 -27   72.02    3.48
  -2  -1  27   71.94    3.80
  -2  -1  27   76.69    4.12
  -1   2 -27   66.01    8.39
  -1   2 -27   63.95    3.72
  -1   2 -27   46.77    3.17
  -1   2  27   68.70    4.27
   1  -2 -27  115.79    8.79
   1  -2 -27   62.84    3.56
   1  -2 -27   54.85    3.80
   1  -2  27   66.01    3.72
   1  -2  27   72.81    4.59
   2   1 -27   69.49    8.63
   2   1 -27   68.93    3.88
   2   1 -27   56.75    3.32
   2   1  27   72.97    3.40
   2   1  27   84.21    4.83
  -2  -1 -29   12.35    6.89
  -2  -1 -29   83.73    3.88
  -2  -1  29   88.96    4.59
  -1   2 -29   97.82    8.71
  -1   2 -29   85.48    4.12
  -1   2  29   95.37    5.30
   1  -2 -29  113.41    8.94
   1  -2 -29   91.49    4.12
   1  -2  29   87.22    4.12
   1  -2  29  102.73    6.25
   2   1 -29   81.20    9.50
   2   1 -29   84.45    4.27
   2   1  29   89.35    3.80
   2   1  29   86.66    4.91
  -2  -1 -31  821.83   17.17
  -2  -1 -31 1070.74    9.81
  -2  -1  31 1133.90   11.24
  -1   2 -31 1433.06   18.99
  -1   2 -31 1032.75   10.29
  -1   2  31 1181.39   11.95
   1  -2 -31 1400.30   19.23
   1  -2 -31 1116.49   10.13
   1  -2  31  819.06   14.56
   1  -2  31 1212.17   11.87
   2   1 -31 1245.97   16.86
   2   1 -31 1060.29   10.45
   2   1  31 1151.15    9.73
   2   1  31 1193.18   11.95
  -2  -1 -33  280.25   13.45
  -2  -1 -33   17.65    2.53
  -2  -1  33   10.29    3.09
  -1   2 -33   24.77    9.34
  -1   2 -33    9.18    2.30
  -1   2  33   15.51    3.32
   1  -2 -33  158.45   15.75
   1  -2 -33   23.82    2.85
   1  -2  33   21.76    3.48
   2   1 -33   50.34    7.76
   2   1 -33    8.31    2.37
   2   1  33   15.35    2.30
   2   1  33   15.04    3.48
  -2  -1 -35  269.25   16.15
  -2  -1 -35  216.54    5.86
  -2  -1  35  247.72    7.36
  -1   2 -35  244.48   19.79
  -1   2 -35  217.65    6.25
  -1   2  35  225.56    7.36
   1  -2 -35  217.49   13.45
   1  -2 -35  237.20    6.17
   1  -2  35  255.71    7.60
   2   1 -35  281.52   13.14
   2   1 -35  221.52    6.41
   2   1  35  250.73    5.86
   2   1  35  258.48    7.52
  -2  -1 -37  499.40   19.07
  -2  -1 -37  512.30    8.15
  -2  -1  37  571.82    9.73
  -1   2 -37  543.01   18.99
  -1   2 -37  497.10    8.55
  -1   2  37  535.33    9.89
   1  -2 -37  399.92   18.36
   1  -2 -37  527.81    8.47
   1  -2  37  582.50   10.29
   2   1 -37  650.09   16.30
   2   1 -37  520.85    8.79
   2   1  37  578.86   10.37
  -2  -1 -39   99.33   15.35
  -2  -1 -39    5.70    2.61
  -2  -1  39    3.48    3.48
  -1   2 -39    5.38    2.85
  -1   2  39    8.94    3.64
   1  -2 -39    3.32    2.61
   1  -2  39    1.27    3.72
   2   1 -39  120.69   14.40
   2   1 -39    8.47    2.85
   2   1  39   -1.82    3.56
  -2  -1 -41   33.32   13.93
  -2  -1 -41   -0.08    2.53
  -2  -1  41   -1.66    3.56
  -1   2 -41  428.25   22.32
  -1   2 -41   -1.98    2.53
  -1   2  41   -0.71    3.64
   1  -2 -41    0.24   11.79
   1  -2 -41   -2.22    2.45
   1  -2  41    2.14    2.85
   1  -2  41    0.47    3.80
   2   1 -41   -3.24   10.21
   2   1 -41    4.59    2.77
   2   1  41    3.72    3.88
  -2  -1 -43    1.35    2.77
  -2  -1  43    4.12    4.04
  -1   2 -43   -2.37    2.77
  -1   2  43    5.07    4.19
   1  -2 -43    1.74    2.85
   1  -2  43    0.95    4.12
   2   1 -43    1.03   13.61
   2   1 -43    4.67    3.01
   2   1  43    3.24    4.35
  -2  -1 -45  152.27    6.65
  -2  -1  45  161.61    7.84
  -1   2 -45  137.16    6.73
  -1   2  45  151.64    8.39
   1  -2 -45  234.66   19.63
   1  -2 -45  142.78    6.49
   1  -2  45  145.55    8.55
   2   1 -45  196.28   20.97
   2   1 -45  141.51    6.73
   2   1  45  171.19    9.10
  -2  -1 -47   43.53    4.04
  -2  -1  47   47.57    8.55
  -1   2 -47   50.18    5.78
  -1   2  47   52.95    5.46
   1  -2 -47   57.93    5.54
   1  -2 -47   33.56    4.75
   1  -2  47   54.85    5.94
   2   1 -47   38.54    3.96
   2   1  47   53.82    5.54
  -2  -1 -49  169.45   16.46
  -2  -1 -49  124.10    6.65
  -2  -1  49  131.30    8.31
  -1   2 -49   41.95   14.48
  -1   2 -49  112.86    6.81
  -1   2  49  130.83    8.23
   1  -2 -49  123.07    6.65
   1  -2 -49  123.15    8.15
   1  -2  49  134.31    8.86
   2   1 -49  153.22   15.99
   2   1 -49  125.52    6.89
   2   1  49  136.60    8.94
  -2  -1 -51    5.86    3.40
  -2  -1  51    3.09    4.43
  -1   2  51    3.48    4.67
   1  -2 -51    1.98    3.32
   1  -2 -51   -0.71    4.19
   1  -2  51    3.32    4.75
   2   1 -51   -2.22    4.04
   2   1  51    0.79    4.75
  -2  -1  53   27.70    5.46
  -1   2  53   27.23    5.62
   1  -2 -53   24.30    5.22
   1  -2  53   35.54    6.01
   2   1 -53   31.50    5.22
   2   1  53   25.33    5.70
  -2  -2  -2  463.39    2.22
  -2  -2  -2  449.86    2.85
  -2  -2   2  510.48    2.85
  -2  -2   2  377.83    3.17
  -2   2  -2  360.82    2.93
   2  -2  -2  332.96    2.37
   2  -2   2  377.04    2.69
   2   2  -2  457.77    2.93
   2   2  -2  459.91    2.69
   2   2   2  495.92    2.85
  -2  -2  -4  124.41    1.66
  -2  -2  -4  122.91    0.87
  -2  -2  -4  125.13    1.50
  -2  -2  -4  130.27    1.50
  -2  -2   4  105.58    1.74
  -2  -2   4  132.72    1.66
  -2  -2   4  130.51    1.03
  -2  -2   4  132.96    1.50
  -2   2  -4   -1.42    1.11
  -2   2  -4  172.93    2.37
  -2   2  -4   91.89    1.42
  -2   2  -4  110.72    1.35
  -2   2   4  123.39    1.50
   2  -2  -4  110.01    1.58
   2  -2  -4   53.11    0.95
   2  -2   4    1.19    1.27
   2  -2   4  118.40    1.58
   2  -2   4   91.65    1.42
   2  -2   4   97.58    1.19
   2   2  -4  109.69    1.74
   2   2  -4  132.09    1.66
   2   2  -4  156.39    1.11
   2   2  -4  134.07    1.50
   2   2   4  133.52    1.74
   2   2   4  132.01    0.79
   2   2   4  137.32    1.66
   2   2   4  139.45    1.50
   2  -2   6   36.33    2.45
  -2  -2  -8   73.84    6.09
  -2  -2  -8  136.84    2.37
  -2  -2  -8  142.14    1.58
  -2  -2  -8  132.25    2.30
  -2  -2  -8  138.26    1.66
  -2  -2  -8  140.24    1.66
  -2  -2   8  139.29    3.17
  -2  -2   8  149.03    2.37
  -2  -2   8  146.97    1.98
  -2  -2   8  129.72    1.74
  -2   2  -8  139.45    2.22
  -2   2  -8  120.85    2.14
  -2   2  -8  141.03    1.50
  -2   2   8   66.01    4.35
  -2   2   8  147.60    2.30
  -2   2   8  102.97    3.56
  -2   2   8  139.06    1.82
   2  -2  -8  138.11    3.09
   2  -2  -8  132.17    2.85
   2  -2  -8  145.86    2.37
   2  -2  -8    0.00    0.08
   2  -2   8  229.52    3.40
   2  -2   8  129.32    2.77
   2  -2   8    8.07    0.47
   2   2  -8   33.32    4.04
   2   2  -8  151.48    2.37
   2   2  -8  136.92    1.90
   2   2  -8  129.56    1.66
   2   2   8  126.47    3.88
   2   2   8  148.24    1.50
   2   2   8  150.53    1.74
  -2  -2 -10  771.10    6.57
  -2  -2 -10  774.58    5.38
  -2  -2 -10  771.34    3.88
  -2  -2 -10  738.18    5.22
  -2  -2 -10  755.59    3.40
  -2  -2 -10  753.93    3.40
  -2  -2  10  796.82    6.09
  -2  -2  10 1190.17    7.99
  -2  -2  10  807.51    4.67
  -2  -2  10  734.46    3.56
  -2   2 -10  753.37    5.07
  -2   2 -10  627.14    4.67
  -2   2 -10  727.81    2.93
  -2   2  10  798.49    6.17
  -2   2  10  744.51    5.22
  -2   2  10  737.78    3.88
   2  -2 -10  744.59    5.86
   2  -2 -10  755.59    5.22
   2  -2 -10  779.10    5.22
   2  -2 -10   -0.08    0.08
   2  -2  10  621.28    5.78
   2  -2  10  771.81    5.07
   2  -2  10    0.08    0.08
   2   2 -10  709.13    5.94
   2   2 -10  794.77    5.30
   2   2 -10  584.40    6.89
   2   2 -10  747.04    3.56
   2   2  10  814.39    6.49
   2   2  10  812.89    3.80
   2   2  10  828.32    5.54
   2   2  10  811.15    3.48
  -2  -2 -12  244.95    5.46
  -2  -2 -12  259.43    3.72
  -2  -2 -12  272.97    2.77
  -2  -2 -12  261.02    3.56
  -2  -2 -12  263.63    2.14
  -2  -2 -12  268.30    2.14
  -2  -2  12  266.08    4.91
  -2  -2  12  275.82    3.64
  -2  -2  12  283.65    3.32
  -2  -2  12  255.56    2.22
  -2   2 -12  242.18    3.32
  -2   2 -12  215.83    3.24
  -2   2 -12  253.89    1.74
  -2   2  12  292.52    5.30
  -2   2  12  244.00    3.48
  -2   2  12  246.93    2.45
   2  -2 -12  239.73    4.67
   2  -2 -12  249.86    3.48
   2  -2 -12  253.58    3.48
   2  -2 -12    0.08    0.08
   2  -2  12  262.28    5.22
   2  -2  12  256.43    3.40
   2  -2  12  263.55    3.56
   2   2 -12  241.71    4.67
   2   2 -12  400.47    5.38
   2   2 -12  277.32    3.17
   2   2 -12  271.23    2.30
   2   2  12  263.71    5.30
   2   2  12  290.46    2.77
   2   2  12  301.22    3.96
  -2  -2 -14  540.08    7.20
  -2  -2 -14  636.00    4.51
  -2  -2 -14  588.52    5.46
  -2  -2 -14  626.98    3.09
  -2  -2 -14  602.68    3.01
  -2  -2  14  734.93    7.44
  -2  -2  14  671.30    5.70
  -2  -2  14  692.59    5.38
  -2  -2  14  585.19    3.17
  -2   2 -14  631.65    5.38
  -2   2 -14  522.43    5.07
  -2   2  14  787.25    7.99
  -2   2  14  647.40    5.70
  -2   2  14  602.60    3.64
   2  -2 -14  668.85    6.89
   2  -2 -14  688.63    5.22
   2  -2 -14  610.04    5.46
   2  -2 -14   23.90    0.87
   2  -2  14  653.10    7.44
   2  -2  14  644.39    5.38
   2  -2  14  671.06    5.78
   2   2 -14  625.71    6.73
   2   2 -14  651.83    5.62
   2   2 -14  621.68    5.07
   2   2 -14  633.63    3.40
   2   2  14  666.71    7.20
   2   2  14  692.67    4.51
   2   2  14  699.48    6.09
  -2  -2 -16  346.65    7.04
  -2  -2 -16  439.88    4.19
  -2  -2 -16  380.53    4.83
  -2  -2 -16  419.31    2.53
  -2  -2 -16  368.73    2.37
  -2  -2  16  559.31    7.68
  -2  -2  16  439.96    5.07
  -2  -2  16  446.77    4.83
  -2  -2  16  376.81    2.61
  -2   2 -16  102.73    5.70
  -2   2 -16  436.56    4.83
  -2   2 -16  367.62    4.59
  -2   2  16  580.13    7.99
  -2   2  16  441.78    5.22
  -2   2  16  440.99    3.24
   2  -2 -16  453.89    6.65
   2  -2 -16  447.96    4.67
   2  -2 -16  406.09    4.83
   2  -2 -16  409.10    3.17
   2  -2  16  129.01    5.86
   2  -2  16  458.17    4.91
   2  -2  16  453.26    5.22
   2   2 -16  422.39    6.41
   2   2 -16  441.07    5.07
   2   2 -16  393.19    4.43
   2   2 -16  397.46    2.77
   2   2  16  460.22    7.28
   2   2  16  461.96    4.12
   2   2  16  461.02    5.38
  -2  -2 -18  960.97   10.05
  -2  -2 -18  228.81    3.48
  -2  -2 -18  212.42    4.04
  -2  -2  18  280.09    7.20
  -2  -2  18  241.15    4.12
  -2  -2  18  244.63    4.12
  -2   2 -18  115.47    6.57
  -2   2 -18  206.80    3.80
  -2   2 -18  161.22    3.56
  -2   2  18  285.08    7.36
  -2   2  18  217.57    4.27
  -2   2  18  213.61    2.45
   2  -2 -18  231.34    6.25
   2  -2 -18  233.16    3.80
   2  -2 -18  194.85    3.80
   2  -2 -18  186.78    2.30
   2  -2  18  322.28    7.60
   2  -2  18  203.40    3.80
   2  -2  18  219.15    4.19
   2   2 -18  215.91    5.94
   2   2 -18  229.91    4.12
   2   2 -18  216.54    3.72
   2   2 -18  222.79    2.22
   2   2  18  299.56    7.28
   2   2  18  246.77    3.40
   2   2  18  256.43    4.59
  -2  -2 -20  281.36    8.55
  -2  -2 -20  132.09    3.09
  -2  -2 -20  115.00    3.40
  -2  -2  20  192.32    7.52
  -2  -2  20  130.59    3.56
  -2  -2  20  130.19    3.64
  -2  -2  20  118.24    1.74
  -2   2 -20   30.71    4.99
  -2   2 -20  133.91    3.56
  -2   2 -20  110.72    3.40
  -2   2  20  139.21    7.44
  -2   2  20  142.38    4.04
  -2   2  20  138.82    2.22
   2  -2 -20  105.97    6.17
   2  -2 -20  141.19    3.48
   2  -2 -20  125.44    3.64
   2  -2 -20  114.13    1.90
   2  -2  20    5.46    5.14
   2  -2  20  139.37    3.56
   2  -2  20  157.73    4.19
   2   2 -20  116.50    5.94
   2   2 -20  131.38    3.64
   2   2 -20  109.14    3.17
   2   2 -20  129.08    1.82
   2   2  20  282.86    7.99
   2   2  20  138.66    3.01
   2   2  20  146.50    4.12
  -2  -2 -22  675.18   11.79
  -2  -2 -22 1880.78   10.05
  -2  -2 -22 1617.15   11.00
  -2  -2  22 1721.54   14.33
  -2  -2  22 1952.57   11.63
  -2  -2  22 2067.80   11.79
  -2   2 -22  924.25   12.11
  -2   2 -22 1841.53   11.00
  -2   2 -22 1447.63   10.84
  -2   2  22 2099.46   15.75
  -2   2  22 1903.10   11.87
  -2   2  22 2006.94    6.65
   2  -2 -22 1958.34   14.56
   2  -2 -22 1995.30   11.00
   2  -2 -22 1710.15   13.61
   2  -2  22  792.23   12.03
   2  -2  22 1855.77   11.40
   2  -2  22 2057.35   12.43
   2   2 -22 1909.27   13.85
   2   2 -22 1865.51   11.40
   2   2 -22 1646.44   10.29
   2   2  22  965.01   11.95
   2   2  22 2018.49    9.97
  -2  -2 -24 1054.36   13.77
  -2  -2 -24 2982.55   13.22
  -2  -2 -24 2496.13   14.17
  -2  -2  24 1343.24   13.77
  -2  -2  24 3134.98   15.20
  -2  -2  24 3127.94   15.20
  -2   2 -24 1462.58   15.75
  -2   2 -24 2890.19   14.33
  -2   2 -24 2233.05   13.06
  -2   2  24 2993.79   19.23
   2  -2 -24 3671.58   20.26
   2  -2 -24 3121.76   14.33
   2  -2 -24 2601.31   14.25
   2  -2  24  334.46   10.29
   2   2 -24 3147.01   18.28
   2   2 -24 2982.95   14.96
   2   2 -24 2524.23   16.38
   2   2  24 1371.96   14.88
  -2  -2 -26   12.90    7.52
  -2  -2 -26   27.15    2.93
  -2  -2 -26   16.22    2.22
  -2  -2  26   30.79    3.32
  -2  -2  26   30.00    2.85
  -2   2 -26    7.12    5.70
  -2   2 -26   30.47    3.24
  -2   2 -26   41.39    3.24
  -2   2  26   35.14    3.72
   2  -2 -26   58.80    6.49
   2  -2 -26   33.56    3.24
   2  -2 -26   53.03    3.32
   2  -2  26   46.62    4.12
   2  -2  26   55.40    4.35
   2   2 -26   27.86    5.62
   2   2 -26   29.84    2.61
   2   2 -26   19.07    2.14
   2   2  26   26.51    2.85
   2   2  26   22.00    2.85
  -2  -2 -28  243.53   11.24
  -2  -2 -28   96.08    3.80
  -2  -2  28   93.23    4.27
  -2  -2  28  102.73    4.75
  -2   2 -28   11.87    6.81
  -2   2 -28   91.97    4.12
  -2   2  28  102.10    4.91
   2  -2 -28  149.90   12.11
   2  -2 -28   98.85    4.12
   2  -2  28  105.26    5.14
   2   2 -28  142.78    9.73
   2   2 -28   82.55    4.19
   2   2 -28   72.58    3.72
   2   2  28  100.59    3.80
   2   2  28   91.25    6.17
  -2  -2 -30  246.46   13.30
  -2  -2 -30   10.37    2.14
  -2  -2  30   12.03    2.37
  -2  -2  30    7.68    2.77
  -2   2 -30  253.66   11.56
  -2   2 -30   12.35    2.30
  -2   2  30   16.15    3.01
   2  -2 -30   47.41    7.28
   2  -2 -30    8.63    2.06
   2  -2  30   14.96    3.09
   2   2 -30   33.64    7.36
   2   2 -30    9.42    2.37
   2   2  30   12.03    3.01
  -2  -2 -32  114.68   13.22
  -2  -2 -32   66.32    4.12
  -2  -2  32   69.41    4.59
  -2  -2  32   71.94    4.91
  -2   2 -32   16.94   10.13
  -2   2 -32   50.57    4.27
  -2   2  32   63.79    5.22
   2  -2 -32  100.20    9.10
   2  -2 -32   69.49    4.43
   2  -2  32   57.85    5.54
   2   2 -32  112.15    8.94
   2   2 -32   60.70    4.51
   2   2  32   72.73    5.78
  -2  -2 -34  717.92   17.41
  -2  -2 -34 1024.60   10.05
  -2  -2  34 1138.81   11.95
  -2   2 -34  560.42   17.25
  -2   2 -34  991.52   10.61
  -2   2  34 1081.11   12.03
   2  -2 -34 1167.85   17.41
   2  -2 -34 1102.08   10.84
   2  -2  34 1184.31   12.66
   2   2 -34 1253.09   17.33
   2   2 -34 1012.73   11.00
   2   2  34 1140.47   12.58
  -2  -2 -36  481.36   17.25
  -2  -2 -36    4.51    2.37
  -2  -2  36   -5.38    2.93
  -2   2 -36  209.18   16.07
  -2   2 -36    1.66    2.30
  -2   2  36    8.15    3.24
   2  -2 -36  184.41   14.72
   2  -2 -36    2.69    2.45
   2  -2  36    1.98    3.40
   2   2 -36    3.40    7.60
   2   2 -36    2.14    2.30
   2   2  36    5.94    3.48
  -2  -2 -38  -16.22   12.98
  -2  -2 -38    7.04    2.61
  -2  -2  38    9.10    3.56
  -2   2 -38    3.80    2.45
  -2   2  38    7.04    3.56
   2  -2 -38  227.54   20.34
   2  -2 -38    4.51    2.53
   2  -2  38    3.24    2.22
   2  -2  38    3.32    3.80
   2   2 -38   21.92    8.55
   2   2 -38    8.47    3.01
   2   2  38   13.45    3.96
  -2  -2 -40  250.49   22.32
  -2  -2 -40  230.71    6.65
  -2  -2  40  251.36    8.15
  -2   2 -40   95.76   16.62
  -2   2 -40  226.91    6.96
  -2   2  40  230.71    8.15
   2  -2 -40  242.81    6.96
   2  -2  40  243.21    6.57
   2  -2  40  277.80    8.79
   2   2 -40  272.02   14.56
   2   2 -40  225.01    8.47
   2   2  40  274.16    8.86
  -2  -2 -42  407.83   25.01
  -2  -2 -42   13.85    3.09
  -2  -2  42   12.11    4.04
  -2   2 -42   32.53   12.66
  -2   2 -42   10.29    3.17
  -2   2  42   13.61    4.12
   2  -2 -42   26.36   10.05
   2  -2 -42   12.66    3.09
   2  -2 -42    7.20    3.72
   2  -2  42   23.03    3.17
   2  -2  42    9.02    4.27
   2   2 -42   32.69    9.42
   2   2 -42    7.60    5.14
   2   2  42   17.10    4.43
  -2  -2 -44   81.04    5.70
  -2  -2  44   80.49    7.36
  -2   2 -44   70.60    5.70
  -2   2  44   79.86    7.28
   2  -2 -44   76.22    5.94
   2  -2 -44   79.14    6.96
   2  -2  44   87.93    5.86
   2  -2  44  100.91    7.84
   2   2  44   86.66    7.84
  -2  -2 -46  230.15    7.36
  -2  -2  46  243.29    8.71
  -2   2 -46  215.51    7.52
   2  -2 -46  246.30    7.60
   2  -2 -46  247.72   14.56
   2   2 -46  261.10   18.20
   2   2 -46  228.17    9.58
   2   2  46  263.87    9.66
  -2  -2 -48    0.63    2.85
  -2  -2  48    2.37    4.43
  -2   2 -48    5.46    2.93
  -2   2  48    7.12    4.35
   2  -2 -48    5.14    3.09
   2  -2 -48    4.91    4.04
   2  -2  48   17.89    4.75
   2   2 -48   28.89   12.74
   2   2 -48    2.53    3.72
   2   2  48    5.78    4.51
  -2  -2 -50    7.68    3.40
  -2  -2  50   12.66    4.75
  -2   2 -50    8.39    3.48
  -2   2  50    7.99    4.59
   2  -2 -50    4.35    3.24
   2  -2 -50   11.79    4.43
   2  -2  50   11.40    5.14
   2   2  50    8.47    4.99
  -2  -2  52    6.57    4.83
  -2   2  52   10.53    4.91
   2  -2 -52    7.76    4.51
   2  -2  52    1.58    4.99
   2   2  52    2.85    4.99
  -3   2   1    4.35    0.32
   3  -2  -1    0.00    0.08
   3  -2   1    0.00    0.08
  -3   2  -3  503.83    3.32
  -3   2  -3   15.27    0.55
  -3   2   3    5.22    0.40
  -2  -3  -3  569.92    3.24
  -2  -3  -3  639.25    3.17
  -2  -3  -3  631.10    3.48
  -2  -3  -3  665.76    3.64
  -2  -3   3  548.23    3.32
  -2  -3   3  658.16    3.64
   2   3  -3  701.38    3.56
   2   3  -3  688.32    3.64
   2   3   3  705.57    3.72
   3  -2  -3    0.08    0.08
   3  -2   3    0.16    0.16
  -3   2  -5  109.38    2.85
  -3   2  -9    4.43    3.17
  -3   2  -9  283.73    3.40
  -3   2  -9  256.74    3.09
  -3   2  -9  198.02    2.93
  -3   2  -9  250.65    2.14
  -3   2   9  311.20    4.35
  -3   2   9  284.60    3.32
  -3   2   9  239.81    3.24
  -3   2   9  158.60    2.06
  -2  -3  -9  285.95    5.22
  -2  -3  -9  301.86    3.56
  -2  -3  -9  312.22    2.14
  -2  -3  -9  281.52    3.32
  -2  -3  -9  306.92    2.69
  -2  -3  -9  358.29    2.85
  -2  -3   9  308.42    4.35
  -2  -3   9  300.83    3.48
  -2  -3   9  305.89    2.77
  -2  -3   9  311.99    2.77
   2   3  -9  260.38    4.51
   2   3  -9  294.89    3.48
   2   3  -9  287.77    2.69
   2   3  -9  354.49    2.85
   2   3   9  319.03    5.07
   2   3   9  318.71    1.98
   2   3   9  331.22    3.64
   3  -2  -9  291.57    4.91
   3  -2  -9  255.71    3.24
   3  -2  -9  252.47    3.24
   3  -2  -9    8.71    0.63
   3  -2   9  273.60    3.24
   3  -2   9  228.25    3.17
   3  -2   9  130.59    1.74
  -3   2 -11  664.18    5.07
  -3   2 -11  556.07    4.83
  -3   2 -11  627.38    3.09
  -3   2  11  775.61    6.49
  -3   2  11  655.71    5.14
  -3   2  11  632.05    3.96
  -2  -3 -11  729.08    6.96
  -2  -3 -11  704.23    5.46
  -2  -3 -11  728.05    3.72
  -2  -3 -11  656.34    5.22
  -2  -3 -11  691.56    3.80
  -2  -3 -11  723.06    3.88
  -2  -3  11  730.82    6.41
  -2  -3  11  725.67    5.54
  -2  -3  11  747.52    4.75
  -2  -3  11  691.40    3.88
   2   3 -11  660.62    6.25
   2   3 -11  703.51    5.46
   2   3 -11  640.67    4.35
   2   3 -11  704.46    3.88
   2   3  11  761.84    6.81
   2   3  11  751.71    3.56
   2   3  11  780.76    5.78
   3  -2 -11  709.37    6.17
   3  -2 -11  656.98    5.22
   3  -2 -11  695.99    5.30
   3  -2 -11  234.11    2.61
   3  -2  11  699.24    5.14
   3  -2  11  654.76    5.30
   3  -2  11  643.44    3.17
  -3   2 -13   95.05    5.30
  -3   2 -13  250.97    3.56
  -3   2 -13  209.42    3.40
  -3   2 -13  237.35    1.98
  -3   2  13  281.91    5.54
  -3   2  13  258.41    3.72
  -3   2  13  237.75    2.69
  -2  -3 -13  250.81    6.09
  -2  -3 -13  252.63    3.88
  -2  -3 -13  260.86    2.77
  -2  -3 -13  235.93    3.64
  -2  -3 -13  250.73    2.45
  -2  -3 -13  248.20    2.45
  -2  -3  13  264.42    5.38
  -2  -3  13  261.33    3.88
  -2  -3  13  251.44    3.32
  -2  -3  13  238.07    2.53
   2   3 -13  228.01    5.14
   2   3 -13  254.21    3.80
   2   3 -13  228.65    3.09
   2   3 -13  253.02    2.53
   2   3  13  260.15    5.70
   2   3  13  270.75    2.69
   2   3  13  269.80    4.04
   3  -2 -13  240.36    4.99
   3  -2 -13  241.79    3.64
   3  -2 -13  257.22    3.64
   3  -2 -13  254.21    2.85
   3  -2  13  250.49    3.56
   3  -2  13  258.48    3.88
   3  -2  13  258.64    2.14
  -3   2 -15   53.03    5.70
  -3   2 -15  144.28    3.09
  -3   2 -15  114.13    2.93
  -3   2  15  181.87    5.94
  -3   2  15  143.57    3.24
  -3   2  15  146.26    2.37
  -2  -3 -15  165.81    6.33
  -2  -3 -15  138.42    3.48
  -2  -3 -15  150.77    2.53
  -2  -3 -15  128.13    3.17
  -2  -3 -15  140.64    2.06
  -2  -3 -15  142.30    2.06
  -2  -3  15  188.28    5.86
  -2  -3  15  150.22    3.32
  -2  -3  15  148.24    3.09
  -2  -3  15  137.63    2.06
   2   3 -15  152.59    5.14
   2   3 -15  152.67    3.32
   2   3 -15  127.42    2.69
   2   3 -15  143.88    2.06
   2   3  15  176.41    5.94
   2   3  15  167.07    2.61
   2   3  15  170.16    3.64
   3  -2 -15  163.99    5.07
   3  -2 -15  149.98    3.09
   3  -2 -15  142.30    3.32
   3  -2 -15  142.30    3.24
   3  -2 -15  129.24    2.30
   3  -2  15  158.60    3.24
   3  -2  15  143.49    3.48
   3  -2  15  137.16    1.66
  -3   2 -17  312.22    7.52
  -3   2 -17 1350.52    8.39
  -3   2 -17 1094.49    7.91
  -3   2  17 1623.96   11.16
  -3   2  17 1361.91    8.86
  -3   2  17 1339.12    5.94
  -2  -3 -17  932.79    9.81
  -2  -3 -17 1453.96    7.20
  -2  -3 -17 1279.52    8.71
  -2  -3 -17 1386.61    5.22
  -2  -3 -17 1343.79    5.07
  -2  -3  17 1814.22   12.11
  -2  -3  17 1450.79    9.18
  -2  -3  17 1464.80    8.39
  -2  -3  17 1225.07    4.91
   2   3 -17 1361.36   10.13
   2   3 -17 1423.57    9.58
   2   3 -17 1225.23    7.60
   2   3 -17 1399.74    5.38
   2   3  17 1478.33   10.84
   2   3  17 1463.69    9.18
   3  -2 -17 1375.13   10.13
   3  -2 -17 1456.57    8.47
   3  -2 -17 1327.25    8.71
   3  -2 -17 1295.99    8.55
   3  -2 -17 1143.55    5.30
   3  -2  17  353.93    7.20
   3  -2  17 1311.97    9.26
   3  -2  17 1428.87    9.18
  -3   2 -19 1781.62   10.13
  -3   2 -19 1429.11    9.50
  -3   2  19 2299.53   14.25
  -2  -3 -19 2562.77   15.59
  -2  -3 -19 1858.31    8.71
  -2  -3 -19 1640.82   10.37
  -2  -3 -19 1736.82    5.70
  -2  -3 -19 1691.94    5.62
  -2  -3  19 2641.60   16.38
  -2  -3  19 1898.43   10.92
  -2  -3  19 1910.07   10.29
  -2  -3  19 1731.83    5.94
   2   3 -19 1792.62   12.03
   2   3 -19 1717.03   12.35
   2   3 -19 1550.28    9.10
   2   3 -19 1842.87    6.01
   2   3  19 2060.04   13.30
   3  -2 -19 1887.04   12.43
   3  -2 -19 1911.41   10.21
   3  -2 -19 1724.47   10.53
   3  -2 -19 1710.94   10.21
   3  -2 -19 1465.51    6.01
   3  -2  19  278.98    7.84
   3  -2  19  886.10   13.45
   3  -2  19 1887.83   11.16
  -3   2 -21  731.21   10.68
  -3   2 -21  126.95    3.56
  -3   2 -21   99.88    3.32
  -3   2  21  207.44   10.61
  -3   2  21  120.93    3.80
  -3   2  21  126.08    2.45
  -2  -3 -21   87.14    8.63
  -2  -3 -21  147.52    3.24
  -2  -3 -21  142.70    6.49
  -2  -3 -21  116.26    1.90
  -2  -3  21  146.73    4.04
  -2  -3  21  151.88    3.96
  -2  -3  21  139.77    2.14
  -2  -3  21  135.10    1.90
   2   3 -21  144.04    6.41
   2   3 -21  105.50    5.86
   2   3 -21  129.32    3.48
   2   3 -21  152.43    2.14
   2   3  21  132.09    3.80
   2   3  21  154.73    4.43
   3  -2 -21  120.69    6.25
   3  -2 -21  138.03    3.64
   3  -2 -21  116.74    3.80
   3  -2 -21  119.98    3.72
   3  -2 -21  108.51    2.14
   3  -2  21  136.13    4.12
  -3   2 -23  601.89   12.27
  -3   2 -23 1545.05   10.37
  -3   2 -23 1217.71    9.66
  -3   2  23 1833.38   15.35
  -3   2  23 1635.28   11.32
  -3   2  23 1612.25    6.65
  -2  -3 -23  727.34   13.14
  -2  -3 -23 1681.74    9.50
  -2  -3 -23 1458.23   10.76
  -2  -3  23 1190.49   12.66
  -2  -3  23 1734.76   11.48
  -2  -3  23 1829.26   11.32
   2   3 -23 1683.16   13.38
   2   3 -23 1444.38    9.89
   2   3  23  994.21   12.66
   2   3  23 1844.77    9.50
   2   3  23 1853.40   12.43
   3  -2 -23 1748.69   13.85
   3  -2 -23 1735.47   10.76
   3  -2 -23 1474.30   10.76
   3  -2 -23 1439.40   10.45
   3  -2 -23 1234.57    5.54
   3  -2  23 2721.06   18.76
   3  -2  23 1753.28   11.87
  -3   2 -25   30.23    6.89
  -3   2 -25  178.71    4.51
  -3   2 -25  138.26    4.12
  -3   2  25  149.90    8.94
  -3   2  25  189.08    4.99
  -3   2  25  192.72    2.85
  -2  -3 -25  230.07   10.13
  -2  -3 -25  196.91    4.12
  -2  -3 -25  147.13    4.51
  -2  -3  25   30.23    6.96
  -2  -3  25  185.91    4.83
  -2  -3  25  192.80    4.83
   2   3 -25  177.12    7.84
   2   3 -25  129.40    6.96
   2   3 -25  151.24    4.83
   2   3  25  219.55    9.73
   2   3  25  200.08    5.54
   3  -2 -25  192.80    7.76
   3  -2 -25  191.77    4.59
   3  -2 -25  165.73    4.43
   3  -2 -25  139.85    2.30
   3  -2  25   72.65    8.86
   3  -2  25  193.43    5.30
  -3   2 -27 1019.06    9.34
  -3   2  27 1070.50   10.21
  -3   2  27 1138.57    5.54
  -2  -3 -27 1085.30    8.63
  -2  -3  27 1105.49   10.05
  -2  -3  27 1167.54   10.21
   2   3 -27 1505.64   20.18
   2   3 -27 1053.57   11.71
   2   3 -27  844.47    8.47
   2   3  27 1179.25   13.69
   3  -2 -27 1516.32   17.49
   3  -2 -27 1130.42    9.66
   3  -2 -27  884.99    9.26
   3  -2  27 1170.31   10.92
  -3   2 -29  228.49   11.32
  -3   2 -29  790.10    8.79
  -3   2  29  749.97   12.90
  -2  -3 -29  356.70   14.48
  -2  -3 -29  889.50    8.31
  -2  -3  29  873.44    9.42
  -2  -3  29  881.98    9.58
   2   3 -29  941.66   13.85
   2   3 -29  820.33    9.42
   2   3 -29  639.25    7.84
   2   3  29  932.40   10.61
   3  -2 -29  920.05   13.22
   3  -2 -29  881.90    9.10
   3  -2  29  953.45   10.68
  -3   2 -31  261.97   13.22
  -3   2 -31  423.50    7.12
  -3   2  31  451.99    8.07
  -2  -3 -31  192.48   13.69
  -2  -3 -31  462.12    6.73
  -2  -3  31  476.13    7.76
  -2  -3  31  388.28   12.66
   2   3 -31  485.00   12.35
   2   3 -31  438.93    7.52
   2   3  31  506.60    8.63
   3  -2 -31  488.79   12.35
   3  -2 -31  475.81    7.36
   3  -2  31  495.05    8.47
  -3   2 -33  438.30   14.96
  -3   2 -33  125.21    4.99
  -3   2  33  129.95    5.86
  -2  -3 -33  108.82   13.22
  -2  -3 -33  133.12    4.67
  -2  -3  33  133.99    5.38
  -2  -3  33  149.74    5.94
   2   3 -33  134.47   10.13
   2   3 -33  128.93    5.22
   2   3  33  141.75    6.17
   3  -2 -33  163.27   12.50
   3  -2 -33  139.14    5.22
   3  -2 -33  128.06    5.46
   3  -2  33  136.37    6.33
  -3   2 -35  108.90   13.30
  -3   2 -35  136.60    5.30
  -3   2  35  143.33    6.25
  -2  -3 -35  189.79   14.80
  -2  -3 -35  146.65    5.07
  -2  -3  35  145.07    5.70
  -2  -3  35  151.24    6.25
   2   3 -35  140.24   10.68
   2   3 -35  138.90    5.54
   2   3  35  148.24    6.81
   3  -2 -35   99.48   13.06
   3  -2 -35  151.88    5.54
   3  -2 -35  128.13    5.94
   3  -2  35   57.22    4.04
   3  -2  35  150.14    6.81
  -3   2 -37  395.80    7.84
  -3   2  37  432.68    9.10
  -2  -3 -37  732.56   20.81
  -2  -3 -37  438.30    7.60
  -2  -3  37  459.83    9.10
   2   3 -37  490.61   18.28
   2   3 -37  421.76    8.39
   2   3  37  451.68    9.73
   3  -2 -37  236.64   18.28
   3  -2 -37  449.14    8.23
   3  -2 -37  398.49    8.55
   3  -2  37  407.04    7.52
   3  -2  37  482.78    9.81
  -3   2 -39  364.54   23.66
  -3   2 -39  614.63    9.66
  -3   2  39  654.21   11.16
  -2  -3 -39  597.06   24.38
  -2  -3 -39  669.24    9.34
  -2  -3  39  705.41   11.08
   2   3 -39  699.08   21.84
   2   3 -39  632.84   10.05
   2   3  39  732.08   11.79
   3  -2 -39  347.92   21.53
   3  -2 -39  669.72    9.97
   3  -2 -39  592.00   10.29
   3  -2  39  671.06    9.66
   3  -2  39  720.45   11.63
  -3   2 -41  145.15    6.33
  -3   2  41  143.17    7.60
  -2  -3 -41  355.67   24.93
  -2  -3 -41  160.90    6.17
  -2  -3  41  160.19    7.68
   2   3 -41  155.76   14.40
   2   3 -41  148.40    6.57
   2   3  41  173.56    8.31
   3  -2 -41   48.91   15.12
   3  -2 -41  164.30    6.49
   3  -2 -41  127.98    6.81
   3  -2  41  153.94    6.25
   3  -2  41  175.30    7.91
  -3   2 -43   -0.08    2.45
  -3   2  43    2.37    3.64
  -2  -3 -43   -1.66    2.45
  -2  -3  43    0.71    3.64
   2   3 -43    1.74   11.32
   2   3 -43    7.91    3.09
   2   3  43   -1.66    3.88
   3  -2 -43  -15.99   13.38
   3  -2 -43   -3.32    2.53
   3  -2 -43    1.35    3.32
   3  -2  43    1.90    2.61
   3  -2  43    1.19    3.88
  -3   2 -45   32.53    3.72
  -3   2  45   31.34    4.67
  -2  -3 -45   33.40    3.64
  -2  -3  45   33.08    4.67
   2   3 -45    5.07   12.27
   2   3 -45   40.28    4.19
   2   3  45   41.63    7.04
   3  -2 -45   30.15    3.80
   3  -2 -45   24.46    4.19
   3  -2  45   36.01    3.80
   3  -2  45   44.80    5.30
  -3   2 -47   35.30    3.88
  -3   2  47   36.64    4.99
  -2  -3 -47   39.33    4.04
  -2  -3  47   42.58    5.14
   2   3 -47   23.19   13.14
   2   3 -47   32.29    3.80
   2   3  47   38.38    5.30
   3  -2 -47   46.54   12.03
   3  -2 -47   28.33    3.72
   3  -2 -47   31.50    4.59
   3  -2  47   49.62    5.54
  -3   2 -49   82.55    6.33
  -3   2  49   67.51    7.91
  -2  -3 -49   80.65    6.17
  -2  -3  49   96.08    8.15
   2   3 -49   61.42   14.72
   2   3 -49   91.25    6.96
   2   3  49   94.89    8.55
   3  -2 -49   97.19    6.57
   3  -2 -49   67.91    7.60
   3  -2  49   98.61    8.63
  -3   2 -51   49.15   13.85
  -3   2  51   97.11    8.63
  -2  -3 -51  102.02    6.73
  -2  -3  51  115.08    8.71
   2   3 -51   92.04   13.45
   2   3  51  115.39    9.34
   3  -2 -51   96.95    8.31
   3  -2  51  105.18    9.42
  -3   1   0  238.22    2.77
  -3   1   0  315.47    2.30
  -1  -3   0  432.60    2.06
  -1  -3   0  370.08    1.74
  -1  -3   0  423.34    2.69
  -1  -3   0  456.11    2.85
   1   3   0  436.64    2.14
   1   3   0  359.71    2.06
   1   3   0  440.52    2.85
   1   3   0  433.16    2.69
   3  -1   0  345.62    2.22
  -3   1  -6    8.07    2.22
  -3   1  -6   19.07    1.27
  -3   1  -6   19.87    1.03
  -3   1  -6   14.40    1.74
  -3   1  -6   15.12    0.87
  -3   1   6   18.36    1.82
  -3   1   6   18.28    1.11
  -3   1   6    4.12    0.47
  -1  -3  -6   24.06    2.69
  -1  -3  -6   16.22    1.11
  -1  -3  -6   16.62    1.19
  -1  -3  -6   29.60    1.11
  -1  -3  -6   21.76    1.03
  -1  -3   6   18.60    1.19
  -1  -3   6   12.90    0.87
  -1  -3   6   24.14    1.03
  -1  -3   6   20.34    0.95
   1   3  -6   32.05    2.22
   1   3  -6   20.18    1.19
   1   3  -6   13.53    0.87
   1   3  -6   29.36    1.03
   1   3   6   15.59    2.06
   1   3   6   18.99    1.35
   1   3   6   23.98    1.27
   1   3   6   18.68    1.03
   3  -1  -6   37.44    1.82
   3  -1  -6   18.52    1.11
   3  -1  -6   16.62    1.19
   3  -1  -6   26.12    1.11
   3  -1   6   36.64    1.50
   3  -1   6   13.77    1.27
   3  -1   6   18.28    0.95
  -3   1  -8   -5.94    4.27
  -3   1  -8  368.57    3.56
  -3   1  -8  368.65    3.24
  -3   1  -8  293.94    3.17
  -3   1  -8   38.23    0.87
  -3   1   8  352.51    4.12
  -3   1   8  390.81    3.64
  -3   1   8  345.70    3.32
  -3   1   8    3.09    0.32
  -1  -3  -8  375.22    5.07
  -1  -3  -8  393.98    3.64
  -1  -3  -8  428.80    2.30
  -1  -3  -8  388.91    3.56
  -1  -3  -8  396.35    2.85
  -1  -3  -8  420.65    2.85
  -1  -3   8  476.61    4.91
  -1  -3   8  403.40    3.64
  -1  -3   8  365.88    2.93
  -1  -3   8  379.26    2.69
  -1  -3   8  416.93    2.77
   1   3  -8  387.09    4.35
   1   3  -8  405.53    3.72
   1   3  -8  327.18    2.77
   1   3  -8  418.12    2.77
   1   3   8  411.47    4.91
   1   3   8  396.75    4.67
   1   3   8  400.39    2.85
   3  -1  -8  209.57    4.27
   3  -1  -8  358.76    3.32
   3  -1  -8  377.83    3.56
   3  -1  -8  336.68    2.77
   3  -1   8   -1.42    2.77
   3  -1   8  349.98    2.37
  -3   1 -10    1.58    0.16
  -3   1  10    0.63    0.16
  -3   1 -12  510.95    4.83
  -3   1 -12  480.25    4.27
  -3   1 -12  406.80    4.27
  -3   1 -12    0.16    0.08
  -3   1  12  549.81    6.01
  -3   1  12  486.42    4.51
  -3   1  12   -0.08    0.16
  -1  -3 -12  505.49    6.57
  -1  -3 -12  551.48    3.64
  -1  -3 -12  487.53    4.75
  -1  -3 -12  489.03    3.17
  -1  -3 -12  551.87    3.32
  -1  -3  12  627.69    6.49
  -1  -3  12  522.35    4.83
  -1  -3  12  553.46    4.51
  -1  -3  12  495.76    3.01
  -1  -3  12  537.78    3.17
   1   3 -12  478.51    5.62
   1   3 -12  508.74    4.83
   1   3 -12  451.76    4.04
   1   3 -12  530.98    3.09
   1   3  12  548.15    6.17
   1   3  12  551.87    5.14
   1   3  12  506.60    3.17
   3  -1 -12  468.53    5.62
   3  -1 -12  486.66    4.51
   3  -1 -12  489.03    4.51
   3  -1 -12  431.81    3.17
   3  -1  12  515.78    4.91
   3  -1  12  489.35    2.61
  -3   1 -14  643.92    7.68
  -3   1 -14 1160.25    6.89
  -3   1 -14  969.75    6.89
  -3   1  14 1306.51    9.02
  -3   1  14 1139.99    7.20
  -1  -3 -14 1146.17    9.02
  -1  -3 -14 1213.12    5.86
  -1  -3 -14 1082.61    7.36
  -1  -3 -14 1128.36    4.67
  -1  -3 -14 1220.17    4.75
  -1  -3  14 1602.83   10.13
  -1  -3  14 1188.19    7.52
  -1  -3  14 1183.60    6.96
  -1  -3  14 1114.51    4.35
  -1  -3  14 1105.88    4.35
   1   3 -14 1163.74    7.44
   1   3 -14 1001.41    6.33
   1   3  14 1251.03    9.02
   1   3  14 1128.12    4.67
   3  -1 -14 1140.39    8.39
   3  -1 -14 1224.68    7.28
   3  -1 -14 1169.75    7.20
   3  -1 -14 1007.51    4.67
   3  -1  14 1165.48    8.86
  -3   1 -16 1626.49    8.63
  -3   1 -16 1313.95    8.39
  -3   1  16 2033.77   12.11
  -3   1  16  667.42    3.96
  -1  -3 -16 1653.56   11.32
  -1  -3 -16 1735.47    7.68
  -1  -3 -16 1537.53    9.18
  -1  -3 -16 1458.47    5.22
  -1  -3 -16 1705.95    5.62
  -1  -3  16 3122.63   14.56
  -1  -3  16 1710.86    9.50
  -1  -3  16 1730.01    8.94
  -1  -3  16 1637.41    5.14
   1   3 -16 1426.65    7.99
   1   3  16 1805.04   11.24
   3  -1 -16 1668.91   10.53
   3  -1 -16 1738.17    9.10
   3  -1 -16 1610.27    8.94
   3  -1 -16 1388.11    5.46
  -3   1 -18 1254.99   11.08
  -3   1 -18  695.99    6.17
  -3   1 -18  557.18    5.94
  -3   1  18  878.90    9.66
  -3   1  18  730.42    6.73
  -3   1  18  670.75    4.12
  -1  -3 -18  667.03    9.26
  -1  -3 -18  760.81    5.62
  -1  -3 -18  674.15    6.65
  -1  -3 -18  574.03    3.40
  -1  -3 -18  743.80    3.80
  -1  -3  18  709.61    9.66
  -1  -3  18  743.72    6.81
  -1  -3  18  749.18    6.57
  -1  -3  18  706.44    3.48
   1   3 -18  775.77    8.71
   1   3 -18  728.92    6.73
   1   3 -18  612.02    5.78
   1   3  18  745.06    9.18
   1   3  18  818.27    7.44
   1   3  18  709.45    3.72
   3  -1 -18  729.00    8.31
   3  -1 -18  745.22    6.49
   3  -1 -18  699.00    6.49
   3  -1 -18  579.41    3.72
   3  -1  18  763.74    9.42
   3  -1  18  767.07    7.12
  -3   1 -20 3054.73   13.06
  -3   1 -20 2482.99   12.74
  -1  -3 -20 2723.75   16.70
  -1  -3 -20 3266.52   12.11
  -1  -3 -20 2876.42   13.85
  -1  -3 -20 2411.29    6.57
  -1  -3 -20 3137.12    7.36
   3  -1 -20 3183.42   15.91
   3  -1 -20 2844.52   13.22
   3  -1  20 1418.03   12.35
  -3   1 -22  170.87    3.96
  -3   1 -22  142.46    4.43
  -3   1  22  191.92    7.84
  -3   1  22  168.10    4.35
  -3   1  22  168.97    2.45
  -1  -3 -22  193.75    8.86
  -1  -3 -22  183.30    3.72
  -1  -3 -22  156.55    4.19
  -1  -3  22  241.63    9.58
  -1  -3  22  180.05    4.27
  -1  -3  22  191.69    4.51
   1   3 -22  190.34    7.36
   1   3 -22  176.10    4.27
   1   3 -22  141.11    3.72
   1   3  22  118.80    7.91
   1   3  22  194.85    4.83
   3  -1 -22  176.49    6.89
   3  -1 -22  171.58    4.12
   3  -1 -22  158.68    4.12
   3  -1 -22  130.11    2.14
   3  -1  22  311.51    9.18
   3  -1  22  183.38    4.91
  -3   1 -24  241.07   11.08
  -3   1 -24  104.47    3.64
  -3   1 -24   85.48    3.56
  -3   1  24  123.31    8.23
  -3   1  24  111.36    4.27
  -3   1  24   96.32    2.14
  -1  -3 -24    9.42    6.25
  -1  -3 -24  102.10    3.40
  -1  -3 -24   96.08    3.88
  -1  -3  24  181.40    8.15
  -1  -3  24  101.94    3.96
  -1  -3  24  100.67    4.12
   1   3 -24  121.09    7.36
   1   3 -24   95.76    3.88
   1   3 -24   79.86    4.04
   1   3  24   49.47    6.49
   1   3  24  113.49    4.43
   3  -1 -24  104.00    7.12
   3  -1 -24  112.38    3.88
   3  -1 -24   94.74    3.72
   3  -1 -24   80.57    1.90
   3  -1  24  854.36   13.06
   3  -1  24    8.15    1.35
   3  -1  24  123.23    4.75
  -3   1 -26  132.65    9.73
  -3   1 -26  282.31    5.30
  -3   1 -26  212.42    4.91
  -3   1  26  288.24    5.86
  -3   1  26  287.77    3.01
  -1  -3 -26  236.88    9.81
  -1  -3 -26  296.16    4.99
  -1  -3 -26  226.43    5.46
  -1  -3  26  294.73    5.62
  -1  -3  26  324.41    6.01
   1   3 -26  378.31   10.13
   1   3 -26  294.89    5.70
   1   3 -26  230.31    4.91
   1   3  26  300.59    6.17
   3  -1 -26  326.31    9.18
   3  -1 -26  307.95    5.62
   3  -1 -26  246.69    5.14
   3  -1  26  184.64    4.19
   3  -1  26  306.21    6.25
  -3   1 -28  307.63   11.16
  -3   1 -28    9.50    1.98
  -3   1  28   12.82    2.53
  -1  -3 -28   68.62    7.99
  -1  -3 -28   10.92    1.98
  -1  -3  28   11.40    2.14
  -1  -3  28   12.27    2.53
   1   3 -28   23.11    7.12
   1   3 -28    7.91    2.22
   1   3 -28    4.04    1.82
   1   3  28    8.23    2.77
   3  -1 -28    8.79    2.14
   3  -1 -28    5.70    2.45
   3  -1  28   23.66    2.77
  -3   1 -30  502.33   13.53
  -3   1 -30  222.08    5.38
  -3   1  30  234.82    6.25
  -1  -3 -30  172.77   12.90
  -1  -3 -30  231.89    5.22
  -1  -3  30  229.04    5.78
  -1  -3  30  244.56    6.57
   1   3 -30  276.05   10.21
   1   3 -30  191.77    6.65
   1   3  30  242.42    6.73
   3  -1 -30  234.50   11.71
   3  -1 -30  236.01    5.70
   3  -1  30  255.95    5.30
   3  -1  30  255.24    6.89
  -3   1 -32  151.80   11.71
  -3   1 -32   86.27    4.43
  -3   1  32   86.82    5.07
  -1  -3 -32   73.52    9.50
  -1  -3 -32   89.35    4.35
  -1  -3  32   86.82    4.83
  -1  -3  32  102.73    5.54
   1   3 -32  120.14   10.13
   1   3 -32   75.58    7.76
   1   3  32  100.35    5.86
   3  -1 -32  101.30   10.13
   3  -1 -32   90.70    4.75
   3  -1  32  100.20    4.43
   3  -1  32  106.92    5.70
  -3   1 -34   -7.28    8.86
  -3   1 -34   83.81    4.51
  -3   1  34   84.37    5.46
  -1  -3 -34   77.56   11.16
  -1  -3 -34   82.86    4.35
  -1  -3  34   92.84    4.99
  -1  -3  34   86.03    5.54
   1   3 -34   97.98   10.29
   1   3 -34   68.38    7.99
   1   3  34   88.80    5.62
   3  -1 -34  111.28   10.45
   3  -1 -34   87.45    4.83
   3  -1  34   87.61    4.43
   3  -1  34   91.25    5.78
  -3   1 -36  393.43   17.97
  -3   1 -36  166.12    5.70
  -3   1  36  186.31    6.96
  -1  -3 -36  196.59    5.70
  -1  -3  36  196.28    6.33
  -1  -3  36  196.75    6.81
   1   3 -36  310.09   17.89
   1   3 -36  173.96    7.44
   1   3  36  192.64    7.12
   3  -1 -36  248.51   12.66
   3  -1 -36  182.90    6.17
   3  -1  36  193.90    5.78
   3  -1  36  210.05    7.36
  -3   1 -38   65.53   14.80
  -3   1 -38  416.77    8.15
  -3   1  38  451.52    9.26
  -1  -3 -38  182.03   18.76
  -1  -3 -38  450.17    7.91
  -1  -3  38  465.29    8.79
  -1  -3  38  498.37    9.73
   1   3 -38  673.28   17.81
   1   3 -38  447.32    9.10
   1   3  38  505.81    9.97
   3  -1 -38  518.32   16.30
   3  -1 -38  469.25    8.63
   3  -1  38  470.12    8.15
   3  -1  38  485.87    9.97
  -3   1 -40  167.55   18.20
  -3   1 -40  130.35    6.17
  -3   1  40  149.50    7.12
  -1  -3 -40  192.87   22.48
  -1  -3 -40  169.29    6.09
  -1  -3  40  175.46    7.76
   1   3 -40  229.83   15.27
   1   3 -40  145.23    6.41
   1   3  40  182.98    8.15
   3  -1 -40  147.45   13.93
   3  -1 -40  159.48    6.57
   3  -1 -40  147.52    7.12
   3  -1  40  167.47    6.25
   3  -1  40  173.01    7.84
  -3   1 -42  637.90   26.83
  -3   1 -42  254.21    7.36
  -3   1  42  248.12    8.63
  -1  -3 -42  419.07   23.35
  -1  -3 -42  263.23    7.20
  -1  -3  42  292.28    9.10
   1   3 -42  297.90   18.04
   1   3 -42  256.90    7.76
   1   3  42  285.00    9.50
   3  -1 -42  356.07   16.22
   3  -1 -42  268.54    7.68
   3  -1 -42  236.01    8.23
   3  -1  42  299.01    7.44
   3  -1  42  290.78    9.18
  -3   1 -44   66.88    5.46
  -3   1  44   65.14    6.96
  -1  -3 -44   61.42    5.38
  -1  -3  44   66.64    7.04
   1   3 -44   59.44    5.70
   1   3  44   63.47    7.28
   3  -1 -44   63.87    5.70
   3  -1 -44   52.55    6.33
   3  -1  44   60.94    5.38
   3  -1  44   74.55    7.12
  -3   1 -46   29.92    3.64
  -3   1  46   29.20    4.67
  -1  -3 -46   33.40    3.72
  -1  -3  46   28.97    4.75
   1   3 -46   24.14   14.09
   1   3 -46   27.23    3.72
   1   3  46   32.92    4.99
   3  -1 -46   70.04   13.38
   3  -1 -46   22.00    3.56
   3  -1 -46   18.92    4.19
   3  -1  46   30.47    5.30
  -3   1 -48   25.01    3.72
  -3   1  48   31.10    4.83
  -1  -3 -48   26.75    3.80
  -1  -3  48   29.76    5.22
   1   3 -48   27.46    4.12
   1   3  48   25.64    4.99
   3  -1 -48   35.54   15.04
   3  -1 -48   28.49    3.96
   3  -1 -48   19.23    4.51
   3  -1  48   32.29    5.30
  -3   1 -50    3.01    3.17
  -3   1  50    7.28    4.51
  -1  -3 -50    0.79    3.24
  -1  -3  50    2.77    4.83
   1   3  50    2.53    4.83
   3  -1 -50    3.17    3.32
   3  -1 -50    1.58    4.19
   3  -1  50    5.22    5.07
  -3   1  52   -0.63    4.51
  -1  -3 -52   -1.11    3.80
  -1  -3 -52   -2.30    4.43
  -1  -3  52    3.88    4.99
   1   3  52   -1.50    4.83
   3  -1 -52   -0.24    4.27
   3  -1  52    0.79    5.07
  -3   0  -1   25.96    1.42
  -3   0  -1   30.15    0.79
  -3   0  -1   30.23    0.87
  -3   0   1   23.98    1.27
  -3   0   1   32.21    0.71
  -3   0   1   28.97    0.95
   0  -3  -1   34.74    0.63
   0  -3  -1   34.19    0.79
   0  -3  -1   37.67    0.95
   0  -3   1   35.77    0.79
   0  -3   1   33.64    0.71
   0  -3   1   34.67    0.95
   0   3  -1   37.44    0.87
   0   3  -1   31.97    0.95
   0   3   1   32.37    0.79
   0   3   1   40.05    1.19
   3   0  -1   36.96    1.03
   3   0  -1   25.33    0.79
   3   0  -1   30.00    0.87
   3   0   1   33.95    0.95
   3   0   1   22.71    0.79
   3   0   1   36.09    0.95
  -3   0  -5  251.76    2.45
  -3   0  -5  251.36    2.14
  -3   0  -5  215.75    2.22
  -3   0  -5  249.86    1.98
  -3   0   5  222.71    2.61
  -3   0   5  258.17    2.14
   0  -3  -5  254.05    2.45
   0  -3  -5  255.16    2.45
   0  -3  -5  257.77    2.22
   0  -3   5  290.46    2.69
   0  -3   5  261.89    2.53
   0  -3   5  214.32    1.90
   0  -3   5  313.57    2.22
   0   3  -5  248.91    2.53
   0   3  -5  255.79    2.45
   0   3  -5  201.58    1.90
   0   3  -5  277.56    2.14
   0   3   5  240.04    2.37
   0   3   5  311.27    2.37
   3   0  -5  225.24    2.53
   3   0  -5  238.54    2.06
   3   0  -5  224.69    2.06
   3   0  -5  237.51    2.14
   3   0   5  292.83    2.69
   3   0   5  230.39    2.37
   3   0   5  257.14    2.06
  -3   0  -7  732.00    4.67
   0  -3  -7  866.95    5.30
   0  -3  -7  849.38    4.91
   0  -3  -7  894.73    5.22
   0  -3  -7  864.65    3.96
   0  -3   7  762.71    4.04
   0  -3   7  864.25    3.64
   0   3  -7  669.01    3.80
   0   3   7  843.60    5.07
   0   3   7  865.68    3.96
   3   0   9  341.35    3.09
  -3   0 -11  402.45    5.86
  -3   0 -11  575.22    4.99
  -3   0 -11  552.98    4.12
  -3   0 -11  479.22    4.43
  -3   0 -11  521.64    2.69
  -3   0  11  624.92    5.94
  -3   0  11  554.33    4.35
  -3   0  11  566.67    3.48
   0  -3 -11  607.83    6.17
   0  -3 -11  619.62    3.80
   0  -3 -11  560.10    4.83
   0  -3 -11  535.41    3.24
   0  -3  11 1043.12    7.28
   0  -3  11  887.84    7.28
   0  -3  11  586.62    4.51
   0  -3  11  581.16    3.01
   0  -3  11  607.27    3.09
   0   3 -11  616.61    6.01
   0   3 -11  586.30    4.83
   0   3 -11  489.43    4.12
   0   3  11  614.71    6.09
   0   3  11  605.53    5.07
   0   3  11  581.47    3.40
   3   0 -11  546.65    5.70
   3   0 -11  588.67    4.75
   3   0 -11  552.82    4.43
   3   0 -11  555.28    4.35
   3   0 -11  498.05    3.24
   3   0  11  609.41    6.33
   3   0  11  335.65    3.17
   3   0  11  581.95    4.99
   3   0  11  545.54    2.69
  -3   0 -13  101.86    5.22
  -3   0 -13  168.89    3.40
  -3   0 -13  173.01    2.77
  -3   0 -13  141.35    2.93
  -3   0  13  197.23    4.83
  -3   0  13  180.92    3.09
  -3   0  13  192.87    2.37
   0  -3 -13  178.87    5.22
   0  -3 -13  189.31    2.61
   0  -3 -13  172.46    3.24
   0  -3 -13  148.47    1.98
   0  -3  13  232.21    5.70
   0  -3  13  181.48    3.24
   0  -3  13  171.98    3.01
   0  -3  13  171.98    1.82
   0  -3  13  176.89    1.82
   0   3 -13  221.21    5.14
   0   3 -13  179.34    3.24
   0   3 -13  139.69    2.69
   0   3  13  186.78    5.30
   0   3  13  186.94    3.40
   0   3  13  170.95    2.14
   3   0 -13  182.59    4.75
   3   0 -13  188.60    3.17
   3   0 -13  168.34    2.93
   3   0 -13  153.78    2.06
   3   0  13  186.46    5.54
   3   0  13  165.02    2.53
   3   0  13  175.86    3.40
   3   0  13  170.87    1.66
  -3   0 -15  146.42    6.09
  -3   0 -15  529.16    4.75
  -3   0 -15  453.18    4.99
  -3   0  15  604.03    7.28
  -3   0  15  516.89    5.07
  -3   0  15   20.10    0.87
   0  -3 -15  545.30    7.44
   0  -3 -15  567.31    4.51
   0  -3 -15  505.73    5.30
   0  -3 -15  412.26    3.01
   0  -3  15  615.66    7.68
   0  -3  15  542.61    5.38
   0  -3  15  536.44    5.14
   0  -3  15  556.78    2.85
   0  -3  15  542.77    2.85
   0   3 -15  577.12    7.04
   0   3 -15  531.06    5.30
   0   3 -15  451.76    4.67
   0   3  15  619.07    7.60
   0   3  15  563.35    5.78
   0   3  15  538.97    3.40
   3   0 -15  528.29    6.73
   3   0 -15  558.68    5.30
   3   0 -15  503.12    4.91
   3   0 -15  460.94    3.17
   3   0  15  553.77    7.44
   3   0  15  549.34    4.67
   3   0  15  601.73    5.94
  -3   0 -17  153.54    6.65
  -3   0 -17  145.94    3.01
  -3   0 -17  128.06    3.24
  -3   0  17  161.30    6.09
  -3   0  17  152.99    3.48
  -3   0  17    0.00    0.16
   0  -3 -17  206.65    6.49
   0  -3 -17  161.30    2.93
   0  -3 -17  141.75    3.40
   0  -3 -17  116.90    1.82
   0  -3  17  109.06    6.17
   0  -3  17  157.26    3.48
   0  -3  17  159.08    3.48
   0   3 -17  148.00    5.70
   0   3 -17  150.45    3.40
   0   3 -17  130.43    3.01
   0   3  17  147.52    6.33
   0   3  17  160.90    3.72
   0   3  17  153.54    2.06
   3   0 -17  116.98    5.22
   3   0 -17  155.28    3.40
   3   0 -17  143.57    3.17
   3   0 -17  131.38    1.98
   3   0  17   66.96    5.62
   3   0  17  169.84    3.09
   3   0  17  172.93    3.88
  -3   0 -19 2356.91   14.17
  -3   0 -19  457.30    5.14
  -3   0 -19  376.01    5.22
  -3   0  19  530.74    8.39
  -3   0  19  491.17    5.78
  -3   0  19    0.24    0.16
   0  -3 -19  582.34    8.94
   0  -3 -19  485.15    4.91
   0  -3 -19  416.69    5.46
   0  -3 -19  359.16    2.85
   0  -3  19  491.88    5.78
   0  -3  19  487.05    5.70
   0   3 -19  490.69    7.99
   0   3 -19  472.02    5.70
   0   3 -19  392.16    5.07
   0   3  19  549.97    9.18
   0   3  19  502.80    6.17
   0   3  19  454.05    3.17
   3   0 -19  459.59    7.52
   3   0 -19  477.00    5.62
   3   0 -19  429.28    5.30
   3   0 -19  367.15    2.93
   3   0  19 1253.88   11.40
   3   0  19  483.73    5.07
   3   0  19  501.93    6.17
  -3   0 -21  596.75   11.00
  -3   0 -21  770.07    6.81
  -3   0 -21  608.38    7.04
  -3   0  21  811.07    7.60
  -3   0  21  421.13    3.17
   0  -3 -21  979.73   11.08
   0  -3 -21  803.79    6.57
   0  -3 -21  645.98    7.76
   0  -3 -21   14.25    0.79
   0  -3  21  521.72   11.87
   0  -3  21  796.90    7.52
   0  -3  21  809.57    7.52
   0   3 -21  886.26   10.61
   0   3 -21  777.51    7.44
   0   3 -21  611.71    6.41
   0   3  21 1039.56   13.61
   0   3  21  839.88    8.15
   0   3  21  773.00    3.96
   3   0 -21  781.07    9.42
   3   0 -21  803.79    7.44
   3   0 -21  709.53    6.96
   3   0  21  833.31    6.81
   3   0  21  850.17    8.31
  -3   0 -23  403.00   11.00
  -3   0 -23  524.57    6.09
  -3   0 -23  395.01    5.86
  -3   0  23  598.88   10.92
  -3   0  23  537.94    6.73
  -3   0  23  495.84    3.48
   0  -3 -23  604.11   10.37
   0  -3 -23  579.89    6.01
   0  -3 -23  489.43    6.49
   0  -3 -23   -0.16    0.08
   0  -3  23  176.49    7.99
   0  -3  23  565.49    6.73
   0  -3  23  614.63    7.20
   0   3 -23  683.65   11.16
   0   3 -23  534.22    6.65
   0   3 -23  427.38    5.78
   0   3  23  658.24   11.48
   0   3  23  599.12    7.44
   3   0 -23  554.33    9.10
   3   0 -23  551.79    6.65
   3   0 -23  469.33    6.17
   3   0 -23  432.29    3.24
   3   0  23  728.36   12.19
   3   0  23  554.88    6.01
   3   0  23  576.88    7.36
  -3   0 -25 1050.56   14.25
  -3   0 -25   78.19    3.48
  -3   0 -25   61.73    3.48
  -3   0  25   98.14    7.91
  -3   0  25   74.55    4.04
  -3   0  25   67.98    1.90
   0  -3 -25   71.47    8.39
   0  -3 -25   77.72    3.32
   0  -3 -25   68.86    3.64
   0  -3  25  281.75    9.18
   0  -3  25   75.19    3.64
   0  -3  25   81.12    3.96
   0   3 -25  105.10    7.99
   0   3 -25   75.27    3.64
   0   3 -25   53.98    3.24
   0   3  25   91.41    8.55
   0   3  25   79.78    4.43
   3   0 -25   85.55    6.89
   3   0 -25   75.98    3.80
   3   0 -25   64.03    3.48
   3   0  25 2397.52   19.15
   3   0  25   80.41    3.40
   3   0  25   83.97    4.59
  -3   0 -27   82.47    3.72
  -3   0  27   85.71    4.35
   0  -3 -27  103.36   10.68
   0  -3 -27   79.14    3.56
   0  -3  27   79.70    3.96
   0  -3  27   83.18    4.59
   0   3 -27  133.75    8.94
   0   3 -27   72.10    3.80
   0   3 -27   59.12    3.40
   0   3  27   85.87    4.51
   3   0 -27  105.66    9.81
   3   0 -27   89.91    4.04
   3   0 -27   70.60    3.64
   3   0  27   87.93    3.56
   3   0  27   86.66    4.83
  -3   0 -29   12.43    8.39
  -3   0 -29  209.18    4.99
  -3   0  29  220.02    5.86
   0  -3 -29  150.06   10.84
   0  -3 -29  218.75    4.99
   0  -3  29  214.88    5.46
   0  -3  29  231.10    6.09
   0   3 -29  235.85   10.61
   0   3 -29  193.90    5.22
   0   3  29  229.04    6.17
   3   0 -29  203.16    9.58
   3   0 -29  213.85    5.38
   3   0  29  228.33    4.99
   3   0  29  237.20    6.49
  -3   0 -31  916.73   17.17
  -3   0 -31   15.27    2.30
  -3   0  31   16.38    3.01
   0  -3 -31    4.12    9.10
   0  -3 -31   15.27    2.30
   0  -3  31   20.02    2.69
   0  -3  31   13.45    3.09
   0   3 -31   37.04    8.31
   0   3 -31   16.62    2.69
   0   3  31    9.58    3.01
   3   0 -31   37.83    7.04
   3   0 -31   15.35    2.61
   3   0  31   15.27    2.30
   3   0  31   19.31    3.24
  -3   0 -33   31.82    9.18
  -3   0 -33   53.98    4.04
  -3   0  33   62.37    5.07
   0  -3 -33  171.51   14.17
   0  -3 -33   61.97    4.19
   0  -3  33   56.98    4.43
   0  -3  33   64.19    5.38
   0   3 -33   53.50   10.84
   0   3 -33   58.96    4.35
   0   3  33   62.52    5.46
   3   0 -33   91.97    8.39
   3   0 -33   62.37    4.51
   3   0  33   64.66    4.04
   3   0  33   61.89    5.62
  -3   0 -35  524.49   16.62
  -3   0 -35   20.81    2.61
  -3   0  35   22.64    3.48
   0  -3 -35   38.54   12.19
   0  -3 -35   27.54    2.93
   0  -3  35   28.25    3.17
   0  -3  35   25.96    3.80
   0   3 -35   54.06   12.35
   0   3 -35   15.75    2.61
   0   3  35   21.69    3.64
   3   0 -35   25.09    9.58
   3   0 -35   16.22    2.61
   3   0  35   29.52    2.85
   3   0  35   25.56    3.80
  -3   0 -37  279.70   17.65
  -3   0 -37  173.64    5.94
  -3   0  37  174.35    7.04
   0  -3 -37  275.18   17.65
   0  -3 -37  171.19    5.94
   0  -3  37  172.46    6.33
   0  -3  37  183.38    7.44
   0   3 -37  310.01   14.96
   0   3 -37  155.52    6.25
   0   3  37  179.50    7.52
   3   0 -37  136.52   15.59
   3   0 -37  176.65    6.33
   3   0  37  176.89    5.70
   3   0  37  191.92    7.76
  -3   0 -39   50.26   15.99
  -3   0 -39   19.15    2.93
  -3   0  39   22.95    4.12
   0  -3 -39   22.95    3.17
   0  -3  39   25.56    3.48
   0  -3  39   27.62    4.27
   0   3 -39   65.37   12.35
   0   3 -39   27.70    4.12
   0   3  39   25.25    4.35
   3   0 -39    8.15   12.11
   3   0 -39   30.79    3.72
   3   0  39   22.64    3.09
   3   0  39   23.58    4.35
  -3   0 -41   75.58    5.46
  -3   0  41   73.84    6.81
   0  -3 -41  102.97   18.99
   0  -3 -41   74.24    5.38
   0  -3  41   80.89    5.86
   0  -3  41   90.70    7.20
   0   3 -41  192.72   21.05
   0   3 -41   74.87    7.99
   0   3  41   80.33    7.36
   3   0 -41   58.25   13.22
   3   0 -41   68.62    5.70
   3   0  41   85.24    8.23
   3   0  41   82.07    7.12
  -3   0 -43  172.77    6.65
  -3   0  43  188.92    8.23
   0  -3 -43  179.66    6.57
   0  -3  43  173.72    7.91
   0   3  43  175.78    8.47
   3   0 -43  236.96   20.02
   3   0 -43  172.69    6.96
   3   0 -43  151.09    7.12
   3   0  43  203.32    8.39
  -3   0 -45   14.09    3.01
  -3   0  45   10.37    4.04
   0  -3 -45   10.53    3.17
   0  -3  45    3.56    4.27
   0   3 -45    6.65   10.76
   0   3 -45    7.36    3.72
   0   3  45    9.66    5.46
   3   0 -45   16.54   13.45
   3   0 -45    9.66    3.32
   3   0 -45   10.68    3.72
   3   0  45   10.53    5.46
  -3   0 -47    7.04    2.93
   0  -3 -47    2.69   10.68
   0  -3 -47    9.10    3.09
   0  -3  47    3.40    7.76
   0   3 -47    8.23    3.72
   0   3  47    4.35    4.27
   3   0 -47    8.79    3.24
   3   0  47    1.66    4.43
  -3   0 -49    6.17    3.24
  -3   0  49    9.97    4.51
   0  -3 -49    5.46    3.17
   0  -3 -49    0.71    4.12
   0  -3  49    5.78    4.59
   0   3 -49    2.37    3.24
   0   3  49    3.01    4.51
   3   0 -49    0.79    3.09
   3   0 -49    7.28    4.12
   3   0  49    9.26    4.91
  -3   0 -51   58.41    5.38
  -3   0  51   60.31    6.01
   0  -3 -51   67.35    6.41
   0  -3 -51   57.30    5.94
   0  -3  51   67.27    6.41
   0   3 -51   58.09   14.40
   0   3  51   56.83    6.17
   3   0 -51   52.24    5.70
   3   0  51   72.42    8.47
  -1   3   2  723.93    3.56
   1  -3  -2  635.61    3.32
   1  -3   2  655.16    3.24
  -3  -1  -4  250.97    2.37
  -3  -1  -4  246.06    1.82
  -3  -1  -4  231.18    2.14
  -3  -1  -4  265.61    2.14
  -3  -1   4  236.72    2.53
  -3  -1   4  266.87    1.74
  -3  -1   4  248.12    2.14
  -1   3  -4  401.42    3.56
  -1   3  -4  214.40    1.98
  -1   3  -4  285.08    2.22
  -1   3   4  270.04    2.45
  -1   3   4  292.91    2.37
   1  -3  -4  257.38    2.37
   1  -3  -4  245.90    2.22
   1  -3   4  277.32    2.45
   1  -3   4  216.30    2.06
   1  -3   4  277.48    2.14
   3   1  -4  243.45    2.53
   3   1  -4  246.14    1.74
   3   1  -4  259.43    2.22
   3   1   4  274.55    2.53
   3   1   4  254.77    1.82
   3   1   4  255.40    2.22
   3   1   4  262.28    2.14
  -3  -1  -8  512.06    6.41
  -3  -1  -8  385.35    3.72
  -3  -1  -8  368.42    2.77
  -3  -1  -8  330.03    3.32
  -3  -1  -8  351.16    2.45
  -3  -1   8  394.53    4.43
  -3  -1   8  369.60    2.93
  -3  -1   8  353.46    2.69
  -1   3  -8  508.82    4.75
  -1   3  -8  411.00    3.64
  -1   3  -8  296.32    4.83
  -1   3  -8  430.54    2.61
  -1   3   8  413.05    3.96
  -1   3   8  447.24    3.09
   1  -3  -8  403.79    4.43
   1  -3  -8  419.70    3.72
   1  -3  -8  351.24    2.77
   1  -3   8  391.76    6.25
   1  -3   8  422.23    3.72
   1  -3   8  368.18    3.32
   1  -3   8  403.40    2.53
   3   1  -8  493.78    6.01
   3   1  -8  417.80    3.72
   3   1  -8  392.08    3.01
   3   1  -8  396.75    3.01
   3   1  -8  346.41    2.77
   3   1   8  427.77    4.04
   3   1   8  388.28    2.77
   3   1   8  394.06    4.51
   3   1   8  372.77    2.53
  -3  -1 -10  182.66    4.91
  -3  -1 -10  193.98    3.17
  -3  -1 -10  189.39    2.37
  -3  -1 -10  163.20    2.77
  -3  -1 -10  175.30    1.90
  -3  -1  10  187.02    3.96
  -3  -1  10  193.35    2.61
  -3  -1  10  178.31    2.14
  -1   3 -10  223.19    4.43
  -1   3 -10  198.89    2.93
  -1   3 -10  155.20    2.53
  -1   3 -10  209.97    1.98
  -1   3  10  185.75    4.51
  -1   3  10  202.69    3.17
  -1   3  10  214.80    2.37
   1  -3 -10  192.32    4.27
   1  -3 -10  198.18    3.01
   1  -3 -10  208.70    3.09
   1  -3 -10  156.47    2.06
   1  -3  10  203.40    4.59
   1  -3  10  199.36    3.01
   1  -3  10  181.87    2.77
   1  -3  10  197.07    1.90
   3   1 -10  175.94    4.27
   3   1 -10  201.58    2.93
   3   1 -10  187.26    2.69
   3   1 -10  172.22    2.14
   3   1  10  201.50    4.75
   3   1  10  200.63    2.30
   3   1  10  202.69    3.09
   3   1  10  196.59    1.98
  -3  -1 -12    1.42    3.48
  -3  -1 -12   10.68    1.42
  -3  -1 -12   10.13    0.95
  -3  -1 -12    4.99    1.03
  -3  -1 -12    6.57    0.71
  -3  -1  12   17.97    2.69
  -3  -1  12    8.86    1.11
  -3  -1  12   10.68    1.19
  -1   3 -12    2.37    2.85
  -1   3 -12   15.67    1.35
  -1   3 -12    9.34    1.11
  -1   3 -12   12.50    1.03
  -1   3  12    6.17    3.40
  -1   3  12   10.92    1.27
  -1   3  12   11.56    1.27
   1  -3 -12    2.06    2.93
   1  -3 -12   11.32    1.27
   1  -3 -12    9.73    0.87
   1  -3  12    1.42    3.40
   1  -3  12   16.38    1.42
   1  -3  12    8.94    1.19
   1  -3  12    8.86    0.95
   3   1 -12    6.09    2.53
   3   1 -12    7.44    1.11
   3   1 -12    7.36    1.03
   3   1 -12    7.52    0.87
   3   1  12   20.50    3.56
   3   1  12   10.84    1.35
   3   1  12    7.12    1.27
   3   1  12    7.68    0.79
  -3  -1 -14  108.51    5.78
  -3  -1 -14  101.86    3.01
  -3  -1 -14   90.86    2.22
  -3  -1 -14   70.12    2.45
  -3  -1 -14   74.32    1.35
  -3  -1  14   98.61    4.59
  -3  -1  14   85.55    2.45
  -3  -1  14   76.53    1.66
  -1   3 -14   92.36    4.91
  -1   3 -14  100.91    2.69
  -1   3 -14   88.32    2.53
  -1   3 -14  105.10    1.50
  -1   3  14  107.64    5.30
  -1   3  14   98.30    2.85
  -1   3  14  104.55    1.98
   1  -3 -14  102.81    4.99
   1  -3 -14  102.25    2.30
   1  -3 -14  101.30    2.85
   1  -3 -14   84.53    1.74
   1  -3  14  104.39    2.77
   1  -3  14  110.88    2.85
   1  -3  14  103.76    1.42
   1  -3  14  111.04    1.50
   3   1 -14   83.34    4.35
   3   1 -14   90.38    2.61
   3   1 -14   77.09    2.37
   3   1 -14   72.34    1.66
   3   1  14  105.18    5.38
   3   1  14   96.32    2.22
   3   1  14   92.68    2.85
   3   1  14   93.63    1.50
  -3  -1 -16   90.15    3.17
  -3  -1 -16   82.15    2.37
  -3  -1 -16   82.23    2.69
  -3  -1 -16   75.42    1.35
  -3  -1  16   90.22    4.99
  -3  -1  16   85.79    2.69
  -3  -1  16   77.17    1.74
  -1   3 -16   79.70    5.30
  -1   3 -16   90.07    2.77
  -1   3 -16   79.54    2.61
  -1   3  16  101.15    5.62
  -1   3  16  100.04    3.09
  -1   3  16   98.30    1.98
   1  -3 -16   94.66    5.38
   1  -3 -16   97.35    2.53
   1  -3 -16   90.15    2.93
   1  -3 -16   54.61    1.42
   1  -3  16   26.20    4.19
   1  -3  16   91.25    2.85
   1  -3  16  105.10    3.09
   3   1 -16   70.28    4.67
   3   1 -16  133.91    4.19
   3   1 -16   78.99    2.53
   3   1 -16   72.89    1.74
   3   1  16   11.40    3.96
   3   1  16   95.29    2.37
   3   1  16   95.61    3.17
  -3  -1 -18 1316.56   11.40
  -3  -1 -18 1122.42    8.47
  -3  -1 -18 1131.37    7.12
  -3  -1 -18  960.49    7.76
  -3  -1  18 1366.35   10.92
  -3  -1  18 1171.10    7.99
  -3  -1  18 1143.63    5.07
  -1   3 -18 1235.60   10.45
  -1   3 -18 1142.05    8.15
  -1   3 -18  945.38    7.28
  -1   3  18 1340.39   11.48
  -1   3  18 1205.21    8.79
  -1   3  18 1186.61    5.22
   1  -3 -18 1280.24   10.53
   1  -3 -18 1206.63    7.36
   1  -3 -18 1081.03    8.15
   1  -3  18  667.66    8.86
   1  -3  18 1189.77    8.31
   1  -3  18 1235.44    8.55
   3   1 -18 1106.12    9.58
   3   1 -18 1171.26    8.23
   3   1 -18 1064.41    7.52
   3   1 -18 1006.79    4.67
   3   1  18  956.06    9.73
   3   1  18 1214.55    7.12
   3   1  18 1283.48    9.18
  -3  -1 -20  193.82    8.07
  -3  -1 -20  696.07    6.09
  -3  -1 -20  574.98    6.49
  -3  -1  20  851.04    9.97
  -3  -1  20  754.24    7.04
  -3  -1  20   32.92    1.19
  -1   3 -20  768.17    9.50
  -1   3 -20  723.30    6.96
  -1   3 -20  581.31    6.25
  -1   3  20  848.66   10.29
  -1   3  20  775.93    7.60
  -1   3  20  733.75    4.19
   1  -3 -20  618.27    9.26
   1  -3 -20  763.35    6.33
   1  -3 -20  674.23    6.96
   1  -3 -20    0.00    0.08
   1  -3  20  521.96    9.42
   1  -3  20  757.57    7.04
   1  -3  20  769.76    7.28
   3   1 -20  699.71    8.79
   3   1 -20  730.98    7.04
   3   1 -20  632.28    6.25
   3   1 -20  603.32    3.72
   3   1  20  506.36    8.63
   3   1  20  753.53    6.09
   3   1  20  773.56    7.68
  -3  -1 -22 1272.96   13.38
  -3  -1 -22 1612.80    9.50
  -3  -1 -22 1269.47    9.73
  -3  -1  22 2661.22   17.25
  -3  -1  22 1691.71   10.76
  -1   3 -22 1938.08   14.96
  -1   3 -22 1622.69   10.61
  -1   3 -22 1318.15    9.58
  -1   3  22 1401.88   14.17
  -1   3  22 1779.24   11.71
  -1   3  22 1627.92    6.01
   1  -3 -22 1798.00   13.85
   1  -3 -22 1761.75    9.89
   1  -3 -22 1511.34   11.08
   1  -3 -22   80.33    1.58
   1  -3  22  677.95   11.08
   1  -3  22 1670.66   10.68
   1  -3  22 1775.92   11.32
   3   1 -22 1681.42   13.22
   3   1 -22 1686.88   10.84
   3   1 -22 1452.61    9.73
   3   1 -22 1412.96    5.46
   3   1  22  754.72   11.56
   3   1  22 1730.57    9.50
   3   1  22 1770.38   11.79
  -3  -1 -24  280.25   10.61
  -3  -1 -24 1816.28   10.61
  -3  -1 -24 1457.76   11.00
  -3  -1  24 1195.71   13.14
  -3  -1  24 1887.19   11.95
  -1   3 -24 1783.28   15.67
  -1   3 -24 1808.29   11.71
  -1   3 -24 1500.57   10.61
  -1   3  24 2022.61   16.15
  -1   3  24 1995.15   12.98
  -1   3  24 1840.89    6.25
   1  -3 -24 2113.39   16.30
   1  -3 -24 1939.51   10.92
   1  -3 -24 1711.10   11.71
   1  -3 -24 1608.05    5.94
   1  -3  24  360.66    9.73
   1  -3  24 1889.96   11.79
   1  -3  24 2013.27   12.66
   3   1 -24 1875.80   14.80
   3   1 -24 1881.42   11.95
   3   1 -24 1546.72   16.78
   3   1 -24 1613.51    5.70
   3   1  24  381.08   10.29
   3   1  24 1965.70   10.61
   3   1  24 2007.26   13.14
  -3  -1 -26  -20.10    7.60
  -3  -1 -26    9.26    1.74
  -3  -1 -26    2.85    1.66
  -3  -1  26    4.59    2.22
  -1   3 -26   -6.17    6.01
  -1   3 -26    6.25    1.90
  -1   3 -26    2.53    1.58
  -1   3  26   22.00    7.84
  -1   3  26    7.60    2.37
   1  -3 -26   86.27    9.26
   1  -3 -26    6.49    1.74
   1  -3 -26    3.48    1.74
   1  -3 -26    6.09    0.95
   1  -3  26    3.72    1.66
   1  -3  26    4.27    2.30
   3   1 -26    6.49    5.14
   3   1 -26    4.19    1.90
   3   1 -26    4.91    1.82
   3   1  26    4.35    1.66
   3   1  26    8.31    2.53
  -3  -1 -28  118.95   10.53
  -3  -1 -28  195.64    4.75
  -3  -1  28  205.77    5.54
  -1   3 -28   85.55   10.68
  -1   3 -28  194.38    5.14
  -1   3 -28  146.58    4.67
   1  -3 -28  273.44   12.66
   1  -3 -28  213.69    4.91
   1  -3  28  205.38    5.22
   1  -3  28  221.84    6.01
   3   1 -28  220.26    9.58
   3   1 -28  192.24    5.14
   3   1 -28  165.17    4.75
   3   1  28  208.39    4.67
   3   1  28  202.21    6.25
  -3  -1 -30  173.96   12.90
  -3  -1 -30    1.98    1.90
  -3  -1  30    6.49    2.69
  -1   3 -30    9.89    7.76
  -1   3 -30    4.59    2.14
  -1   3  30    6.96    2.69
   1  -3 -30  114.68   10.68
   1  -3 -30    4.67    2.06
   1  -3  30    4.99    2.14
   1  -3  30   12.98    3.01
   3   1 -30   26.28    6.41
   3   1 -30    2.85    2.14
   3   1  30    2.14    1.82
   3   1  30    6.65    2.85
  -3  -1 -32    1.42    9.10
  -3  -1 -32    9.34    2.22
  -3  -1  32   10.92    2.93
  -1   3 -32    2.61    7.99
  -1   3 -32   11.79    2.45
  -1   3  32    8.71    2.93
   1  -3 -32   19.39    7.99
   1  -3 -32   11.95    2.22
   1  -3  32   12.66    2.45
   1  -3  32   13.77    3.17
   3   1 -32   21.05    6.57
   3   1 -32    6.89    2.22
   3   1  32   11.95    2.14
   3   1  32   11.48    3.24
  -3  -1 -34  263.79   15.83
  -3  -1 -34  606.72    8.15
  -3  -1  34  665.60    9.58
  -1   3 -34  314.91   15.99
  -1   3 -34  594.53    8.71
  -1   3  34  639.88    9.89
   1  -3 -34  604.66   17.25
   1  -3 -34  671.70    8.55
   1  -3  34  645.10    8.86
   1  -3  34  690.06   10.05
   3   1 -34  630.07   15.04
   3   1 -34  636.48    9.02
   3   1  34  684.76   10.37
  -3  -1 -36  292.75   17.17
  -3  -1 -36   68.93    4.59
  -3  -1  36   75.11    5.78
  -1   3 -36  118.40   14.09
  -1   3 -36   59.36    4.83
  -1   3  36   78.51    5.78
   1  -3 -36  127.26   12.19
   1  -3 -36   80.33    4.83
   1  -3  36   73.76    4.91
   1  -3  36   87.38    6.17
   3   1 -36  125.84   12.19
   3   1 -36   81.52    5.22
   3   1  36   72.73    4.43
   3   1  36   71.39    6.01
  -3  -1 -38  113.49   16.07
  -3  -1 -38  146.65    5.70
  -3  -1  38  170.87    6.96
  -1   3 -38  146.18   17.25
  -1   3 -38  142.30    6.09
  -1   3  38  156.94    7.04
   1  -3 -38  204.83   16.62
   1  -3 -38  153.94    5.94
   1  -3  38  152.67    6.17
   1  -3  38  162.09    7.52
   3   1 -38  291.88   13.22
   3   1 -38  154.33    6.25
   3   1  38  169.84    5.54
   3   1  38  180.05    7.44
  -3  -1 -40  419.86    8.15
  -3  -1  40  466.40    9.50
  -1   3 -40  425.16    8.71
  -1   3  40  457.85    9.89
   1  -3 -40  445.74    8.31
   1  -3  40  466.40    9.89
   1  -3  40  490.14   10.29
   3   1 -40  548.15   15.83
   3   1 -40  449.62    8.86
   3   1  40  518.24   10.76
  -3  -1 -42   33.24    3.56
  -3  -1  42   22.79    4.19
  -1   3 -42   82.31   11.87
  -1   3 -42   21.37    3.24
  -1   3  42   31.58    4.59
   1  -3 -42   38.70   11.00
   1  -3 -42   26.28    3.40
   1  -3  42   32.29    4.67
   3   1 -42   28.49    9.26
   3   1 -42   24.06    3.64
   3   1  42   28.97    4.59
  -3  -1 -44   24.53    3.32
  -3  -1  44   23.98    4.43
  -1   3 -44   34.67    3.96
  -1   3  44   39.73    4.91
   1  -3 -44   30.95    3.40
   1  -3 -44   33.24    4.43
   1  -3  44   31.97    4.83
   3   1 -44   36.01    4.04
   3   1  44   37.91    4.99
  -3  -1 -46  173.33    6.81
  -3  -1  46  186.54    8.39
  -1   3 -46  196.75   17.73
  -1   3 -46  172.61    7.12
  -1   3  46  185.12    8.79
   1  -3 -46  222.47   17.33
   1  -3 -46  197.15    6.96
   1  -3 -46  179.02    9.58
   1  -3  46  198.34    8.55
   3   1 -46  230.55   15.43
   3   1 -46  173.25    7.04
   3   1 -46  173.80    7.68
   3   1  46  207.83    9.26
  -3  -1 -48    2.53    2.93
  -3  -1  48   -3.01    4.04
  -1   3 -48    3.40    3.09
  -1   3  48    4.67    4.19
   1  -3 -48   -1.03    2.93
   1  -3 -48    4.27    4.04
   1  -3  48    4.67    4.43
   3   1 -48   19.55   10.05
   3   1 -48    6.65    3.17
   3   1 -48    4.83    4.04
   3   1  48    0.00    4.35
  -3  -1 -50    4.04    3.17
  -3  -1  50   -1.82    4.27
  -1   3 -50   10.61   12.50
  -1   3  50    3.01    4.59
   1  -3 -50   12.50   11.32
   1  -3 -50    2.53    3.24
   1  -3 -50    8.31    4.51
   1  -3  50   12.58    4.99
   3   1 -50   17.89   12.66
   3   1 -50    3.32    5.22
   3   1 -50    2.77    4.12
   3   1  50    4.19    4.99
  -3  -1  52    7.68    4.75
  -1   3  52   14.17    5.07
   1  -3 -52   14.72    4.91
   1  -3  52    7.84    5.14
   3   1 -52    8.79    4.51
   3   1  52   11.79    5.46
  -3  -2  -1  121.64    1.74
  -3  -2  -1  126.55    1.19
  -3  -2  -1  155.76    1.82
  -3  -2   1  115.23    1.66
  -3  -2   1  112.70    0.79
  -3  -2   1  154.49    1.82
  -2   3  -1  133.20    1.58
  -2   3  -1  107.87    1.50
  -2   3  -1  140.88    1.74
  -2   3   1  142.22    1.74
   2  -3  -1  111.59    1.58
   2  -3  -1  119.90    1.58
   2  -3   1  200.79    2.45
   2  -3   1  110.33    1.50
   2  -3   1  128.13    1.66
   3   2  -1  116.34    1.66
   3   2  -1  120.22    0.87
   3   2  -1  159.63    1.82
   3   2   1  124.81    1.82
   3   2   1  143.96    1.27
   3   2   1  159.16    1.82
  -3  -2  -3  391.13    2.93
  -3  -2  -3  403.56    2.53
  -3  -2  -3  434.74    2.93
  -3  -2   3  373.80    3.01
  -3  -2   3  452.94    1.58
  -3  -2   3  436.40    3.01
  -2   3  -3  428.57    3.01
  -2   3  -3  335.33    2.61
  -2   3  -3  456.11    2.93
  -2   3   3  451.20    3.09
   2  -3  -3  388.52    2.93
   2  -3  -3  392.16    2.85
   2  -3   3  439.80    3.09
   2  -3   3  327.74    2.61
   2  -3   3  410.05    2.77
   3   2  -3  387.09    3.09
   3   2  -3  485.39    3.09
   3   2  -3  444.00    3.01
   3   2   3  467.66    2.77
   3   2   3  465.53    3.01
  -3  -2  -7  187.97    2.77
  -3  -2  -7  196.67    1.74
  -3  -2  -7  169.69    2.37
  -3  -2  -7  174.67    2.06
  -3  -2   7  201.90    3.48
  -3  -2   7  212.03    2.69
  -3  -2   7  200.87    1.98
  -3  -2   7  181.87    2.22
  -2   3  -7  211.71    2.69
  -2   3  -7  176.89    2.53
  -2   3  -7  216.46    2.14
  -2   3   7  229.44    3.48
  -2   3   7  222.87    2.45
   2  -3  -7  220.81    3.24
   2  -3  -7  204.19    2.69
   2  -3  -7  195.17    2.30
   2  -3   7  155.44    3.56
   2  -3   7  230.31    2.85
   2  -3   7  187.33    2.53
   2  -3   7  208.70    2.06
   3   2  -7   59.99    4.35
   3   2  -7  211.79    2.69
   3   2  -7  195.72    1.98
   3   2  -7  175.46    2.14
   3   2   7  207.28    1.66
   3   2   7  202.21    2.61
   3   2   7  198.10    2.14
  -3  -2 -11   81.91    4.91
  -3  -2 -11   88.88    2.61
  -3  -2 -11   80.41    1.74
  -3  -2 -11   71.70    2.22
  -3  -2 -11   74.24    1.58
  -3  -2  11   71.55    3.72
  -3  -2  11   87.38    2.45
  -3  -2  11   87.77    2.14
  -3  -2  11   71.86    1.66
  -2   3 -11   76.85    2.22
  -2   3 -11   62.52    2.06
  -2   3 -11   86.03    1.50
  -2   3  11   90.07    2.45
  -2   3  11   87.22    1.90
   2  -3 -11   83.81    3.96
   2  -3 -11   76.06    2.30
   2  -3 -11   84.21    2.45
   2  -3 -11   55.48    1.50
   2  -3  11   73.29    4.35
   2  -3  11   84.92    2.37
   2  -3  11   75.66    2.30
   2  -3  11   77.09    1.42
   3   2 -11   69.17    3.80
   3   2 -11   84.13    2.37
   3   2 -11   88.17    1.98
   3   2 -11   73.76    1.74
   3   2  11   83.73    4.59
   3   2  11   86.35    1.66
   3   2  11   91.97    2.53
   3   2  11   91.81    1.74
  -3  -2 -13  196.36    5.78
  -3  -2 -13  240.20    3.88
  -3  -2 -13  236.32    2.77
  -3  -2 -13  222.95    3.48
  -3  -2 -13  241.94    2.30
  -3  -2 -13  221.76    2.22
  -3  -2  13  247.64    5.14
  -3  -2  13  372.14    5.54
  -3  -2  13  242.42    3.24
  -3  -2  13  228.33    2.45
  -2   3 -13  230.86    3.56
  -2   3 -13  194.14    3.17
  -2   3 -13  245.51    2.14
  -2   3  13  253.66    5.78
  -2   3  13  219.63    3.56
  -2   3  13  244.16    2.77
   2  -3 -13  233.32    5.14
   2  -3 -13  230.23    3.64
   2  -3 -13  233.00    3.64
   2  -3 -13   17.81    0.79
   2  -3  13  222.79    5.62
   2  -3  13  233.16    3.56
   2  -3  13  231.97    3.56
   2  -3  13  216.62    1.90
   3   2 -13  228.96    5.30
   3   2 -13  255.95    3.72
   3   2 -13  240.52    3.17
   3   2 -13  229.68    2.53
   3   2  13  264.42    5.86
   3   2  13  254.84    2.77
   3   2  13  275.34    4.12
   3   2  13  275.42    2.45
  -3  -2 -15   90.15    5.86
  -3  -2 -15  108.19    3.24
  -3  -2 -15  116.50    2.37
  -3  -2 -15  102.49    2.93
  -3  -2 -15  118.24    1.74
  -3  -2 -15   96.64    1.66
  -3  -2  15  115.31    4.99
  -3  -2  15  182.74    4.59
  -3  -2  15  127.42    2.85
  -3  -2  15  100.04    1.90
  -2   3 -15   10.61    3.80
  -2   3 -15  116.90    2.93
  -2   3 -15   86.90    2.61
  -2   3 -15  117.92    1.58
  -2   3  15  132.09    5.86
  -2   3  15  110.56    3.17
  -2   3  15  123.54    2.22
   2  -3 -15  113.49    5.07
   2  -3 -15  122.36    2.69
   2  -3 -15  113.33    3.01
   2  -3 -15  111.28    3.01
   2  -3 -15    0.08    0.08
   2  -3  15   14.96    4.04
   2  -3  15  114.21    2.93
   2  -3  15  106.45    2.93
   3   2 -15  113.97    4.99
   3   2 -15  121.33    3.09
   3   2 -15  111.91    2.61
   3   2 -15  103.68    1.98
   3   2  15  101.38    5.70
   3   2  15  131.38    2.37
   3   2  15  126.31    3.32
  -3  -2 -17  750.76    9.26
  -3  -2 -17 1170.62    8.47
  -3  -2 -17 1199.98    6.81
  -3  -2 -17  999.12    7.68
  -3  -2 -17 1168.41    4.35
  -3  -2 -17  999.35    4.04
  -3  -2 -17 1001.49    4.04
  -3  -2  17 1389.14   10.45
  -3  -2  17 1257.36    8.47
  -3  -2  17 1241.77    7.76
  -3  -2  17 1070.98    4.83
  -2   3 -17  901.85    9.34
  -2   3 -17 1177.43    8.07
  -2   3 -17  986.61    7.44
  -2   3  17 1430.85   11.16
  -2   3  17 1204.97    8.55
  -2   3  17 1281.58    5.78
   2  -3 -17 1238.13    9.73
   2  -3 -17 1288.23    7.60
   2  -3 -17 1142.92    8.31
   2  -3 -17 1147.91    8.15
   2  -3 -17    0.24    0.08
   2  -3  17  774.90    8.94
   2  -3  17 1216.37    8.15
   2  -3  17 1273.19    8.47
   3   2 -17 1105.33    9.34
   3   2 -17 1225.07    8.39
   3   2 -17 1113.80    7.28
   3   2 -17 1086.10    4.99
   3   2  17 1031.17    9.81
   3   2  17 1291.55    6.73
   3   2  17 1327.96    9.02
  -3  -2 -19  609.89    9.26
  -3  -2 -19 1258.08    9.18
  -3  -2 -19 1313.32    7.60
  -3  -2 -19 1105.57    8.55
  -3  -2 -19 1143.16    4.35
  -3  -2  19 1583.60   11.71
  -3  -2  19 1363.42    9.26
  -3  -2  19 1366.50    8.71
  -3  -2  19 1168.64    5.07
  -2   3 -19  993.50   10.37
  -2   3 -19 1285.70    8.86
  -2   3 -19 1026.74    7.99
  -2   3  19 1596.10   12.27
  -2   3  19 1322.50    9.42
  -2   3  19 1434.01    6.17
   2  -3 -19 1414.39   11.08
   2  -3 -19 1397.29    8.39
   2  -3 -19 1246.28    8.94
   2  -3 -19   14.96    0.79
   2  -3  19  450.81    8.63
   2  -3  19 1319.57    8.86
   2  -3  19 1344.74    9.26
   3   2 -19 1221.99   10.29
   3   2 -19 1944.18   13.53
   3   2 -19 1143.63    7.84
   3   2 -19 1191.12    5.22
   3   2  19  661.65    9.89
   3   2  19 1401.01    7.52
   3   2  19 1429.03    9.97
  -3  -2 -21  745.06   11.48
  -3  -2 -21   73.45    2.77
  -3  -2 -21   52.00    4.91
  -3  -2  21   68.22    9.34
  -3  -2  21   73.60    3.32
  -3  -2  21   72.73    3.32
  -3  -2  21   59.44    1.82
  -2   3 -21   84.92    6.89
  -2   3 -21   72.18    3.24
  -2   3 -21   58.33    2.93
  -2   3  21  131.62    9.26
  -2   3  21   71.94    3.48
  -2   3  21   81.68    2.22
   2  -3 -21  102.89    6.81
   2  -3 -21   73.76    3.01
   2  -3 -21   67.11    3.32
   2  -3 -21   76.06    2.06
   2  -3  21  383.69   12.43
   2  -3  21   74.87    3.24
   2  -3  21   71.15    3.48
   3   2 -21   69.81    5.86
   3   2 -21   70.12    3.24
   3   2 -21   64.50    2.85
   3   2 -21   63.24    1.82
   3   2  21 1754.79   18.28
   3   2  21   75.50    2.61
   3   2  21   78.35    3.88
  -3  -2 -23 2668.51   18.52
  -3  -2 -23  781.63    8.39
  -3  -2 -23  802.36    6.96
  -3  -2 -23  638.38    7.36
  -3  -2  23 1272.01   12.50
  -3  -2  23  819.30    8.07
  -3  -2  23  857.21    8.07
  -3  -2  23  815.98    4.43
  -2   3 -23  622.79   10.84
  -2   3 -23  801.89    7.91
  -2   3 -23  616.69    7.20
  -2   3  23 1029.51   12.90
  -2   3  23  825.63    8.55
  -2   3  23  869.40    4.99
   2  -3 -23  957.57   11.56
   2  -3 -23  855.15    7.60
   2  -3 -23  749.57    7.91
   2  -3 -23  696.15    4.43
   2  -3  23 2087.90   16.78
   2  -3  23  831.09    7.99
   2  -3  23  912.14    8.86
   3   2 -23  815.11   10.37
   3   2 -23  778.70    7.99
   3   2 -23  702.88    7.12
   3   2 -23  765.48    4.19
   3   2  23 1436.39   14.56
   3   2  23  861.56    6.96
   3   2  23  875.18    8.94
  -3  -2 -25   23.19    7.68
  -3  -2 -25   91.17    4.35
  -3  -2 -25  102.18    3.48
  -3  -2 -25   88.72    3.64
  -3  -2  25  118.08    8.71
  -3  -2  25  102.89    3.96
  -3  -2  25  101.15    4.12
  -3  -2  25    0.08    0.16
  -2   3 -25   41.31    6.17
  -2   3 -25   99.41    3.88
  -2   3 -25   77.17    3.48
  -2   3  25   92.84    8.15
  -2   3  25   96.87    4.43
  -2   3  25  104.55    2.30
   2  -3 -25  102.02    7.84
   2  -3 -25  121.96    3.88
   2  -3 -25   87.38    3.88
   2  -3 -25   77.40    1.90
   2  -3 -25   77.32    1.90
   2  -3  25   15.04    6.25
   2  -3  25  100.51    3.88
   2  -3  25  109.85    4.67
   3   2 -25   88.64    6.89
   3   2 -25  102.89    4.04
   3   2 -25   89.83    3.56
   3   2  25   90.38    8.47
   3   2  25   88.96    4.35
   3   2  25  110.25    4.51
  -3  -2 -27  804.42    7.68
  -3  -2  27  840.35    8.86
  -2   3 -27  662.52   14.72
  -2   3 -27  780.05    8.55
  -2   3 -27  576.64    7.44
  -2   3  27  802.13    9.34
  -2   3  27  807.03    4.59
   2  -3 -27 1121.55   15.27
   2  -3 -27  850.56    8.31
   2  -3  27  794.45    8.47
   2  -3  27  861.17    9.58
   3   2 -27  805.77    9.26
   3   2 -27  673.91    7.68
   3   2  27  801.10   10.37
   3   2  27  929.71   12.43
  -3  -2 -29  178.39   12.82
  -3  -2 -29  808.14    8.15
  -3  -2  29  871.46    9.50
  -2   3 -29  531.69   13.53
  -2   3 -29  779.10    8.86
  -2   3  29  825.39    9.89
   2  -3 -29  943.95   14.33
   2  -3 -29  904.22    8.94
   2  -3  29  837.82    9.02
   2  -3  29  867.74   15.27
   3   2 -29  827.53   13.22
   3   2 -29  804.03   11.40
   3   2 -29  647.48    7.99
   3   2  29  885.15    8.15
   3   2  29  905.25   10.37
  -3  -2 -31  220.10   12.58
  -3  -2 -31  670.43    7.84
  -3  -2  31  530.90   14.01
  -2   3 -31  443.76   15.27
  -2   3 -31  649.46    8.55
  -2   3  31  703.99    9.50
   2  -3 -31  704.07   15.75
   2  -3 -31  724.88    8.47
   2  -3  31  679.77    8.55
   2  -3  31  756.46    9.97
   3   2 -31  695.12   12.66
   3   2 -31  554.48   13.38
   3   2  31  720.69    7.60
   3   2  31  745.54   10.13
  -3  -2 -33  450.88   17.17
  -3  -2 -33   78.67    4.27
  -3  -2  33   96.48    5.38
  -2   3 -33  287.21   14.25
  -2   3 -33   76.93    4.59
  -2   3  33   84.13    5.62
   2  -3 -33   49.94   12.43
   2  -3 -33   79.62    4.59
   2  -3  33   85.55    4.67
   2  -3  33   91.49    5.78
   3   2 -33   99.72   10.29
   3   2 -33   64.27    7.84
   3   2  33   88.48    4.12
   3   2  33   97.51    5.70
  -3  -2 -35   23.03   12.11
  -3  -2 -35   57.14    4.19
  -3  -2  35   57.62    4.99
  -2   3 -35   24.53   13.61
  -2   3 -35   47.41    4.43
  -2   3  35   43.37    5.07
   2  -3 -35   83.89    9.42
   2  -3 -35   48.91    4.43
   2  -3  35   42.26    4.51
   2  -3  35   50.57    5.46
   3   2 -35   79.14    8.55
   3   2 -35   63.71    5.94
   3   2  35   57.70    5.54
  -3  -2 -37   -7.99   11.79
  -3  -2 -37    2.45    2.30
  -3  -2  37    1.42    3.09
  -2   3 -37   39.73   13.85
  -2   3 -37    2.30    2.30
  -2   3  37    1.66    3.17
   2  -3 -37   12.43    7.99
   2  -3 -37    3.09    2.37
   2  -3 -37    4.83    3.01
   2  -3  37    4.27    2.85
   2  -3  37    4.51    3.40
   3   2 -37   -0.24    7.28
   3   2 -37    3.48    2.69
   3   2  37    3.24    3.48
  -3  -2 -39  249.62   21.05
  -3  -2 -39  140.72    5.70
  -3  -2  39  144.75    7.04
  -2   3 -39  408.62   19.63
  -2   3 -39  144.04    6.17
  -2   3  39  149.74    7.44
   2  -3 -39  229.12   18.04
   2  -3 -39  146.73    6.01
   2  -3 -39  137.55    6.65
   2  -3  39  171.66    7.76
   3   2 -39  165.17   16.94
   3   2 -39  143.41    6.33
   3   2  39  149.98    7.44
  -3  -2 -41   70.20    5.07
  -3  -2  41   73.05    6.41
  -2   3 -41   59.04    5.38
  -2   3  41   68.70    6.73
   2  -3 -41   74.95    5.46
   2  -3 -41   58.17    5.86
   2  -3  41   87.93    7.20
   3   2 -41   52.00   11.79
   3   2 -41   64.98    5.62
   3   2  41   73.13    7.12
  -3  -2 -43    9.58    2.85
  -3  -2  43   10.68    3.88
  -2   3 -43    5.38   12.11
  -2   3 -43    6.57    2.77
  -2   3  43   12.66    3.96
   2  -3 -43   22.56    9.97
   2  -3 -43   12.27    3.01
   2  -3 -43   11.71    3.72
   2  -3  43   10.21    4.19
   3   2 -43    2.30   11.24
   3   2 -43    7.28    2.93
   3   2  43    9.97    4.19
  -3  -2 -45   11.79    3.09
  -3  -2  45   12.74    4.04
  -2   3 -45    4.35    3.09
  -2   3  45    6.01    4.04
   2  -3 -45    4.67    2.93
   2  -3 -45    3.64    3.80
   2  -3  45    7.68    2.85
   2  -3  45    4.43    4.27
   3   2 -45    2.30   11.63
   3   2 -45    6.01    3.01
   3   2  45    0.87    7.12
  -3  -2 -47    5.94    2.93
  -3  -2  47    3.24    3.96
  -2   3 -47    5.54    3.09
  -2   3  47   -0.95    3.88
   2  -3 -47    1.19    2.85
   2  -3 -47    5.07    3.88
   2  -3  47    8.63    2.85
   2  -3  47   -1.27    4.43
   3   2 -47    4.35   12.27
   3   2 -47    3.72    3.17
   3   2  47    5.14    4.35
  -3  -2 -49  112.23    6.41
  -3  -2  49  114.28    8.39
  -2   3 -49  106.61    6.81
  -2   3  49  103.44    8.31
   2  -3 -49  115.87    6.57
   2  -3 -49  102.65    7.91
   2  -3  49  120.93    8.79
   3   2 -49   14.80   13.53
   3   2 -49   97.11    6.73
   3   2 -49  106.21    7.60
   3   2  49  125.76    8.94
  -3  -2 -51   36.96    4.19
  -3  -2  51   34.59    5.30
  -2   3  51   41.47    5.62
   2  -3 -51   39.41    4.35
   2  -3 -51   30.79    5.22
   2  -3  51   40.13    5.86
   3   2 -51    1.74   12.74
   3   2 -51   43.37    5.22
   3   2  51   51.60    6.17
  -3  -3   0   57.14    1.50
  -3  -3   0   54.85    0.71
  -3  -3   0   58.65    1.35
  -3   3   0   54.85    1.27
  -3   3   0   61.89    1.35
   3  -3   0   59.83    1.35
   3  -3   0   45.35    1.19
   3   3   0   54.37    1.50
   3   3   0   68.06    0.79
   3   3   0   61.73    1.42
  -3  -3  -4   22.95    1.42
  -3  -3  -4   19.39    1.03
  -3  -3  -4   20.97    1.19
  -3  -3   4   37.12    1.98
  -3  -3   4   26.36    1.19
  -3  -3   4   20.02    1.19
  -3   3  -4   32.29    1.27
  -3   3  -4   19.55    1.90
  -3   3  -4   24.77    1.11
  -3   3   4   28.02    1.27
   3  -3  -4   29.28    1.35
   3  -3  -4   11.32    0.79
   3  -3   4   31.18    1.35
   3  -3   4   20.58    1.27
   3  -3   4   18.76    0.95
   3   3  -4   29.52    1.98
   3   3  -4   18.68    1.19
   3   3   4   26.04    1.58
   3   3   4   25.48    0.55
   3   3   4   30.79    1.19
   3   3   4   23.19    1.27
  -3  -3  -6   41.63    1.90
  -3  -3  -6   41.87    0.79
  -3  -3  -6   24.53    2.37
  -3  -3  -6   44.08    1.50
  -3  -3   6   44.00    2.37
  -3  -3   6   67.59    2.45
  -3  -3   6   39.65    1.03
  -3  -3   6   38.15    1.50
  -3   3  -6   -0.40    2.30
  -3   3  -6   80.17    2.53
  -3   3  -6   47.09    1.74
  -3   3  -6   54.37    1.50
  -3   3   6   53.82    2.45
  -3   3   6   57.14    1.66
   3  -3  -6    6.49    0.55
   3  -3   6   50.49    1.66
   3  -3   6   39.02    2.85
   3  -3   6   28.10    1.03
   3   3  -6   33.40    2.30
   3   3  -6   41.00    1.03
   3   3  -6   45.35    1.58
   3   3   6   43.21    2.45
   3   3   6   39.41    0.71
   3   3   6   45.35    1.66
   3   3   6   44.80    1.50
   3  -3   8  112.62    4.35
   3  -3   8  445.19    2.93
  -3  -3 -10 1293.61    8.71
  -3  -3 -10 1233.70    7.04
  -3  -3 -10 1269.00    4.59
  -3  -3 -10 1215.73    6.81
  -3  -3 -10 1283.88    5.38
  -3  -3 -10 1274.93    5.38
  -3  -3  10 1287.44    5.54
  -3   3 -10  931.61    6.01
  -3   3  10 1279.76    7.44
   3  -3 -10 1139.91    6.96
   3  -3 -10 1108.02    6.65
   3  -3 -10    0.16    0.08
  -3  -3 -12   51.52    5.22
  -3  -3 -12   57.14    2.61
  -3  -3 -12   62.13    1.58
  -3  -3 -12   64.82    2.30
  -3  -3 -12   64.90    1.74
  -3  -3 -12   71.07    1.74
  -3  -3  12   54.21    3.88
  -3  -3  12   66.16    2.45
  -3  -3  12   68.46    1.82
  -3   3 -12   -0.79    3.64
  -3   3 -12   47.41    2.14
  -3   3 -12   41.31    1.98
  -3   3 -12   50.65    1.42
  -3   3  12   61.89    4.59
  -3   3  12   49.15    2.30
  -3   3  12   50.10    1.82
   3  -3 -12   43.93    3.72
   3  -3 -12   49.86    2.22
   3  -3 -12   47.33    2.30
   3  -3 -12    0.00    0.08
   3  -3  12   49.78    2.22
   3  -3  12   63.39    2.37
   3  -3  12   -0.16    0.08
   3   3 -12   51.84    4.04
   3   3 -12   60.07    2.85
   3   3 -12   63.08    1.90
   3   3 -12   69.96    1.82
   3   3  12   64.74    5.07
   3   3  12   76.30    2.61
   3   3  12   73.05    1.82
  -3  -3 -14   10.37    4.27
  -3  -3 -14   10.05    1.74
  -3  -3 -14    5.94    0.95
  -3  -3 -14    4.12    1.19
  -3  -3 -14    6.73    0.95
  -3  -3 -14    7.12    0.95
  -3  -3  14    8.47    3.01
  -3  -3  14    5.30    1.35
  -3  -3  14    5.86    1.19
  -3  -3  14    7.52    1.03
  -3   3 -14    1.27    4.04
  -3   3 -14    5.14    1.19
  -3   3 -14    4.59    1.11
  -3   3 -14    5.38    0.79
  -3   3  14    2.93    3.80
  -3   3  14    6.81    1.35
  -3   3  14    5.38    1.27
   3  -3 -14    5.38    2.77
   3  -3 -14   12.27    1.50
   3  -3 -14    5.94    1.27
   3  -3 -14    0.08    0.16
   3  -3  14   -2.69    3.72
   3  -3  14    5.14    1.11
   3  -3  14    8.23    1.42
   3  -3  14    0.00    0.16
   3   3 -14    8.39    3.09
   3   3 -14    5.70    1.50
   3   3 -14    5.70    1.11
   3   3 -14    6.33    1.03
   3   3  14    2.69    4.04
   3   3  14    7.04    1.03
   3   3  14    5.30    1.50
  -3  -3 -16 1096.46    9.81
  -3  -3 -16 1411.54    9.02
  -3  -3 -16 1476.44    6.89
  -3  -3 -16 1298.91    8.63
  -3  -3 -16 1450.08    5.62
  -3  -3 -16 1329.23    5.38
  -3  -3  16 1522.89   10.37
  -3  -3  16 1492.03    9.18
  -3  -3  16 1489.73    8.07
  -3  -3  16 1303.19    5.62
  -3   3 -16 1374.97    8.55
  -3   3 -16 1102.56    7.76
  -3   3 -16 1421.03    4.67
  -3   3  16 1921.94   12.11
  -3   3  16 1344.66    8.71
   3  -3 -16 1383.60    9.58
   3  -3 -16 1325.43    8.71
   3  -3 -16 1376.48    8.71
   3  -3 -16   20.97    0.87
   3  -3  16  802.84    8.63
   3  -3  16 1411.30    8.55
   3  -3  16 1391.51    8.86
   3  -3  16  884.83    3.72
   3   3 -16 1362.15    9.97
   3   3 -16 1470.66    9.73
   3   3 -16 1389.22    7.68
   3   3 -16 1407.42    5.94
   3   3  16 1569.75   11.08
   3   3  16 1626.89    7.20
  -3  -3 -18 1348.85   11.63
  -3  -3 -18  192.24    4.27
  -3  -3 -18  203.95    3.17
  -3  -3 -18  172.22    3.88
  -3  -3 -18  194.46    2.37
  -3  -3 -18  175.07    2.22
  -3  -3  18  223.90    6.41
  -3  -3  18  211.24    4.19
  -3  -3  18  213.85    3.88
  -3  -3  18  178.23    2.45
  -3   3 -18   98.61    6.81
  -3   3 -18  187.73    3.80
  -3   3 -18  145.15    3.40
  -3   3  18  230.86    6.81
  -3   3  18  180.29    3.96
  -3   3  18  158.68    4.27
   3  -3 -18  197.70    5.86
   3  -3 -18  203.24    3.64
   3  -3 -18  177.84    3.96
   3  -3 -18  188.20    3.96
   3  -3 -18   82.23    2.14
   3  -3  18  788.99    9.34
   3  -3  18  199.76    3.96
   3  -3  18  201.11    4.19
   3   3 -18  180.92    6.01
   3   3 -18  204.43    4.12
   3   3 -18  181.56    3.40
   3   3 -18  194.46    2.61
   3   3  18  270.36    7.20
   3   3  18  217.73    3.09
   3   3  18  215.11    4.43
  -3  -3 -20  130.98    7.99
  -3  -3 -20  126.16    3.96
  -3  -3 -20  132.17    3.01
  -3  -3 -20  113.81    3.56
  -3  -3 -20  129.48    2.06
  -3  -3 -20  115.63    1.98
  -3  -3  20  180.84    7.20
  -3  -3  20  139.93    3.88
  -3  -3  20  137.55    3.56
  -3  -3  20  120.77    2.14
  -3   3 -20    4.12    5.46
  -3   3 -20  127.18    3.56
  -3   3 -20   99.17    3.32
  -3   3  20  169.45    7.36
  -3   3  20  135.02    3.88
  -3   3  20  131.38    3.24
   3  -3 -20  142.93    6.09
   3  -3 -20  140.96    3.56
   3  -3 -20  124.41    3.80
   3  -3 -20  125.76    3.64
   3  -3 -20  110.49    2.45
   3  -3  20   36.09    5.46
   3  -3  20  132.88    3.56
   3  -3  20  140.56    4.12
   3   3 -20  108.82    6.09
   3   3 -20  147.92    3.96
   3   3 -20  119.67    3.17
   3   3 -20  127.98    2.30
   3   3  20  102.18    7.68
   3   3  20  146.10    2.85
   3   3  20  153.94    4.27
  -3  -3 -22 1417.71   14.33
  -3  -3 -22  729.23    7.91
  -3  -3 -22  745.62    6.33
  -3  -3 -22  644.15    7.28
  -3  -3  22  997.06   11.40
  -3  -3  22  772.37    7.91
  -3  -3  22  786.93    7.44
  -3  -3  22  652.54    4.04
  -3   3 -22  230.31    9.42
  -3   3 -22  728.92    7.36
  -3   3 -22  587.17    8.23
  -3   3  22  957.96   12.11
  -3   3  22  755.43    7.91
  -3   3  22  815.34    6.49
   3  -3 -22  789.23    9.89
   3  -3 -22  821.44    7.36
   3  -3 -22  685.31    7.60
   3  -3 -22  702.40    7.84
   3  -3 -22  604.90    4.35
   3  -3  22  839.80   11.87
   3  -3  22  765.72    7.52
   3  -3  22  822.70    8.31
   3   3 -22  757.49    9.81
   3   3 -22  747.60    7.84
   3   3 -22  643.60    6.57
   3   3 -22  730.74    4.43
   3   3  22  568.73   11.16
   3   3  22  804.11    6.09
   3   3  22  832.76    8.71
  -3  -3 -24  167.31    9.66
  -3  -3 -24   12.58    2.45
  -3  -3 -24    9.50    1.58
  -3  -3 -24   11.79    1.90
  -3  -3 -24    8.31    0.87
  -3  -3  24    4.51    5.94
  -3  -3  24   12.74    1.98
  -3  -3  24   10.84    2.06
  -3  -3  24   12.19    1.11
  -3   3 -24   11.48    6.09
  -3   3 -24   13.22    1.90
  -3   3 -24    6.65    1.66
  -3   3  24   -1.82    5.94
  -3   3  24   11.79    2.14
  -3   3  24   13.22    1.74
   3  -3 -24   16.62    4.99
   3  -3 -24    9.58    1.74
   3  -3 -24   12.35    2.06
   3  -3 -24    9.73    1.90
   3  -3 -24   13.22    1.27
   3  -3 -24   11.79    1.27
   3  -3  24  152.43    8.55
   3  -3  24   10.05    1.82
   3  -3  24   14.33    2.37
   3   3 -24   14.96    4.83
   3   3 -24    9.58    1.74
   3   3 -24    8.39    1.66
   3   3 -24   12.19    1.19
   3   3  24  106.61    8.15
   3   3  24   12.03    1.50
   3   3  24   13.38    2.45
  -3  -3 -26  353.22   13.53
  -3  -3 -26    5.54    1.58
  -3  -3  26    4.27    1.98
  -3  -3  26    8.31    2.14
  -3   3 -26  117.37    9.97
  -3   3 -26    2.69    1.74
  -3   3 -26    4.43    1.66
  -3   3  26    5.70    2.22
   3  -3 -26   20.74    5.30
   3  -3 -26    5.94    1.82
   3  -3 -26    3.80    1.98
   3  -3 -26    5.38    1.82
   3  -3 -26    3.40    1.03
   3  -3  26    4.83    1.74
   3  -3  26    8.79    2.37
   3   3 -26    4.19    5.22
   3   3 -26    0.71    1.82
   3   3 -26    5.38    1.66
   3   3  26    3.72    1.42
   3   3  26    1.82    2.30
  -3  -3 -28  285.47   14.01
  -3  -3 -28  215.03    4.75
  -3  -3  28  224.77    5.70
  -3  -3  28  230.63    5.70
  -3   3 -28  226.75   12.19
  -3   3 -28  207.99    5.30
  -3   3  28  196.67    9.34
   3  -3 -28  205.77   11.16
   3  -3 -28  240.28    5.38
   3  -3 -28  200.95    8.79
   3  -3 -28  169.61    2.61
   3  -3  28  227.06    5.46
   3  -3  28  229.20    8.47
   3   3 -28  232.21    9.42
   3   3 -28  209.89    5.46
   3   3 -28  163.99    4.59
   3   3  28  229.12    4.51
   3   3  28  221.76    6.65
  -3  -3 -30  310.72   14.17
  -3  -3 -30   48.91    3.72
  -3  -3  30   48.91    4.35
  -3  -3  30   46.38    4.67
  -3   3 -30  150.37   11.87
  -3   3 -30   47.64    4.04
  -3   3  30   57.14    4.83
  -3   3  30   45.19    2.61
   3  -3 -30  161.69   10.37
   3  -3 -30   59.75    4.19
   3  -3 -30   55.95    4.51
   3  -3  30   48.52    4.04
   3  -3  30   63.00    4.99
   3   3 -30   75.82    7.36
   3   3 -30   38.23    4.19
   3   3  30   43.61    4.99
  -3  -3 -32  132.17   11.32
  -3  -3 -32   74.71    4.19
  -3  -3  32   91.73    5.22
  -3   3 -32   41.15    9.10
  -3   3 -32   73.21    4.43
  -3   3  32   73.92    4.99
   3  -3 -32  140.01   10.37
   3  -3 -32   82.63    4.59
   3  -3 -32   62.76    4.91
   3  -3  32   76.45    4.59
   3  -3  32   86.19    5.78
   3   3 -32  107.95    8.94
   3   3 -32   70.68    4.83
   3   3  32   95.21    6.01
  -3  -3 -34   72.42   12.90
  -3  -3 -34   19.07    2.45
  -3  -3  34   17.57    3.24
  -3   3 -34   28.49   10.61
  -3   3 -34   21.84    2.77
  -3   3  34   11.63    3.09
   3  -3 -34   15.43    7.28
   3  -3 -34   14.01    2.61
   3  -3 -34   15.75    2.93
   3  -3  34   12.74    3.09
   3  -3  34   16.94    3.48
   3   3 -34   19.47    7.04
   3   3 -34   17.49    2.77
   3   3  34   16.70    3.48
  -3  -3 -36  299.32   17.97
  -3  -3 -36   10.29    2.45
  -3  -3  36    6.65    3.24
  -3   3 -36   -8.07   11.24
  -3   3 -36    6.25    2.45
  -3   3  36    9.26    3.32
   3  -3 -36    8.71    7.68
   3  -3 -36   11.56    2.77
   3  -3 -36    9.81    3.17
   3  -3  36    7.52    3.56
   3   3 -36   33.32    7.76
   3   3 -36   11.63    2.77
   3   3  36   13.45    3.64
  -3  -3 -38  572.61   21.37
  -3  -3 -38   91.09    5.07
  -3  -3  38   94.18    6.33
  -3   3 -38  126.00   16.22
  -3   3 -38   77.88    5.38
  -3   3  38   88.48    6.57
   3  -3 -38  122.12   13.61
   3  -3 -38   83.02    5.54
   3  -3 -38   76.45    5.86
   3  -3  38  100.12    7.12
   3   3 -38  173.01   14.88
   3   3 -38   95.53    5.86
   3   3  38  107.32    7.20
  -3  -3 -40  332.96   20.97
  -3  -3 -40  158.76    5.94
  -3  -3  40  181.00    7.44
  -3   3 -40  140.96    6.25
  -3   3  40  143.57    7.12
   3  -3 -40  191.92   17.73
   3  -3 -40  154.96    6.33
   3  -3 -40  144.12    7.12
   3  -3  40  163.91    8.07
   3   3 -40  185.04   14.64
   3   3 -40  167.39    6.73
   3   3  40  172.93    7.84
  -3  -3 -42    3.32    2.61
  -3  -3  42    1.03    3.56
  -3   3 -42    1.90    2.69
  -3   3  42    4.19    3.64
   3  -3 -42  -18.36   14.01
   3  -3 -42    4.83    2.77
   3  -3 -42   -0.79    3.17
   3  -3  42    3.24    3.88
   3   3 -42   -2.06    8.63
   3   3 -42    2.61    2.77
   3   3  42    0.55    3.96
  -3  -3 -44   56.27    5.07
  -3  -3  44   65.21    6.57
  -3   3 -44   59.60    5.46
  -3   3  44   56.27    6.73
   3  -3 -44   54.61    5.46
   3  -3 -44   54.13    6.01
   3  -3  44   60.47    5.07
   3  -3  44   72.81    6.89
   3   3 -44   61.02    5.62
   3   3  44   60.47    7.36
  -3  -3 -46    7.76    2.93
  -3  -3  46    4.19    3.96
  -3   3 -46    5.54    2.93
  -3   3  46    7.60    4.91
   3  -3 -46    6.73    3.01
   3  -3 -46   13.85    5.07
   3  -3  46   11.79    3.01
   3  -3  46    6.96    5.86
   3   3 -46   16.78    9.02
   3   3 -46    6.09    3.17
   3   3  46    7.91    4.43
  -3  -3 -48    2.45    2.85
  -3   3 -48    7.28    3.17
  -3   3  48    1.42    4.04
   3  -3 -48    5.94   11.16
   3  -3 -48    3.80    3.24
   3  -3 -48    4.04    3.96
   3  -3  48   -1.74    2.85
   3  -3  48    4.43    4.51
   3   3 -48   -8.07    9.10
   3   3 -48    3.48    2.93
   3   3  48    4.19    4.51
  -3  -3 -50   35.69    3.96
  -3  -3  50   35.61    5.22
  -3   3 -50   10.92   14.56
  -3   3 -50   41.31    7.60
  -3   3  50   42.34    5.46
   3  -3 -50   36.33    4.04
   3  -3 -50   40.36    5.38
   3  -3  50   48.52    6.01
   3   3 -50   53.66   13.30
   3   3  50   40.13    5.86
  -3  -3 -52    2.61    3.32
  -3  -3  52    3.01    4.51
  -3   3  52    5.46    4.67
   3  -3 -52    6.09    4.59
   3  -3  52    0.08    4.91
   3   3 -52   -1.82    4.04
   3   3  52   -4.43    4.75
  -4   3  -1  283.49    3.17
  -4   3  -1  236.64    2.61
  -4   3   1  202.69    2.45
  -3  -4  -1  331.61    3.09
  -3  -4  -1  422.31    2.45
  -3  -4  -1  380.53    2.14
  -3  -4  -1  395.72    3.40
  -3  -4   1  319.19    3.01
  -3  -4   1  419.07    2.85
  -3  -4   1  369.21    1.50
  -3  -4   1  397.38    3.48
   3   4  -1  335.73    3.09
   3   4  -1  410.28    2.77
   3   4  -1  418.04    3.48
   3   4   1  353.70    3.17
   3   4   1  411.87    2.30
   3   4   1  391.84    2.22
   3   4   1  418.28    3.48
   4  -3  -1    0.08    0.16
   4  -3   1  343.33    3.17
   4  -3   1  272.73    2.85
   4  -3   1    0.08    0.16
  -4   3  -3  555.91    4.04
  -4   3  -3  453.50    3.72
  -4   3  -3  465.05    3.56
  -4   3   3  523.62    3.96
  -4   3   3  307.08    3.88
  -3  -4  -3  607.67    4.35
  -3  -4  -3  628.96    3.40
  -3  -4  -3  656.11    4.35
  -3  -4   3  617.64    4.67
  -3  -4   3  694.97    4.12
  -3  -4   3  680.48    4.51
   3   4  -3  557.02    4.12
   3   4  -3  675.65    3.96
   3   4  -3  699.08    4.43
   3   4   3  623.26    4.12
   3   4   3  661.72    2.14
   3   4   3  697.81    3.56
   3   4   3  722.19    4.51
   4  -3  -3  529.00    4.19
   4  -3  -3    0.00    0.16
   4  -3   3  588.67    4.19
   4  -3   3  452.15    4.51
   4  -3   3   -0.08    0.16
  -4   3  -5  626.98    4.51
  -4   3   5  754.09    4.91
  -3  -4  -5  842.33    5.14
  -3  -4  -5  892.19    4.67
  -3  -4  -5  947.75    5.14
  -3  -4  -5  952.42    5.14
  -3  -4   5  812.02    5.30
  -3  -4   5  973.55    5.38
  -3  -4   5  943.48    2.61
  -3  -4   5 1000.07    5.46
   3   4  -5  958.04    5.22
   3   4  -5  774.11    2.37
   3   4  -5  996.50    5.30
   3   4   5 1014.31    4.99
   3   4   5 1031.09    5.38
   4  -3  -5  725.12    5.94
   4  -3  -5    0.16    0.16
   4  -3   5    0.00    0.16
  -4   3  -7   -6.41    3.17
  -4   3  -7   17.17    1.98
  -4   3  -7   23.19    1.66
  -4   3  -7   16.70    1.66
  -4   3  -7   25.72    1.42
  -4   3   7    8.63    2.37
  -4   3   7   19.71    1.66
  -4   3   7   18.68    1.74
  -3  -4  -7   20.50    1.98
  -3  -4  -7   19.15    1.58
  -3  -4  -7   15.04    1.58
  -3  -4  -7   13.38    1.50
  -3  -4   7   16.86    2.06
  -3  -4   7   35.14    2.61
  -3  -4   7   17.02    1.03
  -3  -4   7   12.03    1.19
   3   4  -7    8.07    2.06
   3   4  -7   19.63    1.66
   3   4  -7   12.82    1.03
   3   4  -7   19.23    1.66
   3   4   7   17.97    2.14
   3   4   7   15.83    1.50
   3   4   7   20.42    1.66
   4  -3  -7    9.34    1.90
   4  -3  -7   21.53    1.74
   4  -3  -7    0.24    0.16
   4  -3   7   22.40    1.74
   4  -3   7   22.71    1.74
   4  -3   7   -0.16    0.16
  -4   3  -9   11.48    3.64
  -4   3  -9  652.70    4.83
  -4   3  -9  627.22    4.99
  -4   3  -9  479.30    4.51
  -4   3  -9  597.38    3.88
  -4   3   9  657.93    5.62
  -4   3   9  666.24    5.14
  -4   3   9  613.37    4.59
  -3  -4  -9  753.14    7.20
  -3  -4  -9  645.82    5.14
  -3  -4  -9  683.73    2.69
  -3  -4  -9  679.53    5.07
  -3  -4  -9  689.82    4.43
  -3  -4  -9  708.26    4.59
  -3  -4   9  635.61    6.09
  -3  -4   9  930.82    7.12
  -3  -4   9  700.51    3.80
  -3  -4   9  701.93    4.99
   3   4  -9  605.85    5.62
   3   4  -9 1019.46    7.91
   3   4  -9  633.00    3.56
   3   4  -9  732.95    4.67
   3   4   9  796.74    5.78
   3   4   9  765.56    5.46
   3   4   9  757.57    4.67
   4  -3  -9  613.76    5.54
   4  -3  -9  590.26    4.91
   4  -3  -9  601.65    4.99
   4  -3  -9    0.24    0.16
   4  -3   9   41.15    4.35
   4  -3   9  628.80    5.07
   4  -3   9  537.63    4.91
   4  -3   9    0.32    0.16
  -4   3 -11    6.81    3.72
  -4   3 -11  642.89    5.22
  -4   3 -11  600.15    5.14
  -4   3 -11  497.03    4.83
  -4   3 -11  596.19    3.80
  -4   3  11  641.54    6.17
  -4   3  11  653.34    5.46
  -4   3  11  636.56    4.67
  -3  -4 -11  711.19    7.52
  -3  -4 -11  624.21    5.46
  -3  -4 -11  664.34    3.24
  -3  -4 -11  615.66    5.22
  -3  -4 -11  652.54    4.35
  -3  -4 -11  643.68    4.35
  -3  -4  11  607.51    6.17
  -3  -4  11  689.11    5.78
  -3  -4  11  665.37    4.27
  -3  -4  11  643.44    4.91
   3   4 -11  588.20    5.94
   3   4 -11  669.16    5.62
   3   4 -11  589.39    4.83
   3   4 -11  656.18    4.43
   3   4  11  697.81    5.86
   3   4  11  712.61    5.70
   3   4  11  695.28    4.51
   4  -3 -11  589.07    6.01
   4  -3 -11  580.44    5.22
   4  -3 -11  608.70    5.22
   4  -3 -11    3.48    0.47
   4  -3  11    7.76    3.56
   4  -3  11  652.15    5.38
   4  -3  11  568.02    5.30
  -4   3 -13   17.02    4.19
  -4   3 -13  592.32    5.46
  -4   3 -13  588.60    5.38
  -4   3 -13  482.62    5.07
  -4   3 -13  570.08    3.64
  -4   3  13  660.54    6.81
  -4   3  13  637.43    5.70
  -4   3  13  620.81    4.67
  -3  -4 -13  678.42    7.84
  -3  -4 -13  582.34    5.62
  -3  -4 -13  639.01    3.72
  -3  -4 -13  542.45    5.38
  -3  -4 -13  604.11    4.19
  -3  -4 -13  580.68    4.19
  -3  -4  13  657.85    6.89
  -3  -4  13  918.07    8.55
  -3  -4  13  607.59    4.59
  -3  -4  13  491.33    4.91
   3   4 -13  559.07    6.41
   3   4 -13  605.69    5.70
   3   4 -13  526.31    4.19
   3   4 -13  589.70    4.27
   3   4  13  646.45    3.32
   3   4  13  658.95    5.94
   4  -3 -13  603.32    6.57
   4  -3 -13  564.22    5.46
   4  -3 -13  607.12    5.62
   4  -3 -13   28.41    1.98
   4  -3  13    4.04    3.72
   4  -3  13  624.84    5.54
   4  -3  13  563.90    5.54
   4  -3  13  436.32    3.32
  -4   3 -15  171.51    3.72
  -4   3 -15  167.07    3.40
  -4   3 -15  133.75    3.17
  -4   3 -15  156.94    2.14
  -4   3  15  197.31    5.86
  -4   3  15  156.31    3.56
  -4   3  15  165.49    2.85
  -3  -4 -15  187.81    6.49
  -3  -4 -15  164.46    3.72
  -3  -4 -15  169.21    2.45
  -3  -4 -15  150.29    3.40
  -3  -4 -15  168.50    2.53
  -3  -4 -15  153.54    2.45
  -3  -4  15  180.37    5.38
  -3  -4  15  168.50    3.72
  -3  -4  15  167.71    3.01
  -3  -4  15  131.62    3.01
   3   4 -15  166.76    5.46
   3   4 -15  169.37    3.64
   3   4 -15  144.83    2.77
   3   4 -15  161.61    2.61
   3   4  15  191.85    6.25
   3   4  15  174.35    2.22
   3   4  15  183.61    3.88
   4  -3 -15  173.72    5.22
   4  -3 -15  160.98    3.48
   4  -3 -15  170.00    3.64
   4  -3 -15   78.67    3.17
   4  -3  15  433.24    7.20
   4  -3  15  179.82    3.56
   4  -3  15  158.76    3.56
   4  -3  15  158.29    2.22
  -4   3 -17  204.98    7.28
  -4   3 -17   62.60    2.69
  -4   3 -17   50.65    2.45
  -4   3 -17   60.62    1.58
  -4   3  17   64.98    5.78
  -4   3  17   56.35    2.77
  -4   3  17   59.91    2.14
  -3  -4 -17  129.48    6.89
  -3  -4 -17   59.91    3.09
  -3  -4 -17   63.71    2.06
  -3  -4 -17   57.38    2.77
  -3  -4 -17   62.13    1.98
  -3  -4 -17   59.20    1.90
  -3  -4  17   65.93    5.14
  -3  -4  17   63.16    3.01
  -3  -4  17   64.98    2.61
  -3  -4  17   50.41    2.37
   3   4 -17   58.65    5.22
   3   4 -17   63.24    2.93
   3   4 -17   54.21    2.22
   3   4 -17   63.63    2.06
   3   4  17   74.40    6.25
   3   4  17   71.15    1.90
   3   4  17   70.75    3.32
   4  -3 -17   59.28    4.91
   4  -3 -17   59.12    2.85
   4  -3 -17   59.20    2.77
   4  -3 -17   56.75    2.30
   4  -3  17  143.96    6.33
   4  -3  17   74.00    2.85
   4  -3  17   61.81    3.01
   4  -3  17   64.42    1.66
  -4   3 -19  122.12    7.68
  -4   3 -19  239.33    4.35
  -4   3 -19  182.51    4.04
  -4   3  19  311.27    7.91
  -4   3  19  229.83    4.51
  -4   3  19  240.44    3.32
  -3  -4 -19  169.61    8.07
  -3  -4 -19  227.22    4.75
  -3  -4 -19  242.66    3.40
  -3  -4 -19  207.12    4.27
  -3  -4 -19  232.60    2.85
  -3  -4 -19  209.42    2.77
  -3  -4  19  269.72    7.20
  -3  -4  19  248.99    4.67
  -3  -4  19  258.88    4.19
  -3  -4  19  197.54    3.40
   3   4 -19  237.43    6.73
   3   4 -19  243.76    4.59
   3   4 -19  204.83    3.72
   3   4 -19  232.92    3.01
   3   4  19  277.72    8.23
   3   4  19  264.18    3.24
   3   4  19  262.36    4.99
   4  -3 -19  225.32    6.33
   4  -3 -19  264.58    4.35
   4  -3 -19  229.04    4.51
   4  -3 -19  235.22    4.43
   4  -3 -19  206.01    3.17
   4  -3  19  152.99    6.89
   4  -3  19  245.51    4.43
   4  -3  19  248.35    4.83
   4  -3  19  224.69    2.37
  -4   3 -21  804.26   11.32
  -4   3 -21 1678.65   10.61
  -4   3 -21 1302.48   15.35
  -4   3  21 1653.72   11.08
  -4   3  21 1723.68    7.84
  -3  -4 -21 1018.74   12.43
  -3  -4 -21 1774.33   13.30
  -3  -4 -21 1811.69    8.86
  -3  -4 -21 1574.57   10.92
  -3  -4 -21 1715.13    6.65
  -3  -4 -21 1612.33    6.41
  -3  -4  21 2127.87   17.02
  -3  -4  21 1859.02   11.71
  -3  -4  21 1866.85   10.53
  -3  -4  21 1724.47    7.04
  -3  -4  21 1629.58    7.68
   3   4 -21 1804.73   13.30
   3   4 -21 2660.83   17.02
   3   4 -21 1509.12    9.34
   3   4 -21 1797.05    7.12
   3   4  21  932.32   13.06
   3   4  21 2021.34   12.58
   4  -3 -21 1872.16   13.30
   4  -3 -21 1858.94   10.76
   4  -3 -21 1606.39   10.92
   4  -3 -21 1699.78   13.38
   4  -3 -21 1396.34    6.96
   4  -3  21 1796.02   10.84
   4  -3  21 1792.30   11.63
  -4   3 -23    7.68    6.17
  -4   3 -23  278.67    5.07
  -4   3 -23  225.01    4.75
  -4   3  23  356.07    8.86
  -4   3  23  271.70    5.46
  -4   3  23  296.40    3.72
  -3  -4 -23  148.55    9.10
  -3  -4 -23  290.62    5.62
  -3  -4 -23  301.62    4.35
  -3  -4 -23  255.87    5.07
  -3  -4 -23  288.72    3.01
  -3  -4 -23  261.49    2.85
  -3  -4  23  337.87    9.02
  -3  -4  23  306.29    5.62
  -3  -4  23  307.16    5.14
  -3  -4  23  279.85    3.17
  -3  -4  23  261.33    3.01
   3   4 -23  299.17    8.07
   3   4 -23  295.52    5.46
   3   4 -23  249.54    4.51
   3   4 -23  307.48    3.24
   3   4  23  209.18    8.71
   3   4  23  340.48    6.09
   4  -3 -23  283.49    7.68
   4  -3 -23  324.65    5.30
   4  -3 -23  267.27    5.30
   4  -3 -23  268.77    5.14
   4  -3 -23  234.03    3.17
   4  -3  23   14.96    5.38
   4  -3  23  293.15    5.22
   4  -3  23  312.70    5.94
  -4   3 -25   -5.38    6.17
  -4   3 -25   58.49    3.40
  -4   3 -25   44.48    3.01
  -4   3  25   90.94    8.47
  -4   3  25   58.01    3.64
  -4   3  25   64.19    2.45
  -3  -4 -25  123.86    9.81
  -3  -4 -25   61.81    4.04
  -3  -4 -25   62.52    2.93
  -3  -4 -25   47.41    3.72
  -3  -4 -25   53.58    1.82
  -3  -4 -25   53.26    1.82
  -3  -4  25  209.34   12.82
  -3  -4  25   61.73    3.72
  -3  -4  25   64.50    3.80
  -3  -4  25   59.83    2.06
  -3  -4  25   56.51    1.90
   3   4 -25   58.17    6.89
   3   4 -25   93.31    5.46
   3   4 -25   50.81    3.01
   3   4  25   37.51    6.49
   3   4  25   63.00    4.12
   4  -3 -25   66.09    6.81
   4  -3 -25   72.58    3.56
   4  -3 -25   56.43    3.64
   4  -3 -25   64.50    3.40
   4  -3 -25   50.34    2.06
   4  -3  25   -0.08    5.94
   4  -3  25   70.04    3.56
   4  -3  25   71.23    4.12
  -4   3 -27  612.34    7.68
  -4   3  27  609.09    8.23
  -4   3  27  688.95    5.22
  -3  -4 -27  162.32   13.22
  -3  -4 -27  658.80    6.73
  -3  -4  27  678.50    8.39
  -3  -4  27  714.51    8.15
  -3  -4  27  632.20    4.27
   3   4 -27  635.92    8.07
   3   4 -27  540.00    6.81
   3   4  27  710.87    9.73
   4  -3 -27  880.16   15.51
   4  -3 -27  696.23    7.91
   4  -3 -27  567.15    7.91
   4  -3 -27  503.04    4.91
   4  -3  27  679.45    7.91
   4  -3  27  679.14    9.42
  -4   3 -29   -2.45    8.47
  -4   3 -29  219.39    5.54
  -4   3  29  211.63    5.94
  -4   3  29  266.48    3.80
  -3  -4 -29   48.44    9.89
  -3  -4 -29  262.84    5.07
  -3  -4  29  270.91    6.25
  -3  -4  29  274.47    6.33
   3   4 -29  252.47    9.81
   3   4 -29  250.73    6.09
   3   4 -29  220.97    5.14
   3   4  29  287.61    7.12
   4  -3 -29  239.09   10.37
   4  -3 -29  276.13    5.94
   4  -3 -29  203.24    5.94
   4  -3  29  228.89    6.09
   4  -3  29  269.09    6.96
  -4   3 -31 1090.21   10.68
  -4   3  31 1062.27   11.40
  -4   3  31 1221.91    6.65
  -3  -4 -31  773.24   16.62
  -3  -4 -31 1178.62    9.66
  -3  -4  31 1239.56   11.87
  -3  -4  31 1242.41   11.71
   3   4 -31 1186.45   15.43
   3   4 -31 1127.49   11.40
   3   4  31 1310.15   12.82
   4  -3 -31 1242.56   15.35
   4  -3 -31 1260.37   11.24
   4  -3 -31 1017.79   11.08
   4  -3  31 1231.56   12.43
  -4   3 -33   19.39    8.63
  -4   3 -33  206.49    5.86
  -4   3  33  206.25    6.33
  -4   3  33  242.34    4.19
  -3  -4 -33    2.93    9.50
  -3  -4 -33  209.73    5.22
  -3  -4  33  215.51    6.41
  -3  -4  33  226.35    6.57
   3   4 -33  238.07   11.79
   3   4 -33  199.29    6.09
   3   4  33  225.88    7.12
   4  -3 -33  165.97   12.35
   4  -3 -33  239.57    6.17
   4  -3 -33  193.82    6.33
   4  -3  33  222.95    6.96
  -4   3 -35   -1.27    9.42
  -4   3 -35   14.56    2.45
  -4   3  35   16.22    3.32
  -3  -4 -35  135.81   13.53
  -3  -4 -35   16.46    2.53
  -3  -4  35   10.92    2.45
  -3  -4  35   15.43    3.24
   3   4 -35   29.84    7.44
   3   4 -35   14.25    2.69
   3   4  35   12.98    3.48
   4  -3 -35    7.99    8.55
   4  -3 -35   19.79    2.85
   4  -3 -35   12.58    3.09
   4  -3  35   18.52    3.64
  -4   3 -37   75.58   14.56
  -4   3 -37    1.82    2.45
  -4   3  37    5.86    3.32
  -3  -4 -37  118.48   13.85
  -3  -4 -37    0.24    2.22
  -3  -4  37    2.45    3.17
   3   4 -37    6.49    8.47
   3   4 -37    8.23    2.85
   3   4  37    2.45    3.56
   4  -3 -37   56.83   10.53
   4  -3 -37    4.75    2.69
   4  -3 -37    4.83    3.09
   4  -3  37    2.85    3.64
  -4   3 -39   40.28    4.99
  -4   3  39   49.86    5.86
  -3  -4 -39   78.12   14.25
  -3  -4 -39   39.10    4.75
  -3  -4  39   45.35    4.51
   3   4 -39   57.06    9.81
   3   4 -39   35.30    3.56
   3   4  39   41.47    4.83
   4  -3 -39  199.29   14.09
   4  -3 -39   53.82    5.38
   4  -3 -39   36.33    4.12
   4  -3  39   54.45    6.57
  -4   3 -41   71.78    5.38
  -4   3  41   70.20    6.65
  -3  -4 -41   43.37   15.43
  -3  -4 -41   81.12    5.22
  -3  -4  41   79.70    6.81
   3   4 -41  105.50   12.35
   3   4 -41   79.62    5.78
   3   4  41   88.25    7.04
   4  -3 -41  114.92   12.19
   4  -3 -41   76.14    5.62
   4  -3 -41   64.27    5.86
   4  -3  41   90.70    5.22
   4  -3  41   90.62    7.52
  -4   3 -43   13.14    3.09
  -4   3  43   13.14    3.88
  -3  -4 -43   13.38    3.17
  -3  -4  43    5.07    3.80
   3   4 -43   11.79   10.53
   3   4 -43    8.71    3.24
   3   4  43    4.19    4.04
   4  -3 -43   10.45   10.84
   4  -3 -43   14.48    3.24
   4  -3 -43    8.31    3.64
   4  -3  43   13.45    2.77
   4  -3  43    5.86    4.19
  -4   3 -45   -1.82    2.61
  -4   3  45   -5.07    3.48
  -3  -4 -45    0.00    4.43
  -3  -4  45   -1.03    3.64
   3   4 -45   -6.01    9.89
   3   4 -45    1.42    2.61
   3   4  45    1.03    4.04
   4  -3 -45   -4.83   11.56
   4  -3 -45   -1.42    2.69
   4  -3 -45    1.50    3.56
   4  -3  45    4.35    2.77
   4  -3  45    1.66    5.30
  -4   3 -47   -1.98    2.77
  -4   3  47   -1.58    3.88
  -3  -4 -47    3.64    3.01
  -3  -4  47   -2.06    3.80
   3   4 -47    4.19   10.45
   3   4 -47    1.82    3.01
   3   4  47   -1.35    4.12
   4  -3 -47   -5.54   13.14
   4  -3 -47    0.95    2.93
   4  -3 -47    2.30    3.64
   4  -3  47    3.17    2.93
   4  -3  47    3.09    4.43
  -4   3 -49   72.26    6.25
  -4   3  49   75.19    7.84
  -3  -4 -49   83.58    6.01
  -3  -4  49   71.86    7.68
   3   4 -49   85.16   13.06
   3   4 -49   73.45    7.91
   3   4  49   92.68    8.63
   4  -3 -49   81.84    6.41
   4  -3 -49   68.93    7.12
   4  -3  49   86.58    6.57
   4  -3  49   98.53    8.31
  -4   3  51   42.03    5.54
  -3  -4 -51   48.91    6.01
  -3  -4  51   40.44    5.46
   3   4  51   54.61    6.25
   4  -3 -51   39.10    5.46
   4  -3  51   58.80    6.33
  -4   2   0    1.03    0.24
  -2  -4   0  840.43    4.51
  -2  -4   0  905.25    4.67
   2   4   0  857.45    2.85
   2   4   0  913.80    4.67
   4  -2   0  428.49    3.24
  -4   2  -2  298.37    2.77
  -4   2  -2    0.08    0.16
  -4   2   2  273.84    2.61
  -4   2   2    0.40    0.16
  -2  -4  -2  284.13    2.53
  -2  -4  -2  341.59    1.74
  -2  -4  -2  323.86    2.30
  -2  -4  -2  327.97    2.30
  -2  -4  -2  311.51    2.85
  -2  -4  -2  328.84    2.93
  -2  -4   2  287.29    2.69
  -2  -4   2  347.36    2.61
  -2  -4   2  250.10    1.35
  -2  -4   2  308.42    2.85
  -2  -4   2  327.18    2.93
   2   4  -2  283.26    2.61
   2   4  -2  337.95    2.61
   2   4  -2  262.36    1.35
   2   4  -2  335.25    3.01
   2   4   2  301.22    2.61
   2   4   2  321.56    1.90
   2   4   2  308.50    2.22
   2   4   2  329.56    2.93
   2   4   2  337.31    3.01
   4  -2  -2  267.27    2.61
   4  -2  -2  150.14    2.14
   4  -2   2  307.32    2.85
   4  -2   2  203.48    2.37
  -4   2  -4  510.72    3.48
  -4   2  -4  474.23    3.64
  -4   2  -4   -0.08    0.08
  -4   2   4  503.52    3.64
  -4   2   4  402.61    4.19
  -4   2   4    0.16    0.16
  -2  -4  -4  481.28    3.48
  -2  -4  -4  517.76    3.32
  -2  -4  -4  505.65    3.64
  -2  -4  -4  568.02    3.88
  -2  -4   4  440.12    3.64
  -2  -4   4  531.45    3.64
  -2  -4   4  404.66    1.90
  -2  -4   4  493.94    3.56
  -2  -4   4  571.82    3.80
   2   4  -4  463.94    3.72
   2   4  -4  515.78    3.64
   2   4  -4  367.47    1.82
   2   4  -4  561.29    3.80
   2   4   4  534.22    3.72
   2   4   4  539.84    3.48
   2   4   4  523.62    3.72
   2   4   4  550.61    3.80
   4  -2  -4  477.24    3.56
   4  -2  -4  415.98    3.40
   4  -2   4  540.48    3.56
   4  -2   4  721.32    5.54
  -4   2  -6    0.40    0.16
  -4   2   6    0.24    0.16
  -4   2  -8    0.63    0.16
  -4   2   8    0.32    0.16
  -4   2 -10  553.53    4.75
  -4   2 -10  501.62    4.43
  -4   2 -10  411.95    4.27
  -4   2 -10    7.52    0.47
  -4   2  10  577.28    5.78
  -4   2  10  559.15    4.75
  -4   2  10    0.16    0.24
  -2  -4 -10  648.03    6.73
  -2  -4 -10  587.01    4.91
  -2  -4 -10  618.04    2.93
  -2  -4 -10  554.56    4.83
  -2  -4 -10  582.03    4.04
  -2  -4 -10  631.57    4.12
  -2  -4  10  573.16    5.70
  -2  -4  10  590.26    5.07
  -2  -4  10  615.43    4.04
  -2  -4  10  567.31    3.96
  -2  -4  10  613.21    4.04
   2   4 -10  532.17    5.70
   2   4 -10  579.41    4.99
   2   4 -10  514.75    3.72
   2   4 -10  610.68    4.04
   2   4  10  676.84    6.73
   2   4  10  636.64    5.22
   2   4  10  588.91    3.96
   4  -2 -10  530.03    5.54
   4  -2 -10  476.61    4.43
   4  -2 -10  497.90    4.51
   4  -2 -10  504.86    4.04
   4  -2  10  208.94    5.30
   4  -2  10  527.81    4.59
   4  -2  10  461.89    4.59
   4  -2  10  523.86    3.48
  -4   2 -12   -4.75    3.80
  -4   2 -12    5.22    1.42
  -4   2 -12    2.45    0.95
  -4   2 -12    2.22    1.03
  -4   2 -12    3.72    0.63
  -4   2  12    7.68    2.69
  -4   2  12    4.27    1.19
  -2  -4 -12    9.34    3.88
  -2  -4 -12    7.84    1.50
  -2  -4 -12    5.30    0.71
  -2  -4 -12   17.33    1.90
  -2  -4 -12    6.81    1.03
  -2  -4 -12   12.74    1.50
  -2  -4  12    9.81    2.77
  -2  -4  12   13.38    1.35
  -2  -4  12   11.40    1.42
  -2  -4  12    5.78    1.03
  -2  -4  12   15.59    1.50
   2   4 -12    6.49    2.85
   2   4 -12    6.89    1.27
   2   4 -12    6.73    0.95
   2   4 -12    8.07    1.03
   2   4  12    5.07    3.64
   2   4  12   11.00    1.50
   2   4  12    8.23    1.03
   4  -2 -12    6.17    2.77
   4  -2 -12    3.64    1.19
   4  -2 -12    4.12    1.11
   4  -2 -12    8.39    1.11
   4  -2  12    4.35    3.80
   4  -2  12    3.96    1.03
   4  -2  12    4.43    1.27
   4  -2  12    5.62    0.87
  -4   2 -14  123.94    3.32
  -4   2 -14  122.44    2.85
  -4   2 -14   95.61    2.77
  -4   2 -14  116.18    1.74
  -4   2  14  120.85    4.99
  -4   2  14  114.68    3.01
  -4   2  14   48.12    1.82
  -2  -4 -14  125.05    5.86
  -2  -4 -14  125.68    3.32
  -2  -4 -14  137.63    2.22
  -2  -4 -14  124.57    3.17
  -2  -4 -14  128.93    2.30
  -2  -4 -14  143.88    2.30
  -2  -4  14  135.49    5.14
  -2  -4  14  144.04    3.32
  -2  -4  14  133.04    2.85
  -2  -4  14  126.00    2.22
  -2  -4  14  133.60    2.30
   2   4 -14  136.05    5.07
   2   4 -14  188.20    4.75
   2   4 -14  116.34    2.53
   2   4 -14  141.35    2.30
   2   4  14  137.24    5.70
   2   4  14  149.66    3.56
   4  -2 -14  126.00    4.91
   4  -2 -14  116.42    3.01
   4  -2 -14  127.42    3.09
   4  -2 -14  108.19    2.30
   4  -2  14  113.41    3.24
   4  -2  14  120.62    3.17
   4  -2  14  118.72    1.90
  -4   2 -16 1495.43   11.08
  -4   2 -16  623.10    6.17
  -4   2 -16  614.16    5.70
  -4   2 -16  494.97    5.46
  -4   2 -16  565.01    3.17
  -4   2  16  700.11    7.99
  -4   2  16  598.49    5.94
  -4   2  16  572.92    4.59
  -2  -4 -16  637.98    8.63
  -2  -4 -16  623.66    6.17
  -2  -4 -16  662.20    4.59
  -2  -4 -16  605.29    6.09
  -2  -4 -16  646.61    4.19
  -2  -4 -16  642.41    4.19
  -2  -4  16  739.92    8.07
  -2  -4  16  660.62    6.41
  -2  -4  16  664.49    5.62
  -2  -4  16  602.29    4.04
  -2  -4  16  602.52    4.04
   2   4 -16  606.56    7.44
   2   4 -16  646.85    6.25
   2   4 -16  527.65    4.91
   2   4 -16  641.86    4.12
   2   4  16  672.17    8.15
   2   4  16  710.95    6.81
   4  -2 -16  584.16    7.20
   4  -2 -16  599.12    5.94
   4  -2 -16  640.28    6.01
   4  -2 -16  531.53    4.12
   4  -2  16  326.55    7.28
   4  -2  16  609.57    6.25
   4  -2  16  593.74    3.40
  -4   2 -18 1144.98   11.32
  -4   2 -18 1440.74    9.50
  -4   2 -18 1393.73    8.79
  -4   2 -18 1097.97    8.31
  -4   2  18 1667.09   11.71
  -4   2  18 1382.41    9.26
  -4   2  18 1389.61    6.73
  -2  -4 -18 1421.43   12.27
  -2  -4 -18 1387.48    9.42
  -2  -4 -18 1485.77    7.28
  -2  -4 -18 1282.69    9.10
  -2  -4 -18 1400.69    5.94
  -2  -4 -18 1423.01    5.94
  -2  -4  18 1879.12   12.50
  -2  -4  18 1473.35    9.73
  -2  -4  18 1479.60    8.71
  -2  -4  18 1360.17    5.78
  -2  -4  18 1332.63    5.70
   2   4 -18 1420.16   10.76
   2   4 -18 1421.67    9.50
   2   4 -18 1241.06    7.84
   2   4 -18 1456.57    5.94
   2   4  18 1467.73   11.79
   2   4  18 1593.17   10.29
   4  -2 -18 1397.84   10.53
   4  -2 -18 1551.78    9.26
   4  -2 -18 1368.25    9.18
   4  -2 -18 1383.92    9.10
   4  -2 -18 1208.53    6.09
   4  -2  18 1625.54   12.19
   4  -2  18 1484.19    9.89
   4  -2  18 1382.25    4.75
  -4   2 -20  171.27    7.99
  -4   2 -20    2.61    1.35
  -4   2 -20    0.95    1.35
  -4   2  20  -12.03    4.91
  -4   2  20    0.87    1.58
  -4   2  20    1.58    1.11
  -2  -4 -20   -2.14    1.74
  -2  -4 -20    0.55    1.11
  -2  -4 -20    1.66    1.42
  -2  -4 -20    0.87    1.03
  -2  -4 -20    2.45    1.03
  -2  -4  20  -16.54    5.70
  -2  -4  20    4.19    1.66
  -2  -4  20    2.30    1.58
  -2  -4  20    3.32    1.03
  -2  -4  20    1.42    0.95
   2   4 -20    1.42    3.88
   2   4 -20    3.96    1.58
   2   4 -20    1.03    1.27
   2   4  20   -9.42    4.75
   2   4  20    2.45    1.82
   4  -2 -20   -2.06    3.80
   4  -2 -20   -0.47    1.27
   4  -2 -20    0.16    1.50
   4  -2 -20    1.19    1.50
   4  -2 -20    5.22    1.11
   4  -2  20   94.97    7.20
   4  -2  20   -0.79    1.74
  -4   2 -22 1965.55   15.67
  -4   2 -22   36.49    2.85
  -4   2 -22   31.26    2.77
  -4   2  22   60.31    7.04
  -4   2  22   41.39    3.17
  -4   2  22   40.13    2.06
  -2  -4 -22  289.35    9.81
  -2  -4 -22   39.18    3.48
  -2  -4 -22   42.82    2.53
  -2  -4 -22   42.98    3.09
  -2  -4 -22   36.17    1.74
  -2  -4 -22   49.86    1.82
  -2  -4  22  101.07    7.68
  -2  -4  22   47.80    3.32
  -2  -4  22   48.75    3.24
  -2  -4  22   42.42    1.82
  -2  -4  22   38.70    1.66
   2   4 -22   59.52    6.25
   2   4 -22   42.90    3.24
   2   4 -22   42.90    2.69
   2   4  22   61.65    7.36
   2   4  22   49.70    3.64
   4  -2 -22   49.39    6.09
   4  -2 -22   45.90    3.09
   4  -2 -22   38.23    3.17
   4  -2 -22   40.68    3.88
   4  -2 -22   35.46    1.98
   4  -2  22 1856.88   15.12
   4  -2  22   53.50    3.72
  -4   2 -24  133.28    9.66
  -4   2 -24   27.46    2.85
  -4   2 -24   22.64    2.61
  -4   2  24   46.22    6.65
  -4   2  24   30.39    3.17
  -4   2  24   27.54    2.06
  -2  -4 -24   41.79    7.60
  -2  -4 -24   29.13    2.77
  -2  -4 -24   25.33    2.53
  -2  -4 -24   21.84    2.22
  -2  -4 -24   20.34    1.50
  -2  -4 -24   26.28    1.58
  -2  -4  24   38.07    6.17
  -2  -4  24   30.23    3.32
  -2  -4  24   29.52    3.24
  -2  -4  24   27.54    1.66
   2   4 -24   34.19    5.14
   2   4 -24   45.75    4.67
   2   4 -24   23.90    2.53
   2   4  24   88.01    7.91
   2   4  24   34.11    3.80
   4  -2 -24   39.26    5.22
   4  -2 -24   34.90    3.17
   4  -2 -24   29.44    3.17
   4  -2 -24   29.36    3.01
   4  -2 -24   20.58    1.90
   4  -2  24  245.35    9.10
   4  -2  24   36.88    3.64
  -4   2 -26  262.52   12.11
  -4   2 -26   86.74    3.80
  -4   2 -26   62.29    4.04
  -4   2  26   98.38    4.43
  -4   2  26   95.84    2.61
  -2  -4 -26  269.33   10.84
  -2  -4 -26   98.69    3.48
  -2  -4  26   99.64    4.27
  -2  -4  26  105.82    4.35
   2   4 -26   85.16    7.68
   2   4 -26   89.91    4.12
   2   4 -26   74.63    3.40
   2   4  26  101.70    4.99
   4  -2 -26   90.15    7.44
   4  -2 -26   96.16    4.04
   4  -2 -26   86.50    3.96
   4  -2 -26   79.54    3.80
   4  -2 -26   68.30    2.14
   4  -2  26  103.28    4.67
  -4   2 -28  372.06   13.14
  -4   2 -28   69.88    3.96
  -4   2  28   80.81    4.67
  -4   2  28   79.54    2.69
  -2  -4 -28  375.93   14.01
  -2  -4 -28   84.84    3.72
  -2  -4  28   79.46    4.35
  -2  -4  28   86.66    4.67
   2   4 -28   87.85    8.86
   2   4 -28   74.16    4.19
   2   4 -28   51.84    3.48
   2   4  28   75.82    5.22
   4  -2 -28  123.23    8.86
   4  -2 -28   88.88    4.35
   4  -2 -28   67.35    4.43
   4  -2 -28   67.19    2.22
   4  -2  28   86.27    5.14
  -4   2 -30  299.48   13.14
  -4   2 -30   35.61    3.88
  -4   2  30   46.38    4.75
  -2  -4 -30   54.85   10.13
  -2  -4 -30   32.29    3.56
  -2  -4  30   40.05    4.35
  -2  -4  30   45.67    4.75
   2   4 -30  105.82    9.10
   2   4 -30   18.36    2.53
   2   4  30   26.04    3.40
   4  -2 -30   58.96    7.12
   4  -2 -30   39.89    4.19
   4  -2 -30   39.49    4.43
   4  -2  30   53.58    5.46
  -4   2 -32  147.68   11.87
  -4   2 -32  444.32    7.28
  -4   2  32  464.73    8.23
  -2  -4 -32  202.06   13.69
  -2  -4 -32  457.69    6.73
  -2  -4  32  456.35    7.91
  -2  -4  32  479.93    8.07
   2   4 -32  515.55   12.74
   2   4 -32  429.52    7.68
   2   4  32  497.82    9.02
   4  -2 -32  508.34   12.90
   4  -2 -32  493.07    7.76
   4  -2 -32  409.10    7.52
   4  -2  32  247.33    5.86
   4  -2  32  521.48    8.86
  -4   2 -34   32.37    9.66
  -4   2 -34   14.17    2.53
  -4   2  34   13.14    3.17
  -2  -4 -34  105.18   11.16
  -2  -4 -34    9.58    2.30
  -2  -4  34   11.56    2.69
  -2  -4  34   16.46    3.24
   2   4 -34   17.97    7.12
   2   4 -34   18.52    2.93
   2   4  34   14.09    3.48
   4  -2 -34   41.39    7.28
   4  -2 -34   16.22    2.77
   4  -2 -34   12.03    2.85
   4  -2  34   19.07    2.30
   4  -2  34   17.89    3.64
  -4   2 -36  203.32   16.94
  -4   2 -36  112.46    5.22
  -4   2  36  109.54    5.94
  -2  -4 -36   10.29   11.79
  -2  -4 -36  126.16    4.99
  -2  -4  36  127.98    5.94
  -2  -4  36  150.06    6.49
   2   4 -36  179.58   13.38
   2   4 -36  123.46    5.70
   2   4  36  135.10    6.96
   4  -2 -36   81.44   12.27
   4  -2 -36  134.47    5.62
   4  -2 -36  114.36    5.94
   4  -2  36  144.04    5.22
   4  -2  36  137.16    6.65
  -4   2 -38  629.59   23.98
  -4   2 -38   84.68    5.38
  -4   2  38   90.30    6.57
  -2  -4 -38  212.66   20.26
  -2  -4 -38   99.01    5.14
  -2  -4  38  104.63    6.09
  -2  -4  38   86.50    6.49
   2   4 -38  139.69   12.98
   2   4 -38   86.43    5.70
   2   4  38   99.33    7.12
   4  -2 -38   94.26    5.78
   4  -2 -38   77.01    5.78
   4  -2  38  106.05    5.46
   4  -2  38   98.85    6.89
  -4   2 -40  231.50   22.40
  -4   2 -40   49.94    5.14
  -4   2  40   53.50    6.41
  -2  -4 -40   40.52   16.62
  -2  -4 -40   41.23    4.99
  -2  -4  40   48.28    4.83
   2   4 -40   61.50   11.40
   2   4 -40   45.67    5.54
   2   4  40   51.92    5.14
   4  -2 -40   20.81   12.74
   4  -2 -40   49.86    5.54
   4  -2 -40   49.70    6.01
   4  -2  40   52.00    5.07
   4  -2  40   49.94    5.14
  -4   2 -42   17.17    2.93
  -4   2  42   23.19    4.12
  -2  -4 -42   22.87    3.17
  -2  -4  42   20.58    4.27
   2   4 -42   35.06   11.40
   2   4 -42   24.53    3.64
   2   4  42   20.26    4.43
   4  -2 -42   35.93   13.22
   4  -2 -42   23.82    3.40
   4  -2 -42   16.62    3.72
   4  -2  42   31.90    3.48
   4  -2  42   23.82    4.67
  -4   2 -44   -0.79    2.45
  -4   2  44   -2.06    3.40
  -2  -4 -44    0.71    2.61
  -2  -4  44   -3.24    3.48
   2   4 -44   -3.40    2.53
   2   4  44    1.11    4.51
   4  -2 -44   -0.08    2.85
   4  -2 -44    4.27    3.40
   4  -2  44    0.40    2.53
   4  -2  44    2.69    4.12
  -4   2 -46    0.71    2.69
  -4   2  46    0.32    4.59
  -2  -4 -46   -3.01    2.53
  -2  -4  46    1.19    3.88
   2   4 -46   -1.03   11.08
   2   4 -46    4.12    3.09
   2   4  46   -4.59    3.96
   4  -2 -46   -2.37   13.38
   4  -2 -46    3.17    3.01
   4  -2 -46   -0.24    4.43
   4  -2  46    2.30    2.77
   4  -2  46    0.47    4.27
  -4   2 -48   21.61   13.85
  -4   2 -48    0.71    2.85
  -4   2  48    1.90    4.19
  -2  -4 -48    2.06    3.24
   2   4 -48   16.94   12.82
   2   4 -48    2.22    3.32
   2   4  48    5.38    4.51
   4  -2 -48   -4.59   14.64
   4  -2 -48    0.63    3.17
   4  -2 -48   -0.55    3.72
   4  -2  48   -0.71    5.22
   4  -2  48    4.43    4.67
  -4   2 -50    3.24    3.24
  -4   2  50    7.68    4.67
  -2  -4  50    4.75    4.75
   2   4 -50    6.73   12.98
   2   4  50    4.67    4.99
   4  -2 -50    6.65    3.72
   4  -2 -50    4.75    4.27
   4  -2  50    7.76    5.30
  -4   2  52    3.32    4.59
  -2  -4 -52   -0.79    3.48
  -2  -4 -52    3.09    4.75
  -2  -4  52   -0.63    4.67
   2   4  52    0.79    4.99
   4  -2 -52    1.42    4.35
   4  -2  52    7.04    5.38
  -1  -4  -3  929.87    4.19
  -4   1  -7   83.18    6.65
  -4   1 -11  248.91    3.64
  -4   1 -11  236.48    3.17
  -4   1 -11  202.53    3.24
  -4   1 -11   96.24    1.50
  -4   1  11  248.43    4.67
  -4   1  11  216.86    3.24
  -4   1  11    5.14    0.55
  -1  -4 -11  257.06    5.46
  -1  -4 -11  261.57    3.64
  -1  -4 -11  272.65    2.37
  -1  -4 -11  247.25    3.48
  -1  -4 -11  250.33    2.77
  -1  -4  11  322.20    5.14
  -1  -4  11  388.99    5.46
  -1  -4  11  248.83    2.61
  -1  -4  11  265.37    2.69
   1   4 -11  251.36    4.75
   1   4 -11  209.10    5.54
   1   4 -11  211.87    2.77
   1   4  11  275.50    5.22
   1   4  11  260.23    3.72
   1   4  11  261.02    2.77
   4  -1 -11  222.24    4.67
   4  -1 -11  232.45    3.24
   4  -1 -11  224.61    3.17
   4  -1 -11  217.96    2.69
   4  -1  11  241.47    3.56
   4  -1  11  245.90    2.37
  -4   1 -13   14.48    0.47
  -4   1 -15 1296.30    8.39
  -4   1 -15 1225.31    7.36
  -4   1 -15 1009.17    7.36
  -4   1 -15    0.00    0.08
  -4   1  15 1397.92    9.58
  -4   1  15 1259.18    7.84
  -4   1  15    0.08    0.16
  -1  -4 -15 1241.06    9.89
  -1  -4 -15 1415.02    6.41
  -1  -4 -15 1249.45    8.23
  -1  -4 -15 1282.06    5.62
  -1  -4 -15 1396.58    5.86
  -1  -4  15 2249.36   12.82
  -1  -4  15 1368.88    8.63
  -1  -4  15 1364.53    7.68
  -1  -4  15 1264.57    5.22
  -1  -4  15 1349.73    5.38
   1   4 -15 1312.76    9.18
   1   4 -15 1107.78    6.81
   1   4  15 1434.65   10.05
   1   4  15 1331.13    5.70
   4  -1 -15 1241.38    9.26
   4  -1 -15 1351.31    8.15
   4  -1 -15 1272.48    7.84
   4  -1 -15 1087.28    5.46
   4  -1  15 1227.76    4.59
  -4   1 -17 1004.50   10.05
  -4   1 -17 2054.27   11.00
  -4   1 -17 1996.02    9.81
  -4   1 -17 1601.09    9.73
  -4   1  17 2419.36   12.98
  -4   1  17    0.32    0.24
  -1  -4 -17 2102.47   13.14
  -1  -4 -17 2269.94    8.79
  -1  -4 -17 1928.27   10.68
  -1  -4 -17 1914.58    6.89
  -1  -4 -17 2185.25    7.28
  -1  -4  17 3039.22   14.80
  -1  -4  17 2230.44   10.45
  -1  -4  17 2078.72    6.57
  -1  -4  17 2080.07    6.57
   1   4 -17 1748.85    9.10
   1   4  17 2421.89   13.53
   4  -1 -17 1999.10   11.95
   4  -1 -17 1943.78   10.13
   4  -1 -17 1704.69    6.81
  -4   1 -19   31.10    3.24
  -4   1 -19   23.74    2.37
  -4   1 -19   25.17    2.45
  -4   1  19   64.74    6.96
  -4   1  19   27.62    2.85
  -1  -4 -19   17.57    5.78
  -1  -4 -19   26.12    2.14
  -1  -4 -19   25.01    2.77
  -1  -4 -19   18.84    1.58
  -1  -4 -19   30.95    1.82
  -1  -4  19   11.63    5.54
  -1  -4  19   28.33    2.77
  -1  -4  19   32.77    2.85
  -1  -4  19   28.41    1.58
  -1  -4  19   26.51    1.58
   1   4 -19   21.84    4.12
   1   4 -19   16.54    1.82
   1   4 -19   19.87    2.30
   1   4  19   26.67    5.14
   1   4  19   23.27    2.37
   1   4  19   27.62    1.74
   4  -1 -19   52.95    5.70
   4  -1 -19   29.20    2.69
   4  -1 -19   24.69    2.53
   4  -1 -19   25.09    2.61
   4  -1 -19   22.08    1.74
   4  -1  19   32.84    3.24
  -4   1 -21  265.69    8.94
  -4   1 -21  345.78    4.99
  -4   1 -21  272.26    8.07
  -4   1  21  145.07   10.92
  -4   1  21  340.87    5.38
  -1  -4 -21  235.85    8.86
  -1  -4 -21  362.96    4.51
  -1  -4 -21  324.89    5.78
  -1  -4 -21  270.20    2.85
  -1  -4 -21  366.44    3.32
  -1  -4  21  367.31    5.70
  -1  -4  21  384.32    5.54
  -1  -4  21  360.82    2.93
   1   4 -21  386.70    7.84
   1   4 -21  352.67    5.54
   1   4 -21  290.30    4.67
   1   4  21  391.84    6.09
   1   4  21  346.41    3.24
   4  -1 -21  349.03    7.60
   4  -1 -21  361.93    5.30
   4  -1 -21  324.81    5.22
   4  -1 -21  326.39    5.07
   4  -1 -21  270.36    3.09
   4  -1  21  352.51   10.61
   4  -1  21  137.47    3.64
   4  -1  21  377.83    5.94
  -4   1 -23  137.47    9.58
  -4   1 -23  711.35    7.91
  -4   1 -23  698.45    7.04
  -4   1 -23  543.72    6.81
  -4   1  23 1210.35   12.74
  -4   1  23  721.40    7.68
  -1  -4 -23  707.47   11.95
  -1  -4 -23  780.05    6.57
  -1  -4 -23  649.54    7.44
  -1  -4 -23  579.49    3.88
  -1  -4 -23  736.28    4.27
  -1  -4  23  440.52    9.66
  -1  -4  23  749.10    7.84
  -1  -4  23  766.75    7.68
   1   4 -23  772.68   10.05
   1   4 -23  717.92    7.68
   1   4 -23  559.71    6.41
   1   4  23  707.31   11.08
   1   4  23  804.90    8.63
   4  -1 -23  750.92    9.89
   4  -1 -23  791.05    7.76
   4  -1 -23  676.60    7.44
   4  -1 -23  528.13   11.16
   4  -1 -23  566.51    4.12
   4  -1  23  133.04    8.23
   4  -1  23  580.21    6.17
   4  -1  23  800.46    8.47
  -4   1 -25  432.52   11.16
  -4   1 -25  514.99    6.49
  -4   1 -25  395.88    6.25
  -4   1  25  722.67   11.95
  -4   1  25  517.76    7.04
  -1  -4 -25  415.35   11.56
  -1  -4 -25  587.17    6.17
  -1  -4 -25  464.26    6.73
  -1  -4 -25  387.09    3.17
  -1  -4  25  118.80    8.47
  -1  -4  25  551.71    7.20
  -1  -4  25  575.14    7.20
   1   4 -25  562.72   10.05
   1   4 -25  529.63    7.04
   1   4 -25  424.69    6.09
   1   4  25  483.73   10.68
   1   4  25  580.13    7.76
   4  -1 -25  541.03    9.66
   4  -1 -25  568.97    7.04
   4  -1 -25  488.79    6.81
   4  -1 -25  466.56    6.41
   4  -1 -25  403.16    3.56
   4  -1  25  363.91   10.37
   4  -1  25  563.19    6.41
   4  -1  25  577.91    7.76
  -4   1 -27  394.22    6.09
  -4   1  27  397.38    6.81
  -1  -4 -27  435.93    5.86
  -1  -4  27  408.62    6.73
  -1  -4  27  448.51    7.04
   1   4 -27  569.21   12.82
   1   4 -27  406.88    6.73
   1   4 -27  303.28    5.46
   4  -1 -27  423.74    6.65
   4  -1 -27  369.05    6.41
   4  -1 -27  352.82    6.17
   4  -1 -27  330.35    3.40
   4  -1  27  432.60    6.09
   4  -1  27  432.44    8.31
  -4   1 -29  386.54   12.66
  -4   1 -29 1371.49   10.92
  -4   1  29 1385.89   12.58
  -4   1  29 1421.75    7.04
  -1  -4 -29 1154.87   16.38
  -1  -4 -29 1502.87   10.53
  -1  -4  29 1451.50   11.95
  -1  -4  29 1579.48   12.35
   1   4 -29 1522.18   17.49
   1   4 -29 1357.24   11.63
   1   4 -29 1082.85    9.97
   1   4  29 1542.36   13.14
   4  -1 -29 1499.55   15.35
   4  -1 -29 1524.87   11.95
   4  -1 -29 1222.78   11.79
   4  -1 -29 1175.45    5.62
   4  -1  29 1466.30   10.92
   4  -1  29 1583.99   13.38
  -4   1 -31   20.97    9.26
  -4   1 -31   72.97    4.12
  -4   1  31   69.01    4.91
  -1  -4 -31   79.38    9.58
  -1  -4 -31   77.96    4.04
  -1  -4  31   72.89    4.51
  -1  -4  31   64.98    6.17
   1   4 -31  111.83    9.50
   1   4 -31   71.70    4.35
   1   4  31   74.79    5.07
   4  -1 -31   73.45    8.71
   4  -1 -31   67.83    4.43
   4  -1 -31   59.67    4.51
   4  -1  31   75.98    4.12
   4  -1  31   79.07    5.30
  -4   1 -33   74.08   10.53
  -4   1 -33   10.37    2.22
  -4   1  33    8.71    2.85
  -1  -4 -33    7.60    9.34
  -1  -4 -33   11.95    2.37
  -1  -4  33    5.78    2.53
  -1  -4  33   14.09    3.09
   1   4 -33   14.56    6.96
   1   4 -33    5.86    2.30
   1   4  33   11.32    3.24
   4  -1 -33  124.89   13.38
   4  -1 -33    7.36    2.45
   4  -1 -33    7.36    2.69
   4  -1  33   10.92    2.30
   4  -1  33   10.84    3.32
  -4   1 -35  123.94   14.25
  -4   1 -35   93.55    4.75
  -4   1  35   85.55    5.62
  -1  -4 -35  122.52   13.14
  -1  -4 -35   94.89    4.67
  -1  -4  35   88.80    5.14
  -1  -4  35   97.35    5.86
   1   4 -35  109.22   11.08
   1   4 -35   87.53    5.07
   1   4  35   98.38    5.94
   4  -1 -35  137.39   11.16
   4  -1 -35   91.73    5.14
   4  -1 -35   85.24    5.14
   4  -1  35   93.79    4.67
   4  -1  35  100.99    6.41
  -4   1 -37  418.20   18.04
  -4   1 -37    3.72    2.37
  -4   1  37    4.59    3.24
  -1  -4 -37    9.97    2.69
  -1  -4  37    2.77    2.77
  -1  -4  37    5.14    3.56
   1   4 -37   23.27   12.58
   1   4 -37    3.09    2.69
   1   4  37   15.43    4.04
   4  -1 -37   -1.42    2.61
   4  -1 -37    7.20    3.17
   4  -1  37    8.31    2.61
   4  -1  37    2.77    3.80
  -4   1 -39  194.38   20.26
  -4   1 -39  152.51    6.09
  -4   1  39  160.58    7.28
  -1  -4 -39  174.91    6.09
  -1  -4  39  174.35    6.96
  -1  -4  39  178.39    7.68
   1   4 -39  160.11   18.99
   1   4 -39  161.45    6.65
   1   4  39  179.89    7.84
   4  -1 -39  226.51   13.85
   4  -1 -39  168.66    6.73
   4  -1 -39  152.43    6.96
   4  -1  39  162.56    6.01
   4  -1  39  184.25    8.39
  -4   1 -41  332.88   23.74
  -4   1 -41    9.50    2.93
  -4   1  41   10.84    3.88
  -1  -4 -41    8.15    2.85
  -1  -4  41    7.20    3.24
  -1  -4  41    6.65    3.96
   1   4 -41    8.63    2.77
   1   4  41    7.91    4.12
   4  -1 -41    9.18    3.24
   4  -1 -41   12.03    3.56
   4  -1  41   13.61    2.85
   4  -1  41    8.39    4.35
  -4   1 -43    1.58    2.53
  -4   1  43    5.07    3.72
  -1  -4 -43    1.58    2.69
  -1  -4  43   -0.47    3.72
   1   4 -43   -6.49    8.55
   1   4 -43    4.43    3.09
   1   4  43    3.01    3.88
   4  -1 -43   15.91   12.66
   4  -1 -43    2.14    2.77
   4  -1 -43    2.93    3.32
   4  -1  43    2.69    3.56
   4  -1  43    5.07    4.19
  -4   1 -45   14.56    3.17
  -4   1  45   11.00    3.96
  -1  -4 -45   -7.52   11.95
  -1  -4 -45   16.94    3.24
  -1  -4  45   16.78    4.35
   1   4 -45   19.55    9.66
   1   4 -45   12.35    3.24
   1   4  45   10.53    5.30
   4  -1 -45    1.82   11.95
   4  -1 -45    9.73    3.01
   4  -1 -45   12.66    3.72
   4  -1  45   13.14    3.01
  -4   1 -47  184.01    7.04
  -4   1  47  187.65   11.71
  -1  -4 -47  198.41    7.04
  -1  -4  47  190.66    8.71
   1   4 -47  190.10   19.23
   1   4 -47  188.05    7.60
   1   4  47  200.95    9.26
   4  -1 -47   54.29   14.17
   4  -1 -47  191.92    7.52
   4  -1 -47  157.81   12.35
   4  -1  47  216.06    9.66
  -4   1 -49  147.76    7.20
  -4   1  49  161.06    8.86
  -1  -4 -49  163.83    7.28
  -1  -4 -49  161.38    9.26
  -1  -4  49  176.41    9.26
   1   4 -49  153.62    8.07
   1   4  49  159.32    9.10
   4  -1 -49   34.27   14.48
   4  -1 -49  163.99    7.60
   4  -1 -49  144.04    8.39
   4  -1  49  171.03    9.81
  -4   1  51  260.70   10.37
  -1  -4 -51  254.37    8.47
  -1  -4 -51  265.45   10.61
  -1  -4  51  283.34   10.68
   1   4  51  285.55   10.68
   4  -1 -51   31.97   14.72
   4  -1 -51  247.01    9.89
   4  -1  51  295.13   11.40
  -4   0   0   69.01    1.50
  -4   0   0   63.55    1.11
   0  -4   0   83.89    1.19
   0  -4   0   64.27    1.11
   0  -4   0   85.55    1.50
   0   4   0   80.57    1.19
   0   4   0   69.01    1.11
   0   4   0   86.90    1.50
   4   0   0   71.55    1.50
   4   0   0   66.48    1.19
   4   0   0   87.30    1.50
   0  -4  -2  669.24    3.48
   0  -4  -2  738.97    4.04
   0  -4   2  750.13    3.96
   0   4   2  696.94    3.56
   0   4   2  743.24    4.04
  -4   0  -4  101.30    1.90
  -4   0  -4  104.39    1.58
  -4   0  -4   83.73    1.66
  -4   0   4   94.50    2.22
  -4   0   4  107.00    1.50
  -4   0   4  109.85    1.82
   0  -4  -4  118.72    1.90
   0  -4  -4  116.98    1.82
   0  -4  -4  130.83    1.90
   0  -4   4  127.03    1.90
   0  -4   4   94.42    1.42
   0  -4   4  124.02    1.82
   0   4  -4  123.39    2.06
   0   4  -4  120.38    1.90
   0   4  -4  100.04    1.42
   0   4  -4  132.65    1.82
   0   4   4  121.41    1.82
   0   4   4  134.23    1.90
   4   0  -4   94.10    2.14
   4   0  -4   93.31    1.50
   4   0  -4  111.75    1.82
   4   0   4  111.12    2.06
   4   0   4   96.24    1.74
   4   0   4  109.22    1.74
   4   0   8  469.09    3.96
  -4   0 -10 1114.11    5.70
  -4   0 -10  925.27    6.01
   0  -4 -10 1225.07    7.52
   0  -4 -10 1186.53    6.89
   0  -4 -10 1226.10    6.89
   0  -4 -10 1175.21    5.38
   0  -4  10 1788.90    8.71
   0  -4  10 1219.14    6.96
   0  -4  10 1196.42    4.99
   0   4 -10  941.02    5.38
   0   4  10 1195.00    7.28
  -4   0 -12  247.64    3.80
  -4   0 -12  242.81    3.09
  -4   0 -12  204.27    3.32
  -4   0 -12  232.60    2.30
  -4   0  12  237.59    4.75
  -4   0  12  245.03    3.32
  -4   0  12  255.56    2.93
   0  -4 -12  248.51    5.62
   0  -4 -12  245.27    3.64
   0  -4 -12  222.24    2.61
   0  -4  12  459.59    6.17
   0  -4  12  250.33    3.72
   0  -4  12  221.76    3.17
   0  -4  12  238.86    2.45
   0  -4  12  251.44    2.53
   0   4 -12  233.00    4.83
   0   4 -12  237.04    3.56
   0   4 -12  184.41    2.93
   0   4 -12  238.70    2.45
   0   4  12  238.94    5.22
   0   4  12  243.37    3.72
   0   4  12  239.17    2.69
   4   0 -12  228.41    4.91
   4   0 -12  266.87    3.64
   4   0 -12  246.53    3.32
   4   0 -12  262.44    3.40
   4   0 -12  223.34    2.69
   4   0  12  253.82    5.86
   4   0  12  252.31    3.01
   4   0  12  253.34    3.72
   4   0  12  247.72    2.37
  -4   0 -14   18.84    4.27
  -4   0 -14   59.20    2.69
  -4   0 -14   54.13    2.06
  -4   0 -14   46.38    2.22
  -4   0 -14   54.53    1.42
  -4   0  14   60.55    4.43
  -4   0  14   57.85    2.30
  -4   0  14   63.63    1.98
   0  -4 -14   58.73    5.30
   0  -4 -14   67.11    1.98
   0  -4 -14   61.42    2.53
   0  -4 -14   54.77    1.74
   0  -4  14   55.72    5.38
   0  -4  14   67.75    2.61
   0  -4  14   55.88    2.37
   0  -4  14   57.38    1.58
   0  -4  14   60.39    1.66
   0   4 -14   59.28    4.51
   0   4 -14   64.74    2.53
   0   4 -14   42.58    1.98
   0   4  14   46.62    5.07
   0   4  14   64.98    2.61
   0   4  14   62.60    1.82
   4   0 -14   58.41    4.59
   4   0 -14   64.11    2.53
   4   0 -14   59.36    2.30
   4   0 -14   58.80    2.30
   4   0 -14   50.10    1.74
   4   0  14   90.62    5.70
   4   0  14   71.15    2.14
   4   0  14   59.91    2.61
   4   0  14   55.64    1.50
  -4   0 -16   36.80    4.67
  -4   0 -16    7.91    1.74
  -4   0 -16    5.54    1.11
  -4   0 -16    4.19    1.27
  -4   0 -16   10.21    1.11
  -4   0  16    6.81    3.32
  -4   0  16    4.51    1.35
  -4   0  16    5.54    1.03
   0  -4 -16   21.13    4.35
   0  -4 -16    6.49    1.11
   0  -4 -16    3.01    1.27
   0  -4 -16    5.38    0.95
   0  -4  16   18.44    4.59
   0  -4  16   11.63    2.22
   0  -4  16    6.33    1.35
   0  -4  16    7.60    0.87
   0  -4  16    6.96    0.95
   0   4 -16   12.43    3.48
   0   4 -16    7.76    1.58
   0   4 -16    6.65    1.19
   0   4  16   12.50    4.27
   0   4  16    5.86    1.58
   0   4  16    7.84    1.03
   4   0 -16    2.61    3.24
   4   0 -16    7.68    1.42
   4   0 -16    5.07    1.27
   4   0 -16    5.22    1.27
   4   0 -16    7.36    1.03
   4   0  16   12.98    4.35
   4   0  16    7.20    1.11
   4   0  16    6.25    1.58
   4   0  16    5.78    0.79
  -4   0 -18  329.16    8.15
  -4   0 -18  513.88    6.09
  -4   0 -18  515.62    5.22
  -4   0 -18  408.62    5.38
  -4   0  18  614.79    8.23
  -4   0  18  521.16    5.70
  -4   0  18    2.69    0.40
   0  -4 -18  683.49    8.94
   0  -4 -18  578.70    4.99
   0  -4 -18  476.92    5.78
   0  -4 -18  405.77    3.40
   0  -4  18  220.97    7.28
   0  -4  18  537.55    6.01
   0  -4  18  551.48    5.86
   0  -4  18  537.39    3.24
   0  -4  18  518.16    3.24
   0   4 -18  540.95    7.84
   0   4 -18  494.65    7.28
   0   4 -18  405.53    4.91
   0   4  18  631.73    8.86
   0   4  18  575.62    6.49
   0   4  18  527.81    3.88
   4   0 -18  530.58    7.68
   4   0 -18  546.10    5.94
   4   0 -18  514.75    5.62
   4   0 -18  481.83    5.38
   4   0 -18  421.44    3.56
   4   0  18  245.58    7.60
   4   0  18  551.79    5.22
   4   0  18  568.41    6.41
  -4   0 -20  831.96   10.53
  -4   0 -20    4.27    1.90
  -4   0 -20    2.69    1.27
  -4   0 -20    3.56    1.42
  -4   0  20    9.26    4.83
  -4   0  20    5.14    1.66
  -4   0  20    0.00    0.16
   0  -4 -20   -8.71    4.67
   0  -4 -20    5.62    1.35
   0  -4 -20    1.74    1.50
   0  -4 -20    2.77    0.95
   0  -4  20   91.09    7.36
   0  -4  20    8.23    2.61
   0  -4  20    5.86    1.74
   0  -4  20    6.49    0.87
   0   4 -20   15.59    4.43
   0   4 -20    3.72    1.35
   0   4  20   -2.77    5.30
   0   4  20    5.62    1.90
   0   4  20    9.18    1.11
   4   0 -20    9.02    4.04
   4   0 -20    2.22    1.42
   4   0 -20    7.20    1.50
   4   0 -20    5.46    1.11
   4   0  20  309.61    9.18
   4   0  20    3.24    1.27
   4   0  20    8.07    1.90
  -4   0 -22  580.68   11.32
  -4   0 -22   78.04    3.80
  -4   0 -22   76.53    3.09
  -4   0 -22   64.11    3.17
  -4   0  22  104.79    7.28
  -4   0  22   72.02    3.40
  -4   0  22    0.95    0.24
   0  -4 -22   47.96    5.62
   0  -4 -22   87.30    3.01
   0  -4 -22   77.01    3.48
   0  -4 -22   59.36    1.82
   0  -4  22  563.03    9.81
   0  -4  22   84.76    3.56
   0  -4  22   97.43    3.80
   0   4 -22   89.12    6.73
   0   4 -22   63.24    5.62
   0   4 -22   59.04    2.93
   0   4  22   98.77    7.60
   0   4  22   85.87    3.88
   0   4  22   79.30    2.06
   4   0 -22   73.13    6.17
   4   0 -22   80.49    3.40
   4   0 -22   81.52    3.24
   4   0 -22   68.46    1.98
   4   0  22  339.77    9.58
   4   0  22   91.73    3.09
   4   0  22   97.90    3.96
  -4   0 -24  110.17    9.18
  -4   0 -24  163.20    4.83
  -4   0 -24  160.90    3.96
  -4   0 -24  129.56    4.04
  -4   0  24  217.49    8.07
  -4   0  24  169.37    4.51
  -4   0  24  113.49    2.30
   0  -4 -24  124.02    8.39
   0  -4 -24  185.99    3.96
   0  -4 -24  158.21    4.35
   0  -4 -24    4.35    0.47
   0  -4 -24  179.50    2.53
   0  -4  24  262.20    9.42
   0  -4  24  185.67    4.59
   0  -4  24  190.50    4.83
   0   4 -24  164.54    7.68
   0   4 -24  157.34    5.46
   0   4 -24  124.10    6.41
   0   4  24  178.31    8.47
   0   4  24  190.50    5.07
   0   4  24  173.56    2.53
   4   0 -24  159.32    7.20
   4   0 -24  180.29    4.51
   4   0 -24  140.09    4.59
   4   0 -24  129.32    2.37
   4   0  24   97.35    8.31
   4   0  24  173.33    3.96
   4   0  24  179.26    5.22
  -4   0 -26   47.88    8.23
  -4   0 -26  104.15    3.80
  -4   0  26  117.85    4.43
  -4   0  26  112.46    2.37
   0  -4 -26  299.32   10.68
   0  -4 -26  123.54    3.80
   0  -4 -26   -0.24    0.08
   0  -4  26  111.91    4.27
   0  -4  26  131.78    4.75
   0   4 -26  138.58    8.55
   0   4 -26  115.79    4.43
   0   4 -26   86.58    3.56
   0   4  26  130.35    4.75
   0   4  26  114.05    2.22
   4   0 -26  110.64    7.36
   4   0 -26  116.42    4.27
   4   0 -26   94.58    3.80
   4   0 -26   94.74    2.22
   4   0  26  118.00    3.80
   4   0  26  121.80    4.99
  -4   0 -28   24.77    8.55
  -4   0 -28   21.53    2.37
  -4   0  28   33.16    4.04
  -4   0  28   28.81    1.98
   0  -4 -28  211.71   11.40
   0  -4 -28   40.52    3.48
   0  -4  28   36.25    3.88
   0  -4  28   44.95    4.43
   0   4 -28  166.20   12.03
   0   4 -28   34.03    3.64
   0   4 -28   17.89    2.22
   0   4  28   42.74    4.67
   4   0 -28   40.05    6.09
   4   0 -28   27.62    2.93
   4   0 -28   14.33    2.30
   4   0  28   26.99    3.32
   4   0  28   28.10    3.32
  -4   0 -30   20.89    8.79
  -4   0 -30   37.83    3.72
   0  -4 -30  205.22   11.63
   0  -4 -30   47.25    3.72
   0  -4  30   47.72    4.19
   0  -4  30   44.64    5.86
   0   4 -30   40.76    8.31
   0   4 -30   43.53    4.04
   0   4  30   42.90    4.67
   4   0 -30   64.42    6.96
   4   0 -30   42.50    4.27
   4   0  30   44.24    3.64
   4   0  30   58.73    5.38
  -4   0 -32   80.73    9.34
  -4   0 -32  212.42    5.38
  -4   0  32  226.91    6.33
   0  -4 -32  201.18   13.45
   0  -4 -32  252.55    5.54
   0  -4  32  234.50    6.01
   0  -4  32  252.00    6.49
   0   4 -32  206.09   13.53
   0   4 -32  215.35    5.94
   0   4  32  245.98    6.73
   4   0 -32  232.76   11.00
   4   0 -32  240.91    6.09
   4   0  32  239.33    5.46
   4   0  32  257.22    6.96
  -4   0 -34    6.49    9.50
  -4   0 -34   24.38    2.77
  -4   0  34   25.17    3.40
   0  -4 -34   -3.09   12.58
   0  -4 -34   27.15    2.77
   0  -4  34   18.60    2.69
   0  -4  34   22.48    3.48
   0   4 -34   37.20   10.92
   0   4 -34   24.61    3.01
   0   4  34   26.28    3.64
   4   0 -34   24.77    7.20
   4   0 -34   21.53    2.77
   4   0  34   27.94    2.77
   4   0  34   24.77    3.72
  -4   0 -36  113.89   13.30
  -4   0 -36   65.77    4.59
  -4   0  36   59.20    5.46
   0  -4 -36  158.84   14.96
   0  -4 -36   71.55    4.67
   0  -4  36   71.15    5.07
   0  -4  36   73.76    5.94
   0   4 -36  115.63   10.37
   0   4 -36   64.19    4.99
   0   4  36   71.63    6.17
   4   0 -36   78.67    9.89
   4   0 -36   78.51    5.22
   4   0 -36   67.43    5.22
   4   0  36   71.94    4.43
   4   0  36   72.58    6.01
  -4   0 -38   21.13   14.17
  -4   0 -38   55.72    4.91
  -4   0  38   54.45    6.01
   0  -4 -38  333.99   19.39
   0  -4 -38   62.52    4.99
   0  -4  38   67.35    5.62
   0  -4  38   63.55    6.57
   0   4 -38  116.34   13.77
   0   4 -38   54.13    5.30
   0   4  38   71.39    6.73
   4   0 -38   62.84   11.63
   4   0 -38   62.52    5.54
   4   0 -38   48.99    5.30
   4   0  38   55.56    5.78
   4   0  38   55.64    5.07
  -4   0 -40   76.14   16.70
  -4   0 -40    6.17    2.69
  -4   0  40    9.58    3.72
   0  -4 -40   13.22    2.93
   0  -4  40   11.48    3.24
   0  -4  40   16.22    4.19
   0   4 -40   14.25   10.21
   0   4 -40    5.94    2.93
   0   4  40   10.37    4.04
   4   0 -40   26.51    9.73
   4   0 -40   11.95    3.09
   4   0 -40    8.47    3.40
   4   0  40   13.06    2.85
   4   0  40    9.66    4.27
  -4   0 -42   -1.19    2.37
  -4   0  42    2.53    3.48
   0  -4 -42   -1.90    2.53
   0  -4  42    1.19    2.85
   0  -4  42   -0.95    3.72
   0   4 -42   -7.91   13.30
   0   4 -42   -1.42    2.61
   0   4  42   -1.42    3.80
   4   0 -42   -6.73    8.79
   4   0 -42    2.85    2.93
   4   0 -42   -0.16    3.24
   4   0  42   -1.35    2.37
   4   0  42   -2.37    3.96
  -4   0 -44    2.93    2.53
  -4   0  44    1.42    3.56
   0  -4 -44    4.59    2.69
   0  -4 -44    2.85    3.56
   0  -4  44    2.14    2.69
   0  -4  44    0.16    3.80
   0   4  44    2.69    3.80
   4   0 -44    2.77    2.85
   4   0 -44   -2.14    3.17
   4   0  44   -2.30    2.37
   4   0  44    0.47    4.12
  -4   0 -46    4.12    2.61
  -4   0  46    2.69    3.80
   0  -4 -46    6.49    2.93
   0  -4 -46    0.87    3.72
   0  -4  46    4.27    4.04
   0   4 -46    6.33    3.17
   0   4  46    2.61    4.12
   4   0 -46    9.73    8.86
   4   0 -46    2.85    3.01
   4   0 -46   -4.04    3.32
   4   0  46   -2.77    4.19
  -4   0 -48   16.22    3.40
  -4   0  48   18.36    4.59
   0  -4 -48   13.30    3.32
   0  -4 -48   16.30    4.51
   0  -4  48   30.87    5.14
   0   4 -48   14.56    3.56
   0   4  48   22.24    4.99
   4   0 -48   23.43   10.13
   4   0 -48   15.43    3.56
   4   0 -48   11.08    4.19
   4   0  48   24.22    5.14
  -4   0 -50   -2.61    3.09
  -4   0  50    4.27    4.59
   0  -4 -50    6.41    3.24
   0  -4 -50    7.84    4.67
   0  -4  50    2.45    4.67
   0   4  50   11.00    4.91
   4   0 -50   11.32   14.25
   4   0 -50    2.69    4.19
   4   0  50    2.30    5.22
  -4   0  52   -2.30    4.51
   0  -4 -52    3.32    3.96
   0  -4 -52   -0.55    4.51
   0  -4  52    7.04    5.07
   0   4  52    2.45    4.83
   4   0 -52    0.40    4.27
   4   0  52   -6.49    4.91
  -4  -1  -1  164.62    2.14
  -4  -1  -1  156.23    1.58
  -4  -1   1  164.94    2.14
  -4  -1   1  149.19    1.42
  -1   4  -1  184.33    1.90
  -1   4  -1  150.85    1.74
  -1   4  -1  209.10    2.22
  -1   4   1  167.47    2.06
  -1   4   1  163.67    1.90
  -1   4   1  200.79    2.22
   1  -4  -1  184.01    1.74
   1  -4  -1  160.43    1.82
   1  -4  -1  191.69    2.14
   1  -4   1  187.65    1.98
   1  -4   1  145.15    1.74
   1  -4   1  195.33    2.14
   4   1  -1  163.83    2.14
   4   1  -1  151.56    1.42
   4   1  -1  187.18    2.14
   4   1   1  173.25    2.22
   4   1   1  161.38    1.66
   4   1   1  190.50    2.14
  -4  -1  -3  517.29    3.64
  -4  -1  -3  472.10    3.01
  -4  -1   3  566.75    4.19
  -1   4  -3  574.75    3.56
  -1   4  -3  452.39    3.01
  -1   4  -3  614.40    3.64
  -1   4   3  550.13    3.56
  -1   4   3  626.19    3.88
   1  -4  -3  529.32    3.48
   1  -4  -3  579.02    3.72
   1  -4   3  578.39    3.64
   1  -4   3  445.90    3.01
   1  -4   3  579.49    3.56
   4   1  -3  494.73    3.64
   4   1  -3  555.35    3.64
   4   1   3   82.55    1.27
   4   1   3  498.29    3.17
   4   1   3  569.28    3.56
  -4  -1  -7  566.75    4.43
  -4  -1  -7  582.03    3.48
  -4  -1  -7  524.96    4.04
  -4  -1  -7  587.80    3.64
  -4  -1   7  563.03    4.83
  -4  -1   7  639.25    3.64
  -4  -1   7  591.29    3.88
  -1   4  -7  664.02    4.83
  -1   4  -7  588.44    4.43
  -1   4  -7  408.46    4.27
  -1   4  -7  609.57    3.64
  -1   4   7  549.18    4.35
  -1   4   7  663.78    4.19
   1  -4  -7  555.91    4.43
   1  -4  -7  558.44    4.27
   1  -4  -7  538.18    3.80
   1  -4   7  757.25    5.22
   1  -4   7  606.72    4.51
   1  -4   7  478.82    3.64
   1  -4   7  612.34    3.64
   4   1  -7  604.50    5.22
   4   1  -7  577.59    3.48
   4   1  -7  593.74    3.56
   4   1  -7  575.77    3.88
   4   1   7  592.95    3.40
   4   1   7  473.04    6.49
   4   1   7  636.40    3.72
  -4  -1  -9  432.68    6.25
  -4  -1  -9  375.62    4.12
  -4  -1  -9  365.25    3.09
  -4  -1  -9  293.07    3.48
  -4  -1  -9  322.75    2.77
  -4  -1   9  378.31    5.07
  -4  -1   9  361.93    3.24
  -4  -1   9  335.10    3.09
  -1   4  -9  552.35    5.78
  -1   4  -9  293.94    3.24
  -1   4  -9  393.35    3.01
  -1   4   9  417.09    5.07
  -1   4   9  371.98    4.04
  -1   4   9  414.95    3.48
   1  -4  -9  368.73    3.96
   1  -4  -9  391.21    4.04
   1  -4  -9  326.15    3.09
   1  -4   9  441.15    5.22
   1  -4   9  580.84    5.94
   1  -4   9  290.78    4.12
   1  -4   9  396.28    3.01
   4   1  -9  370.32    4.59
   4   1  -9  393.74    3.96
   4   1  -9  377.20    3.24
   4   1  -9  380.53    3.48
   4   1  -9  310.32    3.01
   4   1   9  424.77    4.43
   4   1   9  383.93    3.09
   4   1   9  357.89    3.88
   4   1   9  340.00    2.85
  -4  -1 -11    7.12    3.80
  -4  -1 -11   13.38    1.58
  -4  -1 -11   12.82    1.35
  -4  -1 -11    9.26    1.19
  -4  -1 -11   17.25    1.27
  -4  -1  11   23.43    2.53
  -4  -1  11   10.29    1.35
  -4  -1  11   14.40    1.42
  -1   4 -11    7.99    2.85
  -1   4 -11   17.81    1.90
  -1   4 -11    7.28    1.03
  -1   4 -11   16.46    1.35
  -1   4  11   25.80    3.48
  -1   4  11   10.45    1.27
  -1   4  11   15.83    1.58
   1  -4 -11   34.74    4.19
   1  -4 -11    9.89    1.27
   1  -4 -11   18.84    1.98
   1  -4 -11   12.66    1.42
   1  -4  11   12.74    3.40
   1  -4  11   18.04    1.98
   1  -4  11    8.86    1.19
   1  -4  11   18.84    1.27
   4   1 -11   52.00    3.48
   4   1 -11   18.84    1.82
   4   1 -11   12.27    1.35
   4   1 -11   17.89    1.66
   4   1 -11   17.57    1.42
   4   1  11   23.11    2.53
   4   1  11   16.15    1.42
   4   1  11   17.25    1.90
   4   1  11   20.42    1.35
  -4  -1 -13  376.65    6.57
  -4  -1 -13  523.06    5.30
  -4  -1 -13  516.73    4.19
  -4  -1 -13  441.39    4.75
  -4  -1 -13  472.33    3.17
  -4  -1  13  550.61    6.33
  -4  -1  13  532.17    4.59
  -4  -1  13  504.31    3.72
  -1   4 -13  573.56    6.49
  -1   4 -13  527.42    5.14
  -1   4 -13  401.26    4.27
  -1   4 -13  547.20    3.40
  -1   4  13  557.18    6.73
  -1   4  13  528.84    5.30
  -1   4  13  559.31    4.04
   1  -4 -13  563.35    6.57
   1  -4 -13  501.62    5.14
   1  -4 -13  512.14    5.14
   1  -4 -13  415.51    3.48
   1  -4  13  281.44    5.94
   1  -4  13  534.46    5.22
   1  -4  13  483.41    4.67
   1  -4  13  510.24    3.24
   4   1 -13  504.86    6.25
   4   1 -13  564.06    5.30
   4   1 -13  534.94    4.59
   4   1 -13  529.40    4.51
   4   1 -13  476.69    3.72
   4   1  13  589.23    7.20
   4   1  13  568.02    4.27
   4   1  13  573.56    5.54
   4   1  13  548.94    3.32
  -4  -1 -15  302.49    6.65
  -4  -1 -15  493.86    5.54
  -4  -1 -15  469.80    4.35
  -4  -1 -15  417.72    4.99
  -4  -1 -15  436.08    3.01
  -4  -1  15  496.39    6.65
  -4  -1  15  500.75    4.83
  -4  -1  15  466.24    3.64
  -1   4 -15  520.29    6.96
  -1   4 -15  475.66    5.22
  -1   4 -15  372.29    4.35
  -1   4 -15  488.00    3.17
  -1   4  15  551.24    7.52
  -1   4  15  480.33    5.46
  -1   4  15  510.95    3.96
   1  -4 -15  501.77    7.04
   1  -4 -15  522.91    4.43
   1  -4 -15  465.68    5.30
   1  -4 -15  478.35    5.30
   1  -4 -15  370.39    3.32
   1  -4  15  353.22    6.57
   1  -4  15  495.13    5.38
   1  -4  15  471.62    4.99
   1  -4  15  479.77    3.09
   1  -4  15  514.36    3.24
   4   1 -15  459.59    6.81
   4   1 -15  513.25    5.38
   4   1 -15  483.49    4.75
   4   1 -15  444.00    3.64
   4   1  15  566.51    7.68
   4   1  15  512.38    4.35
   4   1  15  546.89    5.78
   4   1  15  530.27    3.24
  -4  -1 -17 1531.84   11.40
  -4  -1 -17 1524.79    9.66
  -4  -1 -17 1532.07    7.99
  -4  -1 -17 1291.08    8.79
  -4  -1 -17 1343.95    4.91
  -4  -1  17 1756.05   11.40
  -4  -1  17 1548.38    8.79
  -1   4 -17 1588.03    9.58
  -1   4 -17 1280.39    8.23
  -1   4  17 1883.08   12.27
  -1   4  17 1679.04    6.81
   1  -4 -17 1738.72   11.48
   1  -4 -17 1717.59    8.23
   1  -4 -17 1564.44    9.66
   1  -4 -17 1268.36    5.94
   1  -4  17 1023.02    9.58
   1  -4  17 1651.50    9.73
   1  -4  17 1677.62    9.50
   1  -4  17 1566.98    5.14
   1  -4  17 1727.24    5.46
   4   1 -17 1510.07   10.84
   4   1 -17 1648.57    9.73
   4   1 -17 1469.47    8.47
   4   1 -17 1366.74    6.09
   4   1  17  744.35    9.42
   4   1  17 1674.45    8.07
  -4  -1 -19  728.28   10.05
  -4  -1 -19 1028.95    8.47
  -4  -1 -19 1029.03    7.04
  -4  -1 -19  856.26    7.60
  -4  -1 -19  911.19    3.96
  -4  -1  19 1209.48   10.53
  -4  -1  19 1051.43    7.84
  -4  -1  19 1085.30    5.70
  -1   4 -19  917.12    9.81
  -1   4 -19 1048.90    8.31
  -1   4 -19  831.01    7.12
  -1   4  19 1238.53   11.24
  -1   4  19 1070.35    8.71
  -1   4  19 1107.94    5.62
   1  -4 -19 1222.14   10.68
   1  -4 -19 1108.34    7.12
   1  -4 -19  963.58    8.07
   1  -4 -19  783.53    4.75
   1  -4  19  321.09    7.84
   1  -4  19 1062.27    8.31
   1  -4  19 1103.67    8.31
   1  -4  19 1113.24    4.27
   4   1 -19  997.69    9.73
   4   1 -19 1124.32    8.55
   4   1 -19  977.11    7.44
   4   1 -19  927.89    5.14
   4   1  19  636.72    9.50
   4   1  19 1126.62    7.12
   4   1  19 1161.68    9.10
  -4  -1 -21 1618.26   13.77
  -4  -1 -21  332.80    6.65
  -4  -1 -21  304.71    4.43
  -4  -1 -21  265.29    5.62
  -4  -1  21  298.22    9.97
  -4  -1  21  308.11    4.91
  -4  -1  21   86.90    2.06
  -1   4 -21  326.55    8.31
  -1   4 -21  321.09    5.22
  -1   4 -21  251.60    4.43
  -1   4  21  465.21   10.53
  -1   4  21  330.11    5.54
  -1   4  21  328.92    3.40
   1  -4 -21  436.24    8.47
   1  -4 -21  351.64    4.67
   1  -4 -21  308.03    8.55
   1  -4 -21   26.36    1.03
   1  -4  21  152.99    9.81
   1  -4  21  323.62    5.30
   1  -4  21  348.63    5.46
   4   1 -21  318.63    7.36
   4   1 -21  333.75    5.30
   4   1 -21  277.56    4.59
   4   1 -21  274.08    3.09
   4   1  21  329.08   10.45
   4   1  21  350.29    4.51
   4   1  21  354.72    5.86
  -4  -1 -23 1755.18   16.54
  -4  -1 -23  114.60    4.35
  -4  -1 -23  108.90    3.40
  -4  -1 -23   82.07    3.48
  -4  -1  23  172.22    7.99
  -4  -1  23  116.03    3.96
  -4  -1  23   -0.47    0.16
  -1   4 -23  127.66    8.39
  -1   4 -23   91.33    3.80
  -1   4 -23   68.46    3.88
  -1   4  23  136.52    7.84
  -1   4  23  113.49    4.43
  -1   4  23  102.33    2.37
   1  -4 -23  126.79    8.31
   1  -4 -23  109.38    3.48
   1  -4 -23   94.18    3.88
   1  -4 -23    0.08    0.08
   1  -4  23  195.09    8.15
   1  -4  23  108.90    3.96
   1  -4  23  112.86    4.04
   4   1 -23  119.82    6.81
   4   1 -23  106.61    3.88
   4   1 -23   97.74    3.48
   4   1 -23   95.21    2.22
   4   1  23 1905.16   16.54
   4   1  23  116.66    3.32
   4   1  23  118.72    4.43
  -4  -1 -25    8.55    7.20
  -4  -1 -25   20.97    2.61
  -4  -1 -25   17.25    1.90
  -4  -1 -25   16.30    1.98
  -4  -1  25   30.39    8.31
  -4  -1  25   19.39    2.30
  -4  -1  25    0.08    0.16
  -1   4 -25    9.42    6.33
  -1   4 -25   16.15    2.30
  -1   4 -25   11.95    1.82
  -1   4  25   18.92    5.86
  -1   4  25   12.50    2.37
  -1   4  25   20.02    1.82
   1  -4 -25   19.63    6.01
   1  -4 -25   17.57    1.98
   1  -4 -25   24.06    2.37
   1  -4  25  132.41    8.07
   1  -4  25   15.35    2.06
   1  -4  25   27.94    3.48
   4   1 -25   17.25    5.07
   4   1 -25   18.52    2.30
   4   1 -25   23.27    2.77
   4   1 -25   22.95    1.74
   4   1  25   32.53    6.73
   4   1  25   22.48    2.61
   4   1  25   23.66    2.69
  -4  -1 -27  188.92   14.56
  -4  -1 -27 1132.32    9.18
  -4  -1  27 1194.37   10.29
  -4  -1  27  562.08    3.96
  -1   4 -27 1490.29   18.28
  -1   4 -27 1012.89   12.19
  -1   4 -27  857.69    8.79
  -1   4  27 1171.73   12.90
  -1   4  27 1128.36    5.54
   1  -4 -27 1332.87   17.81
   1  -4 -27 1270.11    9.58
   1  -4 -27 1040.27    5.38
   1  -4  27 1154.87   10.29
   1  -4  27 1227.29   10.76
   4   1 -27 1212.25   10.53
   4   1 -27 1015.26    9.34
   4   1 -27 1046.92    5.22
   4   1  27 1229.58    9.10
  -4  -1 -29  929.15    8.79
  -4  -1  29  967.78    9.89
  -1   4 -29 1175.92   16.22
  -1   4  29  997.53   10.84
   1  -4 -29  991.28   15.51
   1  -4 -29 1030.46    9.18
   1  -4 -29  699.71    4.04
   1  -4  29  980.12    9.97
   1  -4  29 1051.19   10.92
   4   1 -29  956.70   14.09
   4   1 -29  968.17    9.97
   4   1 -29  767.62    9.02
   4   1  29 1015.18    8.86
   4   1  29 1086.02   11.40
  -4  -1 -31   17.41    9.34
  -4  -1 -31  528.68    7.28
  -4  -1  31  540.24    9.81
  -1   4 -31  718.79   14.48
  -1   4 -31  396.91   12.43
  -1   4  31  550.45    8.79
   1  -4 -31  513.73   14.64
   1  -4 -31  567.94    7.52
   1  -4  31  535.65    7.99
   1  -4  31  590.10    8.94
   4   1 -31  604.03   13.22
   4   1 -31  566.75    8.39
   4   1  31  619.94    9.58
  -4  -1 -33  587.01   15.75
  -4  -1 -33    9.26    2.14
  -4  -1  33   10.29    2.93
  -1   4 -33    7.68    9.50
  -1   4 -33    7.52    2.69
  -1   4  33   14.25    3.17
   1  -4 -33    8.39    9.18
   1  -4 -33   12.98    2.37
   1  -4  33   14.01    2.53
   1  -4  33    6.33    3.09
   4   1 -33   30.00    7.04
   4   1 -33   15.67    2.85
   4   1  33   13.06    2.37
   4   1  33   12.90    3.40
  -4  -1 -35  127.11   12.58
  -4  -1 -35    7.99    2.30
  -4  -1  35    8.94    2.93
  -1   4 -35   11.79    2.77
  -1   4  35    8.79    3.17
   1  -4 -35   85.48    9.58
   1  -4 -35   10.92    2.53
   1  -4  35   13.53    2.69
   1  -4  35    8.07    3.24
   4   1 -35    9.66    8.86
   4   1 -35    8.55    2.77
   4   1  35    7.04    2.06
   4   1  35    9.73    3.48
  -4  -1 -37  157.66   15.75
  -4  -1 -37  264.66    6.41
  -4  -1  37  275.82    7.44
  -1   4 -37  358.52   16.22
  -1   4 -37  266.95    7.12
  -1   4  37  302.73    8.07
   1  -4 -37  299.72    6.81
   1  -4  37  297.82    7.28
   1  -4  37  318.24    8.07
   4   1 -37  327.74   13.22
   4   1 -37  262.68    8.79
   4   1  37  284.52    6.25
   4   1  37  296.00    8.63
  -4  -1 -39  488.00   22.16
  -4  -1 -39  516.26    8.55
  -4  -1  39  539.37    9.97
  -1   4 -39  351.00   21.29
  -1   4 -39  509.77    9.34
  -1   4  39  540.79   10.61
   1  -4 -39  538.10   19.15
   1  -4 -39  547.04    8.94
   1  -4 -39  507.55   10.21
   1  -4  39  532.88    9.42
   1  -4  39  584.88   10.76
   4   1 -39  730.98   16.94
   4   1 -39  470.67   14.88
   4   1  39  564.54    8.39
   4   1  39  584.01   11.00
  -4  -1 -41  109.77   18.44
  -4  -1 -41  168.10    6.25
  -4  -1  41  177.76    7.52
  -1   4 -41  168.26    6.81
  -1   4  41  180.84    8.07
   1  -4 -41  183.77    6.49
   1  -4 -41  171.58    7.28
   1  -4  41  178.47    6.89
   1  -4  41  186.15    8.07
   4   1 -41  138.98   13.38
   4   1 -41  165.65    7.12
   4   1  41  185.43    6.01
   4   1  41  202.06    8.23
  -4  -1 -43    6.96    2.69
  -4  -1  43    5.07    3.56
  -1   4 -43   -5.86   11.71
  -1   4 -43    2.93    2.69
  -1   4  43    3.56    3.80
   1  -4 -43    4.12   10.92
   1  -4 -43    5.94    2.85
   1  -4 -43    6.89    3.56
   1  -4  43    8.23    3.01
   1  -4  43    2.61    3.88
   4   1 -43   11.00   11.32
   4   1 -43    5.14    5.62
   4   1 -43    5.07    3.32
   4   1  43    2.85    4.04
  -4  -1 -45    2.93    2.69
  -4  -1  45    7.36    3.80
  -1   4 -45    3.80    2.85
   1  -4 -45    4.12    2.77
   1  -4 -45   -1.03    6.65
   1  -4  45    5.30    2.93
   1  -4  45    1.19    3.96
   4   1 -45    4.12   11.00
   4   1 -45    2.30    3.40
   4   1 -45    1.74    3.40
   4   1  45    3.80    5.14
  -4  -1 -47   20.66    3.32
  -4  -1  47   28.02    4.67
  -1   4 -47   10.68   11.00
  -1   4 -47   26.91    3.88
  -1   4  47   14.88    4.51
   1  -4 -47   26.83    3.48
   1  -4 -47   15.27    4.35
   1  -4  47   24.30    3.80
   4   1 -47   17.89   11.63
   4   1 -47   27.23    4.04
   4   1 -47   22.32    4.27
   4   1  47   25.64    5.07
  -4  -1 -49  126.47    6.73
  -4  -1  49  122.28    8.23
  -1   4 -49  118.16    7.12
  -1   4  49  135.49    8.86
   1  -4 -49  131.78    6.81
   1  -4 -49  113.02    7.84
   1  -4  49  138.58    8.86
   4   1 -49  161.93   15.91
   4   1 -49  123.86    7.12
   4   1 -49  117.45    7.76
   4   1  49  143.09    8.94
  -4  -1 -51  105.18    6.81
  -4  -1  51  108.82    8.47
  -1   4  51  130.75    9.18
   1  -4 -51  118.80    6.96
   1  -4 -51   93.71    8.47
   1  -4  51  123.31    9.18
   4   1 -51  138.19   15.20
   4   1 -51  110.49    8.31
   4   1  51  129.01    9.66
  -4  -2  -2   20.81    1.74
  -4  -2  -2   20.34    0.87
  -4  -2  -2   25.64    1.11
  -4  -2   2   22.79    1.90
  -4  -2   2   19.63    0.63
  -4  -2   2   25.88    1.19
  -2   4  -2   21.84    1.03
  -2   4  -2   16.62    0.95
  -2   4  -2   24.38    1.19
  -2   4   2   22.95    1.11
  -2   4   2   27.54    1.27
   2  -4  -2   22.64    1.11
   2  -4  -2   24.06    1.11
   2  -4   2   22.56    1.11
   2  -4   2   17.49    1.03
   2  -4   2   21.53    1.11
   4   2  -2   21.92    1.50
   4   2  -2   18.20    0.63
   4   2  -2   28.97    1.27
   4   2   2   20.89    1.42
   4   2   2   21.84    0.95
   4   2   2   23.98    1.19
  -4  -2  -4  213.85    3.17
  -4  -2  -4  211.00    2.22
  -4  -2  -4  233.00    2.53
  -4  -2   4  199.29    3.40
  -4  -2   4  235.77    1.66
  -4  -2   4  233.87    2.61
  -2   4  -4  233.87    2.61
  -2   4  -4  186.86    2.30
  -2   4  -4  261.65    2.61
  -2   4   4  223.74    3.17
  -2   4   4  268.38    2.77
   2  -4  -4  210.44    2.61
   2  -4  -4  216.93    2.53
   2  -4   4  245.74    2.69
   2  -4   4  193.35    2.37
   2  -4   4  226.51    2.45
   4   2  -4  208.15    3.01
   4   2  -4  201.18    1.50
   4   2  -4  257.61    2.69
   4   2   4  232.29    2.85
   4   2   4  223.90    1.82
   4   2   4  235.14    2.37
   4   2   4  243.45    2.61
  -4  -2  -6  147.45    2.61
  -4  -2  -6  148.40    1.74
  -4  -2  -6  165.97    2.85
  -4  -2  -6  182.66    2.30
  -4  -2   6  139.61    3.01
  -4  -2   6  176.65    2.37
  -2   4  -6  130.27    2.30
  -2   4  -6  102.57    2.06
  -2   4  -6  152.19    2.14
  -2   4   6  131.46    2.37
  -2   4   6  147.45    2.37
   2  -4  -6  124.65    2.53
   2  -4  -6  118.24    2.14
   2  -4   6  139.14    2.45
   2  -4   6   99.01    2.06
   2  -4   6  127.26    1.98
   4   2  -6  210.60    4.43
   4   2  -6  263.00    4.51
   4   2  -6  154.33    1.66
   4   2  -6  166.04    1.74
   4   2  -6  186.07    2.45
   4   2   6  197.15    3.56
   4   2   6  152.99    1.66
   4   2   6  186.31    2.53
   4   2   6  202.21    2.45
  -4  -2 -10 1252.77    7.20
  -4  -2 -10 1235.76    5.22
  -4  -2 -10 1086.57    6.49
  -4  -2 -10 1128.91    5.07
  -2   4 -10 1026.90    6.17
  -2   4  10 1409.95    6.41
   2  -4 -10 1284.91    7.36
   2  -4 -10 1287.99    7.20
   2  -4 -10 1056.73    5.46
   2  -4  10 1216.76    5.07
   4   2 -10 1274.62    7.04
   4   2 -10 1157.25    5.62
   4   2  10 1321.15    5.46
  -4  -2 -12   15.12    4.12
  -4  -2 -12   27.86    2.37
  -4  -2 -12   27.78    1.50
  -4  -2 -12   25.72    1.90
  -4  -2 -12   27.07    1.42
  -4  -2  12   47.72    3.09
  -4  -2  12   30.07    1.82
  -4  -2  12   24.93    1.58
  -2   4 -12   16.62    3.32
  -2   4 -12   25.25    1.98
  -2   4 -12   17.25    1.74
  -2   4 -12   31.34    1.50
  -2   4  12   47.33    4.51
  -2   4  12   26.91    2.06
  -2   4  12   26.99    2.22
   2  -4 -12   33.40    4.12
   2  -4 -12   26.99    2.06
   2  -4 -12   31.74    2.06
   2  -4 -12   24.53    1.50
   2  -4  12   18.92    3.48
   2  -4  12   27.94    2.14
   2  -4  12   22.24    1.90
   2  -4  12   24.61    1.35
   4   2 -12   30.07    3.48
   4   2 -12   28.81    2.61
   4   2 -12   27.46    1.74
   4   2 -12   33.56    1.74
   4   2  12   29.13    2.69
   4   2  12   29.13    1.42
   4   2  12   33.95    2.22
   4   2  12   32.53    1.58
  -4  -2 -14    6.33    4.27
  -4  -2 -14   14.56    1.74
  -4  -2 -14   18.04    1.58
  -4  -2 -14   13.93    1.50
  -4  -2 -14   17.89    1.35
  -4  -2  14   21.69    3.01
  -4  -2  14   20.50    1.82
  -4  -2  14   17.65    1.50
  -2   4 -14    7.36    3.48
  -2   4 -14   11.79    1.27
  -2   4 -14    8.31    1.19
  -2   4 -14   16.94    1.35
  -2   4  14   17.41    3.96
  -2   4  14   12.43    1.50
   2  -4 -14   22.40    3.48
   2  -4 -14   11.71    1.50
   2  -4 -14   11.63    1.42
   2  -4 -14   10.68    1.11
   2  -4  14   17.65    2.14
   2  -4  14   11.08    1.42
   2  -4  14   14.88    1.27
   4   2 -14   18.44    2.93
   4   2 -14   15.83    1.82
   4   2 -14   15.67    1.74
   4   2 -14   22.00    1.58
   4   2  14   14.40    1.50
   4   2  14   18.04    1.74
   4   2  14   19.55    1.50
  -4  -2 -16 1170.78   10.21
  -4  -2 -16  741.26    6.81
  -4  -2 -16  748.15    5.30
  -4  -2 -16  627.61    6.17
  -4  -2 -16  742.85    4.04
  -4  -2 -16  654.44    3.88
  -4  -2  16  819.93    8.07
  -4  -2  16  780.92    6.01
  -4  -2  16  675.50    4.67
  -2   4 -16  403.87    7.04
  -2   4 -16  738.18    6.57
  -2   4 -16  569.60    5.62
  -2   4 -16  767.46    3.80
  -2   4  16  918.31    8.79
  -2   4  16  716.18    6.65
  -2   4  16  647.72    7.28
   2  -4 -16  835.60    8.15
   2  -4 -16  706.12    6.65
   2  -4 -16  736.67    6.65
   2  -4 -16  425.32    3.64
   2  -4  16  941.02    9.18
   2  -4  16  765.48    6.65
   2  -4  16  710.08    6.33
   2  -4  16  711.27    3.64
   4   2 -16  715.70    7.84
   4   2 -16  534.14    9.02
   4   2 -16  699.40    5.70
   4   2 -16  673.36    4.43
   4   2  16  552.82    8.23
   4   2  16  805.61    5.22
   4   2  16  830.62    7.28
   4   2  16  816.14    4.27
  -4  -2 -18  100.43    3.48
  -4  -2 -18   99.48    2.61
  -4  -2 -18   85.40    3.01
  -4  -2 -18  102.33    1.82
  -4  -2 -18   88.40    1.82
  -4  -2  18  116.82    5.46
  -4  -2  18   98.14    2.93
  -4  -2  18   96.00    2.45
  -2   4 -18   93.71    6.09
  -2   4 -18  110.72    3.32
  -2   4 -18   87.30    2.85
  -2   4  18  122.99    6.25
  -2   4  18  104.07    3.40
  -2   4  18  117.13    3.01
   2  -4 -18   97.82    5.70
   2  -4 -18  116.82    2.93
   2  -4 -18  101.62    3.40
   2  -4 -18  104.47    3.24
   2  -4 -18    1.58    0.32
   2  -4  18  232.60    7.36
   2  -4  18  108.82    3.32
   2  -4  18  118.00    3.48
   2  -4  18   93.47    1.58
   4   2 -18  103.36    5.54
   4   2 -18   90.78    2.77
   4   2 -18   93.23    2.14
   4   2  18  263.31    7.60
   4   2  18  116.42    2.61
   4   2  18  114.36    3.64
   4   2  18  118.24    1.98
  -4  -2 -20  322.75    9.10
  -4  -2 -20  525.60    6.89
  -4  -2 -20  493.70    5.07
  -4  -2 -20  404.11    5.86
  -4  -2 -20  501.54    3.17
  -4  -2 -20  430.23    3.09
  -4  -2  20  717.68   10.92
  -4  -2  20  513.49    5.78
  -4  -2  20  463.86    4.59
  -2   4 -20  497.58    6.09
  -2   4 -20  370.63    5.14
  -2   4  20  619.46    9.34
  -2   4  20  501.70    6.49
  -2   4  20  570.23    4.91
   2  -4 -20  514.52    8.55
   2  -4 -20  544.67    5.54
   2  -4 -20  481.83    6.17
   2  -4 -20  484.44    6.09
   2  -4 -20    0.08    0.08
   2  -4  20  306.37    8.23
   2  -4  20  513.09    6.17
   2  -4  20  516.10    6.25
   4   2 -20  497.18    8.23
   4   2 -20  379.81    9.18
   4   2 -20  468.45    5.46
   4   2 -20  458.40    3.88
   4   2  20  489.51   12.90
   4   2  20  565.72    5.70
   4   2  20  563.19    6.89
  -4  -2 -22 1024.52   12.35
  -4  -2 -22  802.76    8.23
  -4  -2 -22  828.80    6.81
  -4  -2 -22  663.23    7.36
  -4  -2  22 1103.51   11.56
  -4  -2  22  836.87    7.60
  -4  -2  22  782.97    5.62
  -2   4 -22  821.12   11.40
  -2   4 -22  804.66    7.91
  -2   4 -22  620.49    7.12
  -2   4  22  831.17   11.71
  -2   4  22  851.99    8.55
  -2   4  22  931.76    5.94
   2  -4 -22  810.91   10.76
   2  -4 -22  902.48    7.36
   2  -4 -22  765.72    7.99
   2  -4 -22  788.75    7.99
   2  -4 -22    0.47    0.16
   2  -4  22  170.71    8.07
   2  -4  22  856.97    8.07
   2  -4  22  907.47    8.47
   4   2 -22  829.75   10.29
   4   2 -22  777.75    9.97
   4   2 -22  731.21    6.96
   4   2 -22  738.02    4.75
   4   2  22  788.04   11.87
   4   2  22  917.36    8.94
  -4  -2 -24  111.67    9.89
  -4  -2 -24   22.64    2.69
  -4  -2 -24   21.29    1.90
  -4  -2 -24   14.25    1.90
  -4  -2  24   35.54    6.33
  -4  -2  24   21.45    2.22
  -4  -2  24   18.76    1.82
  -2   4 -24   -0.79    5.14
  -2   4 -24   23.82    3.01
  -2   4 -24   15.12    1.90
  -2   4  24   18.76    5.46
  -2   4  24   24.85    2.53
  -2   4  24   17.49    2.06
   2  -4 -24   29.68    5.46
   2  -4 -24   25.01    2.14
   2  -4 -24   16.15    2.14
   2  -4 -24   18.44    2.14
   2  -4 -24    2.30    0.71
   2  -4  24   30.79    6.01
   2  -4  24   20.81    2.30
   2  -4  24   19.55    2.45
   4   2 -24   24.30    4.91
   4   2 -24   15.35    2.22
   4   2 -24   15.12    1.90
   4   2 -24   13.85    1.66
   4   2  24   64.11    7.99
   4   2  24   19.23    1.98
   4   2  24   24.06    2.61
  -4  -2 -26  450.33   16.22
  -4  -2 -26   53.90    3.17
  -4  -2  26   71.39    3.96
  -4  -2  26    0.40    0.24
  -2   4 -26  290.46   10.45
  -2   4 -26   58.09    3.64
  -2   4 -26   41.95    3.01
  -2   4  26   94.18   11.56
  -2   4  26   72.89    4.35
  -2   4  26   63.55    3.72
   2  -4 -26   82.78    8.31
   2  -4 -26   70.36    3.56
   2  -4 -26   60.07    3.80
   2  -4 -26   50.26    4.59
   2  -4 -26   47.17    2.14
   2  -4  26   66.16    3.80
   2  -4  26   75.27    4.43
   4   2 -26   68.38    7.36
   4   2 -26   60.39    3.88
   4   2 -26   57.14    3.40
   4   2 -26   59.20    2.06
   4   2  26   69.81    3.09
   4   2  26   64.27    4.43
  -4  -2 -28 1110.00   18.04
  -4  -2 -28  270.20    5.30
  -4  -2  28  279.46    6.09
  -4  -2  28    0.32    0.16
  -2   4 -28  411.63   12.43
  -2   4 -28  269.09    5.94
  -2   4  28  295.84    7.04
   2  -4 -28  322.28   13.69
   2  -4 -28  316.18    5.78
   2  -4 -28  258.09    6.33
   2  -4 -28  208.47    2.93
   2  -4  28  280.41    6.01
   2  -4  28  325.28    6.96
   4   2 -28  284.92    9.89
   4   2 -28  277.24    6.17
   4   2 -28  214.72    5.14
   4   2 -28  261.33    3.09
   4   2  28  304.63    5.14
   4   2  28  296.55    6.96
  -4  -2 -30  817.32   16.30
  -4  -2 -30  242.10    5.30
  -4  -2  30  243.69    6.17
  -2   4 -30  185.83   14.40
  -2   4 -30  235.37    5.86
  -2   4  30  270.04    6.89
   2  -4 -30  232.68   11.16
   2  -4 -30  285.39    5.86
   2  -4 -30  239.25    6.25
   2  -4  30  266.40    6.09
   2  -4  30  299.48    7.12
   4   2 -30  279.62   10.05
   4   2 -30  252.39    6.25
   4   2  30  260.86    5.14
   4   2  30  274.31    7.04
  -4  -2 -32   87.69   10.68
  -4  -2 -32  139.29    4.67
  -4  -2  32  148.40    5.62
  -2   4 -32  113.81   11.56
  -2   4 -32  141.35    5.38
  -2   4  32  145.39    5.78
   2  -4 -32  119.11   10.61
   2  -4 -32  157.66    5.14
   2  -4 -32  124.97    5.62
   2  -4  32  153.46    5.30
   2  -4  32  161.22    5.94
   4   2 -32  157.10    9.42
   4   2 -32  144.91    5.46
   4   2  32  154.01    4.43
   4   2  32  173.56    6.65
  -4  -2 -34   68.93   10.53
  -4  -2 -34    4.35    2.06
  -4  -2  34    5.07    2.85
  -2   4 -34   -5.94   11.87
  -2   4 -34    6.41    2.77
  -2   4  34    3.56    2.85
   2  -4 -34  -10.05    8.71
   2  -4 -34    2.93    2.22
   2  -4 -34    4.83    2.69
   2  -4  34    0.47    2.14
   2  -4  34    5.94    3.17
   4   2 -34    7.04    7.12
   4   2 -34    0.63    2.14
   4   2  34    2.61    1.82
   4   2  34    5.14    3.17
  -4  -2 -36    8.86   10.61
  -4  -2 -36  121.88    4.91
  -4  -2  36  130.83    6.01
  -2   4 -36  182.90   15.04
  -2   4 -36  113.65    8.86
  -2   4  36  129.56    6.41
   2  -4 -36  129.72    5.38
   2  -4 -36  112.46    6.01
   2  -4  36  131.93    5.62
   2  -4  36  138.19    6.41
   4   2 -36  126.55   10.76
   4   2 -36  124.65    5.70
   4   2  36  130.27    4.67
   4   2  36  138.82    6.73
  -4  -2 -38  168.50   18.68
  -4  -2 -38   48.59    4.67
  -4  -2  38   53.66    5.78
  -2   4  38   56.90    6.25
   2  -4 -38  184.56   14.88
   2  -4 -38   51.92    4.91
   2  -4 -38   44.40    4.35
   2  -4  38   53.98    5.07
   2  -4  38   57.93    6.49
   4   2 -38   54.45   10.92
   4   2 -38   51.44    5.38
   4   2  38   65.61    6.73
  -4  -2 -40  122.28   16.46
  -4  -2 -40    0.87    2.45
  -4  -2  40    2.93    3.48
  -2   4 -40   12.03   12.27
  -2   4 -40    1.66    4.19
  -2   4  40   -2.45    3.48
   2  -4 -40   35.14   11.56
   2  -4 -40    1.42    2.61
   2  -4 -40   -2.06    3.24
   2  -4  40   -0.87    2.69
   2  -4  40    0.32    3.96
   4   2 -40   16.38    9.73
   4   2 -40    2.14    2.61
   4   2  40    2.53    3.88
  -4  -2 -42    9.50    2.69
  -4  -2  42   11.16    3.72
  -2   4 -42    2.14    3.17
  -2   4  42    8.79    3.88
   2  -4 -42    8.31    2.93
   2  -4 -42    6.33    3.48
   2  -4  42    6.17    2.85
   2  -4  42    7.68    4.12
   4   2 -42   14.09    8.71
   4   2 -42    4.75    2.77
   4   2  42   18.99    4.43
  -4  -2 -44   20.02    3.17
  -4  -2  44   21.37    4.04
  -2   4 -44   12.27    3.09
  -2   4  44   18.52    4.27
   2  -4 -44   12.58    3.09
   2  -4 -44   14.56    3.96
   2  -4  44   20.58    3.56
   2  -4  44   22.95    4.51
   4   2 -44   19.15    3.32
   4   2 -44   16.78    3.72
   4   2  44   21.84    5.46
  -4  -2 -46   -0.40    2.61
  -4  -2  46    3.80    3.72
  -2   4 -46    1.50    2.69
  -2   4  46    3.48    3.96
   2  -4 -46    2.06    2.93
   2  -4 -46    2.22    3.56
   2  -4  46   -2.06    4.67
   4   2 -46    4.83   10.45
   4   2 -46    1.98    3.01
   4   2 -46   -3.40    3.24
   4   2  46   -4.43    4.12
  -4  -2 -48   18.99    3.40
  -2   4 -48   14.56   12.35
  -2   4 -48   28.81    3.96
  -2   4  48   21.37    4.75
   2  -4 -48   26.51    3.72
   2  -4 -48   31.66    4.83
   2  -4  48   26.51    5.07
   4   2 -48   32.29   11.87
   4   2 -48   28.18    3.96
   4   2  48   31.58    5.38
  -4  -2 -50    4.67    3.17
  -4  -2  50    8.47    4.59
  -2   4  50    7.20    4.67
   2  -4 -50    5.54   12.35
   2  -4 -50    4.67    3.24
   2  -4 -50    6.73    4.35
   2  -4  50    5.07    4.75
   4   2 -50   10.29   11.40
   4   2 -50   10.21    4.19
   4   2  50    6.96    5.07
  -4  -2 -52   42.58    6.01
  -4  -2  52   50.89    5.78
  -2   4  52   49.62    5.86
   2  -4 -52   43.61    5.62
   2  -4  52   50.97    6.17
   4   2 -52   39.89    5.14
   4   2  52   50.65    6.41
  -4  -3  -5    4.43    1.11
  -4  -3  -5    2.85    0.71
  -4  -3  -5    1.90    0.79
  -4  -3   5    3.24    1.58
  -4  -3   5    3.72    0.95
  -3   4  -5    6.65    0.95
  -3   4  -5    1.98    0.79
  -3   4  -5    3.88    0.87
  -3   4   5    5.62    0.95
   3  -4  -5    3.72    0.87
   3  -4  -5    3.64    0.79
   3  -4   5    7.20    1.03
   3  -4   5    6.96    1.74
   3  -4   5    2.61    0.79
   4   3  -5   14.25    3.09
   4   3  -5    2.61    0.79
   4   3  -5    4.43    0.47
   4   3  -5    8.23    0.63
   4   3  -5    1.90    0.87
   4   3   5    7.04    1.50
   4   3   5    4.91    0.47
   4   3   5    3.24    0.79
   4   3   5    2.37    0.87
  -4  -3  -9   17.10    1.74
  -4  -3  -9   11.48    1.03
  -4  -3  -9    9.58    1.11
  -4  -3  -9   10.37    1.11
  -4  -3   9   13.14    2.45
  -4  -3   9    8.31    1.11
  -4  -3   9    8.79    0.87
  -3   4  -9   18.99    1.74
  -3   4  -9   14.64    1.58
  -3   4  -9   12.82    1.42
  -3   4   9    0.00    2.69
  -3   4   9   11.79    1.27
  -3   4   9   13.61    1.27
   3  -4  -9    2.61    3.09
   3  -4  -9   11.79    1.27
   3  -4  -9   12.27    1.35
   3  -4  -9   10.45    1.11
   3  -4   9    4.67    3.01
   3  -4   9   17.41    1.82
   3  -4   9   13.85    1.66
   3  -4   9   11.24    1.03
   4   3  -9   12.66    2.14
   4   3  -9   15.67    1.82
   4   3  -9   10.68    1.19
   4   3  -9    9.26    1.19
   4   3   9   12.35    1.66
   4   3   9    7.28    1.11
   4   3   9   14.96    1.82
   4   3   9   12.50    1.58
  -4  -3 -11  172.06    5.94
  -4  -3 -11  148.71    3.32
  -4  -3 -11  153.86    2.06
  -4  -3 -11  121.88    2.69
  -4  -3 -11  132.09    2.30
  -4  -3  11  145.31    4.51
  -4  -3  11  154.01    3.17
  -4  -3  11  153.14    2.37
  -3   4 -11  143.25    3.01
  -3   4 -11  110.01    2.61
  -3   4 -11  147.37    2.22
  -3   4  11  170.40    4.83
  -3   4  11  145.55    3.01
  -3   4  11  150.53    2.69
   3  -4 -11  149.74    4.12
   3  -4 -11  131.93    3.01
   3  -4 -11  139.06    3.01
   3  -4 -11   87.45    2.06
   3  -4  11  150.53    3.01
   3  -4  11  117.21    2.85
   3  -4  11  153.86    2.22
   4   3 -11  141.03    4.12
   4   3 -11  145.63    3.09
   4   3 -11  111.51    3.72
   4   3 -11  140.80    2.53
   4   3  11  159.55    3.48
   4   3  11  155.91    2.30
   4   3  11  154.65    3.17
   4   3  11  155.76    2.45
  -4  -3 -13  483.25    7.36
  -4  -3 -13  444.47    5.07
  -4  -3 -13  454.68    3.56
  -4  -3 -13  417.49    4.75
  -4  -3 -13  467.27    3.64
  -4  -3 -13  451.76    3.64
  -4  -3  13  448.19    6.09
  -4  -3  13  492.75    5.22
  -4  -3  13  487.29    4.19
  -4  -3  13  435.45    4.83
  -3   4 -13   15.91    3.96
  -3   4 -13  413.77    4.75
  -3   4 -13  320.69    4.12
  -3   4 -13  455.63    3.32
  -3   4  13  560.82    7.12
  -3   4  13  385.51    4.75
  -3   4  13  441.62    4.04
   3  -4 -13  429.99    5.78
   3  -4 -13  399.84    4.75
   3  -4 -13  418.99    4.83
   3  -4 -13   42.42    1.50
   3  -4  13  445.03    4.91
   3  -4  13  361.21    4.51
   3  -4  13  343.80    2.93
   4   3 -13  465.37    6.01
   4   3 -13  483.41    5.22
   4   3 -13  474.94    4.12
   4   3 -13  480.56    4.04
   4   3  13  501.85    5.54
   4   3  13  490.38    3.40
   4   3  13  532.17    5.54
   4   3  13  535.25    3.96
  -4  -3 -15  446.77    7.76
  -4  -3 -15  705.81    6.57
  -4  -3 -15  722.82    4.75
  -4  -3 -15  642.10    6.09
  -4  -3 -15  737.15    4.43
  -4  -3 -15  646.13    4.19
  -4  -3  15  810.91    7.99
  -4  -3  15  768.97    6.73
  -4  -3  15  762.55    5.62
  -4  -3  15  626.11    5.62
  -3   4 -15   48.83    5.86
  -3   4 -15  698.29    6.25
  -3   4 -15  574.90    5.62
  -3   4 -15  749.89    4.04
  -3   4  15  884.20    8.63
  -3   4  15  681.91    6.41
  -3   4  15  776.96    5.22
   3  -4 -15  735.33    7.28
   3  -4 -15  685.15    6.41
   3  -4 -15  736.12    6.49
   3  -4  15  444.87    6.96
   3  -4  15  753.45    6.49
   3  -4  15  686.18    6.33
   3  -4  15   78.59    1.42
   4   3 -15  693.54    7.44
   4   3 -15  754.96    6.65
   4   3 -15  690.45    5.30
   4   3 -15  677.00    4.67
   4   3  15  785.66    4.59
   4   3  15  832.20    7.04
   4   3  15  810.52    4.67
  -4  -3 -17    5.07    1.66
  -4  -3 -17    4.99    1.03
  -4  -3 -17    3.40    1.27
  -4  -3 -17    3.01    0.95
  -4  -3 -17    1.27    0.87
  -4  -3  17    5.38    3.09
  -4  -3  17    5.86    1.42
  -4  -3  17    2.69    1.27
  -4  -3  17    3.96    1.11
  -3   4 -17   -8.86    4.12
  -3   4 -17    3.01    1.11
  -3   4 -17    0.95    1.11
  -3   4 -17    3.96    0.87
  -3   4  17   -0.63    4.35
  -3   4  17    1.11    1.35
  -3   4  17    3.09    1.19
   3  -4 -17   10.76    3.24
   3  -4 -17    7.04    1.50
   3  -4 -17    5.94    1.42
   3  -4 -17   -0.08    0.08
   3  -4  17   72.89    5.78
   3  -4  17    4.75    1.35
   3  -4  17    4.27    1.50
   3  -4  17   -0.08    0.08
   4   3 -17    0.24    3.17
   4   3 -17    3.09    1.19
   4   3 -17    2.37    1.11
   4   3 -17    3.01    1.03
   4   3  17   -3.88    4.43
   4   3  17    7.52    1.03
   4   3  17    3.72    1.58
   4   3  17    2.53    0.95
  -4  -3 -19   66.09    7.20
  -4  -3 -19   20.58    2.30
  -4  -3 -19   19.07    1.90
  -4  -3 -19   17.17    1.74
  -4  -3 -19   19.94    1.50
  -4  -3 -19   17.89    1.42
  -4  -3  19   23.27    4.04
  -4  -3  19   16.38    1.66
  -4  -3  19   19.79    2.37
  -4  -3  19   18.60    1.74
  -3   4 -19   20.18    2.45
  -3   4 -19   18.20    2.14
  -3   4 -19   19.71    1.35
  -3   4  19   34.27    5.14
  -3   4  19   18.92    2.06
  -3   4  19   21.13    1.98
   3  -4 -19   39.97    4.27
   3  -4 -19   18.28    2.14
   3  -4 -19   18.60    1.90
   3  -4 -19   20.26    2.37
   3  -4 -19    0.00    0.16
   3  -4  19  548.47    8.71
   3  -4  19   24.30    2.06
   3  -4  19   24.53    2.22
   3  -4  19    0.16    0.16
   4   3 -19   17.49    3.96
   4   3 -19   20.74    2.53
   4   3 -19   16.94    2.06
   4   3 -19   17.33    1.66
   4   3  19   13.38    5.22
   4   3  19   23.27    1.82
   4   3  19   28.41    2.45
  -4  -3 -21  735.80   11.48
  -4  -3 -21  401.66    6.17
  -4  -3 -21  410.84    4.67
  -4  -3 -21  336.60    5.38
  -4  -3 -21  404.27    3.32
  -4  -3 -21  331.54    3.01
  -4  -3  21  472.57    8.47
  -4  -3  21  433.95    6.09
  -4  -3  21  431.81    5.46
  -4  -3  21  353.14    4.43
  -3   4 -21  156.55    7.52
  -3   4 -21  404.43    5.78
  -3   4 -21  298.93    4.99
  -3   4  21  683.57   13.45
  -3   4  21  405.85    6.01
  -3   4  21  480.88    4.43
   3  -4 -21  457.69    8.39
   3  -4 -21  445.19    5.46
   3  -4 -21  403.24    6.01
   3  -4 -21  389.15    7.04
   3  -4 -21   21.69    1.19
   3  -4  21  431.81    5.94
   3  -4  21  438.38    6.25
   4   3 -21  434.82    8.15
   4   3 -21  421.28    6.01
   4   3 -21  376.88    4.99
   4   3 -21  385.75    3.72
   4   3  21  521.64   10.37
   4   3  21  456.27    4.59
   4   3  21  469.48    6.65
  -4  -3 -23    8.55    6.65
  -4  -3 -23    3.48    2.06
  -4  -3 -23    3.01    1.35
  -4  -3 -23    4.35    1.58
  -4  -3 -23    3.40    1.03
  -4  -3 -23    3.24    0.95
  -4  -3  23    5.54    4.99
  -4  -3  23    3.56    1.82
  -4  -3  23    1.35    1.74
  -3   4 -23   -2.77    4.91
  -3   4 -23    2.22    1.42
  -3   4 -23    4.04    1.50
  -3   4  23   15.83    5.30
  -3   4  23    3.80    1.90
  -3   4  23    2.93    1.35
   3  -4 -23   10.05    4.43
   3  -4 -23    4.27    1.58
   3  -4 -23    1.58    1.74
   3  -4 -23    3.32    1.66
   3  -4 -23    0.16    1.27
   3  -4  23   26.28    5.62
   3  -4  23    6.57    1.74
   3  -4  23    2.37    1.98
   4   3 -23    3.01    4.43
   4   3 -23    2.06    1.74
   4   3 -23    1.35    1.42
   4   3 -23    1.82    1.19
   4   3  23    3.17    6.33
   4   3  23    6.25    1.35
   4   3  23    0.24    1.98
  -4  -3 -25   -0.79    7.20
  -4  -3 -25   28.41    2.93
  -4  -3 -25   26.36    2.61
  -4  -3 -25   18.68    2.22
  -4  -3  25   29.76    3.24
  -4  -3  25   28.73    3.17
  -3   4 -25    3.56    5.46
  -3   4 -25   28.18    3.09
  -3   4 -25   22.48    2.14
  -3   4  25   18.99    6.09
  -3   4  25   24.53    2.61
  -3   4  25   25.09    2.22
   3  -4 -25   32.21    5.54
   3  -4 -25   29.20    3.01
   3  -4 -25   25.25    3.09
   3  -4 -25   19.55    2.22
   3  -4 -25   21.69    2.06
   3  -4  25   72.58    7.84
   3  -4  25   24.53    3.01
   3  -4  25   30.23    2.85
   4   3 -25   31.34    5.22
   4   3 -25   27.54    3.17
   4   3 -25   27.15    2.61
   4   3 -25   24.06    1.90
   4   3  25   27.78    2.37
   4   3  25   31.90    3.72
  -4  -3 -27  274.71   12.74
  -4  -3 -27  739.92    7.28
  -4  -3  27  773.40    8.55
  -4  -3  27  752.82    5.62
  -3   4 -27  695.76    8.39
  -3   4  27  668.37    9.66
  -3   4  27  775.14    5.54
   3  -4 -27 1008.38   15.67
   3  -4 -27  806.56    8.23
   3  -4 -27  631.33    8.86
   3  -4 -27  557.81    6.33
   3  -4  27  757.49    8.55
   3  -4  27  795.87    9.42
   4   3 -27  765.96   16.62
   4   3 -27  757.33    8.86
   4   3 -27  646.53    7.44
   4   3 -27  747.28    4.83
   4   3  27  813.05    7.04
   4   3  27  789.38   10.37
  -4  -3 -29  111.67   13.14
  -4  -3 -29  987.72    8.71
  -4  -3  29 1061.72   10.13
  -3   4 -29  694.65   14.33
  -3   4 -29  937.94    9.89
  -3   4  29  972.68   10.68
  -3   4  29 1020.33    6.17
   3  -4 -29  966.90   13.85
   3  -4 -29 1090.92    9.81
   3  -4 -29  857.29    9.97
   3  -4  29  998.96   10.05
   3  -4  29 1069.00   11.24
   4   3 -29 1043.75   14.72
   4   3 -29 1010.67   10.37
   4   3 -29  842.33    8.79
   4   3 -29 1006.95    5.38
   4   3  29 1076.84    8.39
   4   3  29 1132.47   11.63
  -4  -3 -31   80.49   10.76
  -4  -3 -31   30.31    3.48
  -4  -3  31   34.11    3.32
  -3   4 -31   31.90    9.18
  -3   4 -31   34.43    3.09
  -3   4  31   28.33    3.24
  -3   4  31   39.41    2.37
   3  -4 -31   55.48    7.60
   3  -4 -31   34.11    3.01
   3  -4 -31   34.43    3.48
   3  -4  31   38.70    4.04
   3  -4  31   36.64    3.72
   4   3 -31   50.89    7.36
   4   3 -31   40.13    3.48
   4   3  31   36.64    3.17
   4   3  31   41.63    3.88
  -4  -3 -33    7.99    9.34
  -4  -3 -33    4.43    2.06
  -4  -3  33    5.70    2.69
  -3   4 -33   -7.68    9.50
  -3   4 -33    1.98    2.14
  -3   4  33    3.72    2.77
   3  -4 -33    9.50    6.81
   3  -4 -33    2.93    2.14
   3  -4 -33    2.37    2.53
   3  -4  33    1.42    1.98
   3  -4  33    4.19    3.09
   4   3 -33    6.01    6.33
   4   3 -33    3.48    2.30
   4   3  33    0.63    1.66
   4   3  33    8.23    3.09
  -4  -3 -35    9.26    9.89
  -4  -3 -35    7.76    2.30
  -4  -3  35    6.09    2.93
  -3   4 -35   68.22   11.95
  -3   4 -35    3.96    2.22
  -3   4  35    3.32    2.93
   3  -4 -35   29.68    7.44
   3  -4 -35    5.07    2.37
   3  -4 -35    5.38    2.77
   3  -4  35    5.30    2.37
   3  -4  35    2.85    3.24
   4   3 -35    6.09    7.04
   4   3 -35    5.46    2.53
   4   3  35    4.59    3.24
  -4  -3 -37  119.90   17.33
  -4  -3 -37  331.46    6.73
  -4  -3  37  345.78    8.07
  -3   4 -37  309.22    7.36
  -3   4  37  317.37    8.31
   3  -4 -37  314.84   13.53
   3  -4 -37  358.84    7.36
   3  -4 -37  302.25    7.99
   3  -4  37  330.59    7.36
   3  -4  37  359.24    8.86
   4   3 -37  329.00   13.53
   4   3 -37  338.97    7.84
   4   3  37  390.42    9.34
  -4  -3 -39  231.02   20.58
  -4  -3 -39  173.09    5.86
  -4  -3  39  173.64    7.04
  -3   4 -39  121.88   16.62
  -3   4 -39  164.54    6.33
  -3   4  39  161.30    7.36
   3  -4 -39  150.37   14.56
   3  -4 -39  183.06    6.41
   3  -4 -39  146.97    6.96
   3  -4  39  180.61    6.49
   3  -4  39  181.00    7.84
   4   3 -39  193.11   12.90
   4   3 -39  167.47    6.73
   4   3  39  194.54    7.84
  -4  -3 -41   17.97   12.43
  -4  -3 -41  140.09    5.78
  -4  -3  41  154.89    7.12
  -3   4 -41  180.05   16.62
  -3   4 -41  132.33    6.33
  -3   4  41  147.05    7.44
   3  -4 -41  156.78   15.75
   3  -4 -41  153.94    6.25
   3  -4 -41  132.09    6.73
   3  -4  41  148.47    6.41
   3  -4  41  163.35    7.60
   4   3 -41  134.55   14.25
   4   3 -41  152.67    6.65
   4   3  41  151.64    8.07
  -4  -3 -43    5.78    2.69
  -4  -3  43   -1.27    3.48
  -3   4 -43    1.35    2.85
  -3   4  43    3.56    3.72
   3  -4 -43    2.93    2.77
   3  -4 -43    3.24    3.56
   3  -4  43    0.47    3.88
   4   3 -43   -4.51   10.29
   4   3 -43   -3.72    2.77
   4   3  43    1.58    4.04
  -4  -3 -45   -2.85    2.45
  -4  -3  45   -2.53    3.48
  -3   4 -45    3.24    4.83
   3  -4 -45   -2.69    2.77
   3  -4 -45    2.93    5.78
   3  -4  45    1.58    4.12
   4   3 -45    5.46    9.02
   4   3 -45    0.08    2.85
   4   3  45    7.76    4.51
  -4  -3 -47    4.59    2.85
  -4  -3  47    1.90    3.80
  -3   4  47    0.47    3.96
   3  -4 -47    1.27    2.93
   3  -4 -47    3.24    3.72
   3  -4  47    2.85    4.35
   4   3 -47  -10.61    9.73
   4   3 -47    2.22    3.09
   4   3 -47    1.98    3.48
   4   3  47    4.43    4.35
  -4  -3 -49   84.76    7.04
  -4  -3  49   83.18    7.60
  -3   4 -49   51.44    7.68
  -3   4  49   68.93    7.76
   3  -4 -49   83.58   14.17
   3  -4 -49   79.46    6.41
   3  -4 -49   58.96    6.96
   3  -4  49   90.38    6.25
   3  -4  49   87.45    8.47
   4   3 -49   89.99   12.11
   4   3 -49   68.86    6.96
   4   3 -49   73.45    6.81
   4   3  49   88.56    8.71
  -4  -3  51   16.70    4.75
  -3   4  51    9.81    4.75
   3  -4 -51   14.48    4.12
   3  -4 -51   16.22    4.75
   3  -4  51   23.66    5.46
   4   3 -51   16.62    4.43
   4   3  51   11.56    5.30
  -4  -4   0 1324.16    6.49
   4  -4   0  698.05    4.59
  -4  -4  -2  265.37    3.32
  -4  -4  -2  296.63    2.30
  -4  -4  -2  316.10    3.32
  -4  -4   2  261.02    3.24
  -4  -4   2  315.55    3.40
  -4   4  -2  282.78    3.64
  -4   4  -2  318.95    4.04
  -4   4   2  278.27    3.09
  -4   4   2  322.75    3.40
   4  -4  -2  269.41    3.17
   4  -4  -2  134.15    2.37
   4  -4   2  327.02    3.40
   4  -4   2  175.38    2.45
   4   4  -2  164.94    3.56
   4   4  -2  351.40    2.93
   4   4  -2  331.14    3.48
   4   4   2  260.54    3.96
   4   4   2  359.31    2.30
   4   4   2  359.16    2.53
   4   4   2  346.89    3.48
  -4  -4  -4  877.87    5.30
  -4  -4  -4  968.73    4.59
  -4  -4  -4 1020.80    5.70
  -4  -4   4  879.37    5.62
  -4  -4   4 1162.71    5.86
  -4  -4   4 1018.67    5.70
   4  -4  -4  248.20    4.27
   4  -4   4  486.90    3.80
   4   4  -4 1123.29    5.62
   4   4  -4 1082.85    6.33
   4   4   4 1148.86    6.01
  -4  -4  -6   49.86    2.22
  -4  -4  -6   57.70    1.74
  -4  -4  -6   68.70    2.06
  -4  -4   6   46.85    2.93
  -4  -4   6   58.49    2.06
  -4  -4   6   58.73    0.95
  -4  -4   6   69.65    2.06
  -4   4  -6   61.97    2.77
  -4   4  -6   33.72    1.74
  -4   4  -6   43.85    2.14
  -4   4   6   38.38    1.90
  -4   4   6   45.67    1.90
   4  -4  -6   36.09    1.82
   4  -4  -6    1.82    0.63
   4  -4   6   41.79    1.90
   4  -4   6   31.26    1.82
   4  -4   6   14.09    1.03
   4   4  -6   31.42    3.09
   4   4  -6   60.94    1.90
   4   4  -6   67.83    1.03
   4   4  -6   77.17    2.61
   4   4   6   57.38    2.45
   4   4   6   69.09    2.06
   4   4   6   69.25    2.06
  -4  -4  -8  831.09    5.78
  -4  -4  -8  886.97    3.17
  -4  -4  -8  870.43    5.54
  -4  -4  -8  941.42    5.86
  -4  -4   8  824.05    6.25
  -4  -4   8  996.27    6.33
  -4  -4   8  945.22    3.72
  -4  -4   8  930.10    5.54
  -4   4  -8  865.20    5.94
  -4   4  -8  701.30    5.30
  -4   4  -8  890.85    5.14
  -4   4   8  885.31    6.01
  -4   4   8  938.33    5.78
   4  -4  -8  804.90    5.78
   4  -4  -8    3.24    0.47
   4  -4   8  895.60    6.01
   4  -4   8  744.75    5.54
   4  -4   8   63.32    1.35
   4   4  -8  798.64    6.17
   4   4  -8  958.91    6.17
   4   4  -8  956.14    3.80
   4   4  -8  917.28    6.89
   4   4   8 1060.29    6.17
   4   4   8 1042.88    5.70
  -4  -4 -10   -3.72    4.12
  -4  -4 -10    1.42    1.42
  -4  -4 -10    8.55    0.71
  -4  -4 -10    4.91    1.11
  -4  -4 -10    2.61    1.03
  -4  -4 -10    4.12    1.11
  -4  -4  10    1.74    2.61
  -4  -4  10    5.86    1.27
  -4  -4  10    3.64    0.79
  -4  -4  10    4.43    1.11
  -4   4 -10    2.93    3.56
  -4   4 -10    9.89    1.42
  -4   4 -10    2.22    1.58
  -4   4 -10    1.50    1.03
  -4   4 -10    3.09    0.95
  -4   4  10    3.72    2.53
  -4   4  10    3.32    1.11
  -4   4  10    6.49    1.11
   4  -4 -10    2.37    2.45
   4  -4 -10    3.96    1.19
   4  -4 -10   15.35    1.50
   4  -4 -10    0.08    0.16
   4  -4  10   -0.95    3.40
   4  -4  10    2.45    1.11
   4  -4  10   13.38    1.50
   4  -4  10    0.32    0.16
   4   4 -10    1.98    2.22
   4   4 -10    2.37    1.03
   4   4 -10    2.37    0.79
   4   4 -10    5.30    1.82
   4   4  10    3.88    1.58
   4   4  10    3.96    0.47
   4   4  10    4.67    1.27
   4   4  10    5.07    1.19
  -4  -4 -12  105.82    6.01
  -4  -4 -12   81.36    3.01
  -4  -4 -12   75.50    1.58
  -4  -4 -12   71.07    2.53
  -4  -4 -12   76.69    2.22
  -4  -4 -12   73.45    2.30
  -4  -4  12   76.77    4.35
  -4  -4  12   80.01    2.77
  -4  -4  12   78.35    2.06
  -4  -4  12   74.32    2.30
  -4   4 -12   54.29    5.22
  -4   4 -12   91.49    2.85
  -4   4 -12   85.00    2.61
  -4   4 -12   63.32    2.37
  -4   4 -12   78.19    1.98
  -4   4  12   97.98    4.43
  -4   4  12   86.19    2.69
  -4   4  12   82.47    2.37
   4  -4 -12   86.74    4.27
   4  -4 -12   86.11    2.77
   4  -4 -12   85.79    2.77
   4  -4 -12    0.00    0.08
   4  -4  12   58.33    4.91
   4  -4  12   85.63    2.69
   4  -4  12   78.35    2.77
   4  -4  12    0.00    0.16
   4   4 -12   68.62    3.96
   4   4 -12   79.54    2.69
   4   4 -12   77.56    2.06
   4   4  12   94.18    3.32
   4   4  12   87.93    1.42
   4   4  12   96.71    3.09
   4   4  12   94.58    2.37
  -4  -4 -14 1239.95   10.29
  -4  -4 -14 1328.91    8.55
  -4  -4 -14 1367.37    5.70
  -4  -4 -14 1261.88    8.15
  -4  -4 -14 1372.20    6.41
  -4  -4 -14 1279.05    7.76
  -4  -4  14 1364.76    9.42
  -4  -4  14 1435.04    9.02
  -4  -4  14 1420.88    6.96
  -4   4 -14  885.62    8.55
  -4   4 -14 1293.61    8.23
  -4   4 -14 1053.65    7.52
  -4   4 -14 1305.56    5.70
  -4   4  14 1670.10   10.37
  -4   4  14 1422.38    8.71
  -4   4  14 1383.36    7.20
   4  -4 -14 1317.59    8.86
   4  -4 -14 1221.43    8.23
   4  -4 -14 1348.46    8.55
   4  -4 -14    0.08    0.16
   4  -4  14  510.72    7.12
   4  -4  14 1382.81    8.55
   4  -4  14 1270.03    8.31
   4  -4  14   -0.08    0.16
   4   4 -14 1250.87    8.94
   4   4 -14 1398.48    8.79
   4   4 -14 1324.08    6.65
   4   4  14 1511.18    5.30
   4   4  14 1570.06    9.26
   4   4  14 1541.02    6.81
  -4  -4 -16  173.33    6.96
  -4  -4 -16  242.02    4.43
  -4  -4 -16  241.07    2.93
  -4  -4 -16  213.06    3.96
  -4  -4 -16  237.27    3.01
  -4  -4 -16  176.02    4.27
  -4  -4  16  256.51    5.78
  -4  -4  16  373.64    6.57
  -4  -4  16  257.77    3.64
  -4  -4  16  230.31    3.17
  -4   4 -16    2.85    4.43
  -4   4 -16  242.50    4.12
  -4   4 -16  184.96    3.64
  -4   4 -16  238.30    2.69
  -4   4  16  283.89    6.57
  -4   4  16  227.54    4.27
  -4   4  16  255.24    3.48
   4  -4 -16  241.47    5.62
   4  -4 -16  225.09    4.12
   4  -4 -16  243.45    4.27
   4  -4 -16    0.16    0.16
   4  -4  16   -1.82    3.72
   4  -4  16  248.04    4.19
   4  -4  16  234.66    4.19
   4  -4  16    2.22    0.32
   4   4 -16  222.24    5.38
   4   4 -16  246.85    4.35
   4   4 -16  227.70    3.32
   4   4 -16  192.72    4.91
   4   4  16  266.72    2.77
   4   4  16  276.53    4.67
  -4  -4 -18  930.18   10.53
  -4  -4 -18 1094.96    8.71
  -4  -4 -18 1137.70    6.33
  -4  -4 -18 1009.96    8.23
  -4  -4 -18 1141.81    5.86
  -4  -4  18 1205.05   10.13
  -4  -4  18 1177.43    9.02
  -4  -4  18 1181.54    7.60
  -4  -4  18 1042.25    5.86
  -4   4 -18   53.26    6.65
  -4   4 -18 1085.30    8.31
  -4   4 -18  826.58    7.36
  -4   4 -18 1149.17    5.14
  -4   4  18 1672.95   12.58
  -4   4  18 1056.73    8.55
  -4   4  18 1145.77    6.73
   4  -4 -18 1104.30    9.73
   4  -4 -18 1022.62    8.39
   4  -4 -18 1071.53    8.39
   4  -4 -18   29.05    1.27
   4  -4  18   70.12    6.17
   4  -4  18 1146.96    8.55
   4  -4  18 1100.58    8.71
   4  -4  18  729.87    4.12
   4   4 -18 1048.11    9.58
   4   4 -18 1152.34    8.79
   4   4 -18 1059.58    7.04
   4   4 -18  799.28    8.79
   4   4  18 1143.40   11.32
   4   4  18 1235.92    5.94
   4   4  18 1272.16    9.42
  -4  -4 -20 1513.00   13.45
  -4  -4 -20  796.98    5.86
  -4  -4 -20  715.15    8.71
  -4  -4 -20  781.23    4.91
  -4  -4 -20  529.87    6.41
  -4  -4  20  267.59   11.56
  -4  -4  20  825.32    7.99
  -4  -4  20  833.94    6.96
  -4  -4  20  710.56    4.99
  -4   4 -20  242.97    8.55
  -4   4 -20 1137.38   11.00
  -4   4 -20  588.12    6.65
  -4   4 -20  810.20    4.19
  -4   4  20 1011.07   11.24
  -4   4  20  733.27    7.60
  -4   4  20  834.10    5.86
   4  -4 -20  777.51    9.02
   4  -4 -20  706.60    7.44
   4  -4 -20  799.83    8.07
   4  -4 -20  412.66    4.27
   4  -4  20  438.30    9.10
   4  -4  20  812.34    7.60
   4  -4  20  789.23    7.91
   4  -4  20  703.12    3.96
   4   4 -20  732.88    9.10
   4   4 -20  805.85    7.91
   4   4 -20  716.26    6.33
   4   4 -20  691.25    7.91
   4   4  20  483.81   13.53
   4   4  20  871.69    5.54
   4   4  20  915.14    8.71
  -4  -4 -22  633.87   11.32
  -4  -4 -22  566.59    7.20
  -4  -4 -22  613.61    5.62
  -4  -4 -22  527.58    6.73
  -4  -4 -22  606.64    4.35
  -4  -4 -22  542.53    4.43
  -4  -4  22  752.58   10.29
  -4  -4  22  636.16    7.52
  -4  -4  22  637.43    6.57
  -4  -4  22  547.44    4.43
  -4   4 -22    7.68    5.94
  -4   4 -22  578.94    6.89
  -4   4 -22  461.96    6.17
  -4   4  22  781.63   11.00
  -4   4  22  598.81    7.44
  -4   4  22  654.05    5.38
   4  -4 -22  621.20    9.18
   4  -4 -22  666.08    6.89
   4  -4 -22  554.25    7.04
   4  -4 -22  597.38    7.12
   4  -4 -22  520.06    4.83
   4  -4  22    7.84    5.38
   4  -4  22  623.74    7.04
   4  -4  22  609.17    7.36
   4  -4  22  582.11    3.56
   4   4 -22  585.98    9.34
   4   4 -22  628.33    7.44
   4   4 -22  558.60    6.01
   4   4  22  194.54    9.89
   4   4  22  660.93    5.22
   4   4  22  696.55    8.07
  -4  -4 -24  104.31   10.05
  -4  -4 -24  158.76    4.83
  -4  -4 -24  184.09    3.72
  -4  -4 -24  150.06    4.27
  -4  -4 -24  182.11    2.69
  -4  -4 -24  148.63    2.45
  -4  -4  24  226.35    8.07
  -4  -4  24  179.34    4.83
  -4  -4  24  186.38    4.43
  -4  -4  24  159.08    2.77
  -4   4 -24    8.79    6.49
  -4   4 -24  170.95    4.43
  -4   4 -24  132.09    4.04
  -4   4  24  209.81    8.47
  -4   4  24  168.89    4.75
  -4   4  24  194.54    3.40
   4  -4 -24  178.55    7.36
   4  -4 -24  198.89    4.51
   4  -4 -24  156.86    4.51
   4  -4 -24  171.03    4.51
   4  -4 -24  152.59    3.09
   4  -4  24   47.72    6.33
   4  -4  24  177.76    4.51
   4  -4  24  178.95    4.91
   4   4 -24  176.81    7.52
   4   4 -24  178.23    4.75
   4   4 -24  158.60    3.96
   4   4 -24  147.68    4.83
   4   4  24   24.38    6.65
   4   4  24  196.75    3.48
   4   4  24  212.19    5.46
  -4  -4 -26  340.32   17.02
  -4  -4 -26   58.57    3.01
  -4  -4 -26   55.72    1.98
  -4  -4 -26   45.82    1.82
  -4  -4  26   63.87    3.96
  -4  -4  26   64.42    3.72
  -4  -4  26   54.21    2.14
  -4   4 -26  132.80   10.45
  -4   4 -26   59.67    3.56
  -4   4 -26   48.59    3.96
  -4   4  26   63.16    4.19
  -4   4  26   65.93    2.69
   4  -4 -26   73.76    6.09
   4  -4 -26   72.42    3.64
   4  -4 -26   53.90    3.72
   4  -4 -26   46.70    2.30
   4  -4  26   61.65    3.72
   4  -4  26   70.20    4.43
   4   4 -26   68.62    6.33
   4   4 -26   59.28    3.88
   4   4 -26   51.36    3.80
   4   4 -26   55.80    2.61
   4   4  26   67.11    2.77
   4   4  26   51.60    5.86
  -4  -4 -28  242.66   13.38
  -4  -4 -28   20.50    2.14
  -4  -4  28   19.47    2.69
  -4  -4  28   18.60    2.61
  -4  -4  28   19.15    2.06
  -4   4 -28  267.19   13.06
  -4   4 -28   19.39    2.37
  -4   4  28   19.87    2.85
  -4   4  28   20.34    2.53
   4  -4 -28   28.57    6.49
   4  -4 -28   18.76    2.37
   4  -4 -28   14.80    2.61
   4  -4 -28   16.78    2.06
   4  -4  28   21.76    2.45
   4  -4  28   27.30    3.40
   4   4 -28   31.66    6.17
   4   4 -28   18.44    2.69
   4   4 -28   15.75    2.14
   4   4 -28   18.68    1.58
   4   4  28   20.50    3.09
  -4  -4 -30 1517.04   20.02
  -4  -4 -30  533.35    6.81
  -4  -4  30  540.79    8.39
  -4  -4  30  569.44    8.07
  -4  -4  30  514.52    4.27
  -4  -4  30  484.20    5.07
  -4   4 -30   15.83    8.15
  -4   4 -30  512.62    7.76
  -4   4  30  531.30    8.55
  -4   4  30  578.07    5.22
   4  -4 -30  574.43   12.66
   4  -4 -30  609.57    7.99
   4  -4 -30  470.27    7.91
   4  -4 -30  410.52    4.19
   4  -4  30  563.11    7.99
   4  -4  30  617.80    9.10
   4   4 -30  554.01   11.79
   4   4 -30  544.27    8.31
   4   4 -30  403.32    6.49
   4   4  30  603.55    9.18
  -4  -4 -32  248.20   15.43
  -4  -4 -32   43.77    3.80
  -4   4 -32   -5.30    8.23
  -4   4 -32   44.16    4.27
  -4   4  32   39.57    4.67
  -4   4  32   48.75    2.77
   4  -4 -32   60.78   10.45
   4  -4 -32   51.60    4.43
   4  -4 -32   42.74    4.75
   4  -4 -32   31.82    2.14
   4  -4  32   42.26    4.35
   4  -4  32   46.62    5.22
   4   4 -32   73.45    7.68
   4   4 -32   46.14    4.67
   4   4  32   46.46    5.70
  -4  -4 -34   22.24   10.05
  -4  -4 -34   33.40    3.80
  -4  -4  34   37.99    3.64
  -4   4 -34   -8.47   10.37
  -4   4 -34   25.33    2.85
  -4   4  34   33.72    3.64
  -4   4  34   39.65    2.53
   4  -4 -34   45.43    8.71
   4  -4 -34   41.08    4.43
   4  -4 -34   33.16    3.56
   4  -4  34   39.18    4.27
   4  -4  34   32.92    3.96
   4   4 -34   53.82    8.07
   4   4 -34   33.79    3.40
   4   4  34   36.09    4.04
  -4  -4 -36   10.45   13.14
  -4  -4 -36  231.34    6.01
  -4  -4  36  242.66    6.96
  -4   4 -36   93.71   13.69
  -4   4 -36  216.46    6.33
  -4   4  36  223.98    7.28
   4  -4 -36  296.95   13.14
   4  -4 -36  255.56    6.65
   4  -4 -36  205.38    6.73
   4  -4  36  231.66    6.49
   4  -4  36  257.46    7.99
   4   4 -36  237.12   12.82
   4   4 -36  229.52    6.81
   4   4  36  257.30    7.84
  -4  -4 -38   94.42   13.61
  -4  -4 -38   45.98    5.14
  -4  -4  38   47.49    5.70
  -4   4 -38   41.47    4.91
  -4   4  38   41.47    4.35
   4  -4 -38   62.76    9.34
   4  -4 -38   42.82    5.22
   4  -4 -38   34.67    4.04
   4  -4  38   38.70    3.64
   4  -4  38   48.36    4.83
   4   4 -38   69.17    9.10
   4   4 -38   43.61    5.30
   4   4  38   46.93    4.83
  -4  -4 -40  144.75   14.80
  -4  -4  40  135.81    7.12
  -4   4 -40  185.43   17.65
  -4   4 -40  122.20    6.01
  -4   4  40  125.13    6.81
   4  -4 -40  173.48   14.01
   4  -4 -40  150.14    6.33
   4  -4 -40  123.07    6.89
   4  -4  40  147.60    7.91
   4   4 -40  141.98   14.33
   4   4 -40  129.64    6.49
   4   4  40  154.57    7.68
  -4  -4 -42    9.50   13.38
  -4  -4 -42   95.84    7.20
  -4  -4  42  101.38    6.81
  -4   4 -42   97.51    5.94
  -4   4  42  100.59    7.12
   4  -4 -42  118.48   11.63
   4  -4 -42  111.12    6.09
   4  -4 -42   90.15    6.49
   4  -4  42  113.97    7.76
   4   4 -42  114.44   13.53
   4   4 -42   96.87    6.17
   4   4  42  127.50    8.07
  -4  -4 -44  146.18    6.17
  -4  -4  44  170.24    7.68
  -4   4 -44  131.85    6.49
  -4   4  44  149.66    7.91
   4  -4 -44  172.30    6.89
   4  -4 -44  144.52    7.60
   4  -4  44  188.36    8.39
   4   4 -44  155.76    7.04
   4   4  44  175.46   11.71
  -4  -4 -46    7.28    2.85
  -4  -4  46    4.91    3.72
  -4   4 -46    1.90    2.77
  -4   4  46    9.97    4.12
   4  -4 -46    7.12   11.40
   4  -4 -46    4.43    2.93
   4  -4 -46    4.19    3.72
   4  -4  46    4.35    2.69
   4  -4  46    6.41    4.43
   4   4 -46    2.93    9.58
   4   4 -46    3.40    2.93
   4   4  46    9.42    4.51
  -4  -4 -48    1.90    2.77
  -4  -4  48    2.14    4.04
  -4   4 -48    3.80    3.17
  -4   4  48    2.77    4.12
   4  -4 -48   10.05   14.96
   4  -4 -48    2.69    3.17
   4  -4 -48    0.47    3.72
   4  -4  48    9.50    3.09
   4  -4  48    3.64    4.59
   4   4 -48   -2.69   10.21
   4   4 -48   -0.79    3.01
   4   4  48    3.32    4.59
  -4  -4 -50   27.38    3.80
  -4  -4  50   34.35    5.14
  -4   4 -50   10.92   12.98
  -4   4  50   26.28    4.99
   4  -4 -50   25.41    3.88
   4  -4 -50   29.44    4.99
   4  -4  50   23.11    3.88
   4  -4  50   19.23    5.38
   4   4 -50   39.73   10.76
   4   4 -50   30.55    4.67
   4   4  50   27.70    5.46
  -4  -4 -52   -1.27    3.01
  -4  -4  52   -4.19    4.19
  -4   4  52    1.66    4.51
   4  -4 -52   -1.82    4.19
   4  -4  52    6.09    5.14
   4   4 -52    0.32    3.96
   4   4  52   -0.16    4.91
  -5   4  -1  207.12    2.93
  -5   4  -1  272.97    3.32
  -5   4   1  219.70    3.01
  -5   4   1  274.39    3.32
  -4  -5  -1  248.91    3.32
  -4  -5  -1  298.69    2.53
  -4  -5  -1  266.08    2.06
  -4  -5  -1  289.11    3.48
  -4  -5   1  241.86    3.24
  -4  -5   1  297.98    2.85
  -4  -5   1  250.89    1.50
  -4  -5   1  272.02    3.40
   4   5  -1  302.73    2.77
   4   5  -1  259.36    1.58
   4   5  -1  289.19    3.48
   4   5   1  200.71    5.46
   4   5   1  290.78    2.30
   4   5   1  306.05    2.22
   4   5   1  306.05    3.64
   5  -4  -1  218.20    3.09
   5  -4  -1    0.00    0.16
   5  -4   1  254.21    3.24
   5  -4   1  205.62    3.01
   5  -4   1   -0.08    0.16
   5  -4  -3    0.08    0.16
   5  -4   3    1.58    0.40
  -5   4  -5  391.76    4.83
  -5   4  -5  244.00    3.32
  -5   4  -5  335.65    3.56
  -5   4   5  296.16    3.64
  -5   4   5  322.28    3.72
  -4  -5  -5  269.25    3.40
  -4  -5  -5  271.46    4.75
  -4  -5  -5  307.63    3.64
  -4  -5  -5  301.86    3.56
  -4  -5   5  274.00    4.04
  -4  -5   5  330.19    3.64
  -4  -5   5  282.54    3.48
   4   5  -5  202.93    4.19
   4   5  -5  313.57    3.40
   4   5  -5  325.92    3.72
   4   5   5  299.88    3.80
   4   5   5  330.03    3.24
   4   5   5  339.29    3.80
   5  -4  -5  280.57    3.56
   5  -4  -5    0.00    0.16
   5  -4   5  462.20    5.62
   5  -4   5  257.14    3.48
   5  -4   5   -0.16    0.32
  -5   4  -7    3.80    5.14
  -5   4  -7 1295.59    7.28
  -4  -5  -7 1480.31    7.52
  -4  -5  -7 1589.61    7.20
  -4  -5  -7 1682.45    7.68
  -4  -5  -7 1668.99    7.68
  -4  -5   7 1731.99    4.19
  -4  -5   7 1681.26    7.84
   4   5  -7 1382.97    3.80
   5  -4  -7    0.16    0.16
   5  -4   7    0.08    0.24
  -5   4  -9   16.30    3.64
  -5   4  -9 1492.42    8.15
  -4  -5  -9 1854.51    8.79
  -4  -5  -9 1983.35    4.27
  -4  -5  -9 2004.88    8.79
  -4  -5  -9 2108.48    8.55
   4   5  -9 1851.10    5.54
   5  -4  -9    0.24    0.16
   5  -4   9    0.16    0.24
  -5   4 -11  112.70    5.46
  -5   4 -11 1300.58    7.28
  -5   4 -11 1216.60    7.68
  -5   4 -11  928.99    6.81
  -5   4 -11 1232.91    6.33
  -5   4  11 1274.70    7.99
  -5   4  11 1293.61    7.91
  -4  -5 -11 1510.39   10.05
  -4  -5 -11 1195.31    7.60
  -4  -5 -11 1129.86    4.91
  -4  -5 -11 1223.81    7.44
  -4  -5 -11 1302.32    6.96
  -4  -5 -11 1294.64    6.81
  -4  -5  11 1222.07    8.55
  -4  -5  11 1386.84    8.39
  -4  -5  11 1340.15    5.62
  -4  -5  11 1228.08    6.73
   4   5 -11 1324.56    8.07
   4   5 -11 1155.82    5.14
   4   5 -11 1325.27    7.04
   4   5  11 1488.23    8.31
   4   5  11 1398.56    7.04
   5  -4 -11 1159.30    7.52
   5  -4 -11 1128.52    7.52
   5  -4 -11 1122.26    7.44
   5  -4 -11    0.47    0.24
   5  -4  11 1287.04    7.91
   5  -4  11 1024.92    7.28
   5  -4  11    1.27    0.32
  -5   4 -13   22.40    2.37
  -5   4 -13   19.07    2.06
  -5   4 -13   17.81    2.06
  -5   4 -13   28.73    2.30
  -5   4  13   33.00    3.32
  -5   4  13   23.19    2.14
  -5   4  13   20.66    1.98
  -4  -5 -13   27.78    4.91
  -4  -5 -13   36.88    2.69
  -4  -5 -13   30.00    2.22
  -4  -5 -13   23.35    1.90
  -4  -5 -13   25.80    1.90
  -4  -5  13   45.75    3.32
  -4  -5  13   23.11    2.37
  -4  -5  13   31.97    2.37
  -4  -5  13   24.77    1.90
   4   5 -13   23.19    2.77
   4   5 -13   25.64    2.22
   4   5 -13   25.25    1.58
   4   5 -13   21.76    1.90
   4   5  13   26.75    2.93
   4   5  13   34.98    2.45
   4   5  13   25.80    1.98
   5  -4 -13   22.16    3.09
   5  -4 -13   21.76    2.14
   5  -4 -13   19.71    2.22
   5  -4 -13    0.00    0.24
   5  -4  13 1139.76    9.42
   5  -4  13   23.90    2.22
   5  -4  13   19.07    2.22
   5  -4  13    0.95    0.47
  -5   4 -15  251.28    6.81
  -5   4 -15   44.48    2.77
  -5   4 -15   38.78    2.45
  -5   4 -15   31.97    2.30
  -5   4 -15   31.82    2.37
  -5   4  15   51.84    4.75
  -5   4  15   41.08    2.53
  -5   4  15   45.82    2.22
  -4  -5 -15  104.00    6.57
  -4  -5 -15   41.87    2.85
  -4  -5 -15   39.89    2.37
  -4  -5 -15   48.20    2.14
  -4  -5 -15   40.36    1.98
  -4  -5  15   57.22    4.51
  -4  -5  15   44.48    2.69
  -4  -5  15   47.41    2.06
  -4  -5  15   42.58    2.06
   4   5 -15   52.24    4.19
   4   5 -15   40.60    2.61
   4   5 -15   34.82    1.82
   4   5 -15   42.10    2.14
   4   5  15   55.32    3.01
   5  -4 -15   54.61    4.67
   5  -4 -15   34.35    2.45
   5  -4 -15   47.09    2.69
   5  -4 -15    3.40    0.71
   5  -4  15  218.12    6.57
   5  -4  15   45.35    2.53
   5  -4  15   41.39    2.77
   5  -4  15   38.70    1.98
  -5   4 -17 1052.14   10.68
  -5   4 -17    2.85    1.66
  -5   4 -17    1.03    1.19
  -5   4 -17    2.22    1.27
  -5   4 -17    0.63    0.95
  -5   4  17    0.71    3.96
  -5   4  17    2.06    1.19
  -4  -5 -17    1.50    1.66
  -4  -5 -17    1.35    1.50
  -4  -5 -17    1.27    1.27
  -4  -5 -17    0.79    1.19
  -4  -5 -17    0.08    1.11
  -4  -5  17   -2.77    3.09
  -4  -5  17    3.48    1.50
  -4  -5  17    3.09    1.27
  -4  -5  17    1.50    1.19
   4   5 -17    3.80    3.09
   4   5 -17    1.03    1.27
   4   5 -17    1.11    1.03
   4   5 -17    3.80    1.27
   4   5  17   -0.08    1.66
   5  -4 -17   -4.43    3.32
   5  -4 -17    0.87    1.35
   5  -4 -17    1.50    1.42
   5  -4 -17   -0.55    1.19
   5  -4  17 1192.54   10.84
   5  -4  17    0.63    1.27
   5  -4  17    1.11    1.50
   5  -4  17    1.27    1.03
  -5   4 -19  715.31   10.68
  -5   4 -19  182.90    4.35
  -5   4 -19  167.39    3.96
  -5   4 -19  130.35    3.64
  -5   4 -19  174.12    2.53
  -5   4  19  204.11    7.28
  -5   4  19  176.89    4.19
  -5   4  19  181.56    3.40
  -4  -5 -19  222.00    8.79
  -4  -5 -19  171.43    4.43
  -4  -5 -19  162.56    3.88
  -4  -5 -19  166.04    4.83
  -4  -5 -19  183.69    3.72
  -4  -5 -19  168.89    2.93
  -4  -5  19  222.08    6.89
  -4  -5  19  186.70    4.43
  -4  -5  19  190.90    3.72
  -4  -5  19  175.30    3.09
   4   5 -19  150.37    5.86
   4   5 -19  182.98    4.27
   4   5 -19  156.78    3.32
   4   5 -19  179.66    3.17
   4   5  19  217.41    4.91
   5  -4 -19  175.70    6.25
   5  -4 -19  150.69    4.04
   5  -4 -19  176.89    4.12
   5  -4 -19  168.81    3.48
   5  -4  19  942.45   10.76
   5  -4  19  180.13    4.19
   5  -4  19  170.48    4.27
   5  -4  19  171.90    2.69
  -5   4 -21  820.96   11.71
  -5   4 -21  283.02    5.07
  -5   4 -21  218.68    4.59
  -5   4 -21  302.73    3.01
  -5   4  21  252.15   11.16
  -5   4  21  278.75    5.38
  -5   4  21  301.30    4.12
  -4  -5 -21  288.01    9.89
  -4  -5 -21  290.85    5.54
  -4  -5 -21  286.42    4.75
  -4  -5 -21  270.67    5.14
  -4  -5 -21  267.82    5.54
  -4  -5 -21  269.72    3.48
  -4  -5  21  346.10    7.99
  -4  -5  21  312.62    5.70
  -4  -5  21  310.88    4.83
  -4  -5  21  265.69    3.56
   4   5 -21  278.75    7.20
   4   5 -21  443.21    8.07
   4   5 -21  259.91    4.27
   4   5 -21  303.04    3.80
   4   5  21  143.33    9.97
   4   5  21  346.73    6.17
   5  -4 -21  326.31    7.60
   5  -4 -21  277.08    5.14
   5  -4 -21  292.04    5.22
   5  -4 -21  252.79    3.88
   5  -4  21  956.14   13.77
   5  -4  21  311.27    5.30
   5  -4  21  301.86    5.70
   5  -4  21  283.18    3.09
  -5   4 -23  262.52    9.97
  -5   4 -23    1.58    2.06
  -5   4 -23    3.88    1.66
  -5   4 -23    1.50    1.42
  -5   4 -23    2.69    0.95
  -5   4  23    2.93    5.22
  -5   4  23    2.37    1.82
  -5   4  23    1.42    1.42
  -4  -5 -23   50.02    7.28
  -4  -5 -23    6.65    2.22
  -4  -5 -23    6.41    1.50
  -4  -5 -23    1.35    1.66
  -4  -5 -23    1.98    1.19
  -4  -5  23    3.09    4.59
  -4  -5  23    3.72    1.90
  -4  -5  23    3.09    1.74
  -4  -5  23    3.32    1.35
  -4  -5  23    1.82    1.19
   4   5 -23    7.12    4.51
   4   5 -23    2.14    1.82
   4   5 -23    2.06    1.35
   4   5 -23    1.42    1.35
   4   5  23    1.11    6.01
   4   5  23    2.77    2.22
   5  -4 -23    4.91    4.59
   5  -4 -23    4.27    1.66
   5  -4 -23    3.09    1.82
   5  -4 -23    2.61    1.74
   5  -4 -23    3.01    1.35
   5  -4  23  240.12    8.86
   5  -4  23    3.64    1.66
   5  -4  23    1.66    1.98
   5  -4  23    3.01    1.03
  -5   4 -25   49.39    7.20
  -5   4 -25  473.36    7.12
  -5   4 -25  457.53    6.65
  -5   4 -25  339.21    6.17
  -5   4  25  679.93   12.03
  -5   4  25  442.57    6.96
  -5   4  25  483.97    5.07
  -4  -5 -25  161.06   11.32
  -4  -5 -25  497.66    5.78
  -4  -5 -25  472.17    4.91
  -4  -5 -25  431.49    4.04
  -4  -5  25  497.66    7.44
  -4  -5  25  511.51    6.57
  -4  -5  25  462.28    4.43
  -4  -5  25  436.16    4.19
   4   5 -25  457.61    9.42
   4   5 -25  711.03   10.45
   4   5 -25  417.09    5.78
   4   5 -25  493.62    4.51
   4   5  25  564.06    8.15
   5  -4 -25  476.92    9.26
   5  -4 -25  522.91    6.81
   5  -4 -25  422.71    6.65
   5  -4 -25  442.42    6.73
   5  -4 -25  379.34    4.35
   5  -4  25   70.20    8.23
   5  -4  25  494.41    6.89
   5  -4  25  499.95    7.52
  -5   4 -27  200.71    5.07
  -5   4  27  207.44    8.55
  -5   4  27  237.99    4.04
  -4  -5 -27  308.03   12.19
  -4  -5 -27  218.68    4.35
  -4  -5 -27  213.45    3.17
  -4  -5 -27  155.36    4.43
  -4  -5  27  215.43    5.78
  -4  -5  27  226.04    5.30
  -4  -5  27  204.19    3.32
  -4  -5  27  194.54    3.09
   4   5 -27  219.55    9.66
   4   5 -27  209.57    5.46
   4   5 -27  178.47    4.43
   4   5 -27  215.98    3.64
   4   5  27  238.62    6.41
   5  -4 -27  244.32   13.69
   5  -4 -27  230.39    5.30
   5  -4 -27  181.87    6.96
   5  -4 -27  174.35    3.32
   5  -4  27  225.56    5.38
   5  -4  27  221.84    7.12
  -5   4 -29  275.98   12.82
  -5   4 -29  112.62    4.67
  -5   4  29  110.09    5.14
  -5   4  29  132.88    3.48
  -4  -5 -29   -8.94    9.58
  -4  -5 -29  122.52    4.04
  -4  -5 -29  100.12    2.45
  -4  -5 -29  112.70    3.24
  -4  -5  29  120.77    5.46
  -4  -5  29  118.87    4.83
  -4  -5  29  103.20    3.32
  -4  -5  29  107.16    2.61
   4   5 -29  105.74    8.79
   4   5 -29  110.01    5.07
   4   5 -29   85.00    3.88
   4   5  29  126.87    5.94
   5  -4 -29  132.65    9.10
   5  -4 -29  132.17    4.83
   5  -4 -29  106.21    4.83
   5  -4 -29   90.86    2.85
   5  -4  29  125.52    4.83
   5  -4  29  141.75    5.94
  -5   4 -31   69.17    9.18
  -5   4 -31  848.66    9.73
  -5   4  31  828.24   10.21
  -5   4  31 1011.30    7.04
  -4  -5 -31  755.43   18.84
  -4  -5 -31  926.30    8.47
  -4  -5  31  944.98   12.27
  -4  -5  31  950.92   10.05
   4   5 -31  928.76   13.93
   4   5 -31  895.91   10.53
   4   5  31 1007.58   11.63
   5  -4 -31  701.22   14.17
   5  -4 -31 1032.91   10.29
   5  -4 -31  783.84   10.05
   5  -4 -31  697.34    5.62
   5  -4  31  926.78    9.97
   5  -4  31 1024.84   11.71
  -5   4 -33   24.14    8.94
  -5   4 -33  197.39    5.86
  -5   4  33  195.88    6.41
  -5   4  33  243.69    4.12
  -4  -5 -33   10.05   10.76
  -4  -5 -33  222.40    5.30
  -4  -5  33  245.66    8.55
  -4  -5  33  236.32    6.65
   4   5 -33  214.09   10.61
   4   5 -33  223.34    6.49
   4   5  33  256.74    7.44
   5  -4 -33  220.02   11.48
   5  -4 -33  251.36    6.41
   5  -4 -33  192.16    6.41
   5  -4 -33  161.85    3.24
   5  -4  33  226.99    6.17
   5  -4  33  235.93    7.60
  -5   4 -35  106.92   11.95
  -5   4 -35   36.56    3.40
  -5   4  35   34.67    3.80
  -5   4  35   45.43    2.93
  -4  -5 -35   23.27   12.82
  -4  -5 -35   45.67    4.04
  -4  -5  35   42.98    5.14
   4   5 -35   39.41    7.99
   4   5 -35   33.56    3.40
   4   5  35   41.15    4.35
   5  -4 -35    3.32   10.61
   5  -4 -35   45.27    4.83
   5  -4 -35   35.54    3.72
   5  -4 -35   27.07    2.37
   5  -4  35   43.53    4.51
   5  -4  35   33.72    4.19
  -5   4 -37   39.81   12.03
  -5   4 -37  165.25    6.17
  -5   4  37  155.99    6.73
  -5   4  37  185.67    3.64
  -4  -5 -37  564.46   20.26
  -4  -5 -37  175.78    5.54
  -4  -5  37  188.36    6.96
   4   5 -37  215.75   12.27
   4   5 -37  162.48    6.57
   4   5  37  195.33    7.99
   5  -4 -37  255.32   14.40
   5  -4 -37  194.69    6.57
   5  -4 -37  157.50    6.73
   5  -4  37  101.86    9.97
   5  -4  37  197.46    7.68
  -5   4 -39  221.13   18.99
  -5   4 -39   23.11    3.24
  -5   4  39   26.59    4.19
  -4  -5 -39  955.43   25.33
  -4  -5 -39   38.31    4.67
  -4  -5  39   33.48    4.12
   4   5 -39   51.68    9.58
   4   5 -39   25.88    3.24
   4   5  39   30.23    4.67
   5  -4 -39  120.85   13.53
   5  -4 -39   31.74    3.56
   5  -4 -39   25.80    4.04
   5  -4  39   39.49    4.99
  -5   4 -41    3.64    2.77
  -5   4  41    0.00    3.56
  -4  -5 -41    5.54    2.61
  -4  -5  41    9.34    3.72
   4   5 -41    6.33    8.79
   4   5 -41    6.33    3.09
   4   5  41    3.72    4.04
   5  -4 -41  184.72   19.39
   5  -4 -41    0.08    2.85
   5  -4 -41    1.27    3.40
   5  -4  41   -3.64    4.04
  -5   4 -43    2.45    2.77
  -5   4  43    7.76    3.88
  -4  -5 -43    4.67    2.77
  -4  -5  43    2.61    3.80
   4   5 -43    9.58    3.24
   4   5  43    6.49    4.91
   5  -4 -43   16.15   13.30
   5  -4 -43    9.89    3.24
   5  -4 -43    4.12    3.64
   5  -4  43    4.04    4.35
  -5   4 -45    2.61    2.77
  -5   4  45   13.77    6.73
  -4  -5 -45    1.35    2.69
  -4  -5  45    2.30    3.80
   4   5 -45   -7.84    9.10
   4   5 -45    3.09    2.93
   4   5  45    1.66    4.27
   5  -4 -45    6.09   13.14
   5  -4 -45    4.83    3.09
   5  -4 -45    3.56    4.59
   5  -4  45   13.06    2.93
   5  -4  45    5.86    7.04
  -5   4 -47   10.05    3.24
  -5   4  47    6.65    4.04
  -4  -5 -47   13.14    3.24
  -4  -5  47    4.27    3.96
   4   5 -47    0.47    8.63
   4   5 -47   12.50    3.64
   4   5  47    9.26    4.67
   5  -4 -47  -12.66   13.61
   5  -4 -47   14.33    3.48
   5  -4 -47    6.57    3.88
   5  -4  47   12.35    3.24
   5  -4  47   12.74    4.75
  -5   4 -49   32.53    4.43
  -5   4  49   36.17    5.07
  -4  -5 -49   28.97    3.64
  -4  -5  49   40.28    8.23
   4   5 -49   49.70    9.26
   4   5  49   32.69    5.54
   5  -4 -49   32.53    4.19
   5  -4 -49   26.43    4.67
   5  -4  49   49.07    6.01
   5  -4  49   36.09    5.62
  -5   4  51   91.57    8.47
  -4  -5 -51   85.48    6.49
  -4  -5  51  100.91    8.15
   4   5 -51   88.56    7.52
   4   5  51   94.74    8.71
   5  -4 -51   66.16    7.36
   5  -4  51  107.32    9.50
  -5   3   0  403.16    3.64
  -5   3   0    1.66    0.32
  -3  -5   0  409.41    3.64
  -3  -5   0  539.05    3.48
  -3  -5   0  468.14    2.37
  -3  -5   0  493.15    2.45
  -3  -5   0  457.06    4.99
  -3  -5   0  499.08    4.19
   3   5   0  422.87    3.72
   3   5   0  522.83    3.01
   3   5   0  495.13    5.14
   5  -3   0    4.67    0.55
  -5   3  -2    4.67    0.47
  -5   3   2    3.72    0.47
   3   5   2 1552.33    8.79
  -5   3  -4   39.97    1.19
  -5   3   4   23.43    0.95
  -5   3  -6  179.34    3.32
  -5   3   6   43.61    1.27
  -5   3  -8    0.87    3.88
  -5   3  -8  441.94    4.19
  -5   3  -8  414.87    4.27
  -5   3  -8   71.39    2.06
  -5   3   8  403.64    5.07
  -5   3   8  421.68    4.27
  -5   3   8   14.09    0.87
  -3  -5  -8  401.34    4.19
  -3  -5  -8  423.98    4.12
  -3  -5  -8  378.86    4.75
  -3  -5  -8  490.69    4.19
  -3  -5   8  421.76    4.99
  -3  -5   8  413.53    5.38
  -3  -5   8  452.63    2.85
  -3  -5   8  435.29    4.04
   3   5  -8  407.59    4.83
   3   5  -8  692.59    6.65
   3   5  -8  345.86    2.53
   3   5  -8  430.23    6.09
   3   5   8  487.92    4.67
   3   5   8  503.04    4.51
   3   5   8  444.79    5.07
   5  -3  -8  393.66    4.51
   5  -3  -8  384.01    4.12
   5  -3   8  460.94    4.35
   5  -3   8  429.28    4.27
   5  -3   8  357.89    4.12
   5  -3   8  292.12    3.24
  -5   3  10  438.85    3.96
  -3  -5 -10 2165.62    9.34
  -5   3 -12  218.04    3.64
  -5   3 -12  224.77    3.56
  -5   3 -12  174.12    3.32
  -5   3 -12  221.37    2.69
  -5   3  12  226.51    4.99
  -5   3  12  237.91    3.80
  -5   3  12  147.05    2.61
  -3  -5 -12  227.54    6.25
  -3  -5 -12  205.85    3.72
  -3  -5 -12  231.18    2.06
  -3  -5 -12  209.57    3.64
  -3  -5 -12  186.23    3.64
  -3  -5 -12  218.20    3.09
  -3  -5  12  243.61    4.99
  -3  -5  12  209.89    4.67
  -3  -5  12  216.54    2.85
  -3  -5  12  202.93    3.01
   3   5 -12  228.25    4.75
   3   5 -12  218.60    3.72
   3   5 -12  179.02    2.53
   3   5  12  239.81    4.12
   3   5  12  250.65    3.96
   5  -3 -12  220.10    4.75
   5  -3 -12  208.94    3.64
   5  -3 -12  222.40    3.56
   5  -3 -12  211.24    3.24
   5  -3  12  234.43    3.72
   5  -3  12  205.70    3.80
   5  -3  12  220.89    2.85
  -5   3 -14  180.84    6.41
  -5   3 -14  295.76    4.35
  -5   3 -14  296.55    4.19
  -5   3 -14  230.23    3.88
  -5   3 -14  286.26    2.93
  -5   3  14  315.86    5.70
  -5   3  14  329.40    4.43
  -5   3  14  280.72    3.56
  -3  -5 -14  342.38    7.12
  -3  -5 -14  296.32    4.43
  -3  -5 -14  323.86    2.77
  -3  -5 -14  296.55    4.35
  -3  -5 -14  269.57    4.19
  -3  -5 -14  314.04    3.48
  -3  -5  14  340.87    5.86
  -3  -5  14  292.75    5.62
  -3  -5  14  323.07    3.72
  -3  -5  14  258.01    4.99
  -3  -5  14  289.19    3.40
   3   5 -14  312.22    5.62
   3   5 -14  321.40    4.59
   3   5 -14  262.92    3.24
   3   5  14  361.93    4.91
   5  -3 -14  279.30    5.70
   5  -3 -14  279.06    4.19
   5  -3 -14  291.96    4.27
   5  -3 -14  269.49    3.64
   5  -3  14  111.04    5.86
   5  -3  14  311.99    4.27
   5  -3  14  289.11    3.09
  -5   3 -16   76.77    6.73
  -5   3 -16 1517.67    9.34
  -5   3 -16 1493.85    9.10
  -5   3 -16 1200.22    8.55
  -5   3 -16 1416.60    5.86
  -5   3  16 1759.30   11.00
  -5   3  16 1548.69    7.76
  -3  -5 -16 1659.65   11.63
  -3  -5 -16 1515.85    9.50
  -3  -5 -16 1602.67    6.57
  -3  -5 -16 1434.96    9.34
  -3  -5 -16 1262.27    8.31
  -3  -5 -16 1551.07    7.12
  -3  -5  16 1790.48   11.24
  -3  -5  16 1384.23   11.87
  -3  -5  16 1593.41    8.15
  -3  -5  16 1195.87    9.81
  -3  -5  16 1457.92    6.96
   3   5 -16 1548.22    9.73
   3   5 -16 1312.69    7.28
   3   5  16 1883.16   12.82
   3   5  16 1727.56   10.45
   5  -3 -16 1500.57   10.45
   5  -3 -16 1389.61    9.10
   5  -3 -16 1501.13    9.26
   5  -3 -16 1371.41    7.28
   5  -3  16   81.28    6.17
   5  -3  16 1629.18    9.42
   5  -3  16 1444.22    9.50
   5  -3  16 1480.08    6.25
  -5   3 -18  222.16    8.15
  -5   3 -18  467.43    5.94
  -5   3 -18  442.10    5.46
  -5   3 -18  352.98    5.14
  -5   3 -18  425.40    3.32
  -5   3  18  557.97    8.15
  -5   3  18  430.94    5.62
  -5   3  18  468.06    4.59
  -3  -5 -18  726.31   10.21
  -3  -5 -18  465.76    6.01
  -3  -5 -18  494.02    4.19
  -3  -5 -18  446.29    5.70
  -3  -5 -18  433.55    4.75
  -3  -5 -18  482.94    4.19
  -3  -5  18  561.21    8.15
  -3  -5  18  447.96    7.44
  -3  -5  18  504.94    5.22
  -3  -5  18  407.28    5.94
  -3  -5  18  464.97    4.19
   3   5 -18  481.75    7.84
   3   5 -18  476.45    6.01
   3   5 -18  407.20    4.67
   3   5 -18  401.89    6.09
   3   5  18  591.05    9.10
   3   5  18  547.04    6.57
   5  -3 -18  475.58    7.52
   5  -3 -18  417.80    5.62
   5  -3 -18  455.40    5.70
   5  -3 -18  386.14    4.12
   5  -3  18  256.74    7.60
   5  -3  18  486.02    5.70
   5  -3  18  461.33    6.09
   5  -3  18  446.45    3.56
  -5   3 -20 2071.44   14.96
  -5   3 -20  412.26    6.01
  -5   3 -20  383.53    5.38
  -5   3 -20  369.29    3.01
  -5   3  20  592.39    9.50
  -5   3  20  362.72    5.62
  -5   3  20  400.79    4.35
  -3  -5 -20  371.82    9.42
  -3  -5 -20  380.84    7.20
  -3  -5 -20  444.63    4.67
  -3  -5 -20  398.57    6.17
  -3  -5 -20  416.22    4.35
  -3  -5 -20  411.79    3.96
  -3  -5  20  398.02    7.44
  -3  -5  20  433.16    5.30
   3   5 -20  436.01    8.15
   3   5 -20  419.94    6.01
   3   5 -20  365.33    4.67
   3   5 -20  394.30    5.78
   3   5  20  599.12   14.48
   3   5  20  491.80    6.73
   5  -3 -20  404.90    7.76
   5  -3 -20  425.16    5.62
   5  -3 -20  359.24    5.46
   5  -3 -20  383.77    5.54
   5  -3 -20  314.52    3.80
   5  -3  20 1731.75   16.78
   5  -3  20  426.67    5.70
   5  -3  20  399.52    6.01
   5  -3  20  360.42    3.17
  -5   3 -22  385.12    9.97
  -5   3 -22   54.13    3.72
  -5   3 -22   57.22    3.17
  -5   3 -22   41.63    2.85
  -5   3  22   69.57    7.52
  -5   3  22   47.17    3.40
  -5   3  22   52.47    2.45
  -3  -5 -22  151.96    8.86
  -3  -5 -22   60.47    3.72
  -3  -5 -22   67.35    2.69
  -3  -5 -22   58.41    3.24
  -3  -5 -22   56.67    2.30
  -3  -5 -22   63.08    2.22
  -3  -5  22   79.86    7.44
  -3  -5  22   59.44    4.43
  -3  -5  22   70.99    3.40
  -3  -5  22   57.70    2.22
   3   5 -22   56.11    6.49
   3   5 -22   62.52    3.48
   3   5 -22   53.82    2.69
   3   5 -22   65.85    2.61
   3   5  22   69.17    8.15
   3   5  22   72.97    3.96
   5  -3 -22   52.79    6.25
   5  -3 -22   57.78    3.24
   5  -3 -22   49.47    3.24
   5  -3 -22   53.50    3.32
   5  -3 -22   41.71    2.22
   5  -3  22  397.54    9.81
   5  -3  22   58.17    3.24
   5  -3  22   57.46    3.88
   5  -3  22   50.81    1.74
  -5   3 -24   86.43    9.34
  -5   3 -24   71.47    3.96
  -5   3 -24   69.73    3.40
  -5   3 -24   55.08    3.17
  -5   3  24  117.21    8.15
  -5   3  24   66.96    3.80
  -5   3  24   74.47    2.69
  -3  -5 -24  118.56   10.21
  -3  -5 -24   73.68    4.04
  -3  -5 -24   74.16    3.09
  -3  -5 -24   62.68    3.48
  -3  -5 -24   65.14    2.22
  -3  -5 -24   72.97    2.69
  -3  -5  24   89.51    8.47
  -3  -5  24   72.65    4.75
  -3  -5  24   79.46    3.72
  -3  -5  24   64.66    3.01
  -3  -5  24   61.42    2.14
   3   5 -24   67.35    6.73
   3   5 -24   66.80    3.64
   3   5 -24   61.89    2.93
   3   5  24   35.46    6.73
   3   5  24   75.74    4.35
   5  -3 -24   74.55    6.65
   5  -3 -24   78.59    3.64
   5  -3 -24   68.22    3.72
   5  -3 -24   68.38    3.56
   5  -3 -24   56.03    2.30
   5  -3  24   75.82    7.91
   5  -3  24   75.66    3.56
   5  -3  24   77.96    4.04
  -5   3 -26  834.02   14.25
  -5   3 -26   26.36    2.45
  -5   3  26   23.98    2.61
  -5   3  26   20.89    2.30
  -3  -5 -26  -12.43    9.89
  -3  -5 -26   30.00    2.61
  -3  -5 -26   23.19    1.82
  -3  -5  26   33.95    3.09
  -3  -5  26   28.97    2.69
  -3  -5  26   20.02    1.98
   3   5 -26   21.69    5.46
   3   5 -26   20.81    2.22
   3   5 -26   23.43    2.53
   5  -3 -26   28.57    5.54
   5  -3 -26   32.45    2.69
   5  -3 -26   21.21    2.45
   5  -3 -26   23.35    2.45
   5  -3 -26   19.55    1.98
   5  -3  26   26.83    3.09
   5  -3  26   20.89    2.85
  -5   3 -28  146.97   12.35
  -5   3 -28  258.09    5.62
  -5   3  28  259.43    3.96
  -3  -5 -28  301.06   13.93
  -3  -5 -28  213.37    7.04
  -3  -5 -28  201.26    2.85
  -3  -5 -28  229.20    3.17
  -3  -5  28  264.34    6.49
  -3  -5  28  285.87    5.94
  -3  -5  28  257.06    3.24
   3   5 -28  251.20    9.26
   3   5 -28  252.07    5.94
   3   5 -28  204.11    4.75
   3   5  28  295.05    6.73
   5  -3 -28  286.82    9.58
   5  -3 -28  296.00    5.94
   5  -3 -28  207.20    3.32
   5  -3  28  299.40    6.73
  -5   3 -30 1120.84   17.10
  -5   3 -30    6.25    2.14
  -5   3  30    6.73    2.69
  -5   3  30    5.70    1.66
  -3  -5 -30   -5.14    9.42
  -3  -5  30    3.72    2.61
  -3  -5  30   -2.22    2.53
  -3  -5  30    3.96    1.11
   3   5 -30   19.63    6.33
   3   5 -30    0.55    2.22
   3   5 -30    1.35    1.90
   3   5  30    1.74    2.93
   5  -3 -30    9.02    6.73
   5  -3 -30    6.96    2.30
   5  -3 -30    5.54    2.53
   5  -3 -30    4.27    1.42
   5  -3  30    6.65    3.09
  -5   3 -32  120.22   14.17
  -5   3 -32  578.94    8.31
  -5   3  32  573.56    8.94
  -5   3  32  662.91    5.54
  -3  -5 -32  260.23   15.43
  -3  -5 -32  496.71   11.24
  -3  -5  32  664.73    9.58
  -3  -5  32  533.67   13.69
   3   5 -32  634.34   13.06
   3   5 -32  630.78    9.18
   3   5  32  700.98   10.13
   5  -3 -32  574.59   14.01
   5  -3 -32  682.14    8.94
   5  -3 -32  539.84    8.63
   5  -3 -32  457.85    4.43
   5  -3  32  680.09   10.21
  -5   3 -34    6.81    9.89
  -5   3 -34    5.70    2.45
  -5   3  34    4.19    3.01
  -5   3  34    2.93    1.66
  -3  -5 -34  432.92   18.20
  -3  -5 -34    1.98    2.61
  -3  -5  34    4.59    2.77
  -3  -5  34   -1.27    2.93
   3   5 -34   12.90    7.68
   3   5 -34    3.48    2.61
   3   5  34    1.42    3.32
   5  -3 -34   96.48   10.53
   5  -3 -34    4.35    2.53
   5  -3 -34    3.88    2.77
   5  -3 -34    3.24    1.42
   5  -3  34    4.99    3.56
  -5   3 -36    4.67   12.11
  -5   3 -36   44.56    3.64
  -5   3  36   41.47    4.12
  -3  -5 -36  148.40   16.54
  -3  -5 -36   39.49    4.19
  -3  -5  36   44.95    5.14
  -3  -5  36   50.10    4.27
   3   5 -36   61.42    9.10
   3   5 -36   39.89    3.72
   3   5  36   38.62    4.35
   5  -3 -36   24.77    9.73
   5  -3 -36   43.37    4.91
   5  -3 -36   39.02    3.96
   5  -3  36   50.89    4.75
  -5   3 -38   72.02   13.61
  -5   3 -38  304.07    7.52
  -5   3  38  316.18    8.23
  -3  -5 -38  106.69   14.40
  -3  -5 -38  343.41    6.96
  -3  -5  38  332.56    8.31
  -3  -5  38  330.43    8.31
   3   5 -38  394.77   15.20
   3   5 -38  320.45    8.07
   3   5  38  352.43    9.50
   5  -3 -38  378.71   17.97
   5  -3 -38  360.11    8.07
   5  -3 -38  289.67    8.15
   5  -3  38  276.21    6.81
   5  -3  38  372.37    9.58
  -5   3 -40  472.17    8.94
  -5   3  40  456.90    9.89
  -3  -5 -40   52.95   14.25
  -3  -5 -40  485.87    8.23
  -3  -5  40  557.73   10.21
   3   5 -40  614.00   16.46
   3   5 -40  466.95    9.50
   3   5  40  522.91   10.76
   5  -3 -40  507.79   16.22
   5  -3 -40  536.36    9.58
   5  -3 -40  436.16    9.58
   5  -3  40  514.04    8.86
   5  -3  40  554.17   10.92
  -5   3 -42    8.15    2.77
  -5   3  42   15.51    3.96
  -3  -5 -42   15.51    2.93
  -3  -5  42    5.78    3.80
   3   5 -42   22.64    9.89
   3   5 -42    9.26    3.24
   3   5  42   17.81    4.51
   5  -3 -42   -5.38   12.27
   5  -3 -42    9.34    3.01
   5  -3 -42    5.38    3.48
   5  -3  42   14.96    3.01
   5  -3  42   15.27    4.35
  -5   3 -44   18.52    3.32
  -5   3  44    8.23    3.88
  -3  -5 -44   11.32    3.01
  -3  -5  44   10.84    4.04
   3   5 -44   10.29    3.17
   3   5  44    7.20    5.38
   5  -3 -44   15.67    3.40
   5  -3 -44   17.49    3.96
   5  -3  44   10.76    3.09
   5  -3  44   13.06    4.67
  -5   3 -46    7.60    3.09
  -5   3  46    8.07    5.14
  -3  -5 -46    1.11    2.77
  -3  -5  46    9.58    4.19
   3   5 -46    4.91    9.50
   3   5 -46    5.14    3.32
   3   5  46    5.94    4.43
   5  -3 -46    8.31   12.66
   5  -3 -46    9.10    3.32
   5  -3 -46    9.34    6.49
   5  -3  46    3.96    3.01
   5  -3  46    7.20    4.51
  -5   3 -48   -2.37    2.85
  -5   3  48   -6.01    3.80
  -3  -5 -48    0.00    2.85
  -3  -5  48   -1.11    4.04
   3   5 -48  -17.97    8.71
   3   5 -48    1.19    3.09
   3   5  48    4.19    4.59
   5  -3 -48  -10.21   13.22
   5  -3 -48    0.95    3.17
   5  -3 -48    0.32    3.72
   5  -3  48    0.16    3.01
   5  -3  48    2.30    4.59
  -5   3  50   11.56    4.67
  -3  -5 -50   19.55    3.64
  -3  -5  50    6.89    4.67
   3   5 -50   27.23   11.00
   3   5  50   12.27    5.14
   5  -3 -50   34.67   11.63
   5  -3 -50   10.84    4.51
   5  -3 -50   14.01    4.51
   5  -3  50   20.34    5.54
  -5   3  52   27.30    5.30
  -3  -5 -52   34.19    4.27
  -3  -5 -52   40.92    5.86
  -3  -5  52   38.70    5.54
   3   5  52   32.77    5.94
   5  -3 -52   26.12    5.14
   5  -3  52   40.76    6.17
  -5   2  -1  361.21    3.17
  -5   2  -1  315.39    3.17
  -5   2   1  354.09    3.09
  -5   2   1  333.83    3.32
  -5   2   1   12.74    0.87
  -2  -5  -1  453.73    2.61
  -2  -5  -1  406.41    2.61
  -2  -5  -1  420.73    2.61
  -2  -5  -1  431.10    3.72
  -2  -5  -1  324.81    4.91
  -2  -5   1  451.76    3.01
  -2  -5   1  365.41    2.14
  -2  -5   1  421.68    3.72
  -2  -5   1  382.27    4.99
   2   5  -1  450.88    2.93
   2   5  -1  399.12    2.22
   2   5  -1  447.96    3.80
   2   5   1  443.44    2.45
   2   5   1  429.28    2.69
   2   5   1  355.75    5.22
   2   5   1  443.84    3.80
   5  -2  -1  354.57    3.09
   5  -2  -1  327.89    3.17
   5  -2  -1  384.72    3.56
   5  -2   1  320.93    3.24
  -5   2  -3  581.31    3.96
  -5   2  -3  920.29    6.73
  -5   2  -3   21.61    0.95
  -5   2   3  604.66    4.35
  -5   2   3  544.12    4.04
  -5   2   3   11.87    0.71
  -2  -5  -3  607.83    3.88
  -2  -5  -3  716.57    2.53
  -2  -5  -3  665.92    3.80
  -2  -5  -3  749.26    4.04
  -2  -5  -3  734.54    4.83
  -2  -5  -3  723.62    6.01
  -2  -5   3  586.22    4.19
  -2  -5   3  749.57    4.43
  -2  -5   3  545.54    2.45
  -2  -5   3  699.32    4.67
  -2  -5   3  562.32    6.57
   2   5  -3  738.49    4.27
   2   5  -3  557.89    2.45
   2   5  -3  754.09    4.83
   2   5   3  691.64    4.12
   2   5   3  684.52    2.06
   2   5   3  671.46    3.88
   2   5   3  576.72    6.65
   5  -2  -3  562.40    3.96
   5  -2  -3  618.20    4.51
   5  -2   3  628.48    4.12
   5  -2   3  613.29    4.35
   5  -2   3  384.80    6.09
   5  -2   3  626.19    4.35
  -5   2  -7  746.41    5.07
  -5   2  -7  741.58    5.14
  -5   2  -7  640.51    4.99
  -5   2  -7    2.69    0.32
  -5   2   7  681.99    5.46
  -5   2   7  753.37    5.07
  -5   2   7    0.71    0.24
  -2  -5  -7  178.00    7.84
  -2  -5  -7  774.27    5.07
  -2  -5  -7  851.59    5.30
  -2  -5  -7  841.94    5.14
  -2  -5  -7  865.68    6.41
  -2  -5   7  739.05    5.86
  -2  -5   7  883.88    5.70
  -2  -5   7  764.45    3.64
  -2  -5   7  825.24    5.07
   2   5  -7  878.03    5.62
   2   5  -7  684.36    3.48
   2   5  -7  888.55    5.30
   2   5   7  867.10    5.46
   2   5   7  839.40    6.49
   5  -2  -7  944.19    7.76
   5  -2  -7  690.77    4.99
   5  -2  -7  738.65    6.41
   5  -2   7  877.79    5.70
   5  -2   7 1166.66    7.91
   5  -2   7  644.79    5.14
   5  -2   7  762.24    4.75
  -5   2  -9  110.49    5.38
  -5   2  -9  421.92    4.35
  -5   2  -9  404.82    4.04
  -5   2  -9  306.37    3.80
  -5   2  -9    0.32    0.16
  -5   2   9  449.38    5.46
  -5   2   9  427.06    4.27
  -5   2   9   -0.16    0.16
  -2  -5  -9  465.37    6.33
  -2  -5  -9  453.50    4.35
  -2  -5  -9  487.61    4.43
  -2  -5  -9  469.17    4.04
  -2  -5  -9  659.03    5.07
  -2  -5   9  484.68    5.38
  -2  -5   9  479.77    4.67
  -2  -5   9  460.94    3.32
  -2  -5   9  447.88    3.88
   2   5  -9  464.66    5.07
   2   5  -9  483.65    4.59
   2   5  -9  384.80    3.01
   2   5  -9  593.19    4.35
   2   5   9  518.95    4.75
   2   5   9  529.08    4.75
   2   5   9  487.21    4.99
   5  -2  -9  409.73    4.75
   5  -2  -9  376.41    4.04
   5  -2   9  482.15    4.67
   5  -2   9  422.39    4.19
   5  -2   9  348.79    4.19
  -5   2 -11    0.47    3.96
  -5   2 -11   29.44    2.37
  -5   2 -11   25.96    1.90
  -5   2 -11   22.56    1.90
  -5   2 -11    0.00    0.08
  -5   2  11   49.78    3.09
  -5   2  11   29.13    2.06
  -5   2  11    0.16    0.16
  -2  -5 -11   50.34    4.12
  -2  -5 -11   38.86    2.37
  -2  -5 -11   34.90    1.11
  -2  -5 -11   28.10    1.98
  -2  -5 -11   30.55    1.82
  -2  -5 -11   32.61    1.98
  -2  -5  11   35.93    3.72
  -2  -5  11   34.11    2.22
  -2  -5  11   31.02    1.66
  -2  -5  11   29.05    1.74
   2   5 -11   26.91    2.77
   2   5 -11   35.77    2.14
   2   5 -11   23.90    1.50
   2   5 -11   34.35    1.82
   2   5  11   30.95    2.30
   2   5  11   34.51    2.30
   5  -2 -11   28.65    3.48
   5  -2 -11   24.53    1.90
   5  -2 -11   25.64    1.90
   5  -2 -11   29.52    1.90
   5  -2  11   30.95    1.98
   5  -2  11   29.84    2.14
   5  -2  11   30.95    1.58
  -5   2 -13    4.04    1.42
  -5   2 -13    3.09    0.95
  -5   2 -13    2.06    1.11
  -5   2 -13   -0.08    0.16
  -5   2  13   11.63    2.85
  -5   2  13    8.39    1.27
  -5   2  13    0.08    0.16
  -2  -5 -13   -0.40    3.88
  -2  -5 -13    4.04    1.42
  -2  -5 -13    6.33    0.79
  -2  -5 -13   11.24    1.42
  -2  -5 -13    7.60    1.19
  -2  -5 -13    8.31    1.27
  -2  -5  13   10.21    3.01
  -2  -5  13    5.54    1.98
  -2  -5  13    5.46    1.11
  -2  -5  13    9.34    1.19
   2   5 -13    2.53    3.09
   2   5 -13    6.73    1.90
   2   5 -13    4.83    0.95
   2   5 -13   12.90    1.27
   2   5  13    7.04    4.04
   2   5  13    7.99    1.50
   2   5  13    7.52    1.19
   5  -2 -13    6.81    2.69
   5  -2 -13    6.89    1.27
   5  -2 -13    7.20    1.27
   5  -2 -13    3.88    1.11
   5  -2  13    5.30    1.42
   5  -2  13    3.32    1.35
   5  -2  13    6.09    1.03
  -5   2 -15  743.64    8.63
  -5   2 -15 1044.78    7.68
  -5   2 -15  990.33    7.04
  -5   2 -15  795.32    6.81
  -5   2 -15  225.48    2.30
  -5   2  15 1032.83    8.63
  -5   2  15  939.92    7.12
  -5   2  15    5.46    0.55
  -2  -5 -15 1075.25    9.50
  -2  -5 -15 1026.34    7.52
  -2  -5 -15 1138.25    5.30
  -2  -5 -15  998.09    7.60
  -2  -5 -15 1000.22    5.70
  -2  -5 -15 1108.49    6.09
  -2  -5  15 1174.74    9.26
  -2  -5  15 1078.18    7.99
  -2  -5  15 1082.14    6.65
  -2  -5  15 1021.99    5.54
   2   5 -15 1029.03    8.79
   2   5 -15 1064.96    7.91
   2   5 -15  873.12    5.94
   2   5 -15 1062.19    5.62
   2   5  15 1203.07    9.81
   2   5  15 1189.46    8.39
   2   5  15 1039.40    6.25
   5  -2 -15  972.76    8.55
   5  -2 -15  946.80    7.20
   5  -2 -15  996.74    7.28
   5  -2 -15  871.06    5.54
   5  -2  15  449.06    7.52
   5  -2  15  979.41    7.76
   5  -2  15  969.52    4.91
  -5   2 -17  909.68   10.21
  -5   2 -17   30.07    2.93
  -5   2 -17   35.38    2.37
  -5   2 -17   29.28    2.45
  -5   2 -17   30.79    1.42
  -5   2  17   57.93    4.43
  -5   2  17   37.04    2.69
  -5   2  17    7.91    0.95
  -2  -5 -17  103.36    6.89
  -2  -5 -17   32.84    2.93
  -2  -5 -17   35.30    1.82
  -2  -5 -17   31.26    2.69
  -2  -5 -17   31.10    1.98
  -2  -5 -17   36.09    2.06
  -2  -5  17   45.35    5.46
  -2  -5  17   36.64    2.85
  -2  -5  17   38.94    2.53
  -2  -5  17   30.79    1.90
  -2  -5  17   32.45    2.61
   2   5 -17   34.19    3.88
   2   5 -17   34.03    2.61
   2   5 -17   28.65    2.14
   2   5  17   53.34    5.07
   2   5  17   43.21    3.01
   2   5  17   33.72    2.06
   5  -2 -17   46.85    4.27
   5  -2 -17   34.19    2.61
   5  -2 -17   36.88    2.61
   5  -2 -17   29.44    1.90
   5  -2  17 1320.92   11.79
   5  -2  17   39.26    3.01
   5  -2  17   38.38    1.66
  -5   2 -19  672.17    7.12
  -5   2 -19  654.05    6.49
  -5   2 -19  525.44    6.33
  -5   2 -19  604.66    3.56
  -5   2  19  853.65    9.97
  -5   2  19  634.50    6.73
  -5   2  19  533.12    4.67
  -2  -5 -19 2041.92   14.64
  -2  -5 -19  679.77    7.20
  -2  -5 -19  748.15    5.38
  -2  -5 -19  628.01    6.89
  -2  -5 -19  675.81    4.83
  -2  -5 -19  707.47    5.22
  -2  -5  19  898.13   10.05
  -2  -5  19  720.77    7.44
  -2  -5  19  750.60    6.65
  -2  -5  19  670.11    4.67
  -2  -5  19  465.29    5.86
   2   5 -19  705.10    9.02
   2   5 -19  706.28    7.28
   2   5 -19  573.80    5.70
   2   5  19  899.47   10.76
   2   5  19  790.33    7.84
   5  -2 -19  748.86    9.10
   5  -2 -19  722.67    6.96
   5  -2 -19  637.59    6.65
   5  -2 -19  666.39    6.73
   5  -2 -19  550.45    4.67
   5  -2  19    1.11    5.07
   5  -2  19  691.09    7.36
   5  -2  19  645.26    3.88
  -5   2 -21   47.88    6.57
  -5   2 -21   83.50    4.43
  -5   2 -21   72.34    3.17
  -5   2 -21   63.24    3.09
  -5   2  21   85.63    9.02
  -5   2  21   79.46    3.64
  -5   2  21   86.43    2.53
  -2  -5 -21  416.46    9.73
  -2  -5 -21   91.33    2.77
  -2  -5 -21   82.15    3.40
  -2  -5 -21   84.13    2.37
  -2  -5 -21   87.38    2.77
  -2  -5  21   28.18    6.81
  -2  -5  21   89.27    3.72
  -2  -5  21   98.61    3.56
  -2  -5  21   87.14    2.30
  -2  -5  21   91.65    2.53
   2   5 -21   93.47    6.41
   2   5 -21   87.45    3.64
   2   5 -21   73.92    2.93
   2   5  21   89.35   10.21
   2   5  21  100.75    4.04
   5  -2 -21   91.97    6.33
   5  -2 -21   86.74    3.48
   5  -2 -21   70.28    3.24
   5  -2 -21   74.16    3.40
   5  -2 -21   67.19    2.30
   5  -2  21   35.93    5.94
   5  -2  21   91.41    3.80
   5  -2  21   81.52    1.74
  -5   2 -23   29.44    7.12
  -5   2 -23  264.90    5.54
  -5   2 -23  266.24    4.83
  -5   2 -23  192.00    4.43
  -5   2  23  356.39    9.10
  -5   2  23  247.80    5.07
  -5   2  23  257.93    3.56
  -2  -5 -23  104.55    9.18
  -2  -5 -23  255.40    5.46
  -2  -5 -23  274.63    4.12
  -2  -5 -23  239.89    4.99
  -2  -5 -23  223.50    3.01
  -2  -5 -23  194.14    4.83
  -2  -5  23  155.28    8.39
  -2  -5  23  269.80    5.38
  -2  -5  23  277.00    5.07
  -2  -5  23  255.71    3.09
  -2  -5  23  248.59    3.01
   2   5 -23  277.48    7.91
   2   5 -23  259.51    5.22
   2   5 -23  207.12    4.19
   2   5  23  259.67    8.71
   2   5  23  295.05    5.78
   5  -2 -23  267.59    7.60
   5  -2 -23  295.76    5.30
   5  -2 -23  250.65    5.14
   5  -2 -23  255.56    4.99
   5  -2 -23  221.29    3.24
   5  -2  23   37.67    5.94
   5  -2  23  291.25    5.78
  -5   2 -25  128.21   10.45
  -5   2 -25  124.73    4.59
  -5   2 -25  111.51    3.80
  -5   2 -25   86.03    3.56
  -5   2  25  258.17   11.00
  -5   2  25  107.16    4.12
  -5   2  25  118.64    2.85
  -2  -5 -25   48.44    7.68
  -2  -5 -25  118.08    4.51
  -2  -5 -25  125.76    3.40
  -2  -5 -25   93.63    2.30
  -2  -5  25   86.98    9.89
  -2  -5  25  125.60    4.43
  -2  -5  25  132.01    4.27
  -2  -5  25  118.56    2.37
  -2  -5  25  105.82    2.14
   2   5 -25  129.64    7.44
   2   5 -25  117.77    4.19
   2   5 -25   97.82    4.67
   2   5  25   78.04    7.68
   2   5  25  129.08    4.75
   5  -2 -25  113.81    7.20
   5  -2 -25  130.03    4.19
   5  -2 -25  106.61    4.12
   5  -2 -25  114.76    4.04
   5  -2 -25   99.33    2.53
   5  -2  25  108.59    8.79
   5  -2  25  132.25    4.91
  -5   2 -27  111.28   12.98
  -5   2 -27    3.48    1.66
  -5   2  27    1.90    2.06
  -5   2  27    3.01    1.35
  -2  -5 -27    3.88    1.66
  -2  -5 -27    3.09    1.03
  -2  -5 -27    4.43    1.19
  -2  -5  27    6.49    1.98
  -2  -5  27    7.20    2.30
  -2  -5  27    6.33    1.19
   2   5 -27   14.96    2.30
   2   5 -27    3.48    1.66
   2   5  27    2.61    2.45
   5  -2 -27    4.75    1.98
   5  -2 -27    3.32    2.06
   5  -2 -27   -0.79    1.74
   5  -2 -27    1.11    1.19
   5  -2  27    4.75    3.09
  -5   2 -29   42.58    8.94
  -5   2 -29  620.41    7.84
  -5   2  29  527.02   10.45
  -5   2  29  642.81    5.22
  -2  -5 -29  128.93   12.58
  -2  -5 -29  675.57    7.20
  -2  -5 -29  502.17    3.88
  -2  -5  29  668.85    8.79
  -2  -5  29  718.55    8.63
   2   5 -29  711.27   12.74
   2   5 -29  642.89    8.63
   2   5 -29  526.23    7.12
   2   5  29  723.85    9.58
   5  -2 -29  672.96   11.87
   5  -2 -29  724.33    8.71
   5  -2 -29  560.18   12.27
   5  -2 -29  498.45    4.43
   5  -2  29  356.54    6.81
   5  -2  29  754.09    9.89
  -5   2 -31  339.92   14.96
  -5   2 -31    3.72    1.90
  -5   2  31    3.64    2.61
  -5   2  31    5.38    1.58
  -2  -5 -31   96.24   10.53
  -2  -5 -31    7.60    2.06
  -2  -5  31    5.14    2.37
  -2  -5  31    6.49    2.93
   2   5 -31    3.01    6.01
   2   5 -31    5.54    2.06
   2   5  31    6.41    2.93
   5  -2 -31    8.15    6.57
   5  -2 -31    5.86    2.30
   5  -2 -31    5.22    2.45
   5  -2 -31    4.12    1.42
   5  -2  31   14.33    2.06
   5  -2  31    3.88    3.09
  -5   2 -33   24.14    9.81
  -5   2 -33  162.40    5.38
  -5   2  33  158.37    6.09
  -5   2  33  167.63    3.40
  -2  -5 -33  850.33   19.39
  -2  -5 -33  177.12    5.07
  -2  -5  33  185.28    6.17
  -2  -5  33  193.90    6.41
   2   5 -33  221.45   12.03
   2   5 -33  162.01    5.78
   2   5  33  193.43    6.73
   5  -2 -33  259.83   12.35
   5  -2 -33  184.80    5.94
   5  -2 -33  150.29    5.86
   5  -2  33  187.73    5.30
   5  -2  33  184.41    7.12
  -5   2 -35  148.79   14.01
  -5   2 -35  382.90    7.36
  -5   2  35  388.76    8.39
  -5   2  35  454.68    4.75
  -2  -5 -35   95.29   12.43
  -2  -5 -35  427.22    7.28
  -2  -5  35  429.91    8.39
  -2  -5  35  430.07    8.39
   2   5 -35  458.56   13.45
   2   5 -35  374.19    7.84
   2   5  35  448.59    9.34
   5  -2 -35  450.73   13.85
   5  -2 -35  441.86    8.07
   5  -2 -35  363.59    7.76
   5  -2  35  413.92    7.36
   5  -2  35  465.29    9.26
  -5   2 -37  174.43   14.25
  -5   2 -37  119.98    5.54
  -5   2  37  117.85    6.49
  -2  -5 -37  145.07    7.04
  -2  -5  37  153.62    6.65
  -2  -5  37  147.84    6.73
   2   5 -37  225.24   14.09
   2   5 -37  134.78    6.09
   2   5  37  147.37    7.36
   5  -2 -37  137.47   15.12
   5  -2 -37  150.45    6.33
   5  -2 -37  135.42    6.33
   5  -2  37  146.42    5.62
   5  -2  37  162.80    7.76
  -5   2 -39   81.28   13.69
  -5   2 -39   27.54    3.17
  -5   2  39   38.38    4.35
  -2  -5  39   62.21    6.09
  -2  -5  39   56.03    6.57
   2   5 -39  153.46   15.35
   2   5 -39   47.96    5.54
   2   5  39   33.87    4.67
   5  -2 -39   56.51   12.58
   5  -2 -39   36.33    3.88
   5  -2 -39   27.62    3.96
   5  -2  39   46.06    5.07
   5  -2  39   42.98    5.14
  -5   2 -41    9.73    3.09
  -5   2  41   10.92    3.88
  -2  -5 -41   17.10    4.59
  -2  -5  41   14.33    3.40
  -2  -5  41   11.48    3.96
   2   5 -41   30.00   10.68
   2   5 -41   15.67    3.48
   2   5  41   17.17    4.19
   5  -2 -41   31.90    9.73
   5  -2 -41   11.79    3.40
   5  -2 -41    3.32    3.48
   5  -2  41   10.68    2.85
   5  -2  41   11.24    4.43
  -5   2 -43   21.13    3.32
  -5   2  43   19.15    4.04
  -2  -5 -43   24.61    3.17
  -2  -5  43   26.67    4.35
   2   5 -43   31.82    9.89
   2   5 -43   17.73    3.17
   2   5  43   25.96    4.67
   5  -2 -43   31.58    9.50
   5  -2 -43   26.28    3.40
   5  -2 -43   54.21    5.07
   5  -2  43   21.29    3.24
   5  -2  43   24.38    4.75
  -5   2 -45    2.61    2.61
  -5   2  45    1.19    3.64
  -2  -5 -45    1.98    2.69
  -2  -5  45    0.24    3.80
   2   5 -45   -8.23    8.86
   2   5 -45    2.14    3.09
   2   5  45    1.74    4.12
   5  -2 -45  -19.79   11.40
   5  -2 -45    1.35    2.93
   5  -2 -45    4.27    3.64
   5  -2  45    3.48    2.85
   5  -2  45    4.19    5.46
  -5   2 -47   51.21    5.54
  -5   2  47   59.60    7.12
  -2  -5 -47   46.06    5.46
  -2  -5  47   57.22    5.46
   2   5 -47   59.75   11.48
   2   5 -47   41.00    4.35
   2   5  47   48.28    5.46
   5  -2 -47   29.20   12.66
   5  -2 -47   59.99    6.17
   5  -2 -47   40.76    4.99
   5  -2  47   60.15    6.01
   5  -2  47   50.57    5.78
  -5   2 -49   10.05    3.17
  -5   2  49    7.20    4.43
  -2  -5 -49   17.65    3.56
  -2  -5 -49    6.09    4.43
  -2  -5  49    8.39    4.67
   2   5 -49    6.57   10.76
   2   5  49   16.15    4.99
   5  -2 -49   17.81   13.30
   5  -2 -49    9.73    3.64
   5  -2 -49   12.74    4.27
   5  -2  49    9.81    3.40
   5  -2  49   15.43    5.38
  -5   2  51   89.83    8.31
  -2  -5 -51   93.47    6.65
  -2  -5 -51   85.95    8.71
  -2  -5  51   97.58    8.55
   2   5  51   83.89    9.02
   5  -2 -51   78.27    7.84
   5  -2  51  101.30    9.50
  -5   1 -10  487.92    4.75
  -5   1 -10  446.69    4.12
  -5   1 -10  384.01    4.27
  -5   1 -10  462.60    3.48
  -5   1  10  411.23    5.54
  -5   1  10  510.40    4.43
  -5   1  10  448.51    4.12
  -1  -5 -10  546.17    6.17
  -1  -5 -10  493.86    4.51
  -1  -5 -10  495.21    4.67
  -1  -5 -10  485.15    4.04
  -1  -5  10  523.14    5.62
  -1  -5  10  506.29    4.91
  -1  -5  10  446.06    3.72
  -1  -5  10  496.79    3.88
  -1  -5  10  534.22    4.04
   1   5 -10  461.96    5.54
   1   5 -10  497.90    4.83
   1   5 -10  388.36    3.64
   1   5  10  547.99    6.09
   1   5  10  509.13    4.91
   5  -1 -10  406.48    5.07
   5  -1 -10  439.49    4.19
   5  -1 -10  448.51    4.19
   5  -1 -10  430.23    4.19
   5  -1  10  554.96    5.14
   5  -1  10  505.10    3.72
  -5   1 -12  699.48    5.94
  -5   1 -12  675.89    5.22
  -5   1 -12  545.22    5.22
  -5   1 -12  500.03    3.56
  -5   1  12  723.06    6.89
  -5   1  12  746.57    5.62
  -5   1  12  134.94    2.30
  -1  -5 -12  809.57    7.60
  -1  -5 -12  728.68    5.78
  -1  -5 -12  741.66    6.01
  -1  -5 -12  729.55    4.83
  -1  -5  12  931.05    7.52
  -1  -5  12  762.79    6.25
  -1  -5  12  700.27    4.99
  -1  -5  12  769.76    4.67
  -1  -5  12  780.84    4.75
   1   5 -12  778.62    7.04
   1   5 -12  756.06    6.17
   1   5 -12  589.31    4.51
   1   5  12  793.90    7.28
   1   5  12  808.77    6.33
   1   5  12  635.61    6.89
   5  -1 -12  824.52    6.96
   5  -1 -12  647.00    5.30
   5  -1 -12  701.46    5.46
   5  -1 -12  488.79    6.41
   5  -1  12  664.81    5.94
   5  -1  12  661.41    4.12
  -5   1 -14  174.99    6.57
  -5   1 -14  419.62    5.07
  -5   1 -14  397.86    4.35
  -5   1 -14  345.70    4.51
  -5   1 -14   94.34    1.58
  -5   1  14  422.79    6.25
  -5   1  14  401.89    4.59
  -5   1  14    6.33    0.55
  -1  -5 -14  410.05    6.89
  -1  -5 -14  400.15    4.83
  -1  -5 -14  446.06    3.48
  -1  -5 -14  393.98    4.83
  -1  -5 -14  393.03    3.72
  -1  -5  14  549.02    7.12
  -1  -5  14  425.24    5.07
  -1  -5  14  399.36    4.27
  -1  -5  14  408.15    3.56
  -1  -5  14  421.52    3.64
   1   5 -14  396.91    6.09
   1   5 -14  406.80    4.91
   1   5 -14  323.07    3.72
   1   5  14  438.93    6.57
   1   5  14  424.29    5.14
   1   5  14  390.42    5.46
   5  -1 -14  375.30    5.78
   5  -1 -14  383.69    4.51
   5  -1 -14  422.00    4.67
   5  -1 -14  336.76    5.38
   5  -1  14  424.21    5.14
   5  -1  14  427.93    3.32
  -5   1 -16  289.27    4.67
  -5   1 -16  270.83    3.96
  -5   1 -16  226.67    4.04
  -5   1 -16    0.24    0.16
  -5   1  16  313.09    6.17
  -5   1  16  265.53    4.19
  -5   1  16    0.24    0.24
  -1  -5 -16  298.77    7.28
  -1  -5 -16  295.13    4.59
  -1  -5 -16  326.07    3.32
  -1  -5 -16  289.59    4.51
  -1  -5 -16  291.33    3.32
  -1  -5 -16  309.85    4.19
  -1  -5  16  507.24    8.07
  -1  -5  16  313.25    4.75
  -1  -5  16  308.66    4.12
  -1  -5  16  307.00    3.17
  -1  -5  16  322.99    3.24
   1   5 -16  320.22    6.25
   1   5 -16  305.10    4.67
   1   5 -16  253.10    3.72
   1   5  16  306.84    6.73
   1   5  16  331.14    5.07
   1   5  16  307.32    4.19
   5  -1 -16  261.81    5.86
   5  -1 -16  319.66    4.59
   5  -1 -16  274.31    4.19
   5  -1 -16  285.95    4.19
   5  -1 -16  241.79    3.96
   5  -1  16 1728.27   12.43
   5  -1  16  297.34    4.75
   5  -1  16  290.30    2.85
  -5   1 -18 2511.40   12.66
  -5   1  18    0.24    0.16
  -1  -5 -18 3216.90   14.33
  -1  -5 -18 3086.39    9.66
  -1  -5  18 5201.67   19.94
   5  -1  18 1236.15    9.26
  -5   1 -20  529.71    9.89
  -5   1 -20 2486.08   14.09
  -5   1 -20 2496.45   12.03
  -5   1  20 3885.51   20.97
  -1  -5 -20 2551.93   16.62
  -1  -5 -20 2854.18   10.68
  -1  -5 -20 2261.39    8.31
  -1  -5 -20 2545.12   11.00
  -1  -5  20 2838.03   17.10
  -1  -5  20 2852.59   12.90
  -1  -5  20 2632.89    8.15
  -1  -5  20 2618.64    8.07
   1   5 -20 2616.67   13.53
   1   5 -20 2105.16   10.92
   1   5  20 3143.45   17.41
   5  -1 -20 2716.94   15.43
   5  -1 -20 2743.06   13.38
   5  -1 -20 2495.81   12.50
   5  -1 -20 2084.82    8.47
   5  -1  20 2060.76   10.76
  -5   1 -22  906.20   12.43
  -5   1 -22  659.43    7.60
  -5   1 -22  652.62    6.73
  -5   1 -22  507.31    6.57
  -5   1  22  834.65   10.53
  -5   1  22  640.91    7.12
  -5   1  22  184.01    2.69
  -1  -5 -22  227.94    9.42
  -1  -5 -22  756.46    6.17
  -1  -5 -22  645.58    7.44
  -1  -5 -22  565.56    4.35
  -1  -5 -22  568.65    6.65
  -1  -5  22  360.66    8.94
  -1  -5  22 1091.95   11.71
  -1  -5  22  769.12    7.44
  -1  -5  22  701.69    4.27
  -1  -5  22  686.50    4.27
   1   5 -22  711.66    9.58
   1   5 -22  688.55    7.60
   1   5 -22  560.74    6.17
   1   5  22  746.88   10.92
   1   5  22  786.54    8.31
   5  -1 -22  664.18    9.42
   5  -1 -22  739.37    7.60
   5  -1 -22  638.14    7.04
   5  -1 -22  635.84    6.96
   5  -1 -22  535.89    4.51
   5  -1  22  597.46   11.63
   5  -1  22  703.83    6.73
   5  -1  22  729.95    8.07
  -5   1 -24  630.70   11.56
  -5   1 -24   45.90    3.72
  -5   1 -24   44.64    3.01
  -5   1 -24   31.66    2.85
  -5   1  24   60.94    7.04
  -5   1  24   43.13    3.40
  -5   1  24   46.46    2.14
  -1  -5 -24   70.68    7.76
  -1  -5 -24   55.48    2.77
  -1  -5 -24   51.05    3.24
  -1  -5 -24   39.26    1.90
  -1  -5  24   54.29    6.96
  -1  -5  24   48.59    3.48
  -1  -5  24   65.69    3.64
  -1  -5  24   47.41    1.74
   1   5 -24   59.28    5.54
   1   5 -24   47.64    3.40
   1   5 -24   37.20    2.69
   1   5  24   46.30    6.09
   1   5  24   83.73    4.35
   5  -1 -24   61.65    5.54
   5  -1 -24   51.44    3.40
   5  -1 -24   43.77    3.32
   5  -1 -24   45.98    3.17
   5  -1 -24   37.51    2.06
   5  -1  24  714.67   11.87
   5  -1  24   59.36    3.01
   5  -1  24   46.77    3.80
  -5   1 -26  339.29   14.48
  -5   1 -26    8.07    1.74
  -5   1  26    9.18    2.14
  -5   1  26   10.53    1.42
  -1  -5 -26   -9.81    7.20
  -1  -5 -26   15.99    1.90
  -1  -5 -26   10.92    1.19
  -1  -5 -26   12.43    1.74
  -1  -5  26   14.96    2.37
  -1  -5  26   12.35    2.37
   1   5 -26    5.46    5.30
   1   5 -26   12.19    2.14
   1   5 -26   10.13    1.74
   1   5  26    7.84    2.37
   5  -1 -26   14.56    5.46
   5  -1 -26   13.38    2.14
   5  -1 -26    9.97    2.06
   5  -1 -26   10.45    1.98
   5  -1 -26   11.00    1.42
   5  -1  26   15.35    1.98
   5  -1  26   11.63    2.53
  -5   1 -28 2508.08   21.45
  -5   1 -28   34.74    3.32
  -5   1  28   38.38    3.96
  -5   1  28   36.64    2.30
  -1  -5 -28   98.85   11.32
  -1  -5 -28   42.34    3.24
  -1  -5 -28   19.07    1.42
  -1  -5 -28   41.95    2.06
  -1  -5  28   34.67    3.88
  -1  -5  28   43.77    4.19
   1   5 -28   50.65    6.41
   1   5 -28   37.75    3.72
   1   5 -28   30.39    3.09
   1   5  28   41.55    4.35
   5  -1 -28   60.62    6.49
   5  -1 -28   40.28    3.88
   5  -1 -28   37.67    3.72
   5  -1 -28   31.66    3.24
   5  -1 -28   26.12    2.37
   5  -1  28   43.85    3.40
   5  -1  28   47.17    4.59
  -5   1 -30   82.15    9.81
  -5   1 -30  124.65    4.51
  -5   1  30  120.46    5.07
  -5   1  30  125.36    2.93
  -1  -5 -30  106.05   11.00
  -1  -5 -30  133.20    4.27
  -1  -5 -30   -0.16    0.16
  -1  -5  30  134.62    5.14
  -1  -5  30  135.73    5.30
   1   5 -30  132.25    9.50
   1   5 -30  130.35    4.91
   1   5  30  154.41    5.70
   5  -1 -30  127.66    9.18
   5  -1 -30  141.43    5.07
   5  -1 -30  118.32    5.07
   5  -1  30  147.37    4.51
   5  -1  30  151.64    6.17
  -5   1 -32    7.20    8.47
  -5   1 -32  111.91    4.59
  -5   1  32  112.78    5.22
  -5   1  32  119.27    2.85
  -1  -5 -32   38.54    9.02
  -1  -5 -32  128.61    4.51
  -1  -5  32  130.59    5.38
  -1  -5  32  118.08    5.46
   1   5 -32  152.27   10.92
   1   5 -32  116.03    4.99
   1   5  32  137.08    6.09
   5  -1 -32  124.10   10.29
   5  -1 -32  122.20    5.14
   5  -1 -32  107.48    5.07
   5  -1 -32  108.90    3.24
   5  -1  32  129.48    4.59
   5  -1  32  138.90    6.01
  -5   1 -34  185.75   15.83
  -5   1 -34 1247.00   11.56
  -5   1  34 1247.15   12.58
  -1  -5 -34 1094.96   20.10
  -1  -5 -34 1381.62   11.16
  -1  -5  34 1393.02   13.06
  -1  -5  34 1460.37   13.30
   1   5 -34 1607.81   18.84
   1   5 -34 1260.85   12.50
   1   5  34 1414.31   14.01
   5  -1 -34 1494.56   18.04
   5  -1 -34 1395.55   12.74
   5  -1 -34 1167.69   12.19
   5  -1  34 1371.57   11.63
   5  -1  34 1507.86   14.64
  -5   1 -36   24.22   10.92
  -5   1 -36   86.19    4.91
  -5   1  36   73.45    5.70
  -1  -5 -36  166.92   15.91
  -1  -5 -36  107.95    4.99
  -1  -5  36  112.23    5.78
  -1  -5  36  103.44    6.25
   1   5 -36  102.02   11.56
   1   5 -36   83.73    5.30
   1   5  36  101.54    6.25
   5  -1 -36  119.43   12.35
   5  -1 -36   96.16    5.62
   5  -1 -36   80.01    5.30
   5  -1  36   95.45    4.83
   5  -1  36  105.42    6.49
  -5   1 -38  267.35   18.20
  -5   1 -38  552.35    8.94
  -5   1  38  569.05    9.81
  -1  -5 -38  431.34   23.58
  -1  -5 -38  616.93    8.71
  -1  -5  38  641.54   10.21
  -1  -5  38  668.61   10.68
   1   5 -38  739.29   22.08
   1   5 -38  576.72    9.81
   1   5  38  635.77   11.00
   5  -1 -38  683.01   16.70
   5  -1 -38  658.80   10.13
   5  -1 -38  540.48    9.73
   5  -1  38  615.90    8.94
   5  -1  38  662.36   11.24
  -5   1 -40   22.40   12.27
  -5   1 -40  207.67    6.73
  -5   1  40  219.55    7.91
  -1  -5 -40  235.45    6.57
  -1  -5  40  244.56    7.84
  -1  -5  40  248.75    8.31
   1   5 -40  268.06   18.84
   1   5 -40  224.93    7.52
   1   5  40  250.81    8.55
   5  -1 -40  120.22   13.45
   5  -1 -40  228.73    7.52
   5  -1 -40  191.85    7.20
   5  -1  40  236.48    6.81
   5  -1  40  252.15    8.79
  -5   1 -42    7.36   14.17
  -5   1 -42  243.05    7.12
  -5   1  42  260.86    8.39
  -1  -5 -42  278.75    7.20
  -1  -5  42  273.52    8.23
  -1  -5  42  308.58    9.02
   1   5 -42  295.05   19.15
   1   5 -42  255.64    7.91
   1   5  42  275.42    8.94
   5  -1 -42  247.09   17.25
   5  -1 -42  267.82    7.84
   5  -1 -42  256.27    8.15
   5  -1  42  262.76   11.40
   5  -1  42  322.99    9.81
  -5   1 -44   44.56    5.14
  -5   1  44   51.84    6.01
  -1  -5 -44   52.00    5.38
  -1  -5  44   50.02    5.86
  -1  -5  44   41.08    4.83
   1   5 -44   46.85    5.70
   1   5  44   66.16    9.34
   5  -1 -44   33.48    3.56
   5  -1 -44   33.56    4.27
   5  -1  44   55.32    4.99
   5  -1  44   46.46    5.30
  -5   1 -46   32.45    3.80
  -5   1  46   38.07    4.75
  -1  -5 -46   45.75    5.86
  -1  -5 -46   35.69    4.75
  -1  -5  46   38.38    4.99
   1   5 -46   45.03   13.14
   1   5 -46   37.20    3.96
   1   5  46   54.06    5.54
   5  -1 -46   44.40   12.66
   5  -1 -46   42.66    4.35
   5  -1 -46   28.97    4.43
   5  -1  46   44.32    5.22
   5  -1  46   40.36    5.30
  -5   1 -48    2.85    2.93
  -5   1  48    2.30    4.04
  -1  -5 -48  -12.58   12.74
  -1  -5 -48   -5.22    2.85
  -1  -5 -48    0.79    4.12
  -1  -5  48  -13.69    7.44
   1   5 -48   -2.14    9.89
   1   5 -48   -2.61    3.17
   1   5  48   -2.22    4.35
   5  -1 -48   19.71   11.95
   5  -1 -48   -4.43    3.17
   5  -1 -48    5.62    4.04
   5  -1  48    1.74    3.01
   5  -1  48    3.72    4.83
  -5   1 -50   11.00    3.64
  -5   1  50   12.58    4.75
  -1  -5 -50    8.07    3.56
  -1  -5 -50   14.96    5.07
  -1  -5  50   11.16    4.99
   1   5 -50   18.12   12.98
   1   5  50   14.17    5.22
   5  -1 -50   39.81   13.61
   5  -1 -50   13.45    4.59
   5  -1  50   18.92    5.54
  -5   1  52   29.13    5.30
  -1  -5 -52   33.56    4.27
  -1  -5 -52   29.92    5.62
  -1  -5  52   34.82    5.62
   1   5  52   31.10    5.78
   5  -1 -52   32.61    5.07
   5  -1  52   33.32    6.01
  -5   0  -1  203.08    4.59
  -5   0  -1  171.66    2.14
  -5   0  -1  219.94    2.61
  -5   0   1  182.82    2.06
  -5   0   1  212.82    2.69
   0  -5  -1  259.04    2.14
   0  -5  -1  240.84    2.37
   0  -5  -1  258.25    2.85
   0  -5   1  266.80    2.45
   0  -5   1  217.96    2.14
   0  -5   1  255.08    2.77
   0   5  -1  259.99    2.37
   0   5  -1  226.99    2.14
   0   5  -1  271.15    2.85
   0   5   1  251.84    2.06
   0   5   1  248.28    2.37
   0   5   1  271.94    2.93
   5   0  -1  210.13    2.69
   5   0  -1  176.25    2.06
   5   0  -1  204.98    2.53
   5   0   1  206.57    2.77
   5   0   1  172.22    2.14
   5   0   1  197.86    2.45
  -5   0  -3  490.61    4.67
  -5   0  -3  462.91    3.72
  -5   0  -3  600.63    4.12
  -5   0   3  432.84    4.75
  -5   0   3  509.06    3.32
  -5   0   3  547.68    4.99
   0  -5  -3  526.55    2.69
   0  -5  -3  508.34    3.64
   0  -5  -3  617.48    4.27
   0  -5   3  596.51    3.96
   0  -5   3  439.88    3.01
   0  -5   3  606.48    4.12
   0   5  -3  557.10    3.80
   0   5  -3  431.49    2.93
   0   5  -3  604.98    4.12
   0   5   3  543.88    3.72
   0   5   3  619.78    4.59
   5   0  -3  509.85    4.04
   5   0   3  574.35    4.19
   5   0   3  503.04    3.64
   5   0   3  589.23    4.04
  -5   0  -9 1112.21    6.65
   0  -5  -9 1383.44    9.73
   0  -5  -9 1389.22    6.65
   0  -5  -9 1322.42    7.20
   0  -5  -9 1422.22    7.44
   0  -5  -9 1413.20    6.49
   0  -5   9 1866.30    8.47
   0  -5   9 1457.28    6.17
   0   5   9 1344.98    7.68
   5   0  -9 1291.08    6.25
   5   0   9  634.02    4.35
  -5   0 -11  357.10    4.43
  -5   0 -11  336.76    3.56
  -5   0 -11  295.13    3.88
  -5   0 -11  338.26    3.09
  -5   0  11  333.91    5.54
  -5   0  11  358.44    3.56
   0  -5 -11  388.04    5.94
   0  -5 -11  341.67    4.27
   0  -5 -11  351.64    4.27
   0  -5 -11  338.42    3.48
   0  -5  11  609.57    6.49
   0  -5  11  358.60    4.35
   0  -5  11  302.17    3.56
   0  -5  11  360.74    3.32
   0  -5  11  388.20    3.40
   0   5 -11  349.58    5.22
   0   5 -11  341.51    4.19
   0   5 -11  264.10    3.24
   0   5 -11  362.56    3.32
   0   5  11  376.73    5.54
   0   5  11  339.21    4.27
   0   5  11  286.19    4.91
   5   0 -11  301.30    4.91
   5   0 -11  332.56    3.72
   5   0 -11  340.00    3.72
   5   0 -11  315.86    3.40
   5   0  11  405.77    4.83
   5   0  11  368.26    3.64
   5   0  11  361.21    4.35
   5   0  11  368.89    3.24
  -5   0 -13    9.50    4.12
  -5   0 -13   22.64    2.45
  -5   0 -13    7.04    1.03
  -5   0 -13    6.01    1.19
  -5   0 -13   14.01    1.42
  -5   0  13   18.76    2.85
  -5   0  13   15.35    1.82
  -5   0  13    8.86    1.19
   0  -5 -13   15.35    3.88
   0  -5 -13    9.26    1.35
   0  -5 -13    9.89    1.42
   0  -5 -13    9.26    1.19
   0  -5  13   39.89    4.27
   0  -5  13    9.42    1.35
   0  -5  13   16.62    1.98
   0  -5  13   17.73    1.58
   0  -5  13   22.08    1.66
   0   5 -13   13.45    3.01
   0   5 -13   10.61    1.35
   0   5 -13    7.12    1.11
   0   5 -13   15.27    1.58
   0   5  13   22.24    3.64
   0   5  13   20.02    2.37
   0   5  13   19.15    2.06
   5   0 -13   21.84    2.77
   5   0 -13   15.51    1.90
   5   0 -13    9.50    1.27
   5   0 -13    7.60    1.19
   5   0  13    6.41    1.35
   5   0  13   18.12    1.42
  -5   0 -15  321.17    7.20
  -5   0 -15  695.60    6.49
  -5   0 -15  671.30    5.46
  -5   0 -15  551.87    5.70
  -5   0 -15  631.65    3.88
  -5   0  15  762.24    7.68
  -5   0  15  657.13    5.70
  -5   0  15  702.17    4.99
   0  -5 -15  787.33    8.31
   0  -5 -15  804.42    4.99
   0  -5 -15  688.95    6.41
   0  -5 -15  715.78    6.49
   0  -5 -15  640.36    4.59
   0  -5  15  597.38    8.15
   0  -5  15 1101.45    9.81
   0  -5  15  728.52    5.86
   0  -5  15  725.28    4.35
   0  -5  15  784.08    4.51
   0   5 -15  734.62    7.52
   0   5 -15 1079.53    9.58
   0   5 -15  597.78    5.30
   0   5  15  786.06    8.07
   0   5  15  762.00    6.81
   0   5  15  766.59    5.30
   5   0 -15  638.06    7.12
   5   0 -15 1082.93    9.42
   5   0 -15  674.39    5.78
   5   0 -15  696.15    5.78
   5   0 -15  465.21    6.41
   5   0  15  732.80    5.54
   5   0  15  730.98    6.73
   5   0  15  660.46    3.96
  -5   0 -17  330.98    7.91
  -5   0 -17    8.39    1.82
  -5   0 -17    4.43    1.19
  -5   0 -17    6.01    1.35
  -5   0 -17    9.26    1.03
  -5   0  17    1.90    3.24
  -5   0  17    5.30    1.42
  -5   0  17   11.32    1.50
   0  -5 -17    6.33    4.67
   0  -5 -17   12.82    1.27
   0  -5 -17    6.17    1.50
   0  -5 -17    5.07    1.11
   0  -5  17   34.59    5.14
   0  -5  17    8.31    1.66
   0  -5  17   11.08    1.58
   0  -5  17   13.38    1.50
   0  -5  17    9.58    1.11
   0   5 -17   -3.72    3.40
   0   5 -17    5.38    1.35
   0   5 -17    6.41    1.27
   0   5  17    4.35    4.43
   0   5  17    9.50    1.74
   0   5  17    9.34    1.27
   5   0 -17   -1.03    3.24
   5   0 -17    6.57    1.50
   5   0 -17    5.78    1.35
   5   0 -17    6.89    1.42
   5   0  17  226.11    7.36
   5   0  17    6.17    1.27
   5   0  17    4.99    1.58
   5   0  17    5.38    0.95
  -5   0 -19  895.28    8.15
  -5   0 -19  879.45    6.89
  -5   0 -19  728.68    7.20
  -5   0 -19  544.12    3.32
  -5   0  19 1013.05    9.97
  -5   0  19  906.76    7.52
  -5   0  19   28.10    1.19
   0  -5 -19 1275.49   11.56
   0  -5 -19  987.88    6.49
   0  -5 -19  842.02    7.84
   0  -5 -19  707.79    4.99
   0  -5  19 1073.75   11.48
   0  -5  19  911.03    7.99
   0  -5  19  933.43    7.60
   0  -5  19  902.72    4.67
   0  -5  19  929.87    4.75
   0   5 -19 1023.02   10.13
   0   5 -19  903.43    7.99
   0   5 -19  687.76    6.41
   0   5  19 1147.04   10.92
   0   5  19  978.70    8.63
   0   5  19  938.49    5.70
   5   0 -19  921.63    9.81
   5   0 -19  965.96    8.07
   5   0 -19  878.98    7.36
   5   0 -19  873.59    7.28
   5   0 -19  697.81    7.20
   5   0  19  967.78    7.04
   5   0  19  972.76    8.55
   5   0  19  946.64    4.35
  -5   0 -21  110.17    8.31
  -5   0 -21  360.82    5.94
  -5   0 -21  354.65    4.91
  -5   0 -21  277.16    4.99
  -5   0  21  413.69    8.63
  -5   0  21  363.11    5.38
   0  -5 -21  451.99    9.26
   0  -5 -21  422.16    4.75
   0  -5 -21  347.84    5.62
   0  -5 -21  295.45    3.48
   0  -5  21  379.73    5.78
   0  -5  21  409.41    5.70
   0  -5  21  389.15    3.17
   0  -5  21  382.27    3.17
   0   5 -21  418.51    8.23
   0   5 -21  371.98    5.70
   0   5 -21  286.34    4.67
   0   5  21  648.03   12.50
   0   5  21  419.54    6.25
   0   5  21  397.78    3.96
   5   0 -21  349.90    7.84
   5   0 -21  406.01    5.78
   5   0 -21  351.00    5.30
   5   0 -21  343.64    5.14
   5   0 -21  289.11    4.35
   5   0  21   33.48    6.49
   5   0  21  392.79    4.99
   5   0  21  415.98    6.41
  -5   0 -23  182.19    9.81
  -5   0 -23   51.68    3.72
  -5   0 -23   54.45    2.93
  -5   0 -23   47.57    3.09
  -5   0  23   68.38    7.04
  -5   0  23   63.87    3.40
  -5   0  23   -0.24    0.16
   0  -5 -23   40.76    5.94
   0  -5 -23   63.79    2.85
   0  -5 -23   54.21    3.40
   0  -5 -23   42.98    1.90
   0  -5  23   48.36    6.25
   0  -5  23   57.54    3.56
   0  -5  23   58.25    3.64
   0  -5  23   60.94    1.74
   0  -5  23   54.13    1.74
   0   5 -23   66.56    6.65
   0   5 -23   57.22    3.40
   0   5 -23   40.76    2.77
   0   5  23   69.09    7.52
   0   5  23   60.55    3.96
   0   5  23   65.06    2.37
   5   0 -23   54.29    6.33
   5   0 -23   68.46    3.56
   5   0 -23   62.29    3.32
   5   0 -23   53.66    3.09
   5   0 -23   50.97    2.69
   5   0  23  121.64    9.89
   5   0  23   61.02    2.93
   5   0  23   69.73    4.19
  -5   0 -25   95.05   10.61
  -5   0 -25  269.57    5.94
  -5   0 -25  276.61    4.91
  -5   0 -25  210.29    4.99
  -5   0  25  569.68   13.14
  -5   0  25  274.39    5.38
  -5   0  25   13.14    0.95
   0  -5 -25  236.32    9.73
   0  -5 -25  310.17    4.83
   0  -5 -25  231.97    5.46
   0  -5 -25  196.67    2.77
   0  -5 -25  246.69    4.91
   0  -5  25   25.88    6.01
   0  -5  25  290.54    5.70
   0  -5  25  298.77    5.70
   0   5 -25  287.14    9.18
   0   5 -25  268.22    5.54
   0   5 -25  215.67    4.59
   0   5  25  218.60    8.63
   0   5  25  297.66    6.17
   0   5  25  288.32    5.22
   5   0 -25  269.80    8.15
   5   0 -25  299.88    5.70
   5   0 -25  263.08    5.22
   5   0 -25  249.30    4.91
   5   0 -25  226.04    4.27
   5   0  25  298.37    4.91
   5   0  25  322.04    6.41
  -5   0 -27   54.61    8.71
  -5   0 -27    4.83    1.66
  -5   0  27    5.78    2.14
  -5   0  27    7.28    1.27
   0  -5 -27    7.60    1.82
   0  -5 -27    0.08    0.24
   0  -5  27    7.36    2.06
   0  -5  27   10.37    2.53
   0   5 -27   -1.58    6.89
   0   5 -27    8.86    2.14
   0   5 -27    9.73    1.82
   0   5  27    7.68    2.93
   5   0 -27   12.90    8.15
   5   0 -27   12.66    2.14
   5   0 -27   11.32    2.22
   5   0 -27   11.08    2.06
   5   0  27    7.76    1.66
   5   0  27    8.63    2.93
  -5   0 -29  102.49    9.73
  -5   0 -29  341.43    5.94
  -5   0  29  349.03    6.65
  -5   0  29  347.36    3.88
   0  -5 -29  232.60   13.22
   0  -5 -29  379.42    5.94
   0  -5 -29    0.24    0.16
   0  -5 -29  376.17    4.04
   0  -5  29  353.62    6.81
   0  -5  29  380.53    7.12
   0   5 -29  366.12   10.61
   0   5 -29  336.36    6.57
   0   5 -29  234.90    6.89
   0   5  29  363.35    7.28
   5   0 -29  392.32   11.24
   5   0 -29  377.12    6.89
   5   0 -29  323.94    6.33
   5   0  29  364.78    5.94
   5   0  29  404.82    7.99
  -5   0 -31  280.65   14.09
  -5   0 -31   52.95    3.88
  -5   0  31   40.60    4.51
  -5   0  31   55.95    2.53
   0  -5 -31  322.91   14.33
   0  -5 -31   62.60    3.96
   0  -5  31   61.65    4.59
   0  -5  31   62.76    4.99
   0   5 -31   89.83    8.23
   0   5 -31   53.34    4.35
   0   5  31   65.21    5.30
   5   0 -31   70.12    7.84
   5   0 -31   56.75    4.51
   5   0 -31   49.23    4.27
   5   0 -31   45.67    2.22
   5   0  31   58.17    3.80
   5   0  31   67.11    5.30
  -5   0 -33   31.34    9.34
  -5   0 -33   13.22    2.37
  -5   0  33   11.63    2.85
   0  -5 -33   25.33   10.61
   0  -5 -33   13.69    2.37
   0  -5  33   21.29    3.01
   0  -5  33   18.04    3.32
   0   5 -33  127.03   10.76
   0   5 -33   12.90    2.61
   0   5  33   18.68    3.48
   5   0 -33   86.27    9.34
   5   0 -33   12.27    2.77
   5   0 -33   11.08    2.77
   5   0  33   13.93    2.37
   5   0  33   15.35    3.56
  -5   0 -35  153.70   12.35
  -5   0 -35  117.85    4.99
  -5   0  35  121.17    5.94
   0  -5 -35  134.07    5.14
   0  -5  35  124.26    5.70
   0  -5  35  143.25    6.49
   0   5 -35  165.65   11.56
   0   5 -35  129.64    5.70
   0   5  35  137.71    6.73
   5   0 -35  159.08   11.63
   5   0 -35  125.52    5.78
   5   0 -35  106.21    5.62
   5   0  35  128.29    6.81
   5   0  35  143.25    6.73
  -5   0 -37  122.12   15.35
  -5   0 -37  127.03    5.38
  -5   0  37  139.14    6.41
   0  -5 -37  128.77   16.86
   0  -5 -37  149.19    5.54
   0  -5  37  145.78    6.25
   0  -5  37  148.55    6.96
   0   5 -37  281.04   13.85
   0   5 -37  131.93    6.01
   0   5  37  141.03    7.20
   5   0 -37  132.96   12.98
   5   0 -37  136.84    6.17
   5   0 -37  122.59    6.09
   5   0  37  164.22    6.41
   5   0  37  161.14    7.68
  -5   0 -39    1.19   12.35
  -5   0 -39   26.43    3.09
  -5   0  39   36.80    4.27
   0  -5 -39  145.94   14.88
   0  -5 -39   26.91    3.32
   0  -5  39   24.69    3.40
   0  -5  39   25.48    4.43
   0   5 -39   50.41   10.84
   0   5 -39   25.17    3.48
   0   5  39   30.79    4.59
   5   0 -39  135.89   13.69
   5   0 -39   25.96    3.56
   5   0 -39   31.42    3.96
   5   0  39   31.10    3.24
   5   0  39   35.46    4.83
  -5   0 -41   -6.25   11.40
  -5   0 -41   30.39    3.40
  -5   0  41   30.79    4.27
   0  -5 -41   54.21   13.69
   0  -5 -41   41.95    5.07
   0  -5 -41   24.22    4.27
   0  -5  41   28.33    3.56
   0  -5  41   32.53    4.51
   0   5 -41   67.67   11.08
   0   5 -41   25.41    3.48
   0   5  41   39.57    4.91
   5   0 -41   24.69   11.24
   5   0 -41   33.56    3.96
   5   0 -41   22.56    3.88
   5   0  41   28.02    3.17
   5   0  41   36.56    4.91
  -5   0 -43    3.32    2.69
  -5   0  43    3.09    3.56
   0  -5 -43    6.33    2.69
   0  -5 -43    2.93    3.56
   0  -5  43    5.62    3.17
   0  -5  43    4.12    3.96
   0   5 -43    4.59   12.74
   0   5 -43    4.43    2.93
   0   5  43    3.48    3.80
   5   0 -43   -4.59   10.92
   5   0 -43    3.72    3.09
   5   0 -43    1.90    3.24
   5   0  43    4.75    2.53
   5   0  43    5.70    4.19
  -5   0 -45    2.61    2.69
  -5   0  45    9.02    3.80
   0  -5 -45    4.75    2.77
   0  -5 -45    0.95    3.88
   0  -5  45    0.71    3.01
   0  -5  45    3.96    4.04
   0   5 -45    4.99    3.17
   0   5  45   11.56    4.35
   5   0 -45   12.35    8.94
   5   0 -45    3.96    3.01
   5   0 -45   -1.66    3.24
   5   0  45    1.58    2.61
   5   0  45    4.51    4.35
  -5   0 -47   43.61    5.38
  -5   0  47   54.29    6.57
   0  -5 -47   58.88    5.46
   0  -5 -47   44.95    5.14
   0  -5  47   52.71    6.01
   0   5 -47   52.95    6.01
   0   5  47   69.81    7.28
   5   0 -47   65.14   12.03
   5   0 -47   40.52    4.91
   5   0 -47   47.01    6.01
   5   0  47   58.57    5.86
  -5   0 -49    1.27    3.01
  -5   0  49    2.06    4.12
   0  -5 -49    0.95    3.64
   0  -5 -49   -0.40    4.27
   0  -5  49    3.40    4.67
   0   5 -49    0.87   11.48
   0   5 -49   -0.87    3.56
   0   5  49    3.48    4.67
   5   0 -49    2.85   10.92
   5   0 -49    2.53    6.17
   5   0 -49   -2.69    3.72
   5   0  49    9.18    4.99
  -5   0 -51   62.21    7.12
  -5   0  51   69.88    7.99
   0  -5 -51   65.93    6.33
   0  -5 -51   80.41    8.47
   0  -5  51   98.46    8.86
   0   5  51   69.01    8.31
   5   0 -51   63.79    7.60
   5   0  51   87.69    8.94
  -5  -1  -2  347.84    3.64
  -5  -1  -2  289.27    2.61
  -5  -1   2  335.97    3.48
  -5  -1   2  300.51    2.30
  -5  -1   2  292.36    3.80
  -1   5  -2  372.53    3.09
  -1   5  -2  303.83    2.69
  -1   5  -2  391.76    3.40
  -1   5   2  350.13    3.24
  -1   5   2  377.76    4.27
   1  -5  -2  360.74    2.61
   1  -5  -2  335.97    3.01
   1  -5  -2  374.75    3.40
   1  -5   2  383.45    3.17
   1  -5   2  289.67    2.69
   1  -5   2  385.99    3.40
   5   1  -2  320.85    3.48
   5   1  -2  286.42    2.30
   5   1  -2  333.67    3.24
   5   1   2  359.31    3.56
   5   1   2  303.36    2.69
   5   1   2  339.13    3.24
  -5  -1  -4  110.96    2.45
  -5  -1  -4   93.47    2.37
  -5  -1  -4  144.36    2.30
  -5  -1   4  109.85    2.85
  -5  -1   4  126.08    1.74
  -1   5  -4  106.21    2.06
  -1   5  -4   76.69    1.74
  -1   5  -4  118.16    2.14
  -1   5   4  104.39    2.06
  -1   5   4   99.25    3.40
   1  -5  -4  100.83    2.14
   1  -5  -4  112.23    2.22
   1  -5   4  110.25    2.14
   1  -5   4   81.68    1.74
   1  -5   4  119.59    2.14
   5   1  -4  111.12    1.58
   5   1  -4  137.79    2.37
   5   1   4   42.18    1.19
   5   1   4  130.43    2.14
   5   1   4  145.70    2.30
  -5  -1  -6  174.35    3.01
  -5  -1  -6  181.79    2.30
  -5  -1  -6  141.35    2.37
  -5  -1  -6  159.48    2.45
  -5  -1   6  189.79    3.64
  -5  -1   6  190.03    2.22
  -5  -1   6  161.45    3.32
  -1   5  -6  228.41    3.09
  -1   5  -6  145.39    4.04
  -1   5  -6  239.02    2.85
  -1   5   6  229.36    3.01
   1  -5  -6  208.47    3.01
   1  -5  -6  229.20    3.01
   1  -5  -6  221.68    2.93
   1  -5   6  351.56    4.59
   1  -5   6  194.38    2.61
   1  -5   6  230.55    2.77
   5   1  -6  170.95    3.64
   5   1  -6  171.90    2.14
   5   1  -6  164.54    2.61
   5   1   6  193.11    3.32
   5   1   6  196.36    2.30
   5   1   6  153.22    3.17
   5   1   6  178.87    2.53
  -5  -1  -8   32.84    2.30
  -5  -1  -8   28.18    1.50
  -5  -1  -8   16.86    1.66
  -5  -1  -8   21.29    1.58
  -5  -1   8   35.22    3.17
  -5  -1   8   22.95    1.58
  -5  -1   8   24.69    1.82
  -1   5  -8   15.83    1.74
  -1   5  -8   15.51    1.50
  -1   5  -8   23.11    1.66
  -1   5   8   24.61    1.90
  -1   5   8   24.93    2.14
   1  -5  -8   30.23    1.90
   1  -5  -8   24.46    1.90
   1  -5  -8   21.13    1.74
   1  -5   8   31.50    2.06
   1  -5   8   26.51    1.66
   5   1  -8   43.61    3.09
   5   1  -8   28.57    1.50
   5   1  -8   23.35    1.50
   5   1  -8   19.31    1.74
   5   1   8   44.56    2.61
   5   1   8   28.10    1.42
   5   1   8   24.93    1.98
   5   1   8   29.76    1.66
  -5  -1 -10 1935.79    8.86
   1  -5 -10 2027.83    7.91
  -5  -1 -12  664.89    7.76
  -5  -1 -12  927.33    6.81
  -5  -1 -12  916.33    5.46
  -5  -1 -12  777.99    6.17
  -5  -1 -12  863.86    4.75
  -5  -1  12  912.06    7.60
  -5  -1  12  930.18    5.78
  -5  -1  12  912.61    5.38
  -1   5 -12 1024.84    7.68
  -1   5 -12  901.37    6.65
  -1   5 -12  672.09    5.22
  -1   5 -12  928.99    4.91
  -1   5  12 1008.93    7.68
  -1   5  12  866.87    6.65
  -1   5  12  977.11    5.70
   1  -5 -12  979.49    7.68
   1  -5 -12  858.32    6.57
   1  -5 -12  917.44    6.73
   1  -5 -12  747.60    5.07
   1  -5  12  866.31    7.60
   1  -5  12  925.04    6.81
   1  -5  12  768.81    5.70
   1  -5  12  931.45    4.91
   5   1 -12  838.37    7.12
   5   1 -12  986.61    6.96
   5   1 -12  926.15    5.78
   5   1 -12  987.40    5.86
   5   1 -12  833.07    5.62
   5   1  12  973.79    5.46
   5   1  12  971.26    6.96
   5   1  12  970.39    4.99
  -5  -1 -14   60.70    6.17
  -5  -1 -14   94.02    3.17
  -5  -1 -14   92.36    2.30
  -5  -1 -14   86.11    2.69
  -5  -1 -14   88.80    1.98
  -5  -1  14   98.38    4.67
  -5  -1  14   87.61    2.53
  -5  -1  14   92.99    2.30
  -1   5 -14  111.04    4.99
  -1   5 -14  101.46    3.01
  -1   5 -14   79.54    2.45
  -1   5 -14   96.64    2.06
  -1   5  14  126.95    5.46
  -1   5  14  101.62    3.17
  -1   5  14  100.51    2.37
   1  -5 -14  135.73    5.30
   1  -5 -14   94.50    3.09
   1  -5 -14   95.76    2.93
   1  -5 -14   82.15    2.30
   1  -5  14   74.08    5.30
   1  -5  14  109.22    3.09
   1  -5  14   88.56    2.69
   1  -5  14  100.51    2.06
   5   1 -14  122.59    4.59
   5   1 -14  102.41    3.01
   5   1 -14   91.25    2.61
   5   1 -14   96.24    2.61
   5   1 -14   82.15    2.77
   5   1  14  100.91    2.37
   5   1  14  106.29    3.24
   5   1  14   95.05    2.06
  -5  -1 -16 1603.54   11.87
  -5  -1 -16   66.24    3.09
  -5  -1 -16   59.36    2.22
  -5  -1 -16   56.90    2.61
  -5  -1 -16   62.92    1.74
  -5  -1  16   64.90    4.75
  -5  -1  16   61.57    2.45
  -5  -1  16   61.34    2.14
  -1   5 -16   80.57    5.30
  -1   5 -16   62.92    2.69
  -1   5 -16   53.50    2.37
  -1   5 -16   72.26    1.90
  -1   5  16   80.49    5.70
  -1   5  16   59.36    2.93
  -1   5  16   65.14    2.14
   1  -5 -16   80.25    5.54
   1  -5 -16   62.92    2.85
   1  -5 -16   61.18    2.85
   1  -5 -16   44.08    2.69
   1  -5  16   17.65    4.35
   1  -5  16   73.29    3.01
   1  -5  16   63.95    2.77
   1  -5  16   64.03    1.82
   1  -5  16   72.97    1.98
   5   1 -16   47.01    4.43
   5   1 -16   67.19    2.85
   5   1 -16   59.99    2.45
   5   1 -16   64.19    2.45
   5   1  16   70.28    2.30
   5   1  16   75.90    3.01
   5   1  16   67.59    1.82
  -5  -1 -18  985.98   10.84
  -5  -1 -18   55.48    3.24
  -5  -1 -18   50.02    2.37
  -5  -1 -18   41.31    2.69
  -5  -1 -18   46.14    1.66
  -5  -1  18   67.51    5.30
  -5  -1  18   51.21    2.69
  -5  -1  18   48.83    2.14
  -1   5 -18   84.45    6.09
  -1   5 -18   47.64    2.85
  -1   5 -18   33.56    2.37
  -1   5  18   73.68    6.49
  -1   5  18   52.00    3.17
  -1   5  18   51.44    2.14
   1  -5 -18   63.55    5.94
   1  -5 -18   55.64    2.37
   1  -5 -18   48.99    2.85
   1  -5 -18   44.72    2.85
   1  -5  18  420.26    8.07
   1  -5  18   48.20    2.93
   1  -5  18   48.52    2.85
   1  -5  18   47.41    1.74
   1  -5  18   56.83    1.82
   5   1 -18   64.03    5.22
   5   1 -18   56.59    3.01
   5   1 -18   53.03    2.61
   5   1 -18   50.89    2.53
   5   1 -18   34.51    3.09
   5   1  18  581.71    9.58
   5   1  18   51.76    2.30
   5   1  18   61.34    3.32
   5   1  18   60.15    1.82
  -5  -1 -20  411.47    9.26
  -5  -1 -20  971.65    7.20
  -5  -1 -20  870.90    4.43
  -5  -1  20  747.60   14.17
  -5  -1  20  949.33    7.68
  -5  -1  20 1021.44    6.09
  -1   5 -20  998.48   10.61
  -1   5 -20 1019.14    8.55
  -1   5 -20  777.83    7.12
  -1   5  20 1410.82   12.82
  -1   5  20 1061.48    9.02
  -1   5  20 1063.07    6.09
   1  -5 -20 1103.11   11.79
   1  -5 -20 1121.32    7.36
   1  -5 -20  966.19    8.63
   1  -5  20  514.75    9.10
   1  -5  20 1050.56    8.71
   1  -5  20 1094.41    8.55
   1  -5  20 1020.72    4.75
   1  -5  20 1123.77    4.99
   5   1 -20  980.68   10.21
   5   1 -20  999.51    9.26
   5   1 -20  974.27    7.76
   5   1 -20  947.99    7.52
   5   1 -20  699.40    7.68
   5   1  20  422.47   13.30
   5   1  20 1079.05    7.28
   5   1  20 1155.19    9.58
   5   1  20 1117.83    4.83
  -5  -1 -22  157.81    8.86
  -5  -1 -22  841.94    8.55
  -5  -1 -22  840.19    7.12
  -5  -1 -22  680.24    7.52
  -5  -1  22 1032.44   11.08
  -5  -1  22  831.49    7.68
  -5  -1  22  430.86    4.12
  -1   5 -22  855.63   10.76
  -1   5 -22  869.72    8.39
  -1   5 -22  657.37    6.89
  -1   5  22 1036.79   12.35
  -1   5  22  917.52    9.02
  -1   5  22  906.28    5.70
   1  -5 -22 1000.30   11.40
   1  -5 -22  982.10    7.28
   1  -5 -22  804.03    8.31
   1  -5 -22  829.75    8.23
   1  -5 -22  542.53    6.89
   1  -5  22  164.78    7.68
   1  -5  22  917.60    8.55
   1  -5  22  942.92    8.47
   1  -5  22  837.74    4.12
   1  -5  22  921.87    4.43
   5   1 -22  831.25   10.37
   5   1 -22  884.44   10.53
   5   1 -22  830.38    7.68
   5   1 -22  782.97    7.36
   5   1 -22  713.17    6.81
   5   1  22  119.82    9.97
   5   1  22  934.46    7.20
   5   1  22  995.63    9.34
  -5  -1 -24   17.41    7.12
  -5  -1 -24   62.13    3.88
  -5  -1 -24   59.36    3.01
  -5  -1 -24   44.48    3.09
  -5  -1  24   85.16    7.28
  -5  -1  24   59.91    3.40
  -5  -1  24   -0.16    0.24
  -1   5 -24   93.07    7.36
  -1   5 -24   62.21    3.56
  -1   5 -24   49.07    2.93
  -1   5  24   64.27    7.20
  -1   5  24   67.11    3.80
  -1   5  24   65.93    2.37
   1  -5 -24   71.63    6.25
   1  -5 -24   72.81    3.09
   1  -5 -24   56.51    3.72
   1  -5 -24   56.51    3.32
   1  -5  24  296.87    8.79
   1  -5  24   63.71    3.56
   1  -5  24   69.96    3.64
   5   1 -24   59.75    6.65
   5   1 -24   49.47    5.14
   5   1 -24   55.16    3.24
   5   1 -24   51.84    3.64
   5   1  24   32.61    7.28
   5   1  24   63.79    2.93
   5   1  24   67.43    4.04
  -5  -1 -26  500.82   17.73
  -5  -1 -26  126.95    3.80
  -5  -1  26  128.77    4.35
  -5  -1  26   -0.24    0.16
  -1   5 -26  111.99    8.86
  -1   5 -26  138.74    4.51
  -1   5 -26  101.86    3.72
  -1   5  26  120.30   11.24
  -1   5  26  147.84    5.14
  -1   5  26  130.83    2.77
   1  -5 -26  132.41    9.26
   1  -5 -26  156.07    4.04
   1  -5 -26  128.29    4.59
   1  -5  26  136.92    4.51
   1  -5  26  150.45    4.91
   5   1 -26  141.91    7.91
   5   1 -26  123.07    4.27
   5   1 -26  116.58    3.96
   5   1  26  145.07    3.80
   5   1  26  147.05    5.38
  -5  -1 -28 1422.85   18.20
  -5  -1 -28  326.71    5.62
  -5  -1  28  320.85    6.17
  -5  -1  28    8.07    0.87
  -1   5 -28  221.76   11.87
  -1   5 -28  330.11    6.33
  -1   5 -28  256.59    5.46
  -1   5  28  371.19    7.28
  -1   5  28  368.73    4.04
   1  -5 -28  234.19   11.63
   1  -5 -28  378.07    5.94
   1  -5 -28  322.20    6.65
   1  -5 -28    0.87    0.32
   1  -5  28  360.11    6.65
   1  -5  28  384.17    7.12
   5   1 -28  332.33    9.81
   5   1 -28  280.88   10.05
   5   1 -28  316.66    6.09
   5   1 -28  281.04    5.62
   5   1 -28  258.64    5.62
   5   1  28  328.21    8.15
   5   1  28  386.94    7.60
  -5  -1 -30 1274.70   18.28
  -5  -1 -30  334.31    6.01
  -5  -1  30  318.48    6.65
  -5  -1  30  303.12    3.64
  -1   5 -30  339.61   13.38
  -1   5 -30  337.55    6.81
  -1   5  30  349.11    7.52
   1  -5 -30  266.40   15.20
   1  -5 -30  391.61    6.33
   1  -5 -30  318.40    7.12
   1  -5 -30  275.66    3.56
   1  -5  30  359.47    7.04
   1  -5  30  358.44    9.18
   5   1 -30  386.54   10.92
   5   1 -30  356.47    8.71
   5   1 -30  311.83    6.49
   5   1 -30  309.61    3.88
   5   1  30  379.42    7.20
   5   1  30  384.80    7.84
  -5  -1 -32   32.13    9.58
  -5  -1 -32 1117.60   10.13
  -5  -1  32 1142.84   11.32
  -1   5 -32 1295.27   20.74
  -1   5 -32 1132.71   11.48
  -1   5  32 1239.40   12.66
  -1   5  32 1143.40    7.12
   1  -5 -32 1100.26   18.44
   1  -5 -32 1324.40   10.76
   1  -5 -32 1081.51   11.95
   1  -5 -32  879.13    4.83
   1  -5  32 1212.33   11.71
   1  -5  32 1323.69   12.50
   5   1 -32 1282.06   16.15
   5   1 -32 1254.04   12.82
   5   1 -32 1101.53   11.08
   5   1  32 1259.03   10.21
   5   1  32 1339.67   13.22
  -5  -1 -34   10.68    9.42
  -5  -1 -34   27.54    2.77
  -5  -1  34   37.04    3.56
  -1   5 -34   54.69    8.86
  -1   5 -34   37.12    4.35
  -1   5  34   32.45    3.64
   1  -5 -34   52.31   14.17
   1  -5 -34   45.19    4.12
   1  -5 -34   30.15    3.64
   1  -5  34   42.03    4.59
   1  -5  34   29.76    3.72
   5   1 -34   32.21    7.52
   5   1 -34   36.25    4.43
   5   1 -34   26.67    3.17
   5   1  34   29.13    2.61
   5   1  34   38.70    4.12
  -5  -1 -36  399.28   17.25
  -5  -1 -36    4.04    2.22
  -5  -1  36    5.70    3.01
  -1   5 -36   16.78    9.02
  -1   5 -36    4.12    2.30
  -1   5  36    1.50    3.24
   1  -5 -36   48.44    9.89
   1  -5 -36    7.60    2.37
   1  -5 -36    4.99    3.01
   1  -5  36    5.14    2.69
   1  -5  36    4.91    3.32
   5   1 -36   13.85    8.07
   5   1 -36   10.21    2.85
   5   1 -36    1.90    2.69
   5   1  36    4.35    2.14
   5   1  36    6.49    3.48
  -5  -1 -38  755.04   23.58
  -5  -1 -38   39.10    4.59
  -5  -1  38   41.23    4.12
  -1   5 -38   50.73   12.27
  -1   5 -38   32.29    3.48
  -1   5  38   38.62    4.43
   1  -5 -38   41.71    3.56
   1  -5 -38   30.95    4.04
   1  -5  38   36.64    3.80
   1  -5  38   49.70    4.75
   5   1 -38   43.53    5.38
   5   1 -38   43.53    5.38
   5   1  38   47.09    4.43
   5   1  38   47.17    4.83
  -5  -1 -40  324.73   19.15
  -5  -1 -40  141.75    5.94
  -5  -1  40  155.04    7.12
  -1   5 -40  124.18    6.49
  -1   5  40  134.62    7.76
   1  -5 -40  303.52   19.87
   1  -5 -40  148.71    6.25
   1  -5 -40  129.40    7.04
   1  -5  40  151.17    6.81
   1  -5  40  160.11    7.84
   5   1 -40  162.09   14.64
   5   1 -40  158.45    6.89
   5   1 -40  142.14    6.73
   5   1  40  161.93    5.70
   5   1  40  178.87    8.39
  -5  -1 -42   20.34   12.03
  -5  -1 -42   42.03    3.72
  -5  -1  42   32.84    4.27
  -1   5 -42   35.30    3.72
  -1   5  42   39.97    4.83
   1  -5 -42   34.98    3.48
   1  -5 -42   32.53    4.35
   1  -5  42   41.00    4.12
   1  -5  42   39.18    4.83
   5   1 -42   46.70   11.56
   5   1 -42   34.03    3.88
   5   1 -42   40.92    4.19
   5   1  42   35.22    3.17
   5   1  42   43.85    5.07
  -5  -1 -44   -0.79    2.61
  -5  -1  44    1.74    3.56
  -1   5 -44    3.01    2.77
  -1   5  44    9.18    4.35
   1  -5 -44    3.72    2.85
   1  -5 -44    2.53    3.72
   1  -5  44   -1.35    2.85
   1  -5  44    1.11    3.96
   5   1 -44    1.50    2.93
   5   1 -44    2.69    3.24
   5   1  44    0.63    6.33
  -5  -1 -46   -1.90    2.53
  -5  -1  46    3.24    3.72
  -1   5 -46    8.55   12.66
  -1   5 -46   -1.58    2.69
  -1   5  46    1.74    3.80
   1  -5 -46   -0.40    2.61
   1  -5 -46   -1.42    3.64
   1  -5  46    1.11    3.01
   1  -5  46    7.52    4.19
   5   1 -46   -2.45    9.89
   5   1 -46   -2.22    2.93
   5   1 -46   -0.79    3.24
   5   1  46   -3.48    4.04
  -5  -1 -48    9.89    3.24
  -5  -1  48   16.07    5.38
  -1   5 -48   12.27    3.64
  -1   5  48   19.15    4.67
   1  -5 -48   17.89    3.32
   1  -5 -48   11.79    4.27
   1  -5  48   11.56    3.56
   1  -5  48   20.10    4.83
   5   1 -48   14.80    9.42
   5   1 -48   21.29    3.88
   5   1 -48   15.67    5.30
   5   1  48   24.93    5.14
  -5  -1 -50   70.04    6.17
  -5  -1  50   67.59    7.52
  -1   5  50   87.22    8.55
   1  -5 -50   75.58    6.33
   1  -5 -50   72.89    7.99
   1  -5  50  106.84    8.71
   5   1 -50  103.28   10.92
   5   1 -50   56.90    5.46
   5   1  50   80.01    9.02
  -5  -1  52    6.17    4.59
  -1   5  52   13.93    5.07
   1  -5 -52    9.26    4.35
   1  -5 -52   10.13    4.83
   1  -5  52    6.57    5.14
   5   1 -52   11.63    4.51
   5   1  52   14.33    5.54
  -5  -2  -1  328.53    3.48
  -5  -2  -1  293.70    2.37
  -5  -2   1  322.83    3.40
  -5  -2   1  300.19    2.14
  -2   5  -1  331.69    3.01
  -2   5   1  343.17    2.85
  -2   5   1  310.80    3.32
  -2   5   1  395.33    5.22
   2  -5  -1  352.59    3.01
   2  -5  -1  298.69    3.01
   2  -5  -1  320.93    3.24
   2  -5   1  355.28    3.17
   2  -5   1  279.38    2.85
   2  -5   1  328.53    3.24
   5   2  -1  311.59    2.14
   5   2  -1  390.73    3.56
   5   2   1  322.35    2.45
   5   2   1  398.57    3.56
  -5  -2  -3  328.84    3.56
  -5  -2  -3  302.09    2.69
  -5  -2  -3  248.12    4.59
  -5  -2   3  329.00    3.80
  -5  -2   3  330.66    2.14
  -2   5  -3  378.71    3.40
  -2   5  -3  285.55    3.56
  -2   5  -3  390.73    4.35
  -2   5   3  356.31    3.40
  -2   5   3  444.32    4.12
   2  -5  -3  230.47    4.75
   2  -5  -3  336.13    3.32
   2  -5   3  383.93    3.48
   2  -5   3  300.04    3.01
   2  -5   3  348.79    3.24
   5   2  -3  376.88    4.43
   5   2  -3  300.35    2.06
   5   2  -3  357.42    3.48
   5   2   3  400.79    4.51
   5   2   3  330.98    2.77
   5   2   3  377.36    3.48
  -5  -2  -5   76.77    2.30
  -5  -2  -5   80.01    2.22
  -5  -2  -5   75.74    2.37
  -5  -2   5   72.42    2.85
  -5  -2   5   84.84    1.42
  -5  -2   5   86.58    2.14
  -2   5  -5   75.11    1.98
  -2   5  -5   58.88    1.74
  -2   5  -5   89.20    2.14
  -2   5   5   73.21    2.06
  -2   5   5   91.25    2.22
   2  -5  -5   65.29    1.98
   2  -5  -5   67.67    1.98
   2  -5   5   77.96    2.14
   2  -5   5   58.25    2.22
   2  -5   5   75.58    1.98
   5   2  -5   68.70    2.93
   5   2  -5   71.47    1.35
   5   2  -5   89.35    2.14
   5   2   5   87.69    2.53
   5   2   5   77.64    1.50
   5   2   5   88.32    1.98
   5   2   5   95.92    2.06
  -5  -2  -9    8.47    1.50
  -5  -2  -9   10.37    0.87
  -5  -2  -9    6.01    1.03
  -5  -2  -9    4.59    0.95
  -5  -2   9   13.30    2.37
  -5  -2   9    5.38    1.03
  -2   5  -9   -9.66    3.40
  -2   5  -9   11.08    1.27
  -2   5  -9    5.38    1.03
  -2   5  -9   10.37    1.11
  -2   5   9   10.37    1.27
  -2   5   9    9.42    1.27
   2  -5  -9    8.71    1.19
   2  -5  -9    9.26    1.27
   2  -5  -9    4.83    1.74
   2  -5   9    8.94    1.03
   2  -5   9   14.25    1.27
   2  -5   9    8.23    1.03
   5   2  -9   12.27    2.30
   5   2  -9    9.66    1.11
   5   2  -9   12.58    1.03
   5   2  -9   10.53    0.95
   5   2  -9    6.89    1.35
   5   2   9   14.88    1.90
   5   2   9   10.29    0.87
   5   2   9    6.01    1.19
   5   2   9    4.91    1.03
  -5  -2 -11  106.92    6.01
  -5  -2 -11   88.01    2.93
  -5  -2 -11   93.15    1.98
  -5  -2 -11   73.21    2.37
  -5  -2 -11   78.83    1.98
  -5  -2  11   85.40    4.27
  -5  -2  11   87.93    2.14
  -5  -2  11   86.66    2.22
  -2   5 -11   96.00    2.77
  -2   5 -11   71.70    2.22
  -2   5 -11   98.38    2.14
  -2   5  11  101.54    4.67
  -2   5  11   88.40    2.77
  -2   5  11  112.54    2.61
   2  -5 -11  101.23    4.27
   2  -5 -11   94.66    2.69
   2  -5 -11   97.19    2.69
   2  -5 -11   69.17    3.24
   2  -5  11  106.53    2.85
   2  -5  11   81.20    2.45
   2  -5  11   88.88    1.98
   5   2 -11   86.82    3.72
   5   2 -11   98.61    2.77
   5   2 -11   88.40    2.22
   5   2 -11   94.18    2.14
   5   2 -11   67.27    3.32
   5   2  11   96.16    3.24
   5   2  11  100.35    1.98
   5   2  11   96.71    2.69
   5   2  11   92.36    2.14
  -5  -2 -13  389.15    7.28
  -5  -2 -13  360.11    4.83
  -5  -2 -13  375.38    3.56
  -5  -2 -13  311.91    4.19
  -5  -2 -13  347.76    3.32
  -5  -2  13  354.33    5.86
  -5  -2  13  357.65    3.80
  -5  -2  13  349.90    3.64
  -2   5 -13  352.90    4.75
  -2   5 -13  266.64    3.72
  -2   5 -13  362.24    3.24
  -2   5  13  425.16    6.49
  -2   5  13  324.89    4.51
  -2   5  13  415.11    4.04
   2  -5 -13  404.82    5.94
   2  -5 -13  331.61    4.51
   2  -5 -13  347.36    4.51
   2  -5 -13  298.45    4.12
   2  -5  13  212.66    5.70
   2  -5  13  366.36    4.67
   2  -5  13  297.66    4.04
   2  -5  13  327.18    3.09
   5   2 -13  342.22    5.46
   5   2 -13  390.58    4.75
   5   2 -13  375.93    3.88
   5   2 -13  379.58    3.88
   5   2  13  416.38    5.30
   5   2  13  403.56    3.56
   5   2  13  413.53    4.91
   5   2  13  411.15    3.56
  -5  -2 -15  524.88    8.23
  -5  -2 -15 1017.72    7.76
  -5  -2 -15 1029.27    6.01
  -5  -2 -15  889.90    7.12
  -5  -2 -15  956.14    5.14
  -5  -2  15 1071.45    8.79
  -5  -2  15 1038.85    6.57
  -5  -2  15 1012.18    5.78
  -2   5 -15  940.00    8.55
  -2   5 -15 1032.12    8.15
  -2   5 -15  786.38    6.33
  -2   5 -15 1066.47    5.14
  -2   5  15 1287.52    9.81
  -2   5  15 1017.95    7.84
  -2   5  15 1173.71    6.49
   2  -5 -15 1166.90    8.94
   2  -5 -15  968.73    7.68
   2  -5 -15 1026.82    7.76
   2  -5 -15  828.32    5.54
   2  -5  15  138.74    5.86
   2  -5  15 1561.44   11.56
   2  -5  15  943.87    7.04
   2  -5  15  985.82    4.99
   5   2 -15 1032.28    8.55
   5   2 -15 1104.85    7.99
   5   2 -15 1049.37    6.65
   5   2 -15 1020.33    6.49
   5   2 -15  901.61    7.04
   5   2  15 1128.99    6.01
   5   2  15 1182.65    8.39
   5   2  15 1178.14    5.62
  -5  -2 -17  392.71    8.15
  -5  -2 -17  546.25    6.25
  -5  -2 -17  543.48    4.83
  -5  -2 -17  464.50    5.54
  -5  -2 -17  496.95    3.80
  -5  -2  17  568.81    7.52
  -5  -2  17  555.04    5.38
  -5  -2  17  527.97    4.35
  -2   5 -17  504.15    7.68
  -2   5 -17  557.81    6.17
  -2   5 -17  430.54    5.14
  -2   5 -17  580.92    3.88
  -2   5  17  644.63    8.23
  -2   5  17  522.51    6.09
  -2   5  17  623.74    4.91
   2  -5 -17  605.29    7.76
   2  -5 -17  525.68    6.17
   2  -5 -17  549.18    6.17
   2  -5 -17  417.01    4.04
   2  -5  17   30.15    4.75
   2  -5  17  568.02    6.17
   2  -5  17  532.64    5.78
   2  -5  17  494.73    3.56
   5   2 -17  483.25    6.89
   5   2 -17  590.49    6.33
   5   2 -17  563.11    5.38
   5   2 -17  542.53    5.22
   5   2 -17  502.88    4.75
   5   2  17  619.22    5.30
   5   2  17  643.92    6.73
   5   2  17  639.64    4.19
  -5  -2 -19  695.76    9.89
  -5  -2 -19  677.00    7.28
  -5  -2 -19  685.55    5.78
  -5  -2 -19  558.05    6.41
  -5  -2 -19  597.14    4.04
  -5  -2  19  778.07    9.18
  -5  -2  19  687.68    6.33
  -5  -2  19  653.18    4.83
  -2   5 -19  442.97    8.39
  -2   5 -19  683.65    7.12
  -2   5 -19  536.91    5.94
  -2   5 -19  725.75    4.19
  -2   5  19  909.29   10.53
  -2   5  19  691.17    7.28
  -2   5  19  802.84    5.54
   2  -5 -19  738.57    9.26
   2  -5 -19  763.03    6.17
   2  -5 -19  645.50    7.04
   2  -5 -19  680.01    7.04
   2  -5 -19  443.37    4.12
   2  -5  19  768.49   10.13
   2  -5  19  725.91    7.20
   2  -5  19  694.65    6.96
   2  -5  19  636.64    3.88
   5   2 -19  622.94    8.15
   5   2 -19  732.88    7.28
   5   2 -19  645.10    6.01
   5   2 -19  628.17    5.14
   5   2  19  623.50   11.56
   5   2  19  784.71    7.84
   5   2  19  786.93    4.51
  -5  -2 -21 1093.14   12.66
  -5  -2 -21 1015.82    9.10
  -5  -2 -21 1018.03    7.28
  -5  -2 -21  848.74    8.23
  -5  -2 -21 1048.74    4.91
  -5  -2 -21  895.28    4.75
  -5  -2  21 1267.49   11.63
  -5  -2  21 1045.34    8.15
  -5  -2  21  989.94    5.86
  -2   5 -21  866.15   11.00
  -2   5 -21  995.71    8.79
  -2   5 -21  749.10    7.28
  -2   5  21 1602.99   15.83
  -2   5  21  999.91    9.10
  -2   5  21 1133.27    6.57
   2  -5 -21 1064.57   11.56
   2  -5 -21 1120.60    7.84
   2  -5 -21  917.84    8.71
   2  -5 -21  964.77    8.79
   2  -5 -21   63.08    1.66
   2  -5  21  633.71   14.56
   2  -5  21 1036.87    8.86
   2  -5  21 1031.01    8.79
   2  -5  21  941.02    4.35
   2  -5  21 1080.79    4.91
   5   2 -21  974.58   10.37
   5   2 -21 1091.79    9.18
   5   2 -21  985.58    7.76
   5   2 -21  956.38    6.17
   5   2  21  733.51   11.63
   5   2  21 1132.00    8.47
   5   2  21 1193.02    9.89
   5   2  21 1162.71    5.22
  -5  -2 -23  518.87    7.12
  -5  -2 -23  533.67    5.78
  -5  -2 -23  441.78    6.33
  -5  -2 -23  555.04    3.56
  -5  -2 -23  475.18    3.48
  -5  -2  23  671.86    9.81
  -5  -2  23  545.46    6.49
  -5  -2  23  559.55    4.75
  -2   5 -23  378.78    9.18
  -2   5 -23  512.85    6.73
  -2   5 -23  387.81    5.78
  -2   5  23  681.91   10.84
  -2   5  23  534.46    7.28
  -2   5  23  580.44    4.91
   2  -5 -23  639.01   10.13
   2  -5 -23  607.59    6.25
   2  -5 -23  475.97    6.81
   2  -5 -23  501.70    6.73
   2  -5 -23    0.00    0.16
   2  -5  23   99.41    7.60
   2  -5  23  541.11    6.96
   2  -5  23  556.46    7.04
   5   2 -23  510.40    8.86
   5   2 -23  561.92    7.12
   5   2 -23  503.99    6.09
   5   2 -23  527.89    4.91
   5   2  23  596.19    5.78
   5   2  23  649.38    8.07
  -5  -2 -25   50.18    7.99
  -5  -2 -25   -0.16    1.35
  -5  -2 -25   -0.16    1.98
  -5  -2  25   -0.08    1.74
  -5  -2  25   -0.40    1.27
  -2   5 -25    2.14    5.46
  -2   5 -25   -0.08    1.58
  -2   5 -25   -0.24    1.35
  -2   5  25   -4.19    5.07
  -2   5  25    3.88    2.14
  -2   5  25   -0.55    1.27
   2  -5 -25   -0.95    5.70
   2  -5 -25    1.82    1.58
   2  -5 -25    0.47    1.82
   2  -5 -25    2.69    1.66
   2  -5 -25    0.16    0.16
   2  -5  25  127.66    7.68
   2  -5  25    2.06    1.82
   2  -5  25   -1.66    1.98
   5   2 -25  -12.11    4.83
   5   2 -25   -2.14    2.77
   5   2 -25    0.24    1.35
   5   2  25    9.10    1.58
   5   2  25   -1.35    2.06
  -5  -2 -27  384.09   13.45
  -5  -2 -27   28.49    3.09
  -5  -2  27   44.72    3.80
  -5  -2  27    0.32    0.40
  -2   5 -27   25.48    9.81
  -2   5 -27   31.34    3.64
  -2   5 -27   18.99    2.22
  -2   5  27   25.64    3.56
  -2   5  27   28.65    2.37
   2  -5 -27   66.09    8.79
   2  -5 -27   44.32    3.48
   2  -5 -27   25.17    3.64
   2  -5 -27    1.74    0.55
   2  -5  27   40.84    3.80
   2  -5  27   53.90    4.19
   5   2 -27   63.39    6.81
   5   2 -27   36.72    3.72
   5   2 -27   39.49    3.32
   5   2  27   35.22    2.93
   5   2  27   48.28    4.51
  -5  -2 -29  353.22   13.77
  -5  -2 -29   28.57    2.53
  -5  -2  29   23.74    2.85
  -2   5 -29   46.22    8.94
  -2   5 -29   26.75    2.77
  -2   5  29   26.51    3.09
  -2   5  29   30.87    2.45
   2  -5 -29   73.60    8.86
   2  -5 -29   35.22    3.72
   2  -5 -29   31.18    3.24
   2  -5 -29   20.42    1.90
   2  -5  29   37.99    3.96
   5   2 -29   57.30    6.96
   5   2 -29   22.24    2.77
   5   2 -29   23.35    2.53
   5   2 -29   34.19    3.17
   5   2  29   29.60    2.45
   5   2  29   29.05    3.56
  -5  -2 -31  382.35   14.48
  -5  -2 -31  323.38    5.94
  -5  -2  31  324.41    8.15
  -5  -2  31   18.68    1.27
  -2   5 -31  511.90   13.93
  -2   5 -31  317.68    6.65
  -2   5  31  332.09    7.52
  -2   5  31  331.85    3.88
   2  -5 -31  388.91   12.66
   2  -5 -31  373.40    6.49
   2  -5 -31  295.76    6.89
   2  -5  31  343.72    6.96
   2  -5  31  361.45    7.44
   5   2 -31  354.25   11.00
   5   2 -31  347.13    7.20
   5   2 -31  339.21    3.80
   5   2  31  360.90    5.78
   5   2  31  386.22    7.99
  -5  -2 -33   -3.64    9.26
  -5  -2 -33   -3.01    1.82
  -5  -2  33   -4.51    2.53
  -2   5 -33   -3.48   11.48
  -2   5 -33    2.77    2.06
  -2   5  33   -0.32    2.85
  -2   5  33    1.66    2.22
   2  -5 -33    7.36    7.44
   2  -5 -33    0.24    2.14
   2  -5 -33    0.16    2.53
   2  -5  33    0.00    2.14
   2  -5  33    3.01    3.01
   5   2 -33    1.03    6.73
   5   2 -33   -0.24    2.37
   5   2  33    0.71    1.74
   5   2  33    1.27    3.09
  -5  -2 -35  192.40   14.40
  -5  -2 -35  144.83    5.07
  -5  -2  35  152.83    6.01
  -2   5 -35  150.14   14.09
  -2   5 -35  138.82    5.62
  -2   5  35  139.29    6.25
   2  -5 -35  163.59   13.30
   2  -5 -35  165.25    5.46
   2  -5 -35  140.01    6.25
   2  -5  35  162.32    5.94
   2  -5  35  172.14    6.81
   5   2 -35  148.00   10.84
[truncated: 6,785,189 more chars]
