# Supplementary material for: Bridging the Gap between Charge Storage Site and Transportation Pathway in Molecular-Cage-Based Flexible Electrodes
Source: ACS Cent Sci. 2023 Apr 5;9(4):805–15. doi: 10.1021/acscentsci.3c00027 (PMC10141610; doi:10.1021/acscentsci.3c00027)
Supplement: Supplementary file 4 — oc3c00027_si_004.cif [file oc3c00027_si_004.cif]

data_co-8
_audit_creation_date               2021-12-10
_audit_creation_method
;
Olex2 1.3
(compiled 2020.11.12 svn.r5f609507 for OlexSys, GUI svn.r6408)
;
_shelx_SHELXL_version_number       '2014/7'
_audit_contact_author_address      ?
_audit_contact_author_email        ?
_audit_contact_author_name         ''
_audit_contact_author_phone        ?
_publ_contact_author_id_orcid      ?
_publ_section_references
;
Dolomanov, O.V., Bourhis, L.J., Gildea, R.J, Howard, J.A.K. & Puschmann, H.
 (2009), J. Appl. Cryst. 42, 339-341.

Sheldrick, G.M. (2008). Acta Cryst. A64, 112-122.

Sheldrick, G.M. (2015). Acta Cryst. C71, 3-8.
;
_chemical_name_common              ?
_chemical_name_systematic          ?
_chemical_formula_moiety           'C432 H360 Co24 N24 O126 S24'
_chemical_formula_sum              'C432 H360 Co24 N24 O126 S24'
_chemical_formula_weight           10087.18
_chemical_melting_point            ?
_chemical_oxdiff_formula           'C11 H10 N O'
loop_
  _atom_type_symbol
  _atom_type_description
  _atom_type_scat_dispersion_real
  _atom_type_scat_dispersion_imag
  _atom_type_scat_source
 'C' 'C' 0.0033 0.0016 'International Tables Vol C Tables 4.2.6.8 and 6.1.1.4'
 'H' 'H' 0.0000 0.0000 'International Tables Vol C Tables 4.2.6.8 and 6.1.1.4'
 'Co' 'Co' 0.3494 0.9721 'International Tables Vol C Tables 4.2.6.8 and 6.1.1.4'
 'N' 'N' 0.0061 0.0033 'International Tables Vol C Tables 4.2.6.8 and 6.1.1.4'
 'O' 'O' 0.0106 0.0060 'International Tables Vol C Tables 4.2.6.8 and 6.1.1.4'
 'S' 'S' 0.1246 0.1234 'International Tables Vol C Tables 4.2.6.8 and 6.1.1.4'

_shelx_space_group_comment
;
The symmetry employed for this shelxl refinement is uniquely defined
by the following loop, which should always be used as a source of
symmetry information in preference to the above space-group names.
They are only intended as comments.
;
_space_group_crystal_system        'tetragonal'
_space_group_IT_number             87
_space_group_name_H-M_alt          'I 4/m'
_space_group_name_Hall             '-I 4'
loop_
  _space_group_symop_operation_xyz
 'x, y, z'
 '-y, x, z'
 '-x, -y, z'
 'y, -x, z'
 'x+1/2, y+1/2, z+1/2'
 '-y+1/2, x+1/2, z+1/2'
 '-x+1/2, -y+1/2, z+1/2'
 'y+1/2, -x+1/2, z+1/2'
 '-x, -y, -z'
 'y, -x, -z'
 'x, y, -z'
 '-y, x, -z'
 '-x+1/2, -y+1/2, -z+1/2'
 'y+1/2, -x+1/2, -z+1/2'
 'x+1/2, y+1/2, -z+1/2'
 '-y+1/2, x+1/2, -z+1/2'

_cell_length_a                     33.0843(5)
_cell_length_b                     33.0843(5)
_cell_length_c                     54.196(2)
_cell_angle_alpha                  90
_cell_angle_beta                   90
_cell_angle_gamma                  90
_cell_volume                       59321(3)
_cell_formula_units_Z              2
_cell_measurement_reflns_used      21735
_cell_measurement_temperature      100.00(10)
_cell_measurement_theta_max        22.4040
_cell_measurement_theta_min        3.4990
_shelx_estimated_absorpt_T_max     0.914
_shelx_estimated_absorpt_T_min     0.863
_exptl_absorpt_coefficient_mu      0.400
_exptl_absorpt_correction_T_max    1.00000
_exptl_absorpt_correction_T_min    0.80139
_exptl_absorpt_correction_type     multi-scan
_exptl_absorpt_process_details
;
CrysAlisPro 1.171.40.82a (Rigaku Oxford Diffraction, 2020)
Empirical absorption correction using spherical harmonics,
implemented in SCALE3 ABSPACK scaling algorithm.
;
_exptl_absorpt_special_details     ?
_exptl_crystal_colour              'clear light pink'
_exptl_crystal_colour_lustre       clear
_exptl_crystal_colour_modifier     light
_exptl_crystal_colour_primary      pink
_exptl_crystal_density_diffrn      0.565
_exptl_crystal_density_meas        ?
_exptl_crystal_density_method      ?
_exptl_crystal_description         block
_exptl_crystal_F_000               10320
_exptl_crystal_size_max            0.38
_exptl_crystal_size_mid            0.27
_exptl_crystal_size_min            0.23
_exptl_transmission_factor_max     ?
_exptl_transmission_factor_min     ?
_diffrn_reflns_av_R_equivalents    0.1151
_diffrn_reflns_av_unetI/netI       0.1639
_diffrn_reflns_Laue_measured_fraction_full  0.954
_diffrn_reflns_Laue_measured_fraction_max  0.954
_diffrn_reflns_limit_h_max         39
_diffrn_reflns_limit_h_min         -39
_diffrn_reflns_limit_k_max         39
_diffrn_reflns_limit_k_min         -39
_diffrn_reflns_limit_l_max         56
_diffrn_reflns_limit_l_min         -64
_diffrn_reflns_number              85422
_diffrn_reflns_point_group_measured_fraction_full  0.954
_diffrn_reflns_point_group_measured_fraction_max  0.954
_diffrn_reflns_theta_full          24.999
_diffrn_reflns_theta_max           24.999
_diffrn_reflns_theta_min           3.443
_diffrn_ambient_environment        N~2~
_diffrn_ambient_temperature        100.00(10)
_diffrn_detector                   'CCD plate'
_diffrn_detector_area_resol_mean   10.4273
_diffrn_detector_type              AtlasS2
_diffrn_measured_fraction_theta_full  0.954
_diffrn_measured_fraction_theta_max  0.954
_diffrn_measurement_details
;
List of Runs (angles in degrees, time in seconds):

  # Type    Start    End  Width  t~exp~   \w     \q     \k     \f   Frames
--------------------------------------------------------------------------
  1  \w    -67.00  16.00   0.50   30.00    --   -8.15 -38.00 120.00  166
  2  \w    -10.00  25.00   0.50   30.00    --   -8.15 -99.00  60.00   70
  3  \w    -88.00  29.00   0.50   30.00    --   -8.15 -19.00-150.00  234
  4  \w     -6.00  72.00   0.50   30.00    --    8.70  57.00  60.00  156
;
_diffrn_measurement_device         'four-circle diffractometer'
_diffrn_measurement_device_type    'SuperNova, Dual, Cu at home/near, AtlasS2'
_diffrn_measurement_method         '\w scans'
_diffrn_orient_matrix_type        
 'CrysAlisPro convention (1999,Acta A55,543-557)'
_diffrn_orient_matrix_UB_11        -0.0211597000
_diffrn_orient_matrix_UB_12        -0.0031883000
_diffrn_orient_matrix_UB_13        0.0008195000
_diffrn_orient_matrix_UB_21        0.0018059000
_diffrn_orient_matrix_UB_22        -0.0172743000
_diffrn_orient_matrix_UB_23        -0.0076631000
_diffrn_orient_matrix_UB_31        0.0029376000
_diffrn_orient_matrix_UB_32        -0.0122874000
_diffrn_orient_matrix_UB_33        0.0105800000
_diffrn_radiation_monochromator    mirror
_diffrn_radiation_probe            x-ray
_diffrn_radiation_type             'Mo K\a'
_diffrn_radiation_wavelength       0.71073
_diffrn_source                     'micro-focus sealed X-ray tube'
_diffrn_source_type                'SuperNova (Mo) X-ray Source'
_reflns_Friedel_coverage           0.000
_reflns_Friedel_fraction_full      .
_reflns_Friedel_fraction_max       .
_reflns_number_gt                  12963
_reflns_number_total               25225
_reflns_odcompleteness_completeness  92.33
_reflns_odcompleteness_iscentric   1
_reflns_odcompleteness_theta       26.32
_reflns_special_details
;
 Reflections were merged by SHELXL according to the crystal
 class for the calculation of statistics and refinement.
 
 Structure factors included contributions from the .fab file.
 
 _reflns_Friedel_fraction is defined as the number of unique
 Friedel pairs measured divided by the number that would be
 possible theoretically, ignoring centric projections and
 systematic absences.
;
_reflns_threshold_expression       'I > 2\s(I)'
_computing_cell_refinement         'CrysAlisPro 1.171.40.82a (Rigaku OD, 2020)'
_computing_data_collection         'CrysAlisPro 1.171.40.82a (Rigaku OD, 2020)'
_computing_data_reduction          'CrysAlisPro 1.171.40.82a (Rigaku OD, 2020)'
_computing_molecular_graphics      'Olex2 1.3 (Dolomanov et al., 2009)'
_computing_publication_material    'Olex2 1.3 (Dolomanov et al., 2009)'
_computing_structure_refinement    'SHELXL 2014/7 (Sheldrick, 2015)'
_computing_structure_solution      'SHELXS  (Sheldrick, 2008)'
_refine_diff_density_max           0.711
_refine_diff_density_min           -0.645
_refine_diff_density_rms           0.085
_refine_ls_extinction_coef         .
_refine_ls_extinction_method       none
_refine_ls_goodness_of_fit_ref     1.033
_refine_ls_hydrogen_treatment      constr
_refine_ls_matrix_type             full
_refine_ls_number_parameters       787
_refine_ls_number_reflns           25225
_refine_ls_number_restraints       299
_refine_ls_R_factor_all            0.1732
_refine_ls_R_factor_gt             0.1212
_refine_ls_restrained_S_all        1.035
_refine_ls_shift/su_max            0.000
_refine_ls_shift/su_mean           0.000
_refine_ls_structure_factor_coef   Fsqd
_refine_ls_weighting_details      
 'w=1/[\s^2^(Fo^2^)+(0.1865P)^2^+203.1532P] where P=(Fo^2^+2Fc^2^)/3'
_refine_ls_weighting_scheme        calc
_refine_ls_wR_factor_gt            0.3311
_refine_ls_wR_factor_ref           0.3765
_refine_special_details            ?
_olex2_refinement_description
;
1. Fixed Uiso
 At 1.2 times of:
  All C(H) groups
 At 1.5 times of:
  All C(H,H,H) groups
2. Restrained distances
 C20-C194 = C20-C135 = C36-C20 = C35-C20 = C20-C192 = C94-C20 = C28-C20
 1.54 with sigma of 0.02
 C88-C31
 2.56 with sigma of 0.02
 C86-C88
 2.56 with sigma of 0.02
 C88-C6AA
 2.56 with sigma of 0.02
 C88-C70
 2.56 with sigma of 0.02
 C94-C36 = C94-C192
 2.56 with sigma of 0.02
 C0AA-C88
 2.56 with sigma of 0.02
 C81-C88
 2.56 with sigma of 0.02
 C88-C69 = C69-C31 = C86-C69 = C6AA-C69 = C70-C69 = C69-C0AA = C81-C69 = C63-
 C54 = C63-C39 = C98-C63 = C63-C44 = C63-C241 = C73-C63 = C63-C148
 1.54 with sigma of 0.02
 C192-C36
 2.56 with sigma of 0.02
 H70A-C88
 2.88 with sigma of 0.02
 H6AA-C88
 2.88 with sigma of 0.02
 C135-C28
 2.56 with sigma of 0.02
 C28-C35
 2.56 with sigma of 0.02
 C35-C135
 2.56 with sigma of 0.02
 C135-C194
 2.56 with sigma of 0.02
 C194-C36
 2.56 with sigma of 0.02
 C94-C194
 2.56 with sigma of 0.02
 C194-C28
 2.56 with sigma of 0.02
 C192-C194
 2.56 with sigma of 0.02
 C194-C35
 2.56 with sigma of 0.02
 C73-C98
 2.56 with sigma of 0.02
 C98-C241
 2.56 with sigma of 0.02
 C241-C73
 2.56 with sigma of 0.02
 C39-C148
 2.56 with sigma of 0.02
 C148-C44
 2.56 with sigma of 0.02
 C44-C39
 2.56 with sigma of 0.02
 C39-C54
 2.56 with sigma of 0.02
 C54-C98
 2.56 with sigma of 0.02
 C44-C54
 2.56 with sigma of 0.02
 C54-C241
 2.56 with sigma of 0.02
 C54-C148
 2.56 with sigma of 0.02
 C54-C73
 2.56 with sigma of 0.02
 C6AA-C0AA = C6AA-C31
 2.56 with sigma of 0.02
 C31-C0AA
 2.56 with sigma of 0.02
 C70-C81
 2.56 with sigma of 0.02
 C81-C86
 2.56 with sigma of 0.02
 C86-C70
 2.56 with sigma of 0.02
 H73A-C54
 2.88 with sigma of 0.02
 H94A-C194
 2.88 with sigma of 0.02
 H98A-C54
 2.88 with sigma of 0.02
 H13A-C194
 2.88 with sigma of 0.02
 H44A-C54
 2.88 with sigma of 0.02
 H14A-C54
 2.88 with sigma of 0.02
3. Uiso/Uaniso restraints and constraints
Uanis(C69) \\sim Ueq, Uanis(C81) \\sim Ueq, Uanis(C86) \\sim Ueq, Uanis(C0AA)
\\sim Ueq, Uanis(C31) \\sim Ueq, Uanis(C70) \\sim Ueq, Uanis(C6AA) \\sim Ueq:
with sigma of 0.02 and sigma for terminal atoms of 0.04
Uanis(C63) \\sim Ueq, Uanis(C73) \\sim Ueq, Uanis(C98) \\sim Ueq, Uanis(C241)
\\sim Ueq, Uanis(C39) \\sim Ueq, Uanis(C44) \\sim Ueq, Uanis(C148) \\sim Ueq:
with sigma of 0.02 and sigma for terminal atoms of 0.04
Uanis(C94) \\sim Ueq, Uanis(C135) \\sim Ueq, Uanis(C192) \\sim Ueq, Uanis(C20)
\\sim Ueq, Uanis(C28) \\sim Ueq, Uanis(C35) \\sim Ueq, Uanis(C36) \\sim Ueq:
with sigma of 0.02 and sigma for terminal atoms of 0.04
4. Rigid body (RIGU) restrains
 C94, C135, C192, C20, C28, C35, C36
 with sigma for 1-2 distances of 0.001 and sigma for 1-3 distances of 0.001
 C63, C73, C98, C241, C39, C44, C148
 with sigma for 1-2 distances of 0.001 and sigma for 1-3 distances of 0.001
 C69, C81, C86, C0AA, C31, C70, C6AA
 with sigma for 1-2 distances of 0.001 and sigma for 1-3 distances of 0.001
5. Others
 Fixed Sof: C73(0.5) H73A(0.5) H73B(0.5) H73C(0.5) C81(0.5) H81A(0.5)
 H81B(0.5) H81C(0.5) C86(0.5) H86A(0.5) H86B(0.5) H86C(0.5) C94(0.5) H94A(0.5)
 H94B(0.5) H94C(0.5) C98(0.5) H98A(0.5) H98B(0.5) H98C(0.5) C135(0.5) H13A(0.5)
 H13B(0.5) H13C(0.5) C192(0.5) H19A(0.5) H19B(0.5) H19C(0.5) C241(0.5)
 H24A(0.5) H24B(0.5) H24C(0.5) C0AA(0.5) H0AA(0.5) H0AB(0.5) H0AC(0.5) C28(0.5)
 H28A(0.5) H28B(0.5) H28C(0.5) C35(0.5) H35A(0.5) H35B(0.5) H35C(0.5) C36(0.5)
 H36A(0.5) H36B(0.5) H36C(0.5) C31(0.5) H31A(0.5) H31B(0.5) H31C(0.5) C39(0.5)
 H39A(0.5) H39B(0.5) H39C(0.5) C44(0.5) H44A(0.5) H44B(0.5) H44C(0.5) C70(0.5)
 H70A(0.5) H70B(0.5) H70C(0.5) C6AA(0.5) H6AA(0.5) H6AB(0.5) H6AC(0.5)
 C148(0.5) H14A(0.5) H14B(0.5) H14C(0.5)
6.a Aromatic/amide H refined with riding coordinates:
 C37(H37), C47(H47), C87(H87), C75(H75), C2AA(H2AA), C40(H40), C41(H41),
 C43(H43), C5AA(H5AA), C48(H48), C55(H55), C56(H56), C58(H58), C60(H60),
 C64(H64), C71(H71), C72(H72), C74(H74)
6.b Fitted hexagon refined as free rotating group:
 C10(C25,C37,C54,C47,C3AA), C30(C61,C87,C194,C75,C1), N33(C53,N46,C78,N59,C57)
6.c Idealised Me refined as rotating group:
 C73(H73A,H73B,H73C), C81(H81A,H81B,H81C), C86(H86A,H86B,H86C), C94(H94A,H94B,
 H94C), C98(H98A,H98B,H98C), C135(H13A,H13B,H13C), C192(H19A,H19B,H19C),
 C241(H24A,H24B,H24C), C0AA(H0AA,H0AB,H0AC), C28(H28A,H28B,H28C), C35(H35A,H35B,
 H35C), C36(H36A,H36B,H36C), C31(H31A,H31B,H31C), C39(H39A,H39B,H39C), C44(H44A,
 H44B,H44C), C70(H70A,H70B,H70C), C6AA(H6AA,H6AB,H6AC), C148(H14A,H14B,H14C)
;
_atom_sites_solution_hydrogens     geom
_atom_sites_solution_primary       direct
_atom_sites_solution_secondary     ?
loop_
  _atom_site_label
  _atom_site_type_symbol
  _atom_site_fract_x
  _atom_site_fract_y
  _atom_site_fract_z
  _atom_site_U_iso_or_equiv
  _atom_site_adp_type
  _atom_site_occupancy
  _atom_site_site_symmetry_order
  _atom_site_calc_flag
  _atom_site_refinement_flags_posn
  _atom_site_refinement_flags_adp
  _atom_site_refinement_flags_occupancy
  _atom_site_disorder_assembly
  _atom_site_disorder_group
 Co1 Co 0.23222(4) 0.21911(4) 0.0000 0.0490(4) Uani 1 2 d S T P . .
 Co2 Co 0.28373(3) 0.18168(3) 0.03973(2) 0.0496(3) Uani 1 1 d . . . . .
 Co3 Co 0.33640(4) 0.14505(4) 0.0000 0.0507(4) Uani 1 2 d S T P . .
 Co4 Co 0.44778(4) 0.53805(4) 0.23709(2) 0.0712(4) Uani 1 1 d . . . . .
 S5 S 0.33830(8) 0.05170(7) 0.0000 0.0526(7) Uani 1 2 d S T P . .
 S6 S 0.14306(8) 0.19104(8) 0.0000 0.0534(7) Uani 1 2 d S T P . .
 S7 S 0.24005(6) 0.12111(6) 0.07341(4) 0.0567(5) Uani 1 1 d . . . . .
 S1 S 0.40407(9) 0.57174(9) 0.28262(5) 0.0930(9) Uani 1 1 d . . . . .
 O4 O 0.1693(2) 0.22581(17) 0.0000 0.058(2) Uani 1 2 d S T P . .
 O6 O 0.1003(2) 0.1990(2) 0.0000 0.0543(18) Uani 1 2 d S T P . .
 C7 C 0.1922(2) 0.1575(3) 0.03642(17) 0.065(2) Uani 1 1 d . . . . .
 O8 O 0.36309(18) 0.0876(2) 0.0000 0.060(2) Uani 1 2 d S T P . .
 O9 O 0.27451(16) 0.23762(15) 0.05404(11) 0.0623(15) Uani 1 1 d . . . . .
 C10 C 0.28981(16) 0.08643(11) 0.03678(10) 0.074(3) Uani 1 1 d G . . . .
 C25 C 0.26534(16) 0.08258(12) 0.05750(10) 0.059(2) Uani 1 1 d G . . . .
 C37 C 0.25738(17) 0.04454(15) 0.06724(9) 0.073(3) Uani 1 1 d G . . . .
 H37 H 0.2410 0.0420 0.0811 0.088 Uiso 1 1 calc R U . . .
 C54 C 0.27389(19) 0.01035(11) 0.05626(11) 0.089(3) Uani 1 1 d DG . . . .
 C47 C 0.29836(18) 0.01419(11) 0.03555(10) 0.077(3) Uani 1 1 d G . . . .
 H47 H 0.3094 -0.0087 0.0282 0.092 Uiso 1 1 calc R U . . .
 C3AA C 0.30632(15) 0.05224(14) 0.02581(9) 0.0500(19) Uani 1 1 d G . . . .
 O11 O 0.22933(15) 0.10538(17) 0.09698(11) 0.0681(16) Uani 1 1 d . . . . .
 O12 O 0.29650(13) 0.12340(13) 0.02739(10) 0.0488(12) Uani 1 1 d . . . . .
 O13 O 0.22554(13) 0.17530(12) 0.02665(9) 0.0446(12) Uani 1 1 d . . . . .
 C14 C 0.2567(2) 0.2664(2) 0.04342(16) 0.0454(18) Uani 1 1 d . . . . .
 O15 O 0.33890(14) 0.18980(15) -0.05445(11) 0.0590(14) Uani 1 1 d . . . . .
 O16 O 0.36009(19) 0.01481(19) 0.0000 0.060(2) Uani 1 2 d S T P . .
 C17 C 0.3724(3) 0.1841(2) -0.04411(16) 0.055(2) Uani 1 1 d . . . . .
 O18 O 0.26504(14) 0.15695(14) 0.07359(11) 0.0570(14) Uani 1 1 d . . . . .
 O19 O 0.37860(14) 0.16463(16) -0.02478(12) 0.0649(16) Uani 1 1 d . . . . .
 O22 O 0.4026(2) 0.57168(18) 0.25562(10) 0.0792(18) Uani 1 1 d . . . . .
 O24 O 0.40504(18) 0.51941(19) 0.21288(11) 0.0695(16) Uani 1 1 d . . . . .
 C27 C 0.1553(2) 0.1605(2) 0.02651(17) 0.061(2) Uani 1 1 d . . . . .
 O28 O 0.4373(2) 0.4909(2) 0.26137(11) 0.0846(19) Uani 1 1 d . . . . .
 C30 C 0.4162(2) 0.4888(3) 0.28266(10) 0.096(3) Uani 1 1 d G . . . .
 C61 C 0.3993(2) 0.5232(2) 0.29314(12) 0.099(4) Uani 1 1 d G . . . .
 C87 C 0.3744(2) 0.5198(2) 0.31367(12) 0.110(4) Uani 1 1 d G . . . .
 H87 H 0.3630 0.5428 0.3207 0.133 Uiso 1 1 calc R U . . .
 C194 C 0.3664(2) 0.4820(3) 0.32373(10) 0.102(4) Uani 1 1 d DG . . . .
 C75 C 0.3833(3) 0.4476(2) 0.31325(13) 0.137(6) Uani 1 1 d G . . . .
 H75 H 0.3779 0.4223 0.3200 0.164 Uiso 1 1 calc R U . . .
 C1 C 0.4082(3) 0.4510(2) 0.29271(13) 0.133(5) Uani 1 1 d G . . . .
 C32 C 0.1959(2) 0.1323(3) 0.0576(2) 0.073(3) Uani 1 1 d . . . . .
 N33 N 0.2971(2) 0.42604(12) 0.10982(12) 0.099(3) Uani 1 1 d G . . . .
 C53 C 0.2744(2) 0.42099(12) 0.08847(12) 0.102(4) Uani 1 1 d G . . . .
 N46 N 0.2553(2) 0.45401(15) 0.07773(11) 0.130(4) Uani 1 1 d G . . . .
 C78 C 0.2589(2) 0.49209(12) 0.08834(12) 0.094(4) Uani 1 1 d G . . . .
 N59 N 0.2816(2) 0.49714(11) 0.10969(12) 0.103(3) Uani 1 1 d G . . . .
 C57 C 0.3008(2) 0.46412(14) 0.12043(11) 0.109(4) Uani 1 1 d G . . . .
 C34 C 0.3997(3) 0.4844(4) 0.20531(17) 0.078(3) Uani 1 1 d . . . . .
 C1AA C 0.4098(2) 0.2011(3) -0.0560(2) 0.084(3) Uani 1 1 d . . . . .
 C2AA C 0.4034(3) 0.2236(3) -0.0770(2) 0.089(3) Uani 1 1 d . . . . .
 H2AA H 0.3781 0.2244 -0.0845 0.107 Uiso 1 1 calc R U . . .
 C4AA C 0.2618(3) 0.3060(2) 0.05602(18) 0.068(2) Uani 1 1 d . . . . .
 C40 C 0.2853(3) 0.3491(3) 0.0876(2) 0.102(4) Uani 1 1 d . . . . .
 H40 H 0.2977 0.3515 0.1029 0.123 Uiso 1 1 calc R U . . .
 C41 C 0.3664(4) 0.4409(3) 0.17292(19) 0.100(4) Uani 1 1 d . . . . .
 H41 H 0.3791 0.4183 0.1797 0.120 Uiso 1 1 calc R U . . .
 C42 C 0.3729(3) 0.4791(3) 0.18300(16) 0.075(3) Uani 1 1 d . . . . .
 C43 C 0.2832(4) 0.3112(3) 0.0770(2) 0.095(4) Uani 1 1 d . . . . .
 H43 H 0.2964 0.2895 0.0843 0.114 Uiso 1 1 calc R U . . .
 C5AA C 0.4463(3) 0.1976(4) -0.0453(2) 0.104(4) Uani 1 1 d . . . . .
 H5AA H 0.4493 0.1821 -0.0312 0.125 Uiso 1 1 calc R U . . .
 C48 C 0.2444(3) 0.3426(3) 0.0439(2) 0.096(4) Uani 1 1 d . . . . .
 H48 H 0.2326 0.3414 0.0283 0.115 Uiso 1 1 calc R U . . .
 C49 C 0.2703(5) 0.3832(2) 0.0769(2) 0.119(5) Uani 1 1 d . . . . .
 C50 C 0.3230(3) 0.4680(3) 0.14170(18) 0.083(3) Uani 1 1 d . . . . .
 O52 O 0.3727(2) 0.5958(2) 0.29453(13) 0.110(3) Uani 1 1 d . . . . .
 C55 C 0.2466(4) 0.3783(3) 0.05692(19) 0.096(4) Uani 1 1 d . . . . .
 H55 H 0.2311 0.4000 0.0517 0.115 Uiso 1 1 calc R U . . .
 C56 C 0.3545(4) 0.5105(3) 0.1725(2) 0.115(5) Uani 1 1 d . . . . .
 H56 H 0.3586 0.5360 0.1792 0.138 Uiso 1 1 calc R U . . .
 C58 C 0.1207(3) 0.1399(3) 0.0350(2) 0.111(5) Uani 1 1 d . . . . .
 H58 H 0.0961 0.1427 0.0269 0.133 Uiso 1 1 calc R U . . .
 C60 C 0.4801(3) 0.2175(5) -0.0556(3) 0.156(7) Uani 1 1 d . . . . .
 H60 H 0.5049 0.2167 -0.0476 0.187 Uiso 1 1 calc R U . . .
 C63 C 0.2667(4) -0.0342(3) 0.0669(2) 0.131(3) Uani 1 1 d D U . . .
 C64 C 0.1598(3) 0.1130(3) 0.0663(2) 0.100(4) Uani 1 1 d . . . . .
 H64 H 0.1618 0.0978 0.0807 0.120 Uiso 1 1 calc R U . . .
 C69 C 0.0858(3) 0.0933(4) 0.0666(2) 0.131(4) Uani 1 1 d D U . . .
 C71 C 0.4370(3) 0.2460(4) -0.0870(2) 0.131(6) Uani 1 1 d . . . . .
 H71 H 0.4327 0.2652 -0.0993 0.157 Uiso 1 1 calc R U . . .
 C72 C 0.3301(3) 0.5071(3) 0.1523(2) 0.095(3) Uani 1 1 d . . . . .
 H72 H 0.3181 0.5299 0.1454 0.114 Uiso 1 1 calc R U . . .
 C73 C 0.2645(8) -0.0319(6) 0.0953(3) 0.138(5) Uani 0.5 1 d D U P A 1
 H73A H 0.2383 -0.0222 0.1001 0.207 Uiso 0.5 1 calc DR U P A 1
 H73B H 0.2849 -0.0137 0.1012 0.207 Uiso 0.5 1 calc R U P A 1
 H73C H 0.2689 -0.0583 0.1021 0.207 Uiso 0.5 1 calc R U P A 1
 C74 C 0.3410(4) 0.4368(3) 0.1526(2) 0.100(4) Uani 1 1 d . . . . .
 H74 H 0.3363 0.4110 0.1464 0.120 Uiso 1 1 calc R U . . .
 C79 C 0.4759(3) 0.2387(5) -0.0783(3) 0.141(6) Uani 1 1 d . . . . .
 C81 C 0.0962(6) 0.0681(7) 0.0893(4) 0.125(5) Uani 0.5 1 d D U P B 2
 H81A H 0.1046 0.0857 0.1024 0.187 Uiso 0.5 1 calc R U P B 2
 H81B H 0.1177 0.0497 0.0854 0.187 Uiso 0.5 1 calc R U P B 2
 H81C H 0.0728 0.0532 0.0945 0.187 Uiso 0.5 1 calc R U P B 2
 C86 C 0.0514(4) 0.1218(5) 0.0701(5) 0.116(4) Uani 0.5 1 d D U P B 2
 H86A H 0.0302 0.1085 0.0791 0.174 Uiso 0.5 1 calc R U P B 2
 H86B H 0.0414 0.1302 0.0543 0.174 Uiso 0.5 1 calc R U P B 2
 H86C H 0.0605 0.1450 0.0791 0.174 Uiso 0.5 1 calc R U P B 2
 C88 C 0.1243(2) 0.1150(4) 0.0558(2) 0.135(6) Uani 1 1 d D . . . .
 C94 C 0.3516(8) 0.5120(6) 0.3673(3) 0.141(5) Uani 0.5 1 d D U P C 1
 H94A H 0.3448 0.5387 0.3617 0.211 Uiso 0.5 1 calc DR U P C 1
 H94B H 0.3802 0.5104 0.3702 0.211 Uiso 0.5 1 calc R U P C 1
 H94C H 0.3374 0.5063 0.3823 0.211 Uiso 0.5 1 calc R U P C 1
 C98 C 0.2275(6) -0.0524(6) 0.0554(5) 0.138(5) Uani 0.5 1 d D U P A 1
 H98A H 0.2327 -0.0600 0.0386 0.206 Uiso 0.5 1 calc DR U P A 1
 H98B H 0.2063 -0.0327 0.0559 0.206 Uiso 0.5 1 calc R U P A 1
 H98C H 0.2195 -0.0759 0.0647 0.206 Uiso 0.5 1 calc R U P A 1
 C135 C 0.3203(8) 0.4404(6) 0.3510(5) 0.151(6) Uani 0.5 1 d D U P C 2
 H13A H 0.3393 0.4222 0.3585 0.227 Uiso 0.5 1 calc DR U P C 2
 H13B H 0.3122 0.4302 0.3352 0.227 Uiso 0.5 1 calc R U P C 2
 H13C H 0.2969 0.4429 0.3615 0.227 Uiso 0.5 1 calc R U P C 2
 C192 C 0.2950(5) 0.4883(9) 0.3402(5) 0.162(6) Uani 0.5 1 d D U P C 1
 H19A H 0.2776 0.4816 0.3537 0.242 Uiso 0.5 1 calc R U P C 1
 H19B H 0.2887 0.4714 0.3263 0.242 Uiso 0.5 1 calc R U P C 1
 H19C H 0.2911 0.5161 0.3357 0.242 Uiso 0.5 1 calc R U P C 1
 C241 C 0.3049(6) -0.0597(6) 0.0595(5) 0.145(6) Uani 0.5 1 d D U P A 1
 H24A H 0.3232 -0.0609 0.0732 0.218 Uiso 0.5 1 calc R U P A 1
 H24B H 0.3181 -0.0471 0.0457 0.218 Uiso 0.5 1 calc R U P A 1
 H24C H 0.2966 -0.0865 0.0550 0.218 Uiso 0.5 1 calc R U P A 1
 O1 O 0.23737(17) 0.26485(13) 0.02441(12) 0.0630(15) Uani 1 1 d . . . . .
 O0AA O 0.29607(18) 0.1992(2) 0.0000 0.0482(17) Uani 1 2 d S T P . .
 O2 O 0.5000 0.5000 0.2229(2) 0.076(3) Uani 1 4 d S T P . .
 O3 O 0.4151(2) 0.45259(18) 0.21322(11) 0.0739(17) Uani 1 1 d . . . . .
 C0AA C 0.0939(6) 0.0517(5) 0.0755(5) 0.129(5) Uani 0.5 1 d D U P B 1
 H0AA H 0.1087 0.0529 0.0907 0.193 Uiso 0.5 1 calc R U P B 1
 H0AB H 0.1095 0.0374 0.0633 0.193 Uiso 0.5 1 calc R U P B 1
 H0AC H 0.0687 0.0379 0.0781 0.193 Uiso 0.5 1 calc R U P B 1
 C20 C 0.3397(4) 0.4816(4) 0.3478(2) 0.151(4) Uani 1 1 d D U . . .
 C28 C 0.3685(7) 0.4917(8) 0.3703(3) 0.157(6) Uani 0.5 1 d D U P C 2
 H28A H 0.3958 0.4943 0.3644 0.235 Uiso 0.5 1 calc R U P C 2
 H28B H 0.3671 0.4704 0.3822 0.235 Uiso 0.5 1 calc R U P C 2
 H28C H 0.3602 0.5167 0.3777 0.235 Uiso 0.5 1 calc R U P C 2
 C35 C 0.3080(7) 0.5160(7) 0.3471(4) 0.152(6) Uani 0.5 1 d D U P C 2
 H35A H 0.2844 0.5080 0.3562 0.228 Uiso 0.5 1 calc R U P C 2
 H35B H 0.3007 0.5215 0.3303 0.228 Uiso 0.5 1 calc R U P C 2
 H35C H 0.3193 0.5399 0.3544 0.228 Uiso 0.5 1 calc R U P C 2
 C36 C 0.3442(8) 0.4375(5) 0.3589(4) 0.146(6) Uani 0.5 1 d D U P C 1
 H36A H 0.3640 0.4227 0.3496 0.219 Uiso 0.5 1 calc R U P C 1
 H36B H 0.3186 0.4237 0.3580 0.219 Uiso 0.5 1 calc R U P C 1
 H36C H 0.3526 0.4392 0.3758 0.219 Uiso 0.5 1 calc R U P C 1
 C31 C 0.0798(7) 0.1198(7) 0.0931(3) 0.146(6) Uani 0.5 1 d D U P B 1
 H31A H 0.0555 0.1112 0.1012 0.218 Uiso 0.5 1 calc R U P B 1
 H31B H 0.0781 0.1481 0.0894 0.218 Uiso 0.5 1 calc R U P B 1
 H31C H 0.1025 0.1150 0.1037 0.218 Uiso 0.5 1 calc R U P B 1
 C39 C 0.2329(7) -0.0305(6) 0.0869(4) 0.129(5) Uani 0.5 1 d D U P A 2
 H39A H 0.2262 -0.0569 0.0930 0.193 Uiso 0.5 1 calc R U P A 2
 H39B H 0.2093 -0.0183 0.0797 0.193 Uiso 0.5 1 calc R U P A 2
 H39C H 0.2424 -0.0139 0.1002 0.193 Uiso 0.5 1 calc R U P A 2
 C44 C 0.2512(7) -0.0628(5) 0.0464(3) 0.126(5) Uani 0.5 1 d D U P A 2
 H44A H 0.2237 -0.0563 0.0426 0.190 Uiso 0.5 1 calc DR U P A 2
 H44B H 0.2528 -0.0903 0.0520 0.190 Uiso 0.5 1 calc R U P A 2
 H44C H 0.2676 -0.0596 0.0319 0.190 Uiso 0.5 1 calc R U P A 2
 C70 C 0.0733(6) 0.0606(6) 0.0453(3) 0.133(5) Uani 0.5 1 d D U P B 2
 H70A H 0.0903 0.0371 0.0466 0.199 Uiso 0.5 1 calc DR U P B 2
 H70B H 0.0766 0.0726 0.0293 0.199 Uiso 0.5 1 calc R U P B 2
 H70C H 0.0455 0.0528 0.0475 0.199 Uiso 0.5 1 calc R U P B 2
 C6AA C 0.0475(4) 0.1024(8) 0.0528(4) 0.137(5) Uani 0.5 1 d D U P B 1
 H6AA H 0.0475 0.0882 0.0374 0.206 Uiso 0.5 1 calc DR U P B 1
 H6AB H 0.0458 0.1309 0.0498 0.206 Uiso 0.5 1 calc R U P B 1
 H6AC H 0.0247 0.0939 0.0625 0.206 Uiso 0.5 1 calc R U P B 1
 C148 C 0.3071(5) -0.0488(6) 0.0778(4) 0.127(5) Uani 0.5 1 d D U P A 2
 H14A H 0.3103 -0.0381 0.0941 0.190 Uiso 0.5 1 calc DR U P A 2
 H14B H 0.3290 -0.0397 0.0676 0.190 Uiso 0.5 1 calc R U P A 2
 H14C H 0.3073 -0.0778 0.0785 0.190 Uiso 0.5 1 calc R U P A 2

loop_
  _atom_site_aniso_label
  _atom_site_aniso_U_11
  _atom_site_aniso_U_22
  _atom_site_aniso_U_33
  _atom_site_aniso_U_23
  _atom_site_aniso_U_13
  _atom_site_aniso_U_12
 Co1 0.0485(8) 0.0337(7) 0.0649(10) 0.000 0.000 -0.0078(6)
 Co2 0.0409(6) 0.0384(5) 0.0695(8) 0.0016(5) 0.0021(5) -0.0015(4)
 Co3 0.0453(8) 0.0405(8) 0.0662(10) 0.000 0.000 -0.0074(6)
 Co4 0.0901(9) 0.0888(9) 0.0348(7) -0.0053(6) 0.0058(6) -0.0020(7)
 S5 0.0397(14) 0.0380(14) 0.080(2) 0.000 0.000 -0.0002(11)
 S6 0.0400(14) 0.0411(14) 0.079(2) 0.000 0.000 0.0065(11)
 S7 0.0466(11) 0.0525(11) 0.0711(15) 0.0109(10) 0.0082(10) -0.0001(9)
 S1 0.116(2) 0.113(2) 0.0497(16) -0.0134(14) 0.0115(14) 0.0039(17)
 O4 0.055(4) 0.020(3) 0.100(6) 0.000 0.000 -0.021(3)
 O6 0.046(4) 0.047(4) 0.070(5) 0.000 0.000 0.000(3)
 C7 0.042(5) 0.072(6) 0.080(7) -0.005(5) -0.006(4) 0.014(4)
 O8 0.025(3) 0.072(5) 0.082(6) 0.000 0.000 -0.008(3)
 O9 0.064(3) 0.050(3) 0.072(4) -0.018(3) -0.009(3) -0.011(3)
 C10 0.065(6) 0.069(6) 0.088(7) 0.019(5) -0.004(5) -0.015(5)
 C25 0.050(4) 0.057(5) 0.069(6) 0.011(4) 0.011(4) 0.015(4)
 C37 0.082(6) 0.049(5) 0.089(7) -0.009(5) 0.026(5) -0.012(4)
 C54 0.132(9) 0.042(5) 0.092(8) 0.012(5) 0.058(7) -0.011(5)
 C47 0.093(7) 0.042(5) 0.094(8) 0.008(5) 0.002(6) 0.008(4)
 C3AA 0.055(4) 0.034(4) 0.060(5) 0.005(4) 0.003(4) 0.001(3)
 O11 0.055(3) 0.075(4) 0.075(4) 0.021(3) 0.014(3) 0.001(3)
 O12 0.040(3) 0.044(3) 0.063(3) -0.008(2) 0.008(2) 0.004(2)
 O13 0.047(3) 0.022(2) 0.066(3) -0.003(2) 0.003(2) -0.003(2)
 C14 0.037(4) 0.028(4) 0.071(6) 0.012(4) 0.000(4) 0.009(3)
 O15 0.037(3) 0.059(3) 0.081(4) 0.005(3) -0.009(3) 0.002(2)
 O16 0.041(4) 0.031(4) 0.108(7) 0.000 0.000 0.003(3)
 C17 0.067(6) 0.047(4) 0.050(5) 0.009(4) 0.008(4) -0.022(4)
 O18 0.049(3) 0.043(3) 0.079(4) 0.010(3) 0.010(3) 0.000(2)
 O19 0.031(3) 0.059(3) 0.105(5) 0.010(3) 0.017(3) -0.013(2)
 O22 0.116(5) 0.094(4) 0.028(3) -0.001(3) 0.026(3) 0.013(4)
 O24 0.083(4) 0.074(4) 0.051(4) 0.008(3) -0.007(3) -0.008(3)
 C27 0.065(5) 0.035(4) 0.084(6) 0.022(4) 0.013(5) 0.005(4)
 O28 0.106(5) 0.107(5) 0.041(4) 0.004(3) 0.010(3) -0.012(4)
 C30 0.137(10) 0.107(8) 0.043(6) 0.008(6) 0.010(6) -0.015(7)
 C61 0.129(9) 0.141(10) 0.028(5) 0.009(6) 0.005(5) -0.038(8)
 C87 0.132(10) 0.168(12) 0.032(6) -0.003(6) 0.005(6) 0.019(9)
 C194 0.116(9) 0.146(11) 0.043(6) 0.007(7) 0.034(6) -0.001(8)
 C75 0.100(9) 0.259(18) 0.051(7) 0.028(9) 0.028(6) -0.005(10)
 C1 0.214(15) 0.134(11) 0.051(7) -0.004(7) 0.040(8) -0.001(10)
 C32 0.037(4) 0.066(5) 0.117(8) 0.039(5) 0.014(5) -0.005(4)
 N33 0.148(8) 0.042(4) 0.107(7) -0.025(4) -0.073(6) 0.018(4)
 C53 0.128(9) 0.064(6) 0.113(9) -0.027(6) -0.067(8) 0.040(6)
 N46 0.213(11) 0.063(5) 0.114(8) -0.012(5) -0.105(8) 0.015(6)
 C78 0.167(10) 0.030(4) 0.084(7) 0.001(4) -0.046(7) -0.002(5)
 N59 0.149(8) 0.047(4) 0.112(7) 0.002(4) -0.062(6) 0.012(5)
 C57 0.166(11) 0.055(6) 0.105(9) -0.002(6) -0.047(8) 0.013(6)
 C34 0.061(6) 0.134(10) 0.041(6) 0.006(6) -0.015(4) -0.015(6)
 C1AA 0.042(5) 0.090(7) 0.119(9) 0.033(6) 0.017(5) -0.002(4)
 C2AA 0.046(5) 0.130(9) 0.091(8) 0.019(7) -0.004(5) -0.012(5)
 C4AA 0.089(6) 0.030(4) 0.084(7) -0.003(4) -0.030(5) 0.001(4)
 C40 0.103(8) 0.065(6) 0.139(11) -0.038(6) -0.061(7) 0.016(5)
 C41 0.165(11) 0.061(6) 0.075(7) -0.009(5) -0.063(7) 0.034(6)
 C42 0.095(7) 0.082(7) 0.047(5) -0.004(5) -0.008(5) -0.017(5)
 C43 0.152(10) 0.038(5) 0.095(8) 0.005(5) -0.038(7) -0.005(5)
 C5AA 0.040(5) 0.168(11) 0.104(9) 0.069(8) -0.005(5) 0.013(6)
 C48 0.142(10) 0.051(5) 0.094(8) -0.016(5) -0.050(7) -0.015(6)
 C49 0.231(14) 0.029(5) 0.096(9) 0.007(5) -0.069(9) 0.014(6)
 C50 0.118(8) 0.057(5) 0.075(7) -0.016(5) -0.067(6) 0.006(5)
 O52 0.131(6) 0.135(6) 0.066(5) -0.022(4) 0.035(4) 0.010(5)
 C55 0.151(10) 0.060(6) 0.075(7) -0.002(5) -0.071(7) 0.006(6)
 C56 0.193(13) 0.045(5) 0.107(9) -0.017(6) -0.065(9) -0.014(7)
 C58 0.061(6) 0.111(8) 0.162(11) 0.099(8) -0.006(6) -0.011(6)
 C60 0.044(5) 0.267(17) 0.157(12) 0.149(13) -0.038(7) -0.048(8)
 C63 0.178(8) 0.068(5) 0.147(8) 0.022(5) 0.048(6) -0.003(5)
 C64 0.066(6) 0.097(7) 0.139(10) 0.071(7) -0.011(6) -0.025(5)
 C69 0.077(4) 0.155(7) 0.160(8) 0.062(6) 0.009(5) -0.032(5)
 C71 0.052(6) 0.204(13) 0.137(11) 0.127(10) -0.005(6) -0.027(7)
 C72 0.117(8) 0.072(6) 0.095(8) -0.019(6) -0.054(7) 0.015(6)
 C73 0.185(10) 0.078(11) 0.150(8) 0.021(5) 0.046(7) 0.005(8)
 C74 0.146(10) 0.064(6) 0.089(8) -0.007(6) -0.046(7) 0.012(6)
 C79 0.044(5) 0.227(15) 0.151(12) 0.126(11) -0.045(6) -0.049(7)
 C81 0.069(9) 0.151(9) 0.155(9) 0.060(6) 0.013(6) -0.032(7)
 C86 0.057(6) 0.136(8) 0.156(10) 0.060(7) 0.006(7) -0.050(6)
 C88 0.043(5) 0.173(12) 0.191(13) 0.142(11) -0.001(7) -0.022(6)
 C94 0.163(11) 0.164(9) 0.095(9) 0.040(7) 0.070(8) -0.015(8)
 C98 0.183(8) 0.075(10) 0.155(10) 0.022(8) 0.044(7) -0.002(6)
 C135 0.178(11) 0.168(8) 0.109(13) 0.031(7) 0.056(9) -0.006(7)
 C192 0.179(9) 0.167(10) 0.139(13) 0.024(8) 0.044(8) -0.004(8)
 C241 0.184(8) 0.093(11) 0.159(10) 0.009(8) 0.043(7) 0.007(7)
 O1 0.076(4) 0.029(3) 0.084(4) -0.024(3) -0.017(3) -0.005(2)
 O0AA 0.033(3) 0.069(5) 0.042(4) 0.000 0.000 0.008(3)
 O2 0.068(5) 0.068(5) 0.092(10) 0.000 0.000 0.000
 O3 0.106(5) 0.072(4) 0.044(4) 0.001(3) -0.021(3) 0.000(4)
 C0AA 0.067(9) 0.158(8) 0.161(10) 0.062(6) 0.013(8) -0.034(6)
 C20 0.175(9) 0.167(8) 0.110(7) 0.032(6) 0.055(6) -0.007(7)
 C28 0.185(11) 0.166(10) 0.119(10) 0.028(8) 0.046(9) -0.002(8)
 C35 0.177(10) 0.168(9) 0.110(13) 0.032(7) 0.055(8) -0.006(8)
 C36 0.156(12) 0.167(8) 0.113(11) 0.034(6) 0.065(9) -0.009(7)
 C31 0.102(11) 0.167(9) 0.167(9) 0.055(7) 0.002(7) -0.018(8)
 C39 0.175(9) 0.065(10) 0.146(9) 0.021(7) 0.048(7) -0.007(7)
 C44 0.178(9) 0.060(8) 0.142(8) 0.028(6) 0.051(7) -0.005(7)
 C70 0.097(10) 0.145(9) 0.155(9) 0.066(7) 0.005(7) -0.033(7)
 C6AA 0.080(6) 0.166(10) 0.165(10) 0.060(7) 0.008(7) -0.027(7)
 C148 0.175(8) 0.066(9) 0.139(9) 0.031(7) 0.053(7) -0.008(6)

_geom_special_details
;
 All esds (except the esd in the dihedral angle between two l.s. planes)
 are estimated using the full covariance matrix.  The cell esds are taken
 into account individually in the estimation of esds in distances, angles
 and torsion angles; correlations between esds in cell parameters are only
 used when they are defined by crystal symmetry.  An approximate (isotropic)
 treatment of cell esds is used for estimating esds involving l.s. planes.
;
loop_
  _geom_bond_atom_site_label_1
  _geom_bond_atom_site_label_2
  _geom_bond_distance
  _geom_bond_site_symmetry_2
  _geom_bond_publ_flag
 Co1 O4 2.093(7) . ?
 Co1 O13 2.058(5) . ?
 Co1 O13 2.058(5) 11 ?
 Co1 O1 2.017(5) . ?
 Co1 O1 2.017(5) 11 ?
 Co1 O0AA 2.213(6) . ?
 Co2 O9 2.030(5) . ?
 Co2 O12 2.084(4) . ?
 Co2 O13 2.063(5) . ?
 Co2 O15 2.010(5) 11 ?
 Co2 O18 2.102(5) . ?
 Co2 O0AA 2.267(2) . ?
 Co3 O8 2.096(7) . ?
 Co3 O12 2.112(5) 11 ?
 Co3 O12 2.112(5) . ?
 Co3 O19 2.043(5) 11 ?
 Co3 O19 2.043(5) . ?
 Co3 O0AA 2.233(6) . ?
 Co4 O22 2.117(6) . ?
 Co4 O24 2.025(6) . ?
 Co4 O28 2.105(6) 4_565 ?
 Co4 O28 2.070(6) . ?
 Co4 O2 2.272(5) . ?
 Co4 O3 2.024(6) 4_565 ?
 S5 O8 1.443(7) . ?
 S5 C3AA 1.754(4) . ?
 S5 C3AA 1.754(7) 11 ?
 S5 O16 1.418(7) . ?
 S6 O4 1.442(6) . ?
 S6 O6 1.440(7) . ?
 S6 C27 1.803(8) 11 ?
 S6 C27 1.803(8) . ?
 S7 C25 1.752(4) . ?
 S7 O11 1.424(6) . ?
 S7 O18 1.446(5) . ?
 S7 C32 1.734(9) . ?
 S1 O22 1.464(6) . ?
 S1 C61 1.712(7) . ?
 S1 C1 1.774(18) 4_565 ?
 S1 O52 1.459(7) . ?
 C7 O13 1.356(9) . ?
 C7 C27 1.338(11) . ?
 C7 C32 1.422(12) . ?
 O9 C14 1.260(8) . ?
 C10 C25 1.3900 . ?
 C10 C3AA 1.3900 . ?
 C10 O12 1.343(6) . ?
 C25 C37 1.3900 . ?
 C37 H37 0.9300 . ?
 C37 C54 1.3900 . ?
 C54 C47 1.3900 . ?
 C54 C63 1.601(10) . ?
 C47 H47 0.9300 . ?
 C47 C3AA 1.3900 . ?
 C14 C4AA 1.486(11) . ?
 C14 O1 1.214(9) . ?
 O15 Co2 2.010(5) 11 ?
 O15 C17 1.257(9) . ?
 C17 O19 1.248(9) . ?
 C17 C1AA 1.502(11) . ?
 O24 C34 1.243(12) . ?
 C27 C58 1.408(11) . ?
 O28 Co4 2.104(6) 2_655 ?
 O28 C30 1.350(7) . ?
 C30 C61 1.3900 . ?
 C30 C1 1.3900 . ?
 C61 C87 1.3900 . ?
 C87 H87 0.9300 . ?
 C87 C194 1.3900 . ?
 C194 C75 1.3900 . ?
 C194 C20 1.576(11) . ?
 C75 H75 0.9300 . ?
 C75 C1 1.3900 . ?
 C1 S1 1.774(7) 2_655 ?
 C32 C64 1.438(11) . ?
 N33 C53 1.3900 . ?
 N33 C57 1.3900 . ?
 C53 N46 1.3900 . ?
 C53 C49 1.407(10) . ?
 N46 C78 1.3900 . ?
 C78 N59 1.3900 . ?
 C78 C79 1.365(10) 10_565 ?
 N59 C57 1.3900 . ?
 C57 C50 1.374(9) . ?
 C34 C42 1.510(12) . ?
 C34 O3 1.245(13) . ?
 C1AA C2AA 1.375(14) . ?
 C1AA C5AA 1.344(12) . ?
 C2AA H2AA 0.9300 . ?
 C2AA C71 1.445(12) . ?
 C4AA C43 1.350(13) . ?
 C4AA C48 1.493(12) . ?
 C40 H40 0.9300 . ?
 C40 C43 1.379(12) . ?
 C40 C49 1.360(13) . ?
 C41 H41 0.9300 . ?
 C41 C42 1.393(12) . ?
 C41 C74 1.393(13) . ?
 C42 C56 1.332(13) . ?
 C43 H43 0.9300 . ?
 C5AA H5AA 0.9300 . ?
 C5AA C60 1.411(13) . ?
 C48 H48 0.9300 . ?
 C48 C55 1.376(12) . ?
 C49 C55 1.345(13) . ?
 C50 C72 1.434(12) . ?
 C50 C74 1.330(12) . ?
 C55 H55 0.9300 . ?
 C56 H56 0.9300 . ?
 C56 C72 1.366(13) . ?
 C58 H58 0.9300 . ?
 C58 C88 1.401(13) . ?
 C60 H60 0.9300 . ?
 C60 C79 1.423(14) . ?
 C63 C73 1.542(14) . ?
 C63 C98 1.559(14) . ?
 C63 C241 1.569(14) . ?
 C63 C39 1.562(13) . ?
 C63 C44 1.547(14) . ?
 C63 C148 1.540(14) . ?
 C64 H64 0.9300 . ?
 C64 C88 1.308(13) . ?
 C69 C81 1.526(13) . ?
 C69 C86 1.491(13) . ?
 C69 C88 1.577(10) . ?
 C69 C0AA 1.481(14) . ?
 C69 C31 1.696(15) . ?
 C69 C70 1.634(14) . ?
 C69 C6AA 1.501(13) . ?
 C71 H71 0.9300 . ?
 C71 C79 1.391(13) . ?
 C72 H72 0.9300 . ?
 C73 H73A 0.9600 . ?
 C73 H73B 0.9600 . ?
 C73 H73C 0.9600 . ?
 C74 H74 0.9300 . ?
 C79 C78 1.37(6) 12_655 ?
 C81 H81A 0.9600 . ?
 C81 H81B 0.9600 . ?
 C81 H81C 0.9600 . ?
 C86 H86A 0.9600 . ?
 C86 H86B 0.9600 . ?
 C86 H86C 0.9600 . ?
 C94 H94A 0.9600 . ?
 C94 H94B 0.9600 . ?
 C94 H94C 0.9600 . ?
 C94 C20 1.512(14) . ?
 C98 H98A 0.9600 . ?
 C98 H98B 0.9600 . ?
 C98 H98C 0.9600 . ?
 C135 H13A 0.9600 . ?
 C135 H13B 0.9600 . ?
 C135 H13C 0.9600 . ?
 C135 C20 1.514(14) . ?
 C192 H19A 0.9600 . ?
 C192 H19B 0.9600 . ?
 C192 H19C 0.9600 . ?
 C192 C20 1.551(14) . ?
 C241 H24A 0.9600 . ?
 C241 H24B 0.9600 . ?
 C241 H24C 0.9600 . ?
 O0AA Co2 2.267(2) 11 ?
 O2 Co4 2.272(5) 4_565 ?
 O2 Co4 2.272(5) 2_655 ?
 O2 Co4 2.272(5) 3_665 ?
 O3 Co4 2.024(6) 2_655 ?
 C0AA H0AA 0.9600 . ?
 C0AA H0AB 0.9600 . ?
 C0AA H0AC 0.9600 . ?
 C20 C28 1.583(15) . ?
 C20 C35 1.548(14) . ?
 C20 C36 1.584(14) . ?
 C28 H28A 0.9600 . ?
 C28 H28B 0.9600 . ?
 C28 H28C 0.9600 . ?
 C35 H35A 0.9600 . ?
 C35 H35B 0.9600 . ?
 C35 H35C 0.9600 . ?
 C36 H36A 0.9600 . ?
 C36 H36B 0.9600 . ?
 C36 H36C 0.9600 . ?
 C31 H31A 0.9600 . ?
 C31 H31B 0.9600 . ?
 C31 H31C 0.9600 . ?
 C39 H39A 0.9600 . ?
 C39 H39B 0.9600 . ?
 C39 H39C 0.9600 . ?
 C44 H44A 0.9600 . ?
 C44 H44B 0.9600 . ?
 C44 H44C 0.9600 . ?
 C70 H70A 0.9600 . ?
 C70 H70B 0.9600 . ?
 C70 H70C 0.9600 . ?
 C6AA H6AA 0.9600 . ?
 C6AA H6AB 0.9600 . ?
 C6AA H6AC 0.9600 . ?
 C148 H14A 0.9600 . ?
 C148 H14B 0.9600 . ?
 C148 H14C 0.9600 . ?

loop_
  _geom_angle_atom_site_label_1
  _geom_angle_atom_site_label_2
  _geom_angle_atom_site_label_3
  _geom_angle
  _geom_angle_site_symmetry_1
  _geom_angle_site_symmetry_3
  _geom_angle_publ_flag
 O4 Co1 O0AA 168.7(2) . . ?
 O13 Co1 O4 88.16(17) 11 . ?
 O13 Co1 O4 88.16(17) . . ?
 O13 Co1 O13 89.1(3) 11 . ?
 O13 Co1 O0AA 83.84(18) . . ?
 O13 Co1 O0AA 83.84(18) 11 . ?
 O1 Co1 O4 90.3(2) 11 . ?
 O1 Co1 O4 90.3(2) . . ?
 O1 Co1 O13 94.4(2) 11 11 ?
 O1 Co1 O13 94.4(2) . . ?
 O1 Co1 O13 176.0(2) 11 . ?
 O1 Co1 O13 176.0(2) . 11 ?
 O1 Co1 O1 82.0(4) 11 . ?
 O1 Co1 O0AA 98.2(2) 11 . ?
 O1 Co1 O0AA 98.2(2) . . ?
 O9 Co2 O12 175.3(2) . . ?
 O9 Co2 O13 94.83(19) . . ?
 O9 Co2 O18 88.7(2) . . ?
 O9 Co2 O0AA 99.0(2) . . ?
 O12 Co2 O18 88.8(2) . . ?
 O12 Co2 O0AA 84.0(2) . . ?
 O13 Co2 O12 89.09(17) . . ?
 O13 Co2 O18 89.2(2) . . ?
 O13 Co2 O0AA 82.4(2) . . ?
 O15 Co2 O9 82.1(2) 11 . ?
 O15 Co2 O12 93.84(19) 11 . ?
 O15 Co2 O13 176.2(2) 11 . ?
 O15 Co2 O18 88.4(2) 11 . ?
 O15 Co2 O0AA 100.3(2) 11 . ?
 O18 Co2 O0AA 169.0(2) . . ?
 O8 Co3 O12 87.46(17) . 11 ?
 O8 Co3 O12 87.46(17) . . ?
 O8 Co3 O0AA 168.2(2) . . ?
 O12 Co3 O12 89.3(3) 11 . ?
 O12 Co3 O0AA 84.18(18) . . ?
 O12 Co3 O0AA 84.18(18) 11 . ?
 O19 Co3 O8 90.0(2) . . ?
 O19 Co3 O8 90.0(2) 11 . ?
 O19 Co3 O12 94.2(2) . 11 ?
 O19 Co3 O12 94.2(2) 11 . ?
 O19 Co3 O12 175.6(2) . . ?
 O19 Co3 O12 175.6(2) 11 11 ?
 O19 Co3 O19 82.2(3) . 11 ?
 O19 Co3 O0AA 98.9(2) . . ?
 O19 Co3 O0AA 98.9(2) 11 . ?
 O22 Co4 O2 171.4(4) . . ?
 O24 Co4 O22 88.5(3) . . ?
 O24 Co4 O28 93.8(3) . . ?
 O24 Co4 O28 175.0(3) . 4_565 ?
 O24 Co4 O2 98.2(3) . . ?
 O28 Co4 O22 88.7(2) . . ?
 O28 Co4 O22 88.8(3) 4_565 . ?
 O28 Co4 O28 90.4(3) . 4_565 ?
 O28 Co4 O2 84.9(3) 4_565 . ?
 O28 Co4 O2 85.6(3) . . ?
 O3 Co4 O22 87.5(2) 4_565 . ?
 O3 Co4 O24 82.8(2) 4_565 . ?
 O3 Co4 O28 92.9(3) 4_565 4_565 ?
 O3 Co4 O28 174.9(3) 4_565 . ?
 O3 Co4 O2 98.5(3) 4_565 . ?
 O8 S5 C3AA 109.5(2) . . ?
 O8 S5 C3AA 109.5(4) . 11 ?
 C3AA S5 C3AA 105.8(6) 11 . ?
 O16 S5 O8 114.8(4) . . ?
 O16 S5 C3AA 108.4(4) . 11 ?
 O16 S5 C3AA 108.4(2) . . ?
 O4 S6 C27 108.2(3) . . ?
 O4 S6 C27 108.2(3) . 11 ?
 O6 S6 O4 116.5(4) . . ?
 O6 S6 C27 108.9(3) . 11 ?
 O6 S6 C27 108.9(3) . . ?
 C27 S6 C27 105.6(5) . 11 ?
 O11 S7 C25 107.1(3) . . ?
 O11 S7 O18 115.9(4) . . ?
 O11 S7 C32 108.2(4) . . ?
 O18 S7 C25 109.1(3) . . ?
 O18 S7 C32 108.0(3) . . ?
 C32 S7 C25 108.3(4) . . ?
 O22 S1 C61 109.2(4) . . ?
 O22 S1 C1 109.7(6) . 4_565 ?
 C61 S1 C1 109.2(8) . 4_565 ?
 O52 S1 O22 114.8(4) . . ?
 O52 S1 C61 107.5(4) . . ?
 O52 S1 C1 106.4(5) . 4_565 ?
 S6 O4 Co1 121.0(4) . . ?
 O13 C7 C32 119.9(7) . . ?
 C27 C7 O13 123.6(8) . . ?
 C27 C7 C32 116.4(8) . . ?
 S5 O8 Co3 120.5(4) . . ?
 C14 O9 Co2 125.9(5) . . ?
 C25 C10 C3AA 120.0 . . ?
 O12 C10 C25 119.0(4) . . ?
 O12 C10 C3AA 120.9(4) . . ?
 C10 C25 S7 127.5(3) . . ?
 C37 C25 S7 112.4(3) . . ?
 C37 C25 C10 120.0 . . ?
 C25 C37 H37 120.0 . . ?
 C25 C37 C54 120.0 . . ?
 C54 C37 H37 120.0 . . ?
 C37 C54 C63 122.5(5) . . ?
 C47 C54 C37 120.0 . . ?
 C47 C54 C63 117.5(5) . . ?
 C54 C47 H47 120.0 . . ?
 C3AA C47 C54 120.0 . . ?
 C3AA C47 H47 120.0 . . ?
 C10 C3AA S5 125.9(3) . . ?
 C47 C3AA S5 114.1(3) . . ?
 C47 C3AA C10 120.0 . . ?
 Co2 O12 Co3 92.20(19) . . ?
 C10 O12 Co2 133.4(4) . . ?
 C10 O12 Co3 132.7(4) . . ?
 Co1 O13 Co2 93.95(18) . . ?
 C7 O13 Co1 131.8(5) . . ?
 C7 O13 Co2 131.9(5) . . ?
 O9 C14 C4AA 113.8(7) . . ?
 O1 C14 O9 126.9(7) . . ?
 O1 C14 C4AA 119.2(6) . . ?
 C17 O15 Co2 127.2(5) . 11 ?
 O15 C17 C1AA 118.6(8) . . ?
 O19 C17 O15 126.6(7) . . ?
 O19 C17 C1AA 114.8(8) . . ?
 S7 O18 Co2 118.8(3) . . ?
 C17 O19 Co3 127.2(5) . . ?
 S1 O22 Co4 116.8(4) . . ?
 C34 O24 Co4 126.7(6) . . ?
 C7 C27 S6 124.5(7) . . ?
 C7 C27 C58 125.2(8) . . ?
 C58 C27 S6 110.3(7) . . ?
 Co4 O28 Co4 92.8(2) . 2_655 ?
 C30 O28 Co4 131.9(6) . . ?
 C30 O28 Co4 134.4(6) . 2_655 ?
 O28 C30 C61 121.0(6) . . ?
 O28 C30 C1 118.7(6) . . ?
 C61 C30 C1 120.0 . . ?
 C30 C61 S1 126.5(5) . . ?
 C30 C61 C87 120.0 . . ?
 C87 C61 S1 113.4(5) . . ?
 C61 C87 H87 120.0 . . ?
 C194 C87 C61 120.0 . . ?
 C194 C87 H87 120.0 . . ?
 C87 C194 C75 120.0 . . ?
 C87 C194 C20 116.0(6) . . ?
 C75 C194 C20 123.9(6) . . ?
 C194 C75 H75 120.0 . . ?
 C194 C75 C1 120.0 . . ?
 C1 C75 H75 120.0 . . ?
 C30 C1 S1 126.6(5) . 2_655 ?
 C75 C1 S1 113.4(5) . 2_655 ?
 C75 C1 C30 120.0 . . ?
 C7 C32 S7 126.7(6) . . ?
 C7 C32 C64 117.2(8) . . ?
 C64 C32 S7 116.1(7) . . ?
 C53 N33 C57 120.0 . . ?
 N33 C53 C49 122.0(5) . . ?
 N46 C53 N33 120.0 . . ?
 N46 C53 C49 117.9(5) . . ?
 C53 N46 C78 120.0 . . ?
 N59 C78 N46 120.0 . . ?
 C79 C78 N46 119.7(5) 10_565 . ?
 C79 C78 N59 120.2(5) 10_565 . ?
 C57 N59 C78 120.0 . . ?
 N59 C57 N33 120.0 . . ?
 C50 C57 N33 118.5(5) . . ?
 C50 C57 N59 121.5(5) . . ?
 O24 C34 C42 117.1(10) . . ?
 O24 C34 O3 128.0(8) . . ?
 O3 C34 C42 114.8(11) . . ?
 C2AA C1AA C17 115.5(8) . . ?
 C5AA C1AA C17 121.5(10) . . ?
 C5AA C1AA C2AA 122.7(8) . . ?
 C1AA C2AA H2AA 121.0 . . ?
 C1AA C2AA C71 118.1(9) . . ?
 C71 C2AA H2AA 121.0 . . ?
 C14 C4AA C48 117.9(8) . . ?
 C43 C4AA C14 124.0(7) . . ?
 C43 C4AA C48 118.0(7) . . ?
 C43 C40 H40 118.1 . . ?
 C49 C40 H40 118.1 . . ?
 C49 C40 C43 123.9(10) . . ?
 C42 C41 H41 120.3 . . ?
 C42 C41 C74 119.4(9) . . ?
 C74 C41 H41 120.3 . . ?
 C41 C42 C34 120.6(10) . . ?
 C56 C42 C34 121.3(10) . . ?
 C56 C42 C41 118.1(9) . . ?
 C4AA C43 C40 119.5(9) . . ?
 C4AA C43 H43 120.3 . . ?
 C40 C43 H43 120.3 . . ?
 C1AA C5AA H5AA 119.9 . . ?
 C1AA C5AA C60 120.2(9) . . ?
 C60 C5AA H5AA 119.9 . . ?
 C4AA C48 H48 121.7 . . ?
 C55 C48 C4AA 116.7(9) . . ?
 C55 C48 H48 121.7 . . ?
 C40 C49 C53 120.8(9) . . ?
 C55 C49 C53 121.5(8) . . ?
 C55 C49 C40 117.1(9) . . ?
 C57 C50 C72 120.4(8) . . ?
 C74 C50 C57 122.7(8) . . ?
 C74 C50 C72 116.7(8) . . ?
 C48 C55 H55 118.4 . . ?
 C49 C55 C48 123.1(9) . . ?
 C49 C55 H55 118.4 . . ?
 C42 C56 H56 118.4 . . ?
 C42 C56 C72 123.2(9) . . ?
 C72 C56 H56 118.4 . . ?
 C27 C58 H58 120.7 . . ?
 C27 C58 C88 118.5(9) . . ?
 C88 C58 H58 120.7 . . ?
 C5AA C60 H60 120.2 . . ?
 C5AA C60 C79 119.6(8) . . ?
 C79 C60 H60 120.2 . . ?
 C73 C63 C54 108.7(10) . . ?
 C73 C63 C98 112.2(11) . . ?
 C73 C63 C241 108.6(12) . . ?
 C98 C63 C54 109.7(10) . . ?
 C98 C63 C241 111.1(11) . . ?
 C241 C63 C54 106.5(10) . . ?
 C39 C63 C54 106.4(9) . . ?
 C44 C63 C54 110.7(10) . . ?
 C44 C63 C39 108.1(11) . . ?
 C148 C63 C54 107.4(9) . . ?
 C148 C63 C39 112.3(12) . . ?
 C148 C63 C44 111.8(11) . . ?
 C32 C64 H64 117.3 . . ?
 C88 C64 C32 125.3(9) . . ?
 C88 C64 H64 117.3 . . ?
 C81 C69 C88 111.5(10) . . ?
 C81 C69 C70 105.5(11) . . ?
 C86 C69 C81 114.5(12) . . ?
 C86 C69 C88 112.1(9) . . ?
 C86 C69 C70 108.4(11) . . ?
 C88 C69 C31 100.0(9) . . ?
 C88 C69 C70 104.1(10) . . ?
 C0AA C69 C88 113.4(10) . . ?
 C0AA C69 C31 103.1(11) . . ?
 C0AA C69 C6AA 120.0(12) . . ?
 C6AA C69 C88 114.0(10) . . ?
 C6AA C69 C31 102.6(11) . . ?
 C2AA C71 H71 120.2 . . ?
 C79 C71 C2AA 119.7(9) . . ?
 C79 C71 H71 120.2 . . ?
 C50 C72 H72 120.3 . . ?
 C56 C72 C50 119.5(9) . . ?
 C56 C72 H72 120.3 . . ?
 C63 C73 H73A 109.5 . . ?
 C63 C73 H73B 109.5 . . ?
 C63 C73 H73C 109.5 . . ?
 H73A C73 H73B 109.5 . . ?
 H73A C73 H73C 109.5 . . ?
 H73B C73 H73C 109.5 . . ?
 C41 C74 H74 118.5 . . ?
 C50 C74 C41 123.1(9) . . ?
 C50 C74 H74 118.5 . . ?
 C78 C79 C60 121(2) 12_655 . ?
 C78 C79 C71 120(3) 12_655 . ?
 C71 C79 C60 118.0(9) . . ?
 C69 C81 H81A 109.5 . . ?
 C69 C81 H81B 109.5 . . ?
 C69 C81 H81C 109.5 . . ?
 H81A C81 H81B 109.5 . . ?
 H81A C81 H81C 109.5 . . ?
 H81B C81 H81C 109.5 . . ?
 C69 C86 H86A 109.5 . . ?
 C69 C86 H86B 109.5 . . ?
 C69 C86 H86C 109.5 . . ?
 H86A C86 H86B 109.5 . . ?
 H86A C86 H86C 109.5 . . ?
 H86B C86 H86C 109.5 . . ?
 C58 C88 C69 119.9(8) . . ?
 C64 C88 C58 117.3(7) . . ?
 C64 C88 C69 122.6(8) . . ?
 H94A C94 H94B 109.5 . . ?
 H94A C94 H94C 109.5 . . ?
 H94B C94 H94C 109.5 . . ?
 C20 C94 H94A 109.5 . . ?
 C20 C94 H94B 109.5 . . ?
 C20 C94 H94C 109.5 . . ?
 C63 C98 H98A 109.5 . . ?
 C63 C98 H98B 109.5 . . ?
 C63 C98 H98C 109.5 . . ?
 H98A C98 H98B 109.5 . . ?
 H98A C98 H98C 109.5 . . ?
 H98B C98 H98C 109.5 . . ?
 H13A C135 H13B 109.5 . . ?
 H13A C135 H13C 109.5 . . ?
 H13B C135 H13C 109.5 . . ?
 C20 C135 H13A 109.5 . . ?
 C20 C135 H13B 109.5 . . ?
 C20 C135 H13C 109.5 . . ?
 H19A C192 H19B 109.5 . . ?
 H19A C192 H19C 109.5 . . ?
 H19B C192 H19C 109.5 . . ?
 C20 C192 H19A 109.5 . . ?
 C20 C192 H19B 109.5 . . ?
 C20 C192 H19C 109.5 . . ?
 C63 C241 H24A 109.5 . . ?
 C63 C241 H24B 109.5 . . ?
 C63 C241 H24C 109.5 . . ?
 H24A C241 H24B 109.5 . . ?
 H24A C241 H24C 109.5 . . ?
 H24B C241 H24C 109.5 . . ?
 C14 O1 Co1 129.3(5) . . ?
 Co1 O0AA Co2 84.50(16) . 11 ?
 Co1 O0AA Co2 84.50(16) . . ?
 Co1 O0AA Co3 144.0(3) . . ?
 Co2 O0AA Co2 143.6(3) . 11 ?
 Co3 O0AA Co2 84.43(17) . . ?
 Co3 O0AA Co2 84.43(17) . 11 ?
 Co4 O2 Co4 140.5(6) 4_565 2_655 ?
 Co4 O2 Co4 140.5(6) 3_665 . ?
 Co4 O2 Co4 83.4(2) 2_655 . ?
 Co4 O2 Co4 83.4(2) 4_565 3_665 ?
 Co4 O2 Co4 83.4(2) 4_565 . ?
 Co4 O2 Co4 83.4(2) 2_655 3_665 ?
 C34 O3 Co4 126.9(6) . 2_655 ?
 C69 C0AA H0AA 109.5 . . ?
 C69 C0AA H0AB 109.5 . . ?
 C69 C0AA H0AC 109.5 . . ?
 H0AA C0AA H0AB 109.5 . . ?
 H0AA C0AA H0AC 109.5 . . ?
 H0AB C0AA H0AC 109.5 . . ?
 C194 C20 C28 107.2(11) . . ?
 C194 C20 C36 105.6(10) . . ?
 C94 C20 C194 115.2(11) . . ?
 C94 C20 C192 109.9(12) . . ?
 C94 C20 C36 108.9(12) . . ?
 C135 C20 C194 109.9(11) . . ?
 C135 C20 C28 111.0(12) . . ?
 C135 C20 C35 112.2(12) . . ?
 C192 C20 C194 108.1(11) . . ?
 C192 C20 C36 108.9(12) . . ?
 C35 C20 C194 110.6(10) . . ?
 C35 C20 C28 105.7(12) . . ?
 C20 C28 H28A 109.5 . . ?
 C20 C28 H28B 109.5 . . ?
 C20 C28 H28C 109.5 . . ?
 H28A C28 H28B 109.5 . . ?
 H28A C28 H28C 109.5 . . ?
 H28B C28 H28C 109.5 . . ?
 C20 C35 H35A 109.5 . . ?
 C20 C35 H35B 109.5 . . ?
 C20 C35 H35C 109.5 . . ?
 H35A C35 H35B 109.5 . . ?
 H35A C35 H35C 109.5 . . ?
 H35B C35 H35C 109.5 . . ?
 C20 C36 H36A 109.5 . . ?
 C20 C36 H36B 109.5 . . ?
 C20 C36 H36C 109.5 . . ?
 H36A C36 H36B 109.5 . . ?
 H36A C36 H36C 109.5 . . ?
 H36B C36 H36C 109.5 . . ?
 C69 C31 H31A 109.5 . . ?
 C69 C31 H31B 109.5 . . ?
 C69 C31 H31C 109.5 . . ?
 H31A C31 H31B 109.5 . . ?
 H31A C31 H31C 109.5 . . ?
 H31B C31 H31C 109.5 . . ?
 C63 C39 H39A 109.5 . . ?
 C63 C39 H39B 109.5 . . ?
 C63 C39 H39C 109.5 . . ?
 H39A C39 H39B 109.5 . . ?
 H39A C39 H39C 109.5 . . ?
 H39B C39 H39C 109.5 . . ?
 C63 C44 H44A 109.5 . . ?
 C63 C44 H44B 109.5 . . ?
 C63 C44 H44C 109.5 . . ?
 H44A C44 H44B 109.5 . . ?
 H44A C44 H44C 109.5 . . ?
 H44B C44 H44C 109.5 . . ?
 C69 C70 H70A 109.5 . . ?
 C69 C70 H70B 109.5 . . ?
 C69 C70 H70C 109.5 . . ?
 H70A C70 H70B 109.5 . . ?
 H70A C70 H70C 109.5 . . ?
 H70B C70 H70C 109.5 . . ?
 C69 C6AA H6AA 109.5 . . ?
 C69 C6AA H6AB 109.5 . . ?
 C69 C6AA H6AC 109.5 . . ?
 H6AA C6AA H6AB 109.5 . . ?
 H6AA C6AA H6AC 109.5 . . ?
 H6AB C6AA H6AC 109.5 . . ?
 C63 C148 H14A 109.5 . . ?
 C63 C148 H14B 109.5 . . ?
 C63 C148 H14C 109.5 . . ?
 H14A C148 H14B 109.5 . . ?
 H14A C148 H14C 109.5 . . ?
 H14B C148 H14C 109.5 . . ?

loop_
  _geom_torsion_atom_site_label_1
  _geom_torsion_atom_site_label_2
  _geom_torsion_atom_site_label_3
  _geom_torsion_atom_site_label_4
  _geom_torsion
  _geom_torsion_site_symmetry_1
  _geom_torsion_site_symmetry_2
  _geom_torsion_site_symmetry_3
  _geom_torsion_site_symmetry_4
  _geom_torsion_publ_flag
 Co2 O9 C14 C4AA -168.0(5) . . . . ?
 Co2 O9 C14 O1 10.5(11) . . . . ?
 Co2 O15 C17 O19 16.2(12) 11 . . . ?
 Co2 O15 C17 C1AA -165.7(6) 11 . . . ?
 Co4 O24 C34 C42 -165.8(6) . . . . ?
 Co4 O24 C34 O3 10.9(15) . . . . ?
 Co4 O28 C30 C61 -5.5(10) . . . . ?
 Co4 O28 C30 C61 -171.6(5) 2_655 . . . ?
 Co4 O28 C30 C1 168.1(5) . . . . ?
 Co4 O28 C30 C1 2.0(10) 2_655 . . . ?
 S6 C27 C58 C88 -179.1(11) . . . . ?
 S7 C25 C37 C54 177.7(4) . . . . ?
 S7 C32 C64 C88 -174.2(12) . . . . ?
 S1 C61 C87 C194 177.5(5) . . . . ?
 O4 S6 C27 C7 -31.3(9) . . . . ?
 O4 S6 C27 C58 149.5(8) . . . . ?
 O6 S6 O4 Co1 180.0 . . . . ?
 O6 S6 C27 C7 -158.8(7) . . . . ?
 O6 S6 C27 C58 22.0(9) . . . . ?
 C7 C27 C58 C88 1.7(19) . . . . ?
 C7 C32 C64 C88 3.8(19) . . . . ?
 O8 S5 C3AA C10 32.6(5) . . . . ?
 O8 S5 C3AA C47 -146.3(4) . . . . ?
 O9 C14 C4AA C43 -0.4(14) . . . . ?
 O9 C14 C4AA C48 175.6(8) . . . . ?
 O9 C14 O1 Co1 -9.5(12) . . . . ?
 C10 C25 C37 C54 0.0 . . . . ?
 C25 S7 O18 Co2 57.5(4) . . . . ?
 C25 S7 C32 C7 -81.2(9) . . . . ?
 C25 S7 C32 C64 96.6(9) . . . . ?
 C25 C10 C3AA S5 -178.9(5) . . . . ?
 C25 C10 C3AA C47 0.0 . . . . ?
 C25 C10 O12 Co2 9.5(7) . . . . ?
 C25 C10 O12 Co3 170.5(3) . . . . ?
 C25 C37 C54 C47 0.0 . . . . ?
 C25 C37 C54 C63 178.6(7) . . . . ?
 C37 C54 C47 C3AA 0.0 . . . . ?
 C37 C54 C63 C73 -34.5(13) . . . . ?
 C37 C54 C63 C98 88.4(12) . . . . ?
 C37 C54 C63 C241 -151.4(11) . . . . ?
 C37 C54 C63 C39 10.7(13) . . . . ?
 C37 C54 C63 C44 127.9(11) . . . . ?
 C37 C54 C63 C148 -109.7(11) . . . . ?
 C54 C47 C3AA S5 179.1(4) . . . . ?
 C54 C47 C3AA C10 0.0 . . . . ?
 C47 C54 C63 C73 144.2(11) . . . . ?
 C47 C54 C63 C98 -92.9(12) . . . . ?
 C47 C54 C63 C241 27.3(13) . . . . ?
 C47 C54 C63 C39 -170.6(11) . . . . ?
 C47 C54 C63 C44 -53.4(12) . . . . ?
 C47 C54 C63 C148 68.9(12) . . . . ?
 C3AA S5 O8 Co3 -57.8(2) . . . . ?
 C3AA S5 O8 Co3 57.8(4) 11 . . . ?
 C3AA S5 C3AA C10 -85.3(5) 11 . . . ?
 C3AA S5 C3AA C47 95.7(4) 11 . . . ?
 C3AA C10 C25 S7 -177.3(5) . . . . ?
 C3AA C10 C25 C37 0.0 . . . . ?
 C3AA C10 O12 Co2 -171.8(3) . . . . ?
 C3AA C10 O12 Co3 -10.7(7) . . . . ?
 O11 S7 C25 C10 -162.7(4) . . . . ?
 O11 S7 C25 C37 19.8(4) . . . . ?
 O11 S7 O18 Co2 178.5(3) . . . . ?
 O11 S7 C32 C7 162.9(8) . . . . ?
 O11 S7 C32 C64 -19.2(10) . . . . ?
 O12 C10 C25 S7 1.4(5) . . . . ?
 O12 C10 C25 C37 178.8(6) . . . . ?
 O12 C10 C3AA S5 2.3(6) . . . . ?
 O12 C10 C3AA C47 -178.7(6) . . . . ?
 O13 C7 C27 S6 -4.5(13) . . . . ?
 O13 C7 C27 C58 174.6(10) . . . . ?
 O13 C7 C32 S7 0.5(14) . . . . ?
 O13 C7 C32 C64 -177.3(9) . . . . ?
 C14 C4AA C43 C40 -178.5(10) . . . . ?
 C14 C4AA C48 C55 174.8(10) . . . . ?
 O15 C17 O19 Co3 -13.1(12) . . . . ?
 O15 C17 C1AA C2AA 3.3(14) . . . . ?
 O15 C17 C1AA C5AA 177.1(10) . . . . ?
 O16 S5 O8 Co3 180.0 . . . . ?
 O16 S5 C3AA C10 158.6(4) . . . . ?
 O16 S5 C3AA C47 -20.4(4) . . . . ?
 C17 C1AA C2AA C71 170.3(11) . . . . ?
 C17 C1AA C5AA C60 -173.3(13) . . . . ?
 O18 S7 C25 C10 -36.6(5) . . . . ?
 O18 S7 C25 C37 145.9(3) . . . . ?
 O18 S7 C32 C7 36.8(10) . . . . ?
 O18 S7 C32 C64 -145.4(8) . . . . ?
 O19 C17 C1AA C2AA -178.4(9) . . . . ?
 O19 C17 C1AA C5AA -4.6(15) . . . . ?
 O22 S1 C61 C30 38.8(6) . . . . ?
 O22 S1 C61 C87 -138.6(4) . . . . ?
 O24 C34 C42 C41 177.9(10) . . . . ?
 O24 C34 C42 C56 -2.5(15) . . . . ?
 O24 C34 O3 Co4 -12.0(15) . . . 2_655 ?
 C27 S6 O4 Co1 -57.0(3) 11 . . . ?
 C27 S6 O4 Co1 57.0(3) . . . . ?
 C27 S6 C27 C7 84.3(9) 11 . . . ?
 C27 S6 C27 C58 -94.9(8) 11 . . . ?
 C27 C7 O13 Co1 13.6(12) . . . . ?
 C27 C7 O13 Co2 171.7(6) . . . . ?
 C27 C7 C32 S7 177.0(7) . . . . ?
 C27 C7 C32 C64 -0.8(14) . . . . ?
 C27 C58 C88 C64 1(2) . . . . ?
 C27 C58 C88 C69 176.8(10) . . . . ?
 O28 C30 C61 S1 -3.6(8) . . . . ?
 O28 C30 C61 C87 173.6(8) . . . . ?
 O28 C30 C1 S1 8.5(7) . . . 2_655 ?
 O28 C30 C1 C75 -173.7(7) . . . . ?
 C30 C61 C87 C194 0.0 . . . . ?
 C61 S1 O22 Co4 -60.2(5) . . . . ?
 C61 C30 C1 S1 -177.8(7) . . . 2_655 ?
 C61 C30 C1 C75 0.0 . . . . ?
 C61 C87 C194 C75 0.0 . . . . ?
 C61 C87 C194 C20 176.8(8) . . . . ?
 C87 C194 C75 C1 0.0 . . . . ?
 C87 C194 C20 C94 -46.2(14) . . . . ?
 C87 C194 C20 C135 158.3(12) . . . . ?
 C87 C194 C20 C192 77.2(13) . . . . ?
 C87 C194 C20 C28 -80.9(13) . . . . ?
 C87 C194 C20 C35 33.9(14) . . . . ?
 C87 C194 C20 C36 -166.4(11) . . . . ?
 C194 C75 C1 S1 178.0(6) . . . 2_655 ?
 C194 C75 C1 C30 0.0 . . . . ?
 C75 C194 C20 C94 130.5(13) . . . . ?
 C75 C194 C20 C135 -25.0(15) . . . . ?
 C75 C194 C20 C192 -106.1(13) . . . . ?
 C75 C194 C20 C28 95.7(13) . . . . ?
 C75 C194 C20 C35 -149.4(13) . . . . ?
 C75 C194 C20 C36 10.2(14) . . . . ?
 C1 S1 O22 Co4 59.4(6) 4_565 . . . ?
 C1 S1 C61 C30 -81.2(8) 4_565 . . . ?
 C1 S1 C61 C87 101.5(4) 4_565 . . . ?
 C1 C30 C61 S1 -177.2(6) . . . . ?
 C1 C30 C61 C87 0.0 . . . . ?
 C32 S7 C25 C10 80.8(5) . . . . ?
 C32 S7 C25 C37 -96.7(4) . . . . ?
 C32 S7 O18 Co2 -60.0(5) . . . . ?
 C32 C7 O13 Co1 -170.1(6) . . . . ?
 C32 C7 O13 Co2 -12.1(11) . . . . ?
 C32 C7 C27 S6 179.1(7) . . . . ?
 C32 C7 C27 C58 -1.8(15) . . . . ?
 C32 C64 C88 C58 -4(2) . . . . ?
 C32 C64 C88 C69 -179.4(11) . . . . ?
 N33 C53 N46 C78 0.0 . . . . ?
 N33 C53 C49 C40 6.6(18) . . . . ?
 N33 C53 C49 C55 176.7(11) . . . . ?
 N33 C57 C50 C72 175.3(9) . . . . ?
 N33 C57 C50 C74 -0.5(16) . . . . ?
 C53 N33 C57 N59 0.0 . . . . ?
 C53 N33 C57 C50 179.2(9) . . . . ?
 C53 N46 C78 N59 0.0 . . . . ?
 C53 N46 C78 C79 -177.3(11) . . . 10_565 ?
 C53 C49 C55 C48 174.6(12) . . . . ?
 N46 C53 C49 C40 -174.3(11) . . . . ?
 N46 C53 C49 C55 -4.2(18) . . . . ?
 N46 C78 N59 C57 0.0 . . . . ?
 C78 N59 C57 N33 0.0 . . . . ?
 C78 N59 C57 C50 -179.1(9) . . . . ?
 N59 C57 C50 C72 -5.5(15) . . . . ?
 N59 C57 C50 C74 178.7(10) . . . . ?
 C57 N33 C53 N46 0.0 . . . . ?
 C57 N33 C53 C49 179.1(10) . . . . ?
 C57 C50 C72 C56 -175.6(12) . . . . ?
 C57 C50 C74 C41 174.2(12) . . . . ?
 C34 C42 C56 C72 179.9(11) . . . . ?
 C1AA C17 O19 Co3 168.7(6) . . . . ?
 C1AA C2AA C71 C79 12(2) . . . . ?
 C1AA C5AA C60 C79 -5(2) . . . . ?
 C2AA C1AA C5AA C60 0(2) . . . . ?
 C2AA C71 C79 C78 178(2) . . . 12_655 ?
 C2AA C71 C79 C60 -16(2) . . . . ?
 C4AA C14 O1 Co1 168.9(6) . . . . ?
 C4AA C48 C55 C49 14.0(19) . . . . ?
 C40 C49 C55 C48 -15(2) . . . . ?
 C41 C42 C56 C72 0(2) . . . . ?
 C42 C34 O3 Co4 164.8(6) . . . 2_655 ?
 C42 C41 C74 C50 2(2) . . . . ?
 C42 C56 C72 C50 1(2) . . . . ?
 C43 C4AA C48 C55 -8.9(17) . . . . ?
 C43 C40 C49 C53 -178.5(12) . . . . ?
 C43 C40 C49 C55 11(2) . . . . ?
 C5AA C1AA C2AA C71 -3.4(19) . . . . ?
 C5AA C60 C79 C78 179(3) . . . 12_655 ?
 C5AA C60 C79 C71 13(3) . . . . ?
 C48 C4AA C43 C40 5.4(17) . . . . ?
 C49 C53 N46 C78 -179.1(10) . . . . ?
 C49 C40 C43 C4AA -7(2) . . . . ?
 O52 S1 O22 Co4 179.1(4) . . . . ?
 O52 S1 C61 C30 163.9(5) . . . . ?
 O52 S1 C61 C87 -13.5(6) . . . . ?
 C63 C54 C47 C3AA -178.7(7) . . . . ?
 C72 C50 C74 C41 -2(2) . . . . ?
 C74 C41 C42 C34 178.8(10) . . . . ?
 C74 C41 C42 C56 -0.8(19) . . . . ?
 C74 C50 C72 C56 0.4(19) . . . . ?
 C79 C78 N59 C57 177.3(11) 10_565 . . . ?
 C81 C69 C88 C58 -179.2(15) . . . . ?
 C81 C69 C88 C64 -3.9(19) . . . . ?
 C86 C69 C88 C58 -49.4(18) . . . . ?
 C86 C69 C88 C64 125.9(16) . . . . ?
 O1 C14 C4AA C43 -179.0(10) . . . . ?
 O1 C14 C4AA C48 -3.0(13) . . . . ?
 O3 C34 C42 C41 0.8(14) . . . . ?
 O3 C34 C42 C56 -179.6(11) . . . . ?
 C0AA C69 C88 C58 141.7(16) . . . . ?
 C0AA C69 C88 C64 -43.0(19) . . . . ?
 C20 C194 C75 C1 -176.5(8) . . . . ?
 C31 C69 C88 C58 -109.2(15) . . . . ?
 C31 C69 C88 C64 66.1(16) . . . . ?
 C70 C69 C88 C58 67.5(16) . . . . ?
 C70 C69 C88 C64 -117.1(16) . . . . ?
 C6AA C69 C88 C58 0(2) . . . . ?
 C6AA C69 C88 C64 174.9(17) . . . . ?

_smtbx_masks_special_details       ?
loop_
  _smtbx_masks_void_nr
  _smtbx_masks_void_average_x
  _smtbx_masks_void_average_y
  _smtbx_masks_void_average_z
  _smtbx_masks_void_volume
  _smtbx_masks_void_count_electrons
  _smtbx_masks_void_content
 1 0.000 0.000 0.000 658.3 377.2 ?
 2 -0.113 -0.198 -0.588 37299.7 0.0 ?
 3 0.500 0.500 0.500 658.3 377.2 ?

_smtbx_masks_void_probe_radius     1.2
_smtbx_masks_void_truncation_radius  0.8
_shelx_fab_file
;
0 0 12 760.5392 -1.5246
0 0 14 434.2573 0.9007
0 0 18 73.3561 0.5152
0 0 26 -1.2996 -0.1639
0 0 28 51.9517 -0.6468
0 0 32 -67.5360 -0.1755
0 0 34 29.0294 0.6663
0 0 38 104.7769 -0.8849
0 0 42 24.9973 0.1380
0 0 52 12.9189 -0.0552
0 1 11 25.3232 0.8179
0 1 13 -82.2749 -0.4590
0 1 15 -63.2941 0.3631
0 1 17 71.8130 -0.1332
0 1 19 145.9833 -0.2349
0 1 23 -26.8393 -0.2736
0 1 25 8.1724 0.0938
0 1 27 40.1603 0.3528
0 1 29 48.5311 -0.4894
0 1 31 55.8626 0.3129
0 1 33 31.7615 0.1682
0 1 35 37.2372 -0.1945
0 1 37 -16.9724 0.3310
0 1 43 15.5596 0.2607
0 1 45 -16.6341 -0.2001
0 1 47 28.0257 0.1125
0 1 51 41.5372 -0.1610
0 1 53 6.8967 0.1289
0 1 55 15.7147 0.1320
0 1 61 -10.5455 0.2134
0 2 12 55.2825 0.6171
0 2 14 89.1949 1.0952
0 2 16 49.0792 -1.0034
0 2 18 -58.3394 0.4952
0 2 20 14.8356 0.2218
0 2 22 93.5670 -0.8178
0 2 24 -17.7267 0.3253
0 2 26 3.8226 -0.0965
0 2 28 22.6487 0.2605
0 2 32 -36.2745 -0.6080
0 2 34 10.9932 -0.2823
0 2 36 9.7918 0.1823
0 2 38 -49.1409 0.2091
0 2 40 -8.1813 0.4863
0 2 48 -4.2977 0.1252
0 2 50 38.9598 0.3544
0 3 9 72.2934 0.4883
0 3 11 -83.9806 0.3323
0 3 13 -5.3385 -0.6631
0 3 15 -36.8148 0.2430
0 3 19 -48.0278 -0.0502
0 3 21 -3.8301 0.3387
0 3 23 10.0231 -0.4564
0 3 25 18.6772 0.0156
0 3 27 11.1036 0.2580
0 3 29 10.1573 -0.2393
0 3 31 -13.0642 0.1687
0 3 33 19.8856 -0.1370
0 3 35 -10.8972 -0.3008
0 3 39 -15.1405 -0.1516
0 3 45 -27.0729 -0.1762
0 3 47 -13.1943 0.0943
0 3 49 -14.1458 0.0118
0 3 51 17.3842 -0.1570
0 3 53 -19.2607 0.1397
0 3 59 33.6233 0.0013
0 4 8 13.3783 0.7177
0 4 10 -121.6109 -0.2808
0 4 12 -81.7843 0.3945
0 4 14 -11.2769 0.4328
0 4 16 -10.7144 -0.8228
0 4 18 61.0345 0.4256
0 4 20 -9.3047 0.3910
0 4 22 14.5506 -0.2445
0 4 24 -97.7801 0.2802
0 4 26 -50.3904 -0.2317
0 4 28 22.3451 -0.2573
0 4 32 -0.0544 -0.1785
0 4 34 -7.8221 0.0668
0 4 38 -21.7796 -0.2842
0 4 40 12.7501 0.1002
0 4 42 -6.1649 -0.0760
0 4 44 4.0331 -0.0505
0 4 46 3.1766 0.0243
0 4 48 -23.3634 -0.2210
0 4 50 -18.6285 0.0962
0 4 52 29.3738 0.0203
0 4 58 -25.1795 -0.1484
0 4 62 10.7339 0.0088
0 5 5 -219.2647 0.5636
0 5 7 -349.5109 0.0341
0 5 9 -68.8487 0.2557
0 5 11 92.3980 0.2956
0 5 13 130.0450 -0.0075
0 5 15 82.2214 -0.0418
0 5 17 39.5395 -0.1310
0 5 19 -1.6968 0.0742
0 5 21 20.2349 0.1788
0 5 23 9.0119 -0.0809
0 5 25 10.9545 0.0085
0 5 29 54.0534 -0.0073
0 5 31 -6.9002 0.1547
0 5 33 -29.0115 -0.0915
0 5 35 47.3682 -0.1200
0 5 37 -37.1123 0.0641
0 5 43 13.1221 -0.0550
0 5 45 -37.4265 -0.0674
0 5 47 14.7630 0.0741
0 5 49 40.8194 0.0253
0 5 51 -27.9821 -0.0129
0 5 53 2.5503 -0.0591
0 5 55 14.4139 0.0060
0 5 57 33.8974 0.1128
0 5 61 30.9609 0.0655
0 5 63 26.9697 -0.1760
0 6 0 392.8820 -1.5276
0 6 2 54.4253 -3.3905
0 6 4 35.9311 0.8471
0 6 6 198.4686 1.6206
0 6 8 309.6859 0.1555
0 6 10 -14.7372 -0.4920
0 6 12 95.7209 -0.2357
0 6 14 -84.4191 0.3713
0 6 16 68.6004 0.3179
0 6 18 40.8728 0.0596
0 6 22 48.5829 -0.0390
0 6 24 6.8920 0.4053
0 6 26 -28.7862 0.2207
0 6 28 32.1217 -0.1978
0 6 30 15.4646 -0.2209
0 6 32 -6.3486 0.0181
0 6 34 31.4417 0.1983
0 6 36 0.2269 0.0626
0 6 38 -4.5692 -0.1197
0 6 40 -8.7176 -0.0840
0 6 46 -14.8980 0.1249
0 6 48 28.2103 -0.1711
0 6 50 21.6993 -0.0648
0 6 52 9.6835 0.0461
0 6 54 -20.3332 0.0385
0 6 56 -5.6853 0.1331
0 6 60 -11.6520 -0.0580
0 6 62 40.2005 0.0784
0 7 1 97.2998 -0.0017
0 7 3 -145.7825 1.5921
0 7 5 -124.7871 0.4500
0 7 7 -33.2636 -0.1350
0 7 9 -27.7411 -0.8060
0 7 11 40.1367 -0.1570
0 7 13 94.6987 0.9647
0 7 15 79.6616 0.4556
0 7 17 75.8858 0.0540
0 7 19 45.0414 -0.2118
0 7 21 33.7654 -0.3770
0 7 23 -24.4735 0.3108
0 7 25 11.8762 0.4073
0 7 27 28.0967 -0.1254
0 7 29 24.6213 -0.1631
0 7 33 7.4985 0.0963
0 7 35 -7.4432 0.3665
0 7 37 5.3039 -0.1669
0 7 39 5.9134 -0.2152
0 7 41 18.9166 0.0170
0 7 43 21.7494 0.0603
0 7 45 -3.9242 0.1854
0 7 47 -9.2555 -0.1568
0 7 49 -9.6848 -0.1496
0 7 51 45.8809 0.2574
0 7 53 18.7361 0.1257
0 7 55 6.2999 0.1602
0 7 57 -13.8242 -0.0404
0 7 59 13.1128 -0.2401
0 7 61 -8.6671 -0.2044
0 7 63 -8.2968 -0.1799
0 8 0 -240.5185 6.7581
0 8 2 77.0239 -4.2761
0 8 4 -101.5736 1.1162
0 8 6 -54.4994 0.5189
0 8 8 -133.5999 -0.8170
0 8 10 134.9185 1.3521
0 8 12 42.5023 0.4280
0 8 14 17.8246 -1.1277
0 8 16 -89.8834 -0.1385
0 8 18 -27.9998 0.1736
0 8 20 22.9118 0.6545
0 8 22 -13.7278 0.3354
0 8 24 18.2029 -0.8796
0 8 26 10.7273 -0.3484
0 8 28 40.3551 0.2514
0 8 30 8.4395 0.1755
0 8 32 -4.0443 0.1293
0 8 34 -3.3183 -0.2928
0 8 36 6.8621 -0.2478
0 8 40 15.1601 0.0814
0 8 46 2.8193 -0.1045
0 8 48 15.2528 0.2162
0 8 50 -13.5217 0.1354
0 8 52 1.4006 -0.0826
0 8 54 -12.4174 -0.2972
0 8 56 20.5951 -0.1394
0 8 58 -16.5153 0.2851
0 8 60 -1.9108 0.0827
0 8 62 -18.4196 -0.3299
0 9 1 81.0455 0.0903
0 9 3 -28.8630 -0.6787
0 9 5 91.0099 -0.8500
0 9 7 112.4798 1.4755
0 9 9 12.8036 0.6139
0 9 11 -71.1856 -0.2266
0 9 13 -13.7251 -0.6619
0 9 15 -0.5029 -1.6084
0 9 17 61.6968 0.0258
0 9 19 18.1699 1.2937
0 9 21 -2.3599 0.2979
0 9 23 -15.9540 -0.1927
0 9 25 11.6111 -0.7183
0 9 27 -1.0489 -0.4513
0 9 29 -2.9174 0.5907
0 9 31 5.4838 0.0960
0 9 33 -18.7507 -0.1965
0 9 35 2.3830 -0.0469
0 9 37 11.3640 -0.2224
0 9 39 35.5847 0.3060
0 9 41 -11.6432 0.0708
0 9 43 29.8064 -0.4452
0 9 45 19.1864 0.0003
0 9 47 -20.4968 0.0588
0 9 49 -15.6382 0.2089
0 9 51 10.8361 0.0698
0 9 53 1.8453 -0.5139
0 9 55 -5.4596 -0.1013
0 9 57 -20.8389 0.2744
0 9 59 -0.4391 0.2433
0 9 61 5.1150 0.1865
0 10 0 -98.7749 7.4011
0 10 2 -160.5155 -3.6889
0 10 4 -47.9120 2.8742
0 10 6 -8.5626 1.3091
0 10 8 -48.8065 -2.3615
0 10 10 -173.3228 0.2318
0 10 12 18.3913 0.3372
0 10 14 22.0759 0.5330
0 10 16 -65.0194 1.5566
0 10 18 17.8854 -0.7937
0 10 20 23.9463 -0.6957
0 10 22 10.5758 0.4606
0 10 24 7.1168 0.1602
0 10 26 -12.8780 0.5906
0 10 28 -7.2140 0.0071
0 10 30 5.1538 -0.5656
0 10 32 -9.2039 0.1524
0 10 34 8.1848 0.1703
0 10 36 29.6597 0.2243
0 10 38 -21.2349 0.1131
0 10 40 -12.8554 -0.2624
0 10 42 -29.2497 0.1040
0 10 44 -1.5619 0.0997
0 10 46 2.0726 -0.0747
0 10 48 -1.6126 0.0116
0 10 50 21.6296 -0.1295
0 10 52 4.2152 0.2069
0 10 54 -3.7573 0.2838
0 10 56 14.9840 -0.1522
0 10 58 -31.7881 0.0753
0 10 60 18.4614 -0.2901
0 10 62 -3.7657 -0.0259
0 11 1 47.0853 0.2508
0 11 3 22.4394 2.0004
0 11 5 16.3274 0.6819
0 11 7 105.0070 -0.3854
0 11 9 8.5409 -2.2269
0 11 11 55.0513 -0.8503
0 11 13 84.5983 2.1295
0 11 15 50.7464 1.4585
0 11 17 6.5850 0.0575
0 11 19 26.6709 -1.0318
0 11 21 18.6166 -1.1032
0 11 23 15.5900 0.7450
0 11 25 -15.1557 0.7759
0 11 27 -7.5271 -0.0058
0 11 29 4.4476 0.0886
0 11 31 9.5963 -0.3766
0 11 33 -13.7344 0.1033
0 11 35 -9.0676 0.3604
0 11 37 11.3176 -0.2862
0 11 39 28.8270 0.0956
0 11 41 -36.2116 0.1104
0 11 43 10.5792 0.0210
0 11 45 -27.3799 0.3388
0 11 47 -8.8138 -0.2596
0 11 49 -8.0098 -0.1063
0 11 51 -3.7972 0.2745
0 11 53 -31.0334 0.1252
0 11 55 -12.0643 0.2105
0 11 57 2.3602 -0.3835
0 11 59 -14.9969 -0.1661
0 11 61 -33.6874 0.4901
0 12 0 107.3656 4.8719
0 12 2 -5.5302 -4.7179
0 12 4 -45.2824 3.0752
0 12 6 -10.6963 1.2170
0 12 8 -74.1629 -1.5003
0 12 10 73.3569 0.8185
0 12 12 -26.9662 -0.4967
0 12 14 26.2373 -0.6901
0 12 16 -13.8594 0.7350
0 12 18 23.8051 -0.4324
0 12 20 21.9854 0.1338
0 12 22 -49.3084 0.5224
0 12 24 28.6690 -0.6516
0 12 26 -2.5837 -0.0294
0 12 28 4.7250 0.1706
0 12 30 -4.2230 0.0369
0 12 32 -0.8919 0.3618
0 12 34 20.1101 -0.2701
0 12 36 9.0837 -0.1963
0 12 38 -19.1904 0.1092
0 12 40 15.3085 -0.1120
0 12 42 -3.9970 0.1234
0 12 44 -20.5767 -0.1343
0 12 46 -30.7966 -0.1594
0 12 48 7.7335 0.2288
0 12 50 -33.1294 -0.0569
0 12 52 26.6795 -0.0080
0 12 54 4.7679 0.0403
0 12 56 18.9521 -0.2269
0 12 58 3.3030 0.2799
0 13 1 89.9272 1.6452
0 13 3 -27.1524 -0.2079
0 13 5 -36.5054 -0.7285
0 13 7 18.0883 0.9142
0 13 9 -12.3482 0.4064
0 13 11 20.9483 -0.2651
0 13 13 -5.0302 -0.3151
0 13 15 -55.8968 -0.9080
0 13 17 -37.5073 0.1339
0 13 19 15.7361 0.6198
0 13 21 -0.5626 0.1267
0 13 23 -13.6470 0.1502
0 13 25 18.8649 -0.4713
0 13 27 24.7338 -0.3406
0 13 29 9.2386 0.3390
0 13 31 12.7637 -0.0322
0 13 35 -15.4290 0.1479
0 13 37 12.1297 -0.1874
0 13 39 -20.6665 0.1913
0 13 41 6.5780 -0.1119
0 13 43 -24.6008 -0.2031
0 13 45 -7.8414 0.1860
0 13 47 -14.9444 -0.0539
0 13 49 7.4122 0.1083
0 13 51 -17.0372 -0.0651
0 13 53 -10.6380 -0.2648
0 13 55 -0.8910 0.1550
0 13 57 -5.3058 -0.2249
0 13 59 11.5157 0.2387
0 14 0 -44.7922 1.1981
0 14 2 -9.2351 -4.5753
0 14 4 31.3942 0.6223
0 14 6 -16.6012 1.0640
0 14 8 -23.4754 -0.0621
0 14 10 -40.2538 0.5326
0 14 12 9.0650 -0.7344
0 14 14 -39.6324 -0.6573
0 14 16 -14.9418 0.5566
0 14 18 20.8039 -0.3696
0 14 20 -12.6262 -0.0336
0 14 22 -7.9260 0.2584
0 14 24 -17.4755 -0.2539
0 14 26 -20.9668 0.1896
0 14 28 4.7391 -0.0892
0 14 30 -10.8127 -0.1243
0 14 32 -6.5467 0.3627
0 14 34 -35.7129 0.0061
0 14 36 -9.7903 0.1247
0 14 38 -5.5005 0.1304
0 14 40 0.3041 -0.1793
0 14 42 7.1079 0.1302
0 14 44 23.8738 0.0401
0 14 46 0.2784 0.0387
0 14 48 4.3972 0.1484
0 14 50 -1.2680 -0.1810
0 14 52 37.6364 0.0255
0 14 54 13.2995 0.1034
0 14 56 27.4219 -0.0949
0 14 58 3.5381 0.2785
0 14 60 -18.2710 0.0486
0 15 1 35.0702 -0.3258
0 15 3 22.6780 -0.5984
0 15 5 85.7638 -0.2612
0 15 7 113.3140 0.6667
0 15 9 41.5391 0.1152
0 15 11 31.1098 -0.3810
0 15 13 -18.5460 -0.3562
0 15 15 9.7824 -0.3177
0 15 17 7.1139 0.1731
0 15 19 -16.6691 0.1586
0 15 21 21.0175 -0.1069
0 15 23 -19.0539 0.0182
0 15 25 -3.6302 -0.2076
0 15 27 -18.6582 0.0993
0 15 29 5.4489 0.4931
0 15 31 -3.9135 0.0413
0 15 33 9.4218 -0.0191
0 15 35 10.2302 -0.1387
0 15 37 -16.3440 -0.0827
0 15 39 -4.0996 0.3486
0 15 41 -22.0939 0.0237
0 15 43 -0.6705 -0.0601
0 15 45 -22.3468 0.0527
0 15 47 34.3327 -0.1079
0 15 49 -4.0229 0.1834
0 15 51 3.5918 -0.0696
0 15 53 -25.6128 -0.1059
0 15 55 31.0928 0.3157
0 15 57 15.5259 -0.2022
0 15 59 1.6193 0.0100
0 16 0 -5.3333 5.3569
0 16 2 10.5534 0.8038
0 16 4 -9.9064 1.2409
0 16 6 -26.7560 -0.2608
0 16 8 18.9151 -0.8212
0 16 10 -38.2297 0.3183
0 16 12 9.5537 0.4347
0 16 14 24.4510 0.5001
0 16 16 17.2682 0.4662
0 16 18 3.4302 -0.2313
0 16 20 -20.7325 0.0767
0 16 22 81.3834 -0.1144
0 16 24 -0.4893 -0.0253
0 16 26 -10.0752 0.4928
0 16 28 20.3438 0.1756
0 16 30 45.5357 -0.0438
0 16 32 31.1167 -0.0078
0 16 34 9.4828 -0.2181
0 16 36 6.6427 0.0513
0 16 38 -2.5934 0.0459
0 16 40 32.2790 -0.0641
0 16 42 1.4795 0.0875
0 16 44 3.7405 -0.1012
0 16 46 -9.3442 -0.0786
0 16 48 -15.6234 0.1006
0 16 50 -4.1953 -0.0516
0 16 52 14.1911 0.0276
0 16 54 -29.5668 -0.0634
0 16 56 9.9575 -0.2946
0 16 58 -15.8109 0.0594
0 17 1 -6.2911 -5.0161
0 17 3 -9.3291 0.3237
0 17 5 -0.1763 1.6988
0 17 7 -1.1886 0.1255
0 17 9 -9.8768 -1.0218
0 17 11 43.7497 -0.4942
0 17 13 9.9816 0.3479
0 17 15 -27.7166 0.5642
0 17 17 -16.5307 0.0874
0 17 19 14.2725 -0.5874
0 17 21 -13.6219 -0.3574
0 17 23 9.0334 0.2626
0 17 25 10.0730 0.4591
0 17 27 1.5754 0.1049
0 17 29 2.1432 -0.5162
0 17 31 -20.9163 -0.4099
0 17 33 30.7180 0.2958
0 17 35 -10.5438 0.2244
0 17 37 33.4321 -0.1293
0 17 39 2.3358 -0.2727
0 17 41 0.1145 -0.2461
0 17 43 24.3045 0.2480
0 17 45 -8.2677 0.1271
0 17 47 -5.3983 -0.3039
0 17 49 -3.3330 -0.0172
0 17 51 -12.0064 -0.1154
0 17 53 7.8384 -0.0029
0 17 55 11.7922 0.1170
0 17 57 -10.0034 -0.3753
0 18 0 21.0733 -7.2729
0 18 2 -2.7384 -0.4593
0 18 4 -58.1920 -0.1908
0 18 6 37.2445 0.0592
0 18 8 -10.0586 0.2382
0 18 10 -15.1355 -0.7692
0 18 12 6.1195 -0.7866
0 18 14 35.0810 -0.3805
0 18 16 -6.1356 -0.3317
0 18 18 -43.2724 0.0699
0 18 20 5.0620 0.1048
0 18 22 2.6695 -0.0938
0 18 24 3.0172 0.1030
0 18 26 10.6759 -0.0791
0 18 28 12.5973 -0.3312
0 18 30 -3.1841 -0.1044
0 18 32 -34.7077 0.1195
0 18 34 19.8453 0.1404
0 18 36 -3.6895 0.0855
0 18 38 -35.0340 -0.1664
0 18 40 -19.0047 -0.1322
0 18 44 -14.5958 0.0145
0 18 46 -18.2852 -0.0074
0 18 48 22.0368 -0.0273
0 18 50 4.6876 -0.0478
0 18 52 37.2507 0.0451
0 18 54 -13.7990 0.0284
0 18 56 -10.7440 -0.0793
0 19 1 1.9214 9.7326
0 19 3 -10.5914 0.2804
0 19 5 -8.7088 -2.7134
0 19 7 16.6592 -1.3651
0 19 9 35.5727 1.2569
0 19 11 -43.6752 1.4329
0 19 13 -15.2647 -0.1566
0 19 15 7.4188 -0.5113
0 19 17 24.0402 0.0695
0 19 19 -9.0348 0.3930
0 19 21 -1.8060 0.3899
0 19 23 -34.2362 -0.3190
0 19 25 -8.8615 -0.3386
0 19 27 -18.0080 0.2896
0 19 29 13.6841 0.3531
0 19 31 -8.9017 0.1544
0 19 33 28.6614 -0.2508
0 19 35 18.1592 -0.3957
0 19 37 9.2799 0.2084
0 19 39 7.9848 0.3904
0 19 41 18.3281 -0.0325
0 19 43 0.7308 -0.1421
0 19 45 -3.0746 -0.1750
0 19 47 -12.8469 0.0727
0 19 49 -12.9851 0.2945
0 19 53 -16.5018 -0.0375
0 19 55 -8.3036 0.2039
0 20 0 3.5594 3.8086
0 20 2 -40.0304 3.4531
0 20 4 -91.9275 -1.7232
0 20 6 -8.5952 -0.8134
0 20 8 -8.8039 1.2132
0 20 10 -9.4039 0.8362
0 20 12 -23.8078 0.5189
0 20 14 2.0051 0.1041
0 20 16 3.1106 -0.1960
0 20 18 -32.8419 0.5080
0 20 20 -12.5134 0.1463
0 20 22 -23.8839 -0.3286
0 20 24 21.8335 -0.0254
0 20 26 -4.6427 0.1682
0 20 28 -31.3763 0.4092
0 20 30 -24.6684 0.3205
0 20 32 -10.1224 -0.3049
0 20 34 3.3047 -0.2600
0 20 36 15.9651 -0.0672
0 20 38 5.7484 0.0024
0 20 40 4.7608 0.1716
0 20 42 3.8393 -0.0081
0 20 44 -9.9508 -0.1036
0 20 46 -9.5891 0.0182
0 20 48 7.4937 -0.0295
0 20 50 60.5575 0.0000
0 20 52 24.5980 -0.0104
0 20 54 -70.4052 -0.0998
0 21 1 -21.5248 -9.3719
0 21 3 -27.9447 -1.5603
0 21 5 -5.3551 2.4336
0 21 7 7.5143 1.5175
0 21 9 -21.5534 0.2098
0 21 11 -12.1923 -0.7637
0 21 13 -39.7186 -0.8389
0 21 15 -45.1413 0.2336
0 21 17 -33.2023 0.3808
0 21 19 -13.8358 0.1169
0 21 21 -27.3623 0.0928
0 21 23 -38.0237 -0.0453
0 21 25 -33.7276 0.0891
0 21 27 -5.6447 -0.0300
0 21 29 25.8792 -0.3065
0 21 31 5.6148 0.0454
0 21 33 27.4882 0.2383
0 21 35 -12.8504 0.0234
0 21 37 -32.9736 -0.1679
0 21 39 -1.3210 -0.3761
0 21 41 8.9045 -0.0866
0 21 43 0.4603 0.3035
0 21 45 -0.2377 0.0525
0 21 49 20.9669 -0.1798
0 21 51 -3.2572 -0.2765
0 21 53 16.9563 -0.0843
0 22 0 43.2251 -6.9726
0 22 2 -14.6974 0.6067
0 22 4 -20.0822 -1.5146
0 22 6 12.2755 0.0199
0 22 8 -30.9434 0.6337
0 22 10 -45.3768 -0.6223
0 22 12 10.8345 -0.1042
0 22 14 -49.7591 -0.1480
0 22 16 44.7318 -0.5028
0 22 18 -0.7474 0.1152
0 22 20 -22.6475 -0.0357
0 22 22 32.5901 0.1310
0 22 24 -10.9419 0.2872
0 22 26 24.3171 -0.3954
0 22 28 4.8481 -0.3516
0 22 30 -10.1135 -0.0908
0 22 32 9.8124 -0.0551
0 22 34 5.5086 0.2367
0 22 36 28.9611 0.0219
0 22 38 -11.2586 -0.1804
0 22 40 11.4194 -0.1052
0 22 42 -18.3097 -0.1764
0 22 44 -6.3943 0.0865
0 22 46 2.6754 0.1360
0 22 48 42.9789 0.0074
0 22 52 15.9980 0.1182
0 23 1 -29.0904 2.8500
0 23 3 -10.4862 -0.1833
0 23 5 -34.4004 -0.9510
0 23 7 28.6086 -0.6247
0 23 9 40.7989 0.5033
0 23 11 11.5165 0.7489
0 23 13 14.7432 0.0051
0 23 15 30.1258 -0.2393
0 23 17 19.5573 -0.3615
0 23 19 -16.2009 -0.2241
0 23 21 6.5136 0.1759
0 23 23 21.3565 0.0952
0 23 25 -2.6813 0.0908
0 23 27 60.2134 0.0539
0 23 29 -31.5203 -0.1421
0 23 31 1.8546 -0.1304
0 23 33 14.6170 -0.2071
0 23 35 -9.2814 -0.0276
0 23 37 -11.7896 0.1738
0 23 39 -27.0456 -0.0629
0 23 41 11.6419 -0.1178
0 23 43 -20.7761 -0.1020
0 23 45 -1.1565 -0.0608
0 23 47 2.9530 0.1233
0 23 51 16.4114 0.2280
0 24 0 -22.8750 0.7483
0 24 2 14.9085 2.4926
0 24 4 6.8800 -0.4456
0 24 6 -5.2643 -0.0251
0 24 8 12.5677 0.1416
0 24 10 -28.8106 -0.5540
0 24 12 -13.9480 0.4273
0 24 14 -11.5842 0.4418
0 24 16 -26.0580 0.0107
0 24 18 -22.7341 0.1956
0 24 20 11.8392 -0.3141
0 24 22 -14.4608 -0.2313
0 24 24 20.8685 0.1064
0 24 26 -14.7672 -0.0646
0 24 28 42.2925 0.1098
0 24 30 -30.3580 -0.0638
0 24 32 -2.1569 -0.2579
0 24 34 -0.3066 0.0197
0 24 36 -16.7321 -0.0490
0 24 38 27.5102 -0.0366
0 24 40 -43.2166 0.1452
0 24 42 -4.0583 -0.0119
0 24 48 -7.7697 -0.2052
0 25 1 -2.7773 4.2725
0 25 3 -2.3922 1.2894
0 25 5 -21.5748 -0.8330
0 25 7 -32.4015 -1.3038
0 25 9 -17.6254 -0.1271
0 25 11 -2.4657 0.5980
0 25 13 -1.3038 0.4995
0 25 15 -2.4944 0.1996
0 25 17 -29.0997 0.0145
0 25 19 -13.4249 0.0280
0 25 21 0.5696 -0.1369
0 25 23 -9.5924 -0.3937
0 25 25 -5.7493 -0.1651
0 25 27 20.0623 0.0902
0 25 29 -2.0571 0.1513
0 25 31 7.8380 0.0236
0 25 33 9.9550 -0.1754
0 25 35 -21.5388 -0.0811
0 25 37 -1.7939 -0.0787
0 25 39 30.1977 -0.0015
0 26 0 -23.6055 2.5112
0 26 2 -17.5637 0.8344
0 26 4 -3.1694 -1.8304
0 26 6 28.3936 -0.5214
0 26 8 22.7498 0.6107
0 26 10 -38.1650 0.9434
0 26 12 18.9302 0.4563
0 26 14 15.9545 -0.6342
0 26 16 17.1637 -0.6041
0 26 18 5.5868 0.2178
0 26 20 34.4190 0.3294
0 26 22 54.0294 0.0603
0 26 24 10.4469 -0.3026
0 26 26 -10.7724 -0.2491
0 26 28 -25.4903 0.1814
0 26 30 34.9918 0.1619
0 26 32 -9.6885 -0.1162
0 26 34 -17.3848 -0.1211
0 26 36 35.8718 -0.1349
0 26 38 10.5931 0.1172
0 26 40 -4.2801 0.1288
0 26 42 -34.7995 -0.0988
0 26 44 37.8249 -0.0750
0 27 1 -3.8888 -4.8574
0 27 3 4.9459 -1.2343
0 27 5 -26.4732 1.0862
0 27 7 5.0005 1.1804
0 27 9 -9.7503 0.1038
0 27 11 3.7202 -0.6409
0 27 13 -1.5963 -0.6187
0 27 15 -6.7431 -0.2122
0 27 17 -18.2769 -0.0858
0 27 19 4.6831 0.0006
0 27 21 18.4591 0.0370
0 27 23 -8.1438 0.0773
0 27 25 -38.2402 -0.0750
0 27 27 12.2816 -0.3173
0 27 29 22.0658 -0.2538
0 27 31 -11.8179 -0.1497
0 27 33 -3.4298 0.0383
0 27 35 15.8165 0.1740
0 27 37 -11.7318 0.0144
0 27 39 46.0578 -0.1177
0 27 41 -15.8461 -0.1143
0 28 0 23.2952 -4.7273
0 28 2 18.7437 -0.6741
0 28 4 -10.9435 1.3410
0 28 6 4.1074 0.8078
0 28 8 -8.2503 -0.9897
0 28 10 -10.6792 -1.2090
0 28 12 9.9418 -0.0481
0 28 14 1.1588 0.6378
0 28 16 0.6495 0.3500
0 28 18 21.2617 -0.4150
0 28 20 -2.4387 -0.6448
0 28 22 -5.8401 0.0363
0 28 24 -8.1908 0.3463
0 28 26 -1.8560 0.1456
0 28 28 -8.2798 -0.2164
0 28 32 26.4349 0.0964
0 28 34 19.3748 0.3280
0 28 36 -6.8821 -0.0646
0 28 38 -10.1991 -0.2274
0 28 40 15.7071 -0.0674
0 28 42 -23.2845 0.2338
0 29 1 0.9772 1.2714
0 29 3 -10.9128 0.4284
0 29 5 13.0914 -0.5423
0 29 7 10.3870 -0.5061
0 29 9 -18.5812 -0.0533
0 29 11 10.9715 0.4765
0 29 13 -9.6521 0.5633
0 29 15 0.5944 0.2664
0 29 17 -34.0375 -0.0572
0 29 19 3.8965 -0.0098
0 29 21 2.0010 0.1458
0 29 23 11.5387 0.0786
0 29 25 11.9118 0.0582
0 29 29 -9.1038 0.1658
0 29 31 -23.3115 0.1682
0 29 35 38.3196 -0.0085
0 29 39 -10.9249 0.0942
0 30 0 41.8197 4.7015
0 30 2 22.8531 0.4650
0 30 4 8.1815 -0.5894
0 30 6 18.5070 -0.6128
0 30 8 -10.6864 0.6181
0 30 10 10.6488 0.8114
0 30 12 22.4197 -0.1022
0 30 14 45.3896 -0.5650
0 30 16 12.4738 -0.1808
0 30 18 -5.7245 0.2718
0 30 20 -10.6794 0.4945
0 30 22 -36.0428 0.2193
0 30 24 22.5099 -0.3063
0 30 26 -3.9027 -0.1933
0 30 28 -9.5457 0.1714
0 30 32 -30.9475 0.1464
0 30 34 -5.4048 -0.0245
0 30 36 25.2314 0.2100
0 30 40 -12.0968 -0.1106
0 31 1 4.6957 2.6984
0 31 3 -14.7238 0.3713
0 31 5 5.1590 -0.3665
0 31 7 8.1087 -0.2810
0 31 9 4.0309 -0.2438
0 31 11 6.2488 -0.1110
0 31 13 -16.4698 0.0243
0 31 15 21.6357 -0.0797
0 31 17 -13.8886 -0.2248
0 31 19 -19.0562 -0.2295
0 31 21 7.2297 -0.0190
0 31 25 35.2282 0.1932
0 31 27 -37.5813 0.0576
0 31 31 -24.1528 -0.1533
0 31 37 5.6518 0.1464
0 31 39 26.3984 -0.0034
0 32 0 20.5852 -1.6690
0 32 2 14.5125 -0.4054
0 32 4 1.4334 0.5449
0 32 6 27.5336 -0.1590
0 32 8 -3.5694 -0.6948
0 32 10 -19.2756 -0.2166
0 32 12 -7.0714 0.1750
0 32 14 10.6697 0.4905
0 32 16 -17.1287 0.1181
0 32 18 21.5097 -0.4997
0 32 20 -12.3647 -0.2671
0 32 22 18.2099 -0.0075
0 32 24 -32.0457 0.3207
0 32 26 -9.4777 0.3463
0 32 28 22.2730 -0.1164
0 32 32 -24.1627 -0.1492
0 33 1 4.3389 -1.6890
0 33 3 -3.5593 0.4165
0 33 5 -25.3088 0.7795
0 33 7 -3.1437 -0.1204
0 33 9 6.9195 -0.4645
0 33 11 25.2461 -0.3190
0 33 13 1.9129 0.0749
0 33 15 1.9998 0.3364
0 33 17 -2.4030 0.1921
0 33 19 4.0530 0.0139
0 33 21 4.4350 -0.2087
0 33 23 -6.3553 -0.2223
0 33 25 -21.0053 -0.0267
0 33 27 -1.9187 0.2533
0 33 29 6.3031 0.4219
0 33 31 -35.0965 0.4054
0 33 35 -40.6171 -0.3499
0 34 0 -12.7469 -0.0785
0 34 2 31.6687 0.1610
0 34 4 8.8737 1.0479
0 34 6 -1.9236 0.0208
0 34 8 10.8264 -0.4430
0 34 10 12.8464 -0.5455
0 34 12 -36.3893 -0.4729
0 34 14 11.6795 0.1826
0 34 16 6.2250 0.2530
0 34 18 -2.4563 0.0442
0 34 20 6.5964 -0.0075
0 34 22 20.5537 -0.2436
0 34 24 20.2860 -0.0501
0 34 26 -37.2119 0.0664
0 34 28 -8.2065 0.0435
0 34 30 23.8456 0.3457
0 34 32 -8.6106 0.1243
0 35 1 -2.6874 -1.7484
0 35 3 25.7922 -0.3538
0 35 5 9.2710 0.2968
0 35 7 10.2444 0.5887
0 35 9 3.6949 0.3538
0 35 11 3.5465 0.1896
0 35 13 12.1580 0.1587
0 35 15 -8.5301 0.1350
0 35 17 21.8318 -0.1056
0 35 19 -20.5291 -0.1527
0 35 21 -35.9657 0.0003
0 35 23 24.1072 0.1943
0 35 25 -40.9664 0.1097
0 35 27 -22.8726 -0.2675
0 35 29 9.9887 -0.4781
0 36 0 20.5762 -0.1110
0 36 2 31.8307 -0.5083
0 36 4 31.3070 -0.4061
0 36 6 -1.4625 -0.3352
0 36 8 -21.1650 0.4631
0 36 10 -0.1110 0.2802
0 36 12 8.9080 -0.3061
0 36 14 14.7391 -0.5401
0 36 16 20.9424 -0.6500
0 36 18 9.7184 -0.3573
0 36 20 -15.7249 0.2036
0 36 22 11.1801 0.1608
0 36 24 32.4468 0.0149
0 36 26 2.0093 -0.1979
0 37 1 -8.1072 2.9530
0 37 3 8.3040 0.2646
0 37 5 18.2825 -0.6595
0 37 7 4.0042 -0.3306
0 37 9 7.0972 0.0424
0 37 11 8.5887 -0.0416
0 37 13 5.0502 -0.2797
0 37 15 -21.1558 -0.3192
0 37 17 -3.2709 -0.0564
0 37 19 0.1043 0.2009
0 37 21 18.4190 0.1698
0 38 0 -5.2014 -0.8788
0 38 2 20.0377 -0.0471
0 38 4 15.6543 0.5612
0 38 6 -24.3115 0.4696
0 38 8 -24.2130 -0.0467
0 38 10 24.9451 -0.2723
0 38 12 16.4874 -0.0978
0 38 14 15.1958 0.3572
0 38 16 2.4002 0.2853
0 39 1 20.1015 -2.4126
0 39 3 -10.8179 0.2081
0 39 5 1.9519 1.2767
0 39 7 -30.9887 0.3790
1 1 10 52.9476 -0.9915
1 1 12 35.9122 -0.3090
1 1 14 114.7531 0.4883
1 1 16 56.9663 -1.2060
1 1 18 -71.7317 0.4265
1 1 20 -56.7597 0.2158
1 1 24 -49.4600 0.3677
1 1 26 -32.9897 -0.3991
1 1 28 28.5167 -0.1807
1 1 32 -53.8109 -0.4330
1 1 34 2.2477 0.0124
1 1 36 38.7994 0.0912
1 1 40 19.7011 0.2607
1 1 42 -34.8849 -0.1610
1 1 44 -6.8538 -0.0972
1 1 46 -18.3103 0.0932
1 1 48 26.3585 -0.0832
1 1 52 23.4356 -0.0160
1 2 11 197.5107 1.4303
1 2 13 18.6841 -0.4663
1 2 15 1.8948 -0.0684
1 2 17 51.1957 -0.0919
1 2 19 99.9776 0.0271
1 2 21 81.7737 0.5707
1 2 23 57.6467 -0.4951
1 2 25 26.6650 -0.3132
1 2 27 84.4577 0.3535
1 2 29 42.9381 0.1659
1 2 33 17.1281 -0.3334
1 2 35 -0.6550 -0.5494
1 2 37 3.7489 0.4631
1 2 39 7.0278 0.2763
1 2 41 96.3145 0.0036
1 2 45 -17.3757 -0.3838
1 2 47 2.6827 0.2770
1 2 51 -11.7368 0.0077
1 2 55 -5.2863 -0.0490
1 2 57 -9.2021 0.0270
1 2 59 3.7371 0.1629
1 2 61 18.0321 0.1092
1 3 10 65.4487 -0.1271
1 3 16 16.4938 -0.7045
1 3 18 10.3935 0.5750
1 3 20 -55.8007 0.2774
1 3 22 4.2865 -0.4436
1 3 24 -33.5396 0.4248
1 3 26 -23.4229 -0.1641
1 3 28 -17.2695 -0.1588
1 3 30 26.6205 0.2815
1 3 32 -27.5498 -0.3280
1 3 34 24.4052 0.0416
1 3 36 -9.8825 0.1069
1 3 38 5.8338 -0.1872
1 3 40 23.7855 0.0694
1 3 42 1.9886 -0.2221
1 3 44 21.2971 0.0217
1 3 46 -4.6959 0.1909
1 3 48 5.6835 -0.1560
1 3 52 32.8564 -0.0752
1 3 54 -3.8058 0.0466
1 3 58 -0.2213 -0.2153
1 3 60 6.2573 0.2878
1 3 62 38.4175 0.1427
1 4 7 2.9164 1.1415
1 4 9 198.6018 -0.8157
1 4 11 -105.0792 -1.1441
1 4 13 16.7947 -0.3791
1 4 17 -30.2202 0.1918
1 4 19 -89.7321 -0.3828
1 4 21 12.7038 0.0277
1 4 23 8.9789 0.0369
1 4 27 -19.5735 -0.2156
1 4 29 -5.9331 -0.7439
1 4 31 14.4766 0.0164
1 4 39 -14.7016 -0.6236
1 4 41 -7.8054 -0.1455
1 4 43 -5.9286 0.3831
1 4 45 -18.2571 0.1182
1 4 47 -15.1272 -0.1228
1 4 49 15.8381 -0.3344
1 4 51 -5.1187 -0.1145
1 4 53 -7.6223 0.3484
1 4 55 -13.8534 0.1635
1 4 59 31.6096 -0.1431
1 5 4 211.9652 -0.7024
1 5 6 158.7607 -0.4199
1 5 8 259.0481 -0.5247
1 5 10 -196.6881 -0.8897
1 5 12 87.0645 -0.0548
1 5 14 -67.0409 0.2710
1 5 16 -142.0969 -0.3918
1 5 20 103.8623 -0.0920
1 5 22 6.0585 -0.2857
1 5 24 -62.3887 0.1732
1 5 28 28.7623 -0.2548
1 5 30 13.3507 0.0504
1 5 32 1.6407 0.0285
1 5 34 17.8246 0.2095
1 5 36 -30.1262 -0.0038
1 5 38 -24.6439 -0.1966
1 5 40 -0.7416 0.1352
1 5 42 37.0262 0.0693
1 5 50 -11.9129 0.1719
1 5 52 -31.4122 0.0608
1 5 54 -36.2296 -0.0166
1 5 56 -10.9255 0.1109
1 5 62 -17.5909 0.0589
1 6 1 153.8364 6.7830
1 6 3 71.3944 -0.1980
1 6 5 114.6300 -2.8438
1 6 7 279.4312 -0.9104
1 6 9 6.1610 1.2309
1 6 11 7.7824 1.2656
1 6 13 110.8538 -0.1549
1 6 15 137.0512 -1.0785
1 6 17 -19.6846 -0.1899
1 6 19 82.7187 0.7561
1 6 21 57.0623 0.3744
1 6 23 36.2074 -0.3122
1 6 25 -49.7559 -0.3022
1 6 27 68.8210 0.0670
1 6 31 58.9902 0.0757
1 6 33 29.7899 -0.3537
1 6 35 18.0158 -0.1479
1 6 37 29.4248 0.1325
1 6 39 7.0433 0.1848
1 6 41 10.8384 -0.0282
1 6 43 0.7096 -0.3411
1 6 45 51.0045 -0.1546
1 6 51 -40.6256 0.0622
1 6 53 38.3915 -0.3615
1 6 55 -52.5626 -0.1637
1 6 57 24.7946 0.1638
1 7 0 183.8361 6.9048
1 7 2 15.6842 -0.3053
1 7 4 -261.3880 1.1531
1 7 6 291.3317 0.3088
1 7 8 -63.0949 -0.0052
1 7 10 83.8252 0.6807
1 7 12 5.2165 0.2362
1 7 14 -29.1741 -0.1980
1 7 16 74.7584 0.1072
1 7 18 -19.9827 0.2529
1 7 20 -32.6252 0.2451
1 7 22 -27.6479 0.0506
1 7 24 45.5528 -0.2568
1 7 26 64.3648 -0.0316
1 7 28 33.9739 0.0976
1 7 32 24.3156 -0.0630
1 7 34 2.7471 -0.1117
1 7 36 0.9774 -0.0439
1 7 38 13.0961 0.0230
1 7 40 12.6553 -0.1175
1 7 42 37.1818 -0.1927
1 7 48 -36.6476 0.0071
1 7 52 23.2660 0.0017
1 7 54 -5.5051 -0.0534
1 7 56 -13.3978 0.0804
1 7 58 40.1634 0.0832
1 7 60 -71.7076 -0.0513
1 7 62 -8.4458 -0.1014
1 8 1 152.7244 -1.8577
1 8 3 73.6977 1.0209
1 8 5 -72.6242 0.7744
1 8 7 -3.2698 0.3934
1 8 9 75.6146 -1.0809
1 8 11 28.5937 -0.6326
1 8 13 8.1723 0.8597
1 8 15 15.6688 0.5159
1 8 17 -7.0337 0.0677
1 8 19 -34.9788 -0.1549
1 8 21 4.3715 -0.4685
1 8 23 -77.7145 0.1607
1 8 25 -3.6358 0.3322
1 8 27 -6.4688 -0.0560
1 8 29 31.9125 0.0668
1 8 31 27.0341 -0.0617
1 8 33 17.6567 -0.0035
1 8 35 2.8331 0.1349
1 8 37 1.2760 -0.1844
1 8 39 -4.9527 0.0743
1 8 41 -8.9131 0.2352
1 8 43 4.0656 0.0490
1 8 45 -14.7133 0.1360
1 8 47 -4.9869 -0.1134
1 8 49 3.1750 -0.0380
1 8 51 -29.2792 0.1716
1 8 53 12.2072 -0.0349
1 8 57 26.3537 0.0445
1 8 59 30.2980 -0.1877
1 8 61 -4.5845 -0.1534
1 9 0 4.1269 -3.0079
1 9 2 -111.4143 -3.8336
1 9 4 53.5176 2.2761
1 9 6 -114.4711 1.2718
1 9 8 -126.5035 -0.9338
1 9 10 43.5191 0.5553
1 9 12 -23.5543 0.2595
1 9 14 -71.5229 -0.3131
1 9 16 -81.4141 0.3390
1 9 18 11.0602 -0.5036
1 9 20 -8.9572 -0.0246
1 9 22 40.7263 0.4021
1 9 24 26.3842 -0.1746
1 9 26 -19.0285 0.1810
1 9 28 -21.3596 0.1569
1 9 30 -13.8107 -0.0459
1 9 32 -8.9076 0.1776
1 9 34 1.9210 -0.0788
1 9 36 -8.9540 -0.0356
1 9 38 0.6319 0.1225
1 9 40 -7.9196 0.0915
1 9 42 -10.0880 0.2049
1 9 44 -11.2511 -0.0075
1 9 46 -5.6217 -0.0856
1 9 48 20.2868 0.0409
1 9 50 -10.9323 -0.0190
1 9 52 3.4896 0.0496
1 9 56 2.2578 -0.1111
1 9 58 -24.7423 0.3131
1 9 60 18.0079 0.0351
1 9 62 -23.8740 -0.1816
1 10 1 51.3670 -2.3839
1 10 3 56.5535 -0.0124
1 10 5 57.2997 0.7222
1 10 7 223.7127 1.0298
1 10 9 64.4352 -0.6776
1 10 11 -29.6386 -0.4744
1 10 13 105.5217 0.9574
1 10 15 57.4716 0.2796
1 10 17 2.6885 -0.2012
1 10 19 86.3875 -0.2582
1 10 21 -17.3562 -0.3273
1 10 23 -38.8151 0.5306
1 10 25 36.7175 0.2402
1 10 27 2.7821 -0.3048
1 10 29 -13.4287 0.0334
1 10 31 22.6594 -0.1383
1 10 33 -7.0585 0.0846
1 10 35 8.8432 0.2257
1 10 37 -15.5849 -0.2142
1 10 39 -37.9529 0.0343
1 10 41 37.0041 -0.0601
1 10 43 10.8329 -0.1802
1 10 45 -23.3689 0.2108
1 10 47 -20.7194 -0.0907
1 10 49 19.3510 -0.0804
1 10 51 -17.8549 0.0873
1 10 53 9.8410 -0.0772
1 10 55 -32.7955 0.1003
1 10 57 8.1437 -0.0711
1 10 59 -36.1112 -0.0732
1 10 61 14.4037 0.3263
1 11 0 68.6563 1.4287
1 11 2 -141.9246 -2.8305
1 11 4 -49.0943 2.7050
1 11 6 -57.8743 0.8267
1 11 8 -138.7089 -1.7519
1 11 10 35.8431 -0.2268
1 11 12 -29.7676 -0.3321
1 11 14 -182.5246 0.2862
1 11 16 42.2103 1.0155
1 11 18 -19.9110 -0.9713
1 11 20 -37.9448 -0.6799
1 11 22 -36.0523 0.3542
1 11 24 19.8212 0.1211
1 11 26 -13.2370 0.3927
1 11 28 6.0611 -0.1390
1 11 30 1.1295 -0.3709
1 11 32 2.0368 0.2572
1 11 34 -6.9501 0.0746
1 11 36 9.4499 0.0969
1 11 38 6.7236 0.0139
1 11 40 9.7333 -0.2472
1 11 42 -22.3362 0.1527
1 11 44 -32.7127 0.1605
1 11 46 17.4161 0.0501
1 11 48 -18.3931 -0.0029
1 11 50 17.0225 -0.2488
1 11 52 -26.0795 0.0776
1 11 54 1.0500 0.1669
1 11 56 0.7457 -0.1808
1 11 58 3.8652 0.0653
1 11 60 -20.2550 -0.1925
1 12 1 39.4190 -0.2698
1 12 3 36.5805 -0.3562
1 12 5 2.0867 -0.2808
1 12 7 27.6946 1.3508
1 12 9 -82.0024 0.8625
1 12 11 31.3537 -0.0920
1 12 13 -38.7670 -0.1867
1 12 15 52.4023 -0.6452
1 12 17 -66.9635 0.2369
1 12 19 29.3605 0.9171
1 12 21 42.7413 0.3916
1 12 23 3.0094 0.1253
1 12 25 43.5609 -0.3761
1 12 27 10.4583 -0.1341
1 12 29 6.5462 0.5888
1 12 31 6.7158 0.1992
1 12 33 8.3820 0.0214
1 12 35 11.0554 -0.0117
1 12 37 4.4835 -0.1602
1 12 39 -20.6662 0.3436
1 12 41 51.1215 0.1479
1 12 43 15.9371 -0.1700
1 12 45 1.3497 0.0581
1 12 47 0.0797 -0.0491
1 12 49 4.7244 0.1635
1 12 51 10.2651 0.0454
1 12 53 -14.0689 -0.2617
1 12 55 18.0285 0.0147
1 12 57 -45.1684 -0.0804
1 12 59 6.4463 0.4083
1 12 61 9.1957 0.3686
1 13 0 27.7391 3.9780
1 13 2 -6.8344 -3.0730
1 13 4 3.6132 0.6891
1 13 6 14.7140 0.9757
1 13 8 70.3464 0.8491
1 13 10 68.7790 1.5633
1 13 12 60.9703 -0.4698
1 13 14 31.0239 -1.0708
1 13 16 172.1559 0.3485
1 13 18 49.6858 0.5628
1 13 20 -63.1997 1.0157
1 13 22 -10.1975 0.3367
1 13 24 -4.4129 -0.8970
1 13 26 1.0689 -0.1672
1 13 28 13.5026 0.3710
1 13 30 -30.5221 0.3948
1 13 32 -8.1090 0.3007
1 13 34 -44.8233 -0.3531
1 13 36 8.9048 -0.1010
1 13 38 31.0363 0.2701
1 13 40 27.7145 0.0360
1 13 42 -31.1248 -0.0017
1 13 44 -10.5495 -0.2867
1 13 46 25.0333 -0.0834
1 13 48 -5.0320 0.3432
1 13 50 -11.2025 -0.0279
1 13 52 -8.2866 -0.1493
1 13 54 -9.1263 -0.1448
1 13 56 -10.1279 -0.1533
1 13 58 4.3471 0.3543
1 13 60 -12.9376 -0.0429
1 14 1 10.0442 -3.1201
1 14 3 -46.0437 0.2015
1 14 5 -35.5255 1.0641
1 14 7 7.7401 0.3249
1 14 9 -20.5622 -1.3279
1 14 11 -7.5585 -0.8148
1 14 13 -6.5040 0.5120
1 14 15 40.1022 0.3332
1 14 17 -30.9552 -0.1130
1 14 19 6.7846 -0.6511
1 14 21 36.1608 -0.6643
1 14 23 25.8773 0.2305
1 14 25 12.2782 0.3371
1 14 27 43.9524 0.0525
1 14 29 -0.8581 -0.1574
1 14 31 20.0352 -0.4036
1 14 33 2.4865 0.0790
1 14 35 8.8209 0.1813
1 14 37 14.5195 -0.1157
1 14 39 -32.8846 0.0003
1 14 41 -18.5994 -0.1036
1 14 43 14.8425 0.0251
1 14 45 -26.0711 0.1547
1 14 47 -10.8568 -0.1585
1 14 49 25.4856 -0.0194
1 14 51 -6.1847 -0.1378
1 14 53 -13.8222 -0.0306
1 14 55 -26.2924 0.2707
1 14 57 -4.3024 -0.3015
1 14 59 -22.8604 -0.0972
1 15 0 23.9350 -6.0069
1 15 2 74.7147 -2.2257
1 15 4 -48.7089 2.3178
1 15 6 8.3089 0.7222
1 15 8 47.4676 -1.6763
1 15 10 54.7515 -0.8909
1 15 12 31.6694 0.1690
1 15 14 62.2860 1.0086
1 15 16 61.2847 0.4883
1 15 18 40.5133 -1.2357
1 15 20 -23.6067 -0.7612
1 15 22 0.3155 0.2024
1 15 24 -26.2516 0.6998
1 15 26 -29.4367 0.6637
1 15 28 -2.8817 -0.3864
1 15 30 -5.2851 -0.6057
1 15 32 -2.3197 0.0412
1 15 34 12.1689 0.1360
1 15 36 -19.0822 0.1644
1 15 38 -5.2201 -0.1211
1 15 40 11.6376 -0.2239
1 15 42 -18.8001 0.1546
1 15 44 0.9649 0.0394
1 15 46 10.3404 -0.1308
1 15 48 -10.5126 -0.1022
1 15 50 6.8186 -0.1377
1 15 52 -32.2478 0.1903
1 15 54 0.9663 0.1178
1 15 56 -2.1802 -0.3243
1 15 58 -32.4892 -0.1476
1 16 1 -16.4160 4.4352
1 16 3 -14.1421 1.4010
1 16 5 -32.0398 -0.4576
1 16 7 -15.9453 -0.4647
1 16 9 62.5369 0.1138
1 16 11 -11.0912 0.5171
1 16 13 -69.2225 0.5060
1 16 15 -52.1981 0.1625
1 16 17 -15.4779 0.1340
1 16 19 13.5452 0.0988
1 16 21 -42.6465 0.1000
1 16 23 -55.7091 0.1694
1 16 25 0.3827 0.1259
1 16 27 -3.6996 0.2117
1 16 29 10.1505 0.1729
1 16 31 -14.4243 -0.0468
1 16 33 -9.9579 0.0233
1 16 35 16.3556 -0.0665
1 16 37 -9.1430 0.0149
1 16 39 10.8810 0.2422
1 16 41 4.8083 0.0308
1 16 43 -22.4663 -0.0198
1 16 45 5.8952 -0.0737
1 16 47 18.0268 -0.1676
1 16 49 1.4753 0.2194
1 16 51 34.0066 -0.0188
1 16 53 -10.4411 -0.1892
1 16 55 6.7114 -0.0321
1 16 57 30.5695 -0.3201
1 17 0 -16.7689 3.6668
1 17 2 5.7463 0.6010
1 17 4 -12.4779 -0.2495
1 17 6 -25.2700 -0.1323
1 17 8 -24.2475 0.7236
1 17 10 6.2641 0.7497
1 17 12 3.7392 -0.1362
1 17 14 13.3481 -0.3535
1 17 16 34.9266 0.1711
1 17 18 -7.4997 0.5862
1 17 20 18.1310 0.5443
1 17 22 22.7889 -0.2793
1 17 24 4.9954 -0.4870
1 17 26 53.7641 0.0104
1 17 28 1.2871 0.2803
1 17 30 24.7920 0.2560
1 17 32 9.1692 -0.0088
1 17 34 -16.6028 -0.2238
1 17 36 -11.3859 -0.0365
1 17 38 -5.4613 -0.0001
1 17 40 15.3477 0.0545
1 17 42 -7.3117 0.1315
1 17 44 2.3128 -0.0272
1 17 46 -4.5337 0.0039
1 17 48 -14.0369 0.0762
1 17 50 -36.6313 -0.1440
1 17 52 2.4213 -0.1773
1 17 54 -12.4635 -0.0088
1 17 56 -8.8454 0.1254
1 17 58 -36.1706 0.1699
1 18 1 -4.2098 -5.5407
1 18 3 -30.0288 -1.7938
1 18 5 -13.6507 0.9247
1 18 7 30.7445 1.4194
1 18 9 -1.6579 0.6199
1 18 11 -43.1302 -0.4212
1 18 13 1.8832 -1.0835
1 18 15 -24.4079 -0.5781
1 18 17 -0.4081 0.4053
1 18 19 19.5391 0.4215
1 18 21 13.4935 0.1907
1 18 23 -30.0606 -0.1978
1 18 25 -6.4587 -0.3504
1 18 27 -30.8048 -0.1243
1 18 29 -12.2134 -0.0247
1 18 31 14.9002 0.1611
1 18 33 3.7105 0.2385
1 18 35 -20.9437 -0.0721
1 18 37 2.3170 -0.1864
1 18 39 -5.2066 -0.1443
1 18 41 -2.2110 -0.1391
1 18 43 -41.4624 0.1099
1 18 45 -0.7685 0.0571
1 18 47 4.3327 -0.1072
1 18 49 -8.6780 -0.0214
1 18 51 -12.0559 -0.1477
1 18 53 -1.7598 -0.0248
1 18 55 14.1511 0.1759
1 18 57 -16.4159 -0.1259
1 19 0 20.3214 1.0156
1 19 2 -18.5121 1.1209
1 19 4 -14.1895 -1.2505
1 19 6 -3.4469 -0.5574
1 19 8 3.7311 0.6223
1 19 10 -13.3576 0.2958
1 19 12 6.8826 -0.0423
1 19 14 -4.7538 -0.2254
1 19 16 -9.0628 -0.1658
1 19 18 -40.8538 0.4360
1 19 20 -34.3365 0.3338
1 19 22 9.8398 0.1033
1 19 24 12.0973 0.0256
1 19 26 -13.3003 -0.1976
1 19 28 27.2128 -0.1078
1 19 30 4.3186 0.1139
1 19 32 -46.3396 -0.0180
1 19 34 -18.0327 -0.0285
1 19 36 -38.7771 0.0124
1 19 38 16.3477 -0.0598
1 19 40 -10.4716 -0.0349
1 19 42 41.4587 -0.0921
1 19 44 -14.2852 -0.1251
1 19 46 15.4371 -0.0125
1 19 48 -10.6517 0.0216
1 19 50 -3.6561 0.1421
1 19 52 -11.5320 0.0433
1 19 54 1.7168 -0.1979
1 19 56 19.4619 -0.1269
1 20 1 -5.0035 5.6578
1 20 3 -17.4205 0.5957
1 20 5 -12.8701 -1.1341
1 20 7 -33.4706 -1.1683
1 20 9 -35.8218 -0.0557
1 20 11 -12.4770 0.4150
1 20 13 -0.5474 0.1764
1 20 15 -4.7589 0.2702
1 20 17 -25.8280 0.0256
1 20 19 -13.9883 -0.2903
1 20 21 -8.4060 -0.1877
1 20 23 5.3615 -0.0095
1 20 25 -6.4424 0.1564
1 20 27 -8.5549 0.1855
1 20 29 -5.0182 -0.0318
1 20 31 13.4688 -0.2049
1 20 33 -16.9437 -0.1459
1 20 35 -4.8143 0.0726
1 20 37 -38.1460 0.2765
1 20 41 -27.9809 -0.1609
1 20 43 -23.6841 -0.1347
1 20 45 16.0864 -0.1020
1 20 47 31.9635 0.0211
1 20 49 -24.9253 0.0991
1 20 53 -12.8372 0.1173
1 20 55 -11.5289 0.1526
1 21 0 50.6785 -5.5299
1 21 2 11.1243 -0.3260
1 21 4 -39.6699 0.5279
1 21 6 51.5206 1.1007
1 21 8 23.2496 -0.0931
1 21 10 -14.7442 -0.7885
1 21 12 -4.1485 0.0301
1 21 14 -2.1010 0.3666
1 21 16 -30.2297 0.0907
1 21 18 -7.6315 -0.0385
1 21 20 -2.7706 -0.4928
1 21 22 -22.5653 -0.1416
1 21 24 -12.1048 0.3453
1 21 26 -12.6738 0.0697
1 21 28 -10.9317 -0.1762
1 21 30 -2.3165 -0.2774
1 21 32 -2.3304 -0.1398
1 21 34 -28.0941 0.3436
1 21 36 -5.2531 0.2087
1 21 38 14.9528 -0.1872
1 21 40 -9.7005 -0.1270
1 21 42 -20.6182 0.0179
1 21 44 -15.4784 0.1902
1 21 46 -24.8599 0.0596
1 21 50 -44.6027 0.0114
1 21 54 40.3614 0.0501
1 22 1 -1.7811 -2.1276
1 22 3 -53.2310 0.5934
1 22 5 25.5692 1.3108
1 22 7 17.3189 0.3717
1 22 9 22.3224 0.0324
1 22 11 15.3967 0.1827
1 22 13 12.5740 -0.0856
1 22 15 19.8948 -0.0675
1 22 17 12.5567 0.0881
1 22 19 36.0862 0.0490
1 22 21 27.2832 -0.0009
1 22 23 -8.3162 -0.0676
1 22 25 8.5489 -0.1381
1 22 27 1.0143 -0.2200
1 22 29 40.7017 -0.1417
1 22 31 -15.0523 0.0283
1 22 33 -17.9650 0.1151
1 22 35 -8.1534 0.0536
1 22 37 5.7630 -0.1216
1 22 39 -13.3407 -0.2013
1 22 41 -8.6874 0.0913
1 22 43 -4.3341 0.2653
1 22 45 -15.5848 0.0503
1 22 51 -46.8369 0.0047
1 23 0 35.3865 9.0990
1 23 2 7.2583 2.3614
1 23 4 6.2037 -3.1433
1 23 6 14.9574 -1.3884
1 23 8 -12.4959 0.7145
1 23 10 3.1814 0.8693
1 23 12 16.0915 0.6122
1 23 14 -18.3428 -0.5629
1 23 16 -9.6025 -0.5770
1 23 18 -10.9491 0.3828
1 23 20 5.6903 0.1954
1 23 22 -18.1593 -0.0638
1 23 24 -12.0530 -0.2309
1 23 26 15.2067 -0.2329
1 23 28 -23.2511 0.3377
1 23 30 15.4758 0.2806
1 23 32 3.5197 -0.1708
1 23 34 -12.2742 -0.3154
1 23 38 -11.6606 0.1739
1 23 40 47.7421 0.2247
1 23 42 26.5101 -0.2017
1 23 44 -23.1895 -0.2047
1 23 46 14.6678 -0.1038
1 23 50 20.5773 0.1913
1 23 52 13.2028 -0.0167
1 24 1 -1.3377 4.1433
1 24 3 -14.3988 -0.8947
1 24 5 8.7030 -2.2378
1 24 7 35.9184 -0.9054
1 24 9 -8.2436 0.6357
1 24 11 -3.5393 0.5801
1 24 13 13.4536 -0.2419
1 24 15 -6.2545 -0.4754
1 24 17 3.8949 -0.0304
1 24 19 34.4596 0.1719
1 24 21 -2.9823 0.0417
1 24 23 -1.8838 -0.2516
1 24 25 27.1897 -0.1807
1 24 27 -9.9259 0.1027
1 24 29 35.1126 0.1655
1 24 31 7.9101 -0.1831
1 24 33 34.1320 -0.3920
1 24 35 16.8399 -0.0487
1 24 37 -36.0797 0.1713
1 24 39 17.8844 0.1453
1 24 41 -15.3267 -0.1148
1 24 49 20.1135 0.1000
1 24 51 14.2721 -0.0230
1 25 0 19.7579 -3.0936
1 25 2 0.4797 0.6807
1 25 4 -18.1737 1.2367
1 25 6 -18.7294 0.5688
1 25 8 -4.1305 -0.8872
1 25 10 4.0700 -0.8843
1 25 12 14.8783 0.1503
1 25 14 22.5894 0.2715
1 25 16 -11.8427 0.1544
1 25 18 -5.2977 -0.0467
1 25 20 15.4275 -0.3749
1 25 22 -5.2221 -0.1429
1 25 24 16.9313 0.0447
1 25 26 11.4211 0.0084
1 25 28 -15.3387 0.0047
1 25 30 -29.6673 -0.1666
1 25 32 10.3327 0.0090
1 25 34 20.2732 0.2903
1 25 36 15.0430 -0.0070
1 25 38 -9.9344 -0.1667
1 25 40 28.5239 -0.0807
1 25 42 72.9480 0.0339
1 25 44 -0.8383 0.1953
1 25 48 -6.9305 -0.0856
1 26 1 -18.3176 -4.8819
1 26 3 -0.6872 0.1846
1 26 5 -3.2515 1.9825
1 26 7 10.8669 0.9406
1 26 9 -24.4860 -0.3356
1 26 11 29.2488 -0.5363
1 26 13 -20.8114 0.0202
1 26 15 -18.4785 0.2967
1 26 17 9.0434 0.0837
1 26 19 -19.4378 -0.0494
1 26 21 -23.5558 -0.0271
1 26 23 0.6036 0.1087
1 26 25 34.1834 -0.0328
1 26 27 19.9127 -0.2242
1 26 29 -6.3216 -0.0535
1 26 31 0.0608 0.1999
1 26 33 17.2380 0.2714
1 26 35 -41.8167 -0.0204
1 26 37 -14.9768 -0.4125
1 26 39 9.2179 -0.1980
1 26 41 -17.6071 0.1396
1 26 43 -8.6551 0.1898
1 26 47 -20.3158 -0.0037
1 27 0 -12.6588 -1.1370
1 27 2 15.8837 -1.7130
1 27 4 -7.6147 -1.3866
1 27 6 -2.9618 0.7589
1 27 8 -24.9241 0.8726
1 27 10 -6.4506 0.2191
1 27 12 -31.1960 -0.3073
1 27 14 10.5126 -0.5824
1 27 16 -20.5462 -0.1631
1 27 18 -8.5036 0.1600
1 27 20 -8.8133 0.2436
1 27 22 8.0170 0.2318
1 27 24 3.0134 -0.2244
1 27 26 17.4853 -0.2952
1 27 28 -7.5165 -0.0864
1 27 30 17.5830 0.0316
1 27 32 -17.7382 0.1462
1 27 34 -16.3842 -0.0011
1 27 36 -8.2185 -0.1278
1 27 44 -12.2609 0.0126
1 27 46 14.0666 0.0512
1 28 1 -7.9738 5.0734
1 28 3 -20.1479 0.2897
1 28 5 -21.2081 -1.7414
1 28 7 10.6150 -1.1740
1 28 9 20.6601 -0.0566
1 28 11 -12.1333 0.5099
1 28 13 -13.7963 0.3545
1 28 15 -0.4457 0.0145
1 28 17 0.7824 -0.4184
1 28 19 0.3284 -0.3998
1 28 21 28.8271 -0.0189
1 28 23 -2.4939 0.2094
1 28 27 -24.6147 0.1302
1 28 29 -16.6917 -0.0073
1 28 31 36.2180 -0.1946
1 28 33 -9.3528 -0.0831
1 28 35 -53.5900 0.0968
1 28 37 -7.2077 0.1865
1 28 39 -10.4687 0.1126
1 28 41 27.3231 -0.1174
1 29 0 10.0405 4.8550
1 29 2 14.5636 2.1643
1 29 4 6.3919 -0.0079
1 29 6 -31.8831 -1.3813
1 29 8 -17.5638 -0.9242
1 29 10 33.0485 0.0585
1 29 12 4.2443 0.7302
1 29 14 10.8917 0.5416
1 29 16 14.1954 -0.1378
1 29 18 -11.4881 -0.6379
1 29 20 3.6544 -0.5410
1 29 24 -0.5447 0.1859
1 29 26 -17.0407 0.2487
1 29 32 -7.3104 -0.2472
1 29 34 -2.8644 -0.1671
1 29 36 -20.0962 -0.0818
1 29 38 -4.6384 0.1388
1 29 40 11.2058 0.1855
1 29 42 0.8718 0.1164
1 30 1 0.7740 -1.4977
1 30 3 9.9087 -0.5427
1 30 5 21.4360 0.1165
1 30 7 21.5976 0.3865
1 30 9 17.2618 0.2750
1 30 11 -21.6525 -0.0533
1 30 13 -3.0268 -0.3969
1 30 15 -0.2735 -0.4029
1 30 17 18.0997 -0.0525
1 30 19 -16.3325 0.2059
1 30 21 20.5486 0.0631
1 30 23 26.5877 -0.5023
1 30 27 -6.3681 0.0184
1 30 29 31.8622 0.2811
1 30 31 -9.0439 0.0966
1 30 37 -10.9029 -0.0077
1 30 39 -57.2592 0.1434
1 30 41 -8.5558 0.0986
1 31 0 2.9704 -4.0211
1 31 2 4.9033 -0.8428
1 31 4 -10.4108 0.5290
1 31 6 -8.7561 0.4722
1 31 8 8.4569 0.3381
1 31 10 -2.1560 -0.1865
1 31 12 1.5661 -0.6321
1 31 14 -7.1290 -0.2433
1 31 16 -1.5957 0.1468
1 31 18 23.9991 0.2419
1 31 20 -17.1679 0.2746
1 31 22 30.3508 -0.0640
1 31 24 -8.9319 -0.1545
1 31 26 -38.8259 0.0447
1 31 28 19.5814 0.0847
1 31 32 40.2219 0.1353
1 31 34 -36.7119 -0.0193
1 32 1 -10.1006 -3.8255
1 32 3 6.7703 0.1124
1 32 5 28.4434 1.3227
1 32 7 -2.2189 0.0840
1 32 9 1.4900 -0.6855
1 32 11 16.3859 -0.3730
1 32 13 23.5705 0.3543
1 32 15 -5.9623 0.5095
1 32 17 14.6410 -0.2081
1 32 19 -5.5352 -0.6651
1 32 21 -16.8183 -0.1960
1 32 23 -46.5364 0.3176
1 32 25 16.9845 0.3603
1 32 27 6.2466 -0.1291
1 32 29 25.6490 -0.3906
1 32 31 -29.1645 -0.0035
1 32 33 -24.6126 0.2695
1 32 35 -31.1372 0.2044
1 32 37 -35.6946 -0.0647
1 33 0 -20.6852 -1.3178
1 33 2 -17.7302 -0.3431
1 33 4 -11.4362 0.1349
1 33 6 25.7500 -0.2303
1 33 8 7.2740 -0.2213
1 33 10 -0.3943 -0.0807
1 33 12 2.1337 0.0118
1 33 14 -12.3436 0.2544
1 33 16 4.7366 -0.0939
1 33 18 -1.8739 -0.3174
1 33 20 24.3125 0.0227
1 33 22 10.4305 0.0965
1 33 24 18.5093 0.2384
1 33 26 17.7088 -0.0227
1 33 28 -33.9614 -0.3628
1 33 30 17.4358 -0.0716
1 33 34 58.3350 0.0385
1 34 1 11.1123 5.0485
1 34 3 7.0840 0.5122
1 34 5 -10.3781 -1.3486
1 34 7 -13.9717 -0.6891
1 34 9 21.2124 0.4878
1 34 11 -11.4024 0.3854
1 34 13 0.9515 -0.4140
1 34 15 16.4102 -0.4502
1 34 17 -12.9408 -0.0487
1 34 19 -19.2171 0.3418
1 34 21 15.9553 0.0509
1 34 23 -4.9729 -0.3781
1 34 25 -24.6242 -0.3323
1 34 27 6.9373 -0.0835
1 34 29 27.8648 -0.1429
1 34 31 -80.2807 0.0503
1 35 0 38.2631 0.5781
1 35 2 -2.6576 0.4137
1 35 4 7.1030 0.0096
1 35 6 -6.5639 -0.3209
1 35 8 23.7440 0.5230
1 35 10 11.4891 0.2116
1 35 12 -0.7064 -0.2145
1 35 14 12.3863 -0.0767
1 35 16 3.3987 -0.0562
1 35 18 22.9056 0.1434
1 35 20 -9.9521 0.1805
1 35 22 -13.2932 -0.0262
1 35 24 11.7777 0.0847
1 35 26 -13.8142 0.0435
1 35 28 5.0899 0.0733
1 36 1 -5.7973 -4.3724
1 36 3 -13.2607 -0.5463
1 36 5 11.6039 1.1173
1 36 7 -11.6459 0.8471
1 36 9 27.8258 -0.0758
1 36 11 12.1674 -0.2773
1 36 13 -32.7943 0.1914
1 36 15 -15.2440 0.6037
1 36 17 11.9715 0.2354
1 36 19 -9.5897 0.0445
1 36 21 -25.5318 0.3891
1 36 23 -22.8473 0.2439
1 36 25 16.3518 0.0312
1 37 0 18.0873 0.4454
1 37 2 10.6683 0.8163
1 37 4 10.1875 0.4272
1 37 6 6.9885 -0.2136
1 37 8 5.2106 -0.4200
1 37 10 21.4658 -0.2481
1 37 12 0.3243 0.3092
1 37 14 14.8980 0.5856
1 37 16 7.8028 0.0672
1 37 18 27.7008 -0.2743
1 37 20 2.6697 -0.2285
1 38 1 -16.8772 2.3021
1 38 3 -0.8159 0.6476
1 38 5 -13.4299 -0.1859
1 38 7 -2.4068 -0.5606
1 38 9 -21.2131 -0.0507
1 38 11 -6.3420 0.3774
1 38 13 -12.3356 0.7814
1 38 15 9.4201 0.4979
1 39 0 5.5079 -2.7553
1 39 2 -0.6575 -0.8384
1 39 4 14.6806 0.3099
1 39 6 41.0683 0.7779
1 39 8 14.4461 0.3578
2 1 9 110.2331 0.1461
2 1 11 -256.3805 -0.5418
2 1 13 -40.5640 -1.2621
2 1 15 40.6855 0.2059
2 1 17 3.1002 0.2278
2 1 19 28.5641 -0.2472
2 1 21 -53.1663 0.2699
2 1 23 -48.9997 -0.3197
2 1 25 63.3831 -0.2477
2 1 27 5.6134 -0.1046
2 1 31 54.9739 0.2050
2 1 33 22.2104 0.2617
2 1 37 15.8660 -0.0268
2 1 39 -38.8846 -0.5062
2 1 41 -22.9409 -0.1716
2 1 43 3.8564 0.2792
2 1 45 -42.0920 -0.0316
2 1 49 -1.1851 -0.1379
2 1 51 9.8516 -0.1629
2 1 55 -51.4063 0.1317
2 1 57 -32.4028 -0.0191
2 1 59 0.4817 -0.0738
2 1 63 -53.6973 0.2294
2 2 12 -149.9710 -0.8039
2 2 14 25.0566 0.0492
2 2 16 -14.0389 -0.9786
2 2 18 -35.8903 0.3102
2 2 22 19.7428 -0.3465
2 2 24 -34.6199 0.4199
2 2 26 -37.6251 -0.4590
2 2 28 5.6571 -0.5298
2 2 30 -1.2368 0.0736
2 2 32 -24.4538 -0.1129
2 2 34 23.0603 0.2946
2 2 36 -18.7201 -0.0487
2 2 38 -13.0289 -0.5251
2 2 40 31.7498 -0.0935
2 2 42 30.3311 -0.0974
2 2 44 0.6576 0.1874
2 2 46 -7.5343 0.1040
2 2 50 8.1708 0.0333
2 2 52 -14.2999 -0.0803
2 2 54 -23.0937 0.1302
2 2 56 21.4262 0.2500
2 2 58 -5.0769 -0.3052
2 3 7 -375.6929 -0.2439
2 3 11 136.7703 0.4379
2 3 13 10.1349 -0.6322
2 3 15 -175.3911 0.0363
2 3 19 -102.1214 -0.1010
2 3 21 -90.7012 0.4405
2 3 23 -145.6620 -0.0334
2 3 25 -26.2664 0.0180
2 3 27 36.0785 0.1097
2 3 29 -13.7524 -0.2289
2 3 31 -38.7398 0.0017
2 3 33 -31.9403 -0.1627
2 3 35 -35.8800 -0.1580
2 3 37 -10.2735 0.2783
2 3 41 4.3586 0.0426
2 3 43 -32.6283 0.1384
2 3 47 -11.5566 0.1703
2 3 49 -4.3961 0.0721
2 3 51 2.9025 -0.0425
2 3 53 6.9933 0.1120
2 3 55 18.7020 -0.0719
2 3 59 6.4036 0.1737
2 3 61 -63.0914 0.2345
2 4 6 185.0818 0.1606
2 4 8 -208.9419 0.8107
2 4 10 18.7094 -0.3484
2 4 14 5.4177 0.4458
2 4 16 117.6237 -0.2322
2 4 18 -34.6562 0.2363
2 4 22 -8.7706 -0.4091
2 4 24 34.8916 0.3257
2 4 26 -29.6169 0.0568
2 4 28 16.7101 -0.0738
2 4 30 -38.8829 0.0601
2 4 34 34.3807 0.1472
2 4 36 63.5853 0.0699
2 4 38 -61.9813 -0.1640
2 4 40 0.1840 0.1120
2 4 42 12.5525 -0.0463
2 4 46 2.0065 0.0982
2 4 56 -16.8342 0.1964
2 4 58 4.8335 -0.0993
2 4 60 4.4552 0.0846
2 4 64 25.5101 -0.1056
2 5 3 167.2417 1.2180
2 5 5 56.1822 -1.8512
2 5 7 222.1043 -2.1028
2 5 9 -75.6656 -0.0740
2 5 11 -43.5367 1.0858
2 5 13 21.9058 0.4768
2 5 15 -82.8149 -0.1513
2 5 17 115.3903 -0.2086
2 5 21 13.2101 -0.1938
2 5 25 27.5662 0.0891
2 5 27 1.7187 0.3528
2 5 29 -16.1582 0.0204
2 5 31 28.6134 -0.1669
2 5 33 19.3663 -0.2012
2 5 37 0.4924 0.0222
2 5 43 7.9236 -0.0060
2 5 45 -2.5839 -0.1780
2 5 49 -22.3663 0.0122
2 5 51 12.8374 0.0494
2 5 53 13.7698 -0.0345
2 5 59 31.9287 -0.1128
2 5 61 10.1442 -0.0118
2 6 0 2.9423 6.8376
2 6 2 -27.0609 1.0789
2 6 4 -15.1587 -1.9395
2 6 6 -464.8371 -1.2304
2 6 8 100.8494 0.7877
2 6 10 225.2581 1.1107
2 6 12 132.0249 0.1786
2 6 14 47.1804 -0.8673
2 6 16 13.5607 -0.8400
2 6 18 20.3112 0.2625
2 6 20 40.6772 0.5057
2 6 22 -8.3221 -0.0385
2 6 24 40.9393 -0.3499
2 6 26 11.3431 -0.2131
2 6 28 27.8930 0.2566
2 6 30 9.3363 0.3506
2 6 32 -10.7095 -0.2182
2 6 34 -40.0612 -0.3466
2 6 36 21.7595 -0.1158
2 6 38 24.2862 0.2343
2 6 40 9.2141 0.2887
2 6 42 -20.3747 -0.1526
2 6 44 -7.0776 -0.3057
2 6 48 23.9478 0.1283
2 6 50 -35.2858 0.1548
2 6 52 30.0270 -0.1385
2 6 54 4.1355 -0.2335
2 6 58 -69.1018 0.1006
2 6 60 7.1532 0.0253
2 7 1 138.7573 -4.1433
2 7 3 -90.5836 -0.8124
2 7 5 139.0836 0.9652
2 7 7 127.1494 1.7327
2 7 9 55.7455 -0.0166
2 7 11 -186.6795 -1.0936
2 7 13 -101.6116 -0.4803
2 7 15 129.8530 -0.1605
2 7 17 -6.5515 0.0492
2 7 19 -12.4049 0.2198
2 7 21 12.8149 0.0883
2 7 23 102.8904 0.1178
2 7 25 -29.6746 -0.1359
2 7 27 26.0198 -0.4431
2 7 29 29.3515 -0.0263
2 7 31 9.0491 0.2271
2 7 33 -1.5939 0.1282
2 7 35 -6.0720 0.0447
2 7 37 23.1651 -0.0643
2 7 39 -50.4988 0.0143
2 7 43 11.0759 -0.0507
2 7 47 -11.9203 0.0530
2 7 49 16.2535 0.0766
2 7 51 28.5798 0.0424
2 7 53 -32.7209 -0.1159
2 7 55 85.1123 0.0386
2 7 57 -116.2150 0.1372
2 7 59 -16.5979 0.1383
2 7 63 39.4595 -0.2600
2 8 0 -21.0965 -5.0526
2 8 2 -6.4463 -0.1921
2 8 4 39.8346 3.5893
2 8 6 -79.9728 1.1023
2 8 8 -148.8759 -2.1543
2 8 10 -159.8072 -1.4672
2 8 12 91.9165 0.3409
2 8 14 103.0921 1.3444
2 8 16 -52.0618 0.7927
2 8 18 -52.5756 -1.0283
2 8 20 -10.9026 -1.0143
2 8 22 58.2917 0.1926
2 8 24 -17.2233 0.7659
2 8 26 23.7252 0.4876
2 8 28 21.1888 -0.3234
2 8 30 -9.3441 -0.4450
2 8 32 -17.4344 0.1586
2 8 34 12.5212 0.3885
2 8 38 -20.5850 -0.2250
2 8 40 20.5477 -0.2019
2 8 42 8.5257 0.2238
2 8 44 -19.3573 0.3419
2 8 46 9.9946 0.0529
2 8 48 -0.4733 -0.2439
2 8 50 -4.1464 -0.1090
2 8 52 -23.8459 0.2548
2 8 56 -25.5680 -0.0630
2 8 58 11.5520 -0.1166
2 8 60 -56.7915 -0.1707
2 8 62 -24.7577 -0.0410
2 9 1 27.4515 -2.2154
2 9 3 -22.2403 0.5836
2 9 5 20.5388 1.0534
2 9 7 188.5361 0.6301
2 9 9 182.3061 -0.3733
2 9 11 264.3390 0.1799
2 9 13 -95.5100 1.1147
2 9 15 103.7352 0.3014
2 9 17 37.4630 -0.3320
2 9 19 73.8712 -0.2600
2 9 21 58.8618 -0.2147
2 9 23 -36.7469 0.3664
2 9 25 -29.8529 0.3931
2 9 27 28.9595 0.1180
2 9 29 43.5693 0.1382
2 9 31 -32.5689 -0.1115
2 9 33 -7.0196 -0.0160
2 9 35 -33.1807 0.0919
2 9 37 45.4093 -0.0662
2 9 39 -1.0261 0.1215
2 9 41 43.7165 0.0940
2 9 43 -15.5390 0.0016
2 9 45 -9.1609 0.0954
2 9 47 20.8166 -0.1508
2 9 49 -3.6549 -0.1042
2 9 51 31.7810 0.0235
2 9 53 -22.4981 0.0022
2 9 55 18.7854 0.0478
2 9 57 -0.9624 -0.0922
2 9 59 -8.6248 -0.1394
2 9 61 -23.4253 0.0637
2 10 0 -30.6830 3.9831
2 10 2 -9.8951 -2.5986
2 10 4 -227.8091 -1.6855
2 10 6 17.0636 0.7273
2 10 8 30.0876 1.2712
2 10 10 -242.5513 1.1786
2 10 12 18.3331 -1.0338
2 10 14 -85.8720 -1.7542
2 10 16 71.5034 0.0036
2 10 18 39.2085 0.5801
2 10 20 -46.1618 1.0068
2 10 22 22.9385 0.2479
2 10 24 -51.1434 -0.9177
2 10 26 20.4202 -0.3833
2 10 28 32.4115 0.2019
2 10 30 -34.9103 0.4266
2 10 32 4.1324 0.2778
2 10 34 38.7631 -0.4031
2 10 36 -42.3506 -0.2026
2 10 38 -35.6959 0.1854
2 10 40 3.4009 0.1030
2 10 42 -30.2075 -0.0602
2 10 44 -6.1323 -0.2615
2 10 46 -9.3133 0.0287
2 10 48 -3.4370 0.2673
2 10 50 2.1908 0.0117
2 10 52 2.2920 -0.1498
2 10 54 1.0840 -0.1906
2 10 56 -22.5153 0.0606
2 10 58 -23.6687 0.5291
2 10 60 27.7718 0.1091
2 10 62 9.8999 -0.2708
2 11 1 153.0369 0.2870
2 11 3 36.4047 -0.7016
2 11 5 9.2410 -0.3634
2 11 7 93.8262 0.6933
2 11 9 234.1659 -0.0003
2 11 11 102.2325 -0.5851
2 11 13 291.8027 -0.3089
2 11 15 -153.1658 -0.5017
2 11 17 114.0018 -0.0457
2 11 19 26.2729 0.3609
2 11 21 7.0807 0.1209
2 11 23 -5.8452 0.0913
2 11 25 -12.7460 -0.2589
2 11 27 5.1017 -0.2275
2 11 29 81.1890 0.1802
2 11 31 -26.4631 0.0778
2 11 33 19.9989 0.0659
2 11 35 13.3765 0.0254
2 11 37 28.8773 -0.1005
2 11 39 10.2156 0.1924
2 11 41 -34.7202 0.0133
2 11 43 18.7659 -0.1366
2 11 45 -17.6572 0.0994
2 11 47 18.4066 0.0870
2 11 49 -29.5275 0.1550
2 11 51 -4.1567 -0.0096
2 11 53 -30.5552 -0.2059
2 11 55 13.7604 0.0713
2 11 57 -8.8686 0.0534
2 11 59 14.0659 0.2068
2 11 61 -7.6218 0.2154
2 12 0 -60.9552 -0.7787
2 12 2 -19.8603 -0.2494
2 12 4 27.1840 2.1134
2 12 6 0.6940 0.0963
2 12 8 29.8651 -1.6792
2 12 10 29.2999 -0.3489
2 12 12 -3.1150 0.3820
2 12 14 3.5773 0.7419
2 12 16 -17.3007 0.4358
2 12 18 -8.6831 -0.8354
2 12 20 77.9091 -0.4004
2 12 22 68.5033 0.2936
2 12 24 -41.8406 0.2888
2 12 26 -17.0099 0.4416
2 12 28 37.0487 -0.1836
2 12 30 24.9701 -0.3643
2 12 32 -56.0466 0.1113
2 12 34 10.7039 0.1123
2 12 36 -11.1102 0.2475
2 12 38 9.0772 0.1490
2 12 40 -40.6702 -0.0655
2 12 42 10.4640 0.1677
2 12 44 43.2469 0.0541
2 12 46 -10.1501 -0.0260
2 12 48 -27.2306 0.0280
2 12 50 10.0649 -0.0732
2 12 52 4.1282 0.1308
2 12 54 17.3913 0.0737
2 12 56 -0.5932 -0.1427
2 12 58 7.3722 0.0010
2 12 60 2.0101 -0.1482
2 13 1 -14.2186 -0.0469
2 13 3 -11.8727 1.5402
2 13 5 50.4662 0.7999
2 13 7 14.0818 -0.4202
2 13 9 -59.7988 -1.3825
2 13 11 -125.7334 -0.3898
2 13 13 49.4116 0.7910
2 13 15 -104.9791 0.5016
2 13 17 0.8103 0.1139
2 13 19 -26.5541 -0.1240
2 13 21 -9.9741 -0.2947
2 13 23 -6.0519 0.0011
2 13 25 26.1723 0.1519
2 13 27 9.5150 0.2271
2 13 29 -24.9209 0.1199
2 13 31 34.1177 -0.1222
2 13 33 20.9781 0.0202
2 13 35 14.5577 0.0588
2 13 37 11.9743 -0.0274
2 13 39 -20.6390 0.1305
2 13 41 4.1566 0.0195
2 13 43 -26.0078 -0.0828
2 13 45 1.4950 -0.0990
2 13 47 -18.7230 -0.1052
2 13 49 34.5651 0.1651
2 13 51 1.6277 0.0190
2 13 53 -10.8666 -0.0283
2 13 55 8.3661 0.0632
2 13 57 13.4757 -0.3228
2 13 59 -38.5045 -0.0885
2 14 0 13.0737 4.5878
2 14 2 6.5252 0.5161
2 14 4 -25.1735 0.0937
2 14 6 51.7435 -0.4536
2 14 8 -16.9712 -1.2390
2 14 10 47.7944 -0.5131
2 14 12 35.6294 -0.0923
2 14 14 -84.7650 0.5907
2 14 16 1.5870 0.6653
2 14 18 -13.2182 -0.1285
2 14 20 3.5453 -0.1001
2 14 22 -6.2861 -0.0968
2 14 24 3.6092 0.0254
2 14 26 -13.7710 0.4647
2 14 28 -2.7311 0.1411
2 14 30 28.1327 0.0046
2 14 32 -8.5003 0.1469
2 14 34 -19.8260 -0.0645
2 14 36 12.4580 0.0261
2 14 38 -12.6753 0.0076
2 14 40 31.8729 -0.0544
2 14 42 18.8823 0.1484
2 14 44 10.6485 -0.0062
2 14 46 18.0506 -0.0887
2 14 48 -6.8503 0.0148
2 14 50 -1.8672 -0.1064
2 14 52 -13.4195 0.0052
2 14 58 18.6359 -0.1088
2 14 60 -37.6803 -0.1887
2 15 1 36.8489 -5.2523
2 15 3 -20.9854 -0.6796
2 15 5 -60.5959 1.2791
2 15 7 -3.3144 1.2297
2 15 9 -13.0770 0.0670
2 15 11 28.0857 -0.2352
2 15 13 -27.1333 0.1763
2 15 15 7.0260 0.2418
2 15 17 -20.5551 0.0854
2 15 19 50.4836 -0.0382
2 15 21 -24.3436 0.1796
2 15 23 -9.5544 0.4639
2 15 25 -2.2644 0.2437
2 15 27 1.6519 -0.1265
2 15 29 3.5858 -0.2176
2 15 31 -16.4899 0.1043
2 15 33 -11.9661 0.4326
2 15 35 9.3163 0.1675
2 15 37 11.3127 -0.0819
2 15 39 -15.0615 -0.1138
2 15 41 22.7836 -0.0967
2 15 43 -4.7037 0.1281
2 15 45 -6.9560 0.0779
2 15 47 14.1745 -0.1830
2 15 49 22.7404 -0.0058
2 15 51 -27.8101 -0.1227
2 15 53 34.8777 -0.0408
2 15 55 -43.1944 0.1315
2 15 57 -9.3304 -0.1693
2 15 59 14.5489 -0.1328
2 16 0 58.8526 -3.2087
2 16 2 2.1930 -1.7124
2 16 4 -4.2674 0.0374
2 16 6 32.0245 0.8459
2 16 8 27.3186 1.0558
2 16 10 21.9865 0.5614
2 16 12 29.2021 -0.8784
2 16 14 1.4983 -0.9757
2 16 16 13.0931 -0.1707
2 16 18 10.9947 0.3778
2 16 20 18.1966 0.7991
2 16 22 18.1813 0.1425
2 16 24 -3.6118 -0.4872
2 16 26 19.5697 -0.3989
2 16 28 21.8314 -0.1645
2 16 30 21.7101 0.2382
2 16 32 3.8368 0.2385
2 16 34 -5.4341 -0.0587
2 16 36 8.8940 0.0181
2 16 38 1.4632 -0.0097
2 16 40 -12.4885 -0.0434
2 16 42 -3.7600 -0.0159
2 16 44 3.4090 -0.1011
2 16 46 -13.6688 -0.0007
2 16 48 -2.5797 0.1008
2 16 50 -5.3248 -0.0802
2 16 52 -1.0129 -0.1303
2 16 54 9.6769 -0.1077
2 16 56 -10.2889 0.0272
2 16 58 -16.0069 0.2207
2 17 1 -29.1919 6.7970
2 17 3 -21.3579 -0.3451
2 17 5 -6.0333 -2.2489
2 17 7 -29.3539 -0.6658
2 17 9 2.4359 0.7345
2 17 11 16.0956 0.4074
2 17 13 25.8415 -0.4932
2 17 15 -26.2532 -0.5133
2 17 17 17.6250 0.3959
2 17 19 -2.0637 0.5858
2 17 21 -15.4179 0.0980
2 17 23 -19.8784 -0.5209
2 17 25 3.7043 -0.4070
2 17 27 -3.5358 0.2992
2 17 29 -11.8178 0.4511
2 17 31 -19.5082 0.0860
2 17 33 -6.5809 -0.2447
2 17 35 -18.0894 -0.2429
2 17 37 3.2481 0.1626
2 17 39 -2.5391 0.3288
2 17 41 -31.3933 0.0166
2 17 43 5.2003 -0.1416
2 17 45 -18.0528 -0.1163
2 17 47 17.4971 0.0081
2 17 49 13.6876 0.1702
2 17 51 -7.4624 -0.1302
2 17 53 -1.8037 -0.2844
2 17 55 14.2873 -0.0273
2 17 57 -0.4498 0.0657
2 18 0 102.5000 0.3165
2 18 2 -48.8552 0.7953
2 18 4 40.0149 0.3207
2 18 6 15.4923 -0.4406
2 18 8 -21.3861 -0.4390
2 18 10 4.7082 -0.0637
2 18 12 3.2639 0.4652
2 18 14 -14.7619 0.6461
2 18 16 -39.5541 0.4388
2 18 18 6.2435 0.0267
2 18 20 10.5553 -0.3365
2 18 22 17.6949 -0.0999
2 18 24 30.7286 0.3273
2 18 26 -2.6882 0.3800
2 18 28 29.2760 0.1473
2 18 30 4.9539 -0.0569
2 18 32 34.9332 -0.0886
2 18 34 23.4589 0.1551
2 18 36 -23.6680 0.2382
2 18 38 -11.8328 -0.0277
2 18 40 9.1919 -0.1086
2 18 42 14.9461 0.0290
2 18 44 -6.1340 0.0424
2 18 46 -14.6433 -0.0407
2 18 48 24.9915 -0.1367
2 18 50 28.8492 -0.0587
2 18 52 15.0267 0.0618
2 18 54 9.5671 -0.0038
2 19 1 -19.6126 -5.6581
2 19 3 -39.1172 0.5214
2 19 5 -37.3941 2.5413
2 19 7 -3.0919 0.7965
2 19 9 -7.0973 -0.8325
2 19 11 5.7279 -0.4705
2 19 13 -14.5461 0.4493
2 19 15 15.5845 0.8383
2 19 17 3.0851 0.2895
2 19 19 -2.0361 -0.4117
2 19 21 -2.3440 -0.1380
2 19 23 -8.3536 0.4646
2 19 25 -0.2139 0.3194
2 19 27 -0.5627 -0.1866
2 19 29 -9.9283 -0.3681
2 19 31 -8.9337 -0.0543
2 19 33 28.0021 0.3607
2 19 35 11.1957 0.2899
2 19 37 1.5015 -0.1696
2 19 39 -15.7789 -0.3705
2 19 41 22.6903 -0.1069
2 19 43 1.2138 0.2240
2 19 45 8.5050 0.1413
2 19 47 -20.6234 -0.1118
2 19 49 39.0914 -0.0985
2 19 51 -30.5662 0.0714
2 19 53 35.2013 0.0555
2 19 55 31.8498 -0.1962
2 20 0 -59.8356 2.5600
2 20 2 24.0746 0.1539
2 20 4 65.4163 -0.6162
2 20 6 -38.9905 -0.1823
2 20 8 5.2606 0.1623
2 20 10 -43.0558 0.4260
2 20 12 -4.3131 0.1968
2 20 14 1.4967 -0.2287
2 20 16 -4.6674 -0.1725
2 20 18 -17.3289 0.1310
2 20 20 -6.2363 -0.0219
2 20 22 22.4261 0.0252
2 20 24 -9.3653 -0.0430
2 20 26 4.4571 -0.1966
2 20 28 10.9950 -0.0407
2 20 30 -21.2138 0.0231
2 20 32 -9.5270 -0.1293
2 20 34 25.0354 -0.0412
2 20 36 -2.4816 0.0137
2 20 38 34.4236 -0.0554
2 20 40 6.3492 -0.0286
2 20 42 23.0292 -0.1052
2 20 44 11.3599 -0.0946
2 20 46 7.3400 -0.0165
2 20 48 -34.8579 -0.1054
2 20 52 -14.4475 -0.0185
2 20 54 11.7269 -0.0605
2 21 1 3.9954 5.4342
2 21 3 -29.2544 -0.1604
2 21 5 -56.6493 -2.1894
2 21 7 -29.5249 -0.8480
2 21 9 -3.5651 0.9642
2 21 11 2.1386 1.1002
2 21 13 4.5096 -0.2250
2 21 15 -7.3261 -0.7035
2 21 17 -44.6995 -0.0244
2 21 19 0.7797 0.4391
2 21 21 0.3593 0.0506
2 21 23 9.6616 -0.2176
2 21 25 -6.8225 -0.1416
2 21 27 -8.5517 0.1577
2 21 29 44.1197 0.3311
2 21 31 18.9277 -0.1759
2 21 33 42.7056 -0.3946
2 21 35 26.6860 -0.0765
2 21 37 9.0797 0.1226
2 21 39 26.4414 0.1444
2 21 43 2.3840 -0.1433
2 21 45 7.6099 -0.0764
2 21 47 -0.1002 -0.0303
2 21 49 4.2871 0.0268
2 21 53 -34.2397 0.0692
2 22 0 -19.8901 0.1297
2 22 2 69.7920 -0.2167
2 22 4 10.2298 0.1621
2 22 6 -21.0813 0.6973
2 22 8 25.1144 -0.0188
2 22 10 -8.3734 -0.0076
2 22 12 2.8113 0.2770
2 22 14 3.1024 -0.0916
2 22 16 -3.6913 0.2645
2 22 18 5.7701 0.4976
2 22 20 35.0304 -0.0299
2 22 22 14.2970 -0.1352
2 22 24 29.9067 -0.1887
2 22 26 19.6380 -0.0886
2 22 28 16.9276 0.2153
2 22 32 -18.8280 -0.0552
2 22 34 5.9430 -0.0375
2 22 36 15.7378 -0.1599
2 22 38 22.6160 -0.1159
2 22 40 -10.1356 0.0473
2 22 42 4.6168 0.0660
2 22 44 19.5468 0.0746
2 22 50 17.6039 -0.0134
2 22 52 28.8395 -0.0784
2 23 1 -12.1912 -1.1793
2 23 3 44.1794 -0.4141
2 23 5 -8.5177 0.0867
2 23 7 -51.0642 0.3343
2 23 9 4.0053 0.1273
2 23 11 -5.5486 0.0306
2 23 13 10.4808 -0.0751
2 23 15 -6.4767 -0.0868
2 23 17 -4.6181 0.2939
2 23 19 -5.3733 0.1177
2 23 21 -5.3362 -0.1361
2 23 23 25.0014 -0.1450
2 23 25 -21.5935 -0.2059
2 23 27 25.7863 -0.1196
2 23 29 -46.2370 0.2422
2 23 31 33.9701 0.1152
2 23 33 -11.5222 -0.0666
2 23 35 3.3296 -0.0902
2 23 37 0.5708 -0.2308
2 23 39 -25.3020 -0.0614
2 23 41 15.5633 -0.0054
2 23 43 0.8072 -0.0827
2 23 45 -66.4937 0.1228
2 23 47 -2.4792 -0.0605
2 23 49 72.1147 -0.0962
2 23 51 -22.3252 -0.0147
2 24 0 24.9643 -1.0709
2 24 2 -31.3460 -1.4231
2 24 4 30.9675 -0.7167
2 24 6 -15.8810 0.5553
2 24 8 16.6958 0.9146
2 24 10 14.3510 0.8568
2 24 12 -13.4002 0.2775
2 24 14 24.6775 -0.7560
2 24 16 17.2873 -0.4566
2 24 18 15.6360 0.1378
2 24 20 25.1681 0.2510
2 24 22 5.3626 0.2980
2 24 24 -5.6727 -0.0521
2 24 26 -4.1881 -0.2389
2 24 28 -3.5507 -0.0518
2 24 30 8.3787 -0.2061
2 24 32 10.3968 -0.1374
2 24 34 -8.8506 0.0237
2 24 36 12.3435 0.0075
2 24 38 19.6739 0.1164
2 24 40 4.0172 -0.0837
2 24 42 -50.2662 -0.2705
2 24 44 20.0358 0.0522
2 24 48 -4.1038 0.2170
2 24 50 -0.9193 0.0772
2 25 1 6.2517 -2.4061
2 25 3 13.3126 0.0408
2 25 5 -8.2210 1.1265
2 25 7 -24.5699 0.8971
2 25 9 -19.9354 0.1590
2 25 11 24.9191 -0.2155
2 25 13 21.9026 0.0954
2 25 15 -0.2446 0.0559
2 25 17 10.1656 -0.2063
2 25 19 22.2090 -0.3211
2 25 21 3.6072 -0.0124
2 25 23 7.8199 0.4281
2 25 25 3.4788 0.1962
2 25 27 12.0804 -0.2854
2 25 29 18.4639 -0.3953
2 25 31 -21.5083 -0.2704
2 25 33 -38.0621 0.1502
2 25 35 7.2027 0.2864
2 25 37 6.0518 -0.0812
2 25 49 1.9859 -0.0280
2 26 0 2.7528 1.3385
2 26 2 -28.0197 0.2230
2 26 4 -14.1770 0.4825
2 26 6 42.7655 0.1882
2 26 8 -5.2385 -1.1018
2 26 10 -24.5932 -0.6452
2 26 12 1.8372 0.4192
2 26 14 -11.2683 0.5849
2 26 16 -1.0614 0.2698
2 26 18 -7.3446 -0.5705
2 26 20 -9.7996 -0.6564
2 26 22 4.8204 0.0280
2 26 24 -44.8689 0.2330
2 26 26 -31.6529 0.2207
2 26 28 9.4997 0.0584
2 26 30 9.7053 -0.1900
2 26 32 6.6264 -0.0271
2 26 36 52.2255 -0.2087
2 26 38 0.3419 -0.0690
2 26 40 27.5501 0.0374
2 26 48 -70.4142 -0.2025
2 27 1 9.8286 5.0687
2 27 3 -47.7657 -0.1191
2 27 5 -7.3407 -2.1650
2 27 7 -20.3954 -1.2036
2 27 9 36.9394 0.3212
2 27 11 4.6230 0.7039
2 27 13 2.2908 -0.0198
2 27 15 26.5098 -0.4433
2 27 17 7.6054 -0.1380
2 27 19 -5.3547 0.2380
2 27 21 4.6488 0.0538
2 27 23 17.6490 -0.2783
2 27 25 -4.3473 -0.3246
2 27 27 12.6637 0.2202
2 27 29 19.0300 0.4532
2 27 31 1.4219 0.0012
2 27 33 21.0189 -0.3285
2 27 39 -13.6336 0.3504
2 27 41 76.9545 0.1401
2 27 43 -1.5079 -0.1714
2 27 45 41.7594 -0.0805
2 28 0 0.9910 4.5430
2 28 2 9.6946 0.4893
2 28 4 8.6894 -1.5472
2 28 6 8.6387 -0.4568
2 28 8 8.5901 0.7162
2 28 10 12.4386 0.7037
2 28 12 10.2004 -0.0397
2 28 14 17.0894 -0.6053
2 28 16 18.7719 -0.1254
2 28 18 11.2864 0.3843
2 28 20 -7.1725 0.3753
2 28 22 -22.9943 -0.0132
2 28 24 21.5760 -0.5408
2 28 26 5.7808 -0.2271
2 28 30 -1.8877 0.1504
2 28 32 -18.2439 0.0981
2 28 34 -40.8374 -0.1145
2 28 36 30.4021 -0.0264
2 28 38 -14.9233 0.2737
2 28 40 10.6764 0.0256
2 28 42 4.7699 -0.3213
2 29 1 -11.5248 -3.7575
2 29 3 10.3000 0.0996
2 29 5 11.2282 1.4103
2 29 7 23.5654 0.5238
2 29 9 19.2518 -0.5193
2 29 11 2.1855 -0.5235
2 29 13 -8.3088 0.0833
2 29 15 -15.3975 0.2879
2 29 17 -25.1433 -0.2725
2 29 19 23.6533 -0.6193
2 29 21 12.6043 -0.2014
2 29 23 -0.4358 0.1194
2 29 25 -18.5304 0.1211
2 29 27 -2.5435 -0.1931
2 29 29 7.9561 -0.2963
2 29 33 10.5904 0.1967
2 29 35 -8.3129 0.0988
2 29 37 -1.8395 -0.0842
2 29 39 24.5793 -0.1288
2 29 41 -0.9171 0.0596
2 29 43 -15.7879 0.3300
2 30 0 17.2689 -8.5371
2 30 2 11.9039 -0.9344
2 30 4 -19.0450 1.7311
2 30 6 -15.6310 0.4906
2 30 8 -15.6140 -0.6426
2 30 10 -41.3548 -0.8343
2 30 12 19.5876 -0.2854
2 30 14 8.8916 0.1370
2 30 16 12.0217 -0.2237
2 30 18 -13.2070 -0.5305
2 30 20 7.3576 -0.2609
2 30 22 -4.4158 0.1583
2 30 24 1.1129 0.2376
2 30 28 10.2470 -0.3319
2 30 30 -24.5473 -0.2845
2 30 32 -9.0741 -0.0281
2 30 36 11.9948 -0.2000
2 30 38 39.8104 -0.2351
2 30 40 -19.0630 -0.0829
2 31 1 0.2174 0.4393
2 31 3 33.0547 -0.0367
2 31 5 -5.0404 -0.1075
2 31 7 22.8276 -0.2591
2 31 9 7.2355 0.0056
2 31 11 23.7131 -0.1404
2 31 13 -4.2580 -0.4355
2 31 15 -7.1965 -0.2437
2 31 17 -5.2626 0.1157
2 31 19 9.4566 0.1959
2 31 21 -18.1369 0.1627
2 31 23 -4.0733 -0.2071
2 31 25 10.6209 -0.2105
2 31 27 18.5389 -0.1208
2 31 33 -29.4769 -0.0533
2 31 35 -4.0684 -0.1410
2 31 37 -42.6867 0.0382
2 31 39 -0.4955 0.0547
2 32 0 -36.0618 4.2386
2 32 2 -12.1920 0.9728
2 32 4 -35.4980 -1.1175
2 32 6 -24.6788 -0.7984
2 32 8 -0.4254 0.1196
2 32 10 -18.3396 0.0222
2 32 12 0.0345 -0.2857
2 32 14 13.5829 0.0244
2 32 16 -6.3499 -0.0402
2 32 18 -20.8272 -0.2330
2 32 20 45.9716 -0.1235
2 32 22 -12.9484 -0.2152
2 32 24 -39.7091 -0.0404
2 32 26 -20.5545 0.0398
2 32 28 -0.6451 -0.1110
2 32 30 11.2875 0.0647
2 32 32 35.0749 0.0987
2 32 34 -4.2249 0.0991
2 32 36 -40.3538 -0.0158
2 33 1 46.7425 0.8167
2 33 3 22.4274 -0.3254
2 33 5 -0.1572 -0.6752
2 33 7 -4.8836 -0.5065
2 33 9 -7.0081 0.1563
2 33 11 -20.5194 0.3126
2 33 13 -25.0195 0.0576
2 33 15 24.9424 -0.0341
2 33 17 -13.7507 -0.2912
2 33 19 30.0299 -0.1597
2 33 21 -22.9989 0.2981
2 33 23 -13.6669 0.3528
2 33 25 72.2823 0.1949
2 33 27 22.9083 -0.0933
2 33 29 -29.2630 -0.4724
2 33 31 11.5671 -0.1720
2 33 33 -47.3377 -0.0554
2 34 0 -44.0018 0.4102
2 34 2 -37.1424 0.8999
2 34 4 -20.3322 -0.1511
2 34 6 -2.2137 -0.6632
2 34 8 1.9760 0.2987
2 34 10 -16.7643 0.3607
2 34 12 2.6040 0.1488
2 34 14 -14.8040 -0.0464
2 34 16 15.3690 -0.3187
2 34 18 -12.5550 0.0063
2 34 20 -24.0561 0.2085
2 34 22 8.7851 -0.0765
2 34 24 -58.1997 -0.0723
2 34 26 -3.4072 -0.0483
2 34 28 29.3416 0.1234
2 34 30 -24.5847 0.1009
2 34 32 -9.0094 -0.0921
2 35 1 8.8124 0.0599
2 35 3 12.6495 0.3807
2 35 5 16.6304 0.1514
2 35 7 -7.9299 -0.4362
2 35 9 -22.5698 -0.7162
2 35 11 53.8366 -0.5113
2 35 13 -17.6290 -0.1595
2 35 15 14.7891 0.3324
2 35 17 -2.5818 0.1253
2 35 19 -0.3863 -0.0704
2 35 21 15.1498 -0.1121
2 35 23 -24.0626 -0.2669
2 35 25 -7.7552 0.1334
2 35 27 11.2242 0.5937
2 35 29 0.0776 0.4296
2 36 0 35.1624 -4.9944
2 36 2 17.4308 -0.1352
2 36 4 11.3224 1.3937
2 36 6 20.0583 0.7584
2 36 8 0.1012 -0.0844
2 36 10 -16.9082 -0.8815
2 36 12 -14.7051 -0.2285
2 36 14 5.1952 0.6499
2 36 16 -17.3891 0.3692
2 36 18 -35.8433 0.2122
2 36 20 33.6550 0.0248
2 36 22 22.1973 0.0309
2 36 24 48.8084 0.3194
2 37 1 -6.7767 -0.8412
2 37 3 -9.0719 0.1840
2 37 5 5.1917 0.5034
2 37 7 13.2794 0.1625
2 37 9 -14.1324 -0.0143
2 37 11 1.7579 -0.1696
2 37 13 27.8199 -0.2374
2 37 15 -15.2198 -0.1793
2 37 17 -17.7222 0.0063
2 37 19 12.8939 0.0971
2 37 21 -7.6169 0.3744
2 38 0 4.9720 3.7178
2 38 2 -4.1939 0.3871
2 38 4 -0.4207 -1.5443
2 38 6 -22.9002 -0.8497
2 38 8 -8.8389 0.3829
2 38 10 -56.4918 0.8435
2 38 12 -5.4644 0.5483
2 38 14 11.2761 -0.0356
2 38 16 20.9864 -0.1609
2 39 1 -7.1630 0.4538
2 39 3 11.8946 -0.2748
2 39 5 -17.1607 -0.1883
2 39 7 31.7023 0.0853
3 1 8 125.1117 0.9311
3 1 10 -53.2504 -1.1897
3 1 12 -84.6660 -0.5035
3 1 14 22.5950 0.4799
3 1 16 -17.3237 -0.4172
3 1 18 -11.8882 0.4351
3 1 22 94.4729 -0.3406
3 1 26 -9.3319 -0.1070
3 1 28 -18.1585 -0.3084
3 1 30 41.0624 -0.0791
3 1 32 10.1052 -0.0715
3 1 34 7.7283 0.4893
3 1 36 -3.9241 0.1227
3 1 38 -28.7316 -0.4719
3 1 40 20.6601 -0.1067
3 1 42 1.9996 0.0285
3 1 46 -6.9285 0.1150
3 1 48 26.8055 -0.3090
3 1 50 -3.5309 0.0212
3 1 52 -21.1065 -0.0256
3 1 54 14.2855 0.1574
3 1 56 -17.3672 0.1909
3 1 62 -26.3353 0.1363
3 2 9 23.2830 -0.1096
3 2 11 98.9457 0.0382
3 2 15 52.8849 0.3371
3 2 17 -24.3807 0.0035
3 2 19 -51.9493 -0.3042
3 2 21 -9.2998 0.0935
3 2 23 2.4250 -0.0436
3 2 25 4.5181 0.1451
3 2 27 10.9165 0.0207
3 2 31 -60.8954 -0.1769
3 2 33 -29.3020 0.1065
3 2 35 -24.7410 0.1702
3 2 37 9.5612 -0.0194
3 2 39 15.3465 -0.4754
3 2 41 -18.2352 -0.1220
3 2 45 -11.1724 0.0457
3 2 47 -44.0802 -0.0806
3 2 57 9.6853 -0.0417
3 2 59 1.1596 -0.1650
3 3 8 -90.6260 1.2893
3 3 10 -96.2921 1.3258
3 3 12 -184.4761 0.6077
3 3 14 -45.5622 -0.2764
3 3 18 -13.2017 0.0972
3 3 20 45.4739 0.0815
3 3 22 16.6427 -0.4927
3 3 24 -75.2325 -0.0600
3 3 26 -59.4391 -0.0643
3 3 28 15.9047 0.3209
3 3 32 -3.2037 -0.5503
3 3 34 22.4522 -0.4117
3 3 36 17.2385 -0.0885
3 3 38 -21.8785 0.1791
3 3 40 -25.4490 0.3658
3 3 42 -10.1317 -0.2089
3 3 46 -15.5452 0.0103
3 3 50 -23.1527 0.2110
3 3 58 -16.9641 -0.0064
3 3 60 -7.9294 0.2465
3 3 62 -14.7494 -0.0254
3 4 5 -12.9155 -3.7653
3 4 7 80.3844 -1.8547
3 4 9 -333.2089 1.4106
3 4 11 -5.4369 1.1866
3 4 13 30.6425 -0.7038
3 4 15 -62.0053 -0.8626
3 4 17 -151.7975 -0.2795
3 4 19 -61.6142 0.2425
3 4 21 -46.1497 0.2131
3 4 23 -93.4515 -0.4205
3 4 25 -8.0416 -0.2949
3 4 27 -24.8782 0.2278
3 4 29 -42.3598 0.2224
3 4 31 -16.8990 -0.0164
3 4 33 -1.2939 -0.4468
3 4 37 -10.2291 0.2348
3 4 41 15.3878 0.0539
3 4 43 -19.9185 -0.2497
3 4 45 12.4567 -0.3008
3 4 47 -35.4684 0.1000
3 4 49 -3.2170 0.2262
3 4 53 -10.4208 -0.1991
3 4 55 -39.8463 -0.1884
3 4 57 -8.9050 0.0913
3 4 59 11.4354 0.1814
3 4 61 34.2517 0.1633
3 4 63 -34.2706 -0.0902
3 5 0 489.0278 -1.4151
3 5 2 -139.9724 1.3957
3 5 4 2.6998 1.1709
3 5 6 87.9048 -0.0041
3 5 8 292.4555 -0.6344
3 5 10 67.5598 -0.7220
3 5 12 -12.0704 0.5062
3 5 14 4.7790 0.7678
3 5 16 -22.2944 0.0345
3 5 18 114.9805 -0.2269
3 5 20 8.4937 -0.1762
3 5 24 4.2179 0.4467
3 5 26 11.7969 0.0181
3 5 28 35.4638 -0.1498
3 5 30 4.8472 -0.0591
3 5 32 -11.7465 -0.1140
3 5 34 6.0791 0.2158
3 5 36 -35.0845 0.0376
3 5 40 -10.6609 -0.1314
3 5 44 15.1214 0.0658
3 5 48 -3.7341 -0.2013
3 5 50 19.6745 -0.0856
3 5 52 -31.3732 -0.0068
3 5 56 -17.1694 0.1102
3 5 62 -9.5640 0.0213
3 6 1 -42.7056 -8.3809
3 6 3 -81.7769 -0.1483
3 6 5 52.3248 2.5513
3 6 7 -0.0706 1.3704
3 6 9 87.9405 -0.8538
3 6 11 51.8888 -0.8708
3 6 13 -0.8185 0.3210
3 6 15 119.0699 0.5438
3 6 17 -11.8011 0.0722
3 6 19 -9.5396 -0.3216
3 6 21 -37.1588 -0.1682
3 6 23 -74.0140 0.2398
3 6 29 26.0499 -0.2019
3 6 31 32.0637 0.0880
3 6 33 32.3191 0.2478
3 6 37 -5.4915 -0.1272
3 6 41 -18.9791 0.0300
3 6 45 -4.6032 0.2270
3 6 47 -16.8751 -0.1300
3 6 49 -10.1797 -0.1649
3 6 51 -8.8884 0.0214
3 6 53 -5.2650 0.1472
3 6 59 16.8133 -0.1972
3 6 61 31.3816 -0.0145
3 6 63 31.8490 0.0672
3 7 0 -43.9790 -6.3879
3 7 2 176.3033 -2.4730
3 7 4 144.4615 -0.1924
3 7 6 82.8601 1.3959
3 7 8 6.2064 1.0536
3 7 10 130.1599 -0.3913
3 7 12 93.6968 -1.2981
3 7 14 -9.9770 -0.8430
3 7 16 44.2491 -0.0084
3 7 18 62.7331 0.3826
3 7 20 30.0305 0.3682
3 7 22 87.8530 0.0358
3 7 24 37.4480 -0.2404
3 7 26 35.3288 -0.3944
3 7 28 28.6358 -0.1607
3 7 30 10.7745 0.2275
3 7 32 -19.8139 0.2062
3 7 34 28.4860 0.0818
3 7 36 17.6963 0.0052
3 7 40 20.8308 0.0814
3 7 44 -26.1000 0.0404
3 7 46 21.0983 0.1042
3 7 48 3.0836 0.0734
3 7 50 20.9921 0.0786
3 7 54 -6.1195 -0.0595
3 7 56 34.5000 0.0281
3 7 58 -18.1582 0.1177
3 7 62 22.6892 -0.0030
3 8 1 -1.9166 3.6928
3 8 3 -48.2084 0.4010
3 8 5 12.2211 -0.8218
3 8 7 97.7475 -0.3573
3 8 9 163.3266 -0.2187
3 8 11 -29.0105 -0.2175
3 8 13 12.4217 0.2389
3 8 15 -36.3441 0.0273
3 8 17 96.6442 -0.2762
3 8 19 -3.3549 -0.0337
3 8 21 -86.2789 0.0847
3 8 23 8.2826 0.1900
3 8 25 -30.6690 0.0152
3 8 27 -13.7455 -0.1982
3 8 29 9.4552 -0.0427
3 8 31 -11.2266 -0.0018
3 8 33 -4.5325 0.0087
3 8 35 35.9593 0.0031
3 8 37 -0.2649 0.0347
3 8 39 -6.6146 -0.0018
3 8 41 -1.7214 -0.1806
3 8 43 22.0682 -0.1614
3 8 47 55.8768 -0.0036
3 8 49 34.6624 0.0893
3 8 51 -9.1769 -0.0054
3 8 53 -2.6981 -0.0540
3 8 55 9.1499 -0.0341
3 8 57 19.3716 -0.0432
3 8 59 53.3795 0.0910
3 8 61 15.9088 0.0121
3 9 0 48.1039 6.9696
3 9 2 2.0471 1.0618
3 9 4 -52.1038 -1.1224
3 9 6 -79.2927 -0.7906
3 9 8 -100.8474 -1.3717
3 9 10 -106.3044 -0.2484
3 9 12 -34.2540 0.6228
3 9 14 -90.1699 0.7034
3 9 16 -145.9794 0.2161
3 9 18 -17.4107 -0.6837
3 9 20 -27.3524 -0.3223
3 9 22 19.4464 0.0866
3 9 24 -40.2355 0.1726
3 9 26 -9.2298 0.2414
3 9 28 15.6123 -0.0352
3 9 30 5.1584 -0.1480
3 9 32 -0.0187 -0.1121
3 9 34 10.4639 -0.1865
3 9 36 25.8296 0.0230
3 9 38 -21.7984 0.0872
3 9 40 7.9115 0.0632
3 9 42 -30.9371 0.0033
3 9 44 8.4572 -0.0966
3 9 46 -14.6669 0.0064
3 9 48 -52.4099 0.0634
3 9 50 23.1194 0.0385
3 9 52 -13.2098 0.0047
3 9 54 -21.0871 -0.0405
3 9 56 0.8750 -0.0325
3 9 58 12.8497 0.0108
3 9 60 -24.7574 -0.1519
3 9 62 17.1216 -0.0728
3 10 1 47.7962 0.6085
3 10 3 -142.2959 -0.1297
3 10 5 -41.9056 -0.2681
3 10 7 -78.2542 -0.3141
3 10 9 -34.9844 -0.3036
3 10 11 -10.7582 -0.3644
3 10 13 -35.4848 -0.5692
3 10 15 141.6162 -0.6946
3 10 17 -20.9182 0.1019
3 10 19 -73.6424 0.6250
3 10 21 11.0846 0.1209
3 10 23 -25.6903 -0.3966
3 10 25 30.1385 -0.3963
3 10 27 19.9271 0.1585
3 10 29 -16.1347 0.3825
3 10 31 12.6213 0.0937
3 10 33 -16.6353 -0.0584
3 10 35 -24.1333 -0.1348
3 10 37 16.1638 0.0618
3 10 39 12.2796 0.3458
3 10 41 -3.5050 0.1412
3 10 43 6.0650 -0.0236
3 10 45 13.5308 -0.0554
3 10 47 8.5668 0.0818
3 10 49 0.6669 0.3009
3 10 51 9.7844 0.0409
3 10 53 43.7606 -0.1028
3 10 55 -3.6363 0.0951
3 10 57 -10.3759 0.1123
3 10 59 42.3260 0.1573
3 10 61 -51.5247 0.0268
3 11 0 100.7195 1.3481
3 11 2 1.2671 -0.6623
3 11 4 14.5019 -0.9858
3 11 6 62.0526 0.2230
3 11 8 -52.3967 0.0428
3 11 10 65.6953 0.0312
3 11 12 26.0709 -0.2022
3 11 14 20.1876 -0.0143
3 11 16 -2.2881 0.2338
3 11 18 10.6373 0.0862
3 11 20 30.2801 0.3500
3 11 22 -24.5992 0.0599
3 11 24 37.7985 -0.1304
3 11 26 3.8330 0.2159
3 11 28 -7.9624 0.0707
3 11 30 -39.9721 0.1817
3 11 32 46.2545 0.2387
3 11 34 10.8518 -0.0558
3 11 36 -14.3347 0.0565
3 11 38 25.5621 0.0895
3 11 40 -11.8936 0.0537
3 11 42 32.2281 0.0814
3 11 44 -19.6013 -0.0347
3 11 46 -5.6689 0.0635
3 11 48 11.5080 0.1020
3 11 50 -9.6904 -0.0045
3 11 52 18.4045 -0.0137
3 11 54 -23.5430 -0.0868
3 11 56 17.4412 0.0153
3 11 58 27.8815 0.0324
3 11 60 -20.0472 -0.1484
3 12 1 11.4707 -6.7479
3 12 3 -80.2000 0.5328
3 12 5 -6.3938 2.4086
3 12 7 12.6955 0.5028
3 12 9 0.3735 -1.5195
3 12 11 -46.6637 -0.7631
3 12 13 76.4657 1.1794
3 12 15 77.0738 1.2533
3 12 17 -56.1841 -0.2562
3 12 19 18.9424 -1.0646
3 12 21 20.9774 -0.3613
3 12 23 18.9406 0.6578
3 12 25 29.7089 0.6921
3 12 27 29.2705 -0.0131
3 12 29 -5.8598 -0.5149
3 12 31 34.5258 -0.1352
3 12 33 -15.2766 0.3722
3 12 35 6.7828 0.2556
3 12 37 -16.1243 -0.0920
3 12 39 12.1914 -0.1959
3 12 41 19.4929 -0.0762
3 12 43 -27.5273 0.2268
3 12 45 9.0211 0.1059
3 12 47 -22.3187 -0.1927
3 12 49 34.3303 -0.2017
3 12 51 0.8956 -0.1498
3 12 53 2.9923 0.1684
3 12 55 12.4926 0.2150
3 12 57 -11.2423 -0.3099
3 12 59 19.7681 -0.1848
3 12 61 -25.7533 -0.0115
3 13 0 -3.9041 -4.9653
3 13 2 36.3832 -1.4528
3 13 4 24.2571 0.8717
3 13 6 44.4126 1.0432
3 13 8 104.9484 -0.8172
3 13 10 25.5893 -1.3392
3 13 12 67.7914 -0.5974
3 13 14 57.1037 0.5953
3 13 16 1.8360 0.2702
3 13 18 87.5841 -0.3629
3 13 20 46.5431 -0.2214
3 13 22 1.2086 -0.0861
3 13 24 12.4963 0.1291
3 13 26 10.3030 0.1580
3 13 28 37.6515 -0.3485
3 13 30 4.3673 -0.1530
3 13 32 12.4255 0.2391
3 13 34 21.5877 0.1970
3 13 36 -19.1104 0.1013
3 13 38 16.8430 -0.1503
3 13 40 -38.6668 -0.1291
3 13 42 15.0526 0.1515
3 13 44 -20.0220 0.0328
3 13 46 -2.3166 -0.0957
3 13 48 23.5359 -0.0623
3 13 50 12.3318 -0.0131
3 13 52 5.8864 0.1133
3 13 54 -7.3840 0.0012
3 13 56 -22.5250 -0.0572
3 13 58 -14.0259 0.0669
3 14 1 50.1227 5.5431
3 14 3 18.4947 -0.3486
3 14 5 28.0956 -2.1562
3 14 7 49.1641 -0.7793
3 14 9 -86.2691 0.4778
3 14 11 49.3142 0.2991
3 14 13 52.5989 -0.6891
3 14 15 -3.7345 -0.6608
3 14 17 -16.4695 0.2904
3 14 19 -33.3750 0.8933
3 14 21 8.7083 0.3739
3 14 23 14.0233 -0.5221
3 14 25 15.9943 -0.4342
3 14 27 20.9502 0.2919
3 14 29 -8.0669 0.5041
3 14 31 -15.7848 0.3500
3 14 33 1.5676 -0.0423
3 14 35 -20.8335 -0.2157
3 14 37 -25.0424 0.1834
3 14 39 -10.2516 0.2688
3 14 41 -27.3897 0.0416
3 14 43 3.6150 -0.0439
3 14 45 -21.1526 -0.1053
3 14 47 6.2366 0.1243
3 14 49 3.0001 0.3377
3 14 51 -7.5367 -0.1013
3 14 53 -17.3534 -0.2171
3 14 55 29.9532 -0.1355
3 14 57 -0.2960 -0.1140
3 14 59 9.9337 0.2000
3 15 0 56.1839 3.4903
3 15 2 -23.0567 -0.0747
3 15 4 -24.6337 -1.8508
3 15 6 44.6129 -0.1358
3 15 8 14.7240 1.1367
3 15 10 16.5509 0.7857
3 15 12 49.3733 -0.5410
3 15 14 36.9558 -0.4798
3 15 16 -21.1498 0.0145
3 15 18 -17.7288 0.5113
3 15 20 8.8625 0.6791
3 15 22 5.4178 -0.0139
3 15 24 -2.9927 -0.2363
3 15 26 -8.8904 0.0751
3 15 28 15.0605 0.1944
3 15 30 6.9248 0.4370
3 15 32 -11.4530 0.1654
3 15 34 -2.1259 -0.1713
3 15 36 0.6382 0.0848
3 15 38 37.7468 0.1907
3 15 40 7.0761 0.1085
3 15 42 -13.6039 0.0255
3 15 44 -13.3574 -0.0142
3 15 46 10.1873 0.1099
3 15 48 -2.9485 0.0905
3 15 50 -0.3235 -0.1013
3 15 52 25.3060 -0.1130
3 15 54 19.5175 -0.0807
3 15 56 -2.0186 0.0509
3 15 58 26.6290 0.1576
3 16 1 22.1064 -7.0963
3 16 3 -1.5695 -0.8438
3 16 5 11.1133 2.0730
3 16 7 -24.1249 1.5730
3 16 9 -37.7818 -0.2419
3 16 11 -30.5254 -1.0980
3 16 13 -10.9027 -0.3048
3 16 15 -62.1891 0.3788
3 16 17 -8.3013 0.1910
3 16 19 -1.6881 -0.0976
3 16 21 14.4187 0.1601
3 16 23 -0.8304 0.2481
3 16 25 3.8076 0.0812
3 16 27 20.8774 -0.1794
3 16 29 15.6339 -0.2909
3 16 31 48.7624 0.0982
3 16 33 -1.4806 0.2584
3 16 35 5.4733 0.0530
3 16 37 23.8462 -0.0228
3 16 39 2.4262 -0.1711
3 16 41 -5.9740 -0.1614
3 16 43 38.7252 0.0830
3 16 45 -3.1404 0.0449
3 16 47 -16.9054 -0.0976
3 16 49 0.7293 -0.0418
3 16 53 -60.9311 0.0464
3 16 55 52.4326 0.0022
3 16 57 2.0257 -0.1334
3 17 0 -35.5123 1.8455
3 17 2 2.8293 1.4414
3 17 4 3.6875 0.2860
3 17 6 7.5067 -0.9876
3 17 8 -11.3357 -0.6785
3 17 10 34.0991 0.2858
3 17 12 33.5279 0.7012
3 17 14 7.1324 0.5657
3 17 16 25.5030 0.0742
3 17 18 2.4146 -0.4254
3 17 20 -14.6879 -0.4439
3 17 22 21.6339 -0.0333
3 17 24 -1.4066 0.3724
3 17 26 -11.1096 0.3404
3 17 30 9.0405 -0.1627
3 17 32 -10.5267 -0.1988
3 17 34 -7.8985 0.0636
3 17 36 8.3691 0.2038
3 17 38 7.6593 -0.0170
3 17 40 6.3128 -0.0679
3 17 42 10.3032 -0.0147
3 17 44 -1.3502 -0.0928
3 17 46 -14.2596 -0.1278
3 17 48 -18.8991 -0.0479
3 17 50 16.9013 0.0808
3 17 52 -20.9886 0.0826
3 17 54 -6.7082 -0.2341
3 17 56 -22.4070 -0.4218
3 18 1 3.8942 5.8435
3 18 3 -40.8859 1.1514
3 18 5 -40.2304 -1.3270
3 18 7 19.6911 -1.4945
3 18 9 12.5700 -0.2217
3 18 11 -37.7774 0.9967
3 18 13 -14.8591 0.9567
3 18 15 -12.7073 0.2458
3 18 17 25.8600 -0.2142
3 18 19 11.6319 -0.5012
3 18 21 31.4648 -0.3927
3 18 23 -20.2849 0.1000
3 18 25 -29.0237 0.4423
3 18 27 35.3264 0.4308
3 18 29 -31.2588 0.0020
3 18 31 15.7181 -0.3762
3 18 33 -20.4929 -0.2756
3 18 35 -5.0942 0.0812
3 18 37 5.1776 0.1435
3 18 39 -19.7348 0.0665
3 18 41 -8.1112 0.0722
3 18 43 -42.0776 0.0075
3 18 45 21.0995 -0.0773
3 18 47 -14.9512 -0.0512
3 18 49 0.8508 -0.0226
3 18 51 15.5067 -0.0075
3 18 53 -10.7711 -0.0517
3 18 55 -24.7515 -0.1628
3 19 0 17.3195 -6.5170
3 19 2 15.4467 -2.0077
3 19 4 -47.1990 1.5081
3 19 6 9.4169 1.5935
3 19 8 10.0203 0.1348
3 19 10 -14.0742 -0.6865
3 19 12 7.4705 -0.6705
3 19 14 0.5292 -0.2787
3 19 16 22.7790 0.3484
3 19 18 19.7387 0.3799
3 19 20 -11.6399 -0.0906
3 19 22 14.4944 -0.0375
3 19 24 -17.1424 -0.0614
3 19 26 17.1124 -0.1773
3 19 28 -8.6682 -0.0629
3 19 30 16.9645 0.0271
3 19 32 -18.5861 0.0391
3 19 34 -45.6181 0.0705
3 19 36 2.9610 -0.0574
3 19 38 5.0028 -0.1823
3 19 40 -2.7142 -0.0639
3 19 42 5.0411 0.1354
3 19 44 -15.1036 0.2082
3 19 46 13.1796 0.0657
3 19 48 -23.8150 -0.1796
3 19 50 32.5175 -0.1354
3 19 52 -8.6230 0.0619
3 19 54 11.0578 0.1838
3 19 56 -2.3411 0.1068
3 20 1 0.1257 -3.3180
3 20 3 -26.1584 -1.2721
3 20 5 -30.4871 0.2295
3 20 7 20.4235 1.3852
3 20 9 -3.8864 1.0214
3 20 11 0.5555 0.0511
3 20 13 -4.2253 -0.7377
3 20 15 17.8399 -0.4632
3 20 17 3.0685 0.4669
3 20 19 5.0441 0.8822
3 20 21 -5.3969 0.2823
3 20 23 9.4816 -0.1539
3 20 25 -4.8447 -0.4799
3 20 27 12.9162 -0.2756
3 20 29 -23.5329 0.4093
3 20 31 -1.9455 0.3074
3 20 33 -15.7618 -0.0401
3 20 35 -1.8242 -0.1182
3 20 37 6.5041 -0.2541
3 20 39 -10.7280 -0.0614
3 20 41 -14.7893 0.1190
3 20 43 2.7310 -0.0114
3 20 45 -3.5630 -0.0091
3 20 47 11.1858 -0.0740
3 20 49 35.6282 -0.0721
3 20 51 4.8156 -0.0295
3 20 53 0.2828 -0.0372
3 20 55 26.6041 0.0352
3 21 0 46.3205 7.5230
3 21 2 -48.8550 0.5064
3 21 4 -10.3380 -1.5756
3 21 6 -2.8454 -0.8372
3 21 8 29.9380 0.7782
3 21 10 -8.1456 1.9868
3 21 12 -4.3490 0.6221
3 21 14 -6.0910 -1.0969
3 21 16 5.6061 -0.4280
3 21 18 19.7645 0.4961
3 21 20 -12.4973 0.4808
3 21 22 6.3882 0.1792
3 21 24 -22.4577 -0.3652
3 21 26 14.6603 -0.1543
3 21 28 -21.0726 0.4061
3 21 30 13.6391 0.2158
3 21 32 17.4919 -0.1736
3 21 34 -29.2621 -0.2229
3 21 36 4.6260 -0.0610
3 21 38 -25.2760 0.1114
3 21 40 23.2287 0.0424
3 21 42 10.0068 -0.2290
3 21 44 15.6506 -0.2710
3 21 46 -36.5244 -0.0075
3 21 48 13.2091 0.1596
3 21 50 40.0137 0.0845
3 21 54 21.2836 -0.0760
3 22 1 -10.0804 1.5085
3 22 3 -48.4067 0.6877
3 22 5 32.7806 -0.0030
3 22 7 -8.1969 0.1408
3 22 9 12.9207 -0.1583
3 22 11 6.7870 0.1378
3 22 13 11.7129 0.3345
3 22 15 31.3360 0.0292
3 22 17 -7.5159 0.1161
3 22 19 -15.2475 -0.1360
3 22 21 35.3755 -0.3038
3 22 23 0.7308 0.2313
3 22 25 15.9565 0.2282
3 22 27 2.7625 -0.1574
3 22 29 11.6160 -0.1331
3 22 31 -7.5661 -0.3579
3 22 33 13.9216 -0.0935
3 22 35 6.4935 0.2761
3 22 37 27.3845 -0.0754
3 22 39 -0.4350 -0.1597
3 22 41 9.1747 -0.1814
3 22 43 -2.0642 -0.2184
3 22 49 -36.5563 0.0410
3 22 51 -11.6890 0.0457
3 23 0 103.8972 -3.0032
3 23 2 -48.4309 -0.6252
3 23 4 -11.9396 2.2252
3 23 6 37.7422 1.1685
3 23 8 31.2640 -1.4653
3 23 10 5.9570 -1.0769
3 23 12 1.4143 0.4941
3 23 14 42.2179 0.7436
3 23 16 39.3827 0.5885
3 23 18 16.9339 -0.4968
3 23 20 12.8652 -0.8304
3 23 22 15.3570 0.1210
3 23 24 15.0377 0.3406
3 23 26 27.8347 0.0467
3 23 28 35.1097 -0.2606
3 23 30 30.9022 -0.4936
3 23 32 -2.7341 0.0614
3 23 34 9.9180 0.3213
3 23 36 7.9734 -0.0088
3 23 38 -28.0770 -0.1286
3 23 40 6.1520 -0.1769
3 23 42 -10.5921 0.0460
3 23 44 18.4561 0.2248
3 23 46 -13.9768 0.0101
3 23 48 30.2047 -0.1822
3 23 50 27.7846 -0.1125
3 24 1 -11.1596 -0.4401
3 24 3 -0.6759 -0.1612
3 24 5 45.8016 0.0737
3 24 7 17.4871 0.6319
3 24 9 9.0693 0.4719
3 24 11 -2.0600 0.2378
3 24 13 24.5695 0.2314
3 24 15 -1.1869 -0.1395
3 24 17 -22.2951 0.0244
3 24 19 22.3219 0.0556
3 24 21 36.2988 0.0626
3 24 23 23.7657 0.2545
3 24 25 -3.0899 0.0089
3 24 27 -3.9317 -0.0728
3 24 29 18.7625 0.2143
3 24 31 2.7026 0.0047
3 24 33 -8.0708 -0.0127
3 24 35 -10.7435 0.0295
3 24 37 -35.5960 -0.1683
3 24 43 9.8531 -0.1448
3 24 47 44.6619 -0.2575
3 24 49 -3.8735 -0.1987
3 25 0 3.7090 4.3490
3 25 2 37.8675 -1.0011
3 25 4 -35.3560 -1.1663
3 25 6 -31.5811 0.3157
3 25 8 -4.8629 1.1143
3 25 10 -11.6460 1.3464
3 25 12 -28.5287 0.0522
3 25 14 -12.2554 -1.0524
3 25 16 -3.3588 -0.1416
3 25 18 8.9365 0.4904
3 25 20 -5.3485 0.5159
3 25 22 12.7897 0.1721
3 25 24 -22.1629 -0.4330
3 25 26 10.3575 -0.1951
3 25 28 1.2758 0.2850
3 25 30 -13.8343 -0.0101
3 25 34 -4.3524 -0.2152
3 25 36 11.0278 -0.1013
3 26 1 -19.2458 3.5263
3 26 3 3.1330 0.3809
3 26 5 -10.9447 -1.1000
3 26 7 17.0294 -0.8568
3 26 9 -1.3921 -0.0835
3 26 11 6.4282 0.5159
3 26 13 6.3785 0.3820
3 26 15 -2.2102 -0.1681
3 26 17 17.8169 -0.1615
3 26 19 -2.1165 -0.0720
3 26 21 19.9006 -0.1970
3 26 23 -5.0485 -0.0787
3 26 25 18.3573 -0.0983
3 26 27 -3.9811 0.1513
3 26 31 16.3991 -0.2832
3 26 33 -15.2740 -0.1575
3 26 37 30.1423 0.0228
3 26 39 -65.3290 0.1654
3 26 41 -28.8893 -0.0450
3 27 0 10.4875 0.8464
3 27 2 6.0998 0.6502
3 27 4 5.7572 0.5241
3 27 6 -18.2873 -0.2516
3 27 8 -5.0073 -1.2230
3 27 10 -19.6969 -0.3690
3 27 12 -7.9428 0.4837
3 27 14 -10.4858 0.2524
3 27 16 16.0804 0.0390
3 27 18 -9.7207 -0.4371
3 27 20 23.3818 -0.3100
3 27 22 -14.7496 0.0444
3 27 24 -2.5641 -0.0885
3 27 26 17.2194 0.0599
3 27 28 -21.2564 0.0117
3 27 30 10.2241 -0.1626
3 27 32 -6.1424 0.0050
3 27 34 -7.8146 -0.1088
3 27 36 17.6773 -0.1595
3 27 38 3.6528 -0.0086
3 27 40 8.1005 0.0225
3 27 42 -13.6013 0.0192
3 27 44 20.1880 0.2522
3 28 1 16.0338 -3.7184
3 28 3 0.9733 -0.3859
3 28 5 -4.0312 1.1603
3 28 7 -11.6206 0.9775
3 28 9 -5.4007 -0.0609
3 28 11 -9.5804 -0.7630
3 28 13 15.8959 -0.7533
3 28 15 5.7291 -0.1220
3 28 17 -6.2125 0.3018
3 28 19 0.6381 0.2398
3 28 21 -3.7380 0.0702
3 28 23 15.4229 -0.1513
3 28 25 -19.0263 -0.3714
3 28 29 17.0747 -0.0668
3 28 31 20.8341 0.0343
3 28 37 -44.6499 -0.1414
3 28 39 -15.0745 -0.0801
3 28 41 -40.2657 -0.1027
3 28 43 -22.2402 -0.0343
3 28 45 38.9812 0.1034
3 29 0 18.2826 -3.5881
3 29 2 5.1868 -0.7663
3 29 4 15.7850 0.4580
3 29 6 22.2325 0.5642
3 29 8 13.2962 0.2975
3 29 10 -39.4372 -0.2189
3 29 12 -14.4583 -0.3978
3 29 14 6.1285 -0.0656
3 29 16 -0.7034 0.2307
3 29 18 -33.3096 0.1484
3 29 20 -15.4478 0.0539
3 29 22 24.3316 0.0575
3 29 24 7.7735 0.0092
3 29 26 19.8773 0.0167
3 29 32 -21.7141 0.2086
3 29 34 24.2460 0.2476
3 29 36 -13.1362 0.0906
3 29 38 38.2691 -0.1249
3 29 40 9.8164 -0.2669
3 29 42 -7.6038 -0.1435
3 30 1 -12.2858 0.8791
3 30 3 2.3045 0.3730
3 30 5 -7.7567 -0.1820
3 30 7 -12.1595 -0.7555
3 30 9 -0.8343 -0.1724
3 30 11 14.0962 0.4484
3 30 13 16.8818 0.5886
3 30 15 -8.1223 0.2458
3 30 17 1.3236 -0.3718
3 30 19 8.1989 -0.5078
3 30 21 8.6414 0.0854
3 30 23 -32.6235 0.4121
3 30 25 -6.0091 0.3795
3 30 27 -19.9269 -0.0443
3 30 29 -9.5974 -0.3980
3 30 31 12.7474 -0.1885
3 30 33 18.7927 0.0047
3 30 35 -33.3774 -0.0100
3 30 37 -18.9726 0.1135
3 30 39 -10.3718 0.0153
3 30 41 11.5030 -0.0653
3 31 0 16.0389 4.5081
3 31 2 9.4363 1.5107
3 31 4 3.3542 -0.9714
3 31 6 4.2306 -1.1498
3 31 8 14.8302 0.1147
3 31 10 17.4844 0.4833
3 31 12 -19.0463 0.1511
3 31 14 -14.6481 0.0213
3 31 16 2.4118 -0.3446
3 31 18 -15.7100 -0.3001
3 31 20 -20.0860 0.0170
3 31 22 29.4796 -0.1014
3 31 24 19.4527 -0.1785
3 31 26 26.9400 -0.1400
3 31 28 -2.1362 -0.1114
3 31 30 13.7356 0.0389
3 31 32 13.8696 -0.1540
3 31 38 -23.0307 0.2850
3 32 1 13.0234 4.5601
3 32 3 6.1916 -0.0385
3 32 5 4.1564 -1.3639
3 32 7 -15.6457 -0.8617
3 32 9 -15.9391 0.1249
3 32 11 -21.2281 -0.0805
3 32 13 -18.4629 -0.4969
3 32 15 -16.6859 -0.0635
3 32 17 3.5978 0.1848
3 32 19 -28.2681 0.0700
3 32 21 3.4612 -0.0508
3 32 23 30.4757 -0.4522
3 32 25 -17.0618 -0.2473
3 32 27 20.4221 0.2497
3 32 29 16.0682 0.1076
3 32 31 -29.2659 0.1067
3 32 33 1.0118 -0.2427
3 32 35 37.8818 -0.3747
3 32 37 -23.8076 -0.0033
3 33 0 -18.5256 -4.8199
3 33 2 -39.4655 -0.1043
3 33 4 -22.8585 0.6848
3 33 6 -10.2526 0.2996
3 33 8 -8.0729 -0.0045
3 33 10 -1.9126 -0.7502
3 33 12 16.0523 -0.4300
3 33 14 -2.1360 0.3082
3 33 16 42.3887 0.0994
3 33 18 -20.7471 -0.1180
3 33 20 -31.4146 -0.0005
3 33 22 6.0584 0.0090
3 33 24 15.9095 0.2296
3 33 26 -61.4945 0.1777
3 33 28 -25.7937 -0.0157
3 33 30 10.2983 0.0312
3 33 32 -27.5316 -0.0712
3 33 34 -7.2948 0.0737
3 34 1 14.3426 -6.4333
3 34 3 6.1177 -0.1748
3 34 5 -6.6826 2.0068
3 34 7 3.8620 0.8694
3 34 9 -6.0216 -0.3435
3 34 11 -8.9395 -0.3849
3 34 13 -10.7035 0.1191
3 34 15 -2.1002 0.4726
3 34 17 54.1036 -0.0950
3 34 19 -18.9906 -0.1628
3 34 21 -17.2079 0.2352
3 34 23 7.6440 0.2209
3 34 25 -3.4878 0.3407
3 34 27 11.1463 0.1829
3 34 29 35.3929 -0.1294
3 34 31 7.5647 0.3059
3 35 0 -12.6204 0.6053
3 35 2 15.7946 0.8620
3 35 4 31.0686 -0.4213
3 35 6 12.3761 -0.8348
3 35 8 17.9304 0.0962
3 35 10 -23.4041 -0.0197
3 35 12 66.3254 0.1686
3 35 14 -16.5990 0.2088
3 35 16 -32.3684 -0.3851
3 35 18 1.3584 -0.1556
3 35 20 -6.7413 -0.0341
3 35 22 19.5644 -0.2455
3 35 24 18.7565 -0.1225
3 35 26 -27.2811 -0.2836
3 35 28 15.4956 -0.1412
3 36 1 -22.1385 3.7795
3 36 5 -19.5674 -1.1107
3 36 7 4.1390 -0.7611
3 36 9 0.2570 0.3062
3 36 11 -26.0000 0.4057
3 36 13 20.8156 -0.2346
3 36 15 -19.1636 -0.3762
3 36 17 -7.2569 -0.2700
3 36 19 16.7777 -0.1228
3 36 21 16.1672 -0.0356
3 36 23 -36.1477 -0.2965
3 36 25 7.3141 -0.0093
3 37 0 18.8450 -1.6447
3 37 2 -0.2514 -0.2645
3 37 4 -6.2763 0.0397
3 37 6 16.7530 0.3530
3 37 8 6.7555 0.2812
3 37 10 18.7643 -0.3883
3 37 12 -23.9124 -0.5461
3 37 14 -12.7511 -0.2620
3 37 16 1.8974 -0.3226
3 37 18 -31.1295 0.3196
3 37 20 -19.0824 0.3096
3 38 1 -13.5469 -0.8329
3 38 3 -11.9130 -0.3495
3 38 5 23.0461 0.1204
3 38 7 -38.2678 0.1242
3 38 9 14.2239 -0.0017
3 38 11 -13.7043 -0.1057
3 38 13 -41.3269 -0.1079
3 38 15 38.1258 -0.1768
3 39 2 17.4960 0.5864
3 39 4 23.7503 -0.1445
3 39 6 -21.9379 -0.2729
4 1 7 -196.3321 -1.8926
4 1 9 205.1925 0.9669
4 1 11 226.9143 1.7167
4 1 15 53.4309 -0.5606
4 1 17 -99.8559 -0.1736
4 1 19 5.8071 0.0516
4 1 23 -0.1370 -0.3704
4 1 25 -5.4085 -0.0730
4 1 27 4.0139 0.3181
4 1 29 14.8312 0.1289
4 1 31 -56.3900 -0.2001
4 1 33 7.3223 -0.4080
4 1 35 -25.9502 -0.0809
4 1 37 -5.0747 0.2484
4 1 41 4.4758 0.0685
4 1 43 24.7712 -0.2793
4 1 45 -20.9777 -0.2308
4 1 47 -17.1759 0.1419
4 1 49 -4.0933 0.2063
4 1 51 -4.3229 0.1252
4 1 55 -2.7937 -0.2137
4 2 6 599.3642 -1.9029
4 2 8 171.4961 -0.0343
4 2 10 -213.6193 0.1544
4 2 12 -71.7519 0.7287
4 2 14 -32.7797 0.4131
4 2 20 78.6389 0.0386
4 2 24 -2.2481 0.1501
4 2 28 -22.3982 0.1721
4 2 30 -38.0615 0.0412
4 2 32 -0.2137 -0.2431
4 2 34 25.1516 0.0127
4 2 36 -7.3564 0.0086
4 2 38 -15.5763 -0.0117
4 2 40 10.9683 0.1191
4 2 42 23.1683 -0.1718
4 2 44 -12.7286 -0.1274
4 2 54 -21.6530 -0.1091
4 2 56 -34.9052 0.0036
4 2 58 -36.7062 -0.1331
4 2 60 -11.6050 0.0669
4 2 62 -50.4420 -0.0446
4 3 5 -52.7256 -0.9806
4 3 7 107.4315 -0.9492
4 3 9 93.0185 0.4176
4 3 11 -61.3050 0.6808
4 3 13 14.2193 -0.0379
4 3 15 80.7558 -0.0206
4 3 19 -52.2757 -0.0293
4 3 21 -39.7548 -0.0241
4 3 23 9.6959 -0.1884
4 3 25 27.9293 -0.1125
4 3 27 -30.7651 0.0387
4 3 29 -17.8658 0.0624
4 3 31 -54.6279 0.0335
4 3 33 -5.9063 -0.1656
4 3 35 -57.4797 -0.1185
4 3 37 -25.5586 -0.1361
4 3 39 -0.5326 -0.1272
4 3 41 -1.3325 -0.0224
4 3 43 18.8999 -0.1034
4 3 45 -36.4940 -0.0989
4 3 49 1.1211 -0.1850
4 3 51 -14.7702 -0.0248
4 3 53 9.8948 0.0119
4 3 59 34.6581 -0.1130
4 3 61 -13.2336 -0.0283
4 4 0 -9.3024 -3.7352
4 4 2 -38.3811 -0.3837
4 4 4 -160.9193 0.1248
4 4 6 -200.6628 0.0895
4 4 8 110.7903 1.4173
4 4 10 38.8546 0.7026
4 4 12 -42.8729 -0.3500
4 4 14 -106.7023 -1.0353
4 4 16 43.8578 -0.4222
4 4 18 -5.7719 0.5559
4 4 20 -45.6387 0.6058
4 4 22 20.6859 0.1221
4 4 26 -4.4540 -0.5997
4 4 28 3.5918 -0.0986
4 4 30 -17.6959 0.1968
4 4 32 -30.4837 -0.1159
4 4 34 4.4652 -0.0280
4 4 36 -24.3013 -0.0152
4 4 38 -46.2935 -0.0254
4 4 40 25.2835 0.0256
4 4 42 -4.5482 -0.1697
4 4 44 -6.1939 0.0071
4 4 46 -7.5223 0.1592
4 4 48 -2.4212 -0.0472
4 4 50 -14.3220 0.0078
4 4 52 -5.0137 -0.0711
4 4 56 -12.6379 0.1376
4 4 62 11.5261 0.0582
4 5 1 -48.4959 -6.9547
4 5 3 75.2394 -0.6241
4 5 5 -88.4634 2.3503
4 5 7 -6.2546 1.9391
4 5 9 -15.6428 -0.2354
4 5 11 -199.4686 -1.1180
4 5 13 106.0365 -0.4557
4 5 15 -14.5881 0.2767
4 5 17 4.7420 0.2535
4 5 19 -4.9961 -0.0874
4 5 21 -9.7781 0.1074
4 5 23 -58.8456 0.2995
4 5 25 -29.9695 -0.0545
4 5 27 32.2613 -0.4246
4 5 29 0.8063 -0.3325
4 5 31 -6.9339 0.1366
4 5 33 -8.5164 0.3376
4 5 35 47.6169 0.2449
4 5 37 -6.7757 -0.0741
4 5 39 -25.5062 -0.2664
4 5 41 31.8942 -0.1119
4 5 47 21.8488 0.0077
4 5 51 -27.3882 -0.0130
4 5 55 -18.7520 0.1016
4 5 57 11.4992 -0.0224
4 5 61 16.8636 0.1703
4 5 63 -47.3914 0.0247
4 6 0 443.1038 -2.8779
4 6 2 39.2542 0.7269
4 6 4 -163.8328 1.1991
4 6 6 -69.3491 -0.2351
4 6 8 -261.8578 -1.6142
4 6 10 63.3116 -1.4290
4 6 12 281.1808 0.3155
4 6 14 128.5363 1.3007
4 6 16 17.6137 0.4384
4 6 18 -45.5573 -0.8260
4 6 20 54.0069 -0.9771
4 6 22 -59.2759 -0.0910
4 6 24 73.0895 0.5988
4 6 26 28.7090 0.2672
4 6 28 70.4583 -0.2217
4 6 32 -30.1249 -0.1369
4 6 34 18.7429 0.1885
4 6 40 30.6319 -0.0810
4 6 42 21.1965 0.1412
4 6 44 -18.9492 0.1638
4 6 46 7.1811 -0.0159
4 6 48 -13.2720 -0.2378
4 6 50 23.0654 -0.0673
4 6 52 50.6639 0.0899
4 6 54 26.2503 0.0591
4 6 56 38.3896 -0.0055
4 6 58 16.2793 -0.1725
4 6 60 -55.1933 -0.1009
4 6 62 19.6294 0.1519
4 7 1 -160.4247 7.0553
4 7 3 -11.4377 0.4204
4 7 5 175.0466 -2.6007
4 7 7 147.6028 -1.4937
4 7 9 98.3267 0.4278
4 7 11 -12.0278 0.7893
4 7 13 -77.3097 0.1609
4 7 19 21.3451 0.1703
4 7 21 50.8718 0.0560
4 7 23 -16.7650 -0.2522
4 7 25 -34.4004 -0.1056
4 7 27 1.1445 0.2458
4 7 29 3.0891 0.3160
4 7 31 33.6963 -0.0551
4 7 33 38.8040 -0.4340
4 7 35 -24.4866 -0.2953
4 7 37 24.8883 0.1989
4 7 39 -2.3700 0.2963
4 7 45 -24.1628 -0.1805
4 7 49 7.5455 0.1886
4 7 51 -24.0525 0.0546
4 7 53 -10.7863 -0.1554
4 7 55 -100.2901 -0.0745
4 7 59 -41.3417 0.0823
4 7 61 4.8250 -0.0603
4 7 63 15.5411 -0.1042
4 8 0 -1.4249 7.7311
4 8 2 -22.1617 0.2192
4 8 4 -67.4520 -3.0315
4 8 6 -13.6598 -0.7674
4 8 8 -76.5227 1.4738
4 8 10 -157.1563 1.5132
4 8 12 46.1538 -0.2886
4 8 14 -34.8657 -0.9029
4 8 16 22.3002 -0.3572
4 8 18 30.4549 0.6135
4 8 20 -51.8554 0.9382
4 8 22 -34.9024 -0.0352
4 8 24 -7.6450 -0.6338
4 8 26 -3.4666 -0.3638
4 8 28 -10.6564 0.2874
4 8 30 -2.5869 0.5441
4 8 32 -21.7874 0.0204
4 8 34 -7.3227 -0.3317
4 8 36 -4.3472 0.0386
4 8 40 13.4999 0.2333
4 8 42 6.8233 -0.1916
4 8 44 4.3829 -0.3137
4 8 46 -13.8233 0.0685
4 8 48 -15.2311 0.2821
4 8 50 12.3887 0.1674
4 8 52 3.8956 -0.1314
4 8 54 22.7054 -0.1601
4 8 56 1.6760 0.0695
4 8 58 0.3344 0.1374
4 8 60 -21.4038 -0.0285
4 8 62 -3.3120 -0.2761
4 9 1 16.4828 -3.1831
4 9 3 -18.9068 -0.1799
4 9 5 -137.2238 0.9088
4 9 7 219.0036 -0.2559
4 9 9 16.0720 -0.7791
4 9 11 116.8832 -0.5941
4 9 13 -18.0013 0.2266
4 9 15 -22.3518 0.4840
4 9 17 -48.4543 -0.1793
4 9 19 66.3532 -0.5275
4 9 21 -18.9947 -0.1476
4 9 23 17.6073 0.1958
4 9 25 14.9800 0.2216
4 9 27 -1.2250 -0.0358
4 9 29 -44.6870 -0.2851
4 9 31 14.3950 -0.0120
4 9 33 -21.0884 0.2911
4 9 35 -22.0026 0.0852
4 9 37 -10.2155 -0.0246
4 9 39 -7.3208 -0.0681
4 9 41 -0.1639 -0.0010
4 9 43 -23.4978 0.2664
4 9 45 14.2907 0.1261
4 9 47 18.8646 -0.0157
4 9 49 30.3428 0.0426
4 9 51 18.4847 -0.0925
4 9 53 19.2025 0.0634
4 9 55 -3.3823 0.1645
4 9 57 -23.3791 -0.0298
4 9 59 -17.7681 -0.0706
4 9 61 60.5200 -0.1821
4 10 0 -86.9609 -9.9532
4 10 2 -19.7002 -1.6426
4 10 4 3.7025 2.1008
4 10 6 28.7872 1.6184
4 10 8 -103.9429 -1.4489
4 10 10 43.6846 -2.0191
4 10 12 -2.0832 -0.1398
4 10 14 -60.0528 1.2699
4 10 16 57.8340 0.2158
4 10 18 -0.5730 -0.9283
4 10 20 -64.8327 -0.4974
4 10 22 6.3893 0.0658
4 10 24 -79.9508 0.5860
4 10 26 -47.2258 0.3513
4 10 28 -6.4770 -0.4468
4 10 32 -44.8352 0.1241
4 10 34 17.2161 0.3110
4 10 36 -14.5797 0.1926
4 10 38 -0.5757 -0.2308
4 10 40 -13.1644 -0.0925
4 10 42 37.2082 0.1984
4 10 44 -22.0481 0.1643
4 10 46 -16.1037 -0.0089
4 10 48 11.8547 -0.2002
4 10 50 -17.4168 -0.0977
4 10 52 4.6168 0.0909
4 10 54 -0.3839 0.0683
4 10 56 31.4562 0.0088
4 10 58 -25.7308 -0.2059
4 10 60 35.2640 -0.1759
4 11 1 19.0919 -0.9745
4 11 3 15.3119 0.3223
4 11 5 15.2268 0.3078
4 11 7 -57.4283 -0.2628
4 11 9 12.9606 -0.2413
4 11 11 75.1864 -0.3131
4 11 13 24.2373 -0.2144
4 11 15 -73.4546 0.1990
4 11 17 -55.5126 0.2487
4 11 19 14.2208 0.1099
4 11 21 41.2504 0.0321
4 11 23 -22.8540 -0.2054
4 11 25 22.9220 -0.0167
4 11 27 75.4498 0.2142
4 11 29 0.1359 0.0438
4 11 31 9.5970 0.1395
4 11 33 14.2484 0.0582
4 11 35 13.6317 -0.1607
4 11 37 5.9013 0.0355
4 11 39 21.9245 0.0463
4 11 41 16.5664 -0.0742
4 11 43 14.2692 0.0599
4 11 45 -46.0800 -0.1148
4 11 47 19.6818 -0.0705
4 11 49 20.3147 0.0707
4 11 51 -23.2526 -0.1360
4 11 53 -3.9726 -0.0060
4 11 55 -10.3879 0.0610
4 11 57 41.3344 -0.1507
4 11 59 -42.5482 0.0962
4 11 61 47.8114 0.0534
4 12 0 50.3014 2.6227
4 12 2 -17.0680 -0.4848
4 12 4 0.5040 -1.8300
4 12 6 -78.4485 -0.0538
4 12 8 6.3187 0.9890
4 12 10 3.7214 -0.0505
4 12 12 -135.6726 -0.6117
4 12 14 53.6585 0.2103
4 12 16 -82.7768 -0.0926
4 12 18 79.4848 0.1168
4 12 20 34.2255 0.2763
4 12 22 -24.7554 -0.2722
4 12 24 -46.3682 -0.0248
4 12 26 -38.7868 0.1948
4 12 28 23.0073 0.0491
4 12 30 33.9328 0.3861
4 12 32 -11.7996 0.1426
4 12 34 -14.1894 -0.1888
4 12 36 22.4762 -0.0419
4 12 38 -28.6150 0.0251
4 12 40 76.2059 0.1636
4 12 42 -14.3608 0.1015
4 12 44 15.3093 -0.0299
4 12 46 29.9712 0.1334
4 12 48 -34.2289 0.1051
4 12 50 18.0913 -0.0234
4 12 52 -3.4270 -0.0981
4 12 54 17.1570 -0.1134
4 12 56 -10.0296 0.1596
4 12 58 47.9799 0.1543
4 13 1 -58.5170 -3.4438
4 13 3 -23.3164 -1.0357
4 13 5 -18.0217 0.5713
4 13 7 0.2136 0.7943
4 13 9 8.1952 0.4057
4 13 11 12.3899 -0.2953
4 13 13 -75.7796 -0.5659
4 13 15 16.0276 -0.1298
4 13 17 39.4547 -0.2241
4 13 19 8.2330 0.0975
4 13 21 -10.8315 0.5727
4 13 23 -29.0882 0.2384
4 13 25 -7.8435 0.0522
4 13 27 21.9615 -0.0521
4 13 29 26.7332 -0.1794
4 13 31 -3.6999 0.2888
4 13 33 13.6967 0.3074
4 13 35 16.1527 0.0667
4 13 37 9.9084 0.2196
4 13 39 -13.6833 0.0604
4 13 41 -7.9218 0.0455
4 13 43 19.8516 0.2522
4 13 45 -32.5239 0.0630
4 13 47 11.4489 0.0885
4 13 49 9.8789 0.1197
4 13 51 -20.7821 -0.1461
4 13 53 12.0265 0.0527
4 13 55 -25.6930 0.0466
4 13 57 36.8619 -0.0674
4 13 59 36.8236 0.2900
4 14 0 16.7171 0.2964
4 14 2 39.6802 0.0382
4 14 4 -57.2358 -1.0698
4 14 6 -19.2822 0.0246
4 14 8 78.0063 0.8878
4 14 10 -2.7055 0.3467
4 14 12 -44.4526 -0.2647
4 14 14 12.0358 -0.0846
4 14 16 21.7165 -0.5779
4 14 18 38.0894 0.1185
4 14 20 -15.3152 0.5473
4 14 22 48.0024 -0.0963
4 14 24 -30.2768 -0.1128
4 14 26 33.8579 0.0160
4 14 28 0.9659 -0.0669
4 14 30 -6.6621 0.2133
4 14 32 8.2885 0.0139
4 14 34 24.9487 -0.0664
4 14 36 12.5502 0.1763
4 14 38 34.0599 0.1403
4 14 40 18.7115 0.1139
4 14 42 -8.9922 -0.0523
4 14 44 17.0559 -0.2054
4 14 46 16.4743 -0.0077
4 14 48 -29.7070 0.1003
4 14 50 28.7946 0.0946
4 14 52 26.0265 -0.0245
4 14 54 -24.9541 -0.1751
4 14 56 6.2099 -0.0933
4 14 58 -31.5739 0.0053
4 15 1 1.6090 5.3054
4 15 3 26.0273 1.0325
4 15 5 -5.6637 -1.2155
4 15 7 -48.6598 -1.6696
4 15 9 4.1165 -0.5324
4 15 11 -62.8358 0.1923
4 15 13 43.1629 0.2992
4 15 15 47.0034 0.3155
4 15 17 -3.5610 -0.0711
4 15 19 51.0661 -0.3162
4 15 21 -2.8174 -0.3606
4 15 23 -23.6677 -0.4341
4 15 25 -8.0122 0.2043
4 15 27 -8.7569 0.5227
4 15 29 -6.6414 0.0218
4 15 31 1.8496 -0.1701
4 15 33 -14.8773 -0.2852
4 15 35 0.4448 -0.1706
4 15 37 10.5021 0.2547
4 15 39 -14.0308 0.0816
4 15 41 22.1006 -0.0725
4 15 43 -13.7303 0.0197
4 15 45 17.2589 -0.1355
4 15 47 15.7202 -0.0325
4 15 49 1.0251 0.0312
4 15 51 5.4622 -0.1012
4 15 53 -0.3991 0.0306
4 15 55 -19.8165 -0.1033
4 15 57 -44.0733 -0.1819
4 15 59 -6.2491 0.1258
4 16 0 31.9671 -5.4467
4 16 2 -14.5347 0.1979
4 16 4 6.4131 1.7045
4 16 6 41.2508 0.4847
4 16 8 12.5728 -1.0289
4 16 10 110.9362 -1.4997
4 16 12 -12.6264 -0.1393
4 16 14 -9.4411 1.2640
4 16 16 16.8515 0.6193
4 16 18 -6.4288 -0.4016
4 16 20 -9.1803 -0.6447
4 16 22 30.2053 -0.1324
4 16 24 34.8814 0.6700
4 16 26 -45.3984 0.4214
4 16 28 10.3821 -0.2419
4 16 30 -5.1609 -0.1025
4 16 32 -11.5950 0.0744
4 16 34 35.8594 0.2827
4 16 36 -17.4644 0.1673
4 16 38 9.1603 -0.2110
4 16 40 -15.6408 -0.0800
4 16 42 -5.1034 0.1449
4 16 44 -6.3183 0.1683
4 16 46 8.3592 0.0313
4 16 48 6.2911 -0.1777
4 16 50 -2.9092 -0.0271
4 16 52 9.5536 0.2049
4 16 54 15.3601 0.0739
4 16 56 12.9039 -0.1583
4 16 58 -30.3097 -0.2761
4 17 1 40.0104 -5.1818
4 17 3 -20.7663 0.0491
4 17 5 -31.9174 1.7329
4 17 7 -2.9794 0.7433
4 17 9 -23.7260 -0.3908
4 17 11 -39.0738 -0.5108
4 17 13 20.1330 0.2313
4 17 15 37.3780 0.4492
4 17 17 3.8737 0.1137
4 17 19 45.4541 0.0242
4 17 21 -29.2590 0.2349
4 17 23 21.7937 0.2928
4 17 25 30.5502 0.0930
4 17 27 23.6513 -0.1717
4 17 29 39.0590 -0.1381
4 17 31 19.7378 0.2336
4 17 33 32.4796 0.3461
4 17 35 21.8667 0.1758
4 17 39 52.6239 -0.2128
4 17 41 -8.1936 0.0935
4 17 43 6.0089 0.2373
4 17 45 -3.1422 0.0991
4 17 47 13.7032 0.0518
4 17 49 -1.2747 -0.0229
4 17 51 5.4453 0.0889
4 17 53 42.6801 0.1527
4 17 55 7.9180 -0.1877
4 17 57 -15.9565 -0.2325
4 18 0 73.5781 4.6321
4 18 2 27.8421 0.1836
4 18 4 47.5538 -1.6025
4 18 6 -10.5336 -0.6302
4 18 8 61.7326 1.1763
4 18 10 3.1548 1.4124
4 18 12 24.1183 -0.0431
4 18 14 6.3501 -1.3677
4 18 16 9.2261 -0.6036
4 18 18 9.1367 0.6871
4 18 20 32.9952 0.6643
4 18 22 -0.6986 -0.0119
4 18 24 61.3923 -0.5580
4 18 26 -0.4744 -0.3582
4 18 28 20.4245 0.3023
4 18 30 17.6139 0.3066
4 18 32 0.5554 -0.1631
4 18 34 -0.4421 -0.2277
4 18 36 43.4404 -0.0746
4 18 38 0.3554 0.0784
4 18 40 43.1355 0.1349
4 18 42 -4.6065 -0.0286
4 18 44 14.5840 -0.1349
4 18 46 3.2486 -0.0595
4 18 48 2.4601 0.0525
4 18 50 -0.1904 -0.0092
4 18 52 -28.1490 -0.1332
4 19 1 26.9634 2.3954
4 19 3 -42.5280 -0.3981
4 19 5 23.0288 -0.7897
4 19 7 23.9823 0.7114
4 19 9 18.3057 1.1506
4 19 11 31.5101 0.2980
4 19 13 0.7659 -0.8929
4 19 15 19.2460 -0.9698
4 19 17 15.9936 0.1068
4 19 19 22.2109 0.7193
4 19 21 40.2739 0.0495
4 19 23 -32.2218 -0.2953
4 19 25 43.9741 -0.3641
4 19 27 35.4298 -0.1210
4 19 29 21.1543 0.2601
4 19 31 30.9731 -0.0739
4 19 33 -1.7387 -0.3212
4 19 35 4.9678 0.0391
4 19 37 -0.3614 0.0775
4 19 39 38.7189 0.0219
4 19 41 1.2831 -0.0588
4 19 43 -4.5229 -0.3186
4 19 45 -6.2554 -0.2073
4 19 49 -23.4485 -0.0772
4 19 51 -25.0407 -0.0947
4 19 53 -9.2918 0.1103
4 19 55 14.2954 0.2287
4 20 0 -31.3844 -2.4180
4 20 2 68.8698 -0.6664
4 20 4 -18.7739 1.5952
4 20 6 39.0310 1.0781
4 20 8 -15.9559 -0.6537
4 20 10 15.0819 -0.3476
4 20 12 -3.9192 0.3432
4 20 14 13.5986 0.4786
4 20 16 -8.6987 0.7058
4 20 18 24.3136 -0.0148
4 20 20 20.4972 -0.4464
4 20 22 6.0388 0.2299
4 20 24 13.7741 0.2894
4 20 26 -24.1710 0.0235
4 20 28 1.0274 -0.0661
4 20 30 12.3428 -0.1587
4 20 32 9.8343 0.0370
4 20 34 8.3869 0.1577
4 20 36 -5.1050 0.0281
4 20 38 5.9277 -0.0108
4 20 40 -11.7452 -0.0593
4 20 42 1.7220 -0.0327
4 20 44 21.9591 0.0912
4 20 46 -26.8764 0.0041
4 20 50 -24.8683 -0.0345
4 20 52 31.8406 -0.0037
4 21 1 14.7216 0.8075
4 21 3 33.1286 0.4376
4 21 5 -24.0147 -0.2153
4 21 7 -4.9396 -0.0593
4 21 9 1.6294 -0.6961
4 21 11 7.1989 -0.0522
4 21 13 -0.8225 0.9186
4 21 15 8.0591 0.5503
4 21 17 -1.4573 0.0122
4 21 19 5.3124 -0.3942
4 21 21 -45.6184 -0.4084
4 21 23 18.6276 0.4392
4 21 25 6.7529 0.3333
4 21 27 2.4459 -0.1775
4 21 29 -17.3336 0.0897
4 21 31 8.2487 -0.0458
4 21 33 35.2221 0.0038
4 21 35 20.4527 0.2204
4 21 37 10.9706 -0.1114
4 21 39 32.1045 0.0203
4 21 41 2.5893 0.0800
4 21 43 -10.0596 -0.1131
4 21 45 36.5459 0.1038
4 21 47 -31.1746 0.0430
4 21 49 29.8392 0.0339
4 21 53 -30.2296 -0.2419
4 22 0 4.4664 4.5851
4 22 2 11.2767 -0.5894
4 22 4 -28.6682 -0.4673
4 22 6 51.3604 0.2426
4 22 8 -4.4962 -0.1122
4 22 10 0.0158 0.7593
4 22 12 -11.3452 0.3429
4 22 14 -1.7784 -0.6934
4 22 16 42.7911 0.1526
4 22 18 13.3580 0.1883
4 22 20 -1.5704 0.0202
4 22 22 -0.7732 0.3243
4 22 24 2.2091 -0.0690
4 22 26 28.3767 -0.0221
4 22 28 18.2984 0.1243
4 22 30 10.9008 -0.2293
4 22 32 24.6100 -0.0439
4 22 34 -12.1229 0.1075
4 22 36 3.0440 -0.0138
4 22 38 23.6203 0.0385
4 22 40 -2.0825 -0.1009
4 22 42 18.9304 -0.0434
4 22 44 -22.3322 0.0227
4 22 46 2.9217 -0.0645
4 22 48 -9.2249 0.0421
4 22 50 -9.0739 0.1039
4 22 52 10.4288 0.0572
4 23 1 17.0911 -0.1552
4 23 3 66.6332 0.3506
4 23 5 -21.8764 0.3192
4 23 7 -15.2521 0.5255
4 23 9 -10.8230 -0.0925
4 23 11 32.3571 0.1167
4 23 13 19.8494 0.4491
4 23 15 -44.6186 -0.1052
4 23 17 11.5990 0.2144
4 23 19 -10.5176 0.1988
4 23 21 15.3887 -0.0723
4 23 23 -32.8487 0.2097
4 23 25 -3.8853 0.0030
4 23 27 -19.5246 -0.1275
4 23 29 -39.9254 0.1419
4 23 31 -29.8665 -0.1719
4 23 33 47.9910 -0.0132
4 23 35 -18.0123 0.2263
4 23 37 -1.3158 -0.2014
4 23 39 -15.0196 -0.0202
4 23 41 -54.5642 0.0577
4 23 45 -16.0152 0.0777
4 23 47 13.3170 -0.2102
4 23 49 -47.6409 -0.3438
4 24 0 -7.6755 3.7536
4 24 2 15.6575 -0.0281
4 24 4 -6.4311 0.2834
4 24 6 24.1516 0.1042
4 24 8 -16.5172 -0.9847
4 24 10 -1.9246 0.0197
4 24 12 -21.5879 0.3618
4 24 14 19.5425 -0.1763
4 24 16 -17.8129 0.3180
4 24 18 10.7004 -0.0545
4 24 20 -41.6707 -0.1970
4 24 22 32.5342 0.0914
4 24 24 39.5955 -0.2515
4 24 26 -32.1102 -0.0176
4 24 28 39.2627 0.3432
4 24 30 -25.8579 0.0672
4 24 32 -6.8152 0.1366
4 24 34 -12.6990 -0.1410
4 24 36 -40.1561 -0.3484
4 24 38 52.3465 0.0843
4 24 42 -19.3360 0.0072
4 24 44 5.1264 0.0068
4 24 46 -34.2115 -0.2035
4 24 48 -12.1787 -0.1853
4 25 1 -3.0874 1.7235
4 25 3 -24.5712 -0.4740
4 25 5 -36.7995 -0.8198
4 25 7 26.0748 0.4117
4 25 9 0.9281 0.5633
4 25 11 9.7802 0.0237
4 25 13 22.3843 -0.4981
4 25 15 12.6606 -0.7321
4 25 17 0.6646 0.2337
4 25 19 -10.6071 0.6295
4 25 21 -0.7963 0.0053
4 25 23 -17.8181 -0.3394
4 25 25 18.7972 -0.5860
4 25 27 1.4617 -0.1039
4 25 29 -13.5891 0.3549
4 25 31 5.6437 -0.0833
4 25 33 -1.9072 -0.1802
4 25 35 58.2066 -0.1095
4 25 43 6.0471 -0.1975
4 25 47 -9.4937 0.1146
4 26 0 -2.1120 -0.4122
4 26 2 -13.8159 -1.2908
4 26 4 -20.4752 0.1380
4 26 6 34.6188 0.6817
4 26 8 -2.8921 -0.0530
4 26 10 -29.6594 0.4255
4 26 12 -10.2053 0.1210
4 26 14 -12.0301 -0.4528
4 26 16 -40.1686 0.1722
4 26 18 -12.1972 0.0995
4 26 20 5.2845 0.0879
4 26 22 16.5307 0.1434
4 26 24 -37.2302 -0.2357
4 26 26 -4.0594 -0.0585
4 26 28 14.5741 -0.0389
4 26 30 -7.3039 -0.3204
4 26 32 27.9394 0.0378
4 26 36 -6.7676 0.1584
4 26 38 15.3857 0.0431
4 26 44 5.8827 0.1742
4 27 1 17.3980 -4.3054
4 27 3 -45.7502 0.0778
4 27 5 27.4989 1.3419
4 27 7 -36.3196 0.3092
4 27 9 -2.0633 -0.7027
4 27 11 -13.5942 0.0595
4 27 13 5.7658 0.7948
4 27 15 -0.4732 0.4920
4 27 17 -17.3237 -0.2417
4 27 19 -13.6617 -0.7203
4 27 21 -8.9385 -0.2204
4 27 23 9.3670 0.6254
4 27 25 -21.4741 0.4154
4 27 27 11.0551 -0.0817
4 27 29 9.3754 -0.3936
4 27 31 -10.3886 -0.3028
4 27 33 7.5415 0.2595
4 27 35 -22.8937 0.2591
4 27 37 -23.1945 -0.1343
4 27 39 7.8788 -0.1502
4 27 41 21.3811 -0.0498
4 27 43 32.7513 0.1346
4 27 45 -16.4485 0.1697
4 28 0 2.1727 -1.2534
4 28 2 -11.0373 -0.6737
4 28 4 -17.1863 0.0717
4 28 6 -3.0455 0.1482
4 28 8 11.8931 -0.2331
4 28 10 2.4499 -0.0691
4 28 12 -0.8305 -0.1096
4 28 14 3.3956 -0.1952
4 28 16 -2.9075 -0.1133
4 28 18 5.4056 -0.4344
4 28 20 4.7770 -0.2214
4 28 22 -3.7174 0.0523
4 28 24 -17.8941 -0.0301
4 28 26 7.9120 0.0573
4 28 28 -5.3359 -0.1361
4 28 30 -4.1034 -0.1669
4 28 32 -60.7154 0.0584
4 28 34 29.0481 -0.1501
4 28 44 -12.9046 0.0135
4 29 1 -9.0429 5.2256
4 29 3 -7.4379 -0.2290
4 29 5 14.3734 -1.7659
4 29 7 6.8527 -0.6429
4 29 9 1.7290 0.6070
4 29 11 5.9197 0.2702
4 29 13 9.7199 -0.4657
4 29 15 13.4947 -0.2922
4 29 17 12.3169 0.1590
4 29 19 7.9604 0.2527
4 29 21 13.8852 -0.0065
4 29 23 -12.6517 -0.4167
4 29 25 19.3636 -0.2820
4 29 27 -14.0669 0.2211
4 29 29 -10.4537 0.3005
4 29 31 19.9071 0.0867
4 29 33 28.4842 -0.2185
4 29 35 -25.6358 -0.3953
4 29 37 14.1214 -0.0355
4 29 39 -31.7508 0.1889
4 29 41 -2.3125 -0.0791
4 29 43 -16.7881 -0.1563
4 30 0 14.8167 4.0204
4 30 2 22.5955 1.5152
4 30 4 -22.5747 -0.6440
4 30 6 22.0857 -1.1339
4 30 8 7.4230 -0.0929
4 30 10 0.6255 0.3151
4 30 12 -8.4992 0.1614
4 30 14 12.8839 0.3149
4 30 16 -0.1371 0.0571
4 30 18 -7.5218 -0.1618
4 30 20 -4.3875 -0.1594
4 30 22 1.3197 -0.2654
4 30 24 -13.0494 -0.1039
4 30 26 12.8925 0.1622
4 30 28 7.2572 0.1866
4 30 30 2.6525 0.1195
4 30 32 -0.7204 -0.1220
4 30 34 -23.3853 -0.2058
4 30 36 -14.7840 0.1764
4 30 38 19.2620 0.3353
4 30 40 -25.3955 0.0527
4 31 1 -7.6373 -2.7015
4 31 3 -12.3453 -0.1147
4 31 5 -46.5405 0.8121
4 31 7 20.6480 -0.0594
4 31 9 -15.8326 -0.2164
4 31 11 -33.1653 -0.2247
4 31 13 -39.8335 -0.1054
4 31 15 -11.1467 0.1802
4 31 17 -1.7095 -0.0972
4 31 19 -17.1119 -0.2458
4 31 21 35.9224 0.1002
4 31 23 -26.8426 0.0310
4 31 25 1.2806 0.0367
4 31 27 27.5626 0.1736
4 31 29 16.1620 -0.0751
4 31 31 -26.4344 0.2398
4 31 33 -12.9564 0.2306
4 31 35 -15.6063 0.0557
4 31 39 -24.3259 -0.0488
4 32 0 6.0741 -4.5843
4 32 2 -46.3193 -0.2658
4 32 4 17.0936 0.4051
4 32 6 0.6052 0.2508
4 32 8 -16.4156 0.5092
4 32 10 11.6990 -0.1392
4 32 12 -17.3311 -0.3028
4 32 14 -13.6642 0.1729
4 32 16 -10.9099 0.0629
4 32 18 20.7184 0.2105
4 32 20 -20.2163 0.3761
4 32 22 -6.4200 -0.0247
4 32 24 4.9660 -0.1359
4 32 26 -9.6198 -0.0922
4 32 28 28.7782 -0.0546
4 32 30 22.6580 0.3136
4 32 32 8.3888 0.2381
4 32 34 -1.9102 -0.0745
4 32 36 35.5992 -0.1897
4 33 1 -0.5881 -1.3398
4 33 3 5.3556 -0.0901
4 33 5 10.0420 0.4316
4 33 7 -31.2100 0.1294
4 33 9 -5.7646 0.0618
4 33 11 -9.3309 -0.1439
4 33 13 -1.7166 -0.2253
4 33 15 3.3397 0.1204
4 33 17 -23.5998 -0.2246
4 33 19 -11.2213 -0.2508
4 33 21 16.7394 0.0174
4 33 25 -17.8897 -0.0629
4 33 27 30.7273 0.1638
4 33 29 -12.8098 -0.1807
4 33 31 11.4200 0.1376
4 33 33 -36.2561 0.0913
4 34 0 -29.0750 -3.2973
4 34 2 3.3822 0.0989
4 34 4 -16.7610 0.1987
4 34 6 -23.1415 -0.2069
4 34 8 -25.6845 0.1519
4 34 10 52.0528 -0.4911
4 34 12 -59.3936 -0.2229
4 34 14 -27.3087 0.2190
4 34 16 -2.5996 -0.2544
4 34 18 -16.5465 -0.2256
4 34 20 -6.5941 0.0175
4 34 22 32.6580 0.0982
4 34 24 -22.2096 0.3565
4 34 26 -8.0297 -0.0819
4 34 28 4.2563 -0.3761
4 34 30 26.9788 -0.0536
4 35 1 26.0478 2.7054
4 35 3 23.5688 0.1508
4 35 5 10.9024 -0.9216
4 35 7 9.7669 -0.7895
4 35 9 14.4862 0.2783
4 35 11 -6.4992 0.4654
4 35 13 4.7543 -0.1331
4 35 15 11.9253 -0.2782
4 35 17 -2.0646 -0.3588
4 35 19 25.5220 0.0035
4 35 21 -43.9459 0.1727
4 35 23 26.9819 -0.1289
4 35 25 18.0861 0.0554
4 35 27 -2.7794 -0.4260
4 36 0 -6.2336 4.4730
4 36 2 7.2264 1.2050
4 36 4 -4.2558 -1.4458
4 36 6 4.5876 -1.3880
4 36 8 -3.1067 0.2165
4 36 10 -11.0947 0.4020
4 36 12 11.4900 0.2272
4 36 14 11.1312 0.1157
4 36 16 20.4720 -0.4157
4 36 18 -12.3449 0.0189
4 36 20 -15.0728 0.1293
4 36 22 -7.6469 -0.2449
4 36 24 -5.7681 -0.0252
4 37 1 10.2610 -2.1239
4 37 3 28.2128 -0.1724
4 37 5 32.2778 0.8253
4 37 7 7.0187 0.4418
4 37 9 4.0520 -0.0045
4 37 11 -17.2547 -0.2162
4 37 13 23.3216 0.1338
4 37 15 18.8846 0.3529
4 37 17 20.2828 0.2188
4 37 19 -26.3293 -0.1672
4 38 2 13.9291 -0.1722
4 38 4 -16.8277 1.6399
4 38 6 -20.4261 0.9562
4 38 8 12.2676 -0.4545
4 38 10 -5.9004 -1.0619
4 38 12 4.4256 -0.5427
4 38 14 -4.3995 0.2078
4 39 1 -33.0990 0.7894
4 39 3 -5.2734 0.0455
4 39 5 16.9315 -0.4197
5 1 4 336.4637 -2.4244
5 1 6 -273.3607 -2.1709
5 1 8 225.3061 1.4683
5 1 10 194.6518 2.1917
5 1 12 -48.0849 1.0397
5 1 14 -24.1274 -0.9149
5 1 18 -5.1761 0.6381
5 1 20 -5.9821 0.5994
5 1 22 90.8783 0.0342
5 1 24 51.2951 -0.4278
5 1 26 -22.3777 -0.2513
5 1 28 17.6847 0.5166
5 1 30 33.1063 0.2003
5 1 32 -20.7415 -0.4319
5 1 34 3.9665 -0.5562
5 1 36 -9.6606 -0.2495
5 1 38 -26.2644 0.2865
5 1 42 8.6727 -0.3178
5 1 44 19.2644 -0.3245
5 1 48 -6.6384 0.0773
5 1 50 30.3799 0.1622
5 1 52 -4.1221 -0.2070
5 1 54 9.1637 -0.3204
5 1 58 44.1307 0.0873
5 2 3 -119.0897 -0.2175
5 2 5 -231.0714 -0.1801
5 2 7 -130.0213 0.0376
5 2 9 -107.1004 0.2627
5 2 11 15.7048 0.3019
5 2 13 108.5126 -0.5119
5 2 17 -51.6834 0.0679
5 2 19 -52.1499 0.2569
5 2 31 35.2761 -0.0351
5 2 33 -25.1479 -0.0755
5 2 35 19.6307 0.0433
5 2 37 37.7644 -0.2074
5 2 39 -9.5737 -0.0760
5 2 43 -36.7812 -0.1496
5 2 45 -14.4677 0.0460
5 2 47 -1.0705 0.0311
5 2 55 -27.9870 0.0011
5 2 57 37.6220 0.1353
5 3 0 -13.8339 -8.8653
5 3 2 -235.4936 0.0466
5 3 4 -23.1697 3.3844
5 3 6 117.6173 1.0187
5 3 8 -115.3297 -1.2623
5 3 10 -46.1471 -1.5588
5 3 12 -95.2130 0.1774
5 3 14 -207.4577 0.6970
5 3 16 -160.8259 0.5471
5 3 18 29.3500 -0.4052
5 3 20 -63.3530 -0.8367
5 3 24 -92.5411 0.4755
5 3 26 -73.4802 -0.0666
5 3 32 -44.1132 0.0876
5 3 34 -0.2000 0.4792
5 3 36 -5.1060 -0.0237
5 3 38 -27.8367 -0.4325
5 3 40 -2.5012 -0.2708
5 3 42 -3.3307 0.0872
5 3 44 -11.2478 0.3947
5 3 46 -42.5536 0.0839
5 3 48 11.7239 -0.3616
5 3 52 4.9938 0.1629
5 3 54 9.8227 0.2539
5 3 56 -15.1148 0.0934
5 3 58 -13.2292 -0.2215
5 3 60 5.6175 -0.1503
5 4 1 100.7144 -4.5943
5 4 3 74.4444 -0.5924
5 4 5 29.3525 1.2472
5 4 7 86.3254 1.2030
5 4 9 21.9751 -0.0662
5 4 13 -64.3939 0.5000
5 4 15 11.7216 0.5616
5 4 17 -20.9821 0.1111
5 4 19 23.3989 -0.2764
5 4 21 -51.2412 -0.0500
5 4 23 2.9240 0.4173
5 4 25 -34.5062 0.2007
5 4 27 -6.9532 -0.1532
5 4 29 -26.9455 -0.1118
5 4 33 -26.8109 -0.0483
5 4 35 30.8075 0.0692
5 4 37 20.3148 -0.1439
5 4 39 -3.7303 -0.0903
5 4 41 -7.1109 0.0188
5 4 43 3.2878 -0.0036
5 4 45 12.6545 0.1454
5 4 51 -14.9067 0.0290
5 4 53 8.4260 -0.0140
5 4 55 36.6118 0.0282
5 4 61 21.1405 0.1336
5 4 63 -3.8762 -0.0017
5 5 0 -73.9240 4.3281
5 5 2 154.8501 -0.4446
5 5 4 15.5401 -2.3432
5 5 6 49.8142 -0.7566
5 5 8 63.2454 1.5097
5 5 10 12.2712 1.4937
5 5 12 183.8978 -0.3179
5 5 14 29.9355 -1.3516
5 5 16 -25.0606 -0.2990
5 5 18 8.1675 0.6038
5 5 20 58.5222 0.5202
5 5 22 79.0568 -0.0316
5 5 24 12.0312 -0.5340
5 5 26 -1.9253 -0.3548
5 5 28 23.9342 0.2267
5 5 30 -25.1145 0.2420
5 5 32 -28.2610 -0.2092
5 5 34 4.3533 -0.2355
5 5 36 -9.4899 -0.0363
5 5 38 10.3074 0.1800
5 5 40 15.8589 0.1947
5 5 44 -32.8933 -0.2055
5 5 46 20.9043 -0.0111
5 5 50 -3.5772 0.1211
5 5 56 13.5931 -0.0276
5 5 62 -16.1913 0.0434
5 6 1 -14.0685 7.4448
5 6 3 -101.3064 0.5847
5 6 5 164.4947 -2.4849
5 6 7 189.3249 -1.5991
5 6 9 100.4679 0.1591
5 6 11 96.9747 0.9464
5 6 13 11.2126 0.4397
5 6 15 27.5194 -0.3747
5 6 17 110.5223 -0.4878
5 6 19 0.1824 -0.2616
5 6 21 52.6059 -0.1412
5 6 23 5.0549 -0.0968
5 6 25 -12.5124 -0.0217
5 6 27 16.8999 0.1513
5 6 29 -16.5377 0.0756
5 6 31 75.1218 -0.1955
5 6 33 -7.7380 -0.3436
5 6 35 -4.1050 -0.1331
5 6 37 18.7488 0.0897
5 6 39 -4.2797 0.1288
5 6 41 7.2200 0.0183
5 6 43 -16.5456 -0.1559
5 6 47 26.0133 -0.0718
5 6 49 9.3440 0.0273
5 6 51 -35.6378 0.0407
5 6 53 -8.0323 -0.1469
5 6 55 -66.2656 -0.0173
5 6 57 -35.0875 0.0552
5 6 59 23.5024 -0.0049
5 6 61 -4.5342 -0.0510
5 6 63 26.6647 -0.1203
5 7 0 568.6837 0.3954
5 7 2 111.8484 1.2694
5 7 4 15.8705 0.4649
5 7 6 91.4053 -0.9977
5 7 8 -63.2347 -1.0094
5 7 10 43.0760 -0.0652
5 7 12 -1.5417 0.6522
5 7 14 43.3540 0.9730
5 7 16 -2.2596 -0.1143
5 7 18 32.5683 -0.8271
5 7 20 36.2653 -0.6105
5 7 22 1.1392 -0.0916
5 7 24 -14.1159 0.3826
5 7 26 67.5176 0.2491
5 7 28 25.1103 -0.0609
5 7 30 8.5428 -0.1752
5 7 32 -3.1869 -0.2504
5 7 34 3.3344 -0.1418
5 7 36 21.8839 0.0143
5 7 38 -2.9995 -0.0490
5 7 40 4.7720 0.0749
5 7 42 14.0349 0.0319
5 7 44 -0.6075 -0.0828
5 7 46 -15.6013 -0.0510
5 7 48 5.9692 -0.0813
5 7 50 3.6178 0.0218
5 7 52 21.2375 0.0568
5 7 54 4.5404 0.0571
5 7 56 12.5166 0.0892
5 7 58 21.3413 -0.0703
5 7 60 11.6850 -0.1506
5 7 62 -5.2406 -0.0847
5 8 1 -89.0773 -5.5849
5 8 3 -30.3281 -0.9727
5 8 5 -65.4122 1.3922
5 8 7 54.0060 1.2639
5 8 9 68.2907 0.3359
5 8 11 0.2822 -1.1073
5 8 13 66.7510 -1.1076
5 8 15 -52.3107 -0.0304
5 8 17 -38.6160 0.3366
5 8 19 39.2699 0.3071
5 8 21 -44.4333 0.1613
5 8 23 -42.9752 -0.2997
5 8 25 5.9636 -0.3089
5 8 27 -8.7988 -0.1216
5 8 29 6.1701 -0.0167
5 8 31 -19.0085 0.2456
5 8 33 -18.4421 0.1507
5 8 35 12.7426 -0.1025
5 8 37 -9.0239 0.0002
5 8 39 2.4677 0.0107
5 8 41 2.1819 0.0064
5 8 43 -5.4480 0.1271
5 8 45 -23.1329 0.0794
5 8 47 32.3488 0.0602
5 8 49 -14.8205 0.0755
5 8 51 5.8906 -0.0454
5 8 53 -31.2282 0.0232
5 8 55 18.3692 0.1671
5 8 57 -4.9164 0.0612
5 8 59 19.2053 -0.0929
5 8 61 -36.9543 -0.3154
5 9 0 10.9603 -7.7730
5 9 2 4.0124 -1.4597
5 9 4 -56.3993 1.0212
5 9 6 -106.6865 1.1098
5 9 8 9.6221 0.5177
5 9 10 -66.7315 -0.8965
5 9 12 -80.2346 -1.1411
5 9 14 23.7972 0.0147
5 9 16 -43.6753 -0.0520
5 9 18 -31.3575 -0.0362
5 9 20 -50.7704 0.1985
5 9 22 -45.3921 -0.0836
5 9 24 -57.5387 0.0435
5 9 26 -26.7488 -0.1332
5 9 28 8.0691 -0.2686
5 9 30 3.9973 0.1482
5 9 32 -11.2460 0.2229
5 9 34 14.2877 0.1816
5 9 36 -3.8072 0.1002
5 9 38 -36.1126 -0.2559
5 9 40 -21.7144 -0.0993
5 9 42 -22.5293 0.1021
5 9 44 -13.9141 0.1829
5 9 46 -17.3622 0.1290
5 9 48 -27.9857 -0.1205
5 9 50 -3.7499 -0.0893
5 9 52 -8.1947 0.0489
5 9 54 -2.8970 0.0834
5 9 56 -15.0632 0.0924
5 9 58 -9.8340 -0.0501
5 9 60 7.6373 0.0081
5 9 62 -17.0213 -0.0417
5 10 1 73.9768 -2.9448
5 10 3 -22.9175 0.0502
5 10 5 -48.2848 0.7294
5 10 7 -35.4719 -0.5189
5 10 9 -12.8304 -0.5644
5 10 11 -55.1060 -0.1372
5 10 13 -88.2386 0.4662
5 10 15 -26.2601 0.8138
5 10 17 -29.1341 -0.2326
5 10 19 -20.5490 -0.8705
5 10 21 -22.0056 0.0404
5 10 23 14.1897 0.5027
5 10 25 31.8571 0.4942
5 10 27 -1.2976 -0.0378
5 10 29 -29.8757 -0.5667
5 10 31 -15.1575 0.0239
5 10 35 28.2451 0.0995
5 10 37 -1.7063 0.0954
5 10 39 -14.9792 -0.1329
5 10 41 -23.9864 -0.1084
5 10 43 -1.0613 0.2686
5 10 45 12.8395 0.0054
5 10 47 -22.3594 -0.0735
5 10 49 5.0338 0.0109
5 10 51 -34.0815 -0.1134
5 10 53 9.6024 0.1170
5 10 55 -11.3281 0.0601
5 10 59 -4.0773 -0.0427
5 11 0 -173.4504 3.3201
5 11 2 -97.5147 1.3443
5 11 4 -5.0400 -1.1485
5 11 6 78.7087 -1.2225
5 11 8 -21.0547 0.5942
5 11 10 55.9608 -0.2623
5 11 12 -13.3472 -0.5213
5 11 14 -32.8554 0.2453
5 11 16 17.3606 -0.5700
5 11 18 -6.1241 0.0116
5 11 20 14.0133 0.3657
5 11 22 -8.6748 -0.4749
5 11 24 -57.4280 -0.1360
5 11 26 -39.3340 -0.0186
5 11 28 2.5014 -0.1227
5 11 30 -6.6250 0.3228
5 11 32 -7.9211 -0.0100
5 11 34 9.7389 -0.1335
5 11 38 -16.4742 0.1543
5 11 40 -34.3029 0.2586
5 11 42 -3.5112 -0.0395
5 11 44 5.4698 -0.2214
5 11 46 2.7649 0.0862
5 11 48 4.7256 0.2164
5 11 50 10.2847 0.2197
5 11 52 -2.9426 0.0275
5 11 54 -15.0517 -0.1361
5 11 56 -14.9372 0.1279
5 11 58 -34.0696 0.0758
5 11 60 26.5149 0.0273
5 12 1 99.3668 9.3485
5 12 3 -21.7132 -0.0669
5 12 5 30.9463 -3.2367
5 12 7 -3.5019 -1.8358
5 12 9 23.8643 0.6900
5 12 11 -8.3052 0.3391
5 12 13 79.6372 -1.0045
5 12 15 64.3520 -0.5619
5 12 17 44.9621 -0.0688
5 12 19 11.3716 0.3379
5 12 21 -12.2539 0.1271
5 12 23 35.9837 -0.8574
5 12 25 69.4769 -0.3551
5 12 27 24.9522 0.4616
5 12 29 11.1298 0.3445
5 12 31 6.8029 0.2603
5 12 33 -23.3094 -0.3377
5 12 35 7.4022 -0.4383
5 12 37 -24.9789 0.4204
5 12 39 -10.2495 0.3892
5 12 41 -11.1558 0.0638
5 12 43 -12.9732 0.0118
5 12 45 -7.4850 -0.1669
5 12 47 2.2971 0.2260
5 12 49 -4.2147 0.4027
5 12 51 -6.7175 -0.1081
5 12 53 15.8349 -0.1145
5 12 55 34.2335 -0.0646
5 12 57 10.6731 0.0762
5 12 59 -20.9034 0.4299
5 13 0 163.8734 -3.5808
5 13 2 33.0132 1.0454
5 13 4 0.4704 0.5112
5 13 6 8.6232 -0.2626
5 13 8 -5.6542 0.3708
5 13 10 52.3102 -0.7870
5 13 12 110.8586 -0.3407
5 13 14 -137.0662 0.9341
5 13 16 18.0049 -0.3900
5 13 18 -77.2897 -0.1785
5 13 20 16.7783 0.1171
5 13 22 54.5752 -0.1613
5 13 24 23.9283 0.5493
5 13 26 -7.1581 0.3578
5 13 28 61.7942 -0.1778
5 13 30 -15.6835 0.1327
5 13 32 -0.1868 0.0052
5 13 34 28.5875 0.1000
5 13 36 -1.3670 0.2217
5 13 38 7.2515 -0.0175
5 13 40 -0.8797 0.1101
5 13 42 -33.1882 0.0429
5 13 44 19.4770 -0.0419
5 13 46 16.8539 0.0760
5 13 48 0.2392 -0.1098
5 13 50 14.0149 -0.0666
5 13 52 -1.0949 0.0150
5 13 54 -27.4643 0.0656
5 13 60 13.6847 -0.2196
5 14 1 4.3516 -10.1511
5 14 3 22.5267 0.0922
5 14 5 -17.6673 3.3508
5 14 7 -10.8505 0.6048
5 14 9 -34.1203 -1.0897
5 14 11 54.1512 -0.9258
5 14 13 15.6651 0.0300
5 14 15 -10.4889 0.8962
5 14 17 -38.7000 0.0032
5 14 19 1.9872 -0.4434
5 14 21 12.3669 0.1746
5 14 23 -44.3941 0.2544
5 14 25 -28.4245 0.4362
5 14 27 22.3406 0.0032
5 14 29 9.8491 -0.6108
5 14 33 -54.6777 0.5316
5 14 35 -5.7741 0.2345
5 14 37 -7.5259 0.0481
5 14 39 28.2917 -0.3778
5 14 41 20.9649 -0.0876
5 14 43 14.7004 0.3555
5 14 45 -20.5304 -0.0720
5 14 47 -15.2683 -0.1459
5 14 49 -16.8445 -0.0833
5 14 51 10.2826 -0.0576
5 14 53 1.0636 0.3341
5 14 55 4.6299 0.0562
5 14 57 13.2705 -0.2239
5 14 59 19.9036 -0.0461
5 15 0 43.3516 0.3191
5 15 2 -37.0604 1.6783
5 15 4 -54.4059 -0.1408
5 15 6 16.1478 -1.2158
5 15 8 -1.0852 -0.5030
5 15 10 13.4091 -0.7423
5 15 12 42.0647 0.0134
5 15 14 -66.2211 0.6060
5 15 16 -54.4886 -0.3517
5 15 18 5.3142 -0.0215
5 15 20 28.4289 0.0767
5 15 22 37.0181 -0.4121
5 15 24 19.0149 0.0679
5 15 26 50.0576 0.1167
5 15 28 -14.2485 -0.0674
5 15 30 25.0440 0.1712
5 15 32 -4.2282 -0.0550
5 15 34 -1.9096 0.0340
5 15 36 -3.1489 0.0371
5 15 38 -24.8069 -0.1452
5 15 40 -19.4596 0.1276
5 15 42 -13.0073 0.1201
5 15 44 -8.8651 -0.0024
5 15 46 -4.3492 0.0321
5 15 48 3.0088 -0.0214
5 15 50 6.3940 0.1474
5 15 52 -0.1282 0.0419
5 15 54 -6.2396 -0.1207
5 15 56 28.8696 -0.0187
5 15 58 31.8302 -0.0116
5 16 1 19.1175 6.2695
5 16 3 6.4443 0.7187
5 16 5 21.6337 -1.6783
5 16 7 69.2939 -1.2223
5 16 9 -13.9975 0.5662
5 16 11 0.7377 0.6907
5 16 13 25.8193 -0.0485
5 16 15 24.9181 -0.2802
5 16 17 15.2454 -0.1324
5 16 19 -9.0227 0.2378
5 16 21 19.9478 0.0973
5 16 23 -44.3553 -0.4425
5 16 25 -24.9361 -0.1239
5 16 27 18.3396 0.2358
5 16 29 -21.6769 0.1733
5 16 31 7.4833 0.1616
5 16 33 25.5327 -0.0796
5 16 35 -21.3223 -0.0753
5 16 37 25.2669 0.1418
5 16 39 20.9692 0.0037
5 16 41 20.5435 -0.0111
5 16 43 -2.0496 0.0059
5 16 45 6.3906 -0.1157
5 16 47 -1.9589 0.1205
5 16 49 33.3799 0.0023
5 16 51 -22.2722 -0.0983
5 16 53 16.0400 0.0488
5 16 55 24.6831 -0.0871
5 16 57 -6.7394 0.1684
5 17 0 -37.9832 -5.1169
5 17 2 -37.1835 -0.9177
5 17 4 -43.3253 0.6646
5 17 6 -25.3469 1.1951
5 17 8 17.2899 0.9368
5 17 10 -12.0341 -0.4853
5 17 12 -9.6033 -0.8613
5 17 14 -7.7416 -0.5532
5 17 16 19.0834 0.0254
5 17 18 6.8299 0.6899
5 17 20 -31.1753 0.4962
5 17 22 -18.3426 0.0037
5 17 24 2.6441 -0.2104
5 17 26 13.8462 -0.4426
5 17 28 12.2065 -0.0508
5 17 30 -20.7329 0.3511
5 17 32 -4.2462 0.1282
5 17 34 -2.2567 0.0805
5 17 36 38.8577 -0.0847
5 17 38 7.6153 -0.2421
5 17 40 -13.7174 -0.0700
5 17 42 -5.4138 -0.0726
5 17 44 -11.1657 0.0360
5 17 46 -16.9411 0.1392
5 17 48 -33.7412 -0.0112
5 17 50 -29.4213 -0.0793
5 17 52 7.6583 -0.1040
5 17 54 -6.2236 0.0285
5 17 56 -11.5550 0.2325
5 18 1 29.1496 -1.7484
5 18 3 2.3456 -0.7701
5 18 5 -25.5566 0.1843
5 18 7 -3.0872 0.7955
5 18 9 11.4175 0.4546
5 18 11 -18.8456 -0.2427
5 18 13 21.8189 -0.4395
5 18 15 -1.6739 -0.1886
5 18 17 27.1389 0.2652
5 18 19 -9.5227 0.5670
5 18 21 -6.1622 0.2213
5 18 23 34.7844 0.0516
5 18 25 10.4892 -0.0885
5 18 27 -58.4997 -0.1135
5 18 29 0.1543 0.2112
5 18 31 -3.7865 0.1772
5 18 33 -14.5821 -0.0958
5 18 37 10.8460 0.0035
5 18 39 -18.6810 -0.0321
5 18 41 -1.3945 0.1001
5 18 43 27.0862 -0.0930
5 18 45 16.0231 -0.0929
5 18 47 -6.7059 0.1162
5 18 49 36.1349 -0.0457
5 18 51 16.2474 -0.0714
5 19 0 -15.2866 6.9726
5 19 2 8.6916 0.7198
5 19 4 -11.7559 -1.2954
5 19 6 -2.4432 -0.8488
5 19 8 -3.5187 -0.3011
5 19 10 6.3643 0.9441
5 19 12 1.3068 1.1710
5 19 14 13.6217 0.1630
5 19 16 -20.2368 0.0233
5 19 18 -0.7997 -0.0720
5 19 20 9.7553 -0.1413
5 19 22 26.9414 0.3945
5 19 24 -5.7221 0.4137
5 19 26 -14.9077 0.2584
5 19 28 -9.1630 0.2243
5 19 30 -10.0724 -0.1956
5 19 32 19.3138 -0.2686
5 19 36 -11.2096 0.1651
5 19 38 -5.4513 0.2311
5 19 42 -17.6298 -0.2597
5 19 44 -18.4114 -0.1873
5 19 48 17.9499 0.0696
5 19 50 -23.3918 0.1648
5 19 52 32.0068 0.0603
5 19 54 1.7785 -0.1171
5 20 1 1.7259 1.0305
5 20 3 32.5746 1.3542
5 20 5 -37.2449 0.3408
5 20 7 -27.8088 -0.2596
5 20 9 -6.1643 -0.9867
5 20 11 7.8936 -0.0703
5 20 13 9.7748 1.1611
5 20 15 -3.9539 0.7021
5 20 17 -13.2246 -0.0497
5 20 19 -8.3791 -0.4126
5 20 21 13.8818 -0.4125
5 20 23 20.7337 0.5216
5 20 25 -25.9486 0.5112
5 20 27 12.7836 -0.1396
5 20 29 -8.6758 -0.0924
5 20 31 14.3852 -0.2210
5 20 33 -37.1070 -0.0751
5 20 35 4.0096 0.2969
5 20 37 44.8461 -0.1057
5 20 39 -0.8207 -0.2297
5 20 41 11.5892 -0.0695
5 20 43 42.1817 -0.0236
5 20 45 -15.2014 0.1722
5 20 49 -11.1234 -0.1485
5 20 51 17.0325 0.0017
5 21 0 -11.8582 -0.4116
5 21 2 -30.9665 -0.7949
5 21 4 27.3340 1.3039
5 21 6 -11.0013 1.3109
5 21 8 8.8134 -1.2067
5 21 10 36.4085 -0.7309
5 21 12 45.4094 0.0745
5 21 14 -29.3439 0.1331
5 21 16 21.8687 0.7607
5 21 18 56.7110 -0.1668
5 21 20 0.4853 -0.6797
5 21 22 39.0715 0.0596
5 21 24 11.4777 -0.0379
5 21 26 -19.4030 -0.0965
5 21 28 13.4805 0.0387
5 21 30 -4.7989 -0.0992
5 21 32 -8.2783 0.1179
5 21 34 -19.7336 0.0244
5 21 36 -3.4654 -0.3292
5 21 38 -19.1559 -0.1592
5 21 40 9.4962 -0.0351
5 21 42 -21.3120 0.1507
5 21 44 -1.6118 0.2565
5 21 46 -13.2667 -0.1453
5 21 48 17.9800 -0.2856
5 21 50 -14.5684 -0.2430
5 21 52 13.2083 -0.0357
5 22 1 30.9464 -0.4790
5 22 3 -6.9034 -0.9964
5 22 5 -9.9920 -0.3624
5 22 7 13.3035 1.4901
5 22 9 -8.2431 1.0529
5 22 11 -5.5388 0.3076
5 22 13 8.3139 -0.2188
5 22 15 -8.9656 -0.8919
5 22 17 -25.7742 0.2350
5 22 19 5.1663 0.8758
5 22 21 -12.4260 0.2312
5 22 23 -22.1186 -0.1010
5 22 25 5.1000 -0.5222
5 22 27 -5.9653 -0.2122
5 22 29 13.9254 0.5889
5 22 31 12.5472 0.0738
5 22 33 -0.1441 -0.2796
5 22 35 0.3077 -0.1189
5 22 37 -4.4128 -0.2121
5 22 39 -10.0059 0.2725
5 22 41 44.6248 0.2145
5 22 47 17.9684 -0.0684
5 22 49 -8.0225 -0.1203
5 23 0 7.5746 2.4172
5 23 2 41.8873 -2.7787
5 23 4 -7.5347 -1.3482
5 23 6 -23.4539 1.0592
5 23 8 29.0661 0.7273
5 23 10 -0.4935 1.4872
5 23 12 -4.2438 0.2384
5 23 14 2.6181 -1.3014
5 23 16 14.2811 0.1149
5 23 18 -4.6840 0.7075
5 23 20 26.5754 0.6846
5 23 22 -0.6930 0.4095
5 23 24 18.3233 -0.5812
5 23 26 5.6566 -0.1977
5 23 28 4.0030 0.3905
5 23 30 25.4154 0.0176
5 23 32 -13.8768 0.0371
5 23 34 -9.6048 -0.1146
5 23 36 24.5633 -0.1618
5 23 38 -66.2451 0.2103
5 23 40 37.1390 -0.0814
5 23 44 -24.3262 0.0414
5 23 46 7.4525 0.0340
5 23 48 44.1587 0.2081
5 23 50 -21.8589 0.1277
5 24 1 -12.6168 -0.3276
5 24 3 20.0899 0.5445
5 24 5 -14.7397 0.1593
5 24 7 31.2787 -0.1295
5 24 9 10.8159 -0.6637
5 24 11 15.5002 0.0413
5 24 13 -15.2729 0.7850
5 24 15 32.9150 0.0410
5 24 17 33.3949 -0.0958
5 24 19 -6.2708 -0.2950
5 24 21 -12.8415 -0.4541
5 24 23 14.3587 0.2581
5 24 25 -23.0108 0.1694
5 24 27 -6.4695 -0.0254
5 24 29 23.3199 -0.0145
5 24 31 -5.8246 -0.3848
5 24 33 -14.6268 -0.0439
5 24 35 -8.9871 0.2132
5 24 37 36.9119 -0.2353
5 24 39 -33.8355 -0.0763
5 24 41 40.8749 -0.1019
5 24 43 -49.7791 -0.0942
5 24 45 4.6606 0.3553
5 24 47 -30.8491 0.1955
5 25 0 30.0015 1.2403
5 25 2 49.4477 -0.5013
5 25 4 0.2923 1.0137
5 25 6 6.2724 0.8464
5 25 8 31.5096 -1.2053
5 25 10 -3.0285 -0.1463
5 25 12 -11.1413 0.5802
5 25 14 22.1878 0.3818
5 25 16 4.2946 0.5135
5 25 18 -22.1827 -0.5847
5 25 20 -14.4125 -0.6356
5 25 22 16.0895 0.2872
5 25 24 17.0348 0.1672
5 25 26 -9.1614 0.1143
5 25 28 -3.2587 -0.1349
5 25 30 15.3178 -0.4424
5 25 32 -27.4408 0.1321
5 25 34 -18.1260 0.1799
5 25 36 17.5475 -0.0651
5 25 38 3.8977 0.0550
5 25 40 -123.5231 -0.1284
5 25 46 40.5033 -0.0578
5 26 1 -34.2141 -1.0758
5 26 3 24.4734 -0.5059
5 26 5 -30.9740 0.3131
5 26 7 -25.0181 0.8742
5 26 9 -8.5288 -0.0046
5 26 11 -34.4479 -0.2062
5 26 13 -29.0554 -0.0597
5 26 15 2.4467 -0.1113
5 26 17 -17.0558 0.2201
5 26 19 -22.5887 0.1153
5 26 21 9.1716 -0.0632
5 26 23 20.4420 0.1971
5 26 25 -22.3464 -0.2010
5 26 27 2.7145 -0.2248
5 26 29 -11.1873 0.1011
5 26 31 11.8300 0.0252
5 26 33 39.4981 0.1711
5 26 35 -43.1771 0.0642
5 26 37 -0.8866 -0.1676
5 26 41 24.2251 -0.0659
5 26 43 9.3883 -0.1875
5 26 45 -15.5660 -0.0841
5 26 47 17.5062 -0.1405
5 27 0 -21.0131 2.0887
5 27 2 5.0576 -0.6953
5 27 4 -6.8021 -0.5023
5 27 6 -28.2026 0.0798
5 27 8 -5.1239 -0.0838
5 27 10 -4.7629 0.5157
5 27 12 17.8847 0.0212
5 27 14 9.8321 -0.4011
5 27 16 8.9896 0.1293
5 27 18 -11.8339 -0.1183
5 27 20 7.2857 -0.0389
5 27 22 36.2551 0.0697
5 27 24 8.0238 -0.1935
5 27 26 8.6272 0.1700
5 27 28 16.8633 0.1408
5 27 30 0.0497 -0.1337
5 27 32 -10.2670 0.0207
5 27 34 -0.6766 -0.0761
5 27 38 -35.3163 0.1613
5 27 40 3.2647 -0.0162
5 27 42 20.2261 -0.0769
5 27 44 -45.1051 0.0554
5 27 46 30.2240 -0.1110
5 28 1 6.1162 1.5628
5 28 3 33.6278 0.0039
5 28 5 -20.8522 -0.5907
5 28 7 -3.0249 -0.2551
5 28 9 -15.8400 0.2315
5 28 11 2.1881 0.5138
5 28 13 1.9745 0.1598
5 28 15 -43.6023 -0.1022
5 28 17 -4.2493 -0.1564
5 28 19 -2.7598 -0.2448
5 28 21 -26.7827 -0.0872
5 28 23 2.2252 0.0395
5 28 25 -2.7836 0.0278
5 28 27 -17.0764 0.1374
5 28 29 36.1860 0.0476
5 28 31 9.0079 -0.1593
5 28 33 14.0548 -0.0858
5 28 35 -2.5147 -0.1232
5 28 37 -3.1427 0.0664
5 28 39 -8.1204 0.3305
5 28 41 2.0079 0.2101
5 28 43 4.3937 0.1497
5 29 0 43.2097 1.5614
5 29 2 -42.0273 -0.0868
5 29 4 9.8806 -0.5600
5 29 6 7.5138 -0.3222
5 29 8 3.8429 0.3645
5 29 10 -26.8641 0.4474
5 29 12 -6.5770 -0.1548
5 29 14 -19.8864 -0.0986
5 29 16 -31.5745 0.0808
5 29 18 -19.2614 0.0577
5 29 20 7.1010 0.2606
5 29 22 -36.9116 0.0308
5 29 24 16.8654 -0.2464
5 29 26 15.0514 -0.0813
5 29 28 3.3667 0.0675
5 29 30 -28.5895 0.1894
5 29 32 48.0522 0.1203
5 29 34 -38.1497 -0.2470
5 29 36 5.0019 -0.1510
5 29 42 37.1368 0.0351
5 30 1 5.9479 -0.6306
5 30 3 20.7094 -0.2428
5 30 5 7.0042 0.2320
5 30 7 -21.7354 0.0112
5 30 9 -17.9616 0.0199
5 30 11 -5.7629 -0.3090
5 30 13 12.1534 -0.4139
5 30 15 -14.4035 0.0827
5 30 17 18.4682 0.2164
5 30 19 -7.6256 0.0922
5 30 21 -24.3311 0.0369
5 30 23 32.1765 -0.3062
5 30 25 -24.8247 -0.2831
5 30 27 -29.8193 0.0283
5 30 29 -7.3725 -0.0507
5 30 31 -22.0226 0.1433
5 30 33 2.3022 0.2068
5 30 35 -36.3509 -0.0044
5 30 37 30.8681 0.0259
5 30 39 -10.0780 -0.0751
5 31 0 -11.8118 -7.3234
5 31 2 4.9684 -0.2717
5 31 4 -7.8385 1.4592
5 31 6 19.7823 0.3532
5 31 8 19.3178 -0.3055
5 31 10 -19.2971 -0.8765
5 31 12 14.3660 -0.5680
5 31 14 8.2283 0.1562
5 31 16 -24.7158 -0.1513
5 31 18 0.8203 -0.2815
5 31 20 -39.9628 -0.0820
5 31 22 -36.1008 -0.0305
5 31 24 36.1640 0.1948
5 31 26 23.2316 0.0548
5 31 28 -5.2131 -0.3473
5 31 30 9.3771 -0.1973
5 31 32 -18.8318 0.1364
5 31 34 48.9871 0.2574
5 31 36 -4.3671 0.1845
5 31 38 25.1025 -0.0401
5 32 1 -11.9648 -1.8773
5 32 3 -4.5081 0.0907
5 32 5 20.5070 0.5326
5 32 7 -48.0030 -0.1637
5 32 9 8.6738 0.1005
5 32 11 -17.7867 0.2476
5 32 13 27.6667 -0.0321
5 32 15 -28.9117 0.0532
5 32 17 -6.6436 -0.3383
5 32 19 18.7097 -0.2723
5 32 21 -20.9548 0.3000
5 32 23 -3.3855 0.1109
5 32 25 -11.5483 -0.0737
5 32 27 -35.6735 0.0336
5 32 29 -21.9772 -0.2575
5 32 31 -11.3535 0.1485
5 32 33 6.1618 0.1488
5 32 35 18.8224 0.0401
5 33 0 10.6167 6.6056
5 33 2 4.8422 2.1308
5 33 4 -19.9505 -1.8086
5 33 6 -7.3960 -1.9626
5 33 8 -22.1118 0.4460
5 33 10 -14.2651 0.7006
5 33 12 -6.1198 0.2687
5 33 14 50.8830 0.0033
5 33 16 -7.7718 -0.3856
5 33 18 -13.2372 -0.0140
5 33 20 7.0237 0.0692
5 33 22 6.4223 -0.3557
5 33 24 -1.0706 -0.1648
5 33 26 14.9342 0.0250
5 33 28 -3.7109 0.1373
5 33 30 14.1537 0.3238
5 33 32 -32.4895 -0.0164
5 33 34 48.5744 -0.2006
5 34 1 -4.1505 3.7234
5 34 3 -5.0158 0.0706
5 34 5 6.3884 -1.2246
5 34 7 -6.8986 -0.8793
5 34 9 37.0950 0.1478
5 34 11 4.1820 0.1122
5 34 13 -31.3637 -0.3644
5 34 15 -54.4070 -0.0153
5 34 17 15.8569 -0.0104
5 34 19 -2.3763 0.0974
5 34 21 -4.4122 -0.0912
5 34 23 -12.2951 -0.5099
5 34 25 -22.7586 -0.1107
5 34 27 29.4693 0.0944
5 34 29 -43.3117 0.0068
5 34 31 3.7757 0.0417
5 35 0 -31.2399 -5.3494
5 35 2 -15.4436 0.1215
5 35 4 3.2826 1.2795
5 35 6 3.2618 0.6079
5 35 8 32.4563 0.2072
5 35 10 -12.7212 -0.8184
5 35 12 -0.2848 -0.5622
5 35 14 19.1320 0.1202
5 35 16 50.1852 -0.0290
5 35 18 4.3754 0.1330
5 35 20 10.9632 0.0577
5 35 22 3.9777 -0.1339
5 35 24 20.0850 0.1621
5 35 26 -7.0491 -0.0412
5 35 28 -19.4476 -0.0814
5 36 1 26.8940 -2.4200
5 36 3 21.7177 -0.0868
5 36 5 24.5354 0.7878
5 36 7 7.2198 -0.0041
5 36 9 -38.7888 -0.2808
5 36 11 2.3499 -0.3176
5 36 13 -34.2692 -0.0598
5 36 15 2.4875 0.1276
5 36 17 -22.2458 -0.1283
5 36 19 -19.4274 -0.1134
5 36 21 -7.5802 0.0948
5 36 23 -35.3899 0.1007
5 37 0 -3.8399 -0.4453
5 37 2 -47.3662 0.2855
5 37 4 -4.0043 -0.2033
5 37 6 -30.5172 -0.3812
5 37 8 -21.0403 0.0576
5 37 10 28.0947 0.1096
5 37 12 -8.8303 0.1985
5 37 14 -53.3652 0.2248
5 37 16 -19.9653 -0.2710
5 37 18 -3.1393 -0.1548
5 37 20 -17.2452 -0.0267
5 38 1 74.1342 0.2191
5 38 3 -23.9840 0.0107
5 38 5 -10.4787 -0.1868
5 38 7 -4.3719 -0.2484
5 38 9 -32.6825 -0.2109
5 38 11 8.3168 -0.1766
5 38 13 -6.6676 0.0193
5 39 0 -33.2872 1.2470
5 39 2 17.0594 0.0480
6 1 1 156.9168 -4.6186
6 1 3 -165.9172 -0.6386
6 1 5 7.1926 1.3196
6 1 7 244.5543 0.7908
6 1 9 24.2023 -0.5810
6 1 11 261.2288 -0.0192
6 1 13 6.4314 0.6141
6 1 15 11.1103 0.2731
6 1 19 8.4403 -0.3257
6 1 23 -22.8641 0.5233
6 1 25 46.8119 0.2240
6 1 29 -23.8186 0.0339
6 1 31 11.1180 -0.1323
6 1 33 -11.6070 0.0063
6 1 35 13.5091 0.1281
6 1 37 27.4646 -0.2953
6 1 39 -2.2284 -0.0681
6 1 41 13.8819 0.1256
6 1 45 -0.5320 0.2256
6 1 47 6.4543 -0.1590
6 1 49 -24.0974 -0.3511
6 1 53 15.1471 0.0244
6 1 55 -26.1612 0.1818
6 1 57 -20.1785 0.0643
6 2 0 337.4951 0.0445
6 2 2 8.0702 -1.5006
6 2 4 31.8719 -0.4878
6 2 6 271.1220 0.9891
6 2 8 307.4003 0.3020
6 2 10 -101.5637 0.6687
6 2 12 30.7681 0.3657
6 2 14 -28.2936 -1.0062
6 2 16 43.2081 -0.0197
6 2 18 42.9329 0.3492
6 2 20 57.8371 0.2285
6 2 22 6.6092 0.3027
6 2 26 -21.0833 -0.2213
6 2 28 36.0828 0.1705
6 2 30 -2.4474 -0.1932
6 2 32 -0.5148 0.0036
6 2 34 14.8800 0.1435
6 2 36 -15.3004 -0.0583
6 2 38 -36.1324 0.0076
6 2 40 -1.5684 -0.1110
6 2 42 26.1657 -0.1205
6 2 44 2.2596 0.1068
6 2 46 20.8933 0.0185
6 2 50 45.9374 0.0143
6 2 56 -17.1293 0.0103
6 2 58 18.5896 0.0052
6 3 1 -59.3188 -0.9933
6 3 3 108.7856 0.6883
6 3 5 -42.4547 0.8082
6 3 7 -157.5565 0.4868
6 3 9 27.6729 -0.3291
6 3 11 0.9159 0.3257
6 3 13 33.2536 0.7757
6 3 15 30.3850 -0.0306
6 3 17 -113.2682 -0.0695
6 3 19 1.0677 0.0284
6 3 21 -1.7982 -0.1299
6 3 23 -35.6477 0.2729
6 3 31 -27.8203 -0.2842
6 3 33 -5.3465 -0.0213
6 3 35 -15.5310 0.2842
6 3 37 -12.6797 -0.1951
6 3 39 -12.9574 -0.0872
6 3 41 20.8363 -0.0051
6 3 43 13.0308 -0.1617
6 3 45 -37.2912 0.0912
6 3 47 -35.9976 -0.0202
6 3 55 -1.0757 -0.0290
6 3 57 -34.5681 -0.0300
6 3 59 24.8580 -0.1090
6 3 61 -21.3471 0.0490
6 3 63 -6.1443 -0.0327
6 4 0 -64.1924 8.4077
6 4 2 54.5637 1.9288
6 4 4 -218.0974 -0.6070
6 4 6 -184.1226 -1.2257
6 4 8 96.1690 -1.4474
6 4 10 62.0697 0.3543
6 4 12 124.9908 1.0427
6 4 14 7.0610 0.4187
6 4 16 20.7900 0.4545
6 4 18 -50.4644 -0.5227
6 4 20 -28.8797 -0.8362
6 4 24 16.3036 0.1928
6 4 26 -22.6086 0.2822
6 4 28 -40.1113 0.1570
6 4 30 10.4565 -0.2212
6 4 32 -10.5708 -0.2432
6 4 34 6.0744 -0.1445
6 4 38 -9.2643 0.0117
6 4 40 17.4230 0.0731
6 4 42 5.3561 -0.0775
6 4 44 -13.7634 -0.1679
6 4 46 3.4953 -0.2219
6 4 52 16.1534 0.0425
6 4 54 14.3819 -0.0283
6 4 60 10.8087 -0.0902
6 4 62 -24.9112 -0.0744
6 5 1 39.4637 6.5462
6 5 3 -228.1696 0.0810
6 5 5 -62.7377 -2.1874
6 5 7 97.2987 -0.4704
6 5 9 -72.4783 0.5805
6 5 11 -217.7357 0.4255
6 5 13 -210.2096 -0.3426
6 5 15 9.2054 -0.7318
6 5 17 39.2947 0.0748
6 5 19 -134.2624 0.5379
6 5 21 -59.2156 0.0378
6 5 25 -17.8324 -0.6259
6 5 27 -5.7155 -0.0052
6 5 29 -11.0345 0.5044
6 5 31 9.6512 -0.0176
6 5 33 15.6363 -0.4746
6 5 35 1.7476 -0.2495
6 5 37 -2.3390 0.0208
6 5 39 6.8627 0.2812
6 5 41 0.5273 0.0554
6 5 43 -9.5470 -0.3393
6 5 45 22.6074 -0.0837
6 5 49 13.4391 0.1201
6 5 51 -21.3556 0.0866
6 5 53 -8.4476 -0.2046
6 5 57 -15.5572 0.1360
6 5 59 -14.6067 0.0781
6 5 61 12.2952 0.0040
6 5 63 -37.7744 -0.2666
6 6 0 58.8653 -3.9093
6 6 2 -19.1283 -1.8517
6 6 4 38.7348 0.0369
6 6 6 23.4335 0.8164
6 6 8 -15.6010 0.9284
6 6 10 -28.0680 0.6344
6 6 12 87.7766 -0.4890
6 6 14 -26.8088 -0.6311
6 6 16 4.8517 -0.0319
6 6 18 -10.2054 0.4955
6 6 20 22.4235 0.5839
6 6 24 -41.3329 -0.3554
6 6 26 3.1488 -0.3377
6 6 28 50.6743 0.0761
6 6 30 5.6928 0.2113
6 6 32 -4.0410 0.1010
6 6 34 16.6680 0.0362
6 6 36 8.7852 0.0689
6 6 38 -29.5792 0.0229
6 6 40 17.4592 -0.0070
6 6 42 10.9894 -0.0355
6 6 44 -15.9087 0.0676
6 6 48 -40.1543 0.0675
6 6 50 14.6633 -0.0537
6 6 52 15.2905 -0.0834
6 6 54 -14.5826 0.0014
6 6 56 19.6467 0.1099
6 6 58 17.6167 0.0646
6 6 60 -19.0442 -0.0886
6 6 62 21.3997 -0.1941
6 7 1 -48.7311 -9.5590
6 7 3 12.5897 -0.3791
6 7 5 25.3582 2.9407
6 7 7 -3.6928 1.0504
6 7 9 162.5263 -1.0239
6 7 11 24.7192 -0.9303
6 7 13 -38.2021 0.4328
6 7 15 14.6625 0.9726
6 7 17 34.5904 -0.0737
6 7 19 73.7411 -0.8224
6 7 21 21.1017 -0.1291
6 7 23 -18.8253 0.6312
6 7 25 7.7317 0.4863
6 7 27 0.8773 -0.2835
6 7 29 12.1141 -0.6721
6 7 31 11.5868 -0.0680
6 7 33 21.7570 0.5186
6 7 35 14.3249 0.3114
6 7 37 12.3316 -0.2474
6 7 39 -8.3670 -0.3978
6 7 41 -10.0455 -0.0210
6 7 43 16.2673 0.3270
6 7 45 -26.0284 0.2341
6 7 47 7.4175 -0.1641
6 7 49 2.9391 -0.2911
6 7 51 -8.6813 -0.0545
6 7 53 -17.2265 0.1668
6 7 55 20.3617 0.2179
6 7 57 -28.6873 -0.0704
6 7 59 38.3662 -0.2823
6 7 61 3.8373 -0.2338
6 8 0 82.4595 -7.0416
6 8 2 34.7470 -0.1232
6 8 4 -6.4532 1.6752
6 8 6 39.6853 0.1526
6 8 8 -37.5492 -0.2275
6 8 10 -35.8290 -1.1728
6 8 12 26.1822 -0.8533
6 8 14 -1.1421 0.4229
6 8 16 16.3361 -0.0476
6 8 18 -33.0095 -0.4686
6 8 20 19.3313 -0.4161
6 8 22 -8.6103 -0.1003
6 8 24 5.8284 0.3453
6 8 26 -7.2624 -0.0991
6 8 28 55.8058 -0.4826
6 8 30 -60.9752 -0.1192
6 8 32 21.7853 0.0798
6 8 34 -1.5463 0.1355
6 8 36 -7.8446 0.0668
6 8 38 -8.7559 -0.2329
6 8 40 6.2600 -0.0697
6 8 42 16.8477 0.0569
6 8 44 24.6957 0.0549
6 8 46 -24.1550 0.0167
6 8 48 18.2743 -0.1569
6 8 50 15.0202 -0.0143
6 8 52 22.7803 0.1086
6 8 54 13.8201 0.0006
6 8 56 -0.9574 -0.0840
6 8 58 -11.2372 -0.2015
6 8 60 23.4785 -0.0623
6 8 62 16.3839 -0.0038
6 9 1 34.6885 8.8707
6 9 3 36.0435 -0.2003
6 9 5 -82.2614 -2.7131
6 9 7 -94.0697 -1.1740
6 9 9 -108.6953 0.9114
6 9 11 27.4952 0.4495
6 9 13 55.8698 -0.7083
6 9 15 -78.2866 -0.2459
6 9 17 -133.0208 0.0336
6 9 19 -52.7594 0.0374
6 9 23 -30.4758 -0.5378
6 9 25 -14.4174 -0.4698
6 9 27 -11.2394 0.1821
6 9 29 -25.9183 0.2793
6 9 31 0.4823 0.2147
6 9 33 -28.2645 -0.3398
6 9 35 -2.4503 -0.4199
6 9 37 -29.2446 0.3521
6 9 39 4.1175 0.3892
6 9 41 23.1585 -0.0804
6 9 43 -16.4642 -0.1522
6 9 45 -47.0430 -0.1621
6 9 47 -20.5185 0.1887
6 9 49 22.0517 0.2718
6 9 51 -5.3948 -0.0785
6 9 53 -23.5765 -0.0710
6 9 55 9.4060 -0.0035
6 9 57 -47.8705 -0.0722
6 9 59 27.0609 -0.0071
6 9 61 -13.1958 -0.1037
6 10 0 -66.3349 7.6404
6 10 2 -102.8762 3.4080
6 10 4 14.7095 -1.8119
6 10 6 2.9114 -2.7650
6 10 8 -40.1164 0.9105
6 10 10 16.4993 0.4035
6 10 12 -11.9524 -0.0029
6 10 14 -39.9069 0.5092
6 10 16 -18.2217 -0.4216
6 10 18 -5.5024 0.0498
6 10 20 50.7978 0.1302
6 10 22 -18.5274 -0.6062
6 10 24 -51.0093 0.0859
6 10 26 1.1205 0.2480
6 10 30 8.4804 0.3204
6 10 34 28.5150 -0.2310
6 10 36 -30.9603 0.1817
6 10 38 23.3101 0.1615
6 10 40 2.9099 0.2650
6 10 42 -13.4017 -0.0008
6 10 44 17.9991 -0.0817
6 10 46 6.2776 0.1574
6 10 48 -20.2244 0.1330
6 10 50 2.3697 0.1235
6 10 52 0.7204 0.0222
6 10 54 4.2309 -0.0493
6 10 56 36.8340 0.1715
6 10 58 45.7314 0.0186
6 10 60 -25.6446 -0.0333
6 11 1 22.9407 -3.4878
6 11 3 -25.8122 -0.0922
6 11 5 23.1552 1.0984
6 11 7 0.2516 -0.2216
6 11 9 18.5817 -0.4683
6 11 11 -47.7865 -0.5616
6 11 13 -21.3517 -0.5761
6 11 15 3.1032 0.3641
6 11 17 43.2161 -0.0112
6 11 19 -19.6598 -0.3655
6 11 21 -44.4442 0.1227
6 11 23 -0.8762 -0.1226
6 11 25 13.4646 0.1838
6 11 27 23.2821 0.1145
6 11 29 -30.8852 -0.4547
6 11 31 -12.7912 0.2349
6 11 33 7.7967 0.3807
6 11 37 4.3884 0.2516
6 11 39 -32.9656 -0.1855
6 11 41 33.9449 -0.0798
6 11 43 -8.0454 0.3309
6 11 45 -49.9107 -0.0570
6 11 47 -10.4367 0.0335
6 11 49 7.3516 0.1871
6 11 51 8.2309 -0.0621
6 11 53 -8.9179 0.1455
6 11 55 -7.1161 0.0434
6 11 57 -27.4060 -0.0443
6 11 59 -2.7265 0.1493
6 11 61 25.3748 -0.2198
6 12 0 79.3148 -6.7881
6 12 2 28.5237 1.5052
6 12 4 -42.0042 0.8516
6 12 6 15.8674 -1.0682
6 12 8 89.3527 0.6298
6 12 10 -99.2081 -1.0648
6 12 12 89.8431 -0.7079
6 12 14 81.6856 0.5690
6 12 16 16.7065 -0.8088
6 12 18 -6.4416 0.0914
6 12 20 46.4948 0.3745
6 12 22 58.7507 -0.5030
6 12 24 10.4065 0.1905
6 12 26 -15.9958 -0.0576
6 12 28 22.0314 -0.3674
6 12 30 -2.1437 0.2509
6 12 32 14.3745 0.0032
6 12 34 -17.4006 0.0273
6 12 36 38.4791 0.1135
6 12 38 12.5226 -0.1638
6 12 40 -10.1653 0.0803
6 12 42 -9.2580 0.0086
6 12 44 13.4410 -0.0361
6 12 46 -20.9082 0.1174
6 12 48 -19.1581 -0.0659
6 12 50 19.6789 0.0332
6 12 52 -7.3330 -0.0303
6 12 54 -9.0672 -0.0735
6 12 56 -19.7735 0.1572
6 12 60 -24.4711 -0.1179
6 13 1 -28.7864 0.6076
6 13 3 -2.2317 0.2998
6 13 5 -27.8986 0.1737
6 13 7 29.6686 -0.9709
6 13 9 28.2772 -0.2717
6 13 11 -17.0287 -0.0031
6 13 13 2.0423 -0.1778
6 13 15 34.5640 0.5329
6 13 17 25.2262 -0.1655
6 13 19 57.6982 -0.5078
6 13 21 -18.4861 -0.0706
6 13 23 -10.9845 -0.4261
6 13 25 -13.6126 0.1308
6 13 27 9.3727 0.2939
6 13 29 7.8862 -0.3710
6 13 31 18.4055 0.0459
6 13 33 22.2868 -0.0181
6 13 35 -1.8566 -0.2677
6 13 37 20.0262 0.1850
6 13 39 25.0818 -0.1309
6 13 41 10.4010 -0.0357
6 13 43 -1.8366 0.2708
6 13 45 -23.8346 -0.1668
6 13 47 10.7192 -0.0367
6 13 49 -47.3102 0.0408
6 13 51 13.4768 -0.1606
6 13 53 -32.4409 0.2038
6 13 55 20.0801 0.0541
6 13 59 28.9924 0.0437
6 14 0 37.5352 -9.2389
6 14 2 -15.3557 0.6921
6 14 4 21.4923 1.5564
6 14 6 -30.2141 0.0829
6 14 8 -58.7937 0.4117
6 14 10 49.2738 -1.6636
6 14 12 26.7777 -0.8503
6 14 14 -10.9777 0.6068
6 14 16 36.2194 -0.4173
6 14 18 2.1384 0.0355
6 14 20 25.7127 -0.0146
6 14 22 39.0453 -0.5187
6 14 24 0.6351 0.2802
6 14 26 30.8602 0.0501
6 14 28 -67.4133 -0.3159
6 14 30 -3.1205 0.0753
6 14 32 16.5456 0.0747
6 14 34 -25.5397 0.3587
6 14 36 5.0225 0.1438
6 14 38 -22.7558 -0.3481
6 14 40 24.0679 -0.0172
6 14 42 20.3442 0.1527
6 14 44 14.8561 0.1949
6 14 46 -1.9834 0.1344
6 14 48 35.8515 -0.1446
6 14 50 -19.6068 0.1351
6 14 58 -37.5318 -0.1770
6 15 1 -3.0022 -0.7388
6 15 3 34.1117 -0.4922
6 15 5 56.2380 -0.0840
6 15 7 -15.2301 -0.2692
6 15 9 -31.9114 0.6461
6 15 11 -18.3206 0.2729
6 15 13 24.1225 -0.7520
6 15 15 8.1828 -0.4183
6 15 17 3.3829 -0.1228
6 15 19 43.7778 0.3494
6 15 21 -24.7134 0.6138
6 15 23 -28.6183 -0.1788
6 15 25 -32.9741 -0.0976
6 15 27 -34.5774 0.1058
6 15 29 30.5532 0.0122
6 15 31 21.9562 0.3936
6 15 33 21.9633 0.1350
6 15 35 -25.9035 -0.1598
6 15 37 1.9128 0.1183
6 15 39 -14.5878 -0.0520
6 15 41 19.2329 0.0574
6 15 43 11.7395 0.1830
6 15 45 10.4019 -0.1592
6 15 47 6.2573 0.2051
6 15 49 24.7694 0.1799
6 15 51 9.1577 -0.0934
6 15 53 0.6882 -0.0104
6 15 55 -29.4397 -0.2829
6 15 57 20.8935 0.1797
6 16 0 -20.4106 8.0264
6 16 2 4.4155 2.0820
6 16 4 -48.6093 -2.8561
6 16 6 -48.4171 -2.1458
6 16 8 30.2095 1.5566
6 16 10 -23.7840 1.3691
6 16 12 -16.3089 0.4618
6 16 14 12.1299 -0.4647
6 16 16 9.4260 -0.8599
6 16 18 -20.6817 0.5125
6 16 20 2.1457 0.7551
6 16 22 -5.7027 -0.1113
6 16 24 -20.3021 -0.0423
6 16 26 31.7878 -0.0541
6 16 28 2.0416 0.3286
6 16 30 -12.5109 0.4077
6 16 32 -10.7697 -0.4272
6 16 34 17.8030 -0.3758
6 16 36 -20.7893 0.0189
6 16 38 18.5337 0.2090
6 16 40 6.4498 0.2968
6 16 42 -22.5971 -0.2170
6 16 44 -9.6181 -0.2843
6 16 46 -43.0823 0.0057
6 16 48 -3.1969 -0.0168
6 16 50 -4.9863 0.0445
6 16 52 -42.4409 -0.2622
6 16 54 -17.8192 -0.2492
6 16 56 -46.8342 0.2351
6 16 58 8.5598 0.2251
6 17 1 -1.8577 0.5095
6 17 3 -16.3095 -0.2348
6 17 5 -7.6620 -0.1806
6 17 7 25.9884 0.0313
6 17 9 -29.2125 0.0260
6 17 11 -32.2689 -0.5075
6 17 13 9.5199 -0.4113
6 17 15 -3.4917 0.1407
6 17 17 -16.3944 0.0950
6 17 19 16.2338 -0.0243
6 17 21 35.5366 -0.1951
6 17 23 -20.6612 -0.1541
6 17 25 -19.4871 0.2061
6 17 27 9.5331 0.0981
6 17 29 23.5924 -0.0961
6 17 31 -6.1403 -0.1045
6 17 33 -25.4093 -0.2324
6 17 35 -6.2123 0.0709
6 17 39 -32.0464 -0.0976
6 17 41 -10.7547 -0.0059
6 17 43 -36.6430 -0.0261
6 17 45 30.1699 -0.0837
6 17 47 25.2317 0.1167
6 17 49 5.9803 -0.1933
6 17 51 53.8453 -0.1268
6 17 53 -55.3179 0.2080
6 17 55 31.3759 -0.2095
6 17 57 9.9155 -0.1490
6 18 0 31.4996 -5.9137
6 18 2 -14.7256 -0.1376
6 18 4 -1.1164 2.3988
6 18 6 20.8648 1.3421
6 18 8 5.3942 -1.2691
6 18 10 11.4241 -1.6705
6 18 12 37.5497 0.2245
6 18 14 21.9875 1.1509
6 18 16 8.8882 0.6092
6 18 18 -28.5012 -0.5248
6 18 20 10.9428 -0.9569
6 18 22 18.2427 0.0060
6 18 24 0.8237 0.6097
6 18 26 20.1697 0.0807
6 18 28 9.9509 -0.1833
6 18 30 -27.6959 -0.1844
6 18 32 14.8237 0.0864
6 18 34 11.7346 0.3607
6 18 36 9.6023 0.0429
6 18 38 -26.1299 -0.2357
6 18 40 -0.6708 -0.0538
6 18 42 10.9849 0.1139
6 18 44 -30.0575 0.2952
6 18 46 -3.3879 0.1402
6 18 48 -52.8649 -0.0782
6 18 50 18.9728 0.0702
6 18 54 -45.8017 0.0190
6 19 1 15.0288 0.9797
6 19 3 -11.2786 0.7602
6 19 5 17.0354 -0.2223
6 19 7 26.1046 -0.5027
6 19 9 7.4682 -0.4453
6 19 11 1.6216 0.2821
6 19 13 38.2432 0.8786
6 19 15 12.0642 0.2670
6 19 17 9.1261 -0.2706
6 19 19 21.9372 -0.1913
6 19 21 -5.5896 -0.1199
6 19 23 -17.3166 0.3027
6 19 25 22.9099 0.2262
6 19 27 -0.7641 -0.1172
6 19 29 35.9279 0.1746
6 19 31 -11.0722 0.1545
6 19 33 34.9211 -0.0925
6 19 35 -5.1508 0.0945
6 19 37 -20.5298 -0.0703
6 19 39 4.7602 -0.0756
6 19 41 -31.8338 0.2247
6 19 43 7.2847 0.0637
6 19 45 -28.7892 0.0012
6 19 47 -33.0645 0.0209
6 19 49 34.9272 -0.0524
6 19 51 -32.6044 0.0672
6 19 53 -6.1591 0.1724
6 19 55 35.4568 -0.0734
6 20 0 24.2640 3.8007
6 20 2 -43.6786 -1.7034
6 20 4 -9.7645 -1.4990
6 20 6 5.9714 0.6138
6 20 8 10.5902 0.4325
6 20 10 8.4488 0.8161
6 20 12 12.8550 -0.1669
6 20 14 -0.4235 -1.3154
6 20 16 -8.5713 -0.0721
6 20 18 22.6378 0.7181
6 20 20 -31.0776 0.5692
6 20 22 -24.0823 0.2774
6 20 24 -27.1878 -0.4872
6 20 26 -22.6441 -0.3477
6 20 28 -16.3768 0.2987
6 20 30 -16.1682 0.1734
6 20 32 -71.5456 0.0348
6 20 34 26.1523 -0.1064
6 20 36 -37.3221 -0.1891
6 20 38 -12.5235 0.0885
6 20 40 6.8071 0.0059
6 20 42 -2.6021 -0.1801
6 20 44 20.5364 -0.0135
6 20 46 15.2381 -0.0188
6 20 48 -3.5408 0.0531
6 20 50 34.2877 -0.0541
6 20 54 40.3577 0.0989
6 21 1 -33.4096 -2.3757
6 21 3 0.2051 -0.5036
6 21 5 3.0454 0.3392
6 21 7 30.5893 1.5009
6 21 9 -39.0738 0.6690
6 21 11 -23.8271 -0.0583
6 21 13 -2.6517 -0.0513
6 21 15 -27.1400 -0.5412
6 21 17 -32.6048 0.2542
6 21 19 -7.2683 0.7442
6 21 21 -33.9847 0.1221
6 21 23 6.1234 0.0228
6 21 25 5.6942 -0.2118
6 21 27 35.1279 -0.2371
6 21 29 11.9966 0.2484
6 21 31 55.3592 -0.0947
6 21 33 7.3123 -0.1221
6 21 35 -14.1251 0.1419
6 21 37 -11.3115 -0.1999
6 21 39 17.0110 -0.0313
6 21 41 -13.2202 -0.0017
6 21 43 -5.4310 -0.1897
6 21 45 35.2947 0.1743
6 21 47 1.9054 0.0159
6 21 51 -18.0495 0.0739
6 22 0 23.4253 1.9295
6 22 2 -18.1008 -1.8075
6 22 4 -15.7880 0.0485
6 22 6 -37.3494 1.4163
6 22 8 -29.5491 -0.5442
6 22 10 5.1557 0.5959
6 22 12 -36.8454 0.7190
6 22 14 0.0771 -0.1628
6 22 16 52.5795 0.3846
6 22 18 -49.2194 -0.3019
6 22 20 1.6880 -0.3380
6 22 22 15.8378 0.4313
6 22 24 11.4255 0.0061
6 22 26 -30.3355 0.0082
6 22 28 5.4356 0.1379
6 22 30 22.5244 -0.2156
6 22 32 -4.3644 -0.0222
6 22 34 24.0943 -0.0021
6 22 36 -15.5740 -0.1117
6 22 38 31.8153 0.1705
6 22 40 -7.9295 0.0012
6 22 42 19.5208 -0.1012
6 22 48 5.7415 0.0530
6 22 52 -19.4417 -0.1058
6 23 1 -32.1744 0.6192
6 23 3 -78.8555 0.2333
6 23 5 66.6572 -0.2055
6 23 7 -12.2345 0.2496
6 23 9 49.0835 -0.2367
6 23 11 -13.2118 -0.1247
6 23 13 26.0061 0.2721
6 23 15 -16.2496 -0.4180
6 23 17 2.6815 -0.0316
6 23 19 8.0143 0.1142
6 23 21 43.5723 -0.2414
6 23 23 -2.2542 0.1741
6 23 25 26.7132 -0.0738
6 23 27 2.5571 -0.1089
6 23 29 1.9608 0.2289
6 23 31 -33.2908 -0.2235
6 23 33 -24.7970 -0.0857
6 23 35 -33.2944 0.2028
6 23 37 -10.4114 -0.0867
6 23 39 -48.3566 0.2102
6 23 43 76.0946 -0.2819
6 23 45 27.6770 0.1976
6 23 49 29.7093 -0.0786
6 23 51 -23.8796 0.2442
6 24 0 38.6950 2.9738
6 24 2 25.2339 -0.9573
6 24 4 18.3556 0.5086
6 24 6 -20.4137 0.9098
6 24 8 7.5303 -1.3857
6 24 10 -18.1067 0.0238
6 24 12 -5.4204 0.4361
6 24 14 -2.2424 -0.0043
6 24 16 -17.9547 0.5556
6 24 18 -5.8533 -0.4107
6 24 20 -15.8555 -0.5670
6 24 22 -16.5678 0.2187
6 24 24 -16.4357 -0.0416
6 24 26 21.5966 0.1684
6 24 28 22.8722 -0.0296
6 24 30 17.6281 -0.5219
6 24 32 -10.7009 0.0202
6 24 34 0.5758 0.1626
6 24 36 17.7077 0.0450
6 24 38 28.9100 0.1222
6 24 40 8.8156 -0.2095
6 24 42 -17.0941 -0.0835
6 24 44 3.7486 0.1644
6 24 46 -10.2997 -0.0117
6 24 48 -18.3031 -0.0164
6 24 50 21.1472 -0.0102
6 25 1 -23.1228 -0.1379
6 25 3 -29.2495 0.5057
6 25 5 -10.1738 0.3125
6 25 7 10.4267 0.2096
6 25 9 -8.5677 -0.5377
6 25 11 -5.0942 0.1966
6 25 13 -8.1309 1.2076
6 25 15 -16.0065 0.6599
6 25 17 4.1727 0.1690
6 25 19 6.8539 -0.2611
6 25 21 -9.8777 -0.2628
6 25 23 -7.1883 0.6561
6 25 25 0.7687 0.3900
6 25 27 -10.9047 -0.0526
6 25 29 -9.8151 -0.0123
6 25 31 6.0316 -0.1915
6 25 33 -67.4479 0.1044
6 25 35 37.1510 0.0898
6 25 37 -68.6488 -0.3294
6 25 39 14.2595 0.0522
6 25 41 -53.0992 0.0206
6 25 43 47.6359 -0.0727
6 25 45 -29.7641 0.0371
6 25 47 17.5710 -0.3870
6 26 0 30.5301 3.3736
6 26 2 -13.9592 -1.4718
6 26 4 -1.9040 -0.8197
6 26 6 8.9519 0.6687
6 26 8 3.5072 0.1995
6 26 10 13.5128 0.6377
6 26 12 -13.9960 -0.3048
6 26 14 5.2623 -0.7079
6 26 16 12.3402 0.4296
6 26 18 26.7364 0.3890
6 26 20 -14.9064 0.3646
6 26 22 -5.8854 0.2638
6 26 24 -20.2017 -0.6052
6 26 26 1.8312 -0.2476
6 26 28 23.3982 0.2818
6 26 30 -27.8073 0.2927
6 26 32 6.9926 0.2307
6 26 34 -1.0464 -0.3711
6 26 36 -24.2052 -0.4112
6 26 42 -1.4862 0.0025
6 26 44 -64.4068 -0.0507
6 27 1 -9.7356 2.3009
6 27 3 29.4061 -0.3634
6 27 5 4.6370 -0.8161
6 27 7 16.9330 0.4086
6 27 9 19.0218 0.5430
6 27 11 24.0621 0.0542
6 27 13 -0.9463 -0.7890
6 27 15 11.1754 -0.7402
6 27 17 -11.5550 0.2805
6 27 19 -11.8095 0.4760
6 27 21 -9.0417 -0.0815
6 27 23 -12.4865 -0.5056
6 27 25 6.6168 -0.6206
6 27 27 39.4841 0.0166
6 27 29 -29.8134 0.4844
6 27 31 5.4506 0.0631
6 27 33 -8.0953 -0.1352
6 27 35 17.4027 -0.1509
6 27 37 17.7424 0.0290
6 27 39 10.9360 0.2107
6 27 41 -13.7094 -0.1513
6 27 43 -9.1769 -0.1559
6 27 45 34.7306 0.1589
6 28 0 -13.5514 -1.4499
6 28 2 -4.7287 -0.3901
6 28 4 13.4522 0.9352
6 28 6 -0.3744 0.3052
6 28 8 26.6065 -0.4828
6 28 10 -3.3110 0.0982
6 28 12 6.1382 0.2320
6 28 14 -9.6148 0.4304
6 28 16 40.8337 0.3787
6 28 18 5.9915 -0.3839
6 28 20 36.8639 -0.2871
6 28 22 6.7915 0.0636
6 28 24 2.9005 0.1410
6 28 26 -10.6129 0.2978
6 28 28 1.2466 -0.1645
6 28 30 21.2115 -0.4663
6 28 32 4.7299 -0.0118
6 28 34 -32.2927 0.1464
6 28 36 -4.3378 0.1690
6 28 38 4.1305 0.0584
6 28 40 -11.1637 -0.2609
6 28 42 -21.3395 -0.0836
6 28 44 -40.1877 0.2413
6 29 1 17.4835 -3.7324
6 29 3 -11.2783 0.0680
6 29 5 19.2312 1.1326
6 29 7 10.6224 0.0553
6 29 9 7.7893 -0.6177
6 29 11 2.7919 -0.2100
6 29 13 16.3327 0.2961
6 29 15 3.3621 0.3941
6 29 17 -3.5245 -0.0400
6 29 19 30.3165 -0.3311
6 29 21 28.4859 0.1217
6 29 23 -9.9825 0.3378
6 29 25 3.4545 0.2080
6 29 27 20.6542 -0.0815
6 29 29 -3.4820 -0.4165
6 29 31 -16.8521 -0.1717
6 29 33 6.4017 0.3700
6 29 35 14.4686 0.1917
6 29 37 -0.7995 -0.0171
6 29 39 30.4055 -0.1385
6 29 41 -20.2738 -0.2618
6 30 0 14.6650 0.5767
6 30 2 -15.9212 0.5676
6 30 4 -31.2898 -0.2374
6 30 6 17.5888 -0.4429
6 30 8 17.8965 0.3314
6 30 10 8.9319 0.2670
6 30 12 -13.0491 -0.2365
6 30 14 1.3954 -0.1964
6 30 16 -6.4788 -0.1719
6 30 18 1.4880 0.1039
6 30 20 -3.8265 0.3682
6 30 22 49.6182 0.0336
6 30 24 -20.5376 -0.1883
6 30 26 -38.4999 -0.1388
6 30 28 50.0180 -0.0394
6 30 30 -3.6815 0.0989
6 30 32 -39.7977 0.0626
6 30 34 -7.9362 -0.1050
6 30 36 7.1254 -0.2071
6 30 38 -5.4229 -0.1359
6 30 40 -32.1505 -0.0939
6 31 1 4.7076 2.2469
6 31 3 24.7878 -0.0172
6 31 5 -5.9233 -0.6540
6 31 7 7.1476 -0.4877
6 31 9 -28.7362 0.3645
6 31 11 25.3774 0.3459
6 31 13 -44.8855 -0.2979
6 31 15 39.1238 -0.1430
6 31 17 -3.0387 -0.1414
6 31 19 17.5243 -0.2829
6 31 21 -15.6401 -0.0597
6 31 23 -46.9410 -0.2006
6 31 25 25.4177 -0.1553
6 31 27 -20.1448 0.0165
6 31 29 37.6955 -0.3262
6 31 31 -9.1127 -0.2659
6 31 33 8.5382 -0.2257
6 31 35 34.5360 -0.1728
6 31 37 -43.4601 0.1157
6 32 0 -8.8171 -0.6627
6 32 2 19.5962 0.8900
6 32 4 -12.8546 -0.1061
6 32 6 -31.9811 -0.7581
6 32 8 14.8989 0.0417
6 32 10 3.9467 -0.1807
6 32 12 -53.9493 -0.1245
6 32 14 -28.6504 0.0984
6 32 16 0.5193 -0.3042
6 32 18 -17.3320 -0.1922
6 32 20 -35.6237 -0.1129
6 32 22 -5.7500 -0.2280
6 32 24 -10.5791 0.1533
6 32 26 -1.2363 0.2028
6 32 28 -16.7228 -0.1759
6 32 30 -22.0183 -0.3072
6 32 32 -34.2452 -0.1823
6 32 34 -92.7315 0.1479
6 32 36 12.5900 0.1293
6 33 1 -20.8925 2.2853
6 33 3 -41.3786 0.0980
6 33 5 -26.8410 -0.7577
6 33 7 16.1047 -0.7106
6 33 9 -22.5385 0.1064
6 33 11 -4.1987 0.1994
6 33 13 55.9463 -0.2548
6 33 15 -47.9436 0.1325
6 33 17 -11.5908 0.1015
6 33 19 17.3283 0.1518
6 33 21 -26.4219 0.1241
6 33 23 -41.9576 -0.3069
6 33 25 -9.2980 -0.1859
6 33 27 -21.1984 0.2118
6 33 29 -18.4967 0.1933
6 33 31 43.7756 0.2552
6 33 33 -4.9320 -0.1989
6 34 0 24.0313 -0.8952
6 34 2 9.0894 0.5909
6 34 4 20.2157 -0.1010
6 34 6 21.1556 -0.3990
6 34 8 3.5159 0.4321
6 34 10 -25.0988 -0.1507
6 34 12 -6.9558 -0.2274
6 34 14 33.6858 0.0263
6 34 16 8.0300 -0.0677
6 34 18 -21.3745 0.2755
6 34 20 1.1588 0.0479
6 34 22 -6.4811 -0.3725
6 34 24 46.4299 -0.1545
6 34 26 11.8046 -0.1134
6 34 28 34.2578 0.1825
6 34 30 -17.0082 0.3422
6 35 1 5.0037 -5.1937
6 35 3 18.5336 -0.3464
6 35 5 4.5968 1.7769
6 35 7 18.3172 0.8585
6 35 9 -3.5744 -0.1486
6 35 11 17.7444 -0.4981
6 35 13 32.5122 -0.1015
6 35 15 12.9700 0.4436
6 35 17 -20.9961 0.1429
6 35 19 -27.5632 0.0780
6 35 21 21.4453 0.1514
6 35 23 20.1049 -0.0132
6 35 25 -35.1552 -0.0371
6 35 27 3.1552 -0.2748
6 36 0 10.4273 -3.2819
6 36 2 -12.3904 0.4622
6 36 4 1.8776 0.6330
6 36 6 -7.5400 -0.0008
6 36 8 -1.3946 -0.0225
6 36 10 19.6021 -0.3368
6 36 12 0.6527 -0.0128
6 36 14 22.1379 -0.0100
6 36 16 -11.8883 -0.3785
6 36 18 37.9891 -0.0320
6 36 20 13.5937 0.1902
6 36 22 6.9993 0.1268
6 36 24 -22.4449 -0.1099
6 37 1 -11.8744 4.6114
6 37 3 28.6537 0.0884
6 37 5 0.4476 -1.7185
6 37 7 13.9827 -1.2312
6 37 9 7.7303 0.3181
6 37 11 2.0609 0.6730
6 37 13 -22.4822 0.0963
6 37 15 26.1737 -0.5068
6 37 17 10.9357 -0.3804
6 37 19 -21.0568 0.2854
6 38 0 -40.2153 2.5299
6 38 2 -13.9804 0.5755
6 38 4 -15.5041 -1.0283
6 38 6 6.0931 -0.5215
6 38 8 6.9492 0.4800
6 38 10 52.9682 0.3405
6 38 12 -20.2396 0.0262
7 1 0 272.5515 0.1125
7 1 2 -110.7062 -0.7304
7 1 4 -149.4287 1.9960
7 1 6 398.6559 1.8316
7 1 8 41.9143 -2.4773
7 1 10 -156.4598 -0.8108
7 1 12 -50.1975 0.6858
7 1 14 -36.7037 0.4150
7 1 16 -76.3474 0.8702
7 1 18 45.6175 -0.7673
7 1 20 61.4032 -1.0478
7 1 22 -31.0734 0.2603
7 1 24 99.3393 0.1649
7 1 26 -31.4382 0.2156
7 1 28 41.9882 -0.0418
7 1 30 11.9367 -0.6014
7 1 32 6.0170 0.2069
7 1 34 22.0953 0.3663
7 1 36 4.9120 -0.1127
7 1 38 3.5925 -0.1071
7 1 42 20.0797 0.1558
7 1 44 -27.7155 0.3122
7 1 46 23.5166 -0.1122
7 1 48 -3.2951 -0.2382
7 1 50 44.0118 -0.0118
7 1 52 -4.7624 0.2745
7 1 56 0.0627 0.0225
7 1 58 -37.1145 -0.1012
7 1 62 -37.8501 -0.2113
7 2 1 11.8107 1.2027
7 2 3 175.9705 -0.0319
7 2 5 -108.5226 -0.4980
7 2 7 65.6514 0.6348
7 2 9 -105.5961 0.4418
7 2 11 5.0059 0.5623
7 2 13 173.5275 0.4202
7 2 15 -40.4728 -0.7172
7 2 17 39.2402 0.0446
7 2 19 44.8655 0.6753
7 2 21 -20.9095 0.0828
7 2 23 -0.5557 0.1752
7 2 25 -33.0416 -0.1550
7 2 29 18.3121 0.4993
7 2 31 5.2091 -0.1609
7 2 33 19.5052 -0.2765
7 2 35 4.0057 0.0733
7 2 37 10.8494 -0.1045
7 2 39 -3.6185 0.2523
7 2 41 -29.1347 0.0137
7 2 43 8.1149 -0.4513
7 2 45 -17.6253 -0.0549
7 2 49 9.9894 0.0604
7 2 51 -13.9698 0.1766
7 2 57 -13.0018 0.0681
7 2 59 -28.2204 0.1266
7 2 61 16.8051 0.0295
7 2 63 19.9178 -0.3668
7 3 0 -39.4308 7.2938
7 3 2 3.4903 -2.5834
7 3 4 -51.1652 -2.8824
7 3 6 117.4892 0.6222
7 3 8 -171.4143 0.6381
7 3 10 -3.6688 1.9690
7 3 12 -13.5113 0.2235
7 3 14 -54.0859 -1.8089
7 3 16 -103.1445 -0.0046
7 3 18 19.6854 0.8766
7 3 20 -31.7083 0.9422
7 3 22 39.0790 0.3672
7 3 24 18.9100 -0.9004
7 3 26 28.1510 -0.2906
7 3 28 -1.0686 0.5201
7 3 30 -28.8518 0.1194
7 3 32 -17.3821 -0.0746
7 3 36 -9.3133 -0.1851
7 3 38 -7.7139 0.2465
7 3 40 19.5380 0.0626
7 3 42 2.7333 -0.2482
7 3 44 -22.7240 -0.2863
7 3 46 20.8504 -0.1231
7 3 48 -7.6810 0.2730
7 3 50 9.8919 0.1106
7 3 52 -20.9559 -0.1613
7 3 54 27.0700 -0.2558
7 3 56 5.9802 -0.1267
7 3 58 15.7756 0.2693
7 3 60 17.4672 0.1523
7 3 62 -15.3830 -0.2374
7 4 1 215.3653 0.9029
7 4 3 -37.4880 0.9782
7 4 5 76.9141 -0.4194
7 4 7 -1.0122 -0.4636
7 4 9 12.0932 -0.7031
7 4 11 -23.7688 0.1143
7 4 13 -39.3286 0.7829
7 4 15 84.5017 -0.1386
7 4 17 -26.8782 -0.1298
7 4 19 -54.0999 0.0139
7 4 21 -34.7573 -0.4118
7 4 23 -56.2690 0.0175
7 4 27 -20.0287 -0.1671
7 4 29 12.5167 0.0486
7 4 31 -6.3333 -0.2597
7 4 33 23.0337 -0.0130
7 4 35 11.1937 0.2215
7 4 39 -13.5095 -0.0854
7 4 41 -16.8246 0.0831
7 4 45 -13.5331 0.2092
7 4 47 23.0077 -0.0859
7 4 51 -0.2736 0.0921
7 4 53 1.9283 -0.0518
7 4 55 -26.6232 0.1023
7 4 57 25.8660 0.0756
7 4 59 -9.5242 -0.1606
7 4 61 2.0804 -0.1053
7 5 0 -172.9881 -3.2879
7 5 2 7.4068 -1.0297
7 5 4 -23.2269 2.1964
7 5 6 7.4305 1.5339
7 5 8 -147.5889 -1.5271
7 5 10 -21.5172 -0.7423
7 5 12 -4.8863 0.3234
7 5 14 106.9842 0.8897
7 5 16 -0.3720 0.6823
7 5 18 1.0464 -0.7593
7 5 20 -1.6416 -0.7544
7 5 22 68.9324 0.3962
7 5 24 10.5389 0.2899
7 5 26 25.8589 -0.0183
7 5 28 24.3235 -0.2352
7 5 30 -5.4751 -0.2351
7 5 32 -35.4842 0.1961
7 5 34 -18.9778 0.2237
7 5 36 4.1129 -0.0404
7 5 38 -27.8848 -0.1389
7 5 40 9.6392 -0.1481
7 5 42 -14.8937 0.0477
7 5 44 -6.9684 0.1918
7 5 46 -30.0383 0.0266
7 5 48 -3.8561 -0.1267
7 5 50 15.3078 -0.1595
7 5 52 16.8855 0.0562
7 5 54 5.0509 0.1799
7 5 56 20.0232 -0.0455
7 5 58 -24.1619 -0.1402
7 5 60 12.3910 -0.2570
7 5 62 23.8501 -0.1845
7 6 1 104.2447 -4.8134
7 6 3 -16.7760 -1.0523
7 6 5 77.7150 1.5979
7 6 7 150.3846 1.8177
7 6 9 193.9879 0.1893
7 6 11 64.7449 -0.7442
7 6 13 -43.1627 -0.4903
7 6 15 45.1055 0.1023
7 6 17 43.3031 0.3807
7 6 19 95.7309 0.1600
7 6 21 36.3970 0.1323
7 6 23 19.6962 0.1858
7 6 25 33.9363 -0.2703
7 6 27 17.3102 -0.3075
7 6 29 18.6371 0.1214
7 6 31 -11.9155 0.2065
7 6 33 -1.8167 0.2279
7 6 35 5.4287 0.0788
7 6 37 8.8053 -0.1324
7 6 39 -5.7174 0.0102
7 6 41 7.5271 -0.0263
7 6 43 -14.9012 -0.1024
7 6 45 4.2041 0.1002
7 6 47 10.6644 0.0038
7 6 49 28.5355 -0.0397
7 6 51 -1.3528 0.0228
7 6 53 -13.4065 -0.0368
7 6 55 21.0146 -0.0077
7 6 57 16.3784 -0.0693
7 6 59 -29.3431 -0.0470
7 6 61 7.5622 -0.0523
7 7 0 39.6328 1.5411
7 7 2 14.2619 0.7155
7 7 4 -38.3053 -0.3901
7 7 6 -88.4163 -0.7862
7 7 8 -78.1083 0.2303
7 7 10 -5.4397 0.1835
7 7 12 72.2019 -0.3295
7 7 14 -5.7180 -0.2512
7 7 16 -14.9067 -0.1556
7 7 18 33.6088 0.0804
7 7 20 -13.7039 0.0210
7 7 22 -16.1862 -0.0299
7 7 24 2.3897 -0.0518
7 7 26 -18.6427 -0.0387
7 7 28 39.7695 -0.0135
7 7 30 5.1496 -0.0025
7 7 32 -20.3326 -0.0705
7 7 34 34.8066 -0.0397
7 7 36 16.9979 0.0693
7 7 38 11.4963 -0.0019
7 7 40 19.0586 -0.0017
7 7 42 0.4141 -0.0113
7 7 44 -27.9214 -0.0025
7 7 46 1.3353 0.0522
7 7 50 -34.6135 -0.0222
7 7 52 -8.3066 0.0422
7 7 54 -12.0592 -0.0208
7 7 56 -6.8790 -0.0554
7 7 58 -13.9274 -0.0640
7 7 60 -32.5407 -0.0691
7 8 1 1.8046 5.7214
7 8 3 -13.2173 0.5915
7 8 5 -39.3927 -1.5750
7 8 7 -0.9201 -1.7599
7 8 9 73.4483 -0.2313
7 8 11 19.2380 0.8223
7 8 13 9.9760 0.4619
7 8 15 -9.8803 0.1553
7 8 17 -33.7807 -0.4582
7 8 19 29.2247 -0.6761
7 8 21 18.4016 0.0067
7 8 23 35.8853 0.1342
7 8 25 53.9832 0.2182
7 8 27 12.0488 0.2267
7 8 29 -13.1873 -0.1467
7 8 31 -1.4092 -0.1885
7 8 33 19.0022 -0.1095
7 8 35 0.4255 -0.0345
7 8 37 15.4388 0.2116
7 8 39 -30.8093 0.1748
7 8 41 21.0852 -0.0714
7 8 43 -15.2062 -0.0355
7 8 45 -5.3052 -0.0877
7 8 47 -2.5960 0.0008
7 8 49 27.4912 0.0679
7 8 51 13.1712 -0.0373
7 8 53 -11.8852 0.0347
7 8 55 0.4256 0.0632
7 8 57 16.2394 -0.1298
7 8 61 -6.1922 -0.1042
7 9 0 -30.3003 3.4487
7 9 2 -84.9352 2.1440
7 9 4 -38.7845 -1.5450
7 9 6 -36.6869 -2.1312
7 9 8 -4.6152 1.2795
7 9 10 -55.0554 0.3385
7 9 12 -54.7371 -0.1941
7 9 14 -67.3301 0.1891
7 9 16 -70.6134 -0.2875
7 9 18 35.8417 0.2316
7 9 20 25.4408 0.1783
7 9 22 -29.9863 -0.4243
7 9 24 -84.6569 0.0273
7 9 26 -48.9020 0.0411
7 9 28 -10.0787 0.1108
7 9 30 8.2220 0.4445
7 9 32 -42.2818 -0.1461
7 9 34 12.1099 -0.2967
7 9 36 -28.1757 0.0400
7 9 38 -24.0090 0.1852
7 9 40 12.9556 0.3218
7 9 42 -1.5287 -0.0538
7 9 48 -20.3683 0.1601
7 9 50 -18.6222 0.1376
7 9 52 1.3822 -0.0385
7 9 54 -33.8916 -0.1151
7 9 56 -9.2853 0.1195
7 9 58 -16.3229 -0.0412
7 9 60 14.9264 -0.1231
7 10 1 -84.2834 0.9009
7 10 3 7.9959 -0.5408
7 10 5 18.5637 -0.1720
7 10 7 -107.2507 -0.1602
7 10 9 -87.2979 0.3413
7 10 11 42.3978 -0.2365
7 10 13 -7.1992 -1.1983
7 10 15 -71.1090 -0.1010
7 10 17 -1.0377 0.1119
7 10 19 -35.1129 -0.2537
7 10 25 -41.3529 -0.2527
7 10 27 1.0058 0.3552
7 10 29 -6.8629 -0.0052
7 10 31 -1.1462 0.1817
7 10 33 14.6038 -0.1236
7 10 35 -32.2526 -0.3685
7 10 37 15.6055 0.1583
7 10 39 -1.4055 -0.0404
7 10 41 15.5132 -0.0444
7 10 43 14.5329 0.2662
7 10 45 -3.3355 -0.0540
7 10 47 6.4005 0.0919
7 10 49 23.8860 0.1104
7 10 51 -5.2618 -0.2134
7 10 53 9.6725 0.0669
7 10 55 -0.5088 0.1111
7 10 57 13.9580 0.0743
7 10 61 9.2121 -0.2859
7 11 0 -57.1763 -17.9705
7 11 2 -5.7040 0.6003
7 11 4 -117.4823 3.1748
7 11 6 73.9595 0.2055
7 11 8 -35.3229 0.5628
7 11 10 -9.0250 -1.9500
7 11 12 13.4915 -0.9153
7 11 14 -38.1627 0.7937
7 11 16 -12.9378 -0.6672
7 11 18 11.0497 -0.1524
7 11 20 7.9945 0.0416
7 11 22 -30.8129 -0.4630
7 11 24 -17.8252 0.5965
7 11 26 -26.8622 0.0534
7 11 30 -21.8586 -0.1356
7 11 32 31.6752 -0.0075
7 11 34 -26.7460 0.3734
7 11 36 -11.8208 0.1893
7 11 38 -15.8369 -0.5492
7 11 40 -19.0509 -0.2004
7 11 42 -27.4661 0.2004
7 11 44 18.5287 0.3462
7 11 46 6.0602 0.1588
7 11 48 6.2797 -0.3745
7 11 52 -2.3775 0.0368
7 11 54 -14.1848 0.1347
7 11 56 -43.4371 0.2757
7 11 58 25.0464 -0.1906
7 11 60 26.9886 -0.1815
7 12 1 -51.2702 -8.0868
7 12 3 -13.7680 -0.2839
7 12 5 -52.6669 2.7975
7 12 7 -23.7432 0.5667
7 12 9 -46.5096 -0.1734
7 12 11 -12.4181 -0.2213
7 12 13 16.9373 -0.3788
7 12 15 -17.5749 0.4999
7 12 17 34.3265 -0.2269
7 12 19 25.7376 -0.4064
7 12 21 26.3330 0.5279
7 12 23 -62.7246 0.1222
7 12 25 30.0021 0.2272
7 12 27 3.6816 -0.0083
7 12 29 73.1337 -0.7789
7 12 33 13.5799 0.4439
7 12 35 -25.0532 -0.0394
7 12 37 38.3813 0.1268
7 12 39 -13.4471 -0.4178
7 12 41 4.5020 -0.1010
7 12 43 3.1788 0.4110
7 12 45 -17.2878 -0.1521
7 12 47 13.7878 -0.0451
7 12 49 -6.5728 0.0891
7 12 51 18.3287 -0.0909
7 12 53 -6.4957 0.2276
7 12 55 4.0977 -0.0756
7 12 59 21.7600 0.1871
7 13 0 -2.5851 7.2291
7 13 2 -5.4849 4.4501
7 13 4 17.0735 -2.7137
7 13 6 -52.6540 -3.7059
7 13 8 111.5252 1.3947
7 13 10 35.6227 0.3553
7 13 12 1.7659 -0.0134
7 13 14 6.0437 0.2196
7 13 16 -56.6801 -0.9833
7 13 18 -31.2496 0.3528
7 13 20 -21.4315 0.4244
7 13 22 2.4744 -0.6942
7 13 24 69.8755 -0.0013
7 13 26 -13.3205 0.0219
7 13 28 29.2403 0.1653
7 13 30 -12.5222 0.5073
7 13 32 -9.6876 -0.2954
7 13 34 2.6414 -0.2676
7 13 36 -20.7997 0.1249
7 13 38 29.4330 0.1730
7 13 40 11.9393 0.3710
7 13 42 -40.6638 -0.0828
7 13 44 2.0488 -0.1905
7 13 46 15.0170 0.1205
7 13 48 -14.1894 0.1154
7 13 50 33.5775 0.3280
7 13 52 -23.0628 -0.0960
7 13 54 -12.1921 -0.3235
7 13 58 18.0446 0.0287
7 14 1 20.8314 9.2958
7 14 3 -15.5337 -0.0952
7 14 5 -27.6015 -2.7382
7 14 7 47.4579 -1.9509
7 14 9 -22.2654 0.6893
7 14 11 59.4201 0.5817
7 14 13 -27.6280 -0.9136
7 14 15 21.3882 -0.2175
7 14 17 59.5114 -0.0429
7 14 19 57.7604 0.0262
7 14 21 46.7444 0.3063
7 14 23 -24.6266 -0.6119
7 14 25 12.8316 -0.1837
7 14 27 27.8068 0.4045
7 14 29 10.6976 0.0395
7 14 31 -15.0925 0.2029
7 14 33 -9.3371 -0.2605
7 14 35 4.3086 -0.3584
7 14 37 -7.1001 0.5090
7 14 39 -5.4487 0.1699
7 14 41 -49.2598 -0.0614
7 14 43 -5.5802 0.0453
7 14 45 -10.1584 -0.2634
7 14 47 -18.7366 0.2073
7 14 49 2.4699 0.1427
7 14 51 -27.1791 -0.1862
7 14 53 20.2586 0.0940
7 14 55 -0.4297 -0.3291
7 14 57 18.0061 0.0176
7 14 59 -14.1389 0.3003
7 15 0 -33.6702 -9.6848
7 15 2 -6.3485 0.7859
7 15 4 -70.6571 1.4289
7 15 6 -39.6633 0.0673
7 15 8 -8.5854 0.8943
7 15 10 19.0239 -1.0813
7 15 12 -4.2195 -0.4053
7 15 14 -30.6914 0.4627
7 15 16 -26.2090 -0.3404
7 15 18 -45.8553 0.2357
7 15 20 -36.3981 0.1559
7 15 22 -38.0326 -0.3285
7 15 24 12.3416 0.3454
7 15 26 -45.9437 -0.0836
7 15 28 78.4092 -0.2364
7 15 30 -31.4679 0.0572
7 15 32 -23.5306 -0.1925
7 15 34 -4.7425 0.1834
7 15 36 23.4598 0.1216
7 15 38 -27.1758 -0.2655
7 15 40 -4.9742 -0.0396
7 15 42 8.0139 -0.0746
7 15 44 -11.9809 0.1002
7 15 46 -3.1342 0.1045
7 15 48 -9.4058 -0.2379
7 15 50 -0.2873 0.0717
7 15 52 5.8465 -0.0120
7 15 54 40.4772 -0.1029
7 15 56 28.2482 0.0703
7 15 58 25.5127 -0.1829
7 16 1 19.5684 -3.7944
7 16 3 -55.1637 -0.1861
7 16 5 -33.3557 1.2945
7 16 7 -2.5271 0.1808
7 16 9 44.2499 -0.3316
7 16 11 20.7345 -0.4160
7 16 13 -34.0529 -0.0841
7 16 15 -3.1412 0.5157
7 16 17 -21.3515 -0.1481
7 16 19 -14.2250 -0.4177
7 16 21 -29.4765 0.0023
7 16 23 -7.9741 0.0374
7 16 25 -28.8410 0.3684
7 16 27 -16.8480 0.0832
7 16 29 -31.8503 -0.2983
7 16 31 -15.0090 0.0380
7 16 33 -17.9530 -0.0987
7 16 35 -18.9942 -0.0339
7 16 37 2.8345 0.1790
7 16 39 14.2576 -0.1579
7 16 41 14.0405 0.1056
7 16 43 -1.8802 0.2076
7 16 45 7.3276 -0.1527
7 16 47 -8.0645 0.1265
7 16 49 15.3390 -0.0842
7 16 51 -14.0534 -0.0354
7 16 53 38.9855 0.3434
7 16 55 -39.1418 -0.2540
7 16 57 8.2656 -0.0079
7 17 2 -11.4394 0.9127
7 17 4 -44.2714 -0.6047
7 17 6 -21.1295 -0.7971
7 17 8 -97.6154 0.0921
7 17 10 -6.1432 -0.2489
7 17 12 -28.7291 0.2278
7 17 14 -31.9075 0.2296
7 17 16 -47.7362 -0.3640
7 17 18 12.3388 -0.1626
7 17 20 -19.3424 -0.2207
7 17 22 -16.6124 -0.0843
7 17 24 20.9491 0.4301
7 17 26 8.5637 0.0058
7 17 28 5.0366 0.0267
7 17 30 55.3114 0.1455
7 17 32 41.3669 -0.0519
7 17 34 -7.6564 0.1987
7 17 36 -10.3514 0.1907
7 17 38 -1.4478 0.0780
7 17 40 3.1950 0.2337
7 17 42 10.0158 0.0036
7 17 44 9.7671 0.0608
7 17 46 -9.3728 0.0857
7 17 48 -13.0806 -0.1740
7 17 50 -31.1307 0.0695
7 17 52 -7.1752 0.1163
7 17 54 19.9925 0.0812
7 17 56 27.7363 0.1287
7 18 1 9.1473 -0.8601
7 18 3 -10.0740 0.4082
7 18 5 -8.3089 0.4130
7 18 7 -4.8393 0.1497
7 18 9 -5.2139 -0.0333
7 18 11 11.1384 -0.0281
7 18 13 -26.9906 0.2897
7 18 15 6.0616 0.2859
7 18 17 -30.9400 -0.0058
7 18 19 -1.3557 0.1100
7 18 21 26.8523 0.1197
7 18 23 -40.3093 0.0512
7 18 25 -3.6085 -0.0018
7 18 27 0.0579 -0.2624
7 18 29 -15.6915 -0.0187
7 18 31 -17.1259 0.2994
7 18 33 -45.5832 0.0360
7 18 35 -29.2577 0.0856
7 18 39 3.8955 -0.2726
7 18 41 8.0384 0.1656
7 18 43 -15.6563 0.1577
7 18 45 10.5605 0.0415
7 18 47 30.1720 0.1561
7 18 49 20.8226 -0.2111
7 18 51 38.0620 -0.1760
7 18 53 -23.0475 0.1865
7 18 55 -0.3275 -0.1495
7 19 2 12.9591 -0.5819
7 19 4 -59.6097 0.2377
7 19 6 27.2017 0.9304
7 19 8 -9.9659 -0.2440
7 19 10 7.5981 -0.1553
7 19 12 -4.6168 0.0448
7 19 14 -39.5512 -0.2840
7 19 16 -7.5856 0.1535
7 19 18 5.4808 0.3983
7 19 20 1.2139 0.1573
7 19 22 -14.0624 0.0405
7 19 24 20.9483 -0.4062
7 19 26 41.7932 -0.4598
7 19 28 -48.6776 0.0871
7 19 30 27.8855 0.1693
7 19 32 15.5043 0.1241
7 19 34 -4.5058 -0.0541
7 19 36 -16.3829 -0.2788
7 19 38 10.7033 -0.0771
7 19 40 -26.1464 0.1092
7 19 42 -19.9033 -0.0279
7 19 44 24.1100 -0.0223
7 19 46 -1.2883 -0.0358
7 19 50 -19.8320 -0.0724
7 19 52 -5.7152 -0.0889
7 19 54 -27.1493 -0.0316
7 20 1 60.0352 1.2819
7 20 3 -18.3429 -0.3719
7 20 5 -30.1817 -0.9773
7 20 7 -18.8469 0.4400
7 20 9 9.5599 0.5979
7 20 11 -7.2764 -0.1467
7 20 13 10.8520 -0.5372
7 20 15 1.9366 -0.9705
7 20 17 17.5212 0.0307
7 20 19 13.9027 0.8527
7 20 21 0.7664 0.1877
7 20 23 -1.4260 -0.2987
7 20 25 -12.0088 -0.3811
7 20 27 15.2636 -0.2071
7 20 29 -4.0993 0.3373
7 20 31 -11.2863 0.0623
7 20 33 -31.5892 -0.2133
7 20 35 0.4116 0.0982
7 20 37 -12.1407 0.0532
7 20 41 -41.9320 0.0688
7 20 45 11.1225 -0.1113
7 20 47 1.4117 0.2035
7 20 49 10.1856 0.2071
7 20 51 -18.5021 0.2672
7 20 53 -25.1914 -0.0143
7 21 0 22.2733 3.2373
7 21 2 7.5269 -1.7985
7 21 4 12.2873 -0.5600
7 21 6 -8.2507 1.0476
7 21 8 32.6940 -0.3773
7 21 10 7.1135 0.5780
7 21 12 -19.1767 0.5478
7 21 14 4.6159 -0.2805
7 21 16 58.8748 0.2139
7 21 18 5.1742 -0.1570
7 21 20 15.1992 -0.1950
7 21 22 -36.8428 0.4317
7 21 24 54.7067 0.1432
7 21 26 -3.8604 0.0753
7 21 28 -18.0149 0.0957
7 21 30 -25.7885 -0.2849
7 21 32 -16.5645 -0.0475
7 21 34 24.8880 0.2132
7 21 36 21.6894 0.1361
7 21 38 5.3113 0.1884
7 21 40 17.7331 -0.0513
7 21 42 -19.6358 -0.2126
7 21 44 -29.5187 0.0220
7 21 46 -7.0478 0.1480
7 21 48 12.7757 0.2498
7 21 50 28.3398 0.0403
7 21 52 -29.4248 -0.0637
7 22 1 -7.2737 -0.0312
7 22 3 -12.8627 1.1173
7 22 5 -59.4139 0.3140
7 22 7 23.7369 -0.4112
7 22 9 -16.8513 -1.3409
7 22 11 11.2984 -0.3076
7 22 13 7.3873 1.6112
7 22 15 -15.9881 0.9062
7 22 17 -18.9640 -0.1248
7 22 19 -10.1876 -0.8094
7 22 21 6.3951 -0.7057
7 22 23 -21.4638 0.6509
7 22 25 -25.0172 0.7074
7 22 27 38.6416 0.0008
7 22 29 18.7083 -0.1197
7 22 31 11.0562 -0.3732
7 22 33 21.0782 0.0969
7 22 35 3.8559 0.3184
7 22 37 17.8065 -0.2768
7 22 39 1.5861 -0.0843
7 22 41 -0.9394 0.0284
7 22 43 -22.7168 -0.2099
7 22 45 3.4696 0.1655
7 22 47 9.1443 -0.0748
7 22 49 12.2324 -0.4702
7 22 51 1.3459 0.1433
7 23 0 30.1069 4.0240
7 23 2 55.5880 -1.1553
7 23 4 0.4587 0.4684
7 23 6 12.8538 1.2817
7 23 8 15.1954 -1.2986
7 23 10 -34.7094 -0.0332
7 23 12 20.5537 0.3613
7 23 14 -28.4094 0.0948
7 23 16 25.6619 0.7894
7 23 18 -49.6745 -0.1976
7 23 20 -15.1314 -0.2960
7 23 22 47.4965 0.4446
7 23 24 -13.0702 -0.0998
7 23 26 -7.2016 -0.0197
7 23 28 2.3471 0.0673
7 23 30 1.9424 -0.1646
7 23 32 -43.7909 0.1184
7 23 34 10.4670 -0.0607
7 23 36 1.2687 -0.2487
7 23 38 3.9059 -0.0063
7 23 40 23.3474 -0.0389
7 23 42 -25.5688 0.0784
7 23 44 -32.8632 0.0691
7 23 46 24.8424 -0.2123
7 23 48 -9.3565 -0.0915
7 24 1 -9.3710 -0.3822
7 24 3 -7.1236 -0.6426
7 24 5 -30.8508 -0.1932
7 24 7 45.4513 1.3127
7 24 9 -16.3412 0.8605
7 24 11 -1.5185 0.0044
7 24 13 -32.8072 -0.3258
7 24 15 44.4066 -0.6726
7 24 17 -15.6095 0.3656
7 24 19 23.7567 0.8895
7 24 21 16.2437 0.1381
7 24 23 23.7490 -0.0764
7 24 25 5.6941 -0.5661
7 24 27 9.8353 -0.3317
7 24 29 29.5399 0.4125
7 24 31 42.4428 0.1177
7 24 33 38.2429 0.0519
7 24 35 -28.1818 0.0089
7 24 37 46.2374 -0.2917
7 24 39 -49.1113 0.1759
7 24 41 76.1294 0.0824
7 24 43 -49.9055 -0.2153
7 24 45 15.9826 0.0008
7 24 47 -23.8927 -0.1214
7 24 49 -0.2878 -0.1006
7 25 0 19.9696 2.0697
7 25 2 -15.1227 -2.1688
7 25 4 -23.1618 -0.3860
7 25 6 3.5891 1.0613
7 25 8 -51.0335 -0.1777
7 25 10 20.2573 0.6071
7 25 12 35.9306 -0.1138
7 25 14 -6.9358 -0.6048
7 25 16 -13.0167 0.4289
7 25 18 -8.2586 0.0302
7 25 20 17.4267 -0.0678
7 25 22 8.4694 0.2751
7 25 24 36.9366 -0.3065
7 25 26 -14.9694 0.0471
7 25 28 -43.8081 0.1508
7 25 30 8.9054 -0.1023
7 25 32 1.9030 0.0998
7 25 34 -4.0400 -0.1429
7 25 36 -16.5222 -0.1417
7 25 38 -14.7351 0.1252
7 25 40 -2.1553 -0.0385
7 25 42 25.3017 -0.0421
7 25 44 13.4238 0.0339
7 25 46 -1.3595 -0.0187
7 25 48 45.9195 0.2166
7 26 1 40.3887 0.1047
7 26 3 -42.2535 0.1413
7 26 5 6.9970 -0.1404
7 26 7 11.0150 0.1534
7 26 9 31.8917 -0.3461
7 26 11 -10.1969 -0.0729
7 26 13 24.6369 0.1746
7 26 15 5.7425 -0.1337
7 26 17 20.1984 0.0161
7 26 19 21.1653 -0.0803
7 26 21 18.7769 -0.2591
7 26 23 -11.0503 0.1761
7 26 25 9.2033 0.0735
7 26 27 -18.3223 -0.0147
7 26 29 39.9082 0.0191
7 26 31 -30.5648 -0.3130
7 26 33 -5.1549 -0.0284
7 26 35 15.2962 0.1829
7 26 37 -0.7183 -0.0069
7 26 39 -23.5404 0.1458
7 26 41 29.1055 -0.0500
7 26 43 10.2822 0.1004
7 26 45 -14.7973 0.4173
7 27 0 -15.5059 1.3284
7 27 2 3.8846 -0.9220
7 27 4 -31.4434 0.0964
7 27 6 -23.1672 0.3614
7 27 8 -21.6179 -0.2410
7 27 10 -27.4956 0.4016
7 27 12 -19.6930 -0.0239
7 27 14 28.3088 -0.1601
7 27 16 -11.6962 0.2726
7 27 18 -17.5111 -0.1557
7 27 20 -19.7015 -0.0579
7 27 22 -13.4549 0.1827
7 27 24 9.4248 -0.1262
7 27 26 -24.6225 0.1265
7 27 28 7.5788 0.0702
7 27 30 -9.1286 -0.0733
7 27 32 8.4775 0.2128
7 27 34 20.8691 -0.0072
7 27 36 16.2409 -0.0401
7 27 38 -32.1734 0.0283
7 27 40 -8.2308 -0.2328
7 27 42 -36.5649 -0.1067
7 27 44 67.2990 0.1368
7 28 1 -8.0380 -1.0634
7 28 3 7.5727 0.1487
7 28 5 -6.7957 0.3623
7 28 7 12.2874 -0.0477
7 28 9 17.9441 -0.3226
7 28 11 -22.4695 0.1720
7 28 13 1.9464 0.4086
7 28 15 32.6673 0.3400
7 28 17 4.4147 0.2121
7 28 19 -17.8192 -0.1059
7 28 21 -12.9075 0.0452
7 28 23 19.6201 0.2326
7 28 25 -15.0955 0.1676
7 28 27 -9.9523 0.1048
7 28 29 -9.9206 -0.0976
7 28 31 15.0196 -0.1289
7 28 33 6.2457 0.1766
7 28 35 -21.1414 -0.0496
7 28 37 45.9189 -0.1884
7 28 39 2.1227 -0.2523
7 28 41 78.8140 -0.2416
7 28 43 -32.4012 -0.0261
7 29 0 31.0261 -2.3374
7 29 2 26.8261 0.0822
7 29 4 17.8957 0.8353
7 29 6 27.2366 -0.1091
7 29 8 17.0323 -0.5887
7 29 10 34.0386 -0.2777
7 29 12 29.3073 -0.2138
7 29 14 14.6874 0.0423
7 29 16 29.6343 -0.0021
7 29 18 -16.5212 -0.3401
7 29 20 -37.2805 -0.2142
7 29 22 21.3808 -0.1601
7 29 24 10.1553 -0.0868
7 29 26 6.1253 0.0842
7 29 28 -19.3499 -0.1503
7 29 30 -6.1115 -0.2763
7 29 32 -16.5074 0.0050
7 29 34 -0.0740 0.1264
7 29 36 -17.9128 0.0420
7 29 38 -2.1194 0.0850
7 29 40 -14.7628 -0.0173
7 29 42 3.5506 0.0840
7 30 1 15.5882 2.0450
7 30 3 30.2357 -0.2207
7 30 5 33.4222 -0.7049
7 30 7 1.7604 -0.1796
7 30 9 -14.1022 0.4704
7 30 11 9.9013 0.2944
7 30 13 13.1379 -0.3779
7 30 15 8.1509 -0.3557
7 30 17 2.6124 -0.0446
7 30 19 -14.0359 -0.0611
7 30 21 19.0482 0.0161
7 30 23 2.7954 -0.2576
7 30 25 -13.0627 -0.1232
7 30 27 -1.9870 0.2709
7 30 29 6.9767 0.1644
7 30 31 -2.3102 0.0097
7 30 33 -9.6008 -0.0759
7 30 35 38.3716 -0.2936
7 30 37 -5.3178 0.0615
7 30 39 16.4239 0.3201
7 31 2 -3.0754 0.8950
7 31 4 9.8496 -1.5862
7 31 6 -26.2543 -0.9199
7 31 8 15.3516 0.8220
7 31 10 8.0198 0.6119
7 31 12 12.1712 -0.0268
7 31 14 -0.6650 -0.0210
7 31 16 -5.6695 0.0752
7 31 18 -1.2394 0.3914
7 31 20 8.1367 0.3289
7 31 22 37.5354 -0.2148
7 31 24 11.9086 -0.1667
7 31 26 25.2094 0.2066
7 31 28 2.4402 0.3432
7 31 30 -3.1860 0.2505
7 31 32 11.4403 -0.1787
7 31 34 -7.4896 -0.2192
7 31 36 -13.0079 -0.1674
7 32 1 -11.5962 -2.2936
7 32 3 10.0225 -0.2715
7 32 5 13.9710 0.6573
7 32 7 2.4734 0.2130
7 32 9 17.3762 -0.1193
7 32 11 6.7491 -0.3606
7 32 13 -12.6953 -0.4574
7 32 15 23.2950 0.2976
7 32 17 17.1649 0.3378
7 32 19 -12.9114 0.1168
7 32 21 7.8214 0.2519
7 32 23 15.0155 0.0947
7 32 25 -31.4934 0.1803
7 32 27 -42.0121 0.1517
7 32 29 -5.7442 -0.1649
7 32 31 24.9310 0.0384
7 32 33 56.5222 0.0214
7 32 35 -70.4152 -0.0480
7 33 0 7.5957 -8.6229
7 33 2 8.3732 -0.5684
7 33 4 -5.6481 1.7226
7 33 6 27.2477 0.7592
7 33 8 -32.9410 0.2160
7 33 10 -25.1930 -0.5362
7 33 12 -5.5924 -0.2390
7 33 14 -9.8868 0.1208
7 33 16 -11.4726 -0.2715
7 33 18 29.5470 -0.0083
7 33 20 -5.5442 0.2146
7 33 22 -1.4240 0.1230
7 33 24 -37.9683 0.2292
7 33 26 14.2653 -0.1605
7 33 28 -26.2048 -0.4775
7 33 30 1.1277 -0.3711
7 33 32 -8.2179 -0.0588
7 34 1 -30.7640 0.5837
7 34 3 8.6236 -0.1935
7 34 5 -8.2630 -0.2356
7 34 7 33.3940 -0.3539
7 34 9 -24.7217 0.0416
7 34 11 6.7893 0.2102
7 34 13 -26.1263 -0.0547
7 34 15 40.3209 -0.1560
7 34 17 -46.8919 -0.5358
7 34 19 19.5975 -0.0983
7 34 21 -3.5415 0.3774
7 34 23 -9.7971 0.2133
7 34 25 27.5741 0.0071
7 34 27 -5.9105 -0.2416
7 34 29 -25.4644 -0.3059
7 35 0 12.2699 3.5221
7 35 2 6.9527 1.2103
7 35 4 -9.2471 -1.3048
7 35 6 -3.6190 -1.3389
7 35 8 -4.3237 0.2885
7 35 10 3.5120 0.4663
7 35 12 16.0756 0.4998
7 35 14 -13.1270 0.1874
7 35 16 32.0472 -0.2193
7 35 18 55.4366 0.1747
7 35 20 -32.7435 0.2182
7 35 22 -50.3520 0.1264
7 35 24 13.2041 0.2049
7 35 26 -46.9018 -0.0202
7 36 1 55.1675 0.9395
7 36 3 -32.9583 0.1074
7 36 5 22.8566 -0.2141
7 36 7 5.7389 -0.4444
7 36 9 6.0009 -0.0507
7 36 11 -36.7747 -0.0614
7 36 13 29.7426 -0.1866
7 36 15 -33.5327 -0.0152
7 36 17 -28.6061 0.2014
7 36 19 0.8832 0.3315
7 36 21 11.3294 0.0616
7 36 23 -33.4141 -0.3635
7 37 0 1.2696 -0.1940
7 37 2 29.2712 0.8276
7 37 4 5.8286 -0.0483
7 37 6 -0.0491 -0.1906
7 37 8 13.6696 0.1002
7 37 10 -4.1528 -0.2522
7 37 12 4.6777 -0.0729
7 37 14 -15.6522 -0.1013
7 37 16 11.4966 0.0772
7 37 18 -37.2520 0.5062
7 38 1 27.1006 -0.9091
7 38 3 2.6468 0.0736
7 38 5 3.7196 0.5612
7 38 7 -15.9407 0.4589
7 38 9 -27.5092 0.3196
7 38 11 -21.4403 -0.0296
8 1 1 142.3531 -0.6416
8 1 3 -59.7527 0.1329
8 1 5 -6.0452 -0.0996
8 1 7 181.4492 0.9158
8 1 9 43.0991 0.3687
8 1 11 -305.5196 0.1921
8 1 13 64.7724 0.4718
8 1 15 -21.1250 -0.6924
8 1 17 -26.8089 0.1478
8 1 19 -25.7284 0.8149
8 1 21 55.6652 -0.0704
8 1 23 -40.7478 0.0597
8 1 25 -1.9984 -0.2470
8 1 27 16.6585 -0.2696
8 1 29 -9.2452 0.3792
8 1 31 28.6021 -0.0997
8 1 33 -11.1189 -0.0949
8 1 35 7.4385 0.1627
8 1 37 39.2575 -0.3013
8 1 39 -31.1239 0.0394
8 1 41 53.8029 0.0213
8 1 43 -6.2804 -0.2661
8 1 45 18.0809 0.1570
8 1 47 -7.5424 -0.0098
8 1 49 -2.3878 -0.0017
8 1 51 24.4633 0.2044
8 1 53 2.9465 -0.2225
8 1 55 0.8835 -0.0427
8 1 57 4.8535 0.0641
8 1 59 -7.7319 -0.0249
8 1 61 13.8058 -0.0455
8 1 63 -28.2532 -0.2787
8 2 0 -36.2830 6.3607
8 2 2 -97.2993 -2.5590
8 2 4 -81.1683 -0.3263
8 2 6 -123.0776 1.9511
8 2 8 -4.0290 -1.4202
8 2 10 241.6646 0.6071
8 2 12 140.1832 0.9335
8 2 14 -45.2604 0.0352
8 2 16 28.6324 0.8682
8 2 18 37.1774 -0.3747
8 2 20 6.2316 -0.3462
8 2 22 -3.7020 0.6233
8 2 24 10.9177 -0.1529
8 2 26 42.2372 0.1140
8 2 28 31.5687 0.2288
8 2 30 -5.5235 -0.3789
8 2 32 2.3872 0.0050
8 2 34 11.6668 -0.1341
8 2 40 -42.3353 0.0147
8 2 42 0.0568 0.0204
8 2 44 -22.6684 -0.0165
8 2 48 -13.4377 0.1112
8 2 50 7.4631 0.0054
8 2 52 12.1143 0.0360
8 2 54 -26.4147 -0.0112
8 2 56 0.8203 -0.1253
8 2 58 27.3932 0.2280
8 2 60 1.0579 -0.0115
8 2 62 -20.3405 -0.4036
8 3 1 86.8983 -1.0806
8 3 3 -84.3555 -0.1362
8 3 5 -25.2770 -0.2415
8 3 7 63.1912 1.0865
8 3 9 65.6834 0.1140
8 3 11 0.1810 -0.4187
8 3 13 -105.3637 0.0447
8 3 15 2.6813 -0.7634
8 3 17 -13.4322 0.1172
8 3 19 1.2221 0.6711
8 3 21 -26.4367 -0.2655
8 3 23 -47.6426 -0.0125
8 3 25 -19.3812 -0.1760
8 3 27 -16.4666 -0.2534
8 3 29 -16.3611 0.4273
8 3 31 -11.3033 -0.0743
8 3 33 -30.7847 -0.1162
8 3 35 -7.2765 0.1091
8 3 37 -2.4967 -0.2548
8 3 39 43.5766 0.1811
8 3 41 2.4915 0.1138
8 3 43 1.0122 -0.2568
8 3 45 17.2975 0.1721
8 3 47 1.2969 -0.0257
8 3 49 14.7953 -0.0756
8 3 51 7.7305 0.0737
8 3 53 -6.1373 -0.2167
8 3 55 5.6858 0.0866
8 3 57 -4.0021 0.1653
8 3 59 -2.6830 -0.0161
8 3 61 -49.3950 -0.0434
8 4 0 41.8774 -2.2489
8 4 2 -133.8649 -3.6422
8 4 4 -8.7357 0.9536
8 4 6 -105.2197 2.5780
8 4 8 -96.0454 -0.8161
8 4 10 19.5074 0.0624
8 4 12 21.1704 -0.0439
8 4 14 -37.5833 -0.3672
8 4 16 -47.0399 0.3621
8 4 18 -36.5393 -0.4313
8 4 20 16.4953 -0.2774
8 4 22 23.0524 0.5417
8 4 24 -25.5101 -0.0550
8 4 26 -10.0273 0.0127
8 4 28 7.9813 0.0304
8 4 30 -12.5929 -0.2014
8 4 34 -3.3597 0.2000
8 4 36 -20.7269 -0.0204
8 4 38 -16.2479 -0.0421
8 4 40 -14.4519 -0.1372
8 4 42 1.1830 0.1457
8 4 44 2.5780 0.2890
8 4 46 11.0657 0.0533
8 4 48 2.1331 -0.0748
8 4 50 -4.2980 -0.2260
8 4 52 9.4952 0.0252
8 4 54 39.7972 0.1745
8 4 58 3.9600 0.0781
8 4 60 64.4400 -0.0822
8 4 62 12.4854 -0.0650
8 5 1 -85.9300 -3.4056
8 5 3 95.0734 0.0031
8 5 5 -31.5941 0.8917
8 5 7 113.3720 0.3363
8 5 9 -1.7809 -0.8523
8 5 11 -56.1502 -0.0543
8 5 13 53.6569 1.4088
8 5 15 -83.7235 0.7585
8 5 17 9.3745 -0.2512
8 5 19 20.6450 -0.7675
8 5 21 40.5059 -0.3365
8 5 23 -55.2677 1.0018
8 5 25 -12.5061 0.7553
8 5 27 9.0787 -0.1727
8 5 29 41.1802 -0.2555
8 5 31 -10.0531 -0.2902
8 5 33 -8.6734 0.2402
8 5 35 16.8881 0.3394
8 5 37 -21.4795 -0.2251
8 5 41 28.9990 0.0555
8 5 43 0.0657 0.0242
8 5 45 -2.8689 0.2027
8 5 47 11.2076 -0.2404
8 5 49 -27.2952 -0.2063
8 5 51 -1.3746 0.1651
8 5 53 -3.5016 0.0585
8 5 55 -17.0776 0.0422
8 5 57 -17.9417 -0.1881
8 5 59 -11.4086 -0.2274
8 5 61 -11.7289 0.1251
8 6 0 117.7700 6.2974
8 6 2 50.6186 -0.4085
8 6 4 -58.2325 -1.3029
8 6 6 80.6700 -0.1570
8 6 8 13.0846 0.1668
8 6 10 22.8539 0.7120
8 6 12 64.6443 0.0275
8 6 14 15.7764 -0.3457
8 6 16 13.2227 0.1280
8 6 18 81.9766 0.0438
8 6 20 27.0670 -0.0018
8 6 22 -9.0913 0.1816
8 6 24 27.6685 -0.2636
8 6 26 10.9060 -0.1168
8 6 28 14.7786 0.0912
8 6 30 27.8022 -0.0222
8 6 32 -5.9546 -0.0908
8 6 34 29.7388 -0.3095
8 6 36 17.4234 -0.1899
8 6 38 -27.4149 0.1313
8 6 40 -6.0843 0.0991
8 6 42 -0.5044 -0.0936
8 6 44 3.2625 -0.2135
8 6 46 -6.7567 -0.0753
8 6 48 6.9391 0.1206
8 6 50 10.9954 0.1439
8 6 52 1.4014 0.0765
8 6 54 3.3528 -0.0642
8 6 56 -13.0251 -0.1175
8 6 58 26.6972 0.1293
8 6 60 24.7090 0.0421
8 6 62 -24.6035 -0.1192
8 7 1 38.7216 8.5667
8 7 3 -111.5674 -0.1147
8 7 5 -86.2482 -2.5596
8 7 7 42.8803 -0.9379
8 7 9 -38.7264 0.8958
8 7 11 -4.4180 0.6410
8 7 13 52.6119 -0.9467
8 7 15 44.7589 -0.9583
8 7 17 104.0086 0.1757
8 7 19 -72.1423 0.4874
8 7 21 -12.8980 -0.0248
8 7 23 49.6588 -0.6978
8 7 25 69.2650 -0.6152
8 7 27 45.3752 0.3134
8 7 29 27.8709 0.7002
8 7 31 14.9035 0.0130
8 7 33 27.9340 -0.4574
8 7 35 -3.9006 -0.3824
8 7 37 8.2078 0.1138
8 7 39 4.5240 0.4564
8 7 41 -0.6102 0.0041
8 7 43 23.1135 -0.2691
8 7 45 -44.7746 -0.0532
8 7 47 27.2404 0.2313
8 7 49 -0.6484 0.3056
8 7 51 9.5927 -0.0009
8 7 53 60.8569 -0.1105
8 7 55 -40.0891 0.0413
8 7 57 28.1178 0.0983
8 7 59 6.4419 0.1173
8 7 61 -5.5945 -0.1316
8 8 0 -25.0475 -2.4210
8 8 2 -53.8801 1.5548
8 8 4 47.2715 0.5815
8 8 6 70.5608 -0.9307
8 8 8 52.7861 -0.0376
8 8 10 -14.4547 -0.4591
8 8 12 -0.9751 -0.0059
8 8 14 -24.3141 0.3508
8 8 16 50.6715 -0.0334
8 8 18 -25.1463 -0.0529
8 8 20 0.2780 -0.2579
8 8 22 4.8294 -0.3359
8 8 24 -42.3167 0.2792
8 8 26 -57.3917 0.3339
8 8 28 53.8109 -0.0406
8 8 30 -22.2492 -0.0529
8 8 32 -29.2326 -0.1170
8 8 34 -16.4282 0.1229
8 8 36 -11.7137 0.2128
8 8 38 -8.9292 -0.0330
8 8 40 -12.7198 0.0119
8 8 42 -4.9369 0.0479
8 8 44 -3.5139 0.0555
8 8 46 -8.4663 0.1338
8 8 48 12.6415 -0.0696
8 8 50 -39.7475 -0.1014
8 8 52 -33.2900 0.0109
8 8 54 23.0503 0.1022
8 8 56 -31.3894 0.1537
8 8 60 -27.9768 -0.2821
8 9 1 60.9659 -10.3729
8 9 3 -115.9711 -0.4297
8 9 5 -35.8245 3.2783
8 9 7 10.7879 1.0050
8 9 9 -2.2736 -0.7198
8 9 11 -13.4192 -0.8269
8 9 13 -22.3345 -0.5661
8 9 15 -14.1519 0.5454
8 9 17 1.4527 0.1301
8 9 19 -37.3522 -0.4511
8 9 21 -38.2498 0.2264
8 9 23 -32.2026 0.2920
8 9 27 12.9897 -0.1329
8 9 29 -19.0100 -0.7202
8 9 31 -12.7445 -0.0190
8 9 33 0.4670 0.5735
8 9 35 1.0941 0.2199
8 9 37 -9.2735 -0.1188
8 9 39 -8.7200 -0.4392
8 9 41 0.7081 -0.1341
8 9 43 -20.2113 0.4419
8 9 45 -24.5050 0.0924
8 9 47 -2.7887 -0.1155
8 9 49 2.7503 -0.0929
8 9 51 -19.4485 -0.1584
8 9 53 -6.1208 0.1683
8 9 55 2.3649 0.1602
8 9 57 -2.5776 -0.0684
8 9 59 -9.2182 -0.0445
8 9 61 -16.1502 -0.1118
8 10 0 14.0335 -8.7099
8 10 2 -3.8711 1.2981
8 10 4 -77.8552 0.2953
8 10 6 -18.5346 -1.1386
8 10 8 -87.1048 1.2844
8 10 10 -23.5719 -0.5661
8 10 12 -14.7241 -0.8121
8 10 14 -16.0492 -0.0452
8 10 16 -45.4273 -0.7638
8 10 18 -31.1418 0.1986
8 10 20 -1.8166 0.5228
8 10 22 14.3882 -0.3206
8 10 24 -71.8735 0.1296
8 10 28 -21.6896 -0.3633
8 10 30 5.4034 0.2729
8 10 32 14.1328 -0.0514
8 10 34 -14.3785 -0.0319
8 10 36 25.7524 -0.0230
8 10 38 -24.3658 -0.2522
8 10 40 6.9728 0.1034
8 10 42 -10.4766 0.0922
8 10 44 -2.6342 0.0097
8 10 46 -16.3700 0.1101
8 10 48 -33.5452 -0.0788
8 10 50 18.4990 -0.0066
8 10 52 26.9890 -0.0435
8 10 54 -23.6741 -0.0358
8 10 56 24.3886 0.2147
8 10 60 13.9884 0.0387
8 11 1 -35.3769 4.5705
8 11 3 12.6261 -0.1736
8 11 5 -99.9375 -1.2584
8 11 7 -8.9099 -1.5230
8 11 9 -15.8913 0.4426
8 11 11 49.2919 0.6889
8 11 13 51.9126 -0.6023
8 11 15 -8.9419 0.1028
8 11 17 -24.4981 -0.1615
8 11 19 16.2285 -0.2971
8 11 21 3.1738 0.3653
8 11 23 -51.6534 -0.2688
8 11 25 3.1366 0.0080
8 11 27 -18.3197 0.4578
8 11 29 9.2154 -0.2413
8 11 31 -33.9501 0.0840
8 11 33 -25.7484 -0.1817
8 11 35 2.4316 -0.3786
8 11 37 -1.6467 0.4396
8 11 39 -36.9278 0.1018
8 11 41 11.8662 0.0244
8 11 43 4.4071 0.1745
8 11 45 -14.0267 -0.3072
8 11 47 3.2027 0.0648
8 11 49 39.5779 0.1848
8 11 51 -5.8246 -0.1209
8 11 53 8.9706 0.1517
8 11 55 30.0040 -0.1274
8 11 57 -35.7447 0.0597
8 11 59 9.6340 0.2917
8 12 0 124.2248 -4.1552
8 12 2 27.5319 4.0366
8 12 4 93.8884 0.1169
8 12 6 -13.6641 -2.4107
8 12 8 12.0077 0.8847
8 12 10 69.7788 -0.5423
8 12 12 77.4467 -0.1822
8 12 14 23.3073 0.7706
8 12 16 -19.5606 -0.6021
8 12 18 22.5284 0.1443
8 12 20 -2.3859 0.0983
8 12 22 85.0421 -0.7425
8 12 24 39.4850 0.3245
8 12 26 34.2925 0.1043
8 12 28 23.7836 -0.1788
8 12 30 8.1796 0.2235
8 12 32 0.1257 -0.2395
8 12 36 -18.1579 0.2802
8 12 38 39.5705 -0.1585
8 12 40 -33.3214 0.0559
8 12 42 8.4842 -0.0685
8 12 44 5.1220 -0.0629
8 12 46 -28.8083 0.0314
8 12 48 2.2074 -0.1707
8 12 50 -49.9845 0.2069
8 12 52 30.7752 0.0864
8 12 54 24.6205 -0.1342
8 12 56 9.0340 0.1432
8 12 58 16.1364 -0.1531
8 13 1 -74.5613 5.3980
8 13 3 1.2915 0.1178
8 13 5 10.9689 -1.2030
8 13 7 -39.7184 -1.6501
8 13 9 -77.5712 0.1885
8 13 11 9.7257 0.2485
8 13 13 9.2044 -0.8856
8 13 15 -18.4820 0.0678
8 13 17 28.6340 -0.0698
8 13 19 35.2418 -0.1863
8 13 21 31.0876 0.2765
8 13 23 -37.2310 -0.6573
8 13 25 -29.3940 -0.2058
8 13 27 40.5385 0.3997
8 13 29 -16.4849 -0.1387
8 13 31 33.1547 0.2727
8 13 33 23.3877 -0.0917
8 13 35 3.0669 -0.3481
8 13 39 -4.4170 -0.0220
8 13 41 32.8157 -0.1058
8 13 43 19.2587 0.1440
8 13 45 9.8820 -0.2473
8 13 47 22.9171 0.1542
8 13 49 -1.6553 0.1142
8 13 51 18.8936 -0.1789
8 13 53 9.9849 0.1337
8 13 55 -22.9797 -0.3979
8 13 57 -22.6581 -0.0182
8 13 59 -24.9888 0.2455
8 14 0 -64.7239 1.8115
8 14 2 -27.9328 4.2564
8 14 4 -43.0931 -1.1351
8 14 6 11.4864 -2.7753
8 14 8 -12.6196 1.1621
8 14 10 -5.1502 0.0592
8 14 12 -12.3326 0.0237
8 14 14 39.1584 0.3698
8 14 16 -30.2087 -0.5394
8 14 18 -11.4851 0.4090
8 14 20 -45.6802 0.3706
8 14 22 10.7074 -0.4558
8 14 24 -44.0495 0.1564
8 14 26 55.5787 -0.1242
8 14 28 -15.2962 0.0465
8 14 30 21.1716 0.3810
8 14 32 -12.3775 -0.3515
8 14 34 -16.6298 -0.1196
8 14 36 17.7857 0.1793
8 14 38 -13.3846 0.0612
8 14 40 -7.0948 0.1906
8 14 42 1.6688 -0.2680
8 14 44 21.7902 -0.1516
8 14 46 27.1564 0.1441
8 14 48 4.8086 -0.1270
8 14 50 16.3179 0.0785
8 14 52 33.1710 -0.0873
8 14 54 -38.3483 -0.1004
8 14 56 38.8375 0.2655
8 15 1 -32.1118 -7.2210
8 15 3 35.9661 -0.3868
8 15 5 -16.6231 2.5504
8 15 7 -6.8316 0.7632
8 15 9 -4.0333 -0.4071
8 15 11 -102.0288 -0.8052
8 15 13 -2.0102 -0.4300
8 15 15 8.6491 0.8838
8 15 17 -1.4929 0.2085
8 15 19 -11.1559 -0.3417
8 15 21 -40.0426 0.2193
8 15 23 9.4705 -0.0007
8 15 25 -9.0182 0.1822
8 15 27 12.7829 -0.1357
8 15 31 -0.6950 0.2478
8 15 33 -24.1808 0.2585
8 15 35 40.0208 0.0925
8 15 37 9.5400 0.1545
8 15 39 -39.9524 -0.4927
8 15 41 17.9942 -0.1067
8 15 43 -10.9447 0.3469
8 15 45 -18.8675 -0.0358
8 15 47 -6.1886 0.1365
8 15 49 8.7597 -0.2179
8 15 51 -18.5652 -0.1725
8 15 53 -15.5129 0.5164
8 15 55 -28.8366 -0.1862
8 15 57 -21.5047 -0.0733
8 16 0 -31.4719 -11.7258
8 16 2 -23.1030 0.4997
8 16 4 -80.7267 2.2842
8 16 6 -91.1406 0.1629
8 16 8 3.2082 -0.2387
8 16 10 -53.3585 -1.5407
8 16 12 -33.1863 -0.3196
8 16 14 16.5060 0.5738
8 16 16 -20.4924 -0.3152
8 16 18 17.1061 -0.0245
8 16 20 -26.4047 -0.1753
8 16 22 -8.3790 -0.3249
8 16 24 -22.4485 0.4050
8 16 26 18.3039 -0.2304
8 16 28 -19.9364 -0.3787
8 16 30 -9.3479 0.0664
8 16 32 -13.2831 0.0822
8 16 34 -1.4383 0.3885
8 16 36 -41.1627 -0.0252
8 16 38 21.6653 -0.4608
8 16 40 -13.1167 0.0453
8 16 42 -15.7696 0.1959
8 16 44 -28.9073 0.2933
8 16 46 9.8773 0.0976
8 16 48 -17.7159 -0.3207
8 16 50 4.1501 0.0798
8 16 52 25.3147 0.0562
8 16 54 2.8080 -0.1393
8 16 56 1.0582 -0.0205
8 17 1 -38.8484 6.0410
8 17 3 -1.2214 0.4064
8 17 5 -22.0062 -1.8894
8 17 7 3.3487 -1.3259
8 17 9 -26.4161 0.5589
8 17 11 -9.7098 0.9738
8 17 13 12.6005 0.0297
8 17 15 -43.0191 -0.5263
8 17 17 -34.5703 -0.5196
8 17 19 -14.7479 0.2685
8 17 21 16.2519 0.3828
8 17 23 -6.1396 -0.3264
8 17 25 -2.0459 -0.2224
8 17 27 -26.5259 -0.0361
8 17 29 -51.4576 0.1285
8 17 31 14.7440 0.2845
8 17 33 -6.0637 -0.3039
8 17 35 -3.1139 -0.1832
8 17 37 -9.3878 0.1988
8 17 39 -8.4423 -0.0132
8 17 41 -22.5132 0.1429
8 17 43 -18.4981 -0.1935
8 17 45 5.9157 -0.4271
8 17 47 -19.8984 0.2535
8 17 49 7.5508 0.1210
8 17 51 -11.4250 -0.0414
8 17 53 10.5155 0.2262
8 17 55 -44.1179 -0.2343
8 18 0 43.9089 6.2876
8 18 2 -24.5109 0.3524
8 18 4 -9.6670 -2.1792
8 18 6 -31.0392 -0.7062
8 18 8 30.5405 0.9025
8 18 10 9.4351 0.8168
8 18 12 -8.2997 0.0853
8 18 14 -9.1725 -0.7323
8 18 16 0.9362 -0.5848
8 18 18 28.1550 0.4835
8 18 20 -6.5393 0.5067
8 18 22 -1.4573 0.0429
8 18 24 20.5711 -0.2345
8 18 26 -10.4654 -0.2828
8 18 28 6.2683 0.2423
8 18 30 14.2858 0.2165
8 18 32 19.3636 -0.1841
8 18 34 7.7578 -0.1858
8 18 36 -26.3995 -0.0654
8 18 38 -11.8740 0.1818
8 18 40 27.1308 0.1538
8 18 42 -27.6169 -0.3495
8 18 44 25.4859 -0.2403
8 18 46 -34.4771 0.1212
8 18 48 -5.9051 0.1276
8 18 50 -10.2462 0.0924
8 18 52 25.5032 -0.0775
8 18 54 10.9438 0.0071
8 19 3 -45.4980 0.1408
8 19 5 -1.3870 0.8055
8 19 7 -22.1174 0.6020
8 19 9 -37.2780 -0.3997
8 19 11 -13.4916 -0.6304
8 19 13 -7.6930 0.2400
8 19 15 -21.8330 0.3577
8 19 17 -9.6149 0.0926
8 19 19 -31.1588 -0.0985
8 19 21 -2.8432 -0.2637
8 19 23 3.5305 0.0138
8 19 25 -10.4570 0.2397
8 19 27 5.5842 -0.1286
8 19 29 -9.9626 -0.0884
8 19 31 29.2556 0.0249
8 19 33 11.6436 -0.0744
8 19 35 -43.5569 0.1702
8 19 37 37.7319 0.0103
8 19 39 11.9907 -0.1400
8 19 41 5.2774 0.1021
8 19 43 10.3561 -0.0018
8 19 45 5.9214 0.0429
8 19 47 21.4807 0.1450
8 19 49 -41.9295 -0.1598
8 19 53 -6.1447 0.1349
8 20 0 14.0779 1.4331
8 20 2 12.6604 -0.4010
8 20 4 10.6599 0.7733
8 20 6 28.4286 0.8578
8 20 8 22.5906 -1.2379
8 20 10 -10.5545 -0.4174
8 20 12 7.3033 0.8099
8 20 14 9.2524 0.6020
8 20 16 40.8545 0.2707
8 20 18 10.0562 -0.4260
8 20 20 -20.0308 -0.5196
8 20 22 75.5298 0.2091
8 20 24 4.6659 0.1967
8 20 26 13.0064 0.0163
8 20 28 32.5502 -0.0433
8 20 30 -16.1775 -0.3068
8 20 32 4.8114 -0.0268
8 20 34 -4.1324 0.1495
8 20 36 9.6344 -0.0804
8 20 38 -10.3938 -0.0009
8 20 40 6.5522 0.0791
8 20 44 -37.9940 0.0739
8 20 46 85.5560 -0.0777
8 20 48 -7.2792 -0.0518
8 20 50 43.1874 0.0030
8 20 52 23.2013 0.0017
8 21 1 -73.5761 0.1447
8 21 3 -28.0195 0.3316
8 21 5 -66.1607 -0.0766
8 21 7 -35.1299 0.4453
8 21 9 35.7242 0.0195
8 21 11 -0.2718 0.0293
8 21 13 7.6277 0.7765
8 21 15 -4.9616 0.0400
8 21 17 -8.9499 -0.1009
8 21 19 -4.3598 0.0773
8 21 21 3.9878 -0.1774
8 21 23 -13.3628 0.1171
8 21 25 33.2105 -0.0025
8 21 27 -22.2259 -0.2878
8 21 29 38.9586 0.0673
8 21 31 36.1390 -0.0974
8 21 33 17.0602 -0.0964
8 21 35 41.8950 -0.0536
8 21 37 -22.1948 -0.3495
8 21 39 7.4503 0.0089
8 21 41 -1.4427 0.2118
8 21 43 26.9229 -0.1602
8 21 45 -23.1908 0.1138
8 21 47 -14.3311 0.0628
8 21 49 -24.9008 -0.2275
8 21 51 27.9715 0.0802
8 22 0 32.7263 2.8325
8 22 2 36.9378 -2.1326
8 22 4 13.8941 0.1198
8 22 6 -17.7846 1.5853
8 22 8 -9.9884 -0.8170
8 22 10 5.4881 -0.3219
8 22 12 -26.5847 -0.0095
8 22 14 69.7256 -0.1177
8 22 16 -27.4459 0.5708
8 22 18 62.2397 -0.1874
8 22 20 27.1801 -0.3681
8 22 22 7.8913 0.2607
8 22 24 -8.3275 -0.1531
8 22 26 15.1100 -0.1124
8 22 28 -1.7884 0.1085
8 22 30 -19.3276 -0.0326
8 22 32 -0.6508 0.1844
8 22 34 -28.1040 0.0445
8 22 36 18.9466 -0.2447
8 22 38 16.5191 -0.1198
8 22 40 -11.1068 -0.1291
8 22 42 7.1998 0.0049
8 22 44 23.7514 0.1722
8 22 46 20.9752 -0.0035
8 22 48 -7.9715 -0.0339
8 22 50 -21.2827 -0.0909
8 23 1 -70.2844 -0.0161
8 23 3 -38.5307 -0.1502
8 23 5 5.6214 -0.1845
8 23 7 -26.5681 0.6303
8 23 9 7.9511 0.0752
8 23 11 -11.1476 -0.1756
8 23 13 -9.2685 0.3159
8 23 15 25.7477 -0.1343
8 23 17 -2.4075 0.1156
8 23 19 2.0528 0.2690
8 23 21 3.1403 -0.0774
8 23 23 40.2375 0.2794
8 23 25 9.3011 -0.0548
8 23 27 11.1183 -0.1805
8 23 29 36.1085 0.3345
8 23 31 25.0316 0.0635
8 23 33 20.1912 0.1013
8 23 35 -21.7372 0.1015
8 23 37 28.2893 -0.1856
8 23 39 8.2465 0.1047
8 23 41 56.8354 0.1085
8 23 43 -7.0693 -0.1417
8 23 45 29.2776 0.1547
8 23 47 49.0699 0.1661
8 23 49 -50.5826 -0.0177
8 24 0 56.4198 1.8503
8 24 2 49.4301 -3.2327
8 24 4 51.4240 -0.8708
8 24 6 -31.9203 1.5971
8 24 8 39.1479 0.7151
8 24 10 16.9439 1.2250
8 24 12 42.0343 -0.1625
8 24 14 0.9399 -1.1670
8 24 16 31.1055 0.1926
8 24 18 21.3907 0.3887
8 24 20 -23.3921 0.4856
8 24 22 18.9474 0.4863
8 24 24 -19.9446 -0.5116
8 24 26 -18.2115 -0.1397
8 24 28 -17.1515 0.2461
8 24 30 -1.0615 0.1440
8 24 32 14.7304 0.2074
8 24 34 13.3977 -0.1562
8 24 36 48.8112 -0.0850
8 24 38 -34.0942 0.3043
8 24 40 18.4712 0.0977
8 24 42 -33.8434 -0.0317
8 24 44 -4.7159 -0.1327
8 24 46 -29.7500 -0.1613
8 24 48 27.9474 0.3446
8 25 1 23.9083 -0.7704
8 25 3 -20.0615 -0.2142
8 25 5 58.6141 -0.0613
8 25 7 7.1862 0.6049
8 25 9 -2.8266 0.0512
8 25 11 -30.8841 -0.0263
8 25 13 -2.2604 0.0743
8 25 15 -8.1716 -0.3909
8 25 17 -14.0860 -0.0343
8 25 19 13.7167 0.1128
8 25 21 -26.2943 -0.2641
8 25 23 6.5876 0.0967
8 25 25 24.0021 0.0802
8 25 27 3.4837 0.0375
8 25 29 11.1676 0.0826
8 25 31 -51.7104 -0.3966
8 25 33 -33.2835 -0.0983
8 25 35 -44.5633 0.2138
8 25 43 79.3212 -0.2000
8 25 45 -11.7063 0.0964
8 25 47 3.1388 -0.0189
8 26 0 19.4912 0.8976
8 26 2 33.5773 -0.2417
8 26 4 -13.1417 1.3924
8 26 6 20.2818 0.5022
8 26 8 -0.0328 -1.6301
8 26 10 -12.3027 -0.3781
8 26 12 7.2867 0.6463
8 26 14 4.4208 0.8585
8 26 16 -9.0479 0.5384
8 26 18 -0.6751 -0.9666
8 26 20 0.8524 -0.9106
8 26 22 13.7934 0.3604
8 26 24 -2.9600 0.6161
8 26 26 -15.1846 0.5112
8 26 28 26.7918 -0.2866
8 26 30 34.6094 -0.7092
8 26 32 7.6533 -0.0438
8 26 34 27.0948 0.1870
8 26 36 29.2369 0.2301
8 26 38 24.5383 0.0738
8 26 40 33.1267 -0.1795
8 26 42 -5.0637 0.0438
8 26 44 -14.2557 0.1424
8 26 46 -13.3954 -0.1644
8 27 1 -4.9147 -0.5194
8 27 3 0.3403 0.1986
8 27 5 4.1294 0.1748
8 27 7 27.1403 0.0430
8 27 9 4.6104 -0.3523
8 27 11 15.2390 0.0508
8 27 13 -10.1402 0.3662
8 27 15 13.6268 0.1549
8 27 17 30.7570 -0.0329
8 27 19 9.8760 -0.3108
8 27 21 23.1899 -0.1167
8 27 23 17.8326 0.3109
8 27 25 1.2511 0.1117
8 27 27 32.6800 -0.0580
8 27 29 -22.6044 -0.0749
8 27 31 41.9337 -0.0559
8 27 33 -67.1600 0.1593
8 27 35 29.6759 -0.0157
8 27 37 5.3652 -0.0922
8 27 39 15.2909 0.1372
8 27 41 -30.6285 0.1854
8 27 43 -6.2172 0.1577
8 27 45 30.9922 -0.1034
8 28 0 8.3163 3.7220
8 28 2 8.8982 -0.3368
8 28 4 20.1060 -0.9913
8 28 6 35.8519 -0.2039
8 28 8 19.0026 0.5388
8 28 10 4.9666 0.6828
8 28 12 24.4651 -0.6155
8 28 14 7.2760 -0.8210
8 28 16 17.1789 0.1862
8 28 18 13.2547 0.6414
8 28 20 29.6639 0.6281
8 28 22 -17.7066 -0.1109
8 28 24 -10.6892 -0.6827
8 28 26 -4.5797 -0.1177
8 28 28 -16.0645 0.3505
8 28 30 17.7845 0.3395
8 28 32 4.8529 0.1676
8 28 34 -6.4463 -0.3260
8 28 36 -20.2903 -0.2419
8 28 38 -7.3493 0.1421
8 28 40 -15.4821 0.0925
8 28 42 -33.5304 0.0815
8 29 1 1.3965 0.5861
8 29 3 25.6266 -0.2397
8 29 5 -52.3696 -0.1464
8 29 7 -13.6724 0.2190
8 29 9 -9.5670 0.2811
8 29 11 1.3897 -0.0705
8 29 13 -38.5620 -0.4883
8 29 15 27.5228 -0.3010
8 29 17 12.7268 0.3181
8 29 19 22.0253 0.3169
8 29 21 1.9827 0.1380
8 29 23 -2.7139 -0.2697
8 29 25 57.9736 -0.2694
8 29 27 -8.8529 0.1681
8 29 29 -11.9120 0.0612
8 29 31 -9.5544 -0.0944
8 29 33 -15.2318 -0.0096
8 29 35 24.2356 -0.1760
8 29 37 -9.5593 0.1449
8 29 39 14.9365 0.0723
8 29 41 -9.6103 -0.0045
8 30 0 4.3688 -3.9659
8 30 2 4.0657 -0.9117
8 30 4 -14.0323 0.4696
8 30 6 -9.9222 0.5272
8 30 8 14.9419 0.1593
8 30 10 27.4439 -0.2201
8 30 12 -10.4206 -0.1870
8 30 14 1.2769 0.2639
8 30 16 -13.0652 0.1705
8 30 18 2.2714 -0.1997
8 30 20 -3.8205 -0.0600
8 30 22 -14.3945 0.1020
8 30 24 -12.8805 0.2574
8 30 26 12.3035 0.2017
8 30 28 14.4549 -0.1911
8 30 30 7.0845 -0.1519
8 30 32 -15.7620 -0.0150
8 30 34 18.2151 0.2576
8 30 36 -0.0141 0.0802
8 30 38 37.0312 -0.0147
8 31 1 15.5127 0.9319
8 31 3 23.0465 0.0385
8 31 5 13.7223 -0.1917
8 31 7 21.1402 -0.2247
8 31 9 -4.9770 0.0537
8 31 11 39.5940 0.0901
8 31 13 16.0181 -0.0623
8 31 15 6.5038 0.1799
8 31 17 17.0637 0.1699
8 31 19 19.0332 0.0235
8 31 21 -26.8401 0.2506
8 31 23 19.8373 0.0551
8 31 25 -48.9789 0.0849
8 31 27 21.7455 0.1476
8 31 29 -14.6793 0.0503
8 31 31 12.4923 0.1324
8 31 33 -41.6918 0.0760
8 31 35 -22.3735 -0.1914
8 31 37 -20.1139 -0.1425
8 32 0 4.1071 0.0845
8 32 2 2.7600 1.0663
8 32 4 -17.2023 0.1640
8 32 6 -1.9884 -0.4980
8 32 8 -19.1973 0.0543
8 32 10 -20.8252 -0.0587
8 32 12 -11.8666 -0.1514
8 32 14 -34.3117 -0.0399
8 32 16 16.1285 -0.2561
8 32 18 -50.9190 0.0117
8 32 20 -31.7002 0.2489
8 32 22 -9.8355 -0.0597
8 32 24 1.3331 -0.0618
8 32 26 7.0521 -0.0071
8 32 28 -11.1784 -0.0380
8 32 30 -41.3171 0.2054
8 32 32 -30.2960 0.1411
8 32 34 -14.1641 0.0476
8 33 1 -29.4616 -3.2771
8 33 3 7.0312 -0.0839
8 33 5 15.4856 1.1261
8 33 7 -26.9275 0.3532
8 33 9 1.2787 -0.0762
8 33 11 34.5489 -0.0478
8 33 13 -25.7146 -0.0966
8 33 15 -11.9063 0.0681
8 33 17 40.2566 -0.2736
8 33 19 10.4310 -0.0567
8 33 21 42.6035 0.3267
8 33 23 -6.0408 0.1829
8 33 25 29.9259 0.2335
8 33 27 38.9285 -0.0122
8 33 29 53.8133 -0.3455
8 33 31 18.5829 0.1578
8 34 0 -0.7391 1.5281
8 34 2 0.7751 1.2986
8 34 4 2.0003 -0.3592
8 34 6 -7.5418 -1.0131
8 34 8 20.5399 0.0915
8 34 10 -15.5065 0.1650
8 34 12 39.3935 0.0741
8 34 14 -42.6145 -0.0501
8 34 16 65.3612 -0.3021
8 34 18 -62.8401 0.1563
8 34 20 -10.9014 0.2423
8 34 22 -6.7599 0.0388
8 34 24 -4.8660 0.3024
8 34 26 2.2502 0.0836
8 34 28 -7.6188 0.0072
8 35 1 13.1736 5.7555
8 35 3 14.2462 0.2318
8 35 5 -3.2222 -1.6938
8 35 7 -13.2981 -0.9901
8 35 9 -18.0175 0.4944
8 35 11 9.3544 0.5839
8 35 13 -5.5642 -0.1465
8 35 15 -8.4600 -0.2662
8 35 17 32.8913 -0.0968
8 35 19 6.2828 0.2132
8 35 21 21.9607 0.0946
8 35 23 14.7816 -0.1985
8 35 25 17.4680 0.1459
8 36 0 -39.8310 -2.9624
8 36 2 -5.8129 -0.4218
8 36 4 -7.8303 0.0986
8 36 6 1.4616 0.2608
8 36 8 11.8650 0.2690
8 36 10 15.2922 -0.4733
8 36 12 12.7958 -0.3177
8 36 14 1.9118 -0.1219
8 36 16 -46.8883 -0.1772
8 36 18 4.5545 -0.0479
8 36 20 -7.5786 -0.2782
8 36 22 -25.3730 -0.2679
8 37 1 -0.3396 -5.4449
8 37 3 26.2331 -0.2697
8 37 5 -15.6785 1.7955
8 37 7 37.5158 0.6520
8 37 9 13.1730 -0.5842
8 37 11 -3.5583 -0.8707
8 37 13 10.6384 -0.3375
8 37 15 22.7085 0.0661
8 37 17 20.9382 -0.0374
8 38 0 5.4643 -0.7518
8 38 2 -42.9033 0.2984
8 38 4 20.9889 0.0601
8 38 6 -5.3604 -0.0304
8 38 8 -17.3508 0.3736
8 38 10 9.7078 0.3195
9 1 0 -8.5938 5.6923
9 1 2 16.5715 -4.7081
9 1 4 11.9535 -0.9789
9 1 6 3.0132 2.5111
9 1 8 3.0154 -0.3670
9 1 10 262.9157 1.1345
9 1 12 -35.6330 0.3063
9 1 14 23.4823 -1.0577
9 1 16 75.9823 0.4942
9 1 18 61.6004 0.0618
9 1 20 -29.8524 0.2245
9 1 22 11.9968 0.8614
9 1 24 35.1003 -0.4581
9 1 26 18.5239 -0.1021
9 1 28 -15.3000 0.3803
9 1 30 -3.6545 -0.0939
9 1 34 19.5937 -0.0421
9 1 36 -24.2237 -0.1192
9 1 38 5.4492 0.2682
9 1 40 -4.1536 -0.0938
9 1 42 9.6128 -0.1342
9 1 44 -33.2110 -0.0668
9 1 46 -1.9240 -0.0475
9 1 48 -25.1980 0.2675
9 1 50 8.5692 -0.0199
9 1 52 -18.0806 -0.1066
9 1 54 -5.8680 -0.0970
9 1 56 -15.3461 -0.1760
9 1 58 7.9904 0.3206
9 1 62 -16.5414 -0.3070
9 2 1 15.0618 0.0756
9 2 3 -170.0964 1.3651
9 2 5 -14.7514 -0.0252
9 2 7 -76.1754 -0.1939
9 2 9 -198.3888 -1.6398
9 2 11 -191.0187 -0.4609
9 2 13 27.7393 2.0959
9 2 15 5.4345 0.7832
9 2 17 -87.4432 -0.2752
9 2 19 -49.1719 -0.8007
9 2 21 5.7719 -0.8704
9 2 23 -29.9644 0.8670
9 2 25 -27.2208 0.7482
9 2 27 42.0185 -0.2374
9 2 31 -1.7561 -0.2669
9 2 33 4.1834 0.1750
9 2 35 5.2605 0.4369
9 2 37 20.8188 -0.3750
9 2 39 -23.3102 -0.0414
9 2 41 15.6574 0.1469
9 2 43 10.6340 0.0508
9 2 45 -27.2932 0.4147
9 2 47 -19.3030 -0.2174
9 2 49 34.5953 -0.2421
9 2 51 -11.4951 0.3261
9 2 53 10.1727 0.1941
9 2 55 6.5549 0.3008
9 2 57 -8.6015 -0.1306
9 2 59 -1.3053 -0.4154
9 3 0 26.7192 6.0194
9 3 2 -54.1803 -2.4558
9 3 4 -68.4875 0.9550
9 3 6 52.0335 2.4948
9 3 8 -5.7313 -2.1704
9 3 10 14.8045 -0.6063
9 3 12 -13.9433 0.5689
9 3 14 -33.6192 0.5376
9 3 16 -0.2551 1.0335
9 3 18 -1.5410 -0.7933
9 3 20 -75.3227 -0.8374
9 3 22 29.1275 0.7023
9 3 24 4.1871 0.1540
9 3 26 6.0318 0.1227
9 3 28 6.3783 -0.0190
9 3 30 10.0831 -0.4084
9 3 32 -15.8765 0.2169
9 3 34 5.9630 0.0781
9 3 36 -25.5126 -0.1359
9 3 38 6.5440 0.0108
9 3 40 32.6456 -0.1165
9 3 42 3.1724 0.1410
9 3 44 -21.6532 0.1384
9 3 46 9.1944 -0.1009
9 3 48 9.1059 -0.0255
9 3 50 -22.9294 -0.0799
9 3 52 1.5853 0.2269
9 3 54 -8.0372 0.2168
9 3 56 -3.7173 -0.1180
9 3 58 3.6172 0.1292
9 3 60 -29.5642 -0.1739
9 3 62 -2.5330 -0.0806
9 4 1 -95.1369 -1.3495
9 4 3 -37.2935 -0.9655
9 4 5 50.8333 -0.1578
9 4 7 119.0212 1.8656
9 4 9 45.0360 0.9040
9 4 11 -25.8188 -0.2340
9 4 13 -42.3740 -0.1532
9 4 15 13.0650 -0.8384
9 4 17 46.9236 0.2147
9 4 19 53.3308 0.9067
9 4 21 -15.2517 0.0220
9 4 23 -15.5236 0.0789
9 4 25 -16.5358 -0.2587
9 4 27 -41.7661 -0.2912
9 4 29 -19.5282 0.4994
9 4 31 16.7822 -0.0242
9 4 33 -0.2897 -0.2284
9 4 35 -7.6075 -0.0897
9 4 37 21.6155 -0.2704
9 4 39 -23.3157 0.2897
9 4 41 4.5395 0.1062
9 4 43 5.0114 -0.3790
9 4 45 2.9499 0.0452
9 4 47 14.0316 -0.1127
9 4 49 3.1345 0.0580
9 4 51 -19.0041 0.2372
9 4 53 12.8655 -0.3258
9 4 55 16.8633 -0.0537
9 4 57 -18.0598 0.0985
9 4 59 -12.8896 0.1896
9 4 61 -0.8213 0.4784
9 5 0 232.2416 6.3919
9 5 2 -88.0238 -2.0382
9 5 4 -151.3003 -1.0788
9 5 6 -50.8040 0.7910
9 5 8 -87.5278 -0.2365
9 5 10 -73.9563 0.9015
9 5 12 28.3895 0.1277
9 5 14 -57.6539 -0.7727
9 5 16 -57.5574 0.1766
9 5 18 30.4948 0.0456
9 5 20 -26.0593 -0.0013
9 5 22 -3.1748 0.2717
9 5 24 6.3303 -0.3177
9 5 26 -4.3710 0.1188
9 5 28 20.7265 0.2627
9 5 30 15.0142 -0.1675
9 5 32 -60.2976 -0.0209
9 5 34 22.1630 -0.1865
9 5 36 17.6725 -0.0885
9 5 38 -26.7156 0.2147
9 5 40 -8.3095 0.0708
9 5 42 25.5070 0.0356
9 5 44 -7.5720 -0.0371
9 5 46 -18.8108 -0.0473
9 5 48 1.6758 0.0717
9 5 50 9.8901 -0.0196
9 5 52 13.7391 0.0006
9 5 54 -28.7288 0.0120
9 5 56 10.7905 -0.0074
9 5 58 7.6083 0.2709
9 5 60 10.3555 0.0192
9 5 62 -2.3272 -0.0496
9 6 1 -129.6210 2.0934
9 6 3 141.9378 0.5022
9 6 5 -16.7284 -0.6199
9 6 7 -75.5411 -0.6003
9 6 9 70.2467 -0.3755
9 6 11 108.3955 0.1761
9 6 13 72.3565 0.3175
9 6 15 1.5147 -0.0994
9 6 17 6.3465 -0.0089
9 6 19 33.0134 -0.1553
9 6 21 28.0174 -0.2203
9 6 23 -26.3156 0.2230
9 6 25 98.6596 0.1000
9 6 27 -14.4120 -0.0183
9 6 29 -32.0900 0.0772
9 6 31 9.4130 -0.2487
9 6 33 17.7825 0.0457
9 6 35 -33.6621 0.2079
9 6 37 49.9979 -0.0113
9 6 39 -0.4885 0.1441
9 6 43 11.5433 -0.0472
9 6 45 -14.8236 0.2182
9 6 47 27.9116 0.0215
9 6 49 -13.0477 -0.0158
9 6 51 14.6237 0.0019
9 6 53 -19.9141 -0.0187
9 6 55 -2.3647 0.1287
9 6 57 -1.6549 -0.0229
9 6 59 37.9387 -0.0655
9 6 61 -4.0843 0.0358
9 7 0 53.0832 -1.9770
9 7 2 61.5320 -1.1330
9 7 4 -28.3006 0.0189
9 7 6 16.8245 0.6227
9 7 8 -1.5433 0.3890
9 7 10 32.0354 -0.1154
9 7 12 38.5788 -0.2117
9 7 14 45.9041 -0.1304
9 7 16 64.5725 0.3471
9 7 18 37.8944 0.3837
9 7 20 52.2650 0.1945
9 7 22 76.2695 0.0042
9 7 24 -71.7900 -0.0739
9 7 26 8.8989 0.0971
9 7 28 6.8585 0.0337
9 7 30 24.4742 0.1045
9 7 32 46.8071 0.1874
9 7 34 37.9969 0.0694
9 7 36 -26.4791 -0.0063
9 7 38 26.9210 -0.0454
9 7 40 24.2942 -0.0249
9 7 42 -48.3558 0.0045
9 7 44 -15.6457 -0.0229
9 7 46 0.9284 0.1330
9 7 48 -7.8692 0.0988
9 7 50 -10.8052 -0.0498
9 7 52 10.1562 -0.0664
9 7 54 25.9101 -0.0405
9 7 56 -22.4503 0.0211
9 7 58 -21.9193 0.0344
9 8 1 -31.8338 -4.1207
9 8 3 49.7045 -0.1113
9 8 5 57.4135 1.4492
9 8 7 -4.0779 0.3140
9 8 9 19.9006 -0.3246
9 8 11 28.5833 -0.2644
9 8 13 50.3390 -0.2589
9 8 15 62.1468 0.4486
9 8 17 -27.5038 0.5143
9 8 19 -0.9994 0.0721
9 8 21 53.0277 0.0346
9 8 23 77.7714 -0.0455
9 8 25 40.7857 -0.0057
9 8 27 103.3853 0.0287
9 8 29 -34.2862 -0.1752
9 8 31 13.5841 -0.0359
9 8 33 -26.4216 0.2324
9 8 35 22.4525 -0.0327
9 8 37 -23.9037 -0.2187
9 8 39 -10.6416 -0.1906
9 8 41 34.6589 -0.0516
9 8 43 29.8979 0.1813
9 8 45 28.0109 -0.0139
9 8 47 -4.2523 -0.1459
9 8 49 10.6431 -0.0143
9 8 51 6.3250 -0.0740
9 8 53 3.5679 0.0872
9 8 55 12.5447 0.0806
9 8 57 8.7597 -0.1306
9 8 59 -13.9607 -0.1154
9 8 61 11.7192 -0.1729
9 9 0 -106.0060 -9.9213
9 9 2 -73.7184 2.0325
9 9 4 24.4245 2.2009
9 9 6 -37.5944 -0.5442
9 9 8 15.1861 -0.2418
9 9 10 -59.5286 -1.0925
9 9 12 33.4574 -0.4057
9 9 14 -79.0673 0.5520
9 9 16 -20.7751 -0.2891
9 9 18 5.1684 -0.3112
9 9 20 -3.0626 -0.0686
9 9 22 41.0191 -0.2787
9 9 24 -108.6572 0.3333
9 9 26 -45.5149 -0.0587
9 9 28 -10.9234 -0.6407
9 9 30 4.8416 -0.1953
9 9 32 19.7867 -0.0124
9 9 34 44.7348 0.2990
9 9 36 14.0936 0.1489
9 9 38 8.1284 -0.3703
9 9 40 3.3104 -0.1807
9 9 42 -11.4626 0.0382
9 9 44 -4.0266 0.0417
9 9 46 13.4039 0.0315
9 9 48 16.9553 -0.1877
9 9 50 -4.0875 -0.0014
9 9 52 29.4053 0.1641
9 9 54 -47.8456 0.1545
9 9 56 43.8573 0.1355
9 9 58 -3.9816 -0.1500
9 10 1 -96.6651 4.2461
9 10 3 -49.5141 -0.0138
9 10 5 -69.2537 -1.0017
9 10 7 -4.1366 -1.3663
9 10 9 -48.7832 0.3595
9 10 11 -4.3341 0.5810
9 10 13 -52.8801 -0.5587
9 10 15 8.3789 0.0791
9 10 17 8.4183 -0.1640
9 10 19 -23.7409 -0.2845
9 10 21 -79.7009 0.3660
9 10 23 -81.2396 -0.0768
9 10 25 32.8101 -0.0063
9 10 27 2.9307 0.3253
9 10 29 -26.2916 -0.2282
9 10 31 -43.0199 0.0738
9 10 33 -28.9798 0.0166
9 10 35 13.3613 -0.1831
9 10 37 -29.3331 0.4122
9 10 39 -13.8615 0.1529
9 10 41 21.0644 -0.0142
9 10 43 14.6400 0.0951
9 10 45 -22.2683 -0.2018
9 10 47 2.9781 0.1335
9 10 49 -4.5784 0.2480
9 10 51 1.2737 -0.0753
9 10 53 -0.4625 0.0263
9 10 55 -22.2459 -0.1818
9 10 57 -10.2790 0.0070
9 10 59 -4.0872 0.3604
9 11 0 80.9543 11.4860
9 11 2 48.4368 6.1189
9 11 4 -103.9522 -3.6488
9 11 6 40.6328 -4.6820
9 11 8 -3.7648 1.7370
9 11 10 43.4266 1.6068
9 11 12 -41.9968 0.2708
9 11 14 40.6054 0.3132
9 11 16 -51.6528 -0.6214
9 11 18 -40.1811 0.3920
9 11 20 10.7453 0.3984
9 11 22 31.3052 -0.8282
9 11 24 52.4411 0.0097
9 11 26 -2.4900 0.2713
9 11 28 -30.8718 0.4602
9 11 30 18.7131 0.6194
9 11 32 10.8255 -0.5041
9 11 34 -15.2132 -0.4205
9 11 36 -0.0013 0.2249
9 11 38 21.3103 0.3547
9 11 40 -6.1754 0.4763
9 11 42 -19.8874 -0.1165
9 11 44 -6.6254 -0.2987
9 11 48 -39.6578 0.1335
9 11 50 22.6729 0.2488
9 11 52 5.5086 -0.1114
9 11 54 -25.7259 -0.2887
9 11 56 41.4698 0.1085
9 11 58 19.4686 -0.0443
9 11 60 -8.7741 0.0984
9 12 1 -41.3872 0.8454
9 12 3 16.9507 -0.1331
9 12 5 -33.8700 0.2006
9 12 7 -51.9210 -1.0138
9 12 9 103.9525 -0.0182
9 12 11 -43.1576 -0.0324
9 12 13 -25.0313 -0.8603
9 12 15 -14.0712 0.3602
9 12 17 21.0157 0.1619
9 12 19 55.1112 -0.1666
9 12 21 31.3299 0.2355
9 12 23 -10.2879 -0.6145
9 12 25 -40.7986 -0.2233
9 12 27 -16.7269 0.3769
9 12 29 19.3540 -0.2262
9 12 31 46.8842 0.2125
9 12 33 -16.4042 -0.0215
9 12 35 18.0960 -0.2890
9 12 37 7.0504 0.2728
9 12 39 12.1466 -0.2491
9 12 41 44.3227 -0.1880
9 12 43 -22.6074 0.2630
9 12 45 -11.2763 -0.1058
9 12 47 -55.1020 0.0837
9 12 49 18.8136 -0.1007
9 12 51 -25.8614 -0.2342
9 12 53 -16.7031 0.3436
9 12 55 -28.8338 -0.0478
9 12 57 -7.3837 0.1687
9 12 59 7.9730 0.0703
9 13 0 48.1176 -22.6392
9 13 2 31.6615 0.5941
9 13 4 6.3909 3.6558
9 13 6 39.4086 0.4815
9 13 8 -26.7085 0.8279
9 13 10 98.1748 -1.7015
9 13 12 36.3072 -1.2136
9 13 14 -9.2305 0.4568
9 13 16 38.7976 -0.3639
9 13 18 1.0565 0.1191
9 13 20 35.3197 0.0944
9 13 22 -4.9152 -0.3738
9 13 24 31.5516 0.4905
9 13 26 1.4665 -0.2622
9 13 28 14.3616 -0.5727
9 13 30 -13.2849 0.1086
9 13 32 9.7757 -0.0259
9 13 34 7.2579 0.3731
9 13 36 -26.1107 0.0635
9 13 40 1.7098 -0.2152
9 13 42 -7.7347 0.0174
9 13 44 -8.5138 0.3251
9 13 46 -27.3999 0.2297
9 13 48 -16.4900 -0.4269
9 13 50 19.3119 -0.0943
9 13 52 -17.8061 0.0457
9 13 54 10.3681 0.0313
9 13 56 -14.5133 0.2248
9 13 58 -0.7352 -0.4474
9 14 1 57.4210 -2.1581
9 14 3 -107.2963 -0.2958
9 14 5 72.7218 0.9075
9 14 7 -83.4211 -0.3306
9 14 9 46.4541 0.1237
9 14 11 -55.8728 0.1057
9 14 13 12.9526 -0.4678
9 14 15 -28.9260 0.3522
9 14 17 -23.5846 -0.1583
9 14 19 40.4967 -0.3284
9 14 21 37.0915 0.3385
9 14 23 21.2721 -0.1761
9 14 25 1.4424 0.0987
9 14 27 -9.8525 0.0715
9 14 29 25.2869 -0.4485
9 14 31 -3.7929 0.2050
9 14 33 -17.2292 0.1076
9 14 35 21.9293 -0.0661
9 14 37 19.5000 0.2677
9 14 39 -0.3768 -0.2092
9 14 41 -1.5537 0.0367
9 14 43 25.5923 0.2489
9 14 45 21.7822 -0.2031
9 14 47 8.4644 0.1152
9 14 49 20.8152 -0.0734
9 14 51 -3.2275 -0.1950
9 14 53 -20.5750 0.3287
9 14 55 20.9740 -0.2579
9 14 57 26.2000 0.1705
9 15 0 40.4995 2.3881
9 15 2 -17.0373 3.5828
9 15 4 81.6410 -1.5902
9 15 6 58.8738 -2.9203
9 15 8 22.8696 1.0224
9 15 10 -33.1856 0.5507
9 15 12 35.1015 0.0607
9 15 14 -0.4686 -0.0768
9 15 16 47.2056 -0.9328
9 15 18 -71.3567 0.2219
9 15 20 16.4212 0.3039
9 15 22 -22.1721 -0.3860
9 15 24 9.5473 0.1562
9 15 26 -48.8357 -0.2169
9 15 28 34.3672 0.0106
9 15 30 13.9445 0.4087
9 15 32 17.5109 -0.2057
9 15 34 -26.3908 0.0193
9 15 36 -0.5352 0.1127
9 15 38 22.9407 0.0095
9 15 40 -0.9757 0.3432
9 15 42 -8.8914 -0.0755
9 15 44 -6.9874 -0.1199
9 15 46 -15.9541 0.0904
9 15 48 -49.1919 -0.1055
9 15 50 81.8978 0.1545
9 15 52 -14.0950 -0.0290
9 15 54 22.3827 -0.1122
9 15 56 -11.5677 0.2738
9 16 1 -15.2932 1.9907
9 16 3 -88.3040 0.3545
9 16 5 -68.1334 -0.4635
9 16 7 -10.5193 -1.0526
9 16 9 -24.3416 -0.0379
9 16 11 -4.7232 0.3076
9 16 13 21.9633 -0.2000
9 16 15 -36.0593 -0.1008
9 16 17 -40.6977 -0.3293
9 16 19 -6.3930 0.0519
9 16 21 -5.6655 0.2701
9 16 23 -35.5264 -0.3284
9 16 25 36.0637 -0.0804
9 16 27 -20.3809 0.0238
9 16 29 18.0043 -0.0183
9 16 31 -19.4303 0.3075
9 16 33 34.6183 -0.1896
9 16 35 9.6989 -0.1653
9 16 37 5.6301 0.1783
9 16 39 26.3105 -0.2065
9 16 41 -13.6698 0.1482
9 16 43 25.6836 0.0696
9 16 45 6.4588 -0.2640
9 16 47 44.8247 0.2930
9 16 49 10.7461 0.0089
9 16 51 -7.8473 -0.2326
9 16 53 -31.9240 0.1418
9 16 55 25.5936 -0.4249
9 16 57 -19.0264 -0.1994
9 17 0 0.5697 1.2868
9 17 2 1.2097 2.1524
9 17 4 4.8403 -0.3291
9 17 6 -18.0043 -1.1011
9 17 8 -51.1319 0.1985
9 17 10 -56.5289 0.0828
9 17 12 57.1572 0.3872
9 17 14 -92.7243 0.2727
9 17 16 -42.8752 -0.4084
9 17 18 -0.5957 0.2693
9 17 20 -15.3193 -0.0001
9 17 22 -15.7161 -0.3829
9 17 24 -14.4333 0.0288
9 17 26 -3.8172 -0.0773
9 17 28 19.7110 0.0840
9 17 30 15.3126 0.0068
9 17 32 3.3578 -0.3907
9 17 34 28.9589 -0.1098
9 17 36 -34.6575 -0.1004
9 17 38 -3.4486 -0.0563
9 17 40 28.9650 0.0948
9 17 42 20.1639 -0.2616
9 17 44 -7.3618 -0.1510
9 17 46 -15.0166 0.0606
9 17 48 3.4874 0.0175
9 17 50 12.1070 0.2161
9 17 52 -13.7073 -0.1087
9 17 54 21.6494 -0.2658
9 17 56 22.3305 0.1352
9 18 1 21.1454 -0.0393
9 18 3 6.9833 -0.4065
9 18 5 -11.7151 -0.1655
9 18 7 -21.5604 0.2870
9 18 9 18.1508 0.1784
9 18 11 11.3968 -0.2439
9 18 13 -10.0558 -0.3176
9 18 15 25.4110 -0.1958
9 18 17 33.8720 -0.1405
9 18 19 12.6173 0.0171
9 18 21 -12.5050 -0.1035
9 18 23 -14.4082 -0.2327
9 18 25 6.0728 0.0724
9 18 27 7.6256 -0.0447
9 18 29 30.8685 -0.1024
9 18 31 2.1879 0.0250
9 18 33 -12.9959 -0.2300
9 18 35 -7.4805 0.0415
9 18 37 34.4310 0.1896
9 18 39 -8.9846 -0.0509
9 18 41 -15.9909 0.0532
9 18 43 -13.7803 -0.1008
9 18 45 -1.0335 -0.1524
9 18 47 -22.7908 0.2428
9 18 49 48.4484 0.0157
9 18 51 -1.3811 -0.0820
9 18 53 33.6378 0.2447
9 18 55 -18.0575 0.0258
9 19 0 9.7277 -3.8846
9 19 2 18.4340 -1.8514
9 19 4 8.4881 0.7090
9 19 6 -7.2771 1.5586
9 19 8 12.2469 -0.3045
9 19 10 59.0907 -0.9025
9 19 12 -30.7951 0.1109
9 19 14 12.5242 0.3663
9 19 16 3.2792 -0.0254
9 19 18 10.1544 -0.3963
9 19 20 6.0565 -0.4186
9 19 22 -10.7982 0.2637
9 19 24 -3.5055 0.3675
9 19 26 41.3726 0.0112
9 19 28 17.0976 -0.0603
9 19 30 -23.8680 -0.1657
9 19 32 -28.6166 0.0652
9 19 34 43.7237 0.2454
9 19 36 -3.2399 -0.0582
9 19 38 -3.4879 -0.0373
9 19 40 3.6916 0.0474
9 19 42 -9.4734 0.0556
9 19 44 -8.2587 0.3107
9 19 46 -24.8331 0.0663
9 19 48 2.3651 -0.2188
9 19 50 -44.3363 -0.0844
9 19 52 -85.0448 0.0209
9 19 54 22.0940 0.2027
9 20 1 38.5530 -1.8322
9 20 3 36.4910 0.6539
9 20 5 20.7151 0.5830
9 20 7 19.2604 0.1103
9 20 9 13.6664 -0.6909
9 20 11 0.5162 -0.1852
9 20 13 36.9725 1.0321
9 20 15 7.6791 0.4539
9 20 17 -14.5117 -0.3646
9 20 19 45.0590 -0.4696
9 20 21 22.4698 -0.2175
9 20 23 -24.3888 0.4459
9 20 25 -15.4751 0.4166
9 20 27 -12.5524 -0.1953
9 20 29 4.4812 -0.0343
9 20 31 -15.3681 0.1096
9 20 33 -14.9531 0.1088
9 20 35 -3.6256 0.1163
9 20 37 10.5176 -0.2222
9 20 39 3.4250 -0.0823
9 20 41 -18.8172 0.1826
9 20 43 -2.8691 -0.0046
9 20 45 11.3351 0.0222
9 20 47 14.9831 -0.1154
9 20 49 14.7124 -0.2650
9 20 51 55.1666 0.0614
9 20 53 -15.6855 0.2131
9 21 0 -7.7135 3.9177
9 21 2 12.7442 -1.9209
9 21 4 -1.3554 -0.9348
9 21 6 -18.8613 1.0822
9 21 8 0.8836 0.2675
9 21 10 -36.3493 0.4656
9 21 12 -30.0622 0.0037
9 21 14 -30.2169 -0.8865
9 21 16 -2.4934 -0.0262
9 21 18 -47.2442 0.4604
9 21 20 -34.3929 0.3959
9 21 22 0.4018 0.2407
9 21 24 60.5903 -0.4945
9 21 26 -36.9485 -0.3955
9 21 28 19.7853 0.1878
9 21 30 4.5524 0.0989
9 21 32 10.9962 0.0950
9 21 34 3.6644 -0.0821
9 21 38 6.6362 0.0185
9 21 40 26.2233 0.0700
9 21 42 7.7762 -0.0985
9 21 46 -5.5236 -0.1343
9 21 48 19.9029 0.0583
9 21 50 -23.9485 0.1534
9 21 52 7.4411 -0.1928
9 22 1 29.5081 0.5686
9 22 3 -58.0556 -0.7433
9 22 5 20.4242 -0.5414
9 22 7 30.2929 1.1268
9 22 9 -10.5260 0.8685
9 22 11 2.4586 -0.1609
9 22 13 17.5081 -0.5303
9 22 15 -20.2554 -0.8641
9 22 17 16.8693 0.1586
9 22 19 -14.1367 0.8788
9 22 21 22.9333 0.1952
9 22 23 -7.8044 -0.1719
9 22 25 -10.0759 -0.5025
9 22 27 -0.2220 -0.3253
9 22 29 6.1010 0.3104
9 22 31 32.6830 0.0330
9 22 33 -22.5309 -0.0505
9 22 35 29.0369 0.0296
9 22 37 -19.2139 -0.0159
9 22 39 22.0560 0.1970
9 22 41 -9.4925 0.1279
9 22 45 3.9460 0.0506
9 22 49 26.8015 -0.1292
9 22 51 -16.6616 -0.0287
9 23 0 34.4822 4.0315
9 23 2 -44.8562 -0.9562
9 23 4 -14.1285 0.3929
9 23 6 46.1109 0.8323
9 23 8 -41.5840 -1.3195
9 23 10 -30.2233 -0.2896
9 23 12 12.9622 0.5095
9 23 14 6.0932 0.2153
9 23 16 -18.6591 0.3910
9 23 18 -3.6464 -0.6168
9 23 20 -18.7357 -0.6344
9 23 22 -2.2429 0.3467
9 23 24 -1.9851 0.1971
9 23 26 22.7900 0.2543
9 23 28 10.2030 -0.0209
9 23 30 12.5118 -0.3919
9 23 32 16.1950 -0.0014
9 23 34 6.2286 0.1245
9 23 36 21.1182 0.1414
9 23 38 -8.3761 0.2639
9 23 40 -14.8826 -0.1380
9 23 42 -8.3223 -0.1370
9 23 44 -8.1356 0.0732
9 23 46 -36.7603 -0.0393
9 23 48 15.2799 0.1275
9 23 50 -8.3663 0.1344
9 24 1 -8.2480 -0.3113
9 24 3 9.5812 0.7649
9 24 5 -51.2462 0.2688
9 24 7 10.0664 -0.0902
9 24 9 5.1282 -0.8398
9 24 11 -22.7963 -0.1645
9 24 13 -24.7512 0.9237
9 24 15 -5.8208 0.4552
9 24 17 5.4088 -0.0814
9 24 19 3.7541 -0.5671
9 24 21 10.7171 -0.5651
9 24 23 4.0872 0.4244
9 24 25 -7.0812 0.4722
9 24 27 31.5992 0.0329
9 24 29 -24.4323 -0.0665
9 24 31 -1.2815 -0.3761
9 24 33 5.4396 -0.0348
9 24 35 21.6524 0.1392
9 24 37 5.2444 -0.0544
9 24 39 -5.7357 0.0927
9 24 41 8.0954 -0.0027
9 24 43 -1.5231 0.0469
9 24 45 3.2920 0.1296
9 24 47 13.0085 0.0290
9 25 0 -16.1925 2.3080
9 25 2 1.6042 -1.3580
9 25 4 -13.0453 0.0228
9 25 6 -50.8005 0.6142
9 25 8 2.1197 -0.6647
9 25 10 65.4966 0.0895
9 25 12 -47.3204 0.0323
9 25 14 -0.5894 -0.2799
9 25 16 25.8726 0.4016
9 25 18 -3.3891 -0.0206
9 25 20 -6.9661 -0.0725
9 25 22 1.2343 0.1620
9 25 24 0.2037 -0.2886
9 25 26 -10.9133 0.0607
9 25 28 6.6856 0.1681
9 25 30 -20.9894 0.0421
9 25 32 -32.4080 0.2613
9 25 34 -6.1668 -0.0400
9 25 36 -26.3743 -0.1401
9 25 38 6.0560 0.0441
9 25 40 -55.3947 0.0014
9 25 42 -21.8651 0.1009
9 25 44 -24.8150 -0.0827
9 25 46 93.7130 -0.4013
9 26 1 -14.6469 -0.3483
9 26 3 -0.3031 -0.0205
9 26 5 9.1489 0.0772
9 26 7 22.4544 0.4675
9 26 9 18.6647 0.0055
9 26 11 -13.4500 -0.0165
9 26 13 58.3836 0.1220
9 26 15 -14.5504 -0.0357
9 26 17 -6.3679 0.2054
9 26 19 -1.5499 0.2144
9 26 21 14.4207 0.0863
9 26 23 -26.2109 0.1937
9 26 25 0.5360 -0.0706
9 26 27 1.7137 -0.0567
9 26 29 27.6917 0.1709
9 26 31 -8.7712 0.0658
9 26 33 15.3593 0.1647
9 26 35 17.9305 -0.0041
9 26 37 67.3585 -0.1792
9 26 39 -2.5642 0.1610
9 26 41 18.7466 -0.0340
9 26 43 -2.6339 0.0273
9 26 45 16.1632 0.0604
9 27 2 -0.9108 -1.6726
9 27 4 17.7380 0.3316
9 27 6 -0.7179 1.0891
9 27 8 -18.5663 0.2022
9 27 10 -18.3092 0.0535
9 27 12 3.7683 -0.4337
9 27 14 3.1694 -0.2903
9 27 16 -13.0392 0.2834
9 27 18 -11.9702 -0.0351
9 27 20 -14.0030 0.0716
9 27 22 19.5937 0.1257
9 27 24 -15.1908 -0.1823
9 27 26 -27.5218 -0.0631
9 27 28 -16.6166 -0.0898
9 27 30 5.6893 -0.1848
9 27 32 -18.2165 0.0835
9 27 34 -11.5308 -0.0364
9 27 36 -42.6061 0.1265
9 27 38 0.8262 0.1944
9 27 40 -33.8263 0.0525
9 27 42 -20.4058 0.1762
9 27 44 1.2791 0.2958
9 28 1 15.7234 2.0413
9 28 3 12.4413 -0.2776
9 28 5 5.8916 -0.5838
9 28 7 17.7950 0.2417
9 28 9 -14.3154 0.4825
9 28 11 -3.6943 -0.0388
9 28 13 15.6004 -0.5255
9 28 15 -17.8800 -0.3344
9 28 17 -5.7774 0.2743
9 28 19 5.1778 0.1716
9 28 21 35.1138 -0.0770
9 28 23 -5.0944 -0.2376
9 28 25 -15.8517 -0.2348
9 28 27 29.6641 0.2388
9 28 29 13.6112 0.1813
9 28 31 0.8802 -0.0491
9 28 33 -4.5527 -0.0849
9 28 35 12.1675 -0.1418
9 28 37 5.8496 0.2783
9 28 39 16.6974 0.2259
9 28 41 33.1644 -0.0775
9 29 0 2.1410 3.8599
9 29 2 1.5379 0.7735
9 29 4 -6.3577 -0.4299
9 29 6 31.7403 -0.5347
9 29 8 11.7537 -0.0922
9 29 10 -18.2926 0.4630
9 29 12 15.2651 0.2143
9 29 14 0.1433 0.1907
9 29 16 0.4184 0.2530
9 29 18 -1.0172 -0.0189
9 29 20 2.0246 0.1445
9 29 22 -5.1558 0.0811
9 29 24 8.4085 0.0430
9 29 26 -10.0625 0.3027
9 29 28 -8.4523 0.1646
9 29 30 31.5016 0.0135
9 29 32 7.1959 -0.1223
9 29 34 7.6756 -0.0838
9 29 36 25.8247 0.0268
9 29 38 -31.3457 0.0767
9 29 40 -14.4325 -0.0628
9 30 1 5.5245 -3.6507
9 30 3 -0.7432 -0.0112
9 30 5 28.0981 1.1399
9 30 7 -15.1226 0.1807
9 30 9 13.1676 -0.4519
9 30 11 -40.8860 -0.1743
9 30 13 6.9417 0.3229
9 30 15 -13.1577 0.3055
9 30 17 20.7362 -0.0211
9 30 19 32.1791 -0.2641
9 30 21 -6.3632 0.1696
9 30 23 11.9693 0.3536
9 30 25 7.1085 0.2137
9 30 27 -17.5839 0.0279
9 30 29 16.6107 -0.2702
9 30 31 28.8767 -0.1027
9 30 33 15.1421 0.2886
9 30 35 -30.6700 0.1721
9 30 37 24.5844 0.1306
9 30 39 -18.6410 -0.2555
9 31 0 -43.1500 -3.0609
9 31 2 14.2511 0.1323
9 31 4 -8.1362 0.7561
9 31 6 -21.1492 0.1196
9 31 8 0.2189 -0.1581
9 31 10 -8.8716 -0.2579
9 31 12 -0.4420 -0.1929
9 31 14 -19.2366 0.0768
9 31 16 -15.3021 -0.1006
9 31 18 -3.0474 -0.2070
9 31 22 -40.4708 0.1466
9 31 24 24.3332 0.1373
9 31 26 -26.9050 0.0192
9 31 28 18.3887 -0.2748
9 31 30 -66.4206 0.0675
9 31 32 9.3165 0.1202
9 31 34 2.0749 0.1167
9 31 36 -1.0909 -0.1706
9 32 1 8.5280 4.6733
9 32 3 -4.7507 0.2447
9 32 5 -11.5260 -1.3505
9 32 7 -10.9935 -0.9018
9 32 9 0.1946 0.3530
9 32 11 -65.1871 0.5039
9 32 13 -16.0212 -0.1739
9 32 15 -29.5326 -0.2886
9 32 17 -41.4104 -0.1853
9 32 19 -0.7148 0.0459
9 32 21 -36.1914 -0.0214
9 32 23 -2.2248 -0.4993
9 32 25 5.5187 -0.2489
9 32 27 4.1777 0.1429
9 32 29 -11.5973 0.1771
9 32 31 -3.4713 0.0592
9 32 33 -10.1904 -0.1381
9 33 0 17.5471 1.2191
9 33 2 -6.6271 0.5008
9 33 4 -8.6497 -0.6239
9 33 6 -9.0653 -0.6218
9 33 8 3.9319 0.5538
9 33 10 15.4091 0.4408
9 33 12 -18.8112 -0.0746
9 33 14 30.9396 -0.0138
9 33 16 -18.9118 0.1396
9 33 18 18.5377 0.4607
9 33 20 -51.2360 0.1675
9 33 22 -11.2004 -0.4674
9 33 24 -9.2425 -0.2217
9 33 26 -16.7743 0.1912
9 33 28 -44.9813 0.3560
9 33 30 -0.9614 0.2913
9 34 1 9.3463 -2.6734
9 34 5 -0.8051 1.0386
9 34 7 3.4456 0.4335
9 34 9 20.4718 -0.0699
9 34 11 -25.2062 -0.2892
9 34 13 49.4170 -0.3105
9 34 15 -16.1299 0.1227
9 34 17 -27.3749 0.1424
9 34 19 6.9819 0.0271
9 34 21 -41.6424 -0.2412
9 34 23 12.9121 -0.4596
9 34 25 -38.8257 -0.0593
9 34 27 4.3994 0.1642
9 35 0 19.1453 -2.0619
9 35 2 8.3899 0.2308
9 35 4 -18.2241 0.3890
9 35 6 -22.2700 0.0616
9 35 8 -13.7567 0.1561
9 35 10 9.6447 -0.2151
9 35 12 -56.5109 -0.1886
9 35 14 -2.5938 -0.2277
9 35 16 -21.4900 -0.4727
9 35 18 -16.0444 -0.2369
9 35 20 51.6328 -0.1231
9 35 22 -0.9763 -0.1279
9 35 24 -48.1378 0.1879
9 36 1 10.8981 -0.6986
9 36 3 -22.8127 -0.3974
9 36 5 84.8023 0.0928
9 36 7 5.6240 0.2948
9 36 9 0.5364 0.5057
9 36 11 24.2241 0.2923
9 36 13 23.5023 -0.0373
9 36 15 15.4118 -0.2469
9 36 17 34.8787 -0.3525
9 36 19 62.5582 -0.2451
9 36 21 -31.8558 0.1249
9 37 0 0.7535 -0.9169
9 37 2 31.1401 0.1827
9 37 4 21.6619 0.0510
9 37 6 -11.8191 -0.3744
9 37 8 -21.8015 -0.2736
9 37 10 -1.7090 -0.2111
9 37 12 6.0403 -0.0614
9 37 14 -31.6793 -0.2156
9 37 16 -8.7210 -0.5040
9 38 1 -15.0223 2.1757
9 38 3 -14.0279 0.0010
9 38 5 -21.0946 -0.6061
9 38 7 7.8657 -0.5240
10 1 1 84.1120 0.4046
10 1 3 -141.7588 0.3790
10 1 5 -13.6584 -0.4303
10 1 7 -153.0398 1.0225
10 1 9 69.4568 -0.2720
10 1 11 -32.4372 -0.4102
10 1 13 -46.5186 0.9501
10 1 15 -7.3853 -0.1001
10 1 17 -26.1189 0.0273
10 1 19 -26.1016 0.1422
10 1 21 14.5803 -0.4707
10 1 23 -22.2136 0.3046
10 1 25 -19.9019 0.0740
10 1 27 36.9505 -0.3319
10 1 29 7.0474 0.2760
10 1 31 13.4269 -0.2336
10 1 33 -20.2343 -0.1324
10 1 35 -2.6430 0.1394
10 1 37 -27.0469 -0.3373
10 1 39 -6.5450 0.2045
10 1 41 30.5662 0.1535
10 1 43 34.9040 -0.2491
10 1 45 -24.4350 0.1526
10 1 47 4.3728 -0.1759
10 1 49 14.3917 0.0364
10 1 51 -7.5697 0.2456
10 1 53 -6.8737 -0.2286
10 1 55 -12.9568 0.0906
10 1 57 -15.6421 0.0186
10 1 59 5.9880 0.0521
10 1 61 27.7660 0.3238
10 2 0 127.8343 7.1409
10 2 2 127.5861 -3.7408
10 2 4 162.1623 0.3493
10 2 6 21.0447 2.7683
10 2 8 148.6524 -1.8092
10 2 10 -19.3830 -0.3351
10 2 12 327.5905 0.4968
10 2 14 203.8635 -0.2445
10 2 16 16.8631 0.9615
10 2 18 107.5875 -0.4177
10 2 20 -14.0830 -0.6355
10 2 22 62.4059 0.6338
10 2 24 -1.7917 -0.3933
10 2 26 -2.5368 -0.1889
10 2 28 -31.6277 0.0632
10 2 30 -21.8594 -0.3343
10 2 32 -27.1318 0.2798
10 2 34 -9.9328 -0.0158
10 2 36 1.7192 -0.2146
10 2 38 12.0109 0.0673
10 2 42 -23.3721 0.1290
10 2 44 -7.1763 0.1820
10 2 46 0.5802 -0.0293
10 2 48 -16.3441 0.1203
10 2 52 6.9197 0.1593
10 2 54 58.3253 0.1121
10 2 56 -34.3980 -0.2632
10 2 58 19.4033 0.1997
10 2 60 -20.6541 -0.0140
10 2 62 8.4767 0.1632
10 3 1 61.7798 0.7432
10 3 3 -138.8700 0.2296
10 3 5 6.4396 -0.6250
10 3 7 95.6110 0.7491
10 3 9 -18.5418 -0.3048
10 3 11 -8.4323 -0.3311
10 3 13 -15.4516 1.0348
10 3 15 50.7828 -0.0267
10 3 17 43.7958 -0.0594
10 3 19 -0.4747 0.0824
10 3 21 -22.1923 -0.2846
10 3 23 10.4290 0.6366
10 3 25 -12.7036 0.1950
10 3 27 29.9854 -0.4119
10 3 29 44.4037 0.2237
10 3 31 32.9944 -0.1204
10 3 33 11.5146 0.0763
10 3 35 15.4816 0.3481
10 3 37 -32.7539 -0.2278
10 3 39 32.0835 0.1534
10 3 41 -35.4419 0.0574
10 3 43 26.4659 -0.2017
10 3 45 -5.3629 0.3122
10 3 47 4.2088 -0.1115
10 3 49 12.3586 -0.0158
10 3 51 10.4966 0.3323
10 3 53 -6.8063 -0.1274
10 3 57 18.1380 -0.0890
10 3 59 -32.1628 -0.0116
10 3 61 11.2568 0.3856
10 4 0 174.2822 5.4934
10 4 2 -50.0520 -4.9859
10 4 4 -45.0761 -1.5867
10 4 6 -2.2841 2.3239
10 4 8 30.3649 0.4770
10 4 10 -96.4844 1.1616
10 4 12 81.9655 -0.2192
10 4 14 -81.2708 -1.6448
10 4 16 -5.3070 0.3154
10 4 18 -4.2705 0.6628
10 4 20 -32.3411 0.5638
10 4 22 -9.3075 0.5056
10 4 24 0.2120 -0.7416
10 4 26 -3.2005 -0.1723
10 4 28 11.1561 0.3878
10 4 30 -13.9563 0.0352
10 4 32 -20.1747 0.2177
10 4 34 13.7783 -0.1956
10 4 36 32.7602 -0.1202
10 4 38 -41.6105 0.3178
10 4 40 15.9546 0.0283
10 4 42 -11.4913 -0.1112
10 4 44 -6.0622 -0.2384
10 4 46 -10.4804 -0.0697
10 4 48 -31.9126 0.2918
10 4 50 -6.8622 0.0255
10 4 52 7.0390 -0.1522
10 4 54 -12.6868 -0.1545
10 4 56 5.0275 0.0178
10 4 58 -41.7996 0.5192
10 4 60 -24.2097 0.0128
10 5 1 139.3008 0.1378
10 5 3 -88.6736 0.0590
10 5 5 38.7333 -0.1528
10 5 7 84.5254 0.8628
10 5 9 97.1342 0.3781
10 5 11 37.3679 -0.0323
10 5 13 100.7637 -0.0420
10 5 15 46.2218 -0.5805
10 5 17 17.5377 0.4010
10 5 19 28.1897 0.7290
10 5 21 -3.7317 -0.2579
10 5 23 -19.3804 -0.3817
10 5 25 -11.5299 -0.4232
10 5 27 4.3539 -0.0633
10 5 29 -22.2846 0.4450
10 5 31 -11.9216 -0.1681
10 5 33 -21.0120 -0.2235
10 5 35 7.7975 -0.0591
10 5 37 11.7510 -0.2415
10 5 39 -0.0353 0.2163
10 5 41 -18.3646 0.0715
10 5 43 -11.2554 -0.1708
10 5 45 -13.5913 0.1804
10 5 47 -6.6421 -0.0357
10 5 49 1.3186 0.0290
10 5 51 -4.4848 0.0873
10 5 53 -23.9374 -0.2031
10 5 55 1.3566 0.1715
10 5 59 -26.5898 0.1112
10 5 61 -41.3211 0.3110
10 6 0 -59.4121 -1.5964
10 6 2 7.3135 -0.4171
10 6 4 44.5895 2.3316
10 6 6 8.8200 1.1061
10 6 8 -31.1554 -2.2856
10 6 10 43.0893 -1.2846
10 6 12 -18.2294 0.7819
10 6 14 -3.0156 1.0987
10 6 16 -29.7188 0.6663
10 6 18 -24.8284 -0.9020
10 6 20 32.3438 -0.9291
10 6 22 52.2780 0.2070
10 6 24 -3.8356 0.4666
10 6 26 3.8214 0.3999
10 6 28 87.2891 -0.3251
10 6 30 0.8588 -0.5661
10 6 32 36.6833 0.2214
10 6 34 37.3483 0.3280
10 6 36 -11.5467 0.0737
10 6 38 -6.4107 -0.0992
10 6 40 23.5066 -0.1532
10 6 42 -14.8114 0.1962
10 6 44 -8.2112 0.2238
10 6 46 13.6638 -0.0005
10 6 48 6.4893 -0.1800
10 6 50 -11.4725 -0.2074
10 6 52 12.1825 0.1761
10 6 54 -2.0658 0.2927
10 6 56 24.1478 -0.0955
10 6 58 20.7247 -0.1928
10 7 1 11.3622 -4.9281
10 7 3 -43.0488 -0.1480
10 7 5 8.0861 1.4956
10 7 7 16.6631 0.7188
10 7 9 32.9694 -0.3789
10 7 11 10.9711 -0.2005
10 7 13 66.4915 0.3781
10 7 15 -1.8966 0.4295
10 7 17 -27.0941 0.0007
10 7 19 73.6338 -0.4986
10 7 21 1.9454 -0.0937
10 7 23 29.9318 0.6319
10 7 25 -18.4858 0.4330
10 7 27 42.7043 -0.1611
10 7 29 16.5599 -0.3563
10 7 31 -22.0689 -0.1348
10 7 33 1.3836 0.3974
10 7 35 9.9009 0.2546
10 7 37 -12.1687 -0.2325
10 7 39 27.7081 -0.2054
10 7 41 32.8152 -0.0275
10 7 43 13.4241 0.1259
10 7 45 -5.7908 0.0765
10 7 47 -4.1401 -0.1948
10 7 49 3.5180 -0.1223
10 7 51 -16.9379 -0.0342
10 7 53 -8.6262 0.1152
10 7 55 15.3259 0.0753
10 7 57 -51.2833 -0.1635
10 7 59 -14.2341 -0.0566
10 8 0 114.4236 5.6336
10 8 2 36.2489 1.4894
10 8 4 4.3446 -2.1673
10 8 6 0.1864 -1.5195
10 8 8 7.1532 1.1615
10 8 10 33.0287 1.0846
10 8 12 1.3298 -0.1093
10 8 14 -11.4720 -0.5456
10 8 16 -52.9401 -0.3962
10 8 18 44.6982 0.3912
10 8 20 26.7305 0.6240
10 8 22 -69.8934 -0.2786
10 8 24 -4.5775 -0.3660
10 8 26 -43.2205 -0.0066
10 8 28 27.3783 0.2276
10 8 30 22.2775 0.4402
10 8 32 2.2381 -0.0591
10 8 34 -21.3299 -0.3429
10 8 36 21.6492 -0.0651
10 8 38 -25.7448 0.1085
10 8 40 -44.7684 0.1924
10 8 42 5.9219 0.0200
10 8 44 -2.9166 -0.2055
10 8 46 -9.6818 0.0075
10 8 48 -57.8424 0.1262
10 8 50 11.6174 0.1313
10 8 52 -35.6744 -0.0426
10 8 54 -4.0597 -0.2050
10 8 56 -48.2859 -0.0502
10 8 58 52.0450 0.0999
10 8 60 9.7460 0.1403
10 9 1 -14.5312 5.7011
10 9 3 -43.3510 -0.0082
10 9 5 9.2849 -1.5717
10 9 7 -45.2893 -1.4920
10 9 9 -17.0384 0.3589
10 9 11 -24.4816 0.7550
10 9 13 -62.6636 -0.3571
10 9 15 27.2398 -0.2644
10 9 17 -32.8054 -0.1047
10 9 19 -19.4005 0.0390
10 9 21 -45.0201 0.1333
10 9 23 20.7044 -0.4020
10 9 25 12.5238 -0.1830
10 9 27 0.5438 0.4405
10 9 29 19.9381 0.1891
10 9 31 25.1628 0.0328
10 9 33 -17.8812 -0.1842
10 9 35 -2.3070 -0.2480
10 9 37 21.9679 0.3320
10 9 39 4.0051 0.2793
10 9 41 1.3959 0.0221
10 9 43 5.2899 -0.0404
10 9 45 -3.5834 -0.1522
10 9 47 3.6534 0.0661
10 9 49 15.3216 0.2141
10 9 51 2.9642 -0.0259
10 9 53 -16.8407 -0.0064
10 9 55 -15.5332 -0.0133
10 9 57 -10.6353 0.0334
10 9 59 -32.6290 0.1723
10 10 0 76.0018 -8.9919
10 10 2 49.7432 1.5185
10 10 4 32.9544 1.0133
10 10 6 -23.9962 -0.7084
10 10 8 1.2187 0.9665
10 10 10 -17.6588 -0.3925
10 10 12 46.3318 -0.8090
10 10 14 31.1244 0.6307
10 10 16 29.1274 -0.0803
10 10 18 -42.2766 0.0648
10 10 20 70.4937 0.0939
10 10 22 -41.6383 -0.4267
10 10 24 62.6243 0.4366
10 10 26 -83.0381 0.2384
10 10 28 88.3365 -0.1709
10 10 30 -35.5087 0.0899
10 10 32 -7.1663 -0.1342
10 10 34 -14.3879 0.1684
10 10 36 21.1925 0.2339
10 10 38 -34.7761 -0.1665
10 10 40 3.2273 -0.0672
10 10 42 -5.5940 -0.0527
10 10 44 11.7730 0.0576
10 10 46 18.6442 0.1609
10 10 48 -3.2930 -0.1035
10 10 50 35.0771 -0.0057
10 10 52 18.4461 -0.0072
10 10 54 80.9251 0.0378
10 10 56 -20.0235 0.2023
10 10 58 32.9140 -0.1363
10 10 60 23.7764 -0.0276
10 11 1 3.5197 0.5094
10 11 3 61.9701 -0.1197
10 11 5 78.2663 0.3656
10 11 7 44.3711 -0.8164
10 11 9 48.9177 0.0721
10 11 11 -5.1083 0.1596
10 11 13 -29.8127 -0.6451
10 11 15 -3.7811 0.3317
10 11 17 -2.0874 0.2032
10 11 19 19.8873 -0.1602
10 11 21 3.3658 0.1667
10 11 23 -53.4465 -0.4801
10 11 25 -17.6236 -0.1992
10 11 27 44.1460 0.3564
10 11 29 17.3568 -0.1906
10 11 31 11.2683 0.1146
10 11 33 15.8736 0.0118
10 11 35 -3.2860 -0.2195
10 11 37 18.8465 0.1814
10 11 39 9.3680 -0.2386
10 11 41 -59.4844 -0.1890
10 11 43 26.5543 0.2288
10 11 45 -4.0793 -0.0342
10 11 47 45.6433 0.1061
10 11 49 7.7333 -0.0867
10 11 51 -10.0776 -0.2259
10 11 53 28.0648 0.1748
10 11 55 16.3028 -0.1427
10 11 57 -19.7443 0.1155
10 11 59 19.3204 0.2122
10 12 0 -32.7784 -6.7695
10 12 2 -23.8616 3.5185
10 12 4 -8.4149 0.4076
10 12 6 -31.3303 -2.2649
10 12 8 -10.7226 0.9142
10 12 10 -3.5638 -0.1171
10 12 12 41.6795 -0.7250
10 12 14 14.2684 0.1634
10 12 16 16.0993 -0.7292
10 12 18 4.2436 0.1424
10 12 20 -85.1642 0.3598
10 12 22 42.0592 -0.3504
10 12 24 -32.7829 0.2979
10 12 26 35.4038 -0.2214
10 12 28 -32.0130 -0.2240
10 12 30 -4.8903 0.3154
10 12 32 -16.1775 -0.2040
10 12 34 20.8415 0.1000
10 12 36 -49.5146 0.1564
10 12 38 -1.9233 -0.2105
10 12 40 25.8771 0.1471
10 12 42 13.8971 -0.0195
10 12 44 -15.3310 0.0706
10 12 46 10.3886 0.1358
10 12 48 -8.2420 -0.2037
10 12 50 -14.9836 0.0949
10 12 52 51.5314 0.0192
10 12 54 6.1540 -0.0561
10 12 56 -4.8093 0.2548
10 12 58 47.7565 -0.2320
10 13 1 4.6980 -8.6071
10 13 3 112.4346 -0.8646
10 13 5 53.3916 2.4983
10 13 7 -44.3723 0.3605
10 13 9 -35.5507 -0.0486
10 13 11 28.6596 -0.0015
10 13 13 49.2330 -0.5358
10 13 15 -17.3861 0.1447
10 13 17 45.5522 -0.2757
10 13 19 42.3584 -0.2155
10 13 21 7.1382 0.6534
10 13 23 19.1467 0.1468
10 13 25 25.0927 0.2313
10 13 27 28.3406 0.0775
10 13 29 47.6949 -0.5262
10 13 31 10.0107 0.2278
10 13 33 -9.4569 0.3653
10 13 35 40.7582 0.0956
10 13 37 -10.2339 0.1215
10 13 39 -44.2922 -0.3436
10 13 41 40.1590 0.0248
10 13 43 -18.0635 0.3939
10 13 45 14.4753 -0.0887
10 13 47 9.6976 0.0211
10 13 49 84.8759 -0.1269
10 13 51 -28.4074 -0.1324
10 13 53 27.7249 0.3623
10 13 55 10.5548 -0.2382
10 13 57 3.3303 0.0596
10 14 0 53.6078 -4.0894
10 14 2 44.5878 3.4709
10 14 4 -28.6231 -0.2254
10 14 6 50.1446 -2.5964
10 14 8 55.1879 0.8347
10 14 10 64.3797 0.1899
10 14 12 50.6114 -0.2344
10 14 14 24.7529 0.2486
10 14 16 3.1251 -0.7029
10 14 18 65.7214 0.0959
10 14 20 9.2509 0.0445
10 14 22 -81.5768 -0.5141
10 14 24 6.5247 0.3300
10 14 26 79.3895 -0.0121
10 14 28 -11.0407 -0.0173
10 14 30 24.9705 0.2484
10 14 32 19.1031 -0.3943
10 14 34 -49.9903 -0.0331
10 14 36 6.4283 0.0745
10 14 38 39.6900 -0.1480
10 14 40 16.6128 0.2810
10 14 42 -24.4121 -0.0546
10 14 44 -24.8145 -0.1022
10 14 46 -30.3057 0.0514
10 14 48 -21.9797 -0.1856
10 14 50 -51.3020 0.1589
10 14 54 -23.8859 -0.1978
10 14 56 48.9311 0.1525
10 15 1 -24.7252 12.7587
10 15 3 10.4875 0.6986
10 15 5 -98.2967 -3.5920
10 15 7 -6.2006 -2.7493
10 15 9 -93.5987 0.7021
10 15 11 22.6268 1.3255
10 15 13 -26.9385 -0.2017
10 15 15 -13.4825 -0.3698
10 15 17 -60.6082 -0.3914
10 15 19 -35.5696 0.0772
10 15 21 28.7329 0.1722
10 15 23 5.4918 -0.6605
10 15 25 -32.5690 -0.1883
10 15 27 -6.7651 0.3031
10 15 31 36.5434 0.0441
10 15 33 -7.8668 -0.7260
10 15 35 -4.8266 -0.4837
10 15 37 -5.2878 0.4140
10 15 41 -28.5630 0.0069
10 15 45 13.8490 -0.5567
10 15 47 27.8282 0.2773
10 15 53 -63.3792 0.1917
10 15 55 -25.0624 -0.2587
10 15 57 -5.7582 0.1913
10 16 0 -3.2614 -1.8614
10 16 2 10.6293 1.7281
10 16 4 20.1028 -0.3857
10 16 6 -4.0551 -0.9277
10 16 8 -32.3325 0.9549
10 16 10 3.2519 -0.1340
10 16 12 -33.9178 -0.2082
10 16 14 -40.6913 0.3984
10 16 16 -48.5713 -0.2441
10 16 18 38.1313 0.4200
10 16 20 54.4141 0.1129
10 16 22 5.0881 -0.2510
10 16 24 -58.4621 0.2030
10 16 26 0.8994 -0.1720
10 16 28 -12.4670 -0.0179
10 16 30 -26.7449 0.1917
10 16 32 5.1306 -0.2787
10 16 34 -39.3171 0.0423
10 16 36 -37.0088 0.0334
10 16 38 -24.8237 -0.0807
10 16 40 15.6497 0.0442
10 16 42 8.8964 -0.2542
10 16 44 7.6427 -0.0426
10 16 46 6.6710 0.1711
10 16 50 27.6614 0.0920
10 16 52 40.6266 -0.0967
10 16 54 -19.2995 -0.1115
10 16 56 35.5542 0.2746
10 17 1 4.3535 -8.7790
10 17 3 -3.2737 0.0839
10 17 5 11.8688 3.0254
10 17 7 35.2113 0.8623
10 17 9 -11.5179 -1.1543
10 17 11 3.4792 -1.1622
10 17 13 29.4163 0.1259
10 17 15 28.8635 0.9310
10 17 17 5.2362 0.1710
10 17 19 0.5674 -0.3060
10 17 21 -23.3040 -0.1179
10 17 23 7.3149 0.0614
10 17 25 18.4042 0.3182
10 17 27 19.9341 -0.1415
10 17 29 18.3917 -0.3510
10 17 31 -32.6494 0.3001
10 17 33 -5.3620 0.3213
10 17 35 28.2883 0.2417
10 17 37 10.2526 -0.0177
10 17 39 -32.5467 -0.4632
10 17 41 -16.0268 0.1517
10 17 43 -2.8079 0.4269
10 17 45 12.4126 0.0813
10 17 47 -15.7441 0.0867
10 17 49 7.7209 -0.3436
10 17 51 -13.4392 -0.2896
10 17 53 15.8470 0.2376
10 17 55 -23.4145 -0.0771
10 18 0 -11.5824 -3.6982
10 18 2 -7.5099 -0.1053
10 18 4 24.7484 0.6116
10 18 6 -20.3648 0.4993
10 18 8 -27.2876 -0.1646
10 18 10 -2.7123 -0.7487
10 18 12 -29.9119 -0.1159
10 18 14 35.6338 0.0100
10 18 16 -19.8216 -0.3473
10 18 18 -26.4050 0.0373
10 18 20 -0.7525 0.0321
10 18 22 -16.0941 0.1796
10 18 24 0.7831 0.1160
10 18 26 -9.0489 -0.2819
10 18 28 -42.2130 -0.0859
10 18 30 1.2472 0.0963
10 18 32 29.4134 0.1457
10 18 34 -38.1915 0.2685
10 18 36 62.6711 -0.1805
10 18 38 -13.6851 -0.1477
10 18 40 19.2853 0.0771
10 18 42 20.1081 -0.0567
10 18 44 11.6767 0.1396
10 18 46 8.7546 -0.0613
10 18 48 -0.6934 -0.2571
10 18 50 -18.8260 0.0812
10 18 52 16.7623 0.0757
10 18 54 -13.1562 0.0511
10 19 1 25.4709 2.8073
10 19 3 -8.9169 -0.3359
10 19 5 -14.2149 -1.3052
10 19 7 13.7681 0.0475
10 19 9 -0.7988 0.7875
10 19 11 -21.5474 0.4388
10 19 13 2.0658 -0.1769
10 19 15 0.2643 -0.6504
10 19 17 16.5120 -0.3463
10 19 19 26.1810 0.3863
10 19 21 -0.6856 0.4205
10 19 23 26.8791 0.0575
10 19 25 6.2479 -0.1896
10 19 27 5.3210 -0.3122
10 19 29 4.4765 0.0413
10 19 31 -1.2642 0.1226
10 19 33 -0.9286 -0.2698
10 19 35 -10.6889 -0.1593
10 19 37 -17.8828 -0.0237
10 19 39 18.1931 0.0455
10 19 41 36.4794 -0.0072
10 19 43 -4.8127 -0.2346
10 19 45 9.1964 -0.1541
10 19 47 41.9205 0.1288
10 19 49 -5.0257 0.0565
10 19 51 42.7667 0.1226
10 19 53 13.7691 0.1761
10 20 0 16.6065 5.5296
10 20 2 30.5979 -0.2580
10 20 4 -28.9554 -0.8199
10 20 6 34.7122 0.2117
10 20 8 12.4142 -0.3663
10 20 10 -26.6500 -0.0083
10 20 12 28.7458 0.5371
10 20 14 22.8044 0.1202
10 20 16 19.0469 0.1405
10 20 18 23.9984 -0.1014
10 20 20 -49.1125 -0.3467
10 20 22 60.1895 0.0268
10 20 24 -52.6930 0.0389
10 20 26 25.5954 -0.0342
10 20 28 26.2123 0.0811
10 20 30 -18.6097 -0.1845
10 20 32 8.0784 -0.1175
10 20 34 -0.2976 0.0358
10 20 36 -0.8829 -0.0762
10 20 38 -28.7708 0.0979
10 20 40 40.1613 0.0171
10 20 42 -0.4122 -0.2264
10 20 44 7.2974 -0.0057
10 20 46 10.7070 -0.0350
10 20 48 11.2549 0.0148
10 20 50 3.2791 0.1341
10 20 52 6.8383 -0.0705
10 21 1 -4.8152 0.4458
10 21 3 -30.9085 0.3995
10 21 5 -13.2420 -0.1249
10 21 7 17.0789 -0.0866
10 21 9 8.9332 -0.5225
10 21 11 21.9934 -0.3693
10 21 13 22.6913 0.2802
10 21 15 -0.8456 0.0388
10 21 17 11.6426 -0.0559
10 21 19 26.0011 0.0154
10 21 21 22.8559 -0.2701
10 21 23 19.0452 0.0308
10 21 25 -30.9763 0.1317
10 21 27 -6.9350 -0.0510
10 21 29 -12.6447 0.0284
10 21 31 20.2095 -0.1452
10 21 33 18.7951 -0.0275
10 21 35 -22.3364 0.1826
10 21 39 13.7532 0.0719
10 21 41 -12.0759 0.1106
10 21 43 -3.3485 -0.2151
10 21 45 -10.0753 0.0059
10 21 47 3.1376 0.1406
10 21 49 -19.4382 -0.0025
10 21 51 -5.4555 0.0999
10 22 0 17.9653 1.1506
10 22 2 -2.1584 -1.8492
10 22 4 -28.5638 -0.1613
10 22 6 -39.6562 1.0234
10 22 8 20.7725 -0.1401
10 22 10 -12.5910 0.2979
10 22 12 -19.0092 0.2192
10 22 14 -18.0894 -0.6511
10 22 16 23.8274 0.0496
10 22 18 22.2781 0.2624
10 22 20 25.0108 0.1764
10 22 22 -54.8067 0.2233
10 22 24 22.1977 -0.2812
10 22 26 -12.6145 -0.1027
10 22 28 -0.8448 0.1442
10 22 30 -16.9324 -0.0781
10 22 32 -22.5844 0.0364
10 22 34 2.4660 0.0139
10 22 36 -35.9626 -0.0535
10 22 38 15.3670 0.2930
10 22 40 -13.1707 0.1637
10 22 46 -3.8872 -0.1188
10 22 50 11.4642 0.0686
10 23 1 39.7889 -0.9374
10 23 3 3.7450 0.3697
10 23 5 -52.9561 0.3514
10 23 7 -5.1227 0.2482
10 23 9 -25.4120 -0.5394
10 23 11 -26.5664 -0.3067
10 23 13 -6.5817 0.5869
10 23 15 -30.1127 0.3857
10 23 17 -15.0159 -0.0105
10 23 19 -20.4900 -0.4599
10 23 21 -8.8360 -0.4421
10 23 23 20.7872 0.3183
10 23 25 2.6098 0.2519
10 23 27 -3.5530 -0.1771
10 23 29 -0.7791 -0.1442
10 23 31 4.2540 -0.1292
10 23 33 -4.3974 0.1457
10 23 35 18.2125 0.0920
10 23 37 -10.6219 -0.1344
10 23 39 5.6970 -0.0773
10 23 41 2.7213 0.0773
10 23 43 -45.8627 0.0712
10 24 0 -6.6665 1.5180
10 24 2 30.4934 -0.7142
10 24 4 -25.3618 1.0455
10 24 6 -4.5317 0.8828
10 24 8 -5.0090 -1.4386
10 24 10 -16.5267 -0.7270
10 24 12 -0.3522 0.5817
10 24 14 -19.1261 0.8217
10 24 16 -17.7570 0.7019
10 24 18 19.6660 -0.6665
10 24 20 -11.5025 -0.7655
10 24 22 -3.7683 0.2205
10 24 24 -17.8877 0.2169
10 24 26 -15.4315 0.1332
10 24 28 12.8305 -0.3159
10 24 30 6.0513 -0.4508
10 24 32 -20.0738 0.1252
10 24 34 -8.6953 0.0812
10 24 36 8.0653 -0.2455
10 24 38 -31.1511 -0.1953
10 24 40 25.1234 -0.1514
10 24 42 6.9853 0.3613
10 24 44 -42.1368 0.5012
10 24 46 -17.1762 -0.0374
10 24 48 28.5529 -0.1212
10 25 1 11.9980 0.6462
10 25 3 36.5423 -0.2574
10 25 5 -22.9629 -0.3867
10 25 7 17.5832 0.6279
10 25 9 -31.9186 0.3381
10 25 11 -12.6618 -0.2421
10 25 13 -6.8848 -0.4619
10 25 15 6.4017 -0.4258
10 25 17 -11.3796 0.2624
10 25 19 -12.6248 0.3979
10 25 21 6.4120 0.0760
10 25 23 -17.5669 -0.1143
10 25 25 -12.2386 -0.3893
10 25 27 5.3083 -0.1418
10 25 29 9.9331 0.3317
10 25 31 -0.2726 0.2187
10 25 33 21.0474 0.1323
10 25 35 -24.9063 -0.1142
10 25 37 22.6916 -0.1491
10 25 39 -20.6104 0.3167
10 25 41 25.5485 0.0800
10 25 43 9.2623 0.0531
10 25 45 -5.4892 0.0737
10 26 0 -29.7173 3.6577
10 26 2 -31.1097 -1.4426
10 26 4 6.7422 -1.2520
10 26 6 -4.1777 0.4257
10 26 8 -6.3760 0.8322
10 26 10 -42.4544 0.8548
10 26 12 -10.1088 -0.5980
10 26 14 7.9621 -1.2337
10 26 16 3.5733 0.0027
10 26 18 -26.5097 0.5825
10 26 20 -14.3799 0.6329
10 26 22 33.1785 -0.0554
10 26 24 -0.8778 -0.7034
10 26 26 -12.3931 -0.1171
10 26 28 -12.6897 0.4515
10 26 30 7.5297 0.2858
10 26 32 16.4686 0.1826
10 26 34 -18.1657 -0.1055
10 26 36 7.4420 0.0346
10 26 38 -39.9664 0.1457
10 26 40 -11.5995 -0.0534
10 26 42 -0.1715 -0.0779
10 26 44 5.8314 0.0529
10 27 1 38.9137 -1.7019
10 27 3 10.7742 -0.3744
10 27 5 3.4584 0.3950
10 27 7 -18.3574 0.5865
10 27 9 39.1451 0.1143
10 27 11 -21.4990 -0.0864
10 27 13 -8.4653 0.1231
10 27 15 0.2364 0.2412
10 27 17 33.0474 0.1726
10 27 19 2.1210 -0.2158
10 27 21 -18.4297 -0.1344
10 27 23 25.3374 0.2828
10 27 25 9.0106 0.2667
10 27 27 3.3991 0.1640
10 27 29 9.8900 -0.1591
10 27 31 -33.1372 -0.1792
10 27 33 31.1249 0.2260
10 27 35 -35.1686 0.2325
10 27 37 14.9135 0.1013
10 27 39 1.1984 0.0584
10 27 41 16.8589 -0.2611
10 27 43 -31.2192 0.0815
10 28 0 -5.4331 -2.1080
10 28 2 -18.8615 -0.5506
10 28 4 -37.2560 1.0148
10 28 6 -52.7705 0.4316
10 28 8 14.0703 -0.7839
10 28 10 64.1366 -0.2632
10 28 12 -8.8510 0.4768
10 28 14 -10.8096 0.8237
10 28 16 -6.7747 0.3003
10 28 18 0.3040 -0.7942
10 28 20 -30.3627 -0.4094
10 28 22 -4.7585 0.3168
10 28 24 24.5884 0.5793
10 28 26 -3.9003 0.4235
10 28 28 6.3915 -0.1192
10 28 30 -6.9344 -0.2550
10 28 32 -6.6945 0.1041
10 28 34 -0.0190 0.2100
10 28 36 4.8954 0.1267
10 28 38 9.3027 -0.0468
10 28 40 33.9625 -0.1230
10 28 42 -30.4015 -0.2305
10 29 1 34.3753 2.8839
10 29 3 -4.6962 0.5049
10 29 5 -10.8689 -0.6517
10 29 7 15.7476 -0.7401
10 29 9 -6.7994 -0.0542
10 29 11 -14.5980 0.4498
10 29 13 22.6483 0.4585
10 29 15 17.0250 0.1208
10 29 17 -18.0631 -0.0204
10 29 19 -13.5751 -0.2238
10 29 21 -5.5339 -0.1377
10 29 23 14.5355 -0.0149
10 29 25 7.6335 -0.0170
10 29 27 18.2633 0.2506
10 29 29 46.7927 0.1044
10 29 31 27.5592 0.0450
10 29 33 -21.5637 0.0315
10 29 35 41.6989 -0.2709
10 29 37 -24.2866 0.0036
10 29 39 17.6503 0.1041
10 30 0 5.4401 0.8695
10 30 2 -11.8509 0.3962
10 30 4 34.3429 -0.1443
10 30 6 9.1793 -0.3023
10 30 8 -13.8660 0.1016
10 30 10 14.2166 0.2797
10 30 12 20.2105 -0.2848
10 30 14 10.3125 -0.4093
10 30 16 17.4405 -0.0685
10 30 18 14.7620 0.1162
10 30 20 -28.4318 0.0803
10 30 22 -3.8129 -0.3706
10 30 24 18.7601 -0.4254
10 30 26 46.2371 0.0795
10 30 28 35.2660 0.1513
10 30 30 1.9701 0.1977
10 30 32 -7.9722 -0.0849
10 30 34 -12.4230 -0.0656
10 30 36 11.4941 0.0033
10 30 38 12.6704 0.0611
10 31 1 -25.4473 -3.6555
10 31 3 -12.8720 -0.5357
10 31 5 0.3950 1.0738
10 31 7 -24.2543 0.8662
10 31 9 -20.2859 0.2467
10 31 11 -16.4595 -0.3915
10 31 13 -16.6209 -0.5007
10 31 15 -24.8119 -0.1376
10 31 17 -3.8412 0.2213
10 31 19 -30.3159 0.3393
10 31 21 36.5170 0.2086
10 31 23 11.5989 -0.0720
10 31 25 30.7110 -0.1377
10 31 27 -35.6957 -0.0034
10 31 29 12.0131 0.0313
10 31 31 20.9477 0.0114
10 31 33 8.5231 0.0984
10 31 35 -49.9628 0.1864
10 32 0 -14.3817 0.9368
10 32 2 0.9725 -0.0175
10 32 4 -23.7375 -0.6494
10 32 6 19.1097 -0.3111
10 32 8 13.2279 0.5112
10 32 10 -12.7889 0.3547
10 32 12 1.0970 -0.1493
10 32 14 36.5991 -0.1470
10 32 16 9.8489 -0.0564
10 32 18 1.1908 0.1953
10 32 20 -33.9174 0.1805
10 32 22 -15.7721 -0.0583
10 32 24 -37.2088 -0.0887
10 32 26 2.0310 0.0543
10 32 28 12.2784 0.0635
10 32 30 63.9050 0.0211
10 32 32 -14.4808 -0.0905
10 33 1 -21.2664 2.8119
10 33 3 -37.9860 -0.0503
10 33 5 6.0136 -0.9074
10 33 7 -15.9770 -0.4834
10 33 9 -39.1166 0.3135
10 33 11 -20.4617 0.4194
10 33 13 5.2691 -0.0458
10 33 15 -26.4852 -0.1136
10 33 17 -5.1844 -0.0540
10 33 19 -3.0079 -0.0551
10 33 21 41.1574 -0.3070
10 33 23 31.2621 -0.4443
10 33 25 14.8231 -0.0071
10 33 27 -18.4644 0.2819
10 33 29 11.2291 0.1532
10 33 31 -38.6022 -0.1628
10 34 0 -5.8430 -4.5799
10 34 2 6.8693 -0.3557
10 34 4 10.5837 1.0819
10 34 6 -5.7959 0.6725
10 34 8 -32.2255 0.0158
10 34 10 11.8019 -0.4485
10 34 12 -48.0271 -0.1461
10 34 14 -20.8113 0.1131
10 34 16 -65.5974 -0.0861
10 34 18 16.1477 -0.1449
10 34 20 -45.2785 -0.2099
10 34 22 6.7370 -0.3072
10 34 24 -27.5512 -0.1271
10 34 26 1.2006 -0.3386
10 35 1 -26.8630 -2.9107
10 35 3 0.4279 -0.1099
10 35 5 -41.9495 0.7804
10 35 7 -5.5257 0.2565
10 35 9 -7.3675 -0.2245
10 35 11 -11.3626 -0.1270
10 35 13 -16.9773 0.0866
10 35 15 -9.7478 0.1254
10 35 17 64.0596 -0.0190
10 35 19 -41.4549 -0.0124
10 35 21 -7.3599 0.2965
10 35 23 -4.4733 0.1954
10 36 0 -30.1198 3.8634
10 36 2 -2.1329 0.9555
10 36 4 42.7709 -1.0663
10 36 6 -0.6224 -0.8019
10 36 8 28.0118 0.5029
10 36 10 -2.8041 1.0767
10 36 12 2.9027 0.8012
10 36 16 14.8169 0.0253
10 36 18 -162.6750 0.3537
10 36 20 4.2562 0.3932
10 37 1 -14.7561 3.5388
10 37 3 52.4565 0.2302
10 37 5 -32.9074 -0.8613
10 37 7 -0.6575 -0.3602
10 37 9 -20.5865 0.3453
10 37 11 -16.8358 0.0998
10 37 13 -26.1088 -0.3115
10 38 2 7.8950 0.1410
11 1 0 13.1477 5.2465
11 1 2 35.3361 -5.1441
11 1 4 46.4919 -0.5374
11 1 6 36.1757 3.0270
11 1 8 -20.6959 -0.4215
11 1 10 41.3898 0.7209
11 1 12 165.9929 0.4150
11 1 14 -127.2747 -1.3258
11 1 16 -24.3199 0.6790
11 1 18 -0.5676 0.2055
11 1 20 -16.2073 -0.0925
11 1 22 -0.9500 0.5466
11 1 24 19.7601 -0.7130
11 1 26 28.6702 -0.1308
11 1 28 30.9746 0.3242
11 1 30 5.6924 -0.1933
11 1 32 9.1354 0.2094
11 1 34 21.7486 -0.1579
11 1 36 16.9182 -0.2260
11 1 38 25.1258 0.1862
11 1 40 28.3234 -0.1227
11 1 42 -46.9204 0.1106
11 1 44 -22.0726 0.0050
11 1 46 3.4270 -0.1600
11 1 48 32.6949 0.1867
11 1 50 -59.3592 -0.0484
11 1 52 -11.3424 -0.0308
11 1 54 -18.8340 0.0577
11 1 56 8.0885 -0.1690
11 1 58 -15.6964 0.3950
11 1 60 -9.5789 0.0675
11 2 1 -199.5087 -2.3064
11 2 3 -75.6837 -1.3313
11 2 5 -207.5540 -0.2587
11 2 7 34.5491 3.0744
11 2 9 -54.7127 1.6054
11 2 11 -138.9854 -0.7157
11 2 13 -206.2803 -0.9547
11 2 15 -2.8836 -1.2367
11 2 17 -0.8290 0.5735
11 2 19 -31.9444 1.5331
11 2 21 -40.3391 0.2381
11 2 23 -14.4980 -0.2069
11 2 25 -11.5627 -0.7720
11 2 27 -14.1551 -0.4864
11 2 29 10.4167 0.7038
11 2 31 6.8283 0.0764
11 2 33 -6.8607 -0.2452
11 2 35 -13.1082 -0.1273
11 2 37 12.3667 -0.3653
11 2 39 -32.4419 0.2965
11 2 41 6.4236 0.0691
11 2 43 8.6675 -0.3669
11 2 45 -19.4053 0.1565
11 2 47 -5.9422 0.0138
11 2 49 -1.0568 0.1733
11 2 51 -0.7384 0.0391
11 2 53 3.2730 -0.5016
11 2 55 17.9342 0.1018
11 2 57 14.6010 0.2448
11 2 59 37.4187 0.5017
11 2 61 -11.6142 0.3648
11 3 0 -69.5892 6.1480
11 3 2 85.5616 -3.8827
11 3 4 -9.6215 0.1233
11 3 6 -22.4410 2.3908
11 3 8 -5.2213 -1.4703
11 3 10 157.8278 0.3417
11 3 12 -5.7142 0.9262
11 3 14 -73.7221 -0.3557
11 3 16 -114.0955 0.8570
11 3 18 6.5887 -0.3554
11 3 20 -3.4716 -0.5393
11 3 22 -4.6572 0.6226
11 3 24 -11.0275 -0.1474
11 3 26 8.0061 0.1552
11 3 28 -11.2458 0.1114
11 3 30 6.5167 -0.4363
11 3 32 2.3459 0.1583
11 3 34 8.9009 -0.0809
11 3 36 -13.1530 -0.0981
11 3 38 20.7678 0.2510
11 3 40 10.7742 -0.0549
11 3 42 27.6589 0.0827
11 3 44 31.1709 -0.0228
11 3 46 9.9765 -0.0601
11 3 48 8.2089 0.1983
11 3 50 -17.2785 -0.0753
11 3 52 4.1704 0.0109
11 3 54 -34.3777 0.0601
11 3 56 -2.1735 -0.1499
11 3 58 -6.7657 0.2283
11 3 60 6.8256 -0.1109
11 4 1 22.2776 -0.4984
11 4 3 55.7318 0.8596
11 4 5 -33.0471 0.1186
11 4 7 75.8772 0.3986
11 4 9 -65.5781 -0.7375
11 4 11 9.8831 -0.1982
11 4 13 9.4321 1.3572
11 4 15 49.1168 0.3925
11 4 17 -75.3280 -0.2071
11 4 19 32.6837 -0.6051
11 4 21 43.6069 -0.7551
11 4 23 -34.7627 0.5967
11 4 25 -42.5855 0.5405
11 4 27 10.4130 -0.1333
11 4 29 -2.7860 -0.0756
11 4 31 -6.4048 -0.4068
11 4 33 -17.7639 0.0958
11 4 35 -36.7887 0.4531
11 4 37 20.3240 -0.1595
11 4 39 -39.6220 0.0857
11 4 41 7.4066 -0.0052
11 4 43 -31.0375 -0.0235
11 4 45 -3.5170 0.3994
11 4 47 -27.2434 -0.1173
11 4 49 12.9972 -0.1154
11 4 51 -2.1618 0.1789
11 4 53 -3.3564 -0.0092
11 4 55 16.6839 0.2887
11 4 57 17.5309 -0.1057
11 4 59 43.6471 -0.1140
11 4 61 7.3213 0.3508
11 5 0 110.1039 4.6731
11 5 2 -5.3454 -2.0658
11 5 4 -43.8702 0.0030
11 5 6 4.5970 1.2638
11 5 8 -20.0709 -1.1253
11 5 10 92.6096 0.1405
11 5 12 15.0417 0.6480
11 5 14 -23.4674 -0.2749
11 5 16 62.9816 0.4592
11 5 18 -11.9402 -0.1886
11 5 20 19.3739 -0.2032
11 5 22 -63.5792 0.2285
11 5 24 71.7548 -0.2991
11 5 26 -25.1388 0.1197
11 5 28 42.9324 0.1567
11 5 30 -0.1772 -0.1644
11 5 32 16.1465 0.2673
11 5 34 25.1643 -0.0600
11 5 36 -14.9801 -0.1996
11 5 38 3.0952 0.0171
11 5 40 -3.7796 -0.1236
11 5 42 -13.5439 0.0738
11 5 44 -5.0247 0.0187
11 5 46 3.3828 -0.0645
11 5 48 -10.8151 0.1214
11 5 50 -6.6360 -0.0410
11 5 52 -10.0243 0.0762
11 5 54 -17.5741 0.1215
11 5 56 11.7571 -0.1836
11 5 58 15.6614 0.0618
11 5 60 -1.8049 -0.0997
11 6 1 -44.7386 -1.0029
11 6 3 18.3584 -0.0890
11 6 5 63.0234 0.2315
11 6 7 47.4132 0.5809
11 6 9 -62.1996 -0.1819
11 6 11 -20.8973 -0.1371
11 6 13 -4.2123 0.3673
11 6 15 48.0968 0.0704
11 6 17 2.7768 0.1255
11 6 19 -1.6897 -0.0888
11 6 21 17.9796 -0.2156
11 6 23 22.8727 0.2516
11 6 25 4.9298 0.1188
11 6 27 -4.9987 -0.0410
11 6 29 -22.5075 0.0968
11 6 31 7.6829 -0.0111
11 6 33 0.1926 0.1459
11 6 35 -1.8432 -0.0041
11 6 37 -28.9107 -0.3226
11 6 39 -7.3805 0.1068
11 6 41 1.7827 0.1817
11 6 43 -7.3838 -0.0248
11 6 45 -2.9441 -0.0571
11 6 47 -5.0960 -0.2166
11 6 49 17.7185 0.0417
11 6 51 7.7379 0.0957
11 6 53 19.6778 -0.0421
11 6 55 21.1893 -0.0269
11 6 57 15.2962 -0.2229
11 6 59 -2.1501 -0.0249
11 6 61 22.1387 0.0903
11 7 0 -7.2143 -2.1400
11 7 2 36.2455 -1.6524
11 7 4 19.5760 0.1196
11 7 6 71.5024 1.3130
11 7 8 54.1493 0.5918
11 7 10 -15.7295 0.0582
11 7 12 48.6400 -0.1318
11 7 14 3.5174 -0.1785
11 7 16 31.7213 -0.0075
11 7 18 52.1517 -0.1569
11 7 20 42.9364 0.0753
11 7 22 21.4273 0.0786
11 7 24 -26.6200 0.0202
11 7 26 55.3361 0.0960
11 7 28 -34.3299 -0.1575
11 7 30 44.6066 -0.1638
11 7 32 19.9278 -0.0083
11 7 34 6.4995 -0.0771
11 7 36 45.1631 0.0696
11 7 38 -16.6270 0.0825
11 7 40 -53.3716 0.0036
11 7 42 5.1580 0.0892
11 7 44 2.6180 0.0079
11 7 46 -14.1323 0.0015
11 7 48 3.3346 -0.0356
11 7 50 -7.0863 -0.1087
11 7 52 6.7995 0.0540
11 7 54 -32.2412 0.0804
11 7 56 -13.9567 -0.0681
11 7 58 -3.4435 0.0863
11 7 60 36.1554 0.0159
11 8 1 -15.7438 4.1733
11 8 3 -1.2936 -0.4853
11 8 5 24.3040 -1.3625
11 8 7 -23.6694 -0.3263
11 8 9 -25.6493 0.7914
11 8 11 35.3692 0.3815
11 8 13 63.1781 -0.7486
11 8 15 -3.5521 -0.6506
11 8 17 46.4310 0.1692
11 8 19 16.0087 0.4319
11 8 21 24.1050 0.1399
11 8 23 -3.8890 -0.3496
11 8 25 81.9930 -0.2466
11 8 27 4.8999 0.2816
11 8 29 6.1220 0.2848
11 8 31 -12.0698 -0.0345
11 8 33 7.3592 -0.2380
11 8 35 -8.9583 -0.1010
11 8 37 9.6139 0.3085
11 8 39 12.6817 0.2607
11 8 41 -0.9941 -0.0121
11 8 43 18.5614 -0.0836
11 8 45 -12.0476 0.0966
11 8 47 15.7768 0.1974
11 8 49 -3.7673 0.1555
11 8 51 1.2976 -0.1477
11 8 53 8.5043 -0.1307
11 8 55 36.8465 0.1159
11 8 57 30.2724 0.1913
11 8 59 5.0047 0.1803
11 9 0 110.6685 3.9066
11 9 2 -55.8749 2.3582
11 9 4 -44.0008 -1.4818
11 9 6 -4.8359 -2.1769
11 9 8 21.1890 0.5284
11 9 10 25.3501 0.5028
11 9 12 9.8433 -0.2443
11 9 14 17.0371 0.1535
11 9 16 -24.5121 -0.3395
11 9 18 -48.7792 0.2333
11 9 20 -25.9687 0.3595
11 9 22 40.7471 -0.3867
11 9 24 0.4677 0.0491
11 9 26 -30.9521 0.3164
11 9 28 -19.1787 0.2537
11 9 30 20.1244 0.2641
11 9 32 21.3355 -0.1751
11 9 34 11.0500 -0.1410
11 9 36 -31.8975 0.1398
11 9 38 48.3828 0.1096
11 9 40 33.0722 0.1696
11 9 44 -6.2316 -0.0566
11 9 46 -0.3715 0.0167
11 9 48 -8.3121 -0.0156
11 9 50 2.6950 0.0625
11 9 52 30.7000 -0.0851
11 9 54 -14.0418 -0.1713
11 9 56 -26.2573 0.0513
11 9 58 -28.5185 -0.0645
11 9 60 20.9835 -0.1029
11 10 1 -24.4375 -8.9801
11 10 3 9.8331 -0.4248
11 10 5 -54.8313 3.0024
11 10 7 -29.6268 0.4276
11 10 9 -46.9788 -0.6554
11 10 11 -5.0581 -0.3468
11 10 13 -35.9519 -0.2907
11 10 15 -41.7959 0.3668
11 10 17 -72.2504 0.1246
11 10 19 0.3445 -0.2545
11 10 21 -16.5275 0.1557
11 10 23 -39.3960 -0.0624
11 10 25 -46.6997 0.0372
11 10 27 -2.3412 0.0911
11 10 29 2.2574 -0.4871
11 10 31 2.1291 0.0540
11 10 33 -19.5364 0.4798
11 10 35 43.0750 0.1625
11 10 37 -20.8644 -0.0735
11 10 39 10.3774 -0.4596
11 10 43 23.6613 0.3346
11 10 45 -23.8543 -0.0047
11 10 47 -11.6051 -0.1850
11 10 49 -23.8550 -0.2128
11 10 53 -22.0177 0.3085
11 10 55 -24.2150 -0.0229
11 10 57 20.8981 -0.1560
11 10 59 -1.2709 -0.0651
11 11 0 24.4233 -14.8358
11 11 2 14.3004 1.6249
11 11 4 14.1840 2.8414
11 11 6 -45.6181 -0.3383
11 11 8 29.4617 0.1830
11 11 10 22.7783 -1.3361
11 11 12 19.0794 -1.0756
11 11 14 -23.0323 0.6017
11 11 16 -33.4564 -0.3407
11 11 18 18.6832 0.0284
11 11 20 2.7376 0.1062
11 11 22 7.2983 -0.2994
11 11 24 -26.3545 0.2591
11 11 26 46.7357 -0.3190
11 11 28 -26.7608 -0.4642
11 11 30 2.2087 0.0741
11 11 32 -13.7378 0.0630
11 11 34 -0.4218 0.3768
11 11 36 0.9037 0.1060
11 11 38 36.1379 -0.4200
11 11 40 10.4977 -0.1202
11 11 42 -0.6120 -0.0012
11 11 44 -0.0640 0.2196
11 11 46 -4.0856 0.1403
11 11 48 16.9819 -0.2347
11 11 50 11.8612 0.0199
11 11 54 -1.2745 0.0493
11 11 56 1.1061 0.1617
11 11 58 -19.1706 -0.2409
11 12 1 26.7432 9.0429
11 12 3 -10.0424 0.4401
11 12 5 32.2226 -2.3724
11 12 7 77.5770 -2.4384
11 12 9 5.8496 0.4558
11 12 11 4.9979 1.3868
11 12 13 6.8114 -0.2382
11 12 15 62.5697 -0.3187
11 12 17 50.8279 -0.2839
11 12 19 54.6297 -0.1221
11 12 21 59.8487 0.3308
11 12 23 63.3414 -0.3739
11 12 25 14.4138 -0.0747
11 12 27 53.4878 0.4568
11 12 29 -17.4242 0.0109
11 12 31 7.8380 -0.0124
11 12 33 47.0556 -0.3020
11 12 35 -7.4067 -0.2087
11 12 37 5.1553 0.4234
11 12 41 -0.4214 0.0184
11 12 43 23.9678 -0.0681
11 12 45 -25.1884 -0.3330
11 12 47 18.7245 0.1913
11 12 49 -77.5876 0.1723
11 12 55 1.1386 -0.3437
11 12 57 8.6282 0.1762
11 13 0 38.3208 4.6940
11 13 2 42.8526 4.4830
11 13 4 41.7862 -2.1897
11 13 6 36.7139 -3.7351
11 13 8 11.9508 1.3110
11 13 10 -3.2486 1.0617
11 13 12 35.8523 -0.0029
11 13 14 64.3871 0.1691
11 13 16 48.1869 -0.7260
11 13 18 -66.0354 0.2993
11 13 20 14.7493 0.2832
11 13 22 39.5932 -0.4546
11 13 24 -17.4909 0.1925
11 13 26 -16.5258 0.0271
11 13 28 42.0824 0.2461
11 13 30 -7.7316 0.3326
11 13 32 -13.1034 -0.5463
11 13 34 49.3294 -0.2117
11 13 36 5.1547 0.1360
11 13 38 13.1335 0.0785
11 13 40 -7.7435 0.3543
11 13 42 3.6162 -0.2216
11 13 44 7.3970 -0.3335
11 13 46 33.9630 -0.0705
11 13 48 8.0466 -0.1117
11 13 50 25.4650 0.2619
11 13 52 22.7879 -0.0391
11 13 54 5.8492 -0.2690
11 13 56 -25.7821 0.1993
11 13 58 36.7587 -0.0632
11 14 1 26.0947 -1.8572
11 14 3 -43.5925 0.1748
11 14 5 -19.6345 0.8142
11 14 7 37.7187 -0.7877
11 14 9 33.1045 -0.4521
11 14 11 34.5825 -0.1582
11 14 13 19.2515 -0.4562
11 14 15 -2.5568 0.2590
11 14 17 3.9239 0.0675
11 14 19 13.2102 0.0006
11 14 21 22.6252 0.1447
11 14 23 0.1706 -0.4479
11 14 25 44.3376 -0.0593
11 14 27 -8.8758 0.1222
11 14 29 -24.9953 -0.1333
11 14 31 -23.5887 0.1772
11 14 33 -4.0492 -0.0849
11 14 35 31.7796 -0.1423
11 14 37 21.0604 0.0733
11 14 39 4.2997 -0.3574
11 14 41 12.6385 -0.0516
11 14 43 52.8265 0.0841
11 14 45 -44.3311 -0.1461
11 14 47 -11.5330 0.1745
11 14 49 -9.1200 -0.1162
11 14 51 -48.3692 -0.2545
11 14 53 5.3652 0.1900
11 14 55 1.3243 -0.4233
11 14 57 -26.1421 -0.1370
11 15 0 56.3946 -6.8091
11 15 2 -8.9841 1.9829
11 15 4 -0.8419 0.9708
11 15 6 7.9545 -0.7803
11 15 8 -10.7684 0.4939
11 15 10 8.6729 -0.8750
11 15 12 14.5724 -0.6951
11 15 14 -12.2223 0.5032
11 15 16 -0.5502 -0.2233
11 15 18 42.9791 0.2577
11 15 20 37.6015 0.0751
11 15 22 -6.6089 -0.1561
11 15 24 69.7256 0.2777
11 15 26 23.4546 -0.2164
11 15 28 -32.0317 -0.0742
11 15 30 12.5005 0.2970
11 15 32 81.9143 -0.1276
11 15 34 1.4635 0.1778
11 15 36 -18.7462 0.0911
11 15 38 -21.3667 -0.1773
11 15 40 7.5023 -0.0429
11 15 42 -6.2224 -0.2315
11 15 44 6.4458 0.0018
11 15 46 2.8102 0.1800
11 15 48 26.7252 -0.1390
11 15 50 8.3037 0.0292
11 15 54 31.7564 -0.0176
11 15 56 -26.0020 0.2293
11 16 1 -34.8512 -2.4399
11 16 3 -0.6470 -0.8468
11 16 5 -22.3100 0.5450
11 16 7 -25.1538 0.4543
11 16 9 0.2632 0.4495
11 16 11 44.5711 -0.2331
11 16 13 14.0054 -0.5773
11 16 15 -10.3094 -0.0726
11 16 17 1.3972 -0.1522
11 16 19 -12.9948 0.1015
11 16 21 -36.4816 0.4079
11 16 23 -31.1638 0.0519
11 16 25 -37.5176 0.0634
11 16 27 17.9256 -0.1509
11 16 29 24.5531 -0.1837
11 16 31 -10.0168 0.3137
11 16 33 39.4126 0.0214
11 16 35 6.7906 -0.0133
11 16 37 33.9707 0.1789
11 16 39 -9.2811 -0.2822
11 16 41 30.8804 0.0530
11 16 43 11.6962 0.1269
11 16 45 -29.7660 -0.1119
11 16 47 -4.8244 0.1849
11 16 49 38.5702 -0.1407
11 16 51 13.6748 -0.0486
11 16 53 -9.7202 0.5471
11 16 55 -2.4844 -0.0417
11 17 0 4.8400 -4.4617
11 17 2 -6.0091 0.6882
11 17 4 -46.2961 0.8512
11 17 6 -4.0926 -0.0127
11 17 8 32.8060 -0.2191
11 17 10 -16.7199 -0.9521
11 17 12 -49.3558 -0.1490
11 17 14 -7.0040 0.4631
11 17 16 -17.8529 -0.2281
11 17 18 21.8024 -0.1173
11 17 20 -6.2983 -0.2056
11 17 22 1.3680 0.1077
11 17 24 20.3899 0.2326
11 17 26 -6.0101 -0.3826
11 17 28 8.7653 -0.2728
11 17 30 2.2559 0.0692
11 17 32 -28.1302 0.0231
11 17 34 22.2219 0.2126
11 17 36 -10.6621 -0.2469
11 17 38 45.3770 -0.2141
11 17 40 -18.2546 0.1650
11 17 42 -28.7781 0.0485
11 17 44 0.4627 0.1775
11 17 46 0.7849 -0.0740
11 17 48 -49.1322 -0.3772
11 17 50 -16.1880 -0.0522
11 17 52 22.2651 0.0163
11 17 54 -17.5373 0.0914
11 18 1 -7.3040 3.8145
11 18 3 -18.7820 1.1025
11 18 5 8.3045 -1.0011
11 18 7 -12.0692 -1.5028
11 18 9 -13.9149 -0.3714
11 18 11 -31.0668 0.7196
11 18 13 6.2619 0.8135
11 18 15 -38.5199 0.1370
11 18 17 0.1127 -0.4412
11 18 19 10.3583 -0.1262
11 18 21 -0.6461 0.1179
11 18 23 1.8201 -0.0535
11 18 25 -6.8701 0.0393
11 18 27 -23.8122 -0.0381
11 18 29 -20.1268 -0.0824
11 18 31 31.6113 0.0447
11 18 33 -22.0433 -0.2580
11 18 35 -6.5514 -0.1643
11 18 37 -15.4230 0.0163
11 18 39 -31.4106 -0.0560
11 18 41 13.0597 0.0206
11 18 43 -15.8457 -0.1115
11 18 45 17.3771 -0.2557
11 18 47 10.0906 0.0364
11 18 49 16.5128 -0.1521
11 18 51 5.7835 -0.1037
11 18 53 -2.7458 0.0790
11 19 0 34.3718 6.6164
11 19 2 29.9947 0.3549
11 19 4 5.9222 -2.1603
11 19 6 -24.0076 -0.8373
11 19 8 18.5096 0.7085
11 19 10 33.7791 1.0588
11 19 12 20.5126 0.3069
11 19 14 16.2011 -0.7455
11 19 16 -6.9457 -0.3718
11 19 18 -25.0714 0.4543
11 19 20 13.3919 0.3267
11 19 22 -7.8515 -0.0721
11 19 24 3.2974 -0.2980
11 19 26 53.9458 -0.1749
11 19 28 -19.2411 0.2923
11 19 30 0.3412 0.1173
11 19 32 -20.3663 -0.2059
11 19 34 29.1084 -0.1138
11 19 36 -36.2095 -0.0434
11 19 38 3.3535 0.2510
11 19 40 7.8558 0.2164
11 19 42 -30.2346 -0.3041
11 19 44 -16.6464 -0.0874
11 19 46 -12.7465 0.1962
11 19 48 -11.8288 0.2886
11 19 50 13.4072 0.2078
11 19 52 10.2400 -0.2970
11 20 1 11.5924 -0.5611
11 20 3 8.7495 -0.2383
11 20 5 -4.1375 0.1041
11 20 7 41.0050 0.5616
11 20 9 24.0850 -0.0087
11 20 11 -1.2300 -0.5377
11 20 13 -2.5301 -0.3199
11 20 15 19.4738 -0.0422
11 20 17 -1.0872 0.1045
11 20 19 11.3329 0.2154
11 20 21 -3.8349 -0.1354
11 20 23 -11.2996 -0.1690
11 20 25 -2.0807 -0.0757
11 20 27 -14.0813 -0.1224
11 20 29 -7.2028 0.0297
11 20 31 10.7160 0.0497
11 20 33 27.5295 -0.0107
11 20 35 9.1372 0.1544
11 20 37 -8.8242 0.0337
11 20 39 8.1864 0.0197
11 20 41 -22.1869 0.0991
11 20 43 18.2582 -0.0222
11 20 45 1.4927 0.1864
11 20 47 -31.2508 0.3658
11 20 49 23.0304 -0.0877
11 20 51 -20.0745 -0.1868
11 21 0 -22.8019 -2.2987
11 21 2 -14.0758 -0.3173
11 21 4 7.1204 1.8993
11 21 6 -32.2080 0.9543
11 21 8 -18.8883 -1.7803
11 21 10 12.9903 -1.3055
11 21 12 8.9730 0.5319
11 21 14 -7.1291 0.8539
11 21 16 6.4195 0.4111
11 21 18 -43.3286 -0.7164
11 21 20 16.5215 -0.8878
11 21 22 -66.7796 0.1325
11 21 24 -6.5958 0.5027
11 21 26 4.2422 0.1229
11 21 28 20.8622 -0.2739
11 21 30 -20.2160 -0.3905
11 21 32 -40.4005 0.0516
11 21 34 -15.0151 0.1956
11 21 36 1.7223 -0.1507
11 21 38 -31.3411 -0.1621
11 21 40 39.4128 -0.0367
11 21 42 -8.4038 0.0836
11 21 44 4.1991 0.1754
11 21 46 13.8710 -0.0506
11 21 48 54.7249 -0.0525
11 21 50 -44.3427 0.0895
11 22 1 -0.8892 -2.7553
11 22 3 -8.9594 0.1960
11 22 5 1.3468 0.7801
11 22 7 -6.0367 0.4687
11 22 9 -13.1365 -0.2465
11 22 11 -14.4876 -0.0317
11 22 13 -8.1911 0.6180
11 22 15 9.2727 0.3427
11 22 17 -15.7906 -0.1591
11 22 19 -16.8216 -0.3441
11 22 21 -9.0139 -0.2228
11 22 23 18.0617 0.2474
11 22 25 18.8665 0.1849
11 22 27 -10.6054 -0.1271
11 22 29 -6.9713 -0.1070
11 22 31 8.4815 -0.0632
11 22 33 18.3824 -0.0185
11 22 35 -11.7864 -0.1460
11 22 37 7.8986 -0.2919
11 22 39 -21.0398 -0.1054
11 22 41 -15.3500 0.2516
11 22 43 -27.8596 0.0971
11 22 45 -42.2752 -0.0926
11 22 47 20.7671 -0.0002
11 22 49 -22.8949 0.0644
11 23 0 -24.7872 2.1693
11 23 2 -29.8973 -2.0775
11 23 4 -52.0053 -1.1613
11 23 6 1.6371 0.8180
11 23 8 35.2656 0.7419
11 23 10 4.5600 0.6882
11 23 12 -16.0591 -0.1286
11 23 14 -4.3880 -0.8956
11 23 16 1.3282 0.0060
11 23 18 -34.7651 0.4091
11 23 20 12.6330 0.3231
11 23 22 20.3860 0.0222
11 23 24 -17.0486 -0.5261
11 23 26 -11.4827 -0.1560
11 23 28 47.4629 0.2227
11 23 30 -6.8123 0.2833
11 23 32 9.7005 0.2674
11 23 34 13.5978 -0.0414
11 23 36 0.9341 -0.2324
11 23 38 4.9016 0.0525
11 23 40 7.2044 0.0314
11 23 42 -12.8609 0.1385
11 23 44 33.7423 0.1348
11 23 46 -0.4332 -0.1562
11 23 48 -45.3431 -0.0569
11 24 1 -21.5815 1.2603
11 24 3 -24.8487 -0.5182
11 24 5 -4.2602 -0.6540
11 24 7 14.4416 0.5444
11 24 9 -15.1455 0.4748
11 24 11 1.3805 -0.0607
11 24 13 7.6837 -0.2082
11 24 15 7.0771 -0.2100
11 24 17 -25.7231 0.0945
11 24 19 -5.7096 0.0629
11 24 21 -1.9603 0.1411
11 24 23 -16.0985 0.2449
11 24 25 0.6930 -0.0594
11 24 27 -16.1664 -0.1577
11 24 29 -26.3855 0.0347
11 24 31 -4.0976 0.1039
11 24 33 -44.8964 0.1343
11 24 35 -30.1491 0.0446
11 24 37 -21.5164 0.0319
11 24 39 27.6011 0.0623
11 24 41 -33.2344 -0.0722
11 24 43 -51.9724 0.0529
11 24 45 0.1002 0.0539
11 24 47 14.4290 0.0121
11 25 0 27.1271 0.2548
11 25 2 -23.5817 -1.2238
11 25 4 5.7852 0.2441
11 25 6 13.5908 0.8989
11 25 8 -31.4539 -0.0291
11 25 10 -21.8419 0.1507
11 25 12 -30.8353 0.1271
11 25 14 -24.6515 0.0522
11 25 16 -24.1179 0.2674
11 25 18 -13.6653 -0.2445
11 25 20 -6.3499 -0.1243
11 25 22 2.0394 0.2531
11 25 24 19.6973 0.2190
11 25 26 28.1790 0.2294
11 25 28 -0.3145 -0.0635
11 25 30 43.5519 -0.3734
11 25 32 -1.7043 -0.0693
11 25 34 4.5279 0.0840
11 25 36 -8.5825 0.2277
11 25 38 0.8549 0.2010
11 25 40 -9.7691 -0.1093
11 25 42 -18.9022 -0.0426
11 25 44 22.5997 0.0364
11 25 46 39.7273 -0.0251
11 26 1 -14.1835 1.5470
11 26 3 -18.6093 0.4487
11 26 5 -25.2228 -0.2848
11 26 7 2.4171 -0.2130
11 26 9 3.1748 -0.2063
11 26 11 2.4939 -0.0555
11 26 13 -44.7497 0.1676
11 26 15 6.1330 0.2263
11 26 17 -7.3343 0.2304
11 26 19 -26.3600 -0.1421
11 26 21 -11.6209 -0.3122
11 26 23 -9.3413 -0.1671
11 26 25 -12.5317 0.0361
11 26 27 -13.5067 0.2635
11 26 29 -3.6341 0.0061
11 26 31 -3.8335 -0.2871
11 26 33 -13.7808 -0.1253
11 26 35 -15.8983 -0.0396
11 26 37 14.7457 -0.0427
11 26 39 -14.7403 0.1142
11 26 41 3.8001 -0.2957
11 26 43 30.4551 -0.1705
11 27 0 -41.3525 2.6611
11 27 2 30.6652 0.7902
11 27 4 -20.8307 0.3552
11 27 6 -8.5631 -0.4391
11 27 8 -6.5253 -1.0018
11 27 12 2.9064 0.3855
11 27 14 -5.9509 0.4385
11 27 16 -11.2952 0.3635
11 27 18 12.5312 -0.2578
11 27 20 -5.6923 -0.2043
11 27 22 -25.5264 -0.1413
11 27 24 -27.1447 0.0195
11 27 26 1.7943 0.2110
11 27 28 -33.5202 0.0798
11 27 30 -26.7802 -0.0797
11 27 32 20.8541 0.1250
11 27 34 1.4218 0.0260
11 27 36 20.2118 -0.1164
11 27 38 -33.2532 -0.1943
11 27 40 -27.2528 0.0115
11 27 42 -6.4485 0.1808
11 28 1 -18.3492 -4.1226
11 28 3 -15.5218 -0.2784
11 28 5 3.4736 1.0701
11 28 7 -1.6759 0.5498
11 28 9 -28.5946 -0.2642
11 28 11 8.8786 -0.3255
11 28 13 -35.5219 0.0755
11 28 15 -12.3582 0.1478
11 28 17 3.6909 -0.0830
11 28 19 -12.1694 -0.3004
11 28 21 -1.1701 0.0055
11 28 23 -4.8964 0.3043
11 28 25 -23.1034 0.0881
11 28 27 6.3877 -0.0506
11 28 29 8.1986 -0.1333
11 28 31 -33.9931 0.2738
11 28 33 9.4239 0.5395
11 28 35 -5.6269 -0.0347
11 28 37 44.8925 -0.2701
11 28 39 -27.5125 0.0992
11 28 41 -4.7475 0.2649
11 29 0 32.9730 -1.4114
11 29 2 -12.3627 -1.0244
11 29 4 13.4150 -0.1838
11 29 6 -5.2487 0.5379
11 29 8 3.5299 0.7094
11 29 10 8.4032 0.3961
11 29 12 -18.6939 -0.4033
11 29 14 -16.2357 -0.5592
11 29 16 -3.8369 -0.0797
11 29 18 5.8233 0.1943
11 29 20 25.9765 0.3656
11 29 22 44.8067 -0.0893
11 29 24 -2.5858 -0.3753
11 29 26 -68.2142 -0.1087
11 29 28 -0.1455 -0.0195
11 29 30 -6.3516 0.1716
11 29 32 6.0416 0.1090
11 29 34 -9.4968 0.0797
11 29 36 5.0593 0.0103
11 29 38 1.8700 0.0842
11 30 1 -27.4224 3.8712
11 30 3 -8.4519 -0.1053
11 30 5 -19.1215 -1.0982
11 30 7 -15.7833 -0.2906
11 30 9 -11.7811 0.4967
11 30 11 -47.8889 0.1556
11 30 13 -20.1517 -0.4015
11 30 15 -15.2617 -0.3009
11 30 17 -16.6286 0.2856
11 30 19 -17.7638 0.4656
11 30 21 -9.6491 0.0126
11 30 23 -5.8175 -0.3648
11 30 25 -21.1329 -0.2740
11 30 27 -7.4125 0.1831
11 30 29 -20.3000 0.1852
11 30 31 -15.2384 0.0280
11 30 33 8.1502 -0.0991
11 30 35 -24.5860 -0.2042
11 30 37 33.8119 0.0471
11 31 0 7.7511 -1.4336
11 31 2 -0.0565 -0.3656
11 31 4 17.5654 0.2954
11 31 6 -2.5120 0.2325
11 31 8 12.4013 0.0818
11 31 10 -9.8887 -0.1323
11 31 12 0.5790 -0.1216
11 31 14 -16.1426 0.1634
11 31 16 -2.2549 0.2079
11 31 18 -22.8241 0.1811
11 31 20 2.0082 0.0003
11 31 22 -20.8766 -0.0509
11 31 24 0.7714 0.0719
11 31 26 2.8150 0.2054
11 31 28 -46.2417 -0.0146
11 31 30 6.6797 -0.1621
11 31 32 35.0177 -0.0859
11 31 34 -23.2440 -0.0122
11 32 1 22.4434 -2.5550
11 32 3 -1.0306 0.0272
11 32 5 -5.5902 1.0215
11 32 7 -3.7451 0.3649
11 32 9 -4.2729 -0.3092
11 32 11 -3.0585 -0.2495
11 32 15 -19.0545 0.1778
11 32 17 -15.2936 -0.1661
11 32 19 -5.4734 -0.1864
11 32 21 46.3571 -0.0163
11 32 23 -23.5326 0.1530
11 32 25 12.7509 0.0697
11 32 27 29.9634 -0.2186
11 32 29 -9.1273 -0.1830
11 32 31 -0.8198 -0.0462
11 33 0 22.2262 2.6942
11 33 2 5.6463 0.9517
11 33 4 6.7255 -0.2954
11 33 6 1.7470 -0.5921
11 33 8 3.8539 -0.2664
11 33 10 -20.1835 0.0489
11 33 12 28.1965 0.2756
11 33 14 -16.0645 0.0094
11 33 16 15.9230 -0.4823
11 33 18 6.4798 -0.3878
11 33 20 -12.0570 0.0276
11 33 22 -23.7499 0.3209
11 33 24 -24.5526 0.1103
11 33 26 -1.8885 -0.2388
11 33 28 6.6805 -0.0222
11 33 30 -31.4323 0.0280
11 34 1 1.6655 1.1304
11 34 3 -29.8690 -0.1527
11 34 5 -25.2965 -0.4738
11 34 7 29.6400 0.0135
11 34 9 -6.7836 0.4285
11 34 11 4.7894 0.5798
11 34 13 8.5606 0.3113
11 34 15 34.3639 0.0926
11 34 17 -42.0322 0.2259
11 34 19 86.8414 0.3613
11 34 21 -41.0291 0.3957
11 34 23 -33.8957 0.3152
11 34 25 20.0478 0.1746
11 35 0 0.8449 -0.7596
11 35 2 5.1670 -0.0328
11 35 4 6.8663 0.1573
11 35 6 -26.5563 0.3647
11 35 8 -0.3016 0.0910
11 35 10 -14.8556 -0.1676
11 35 12 21.3239 -0.0883
11 35 14 -13.8577 0.1285
11 35 16 -29.5920 0.4420
11 35 18 33.8310 0.5402
11 35 20 -0.8150 0.1478
11 35 22 20.5549 -0.3480
11 36 1 5.9708 1.0268
11 36 3 -20.8355 0.2606
11 36 5 10.5936 -0.2780
11 36 7 -33.4537 -0.1570
11 36 9 39.1831 -0.0254
11 36 11 35.8995 -0.2060
11 36 13 -40.9000 -0.1953
11 36 15 11.4983 0.0194
11 37 0 18.2696 -0.5949
11 37 2 -34.9350 -0.5039
11 37 4 -7.1831 -0.2136
11 37 6 -7.0602 0.4124
11 37 8 -22.2201 0.6362
11 37 10 -18.6914 0.2351
11 37 12 -14.5964 -0.3944
12 1 1 -7.3290 -0.8012
12 1 3 -40.0549 0.1100
12 1 5 -29.2054 -0.3617
12 1 7 49.9961 1.3944
12 1 9 -13.8457 0.2858
12 1 11 30.2396 -0.2546
12 1 13 23.6163 0.7202
12 1 15 24.2652 -0.0803
12 1 17 11.7744 -0.0646
12 1 19 16.0122 0.2099
12 1 21 8.2053 -0.2764
12 1 23 -17.1412 0.3558
12 1 25 -16.0833 0.1181
12 1 27 -23.2206 -0.2890
12 1 29 1.1092 0.2204
12 1 31 -16.4604 -0.1916
12 1 33 -23.1678 -0.0101
12 1 35 -33.9514 0.2335
12 1 37 -41.1396 -0.1413
12 1 39 -49.3120 0.1781
12 1 41 -19.0398 -0.0335
12 1 43 18.3548 -0.1807
12 1 45 -20.3159 0.2407
12 1 47 -14.8788 -0.0787
12 1 49 4.3793 0.0218
12 1 51 0.8967 0.0282
12 1 53 -2.9986 -0.1102
12 1 55 -7.8624 0.3258
12 1 57 -2.3498 -0.1860
12 1 59 17.5040 -0.0188
12 1 61 -13.0861 0.1875
12 2 0 -47.2060 4.1387
12 2 2 21.3254 -5.2195
12 2 4 1.9359 -0.8035
12 2 6 -27.2823 2.6771
12 2 8 36.5056 -0.2201
12 2 10 -76.2936 1.3173
12 2 12 -74.0845 0.3596
12 2 14 -124.2594 -1.7242
12 2 16 207.4741 0.4300
12 2 18 46.3283 0.1047
12 2 20 -4.2259 0.0739
12 2 22 26.1723 0.6402
12 2 24 11.7950 -0.4343
12 2 26 10.8456 0.1393
12 2 28 10.6643 0.2857
12 2 30 22.8939 -0.1876
12 2 32 20.9822 0.2341
12 2 34 28.0537 -0.1316
12 2 36 10.4296 -0.0317
12 2 38 32.3233 0.3712
12 2 40 17.3428 -0.0131
12 2 42 -20.5627 0.0856
12 2 44 -2.3826 -0.1301
12 2 46 8.1538 -0.1149
12 2 48 -19.6003 0.2891
12 2 50 16.4640 -0.0696
12 2 52 25.9915 -0.0662
12 2 54 -7.6813 0.0950
12 2 56 -16.2074 -0.0646
12 2 58 -71.8167 0.2842
12 2 60 -15.6551 -0.1152
12 3 1 54.7383 -0.0434
12 3 3 -45.7917 0.5023
12 3 5 2.9611 -0.0432
12 3 7 35.5451 1.0295
12 3 9 37.1039 -0.3460
12 3 11 2.8972 -0.4884
12 3 13 122.8695 1.0645
12 3 15 -23.5260 0.5274
12 3 17 -27.3476 0.1075
12 3 19 41.0718 -0.2775
12 3 21 22.7391 -0.6328
12 3 23 -28.1986 0.5223
12 3 25 33.4396 0.3257
12 3 27 -2.8799 -0.2089
12 3 29 -3.9235 0.1627
12 3 31 14.6843 -0.2070
12 3 33 16.1086 -0.0680
12 3 35 14.8010 0.0501
12 3 37 -1.0222 -0.4009
12 3 39 -25.2587 0.1474
12 3 41 24.0841 0.0902
12 3 43 -9.1523 -0.1148
12 3 45 -13.6616 0.0920
12 3 47 0.6952 -0.3029
12 3 49 -1.5853 -0.0669
12 3 51 2.8666 0.1955
12 3 53 -5.7567 -0.0585
12 3 55 -8.2342 0.1810
12 3 57 -18.0196 -0.2404
12 3 59 2.3777 -0.1229
12 3 61 22.9611 0.2488
12 4 0 -25.6384 5.1010
12 4 2 -9.4738 -1.2548
12 4 4 4.0896 1.7113
12 4 6 29.5945 1.8572
12 4 8 -133.7281 -2.7472
12 4 10 -11.9579 -0.8708
12 4 12 19.2580 1.2984
12 4 14 9.2447 1.1557
12 4 16 56.7107 1.3009
12 4 18 -66.7633 -1.0346
12 4 20 -18.9677 -1.1781
12 4 22 22.5249 0.4903
12 4 24 -9.8525 0.4534
12 4 26 -19.7428 0.3716
12 4 28 46.2954 -0.2500
12 4 30 1.1223 -0.6096
12 4 32 -34.4648 0.2449
12 4 34 0.1585 0.1249
12 4 36 40.5212 -0.1002
12 4 38 4.7737 -0.0615
12 4 40 30.5558 -0.2302
12 4 42 -8.0085 0.2279
12 4 44 -9.1405 0.1685
12 4 46 -5.3791 -0.1699
12 4 48 -10.6655 -0.0861
12 4 50 15.4416 -0.1783
12 4 52 -23.1162 0.2639
12 4 54 25.8485 0.3313
12 4 56 -45.6646 -0.2981
12 4 58 10.6912 -0.1375
12 4 60 -14.0597 -0.1890
12 5 1 -8.0200 0.4000
12 5 3 0.1553 -0.1252
12 5 5 5.5210 -0.2503
12 5 7 11.9037 1.0153
12 5 9 -9.8764 0.0875
12 5 11 -66.2783 -0.4600
12 5 13 13.5379 0.0201
12 5 15 -43.6287 -0.1717
12 5 17 -15.1452 0.3013
12 5 19 -13.9299 0.3708
12 5 21 3.3173 -0.0502
12 5 23 -31.0532 0.2604
12 5 25 -4.7942 -0.1391
12 5 27 1.2588 -0.2578
12 5 29 -13.5360 0.2008
12 5 31 -5.6703 0.0571
12 5 33 -3.2708 0.1622
12 5 35 31.2087 0.1442
12 5 37 5.9418 -0.1524
12 5 39 3.1997 0.2262
12 5 41 42.7011 -0.0395
12 5 43 -10.8301 -0.1770
12 5 45 4.7974 0.1378
12 5 47 10.0646 -0.0161
12 5 49 -11.0950 0.1382
12 5 51 24.6809 -0.0050
12 5 53 1.0189 -0.2526
12 5 55 -7.2164 0.0364
12 5 57 -16.5125 -0.1455
12 5 59 -21.8362 0.0884
12 6 0 86.0706 7.9069
12 6 2 35.1199 -1.9130
12 6 4 -76.0888 -2.6887
12 6 6 16.0379 0.5891
12 6 8 51.2267 1.4617
12 6 10 18.9067 1.6086
12 6 12 25.8933 -0.2870
12 6 14 -15.2189 -1.6956
12 6 16 -13.9101 -0.0345
12 6 18 -11.4911 1.0109
12 6 20 -72.0625 0.9779
12 6 22 10.6692 -0.0726
12 6 24 -19.4108 -0.9254
12 6 26 -21.8550 -0.1265
12 6 28 47.5358 0.5031
12 6 30 -21.6323 0.3453
12 6 32 9.8906 0.1533
12 6 34 -2.5803 -0.2924
12 6 36 -17.2242 -0.0563
12 6 38 -7.1741 0.3099
12 6 40 34.6756 0.0779
12 6 42 25.3155 -0.0624
12 6 44 9.8907 -0.2066
12 6 46 11.2437 -0.0196
12 6 48 -17.4948 0.3341
12 6 50 -8.9581 -0.0077
12 6 52 -0.4312 -0.2179
12 6 54 -7.5715 -0.1850
12 6 56 3.8477 -0.1604
12 6 58 14.2161 0.3503
12 6 60 -7.5174 0.0604
12 7 1 36.1222 -1.5595
12 7 3 -8.3253 -0.3913
12 7 5 -14.7370 0.3493
12 7 7 31.4293 0.6390
12 7 9 -43.2812 0.1796
12 7 11 11.5000 -0.1565
12 7 13 14.7467 -0.2322
12 7 15 3.3361 -0.1563
12 7 17 39.1144 0.2241
12 7 19 76.7354 0.1244
12 7 21 23.7248 -0.0963
12 7 23 1.1279 -0.0491
12 7 25 68.1999 -0.0449
12 7 27 -26.3822 0.0446
12 7 29 12.7925 0.0185
12 7 31 18.9347 -0.0914
12 7 33 -30.9913 0.0592
12 7 35 9.8038 0.1108
12 7 37 -1.4513 0.0349
12 7 39 4.3056 0.0715
12 7 41 7.7152 0.0107
12 7 43 4.3081 0.0016
12 7 45 -10.4106 0.0730
12 7 47 -18.2583 -0.0677
12 7 49 2.2083 0.0549
12 7 51 -7.8552 0.0021
12 7 53 36.5211 0.0146
12 7 55 9.9540 0.1243
12 7 57 -32.1851 -0.0781
12 7 59 3.9848 -0.0381
12 8 0 126.9801 -8.3900
12 8 2 -41.5193 -0.9187
12 8 4 -45.0951 2.2210
12 8 6 45.9232 1.2647
12 8 8 -15.4273 -0.5457
12 8 10 47.6970 -1.2514
12 8 12 12.7500 -0.2347
12 8 14 -21.9946 0.9287
12 8 16 -22.9783 0.2741
12 8 18 -20.2512 -0.3631
12 8 20 -18.6952 -0.3121
12 8 22 11.8915 -0.0043
12 8 24 -21.5337 0.4991
12 8 26 -5.6416 0.2921
12 8 28 22.8328 -0.3672
12 8 30 -3.0309 -0.3611
12 8 32 -21.8680 0.0142
12 8 34 44.7442 0.2787
12 8 36 11.5118 0.2095
12 8 38 -64.2554 -0.2194
12 8 40 -3.6445 -0.2430
12 8 42 24.8750 0.0641
12 8 44 -7.1235 0.1419
12 8 46 -20.0823 0.0205
12 8 48 25.4812 -0.1633
12 8 50 -17.1886 -0.0549
12 8 52 -6.4316 0.1760
12 8 54 -32.7588 0.1425
12 8 56 -4.0370 -0.0111
12 8 58 0.1513 -0.2060
12 9 1 -28.9993 2.5760
12 9 3 23.4425 0.7941
12 9 5 -48.0737 -0.2658
12 9 7 -41.0488 -1.3664
12 9 9 -9.0068 -0.4631
12 9 11 -47.2801 0.5874
12 9 13 -7.8072 0.3959
12 9 15 -27.8976 0.2764
12 9 17 18.2619 0.0781
12 9 19 23.2281 -0.2778
12 9 21 -14.5512 -0.1329
12 9 23 -33.7277 -0.1870
12 9 25 -66.3073 0.0856
12 9 27 59.5989 0.2806
12 9 29 -21.2724 -0.1542
12 9 31 -24.7622 -0.1314
12 9 33 -18.9871 0.0186
12 9 35 -25.9769 -0.0273
12 9 37 23.3879 0.0405
12 9 39 -2.5628 -0.0711
12 9 41 28.3456 -0.0262
12 9 43 -0.1512 0.0812
12 9 45 20.0706 -0.0376
12 9 47 8.2354 -0.0912
12 9 49 -19.1879 -0.0158
12 9 51 0.2524 0.0251
12 9 53 29.3575 0.0460
12 9 55 -7.0316 -0.0113
12 9 57 13.3976 -0.1281
12 9 59 -6.7122 -0.0594
12 10 0 32.4288 1.6315
12 10 2 -34.9581 3.2854
12 10 4 -25.1629 -0.4585
12 10 6 1.6994 -2.4923
12 10 8 -25.8527 0.1739
12 10 10 45.2464 0.3945
12 10 12 11.1624 0.1115
12 10 14 -12.0021 0.1666
12 10 16 -12.9647 -0.7659
12 10 18 5.6455 0.0956
12 10 20 2.6925 0.2454
12 10 22 53.5638 -0.4016
12 10 24 65.6753 -0.1654
12 10 26 -65.5826 -0.0820
12 10 28 -13.4759 0.0354
12 10 30 -26.1893 0.1299
12 10 32 -3.2748 -0.1282
12 10 34 15.0144 -0.0272
12 10 36 -0.4723 0.0026
12 10 38 -39.1164 -0.0398
12 10 40 -36.9390 0.1868
12 10 42 0.6894 0.0556
12 10 44 15.1504 -0.0131
12 10 46 14.0894 -0.0414
12 10 48 -29.0247 -0.0486
12 10 50 8.8460 0.1736
12 10 52 20.4145 0.0744
12 10 54 4.8095 -0.1098
12 10 56 1.6891 0.0576
12 10 58 11.9161 -0.0292
12 11 1 -7.4934 -3.6762
12 11 3 69.9550 -0.5782
12 11 5 58.2976 1.1210
12 11 7 10.4750 -0.0030
12 11 9 -51.6010 -0.0413
12 11 11 2.5863 -0.0500
12 11 13 5.0725 -0.8648
12 11 15 -23.3421 -0.3060
12 11 17 -10.8038 0.0801
12 11 19 20.0371 0.0843
12 11 21 -71.8044 0.4477
12 11 23 -8.4194 -0.0874
12 11 25 -68.5342 -0.0680
12 11 27 -14.9674 0.1754
12 11 29 47.6240 -0.1146
12 11 31 -12.7242 0.1582
12 11 33 -11.4831 0.1899
12 11 35 -11.9227 0.0202
12 11 37 8.5875 0.0492
12 11 39 -9.3270 -0.1086
12 11 41 13.8530 0.0424
12 11 43 -24.1235 0.2150
12 11 45 -11.2852 -0.0226
12 11 47 10.5865 0.1665
12 11 49 31.7926 0.0148
12 11 51 -12.2840 -0.0213
12 11 53 43.9678 0.1767
12 11 55 4.3570 -0.3049
12 11 57 -14.1416 -0.0029
12 12 0 -21.6275 0.7533
12 12 2 29.9240 2.7483
12 12 4 -36.4789 -1.0528
12 12 6 -55.7863 -2.1261
12 12 8 4.5022 1.2284
12 12 10 -4.4567 0.1857
12 12 12 30.7314 -0.3922
12 12 14 -7.9337 0.2477
12 12 16 18.5345 -0.3799
12 12 18 9.6389 0.3835
12 12 20 -36.0729 0.2055
12 12 22 5.8080 -0.3671
12 12 24 -15.6439 0.0649
12 12 26 9.1783 -0.0093
12 12 28 -31.4820 0.3197
12 12 30 -8.3579 0.3330
12 12 32 5.6163 -0.3772
12 12 34 -7.6858 -0.1436
12 12 36 16.2038 0.1330
12 12 38 0.0782 0.0343
12 12 40 3.0890 0.1568
12 12 42 -3.8702 -0.2451
12 12 44 27.4777 -0.1059
12 12 46 6.5457 0.1467
12 12 48 4.1505 -0.0823
12 12 50 -1.1940 0.0251
12 12 52 7.9115 -0.1868
12 12 54 0.5644 -0.2377
12 12 56 20.8106 0.2307
12 12 58 22.7921 0.1205
12 13 1 43.7676 7.0523
12 13 3 21.5521 0.3573
12 13 5 50.5853 -1.8291
12 13 7 40.9153 -1.6485
12 13 9 40.2647 0.4173
12 13 11 -42.8866 0.6890
12 13 13 27.0481 -0.6150
12 13 15 23.8385 -0.2758
12 13 17 8.7070 -0.0439
12 13 19 47.0477 -0.0172
12 13 21 48.6237 0.0122
12 13 23 -21.0674 -0.6110
12 13 25 36.9470 -0.1762
12 13 27 -12.3266 0.2958
12 13 29 33.1816 0.1007
12 13 31 10.9969 -0.0018
12 13 33 12.6010 -0.3964
12 13 35 -10.5080 -0.1942
12 13 37 -1.9247 0.3177
12 13 39 -19.7663 0.0029
12 13 41 22.7101 -0.0931
12 13 43 -36.7021 -0.2073
12 13 45 12.2188 -0.2889
12 13 47 -50.2888 0.2295
12 13 49 22.7450 -0.0184
12 13 51 -19.3363 -0.1981
12 13 53 11.3099 0.2344
12 13 55 -32.9110 -0.1736
12 13 57 -1.1746 0.0955
12 14 0 -80.9538 -12.8006
12 14 2 4.8641 0.4667
12 14 4 24.8996 2.2294
12 14 6 -26.0962 0.1114
12 14 8 2.6822 0.2474
12 14 10 -10.9739 -1.3742
12 14 12 -6.0664 -0.7285
12 14 14 -12.3769 0.6756
12 14 16 -18.2572 -0.2056
12 14 18 30.1707 -0.0047
12 14 20 25.8587 -0.0386
12 14 22 3.2075 -0.0440
12 14 24 -9.3532 0.3016
12 14 26 -7.5340 -0.3651
12 14 28 43.7457 -0.3642
12 14 30 29.8301 0.1070
12 14 32 -21.8637 0.0722
12 14 34 -15.8125 0.3722
12 14 36 -21.7711 -0.0102
12 14 38 0.8805 -0.4360
12 14 40 20.4987 -0.0362
12 14 42 1.6719 0.0894
12 14 44 19.8870 0.2318
12 14 46 -4.9778 0.1560
12 14 48 -2.6089 -0.2784
12 14 50 20.9104 -0.0031
12 14 52 4.5383 0.0302
12 14 54 -5.8778 -0.0366
12 14 56 -7.2139 0.0897
12 15 1 -22.1499 -8.3932
12 15 3 74.2423 -0.3541
12 15 5 -38.0803 2.5876
12 15 7 -45.6850 0.5694
12 15 9 18.7471 -0.6015
12 15 11 13.8586 -0.5547
12 15 13 -0.8995 0.0028
12 15 15 51.7970 0.5721
12 15 17 13.9094 -0.0873
12 15 19 -2.4074 -0.2664
12 15 21 -40.3712 0.2561
12 15 23 -20.1272 0.2452
12 15 25 -7.6097 0.2721
12 15 27 -10.7824 -0.2388
12 15 29 -18.3264 -0.4427
12 15 31 -2.4534 0.2928
12 15 33 7.7851 0.3674
12 15 35 -5.3791 0.1820
12 15 37 -17.4933 0.0231
12 15 39 -8.1287 -0.4273
12 15 41 0.3914 0.2260
12 15 43 -21.6617 0.4735
12 15 45 20.2803 0.0409
12 15 47 -7.6239 0.0470
12 15 49 31.5897 -0.3211
12 15 51 -47.2155 -0.1692
12 15 53 12.3953 0.4366
12 15 55 -11.5433 -0.2360
12 16 0 11.1502 3.4242
12 16 2 -22.0628 1.7351
12 16 4 -1.6814 -1.8305
12 16 6 -28.9230 -1.8140
12 16 8 -20.5329 0.9802
12 16 10 21.5000 0.8329
12 16 12 17.7304 0.1494
12 16 14 -33.9408 -0.3718
12 16 16 15.8013 -0.8956
12 16 18 20.0244 0.0646
12 16 20 -20.0284 0.2766
12 16 22 27.7082 0.1185
12 16 24 -17.9586 -0.0028
12 16 26 -10.5862 -0.2846
12 16 28 22.8024 0.1409
12 16 30 -29.4933 0.2297
12 16 32 7.2066 -0.3762
12 16 34 -20.2555 -0.1680
12 16 36 -7.7902 -0.0964
12 16 38 8.4067 0.2019
12 16 40 25.6292 0.2878
12 16 42 32.9401 -0.2009
12 16 44 11.8117 -0.1129
12 16 46 -19.5927 0.0042
12 16 48 10.8721 -0.0533
12 16 50 -9.0008 0.1283
12 16 52 30.7359 -0.0535
12 16 54 -6.2517 -0.1000
12 17 1 -4.3417 7.8686
12 17 3 -8.3854 0.1671
12 17 5 -42.0182 -2.6853
12 17 7 -34.3500 -1.5306
12 17 9 -30.6922 0.8377
12 17 11 -5.2108 0.9819
12 17 13 7.5381 -0.2641
12 17 15 -15.5394 -0.8506
12 17 17 -29.7633 -0.5311
12 17 19 -32.9208 0.2395
12 17 21 -29.2474 0.2298
12 17 23 -7.3193 -0.3962
12 17 25 -3.3651 -0.1504
12 17 27 1.7887 0.1770
12 17 29 -8.4200 0.1282
12 17 31 29.5208 -0.0023
12 17 33 -13.6947 -0.5446
12 17 35 -14.4462 -0.3432
12 17 37 -2.8639 0.2615
12 17 39 -4.8306 0.1643
12 17 41 -7.1011 0.0014
12 17 43 6.4687 -0.3099
12 17 45 3.3709 -0.3194
12 17 47 -3.3815 0.3393
12 17 49 7.6700 0.1311
12 17 51 26.6210 -0.1254
12 17 53 -13.5701 -0.0751
12 18 0 8.0211 1.0717
12 18 2 21.4254 1.6382
12 18 4 -11.4458 0.4749
12 18 6 0.8153 -0.7310
12 18 8 -3.8900 -0.9197
12 18 10 0.8136 -0.5032
12 18 12 42.1528 0.5367
12 18 14 20.8535 0.7224
12 18 16 9.6420 0.1274
12 18 18 10.1447 -0.3563
12 18 20 16.7249 -0.6878
12 18 22 -6.5800 -0.2614
12 18 24 8.4522 0.3362
12 18 26 11.7316 0.2413
12 18 28 -0.8037 0.1299
12 18 30 4.1244 -0.0951
12 18 32 -24.0316 -0.1456
12 18 34 30.9780 0.1967
12 18 36 -9.7638 -0.0281
12 18 38 -12.3360 -0.0461
12 18 40 25.2549 0.1642
12 18 42 30.2699 -0.1734
12 18 44 -53.4321 -0.0044
12 18 46 -13.8373 0.1119
12 18 48 -1.4762 -0.0285
12 18 50 -16.5556 -0.0588
12 18 52 -8.5935 -0.3330
12 19 1 -21.5241 -5.1960
12 19 3 -4.1656 -0.0128
12 19 5 43.9499 1.6614
12 19 7 0.4701 0.6644
12 19 9 6.5825 -0.6401
12 19 11 -1.8508 -0.7372
12 19 13 -25.8822 0.0094
12 19 15 13.6862 0.3514
12 19 17 -39.8524 0.0482
12 19 19 27.3659 -0.0727
12 19 21 54.4344 -0.2293
12 19 23 -15.2995 -0.1472
12 19 25 7.3222 0.1120
12 19 27 18.1235 -0.0147
12 19 29 10.9585 -0.1336
12 19 31 14.3129 0.0908
12 19 33 8.7079 0.1039
12 19 35 -8.8437 0.1242
12 19 37 0.6858 -0.0839
12 19 39 -6.6495 -0.1516
12 19 41 -3.6820 0.1712
12 19 43 -10.1012 0.1952
12 19 45 30.3479 0.0868
12 19 47 14.5170 0.2043
12 19 49 -6.2136 -0.1984
12 19 51 34.8104 -0.0099
12 20 0 5.5794 -5.4695
12 20 2 0.3475 -2.1707
12 20 4 0.8410 0.4649
12 20 6 11.5498 1.5400
12 20 8 -37.1649 0.6749
12 20 10 -29.3127 -0.2040
12 20 12 32.4111 -0.6171
12 20 14 2.3395 -0.6943
12 20 16 14.1005 -0.0298
12 20 18 -21.7415 0.4399
12 20 20 7.1893 0.4184
12 20 22 -7.7555 0.1560
12 20 24 23.2963 -0.2389
12 20 26 -27.4967 -0.5317
12 20 28 3.4030 -0.2100
12 20 30 3.4426 0.0985
12 20 32 -7.8130 0.1949
12 20 34 0.3987 0.0132
12 20 36 -3.1800 -0.2196
12 20 38 0.4757 -0.1651
12 20 40 -4.0544 0.0740
12 20 42 34.6116 0.0608
12 20 44 7.6876 0.0365
12 20 46 3.6226 -0.0840
12 20 48 -8.6175 -0.0179
12 20 50 -2.9847 0.2190
12 21 1 9.9481 0.3748
12 21 3 -38.6442 0.0034
12 21 5 -0.2780 -0.1863
12 21 7 17.1353 0.0017
12 21 9 -27.1754 -0.0364
12 21 11 -34.6126 0.1785
12 21 13 -23.1896 0.4879
12 21 15 0.8679 0.2159
12 21 17 -8.4061 -0.2881
12 21 19 6.4565 -0.2218
12 21 21 27.9668 0.1158
12 21 23 27.7750 0.4029
12 21 25 -4.5372 0.1337
12 21 27 -8.6396 -0.2951
12 21 29 11.2639 -0.2311
12 21 31 21.4534 0.0382
12 21 33 24.0373 0.1037
12 21 35 -20.3324 0.0120
12 21 37 -23.5530 -0.1595
12 21 39 6.5057 -0.1643
12 21 41 7.2368 0.0311
12 21 43 -20.4844 -0.0713
12 21 45 -12.6018 -0.1810
12 21 47 13.4985 0.0790
12 21 49 -4.1792 -0.1127
12 22 0 -20.4425 3.6021
12 22 2 -2.5470 0.0501
12 22 4 -14.6330 -0.4230
12 22 6 -37.9343 -0.1412
12 22 8 -1.9821 -0.5209
12 22 10 7.4780 0.1095
12 22 12 17.3660 0.5998
12 22 14 55.3664 0.2937
12 22 16 -30.6669 0.0289
12 22 18 57.9400 -0.4301
12 22 20 -23.0428 -0.3767
12 22 22 9.2706 0.1678
12 22 24 -31.8586 0.3528
12 22 26 4.5932 0.2568
12 22 28 10.3110 -0.0809
12 22 30 17.6103 -0.2053
12 22 32 9.1421 -0.0384
12 22 34 8.2656 0.0523
12 22 36 26.8226 -0.0337
12 22 38 17.7339 0.0174
12 22 40 -22.8673 -0.0813
12 22 42 18.2552 0.0337
12 22 44 -55.9040 0.1717
12 22 46 44.0523 0.0148
12 22 48 0.7982 0.0529
12 23 1 11.0542 2.7138
12 23 3 -27.6655 -0.2342
12 23 5 15.7457 -0.9043
12 23 7 -26.4876 0.1093
12 23 9 -36.2881 0.4817
12 23 11 -13.9464 -0.0013
12 23 13 -20.0638 -0.5168
12 23 15 -10.1301 -0.4403
12 23 17 -11.9261 0.2281
12 23 19 13.0677 0.4231
12 23 21 -1.4161 0.0817
12 23 23 2.6520 -0.3212
12 23 25 19.2237 -0.2912
12 23 27 -13.9611 0.1722
12 23 29 -1.6586 0.3744
12 23 31 22.1325 0.1022
12 23 33 -6.7020 -0.2270
12 23 35 21.2085 -0.0926
12 23 37 -21.4988 0.2803
12 23 39 27.3505 0.1551
12 23 41 -10.5653 -0.0953
12 23 43 18.1378 -0.0687
12 23 45 -11.5540 -0.1716
12 23 47 35.5183 0.0204
12 24 0 19.0512 2.8176
12 24 2 -26.0897 -0.1471
12 24 4 -1.9341 -0.4239
12 24 6 -0.9949 0.1646
12 24 8 -6.7585 0.0688
12 24 10 -1.0177 0.2502
12 24 12 -15.4138 -0.1733
12 24 14 11.5192 -0.3249
12 24 16 5.0044 0.1762
12 24 18 5.8827 0.2453
12 24 20 -4.3896 0.1216
12 24 22 15.1322 -0.0814
12 24 24 -13.9184 -0.1686
12 24 26 27.1874 0.1131
12 24 28 8.8158 0.1393
12 24 30 13.8953 -0.0155
12 24 32 2.8179 -0.0742
12 24 34 -20.9808 -0.0888
12 24 36 -23.9412 0.1157
12 24 38 8.4295 0.2175
12 24 40 17.0828 -0.1924
12 24 42 -33.3439 -0.3669
12 24 44 -4.1145 -0.2198
12 24 46 -11.6353 -0.0459
12 25 1 14.5037 -3.8227
12 25 3 0.8910 0.1130
12 25 5 8.5378 1.2810
12 25 7 -4.5329 0.4106
12 25 9 7.9103 -0.5851
12 25 11 9.6743 -0.1855
12 25 13 19.4160 0.7160
12 25 15 -4.1473 0.7608
12 25 17 -17.7287 0.0133
12 25 19 6.4772 -0.6245
12 25 21 3.4097 -0.0924
12 25 23 12.7876 0.5345
12 25 25 -6.2922 0.4351
12 25 27 -2.0828 0.0049
12 25 29 4.5324 -0.4196
12 25 31 -6.6678 -0.1613
12 25 33 12.2661 0.2560
12 25 35 25.0030 0.2312
12 25 37 27.9673 -0.0337
12 25 39 19.9487 -0.1522
12 25 41 8.3084 -0.1291
12 25 43 -1.6854 0.2689
12 25 45 28.0475 0.1489
12 26 0 -11.2875 -1.9390
12 26 2 24.0887 -0.2484
12 26 4 -42.3518 1.0430
12 26 6 18.3026 0.3170
12 26 8 27.1404 -0.8709
12 26 10 7.7189 -0.4112
12 26 12 31.1957 0.1386
12 26 14 11.5281 0.4726
12 26 16 4.3548 0.2980
12 26 18 1.0509 -0.3062
12 26 20 20.6000 -0.2645
12 26 22 1.3340 -0.0146
12 26 24 35.4388 0.2434
12 26 26 -11.6014 0.1811
12 26 28 28.4158 -0.0608
12 26 30 38.9538 -0.0868
12 26 32 -21.0823 0.2738
12 26 34 16.9777 0.1881
12 26 36 13.5815 0.0328
12 26 38 26.4874 -0.1189
12 26 40 12.0854 0.0019
12 26 42 27.7043 0.2889
12 26 44 -10.1827 0.0230
12 27 1 20.2843 4.1553
12 27 3 14.8467 0.6652
12 27 5 5.2303 -1.0145
12 27 7 3.5140 -0.6713
12 27 9 11.7372 0.0207
12 27 11 -7.1803 0.1290
12 27 13 16.4070 -0.1881
12 27 15 11.4003 -0.1677
12 27 17 -4.3074 0.2117
12 27 19 11.5956 0.3043
12 27 21 18.7538 0.0308
12 27 23 -5.7455 -0.4092
12 27 25 8.0354 -0.3305
12 27 27 14.4990 0.2596
12 27 29 -24.3705 0.3211
12 27 31 4.5731 0.1096
12 27 33 -36.0094 -0.0789
12 27 35 -20.2817 -0.2367
12 27 37 -82.0133 0.0054
12 27 39 19.0196 0.3540
12 27 41 28.8951 0.1654
12 28 0 -38.7776 -0.2736
12 28 2 -8.3464 -0.8507
12 28 4 10.2026 -0.5391
12 28 6 7.0116 0.3445
12 28 8 -21.0509 0.6871
12 28 10 -12.3372 0.2811
12 28 12 9.3538 -0.6017
12 28 14 13.6488 -0.6923
12 28 16 -8.7414 -0.0210
12 28 18 -18.1789 0.3793
12 28 20 -35.8504 0.4004
12 28 22 -14.0856 -0.2062
12 28 24 -15.9582 -0.3723
12 28 26 13.3900 -0.0249
12 28 28 15.5735 0.1081
12 28 30 39.1916 0.1819
12 28 32 -0.9384 -0.0025
12 28 34 38.0908 -0.0238
12 28 36 45.7865 0.0301
12 28 38 -4.4845 0.0387
12 28 40 28.6821 0.1467
12 29 1 8.9592 -3.5982
12 29 3 7.7308 -0.8377
12 29 5 3.4430 0.9205
12 29 7 2.4930 1.1079
12 29 9 7.0104 0.1993
12 29 11 43.4074 -0.4638
12 29 13 -18.0076 -0.3582
12 29 15 16.8335 0.0915
12 29 17 19.5016 0.2059
12 29 19 34.3077 0.1401
12 29 21 -8.4380 0.1438
12 29 23 -2.5809 0.1436
12 29 25 -2.8988 0.0235
12 29 27 3.0354 -0.0870
12 29 29 24.4613 -0.3124
12 29 31 9.1599 -0.0515
12 29 33 -11.3785 0.3360
12 29 35 -1.9716 0.1058
12 29 37 4.0473 -0.0496
12 30 0 1.9347 3.4433
12 30 2 -13.4895 0.8583
12 30 4 16.5927 -0.3559
12 30 6 -20.3630 -0.7095
12 30 8 -7.7956 -0.3797
12 30 10 -7.0459 0.0542
12 30 12 21.1587 0.4117
12 30 14 -13.7816 0.4667
12 30 16 -0.4405 0.0865
12 30 18 23.0197 -0.1242
12 30 20 -12.0318 -0.0278
12 30 22 15.5130 0.1004
12 30 24 -14.8873 0.1833
12 30 26 7.9467 0.2059
12 30 28 65.1272 -0.0381
12 30 30 -22.6210 -0.0299
12 30 32 -8.6248 0.0402
12 30 34 7.0046 0.1415
12 30 36 17.8552 0.1540
12 31 1 -18.9841 2.7520
12 31 3 -2.8383 0.4355
12 31 5 -32.5519 -0.7804
12 31 7 33.7660 -0.8971
12 31 9 -12.7187 -0.2304
12 31 11 -15.9336 0.4256
12 31 13 11.8843 0.5193
12 31 15 -2.4788 0.1186
12 31 17 -24.7490 -0.3586
12 31 19 -13.7212 -0.2795
12 31 21 12.0902 -0.1316
12 31 23 -6.2616 0.0619
12 31 25 22.5094 0.2717
12 31 27 -40.7715 0.2397
12 31 29 -29.0563 0.1286
12 31 31 -15.1906 0.0425
12 31 33 -35.6662 -0.1396
12 32 2 -24.0619 -0.3005
12 32 4 -5.0151 1.2183
12 32 6 -28.1586 0.6782
12 32 8 -24.5724 -0.2374
12 32 10 3.8701 -0.4794
12 32 12 -21.6132 0.0442
12 32 14 -29.1273 0.4206
12 32 16 12.1406 0.2533
12 32 18 -8.5548 0.1092
12 32 20 -17.0444 -0.0066
12 32 22 -48.0197 0.1182
12 32 24 -1.3955 -0.0011
12 32 26 20.3884 -0.2576
12 32 28 4.3808 -0.0535
12 32 30 23.3849 0.0067
12 33 1 0.1103 -0.9584
12 33 3 8.8986 -0.0960
12 33 5 11.9407 0.3865
12 33 7 2.8625 0.3760
12 33 9 -10.1332 -0.1756
12 33 11 11.1113 -0.3613
12 33 13 -32.6399 -0.1872
12 33 15 -12.7759 0.0150
12 33 17 -12.7058 0.3793
12 33 19 -45.5912 0.5736
12 33 21 -20.0582 0.3403
12 33 23 43.3228 0.0047
12 33 25 -58.3552 -0.0599
12 33 27 -21.8869 -0.1989
12 33 29 -34.8382 0.2110
12 34 0 -19.5897 2.4938
12 34 2 34.1737 -0.5664
12 34 4 22.8798 -1.3714
12 34 6 43.5406 -0.0567
12 34 8 -36.3306 0.9853
12 34 10 6.0480 0.9923
12 34 12 -9.4847 0.1807
12 34 14 3.0777 -0.3883
12 34 16 -27.1742 -0.1193
12 34 18 -1.9107 0.3284
12 34 20 -27.0446 0.4825
12 34 22 -13.1193 0.2682
12 34 24 -0.6842 0.1119
12 35 1 -22.9599 0.0460
12 35 3 -20.1052 -0.1079
12 35 5 -13.4474 -0.4197
12 35 7 -24.1649 -0.0443
12 35 9 -3.1442 0.2088
12 35 11 -8.4436 0.0124
12 35 13 15.8038 -0.2717
12 35 15 -6.7253 -0.3378
12 35 17 -37.6217 -0.1366
12 35 19 8.7134 -0.1289
12 35 21 -2.8873 -0.2946
12 36 2 11.5451 0.0318
12 36 4 11.6844 0.7240
12 36 6 27.2672 -0.0130
12 36 8 0.9605 -1.2138
12 36 10 3.2654 -1.0409
12 36 12 -13.1272 -0.2682
12 36 14 -34.7295 0.2510
12 36 16 29.6357 0.2099
12 37 1 -7.5447 -1.4735
12 37 3 10.8120 -0.1997
12 37 5 19.4454 0.3077
12 37 7 1.5821 0.2908
12 37 9 -14.1490 0.2150
13 1 0 15.4860 5.7429
13 1 2 -39.4411 -1.2250
13 1 4 -49.9237 1.4303
13 1 6 9.7645 1.7540
13 1 8 -29.1450 -2.9713
13 1 10 12.2305 -0.7267
13 1 12 -36.3097 1.1514
13 1 14 16.6459 0.8765
13 1 16 -45.7166 1.2314
13 1 18 -11.6997 -1.1687
13 1 20 -18.6950 -1.2223
13 1 22 25.1079 0.5977
13 1 24 -14.1017 0.6336
13 1 26 -7.2911 0.5282
13 1 28 32.3806 -0.3155
13 1 30 1.8158 -0.6526
13 1 32 -15.4572 0.1884
13 1 34 13.4497 0.0867
13 1 36 7.5058 0.0509
13 1 38 -8.3945 0.0580
13 1 40 -18.3328 -0.2200
13 1 42 23.0492 0.1893
13 1 44 -5.2558 0.0115
13 1 46 18.6151 -0.2163
13 1 48 -13.7234 0.0187
13 1 50 5.7187 -0.0919
13 1 52 -31.7062 0.1986
13 1 54 24.9115 0.2627
13 1 56 -4.7662 -0.2762
13 1 58 -0.2351 -0.1733
13 1 60 44.2737 -0.1635
13 2 1 27.6173 -0.5291
13 2 3 -14.0945 0.8299
13 2 5 60.2091 0.0573
13 2 7 -32.4609 0.4908
13 2 9 0.9530 -0.6650
13 2 11 46.6256 -0.1574
13 2 13 -6.7076 1.6261
13 2 15 -46.3204 0.7142
13 2 17 -50.9316 -0.2792
13 2 19 -6.2673 -0.5923
13 2 21 -4.9205 -0.5477
13 2 23 1.7911 0.7929
13 2 25 -10.3150 0.5962
13 2 27 -14.9940 -0.2107
13 2 29 3.5466 -0.1662
13 2 31 -7.1069 -0.4072
13 2 33 -0.8921 0.0322
13 2 35 -8.1902 0.2798
13 2 37 -21.6012 -0.1792
13 2 39 -7.2223 0.0649
13 2 41 -13.9710 -0.0481
13 2 43 -5.4181 -0.0481
13 2 45 31.0504 0.1708
13 2 47 -5.1398 -0.1948
13 2 49 -8.7704 -0.0296
13 2 51 21.3002 0.1255
13 2 53 4.7072 -0.0021
13 2 59 -0.7903 -0.3753
13 3 0 96.8142 6.0107
13 3 2 -11.2104 -3.6349
13 3 4 -41.4495 -1.1194
13 3 6 29.3583 2.0924
13 3 8 -7.3983 -0.0048
13 3 10 35.1025 1.0770
13 3 12 -4.5842 0.0070
13 3 14 33.9484 -1.2035
13 3 16 -48.5336 0.8217
13 3 18 -11.9000 0.5598
13 3 20 -15.0818 0.3663
13 3 22 -22.6853 0.3097
13 3 24 61.1342 -0.7203
13 3 26 -4.1491 -0.2414
13 3 28 20.5171 0.1586
13 3 30 -2.3888 0.1898
13 3 32 -5.9198 0.3973
13 3 34 -5.4105 -0.2546
13 3 36 -7.8599 -0.2724
13 3 38 -25.5082 0.0783
13 3 40 5.3245 -0.0756
13 3 42 -12.2701 0.1378
13 3 44 -28.5725 -0.0473
13 3 46 28.4668 -0.0866
13 3 48 -21.3003 0.2070
13 3 50 16.7937 -0.1109
13 3 52 -16.4660 0.0206
13 3 54 -2.4592 0.0696
13 3 56 15.9586 -0.1378
13 3 58 -6.7268 0.2010
13 4 1 -20.6064 -0.2557
13 4 3 -36.4121 -0.8432
13 4 5 22.9047 -0.2643
13 4 7 -38.4984 1.6789
13 4 9 8.5564 0.4382
13 4 11 -36.0811 -0.6928
13 4 13 -2.8126 -0.1813
13 4 15 2.0753 -0.0999
13 4 17 -7.9055 0.4712
13 4 19 9.9682 0.5438
13 4 21 -23.7333 -0.0357
13 4 23 14.8309 0.2484
13 4 25 -8.3361 -0.2979
13 4 27 9.6586 -0.3475
13 4 29 -14.7803 0.4170
13 4 31 11.4481 0.2434
13 4 33 -34.6378 0.1487
13 4 35 4.0495 0.0426
13 4 37 -8.8194 -0.2222
13 4 39 -2.8599 0.2862
13 4 41 -56.6405 0.0461
13 4 43 28.4627 -0.1280
13 4 45 -12.7125 0.0576
13 4 47 6.9874 -0.1440
13 4 49 0.5729 0.1687
13 4 51 -4.5918 0.1271
13 4 53 3.5219 -0.2014
13 4 55 -9.5287 0.0767
13 4 57 8.5077 -0.1271
13 4 59 31.3753 0.1747
13 5 0 -36.6652 -1.2317
13 5 2 -11.3645 -3.5816
13 5 4 -11.4955 0.1771
13 5 6 -2.4006 2.5910
13 5 8 7.0870 0.2427
13 5 10 -18.0326 0.2319
13 5 12 -46.0843 -0.1776
13 5 14 -16.1226 -0.6526
13 5 16 -14.0890 0.4778
13 5 18 3.4155 0.0569
13 5 20 -7.7824 -0.0337
13 5 22 -0.4460 0.2510
13 5 24 -43.0477 -0.0282
13 5 26 -3.9118 0.1805
13 5 28 -8.5604 0.0057
13 5 30 2.6477 -0.2502
13 5 32 -24.2412 0.1492
13 5 34 11.3092 0.0716
13 5 36 -23.1620 0.1594
13 5 38 -12.0107 0.1756
13 5 40 -23.5185 -0.1559
13 5 42 -6.7035 0.0500
13 5 44 6.3857 0.0398
13 5 46 6.1453 -0.0560
13 5 48 15.3764 0.1571
13 5 50 -17.7797 -0.1160
13 5 52 -6.3109 -0.0304
13 5 54 13.9271 0.0697
13 5 56 -4.6292 -0.1442
13 5 58 -7.5959 0.2573
13 5 60 33.4561 0.0493
13 6 1 43.2181 2.9299
13 6 3 -85.1131 0.5605
13 6 5 -28.1984 -0.8564
13 6 7 -7.0364 -0.1850
13 6 9 -24.8901 0.2142
13 6 11 12.8197 0.4078
13 6 13 3.1624 0.3339
13 6 15 -8.7288 -0.1270
13 6 17 12.3035 0.1577
13 6 19 18.7310 0.2428
13 6 21 45.5533 -0.2122
13 6 23 15.3299 -0.1834
13 6 25 -7.1515 -0.0831
13 6 27 43.7939 0.2255
13 6 29 5.0046 0.2178
13 6 31 20.9936 -0.2790
13 6 33 13.6185 -0.2102
13 6 35 -21.8820 -0.0306
13 6 37 34.6398 -0.0061
13 6 39 14.7077 0.1268
13 6 41 -17.3248 -0.1738
13 6 43 2.7473 -0.1223
13 6 45 -38.8348 0.1276
13 6 47 -0.7987 -0.0646
13 6 49 2.0391 0.0543
13 6 51 9.2969 -0.1711
13 6 53 -13.0412 -0.1618
13 6 55 0.7365 0.2347
13 6 57 3.8203 -0.0988
13 6 59 -17.9269 -0.0911
13 7 0 16.3838 5.9043
13 7 2 19.8340 1.7034
13 7 4 1.2044 -0.0560
13 7 6 -3.3294 -1.0556
13 7 8 3.9155 -1.5426
13 7 10 -42.5957 -0.0983
13 7 12 44.6478 0.7532
13 7 14 20.9818 0.5750
13 7 16 -28.4412 0.1536
13 7 18 -37.7104 -0.3887
13 7 20 -29.3475 -0.3961
13 7 22 69.6224 -0.1271
13 7 24 -37.8212 0.1852
13 7 26 -3.0668 0.3898
13 7 28 -53.6804 -0.0022
13 7 30 13.2888 -0.2273
13 7 32 -10.6520 0.0117
13 7 34 -12.3588 0.0176
13 7 36 -5.0458 -0.0039
13 7 38 12.8166 -0.0669
13 7 40 -28.6229 -0.0146
13 7 42 -7.0692 0.1628
13 7 44 10.3649 -0.0172
13 7 46 32.9059 -0.1443
13 7 48 21.6956 -0.0176
13 7 50 -0.1633 0.0431
13 7 52 5.5828 0.1178
13 7 54 2.0428 0.0028
13 7 56 20.7786 -0.1730
13 7 58 -3.9570 -0.1144
13 8 1 -72.2764 -7.3411
13 8 3 -21.1828 -0.2399
13 8 5 -87.5911 2.2295
13 8 7 -42.0808 0.7564
13 8 9 -20.1239 -0.7321
13 8 11 -76.8421 -0.5258
13 8 13 12.4439 0.3062
13 8 15 5.3443 0.5437
13 8 17 -29.4184 0.0066
13 8 19 7.5112 -0.4459
13 8 21 -3.0908 0.0727
13 8 23 -49.5467 0.5250
13 8 25 7.7888 0.3632
13 8 27 -34.9424 -0.1036
13 8 29 -3.2765 -0.3594
13 8 31 24.7476 0.0584
13 8 33 3.8656 0.4916
13 8 35 8.8429 0.2068
13 8 37 16.8967 -0.2034
13 8 39 -30.4981 -0.2596
13 8 41 -10.1369 -0.0296
13 8 43 -7.9814 0.2313
13 8 45 -19.1310 0.0882
13 8 47 -31.9981 -0.2427
13 8 49 -14.4916 -0.0256
13 8 51 -17.9181 0.2135
13 8 53 13.4807 0.1075
13 8 55 -8.0988 -0.1006
13 8 57 -8.6615 -0.4368
13 8 59 -2.2177 -0.2082
13 9 0 -161.8244 -2.7610
13 9 2 33.4848 0.1454
13 9 4 -43.5847 0.1940
13 9 6 32.0286 -0.0769
13 9 8 12.4664 0.7688
13 9 10 -3.0633 0.0531
13 9 12 5.1674 -0.4065
13 9 14 -51.5837 -0.2170
13 9 16 18.2684 -0.2671
13 9 18 -1.9014 0.4482
13 9 20 -6.2381 0.4919
13 9 22 14.7790 -0.1541
13 9 24 22.4827 -0.3580
13 9 26 107.7612 -0.1269
13 9 28 26.4439 0.1540
13 9 30 12.0698 0.2802
13 9 32 6.7838 0.0700
13 9 34 13.2725 0.0190
13 9 36 -42.4066 0.0708
13 9 38 37.9854 0.0179
13 9 40 -25.4889 -0.0116
13 9 42 22.3000 -0.0787
13 9 44 -31.6263 0.0296
13 9 46 23.1033 0.0985
13 9 48 -5.8563 0.0157
13 9 50 26.4676 -0.0063
13 9 52 -6.5454 -0.0333
13 9 54 -24.4209 -0.0717
13 9 56 -12.9449 0.1253
13 9 58 35.6267 0.0611
13 10 1 -8.5064 9.6515
13 10 3 16.5632 0.2278
13 10 5 4.3940 -2.8555
13 10 7 -30.9731 -1.6230
13 10 9 5.3272 0.9026
13 10 11 -27.3380 1.1615
13 10 13 -8.6968 -0.5682
13 10 15 15.2817 -0.8271
13 10 17 15.8345 -0.0571
13 10 19 -91.1110 0.3528
13 10 21 38.6191 0.2492
13 10 23 -74.9671 -0.5494
13 10 25 7.2988 -0.2696
13 10 27 -61.1963 0.5135
13 10 29 -25.6111 0.3691
13 10 31 65.5410 -0.1239
13 10 33 16.3378 -0.5299
13 10 35 23.5751 -0.3270
13 10 37 9.6353 0.3065
13 10 39 -12.4051 0.4237
13 10 41 19.6401 0.0186
13 10 43 -9.4909 -0.2295
13 10 45 32.0151 -0.1888
13 10 47 -2.0969 0.1930
13 10 49 -16.9406 0.1030
13 10 51 2.2974 -0.1315
13 10 53 -19.9389 -0.1260
13 10 55 -23.5899 -0.0914
13 10 57 20.6405 0.3142
13 11 0 -72.2758 -3.9054
13 11 2 -24.0449 0.1020
13 11 4 -82.3915 -0.4096
13 11 6 46.1090 -0.7065
13 11 8 -79.1625 1.1879
13 11 10 -13.4316 0.0669
13 11 12 45.5181 -0.2154
13 11 14 29.5319 0.0437
13 11 16 -13.0823 -0.4134
13 11 18 -4.6555 0.1752
13 11 20 49.9647 0.1533
13 11 22 8.2125 -0.0648
13 11 24 -51.0148 0.1820
13 11 26 70.4922 0.1058
13 11 28 54.7700 0.0988
13 11 30 12.8056 -0.0089
13 11 32 -7.6473 -0.2954
13 11 34 -11.9206 -0.1119
13 11 36 -13.2893 0.0056
13 11 38 1.5872 -0.0417
13 11 40 24.8191 0.1546
13 11 42 2.3810 -0.0434
13 11 44 -16.3563 -0.0243
13 11 46 -21.2666 -0.0017
13 11 48 0.9876 -0.1385
13 11 50 5.9893 0.0199
13 11 52 22.2650 -0.0059
13 11 54 -32.5535 -0.1327
13 11 56 -20.8644 0.0487
13 11 58 -22.0967 0.0960
13 12 1 -33.8388 -8.4572
13 12 3 -18.6666 -0.4784
13 12 5 -24.4534 2.6049
13 12 7 -37.0213 0.8762
13 12 9 -4.1270 -0.5956
13 12 11 60.3470 -0.7350
13 12 13 27.5730 -0.3648
13 12 15 15.7550 0.5512
13 12 17 -44.7748 0.1616
13 12 19 22.2859 -0.3668
13 12 21 16.1793 0.0159
13 12 23 1.1572 0.0458
13 12 25 24.3622 0.0667
13 12 27 6.1521 -0.1872
13 12 29 -7.6173 -0.3133
13 12 31 0.4501 0.1469
13 12 33 8.0185 0.2174
13 12 35 -13.6545 0.1221
13 12 37 -4.4055 -0.1181
13 12 39 23.0941 -0.4043
13 12 41 -17.4641 0.0154
13 12 43 46.2556 0.3171
13 12 45 -15.8658 0.1342
13 12 47 -7.5597 0.0905
13 12 49 5.1075 -0.3495
13 12 51 8.7219 -0.1745
13 12 53 18.3197 0.3385
13 12 55 16.8247 -0.2168
13 12 57 -17.6548 -0.0870
13 13 0 41.3136 -3.1066
13 13 2 46.0412 1.7807
13 13 4 17.3704 0.5871
13 13 6 -11.4305 -0.9830
13 13 8 62.8299 0.1963
13 13 10 19.7062 -0.6055
13 13 12 34.6866 -0.1462
13 13 14 -9.1969 0.4009
13 13 16 -35.7051 -0.4329
13 13 18 42.5240 -0.1194
13 13 20 -4.6835 0.0540
13 13 22 4.6911 0.0335
13 13 24 29.6458 0.1120
13 13 26 -0.9742 -0.2907
13 13 28 -7.7445 -0.0704
13 13 30 -5.6773 0.1863
13 13 32 30.2190 -0.0009
13 13 34 -6.1337 0.2251
13 13 36 -10.9715 0.1799
13 13 38 1.5306 -0.0863
13 13 40 18.9553 0.0673
13 13 42 -43.9461 -0.0505
13 13 44 -14.8910 0.1076
13 13 46 -7.8318 0.2378
13 13 48 -13.2601 -0.1453
13 13 50 15.9944 0.0059
13 13 52 -12.2310 0.0158
13 13 54 14.1315 0.0019
13 13 56 27.3688 0.1225
13 14 1 -79.0145 2.5212
13 14 3 -51.8090 0.0852
13 14 5 -33.6132 -0.7929
13 14 7 -21.2362 -0.8621
13 14 9 -5.3657 0.4156
13 14 11 22.1189 0.6551
13 14 13 52.9297 -0.2812
13 14 15 -4.4345 -0.4523
13 14 17 11.2165 -0.3288
13 14 19 -20.4129 0.1589
13 14 21 11.0620 0.4298
13 14 23 14.6917 -0.0081
13 14 25 -3.9621 0.0254
13 14 27 9.3206 -0.0321
13 14 29 36.0747 -0.0742
13 14 31 4.4133 0.1558
13 14 33 -41.2588 -0.0581
13 14 35 23.1040 0.0026
13 14 37 13.5098 0.2195
13 14 39 -1.2588 -0.0555
13 14 41 -23.6451 0.1387
13 14 43 18.6076 -0.0923
13 14 45 -58.9803 -0.3597
13 14 47 37.3439 0.1312
13 14 49 -51.0854 0.0614
13 14 51 27.9090 0.0162
13 14 53 -16.1748 0.2620
13 14 55 -28.9711 -0.2384
13 15 0 -21.5771 1.2414
13 15 2 -9.7415 2.3500
13 15 4 17.6327 -0.0478
13 15 6 8.3971 -1.5671
13 15 8 -37.5633 -0.2863
13 15 10 -19.7603 -0.1462
13 15 12 -11.8285 0.4023
13 15 14 -32.5739 0.4371
13 15 16 -28.2623 -0.3013
13 15 18 -32.9255 -0.0767
13 15 20 14.5423 -0.1953
13 15 22 14.5240 -0.2659
13 15 24 27.2401 -0.0364
13 15 26 -0.1818 -0.1233
13 15 28 -19.9225 0.0479
13 15 30 -3.6306 -0.0243
13 15 32 13.2456 -0.3145
13 15 34 14.0298 -0.0224
13 15 36 -5.1653 -0.1780
13 15 38 -3.4802 -0.0808
13 15 40 -3.0577 0.1442
13 15 42 -7.1651 -0.0711
13 15 44 -6.1272 -0.0999
13 15 46 66.4932 -0.1342
13 15 48 -61.0425 -0.1722
13 15 50 19.5454 0.1053
13 15 52 1.4167 -0.0672
13 15 54 -21.8233 -0.1737
13 16 1 -49.8920 3.7147
13 16 3 -41.5422 0.6289
13 16 5 -30.1137 -0.9826
13 16 7 -10.4110 -1.2915
13 16 9 -34.7551 -0.1952
13 16 11 -46.7035 0.3392
13 16 13 -22.4207 0.1163
13 16 15 -0.4113 -0.0682
13 16 17 -13.8740 -0.1959
13 16 19 -5.4499 -0.1562
13 16 21 -5.3732 -0.2497
13 16 23 -15.8843 -0.4463
13 16 25 -1.1416 -0.0107
13 16 27 8.7561 0.1596
13 16 29 7.0073 -0.0074
13 16 31 -14.4447 -0.0950
13 16 33 -1.4517 -0.3922
13 16 35 14.4999 -0.1820
13 16 37 -7.6608 0.1988
13 16 39 -26.1538 0.0360
13 16 41 -7.3989 0.0530
13 16 43 -39.3807 -0.1127
13 16 45 -8.3484 -0.1735
13 16 47 -2.0240 0.2559
13 16 49 17.2849 -0.0206
13 16 51 -3.6362 -0.2566
13 16 53 2.6938 -0.0439
13 17 0 -16.3706 -2.3611
13 17 2 -10.1938 -1.0500
13 17 4 -21.4080 -0.8826
13 17 6 -0.4537 0.1931
13 17 8 -0.0281 1.2532
13 17 10 -5.9301 0.3572
13 17 12 5.1859 -0.3914
13 17 14 20.7880 -0.6518
13 17 16 2.3031 -0.3258
13 17 18 -1.7215 0.3464
13 17 20 -5.4037 0.3470
13 17 22 -14.6907 0.0819
13 17 24 17.7076 -0.1189
13 17 26 -2.0002 -0.2743
13 17 28 -4.5132 0.1277
13 17 30 -1.6442 0.1278
13 17 32 3.9557 -0.1562
13 17 34 16.0261 0.0999
13 17 36 -14.1815 -0.0060
13 17 38 -11.1317 0.0787
13 17 40 7.7338 0.1537
13 17 42 -15.4477 -0.2368
13 17 44 -3.6280 0.1273
13 17 46 -6.6554 0.3937
13 17 48 -27.5654 0.2185
13 17 50 -5.8491 0.0952
13 17 52 3.5079 -0.2976
13 17 54 27.5243 -0.1264
13 18 1 6.1924 -6.1518
13 18 3 -15.5352 -0.3629
13 18 5 2.6140 1.8757
13 18 7 30.4067 1.0929
13 18 9 -30.7835 -0.2239
13 18 11 -12.6628 -0.7123
13 18 13 -47.0598 -0.2351
13 18 15 -24.6670 0.1883
13 18 17 -4.4081 0.0816
13 18 19 23.5395 0.0532
13 18 21 3.0453 0.0446
13 18 23 13.5645 0.0664
13 18 25 -5.5959 0.0997
13 18 27 -12.9659 -0.2213
13 18 29 -13.0928 -0.3062
13 18 31 12.9535 0.2412
13 18 33 -3.9284 0.3938
13 18 35 20.6409 0.1880
13 18 37 -37.5483 -0.2106
13 18 39 25.4145 -0.3220
13 18 41 7.4550 0.0894
13 18 43 20.9851 0.1749
13 18 45 13.6822 0.0020
13 18 47 -7.2816 0.0830
13 18 49 18.1650 -0.1598
13 18 51 -18.6185 0.1016
13 18 53 -15.9509 0.3067
13 19 0 42.8210 -4.2465
13 19 2 43.8651 0.5397
13 19 4 -19.9079 1.8423
13 19 6 -0.1243 0.3455
13 19 8 27.2070 -1.2336
13 19 10 27.7749 -1.1758
13 19 12 29.9593 0.1430
13 19 14 34.1226 0.6839
13 19 16 32.6435 0.1083
13 19 18 26.9150 -0.5459
13 19 20 0.8703 -0.5184
13 19 22 0.7090 0.0943
13 19 24 -12.6891 0.4737
13 19 26 48.6525 -0.0583
13 19 28 45.8578 -0.3907
13 19 30 -14.7117 -0.3369
13 19 32 -5.2951 0.0504
13 19 34 -47.3908 0.2039
13 19 36 8.5613 -0.1582
13 19 38 -24.9877 -0.4301
13 19 40 -23.0276 -0.0551
13 19 42 -20.7791 0.0104
13 19 44 -2.2302 -0.1108
13 19 46 -23.9344 -0.3359
13 19 48 -11.8719 -0.2704
13 19 50 14.1951 0.3300
13 19 52 13.0397 0.3541
13 20 1 2.4469 3.8118
13 20 3 24.2583 0.0775
13 20 5 17.2132 -1.1390
13 20 7 59.4198 -0.5104
13 20 9 23.5985 0.2788
13 20 11 43.2634 0.4095
13 20 13 44.0790 0.0629
13 20 15 -75.6915 -0.2313
13 20 17 42.7914 -0.2106
13 20 19 -23.2176 0.0692
13 20 21 -2.8308 0.0780
13 20 23 17.4351 -0.0817
13 20 25 16.3731 -0.1721
13 20 27 -16.2688 -0.1182
13 20 29 1.8445 -0.0099
13 20 31 -16.6070 -0.0221
13 20 33 3.8514 -0.2134
13 20 35 42.9017 -0.1591
13 20 37 -8.1965 0.0508
13 20 39 3.9408 0.0906
13 20 41 28.2524 0.0535
13 20 43 12.7653 -0.2252
13 20 45 -8.0613 -0.3923
13 20 47 11.8711 0.1660
13 20 49 -32.0559 0.1047
13 20 51 -37.2904 -0.0524
13 21 0 44.2320 7.9956
13 21 2 22.5202 0.7662
13 21 4 -15.6398 -2.1375
13 21 6 3.4164 -0.9104
13 21 8 12.8183 0.7564
13 21 10 -1.5857 1.0153
13 21 12 43.5325 0.1464
13 21 14 40.3853 -0.3942
13 21 16 -2.9095 -0.0065
13 21 18 21.4490 0.4212
13 21 20 23.7334 0.2684
13 21 22 38.0336 -0.1268
13 21 24 -7.7547 -0.3349
13 21 26 21.4062 -0.1046
13 21 28 16.8660 0.2716
13 21 30 20.3702 0.2740
13 21 32 -6.7454 0.0267
13 21 34 -13.9795 -0.1056
13 21 36 -6.6665 0.0961
13 21 38 -8.2742 0.3231
13 21 40 13.3451 0.0824
13 21 42 38.3588 -0.0741
13 21 44 -6.2100 0.0781
13 21 46 -4.5144 0.0246
13 21 48 -26.8589 0.0385
13 21 50 9.7704 0.0467
13 22 1 -9.4493 0.6650
13 22 3 -8.8770 0.0248
13 22 5 -15.9628 -0.1510
13 22 7 13.5322 -0.2894
13 22 9 -0.0221 -0.2738
13 22 11 23.8746 -0.0494
13 22 13 -17.7464 0.1306
13 22 15 15.2794 0.1705
13 22 17 -5.4538 -0.0058
13 22 19 2.4027 -0.2419
13 22 21 -12.9409 -0.1256
13 22 23 1.1024 0.1021
13 22 25 2.7257 0.2012
13 22 27 20.9804 0.0914
13 22 29 -17.9707 -0.0922
13 22 31 -37.0762 -0.0837
13 22 33 -6.8774 0.0370
13 22 35 10.2385 0.1218
13 22 37 12.8641 0.2004
13 22 39 -1.6584 -0.0525
13 22 41 -22.7471 -0.0918
13 22 43 -47.2066 0.3232
13 22 45 53.9974 0.1600
13 22 47 -22.4072 0.1407
13 22 49 8.1968 0.2485
13 23 0 13.9500 -4.8731
13 23 2 9.6170 -0.5246
13 23 4 -2.2712 1.4599
13 23 6 -3.4507 0.7547
13 23 8 31.8685 -0.5787
13 23 10 -6.1764 -0.5091
13 23 12 -1.5187 -0.0074
13 23 14 -35.9456 0.3299
13 23 16 32.3335 0.1795
13 23 18 -8.7534 -0.1740
13 23 20 26.2959 -0.2445
13 23 22 -16.0535 0.0256
13 23 24 -8.9026 0.2965
13 23 26 1.1720 0.1818
13 23 28 2.1214 -0.2919
13 23 30 9.5733 -0.3271
13 23 32 -20.1187 -0.0394
13 23 34 -0.0369 0.1587
13 23 36 -4.7033 0.0465
13 23 38 -41.2101 -0.0103
13 23 40 -0.0649 -0.1273
13 23 42 22.1132 -0.1439
13 23 44 18.4768 0.0164
13 23 46 -40.4880 -0.0469
13 24 1 2.2161 -0.7216
13 24 3 0.9892 0.3484
13 24 5 -41.7815 0.5174
13 24 7 -8.6903 -0.1233
13 24 9 -12.9806 -0.4060
13 24 11 -24.6033 -0.1856
13 24 13 -1.7059 0.0214
13 24 15 8.4427 0.2855
13 24 17 6.1749 0.3082
13 24 19 -11.3196 -0.0376
13 24 21 -2.6089 -0.1138
13 24 23 -10.8533 -0.2053
13 24 25 -12.7659 -0.1272
13 24 27 13.0444 0.1376
13 24 29 -5.8737 0.0394
13 24 31 -4.2300 0.0838
13 24 33 53.4505 0.0017
13 24 35 -1.4492 -0.1255
13 24 37 -12.3977 -0.0289
13 24 39 -20.2483 -0.1321
13 24 41 21.7428 -0.1630
13 24 43 -12.8804 0.1027
13 24 45 6.1094 -0.1310
13 25 0 18.6255 0.0503
13 25 2 12.2076 -0.0169
13 25 4 9.2916 0.0107
13 25 6 -2.7239 -0.0775
13 25 8 21.0099 -0.2021
13 25 10 -13.6987 -0.1017
13 25 12 -26.5192 -0.2560
13 25 14 -7.8089 -0.0014
13 25 16 8.7031 0.0305
13 25 18 5.1379 -0.0383
13 25 20 27.7726 -0.0522
13 25 22 -0.3520 -0.1112
13 25 24 -0.9454 0.0111
13 25 26 6.3590 0.0016
13 25 28 23.9962 0.0529
13 25 30 -36.4913 0.2072
13 25 32 -3.4975 0.2958
13 25 34 -3.9858 -0.0285
13 25 36 14.9635 -0.1720
13 25 38 10.8836 -0.0733
13 25 40 -19.6782 0.1356
13 25 42 -5.8679 0.3013
13 25 44 -11.5060 0.2603
13 26 1 2.7922 -1.9497
13 26 3 -3.7570 -0.6046
13 26 5 3.3174 0.2716
13 26 7 -9.8418 0.4557
13 26 9 6.5778 0.2617
13 26 11 -6.1716 -0.0607
13 26 13 9.0460 -0.3881
13 26 15 -30.2296 -0.2954
13 26 17 -5.6549 -0.1909
13 26 19 8.4793 -0.0730
13 26 21 13.4094 0.3055
13 26 23 2.1822 0.1693
13 26 25 -2.6330 -0.0913
13 26 27 -44.0944 -0.0479
13 26 29 -4.4118 -0.1022
13 26 31 -7.6834 0.2389
13 26 35 2.1791 0.1428
13 26 37 -60.1769 0.1058
13 26 39 43.2942 0.1173
13 26 41 -7.6288 0.0517
13 26 43 -14.9856 0.1435
13 27 0 29.8546 2.5165
13 27 2 22.4563 0.0887
13 27 4 2.4052 -0.9927
13 27 6 24.7315 -0.3285
13 27 8 1.4871 0.6926
13 27 10 3.9061 0.7736
13 27 12 -4.3112 0.0237
13 27 14 7.2088 -0.2839
13 27 16 -11.7215 -0.0994
13 27 18 -3.2410 0.2931
13 27 20 -5.2671 0.3433
13 27 22 -10.1930 -0.0659
13 27 24 -21.3135 -0.0449
13 27 26 -25.2797 0.1212
13 27 28 -13.8623 0.0234
13 27 30 12.6445 -0.0639
13 27 32 9.0218 -0.1970
13 27 34 27.3928 -0.0034
13 27 36 16.6880 0.3210
13 27 38 37.4472 0.1291
13 27 40 -7.6759 -0.1913
13 28 1 -1.1646 3.2305
13 28 3 -1.7359 0.1882
13 28 5 -7.8666 -0.8417
13 28 7 33.8211 -0.3483
13 28 9 15.9625 0.1772
13 28 11 -9.7167 0.2868
13 28 13 23.0193 0.0894
13 28 15 12.5496 0.1213
13 28 17 10.2060 0.0784
13 28 19 -4.6158 0.0153
13 28 21 2.9058 -0.0244
13 28 23 16.5216 -0.0954
13 28 25 19.8843 0.1040
13 28 27 -0.8630 0.3512
13 28 29 -30.3506 0.0007
13 28 31 5.3918 -0.3054
13 28 33 -38.6760 -0.0543
13 28 35 -52.2690 0.1920
13 28 37 11.4416 0.4134
13 28 39 -7.7625 0.0481
13 29 0 19.1043 -2.9709
13 29 2 47.8111 -0.0534
13 29 4 19.8076 1.2526
13 29 6 -16.1055 0.5671
13 29 8 35.2106 -0.6389
13 29 10 5.4680 -0.9942
13 29 12 21.6126 -0.1293
13 29 14 -1.8347 0.6569
13 29 16 4.6188 0.3031
13 29 18 -2.8709 -0.3326
13 29 20 14.8050 -0.3298
13 29 22 -4.8482 0.0377
13 29 24 -19.9880 0.2761
13 29 26 28.9562 0.1835
13 29 28 -74.7410 -0.1717
13 29 30 11.9949 -0.0314
13 29 32 6.6535 -0.0475
13 29 34 -5.2090 0.1089
13 29 36 -25.5356 0.0733
13 30 1 1.4712 -1.8749
13 30 3 -7.9770 0.1801
13 30 5 -0.1688 0.7337
13 30 7 0.7421 0.0934
13 30 9 16.5430 -0.5297
13 30 11 -17.4770 -0.2770
13 30 13 17.5705 0.2393
13 30 15 13.4256 0.4590
13 30 17 -8.0038 -0.0008
13 30 19 10.0036 -0.1419
13 30 21 -10.8654 -0.0148
13 30 23 2.9165 0.0907
13 30 25 9.3018 0.0993
13 30 27 24.5830 -0.0734
13 30 29 -2.9047 -0.1619
13 30 31 0.3443 0.0825
13 30 33 -6.1652 0.1874
13 30 35 20.4060 0.0547
13 31 0 -21.7488 2.4638
13 31 2 42.8061 -0.1575
13 31 4 -36.4333 -0.9310
13 31 6 -5.5450 -0.5785
13 31 8 -6.9500 0.3895
13 31 10 0.3881 0.5866
13 31 12 -7.9878 0.0153
13 31 14 -1.6848 -0.4704
13 31 16 -5.2301 -0.2850
13 31 18 -14.3776 0.3413
13 31 20 31.5935 0.3339
13 31 22 -12.8755 -0.0492
13 31 24 15.2430 -0.2213
13 31 26 -18.4855 -0.0848
13 31 28 5.7188 0.3155
13 31 30 3.6916 0.2547
13 31 32 12.2468 0.2186
13 32 1 -9.0959 -0.3733
13 32 3 40.2496 -0.3684
13 32 5 6.1253 -0.0741
13 32 7 18.6879 0.5374
13 32 9 4.2818 0.5241
13 32 11 20.5535 0.1366
13 32 13 8.4823 -0.2261
13 32 15 8.0332 -0.1858
13 32 17 8.1998 0.3266
13 32 19 24.1399 0.6330
13 32 21 25.7075 0.2547
13 32 23 11.0096 -0.2117
13 32 25 -17.9392 0.0329
13 32 27 -3.8952 0.0428
13 32 29 1.4452 0.1749
13 33 2 -29.0948 -0.7678
13 33 4 12.1739 0.5415
13 33 6 -48.1274 0.6630
13 33 8 -19.7685 -0.0495
13 33 10 21.4401 -0.4846
13 33 12 -35.5188 -0.5112
13 33 14 38.0724 -0.0974
13 33 16 -6.2427 0.2855
13 33 18 9.6349 0.0916
13 33 20 34.8297 -0.1212
13 33 22 4.1955 -0.0671
13 33 24 -35.2307 0.0293
13 33 26 -33.2302 -0.0446
13 34 1 -9.4396 0.5112
13 34 3 -12.4929 0.0715
13 34 5 -37.9047 -0.3496
13 34 7 2.4036 -0.0925
13 34 9 -17.5012 -0.0113
13 34 11 -15.0047 -0.0896
13 34 13 -32.1084 -0.1796
13 34 15 -39.1809 -0.4492
13 34 17 30.2650 -0.3078
13 34 19 -20.6454 -0.2823
13 34 21 -32.8340 -0.2711
13 34 23 -13.1756 -0.0190
13 35 0 -32.2258 1.3227
13 35 2 28.9576 -0.0600
13 35 4 -10.3299 -0.3528
13 35 6 21.0867 -0.0912
13 35 8 44.2274 -0.1172
13 35 10 -24.2315 0.3329
13 35 12 19.4895 0.2603
13 35 14 56.6170 -0.0823
13 35 16 -2.9697 -0.2915
13 35 18 -27.8478 -0.1656
13 35 20 -7.7819 0.2368
13 36 1 35.0277 -0.7281
13 36 3 -13.7699 0.2980
13 36 5 -37.9079 0.3540
13 36 7 -3.0490 -0.0289
13 36 9 -28.7136 -0.3745
13 36 11 2.4089 -0.4020
13 36 13 -16.8338 -0.1777
13 37 0 -81.6535 1.0912
13 37 4 -4.4065 -0.2937
14 1 1 3.6054 -0.3124
14 1 3 -14.2312 -0.0597
14 1 5 20.1562 0.0152
14 1 7 20.1800 0.9549
14 1 9 13.9686 -0.1766
14 1 11 37.9118 -0.4541
14 1 13 21.4744 0.7777
14 1 15 -27.4987 0.4725
14 1 17 -5.6272 0.1117
14 1 19 116.4652 -0.2203
14 1 21 8.7903 -0.3645
14 1 23 -18.2866 0.5050
14 1 25 22.7808 0.1986
14 1 27 24.4427 -0.2464
14 1 29 -15.3988 0.0722
14 1 31 8.7492 -0.0054
14 1 33 -1.9612 0.1248
14 1 35 9.5057 0.0065
14 1 37 26.0917 -0.2818
14 1 39 17.5023 0.1108
14 1 41 18.4384 0.0780
14 1 43 4.0039 0.0277
14 1 45 -8.1782 0.0455
14 1 47 -28.0130 -0.2263
14 1 49 28.2992 0.0443
14 1 51 7.6353 0.0566
14 1 53 -0.8007 -0.0751
14 1 55 -23.7087 0.1981
14 1 57 -10.4463 -0.3402
14 1 59 -33.5818 0.0581
14 2 0 114.7692 3.6621
14 2 2 -72.8251 -2.1646
14 2 4 -89.0729 0.3685
14 2 6 -17.9037 1.8196
14 2 8 -66.2312 -1.1836
14 2 10 4.0511 0.1464
14 2 12 46.4233 0.4788
14 2 14 -39.8148 0.2586
14 2 16 10.8748 1.0327
14 2 18 57.0281 -0.2831
14 2 20 -28.7887 -0.5109
14 2 22 32.0851 0.2936
14 2 24 -24.7831 0.1898
14 2 26 -23.2390 0.3117
14 2 28 22.4771 -0.1031
14 2 30 -3.1662 -0.2270
14 2 32 -2.4155 0.1942
14 2 34 0.7749 -0.1587
14 2 36 -7.6639 -0.1226
14 2 38 12.9354 -0.0225
14 2 40 12.2928 -0.1950
14 2 42 10.6655 0.1008
14 2 44 -10.5669 -0.0536
14 2 46 -13.1499 -0.1623
14 2 48 3.4501 0.0384
14 2 50 25.8908 -0.1449
14 2 52 -21.7930 0.0722
14 2 54 -2.4488 0.0077
14 2 56 0.0569 -0.2916
14 2 58 -6.0678 -0.0859
14 2 60 -33.0076 0.0356
14 3 1 -2.4129 1.7654
14 3 3 21.3377 -0.4842
14 3 5 -35.6569 -0.8290
14 3 7 -9.3064 1.1109
14 3 9 -2.7397 0.7976
14 3 11 -8.0828 -0.2440
14 3 13 67.2697 -0.5635
14 3 15 -90.4942 -0.7076
14 3 17 45.6023 0.4350
14 3 19 -5.2951 0.9234
14 3 21 30.1668 0.0042
14 3 23 -11.4460 -0.2588
14 3 25 -0.6565 -0.5414
14 3 27 23.4517 -0.0950
14 3 29 -24.9613 0.5262
14 3 31 15.2814 0.0434
14 3 33 -24.5773 -0.0887
14 3 35 52.4376 0.0106
14 3 37 2.3980 -0.1150
14 3 39 19.3422 0.1562
14 3 41 23.9702 -0.1305
14 3 43 -0.5828 -0.1575
14 3 45 -12.4701 0.1582
14 3 47 20.7386 0.1258
14 3 49 5.3800 0.2819
14 3 51 10.0219 0.0115
14 3 53 13.2078 -0.2455
14 3 55 16.3199 0.2127
14 3 57 8.2922 -0.0177
14 3 59 2.5093 0.1477
14 4 0 33.0725 6.1705
14 4 2 -27.6408 -2.0208
14 4 4 12.0369 -1.6038
14 4 6 40.1453 0.8816
14 4 8 49.5676 0.4085
14 4 10 18.9281 1.3949
14 4 12 48.2332 -0.0103
14 4 14 -1.7021 -1.2469
14 4 16 -29.6650 0.1468
14 4 18 27.4752 0.4694
14 4 20 31.1018 0.3518
14 4 22 -20.4616 0.1290
14 4 24 -51.6715 -0.3810
14 4 26 -7.5262 0.0904
14 4 28 4.7037 0.2459
14 4 30 -4.9015 0.0315
14 4 32 15.7055 0.0495
14 4 34 1.8493 -0.2598
14 4 36 1.7823 -0.0049
14 4 38 -34.5224 0.2193
14 4 40 -29.3315 -0.0185
14 4 42 21.7241 0.0547
14 4 44 13.2985 -0.0771
14 4 46 -4.4335 -0.0378
14 4 48 14.7542 0.3011
14 4 50 -26.0787 -0.0247
14 4 52 -2.6443 -0.0495
14 4 54 38.4488 -0.0663
14 4 56 -17.5312 -0.1178
14 4 58 22.9103 0.3543
14 5 1 15.0300 -4.7930
14 5 3 24.1754 -0.3623
14 5 5 60.4621 1.0876
14 5 7 44.7096 0.9368
14 5 9 34.2524 -0.2195
14 5 11 55.3842 0.0097
14 5 13 -50.6172 0.9545
14 5 15 14.5183 0.5078
14 5 17 3.8923 -0.2603
14 5 19 -6.6572 -0.6347
14 5 21 6.9416 -0.2738
14 5 23 18.6415 0.8178
14 5 25 -8.3277 0.6733
14 5 27 -53.3375 0.0369
14 5 29 -2.5823 -0.2988
14 5 31 -1.2063 -0.4265
14 5 33 37.4392 0.1106
14 5 35 -17.7309 0.2018
14 5 37 29.2315 -0.1449
14 5 39 -22.8586 0.0019
14 5 41 31.2736 -0.0131
14 5 43 -1.9008 0.1822
14 5 45 3.1198 0.1339
14 5 47 -17.5877 -0.3545
14 5 49 4.4826 -0.0484
14 5 51 15.4477 0.0047
14 5 53 5.9209 0.0923
14 5 55 -3.9556 0.3099
14 5 57 -8.8873 -0.4550
14 5 59 -9.4442 -0.2441
14 6 0 -65.0437 -3.1655
14 6 2 -2.5639 -0.8201
14 6 4 6.9810 1.8323
14 6 6 -38.8770 1.1496
14 6 8 -29.5078 -1.5595
14 6 10 4.4943 -0.8531
14 6 12 -7.9132 0.3500
14 6 14 27.7251 0.7883
14 6 16 12.8573 0.6089
14 6 18 -10.9360 -0.5630
14 6 20 -26.4068 -0.6830
14 6 22 -35.9643 0.1626
14 6 24 -11.9554 0.5287
14 6 26 28.6426 0.4144
14 6 28 -28.5266 -0.2490
14 6 30 7.2095 -0.3832
14 6 32 -24.5618 0.1856
14 6 34 -12.2478 0.1758
14 6 36 -16.6841 0.0150
14 6 38 -10.6822 -0.1958
14 6 40 10.3961 -0.1937
14 6 42 -20.0343 0.2354
14 6 44 23.3433 0.1346
14 6 46 18.4086 -0.1735
14 6 50 -1.4815 -0.1544
14 6 52 39.9959 0.0745
14 6 54 -34.8779 0.0875
14 6 56 10.7587 -0.2406
14 6 58 37.2640 -0.1978
14 7 1 -26.8050 5.8439
14 7 3 -38.5035 0.8028
14 7 5 -31.5946 -1.5649
14 7 7 -12.4031 -1.0857
14 7 9 -6.2740 0.0220
14 7 11 -47.4839 0.4876
14 7 13 4.3589 0.2873
14 7 15 -27.2951 -0.0783
14 7 17 13.7424 0.1164
14 7 19 17.5038 0.2781
14 7 21 -13.2198 -0.0072
14 7 23 -13.2930 -0.2736
14 7 25 -88.5597 -0.1095
14 7 27 13.1326 0.3756
14 7 29 70.5557 0.3793
14 7 31 -54.6609 -0.0424
14 7 33 -47.7058 -0.1491
14 7 35 -5.1147 -0.1779
14 7 37 -1.5315 0.0465
14 7 39 3.9095 0.2355
14 7 41 8.4471 -0.0172
14 7 43 -42.4977 -0.0586
14 7 45 -23.0099 -0.0127
14 7 47 -13.5516 -0.0844
14 7 49 -24.6940 0.1632
14 7 51 -13.1444 -0.0319
14 7 53 16.3519 -0.2488
14 7 55 -26.0298 -0.0118
14 7 57 -16.0031 -0.1220
14 7 59 -2.4529 -0.0102
14 8 0 97.9099 1.3708
14 8 2 -75.5323 -0.5888
14 8 4 -7.4460 -1.1482
14 8 6 7.5245 -0.0803
14 8 8 36.0634 1.1775
14 8 10 29.5882 0.9651
14 8 12 30.1151 -0.3215
14 8 14 22.7177 -0.8513
14 8 16 24.6378 -0.2378
14 8 18 6.3531 0.5936
14 8 20 53.3524 0.7020
14 8 22 9.5479 -0.0317
14 8 24 56.7025 -0.5589
14 8 26 -37.6265 -0.1781
14 8 28 74.2614 0.2178
14 8 30 -18.8444 0.2627
14 8 32 -7.6879 -0.0419
14 8 34 4.5301 -0.2285
14 8 36 23.8695 -0.0364
14 8 38 0.3369 0.1463
14 8 40 0.3512 0.1062
14 8 42 -14.3854 0.0011
14 8 44 32.5692 -0.0587
14 8 46 2.3377 0.0131
14 8 48 -27.6671 0.0833
14 8 50 42.4931 0.0491
14 8 52 18.3463 -0.0519
14 8 54 -4.8753 -0.1447
14 8 56 -9.1528 0.0696
14 8 58 26.3755 0.1217
14 9 1 -42.0037 -5.7701
14 9 3 -22.3959 -1.2006
14 9 5 -56.8861 1.5975
14 9 7 -53.5541 1.7764
14 9 9 -58.8571 0.3213
14 9 11 -37.3805 -0.8843
14 9 13 -15.7678 -0.9656
14 9 15 -53.4881 -0.1226
14 9 17 -35.6070 0.3835
14 9 19 -7.4979 0.4111
14 9 21 -15.8640 0.3747
14 9 23 -50.1267 -0.0768
14 9 25 -55.4520 -0.3547
14 9 27 25.9464 -0.2655
14 9 29 -35.0400 -0.0792
14 9 31 4.7041 0.1684
14 9 33 -44.4633 0.2462
14 9 35 -13.5090 0.0452
14 9 37 -31.3501 -0.0576
14 9 39 16.6536 -0.0794
14 9 41 10.2823 -0.1709
14 9 43 -7.3908 0.0449
14 9 45 -14.8541 0.1430
14 9 47 -20.6809 0.0351
14 9 49 16.6003 -0.0933
14 9 51 -39.6036 -0.0941
14 9 53 -22.9269 -0.0512
14 9 55 32.7458 0.0331
14 9 57 -31.8239 0.1009
14 10 0 107.2146 0.9803
14 10 2 -57.3440 0.8143
14 10 4 -60.2223 -0.3252
14 10 6 -34.7988 -0.5872
14 10 8 37.3596 0.2910
14 10 10 -16.3185 -0.1983
14 10 12 -46.6096 0.0915
14 10 14 4.2489 0.3375
14 10 16 -6.0092 0.0029
14 10 18 -40.8140 -0.0581
14 10 20 -35.1437 -0.0377
14 10 22 38.0249 0.0295
14 10 24 -10.6906 0.1884
14 10 26 -43.5922 0.2106
14 10 28 -38.4118 0.0586
14 10 30 -21.0417 -0.0764
14 10 32 10.7745 -0.1912
14 10 34 17.7559 0.0241
14 10 36 30.9111 0.1953
14 10 38 -53.5932 0.1201
14 10 40 2.6365 -0.0018
14 10 42 7.5724 -0.1602
14 10 44 -16.0614 -0.0146
14 10 46 -18.5296 0.0332
14 10 48 21.5408 -0.0953
14 10 50 -7.8871 -0.1435
14 10 52 -1.4529 -0.1038
14 10 54 0.2421 -0.0591
14 10 56 -17.9016 0.0151
14 11 1 -4.1801 3.4183
14 11 3 -30.6349 0.7228
14 11 5 -32.9785 -0.9089
14 11 7 0.4256 -1.1872
14 11 9 -31.4368 -0.0356
14 11 11 -57.4571 0.8763
14 11 13 0.8620 0.5221
14 11 15 -15.6015 0.0552
14 11 17 -25.3611 -0.3872
14 11 19 -21.3736 -0.2737
14 11 21 -14.0161 0.0139
14 11 23 23.5391 0.0328
14 11 25 -16.2853 0.2484
14 11 27 13.0083 0.2262
14 11 29 -33.8721 -0.0401
14 11 31 -4.6688 -0.2166
14 11 33 -2.6265 -0.2514
14 11 35 11.1304 0.1003
14 11 37 -26.2665 0.2382
14 11 39 -27.5167 0.0894
14 11 41 -10.0241 0.0083
14 11 43 21.9944 -0.0880
14 11 45 -11.5619 -0.1471
14 11 47 11.5245 0.0160
14 11 49 -4.8934 -0.1304
14 11 51 -13.5780 0.0300
14 11 53 22.2113 0.2038
14 11 55 26.3217 -0.3091
14 11 57 11.6617 -0.1388
14 12 0 72.7894 -6.7102
14 12 2 23.0425 0.6946
14 12 4 70.0086 2.0376
14 12 6 12.1924 0.2555
14 12 8 -10.8516 -0.6078
14 12 10 17.8791 -1.2552
14 12 12 -13.6945 -0.0529
14 12 14 -27.6708 0.5037
14 12 16 13.8077 -0.1653
14 12 18 25.6607 -0.3300
14 12 20 7.1278 -0.2279
14 12 22 -11.2737 -0.0727
14 12 24 16.4604 0.0140
14 12 26 -8.0471 -0.2571
14 12 28 0.6985 -0.2131
14 12 30 16.3978 0.0587
14 12 32 5.1020 0.1823
14 12 34 12.1607 0.2423
14 12 36 30.3873 -0.0479
14 12 38 12.8214 -0.3362
14 12 40 -27.8841 -0.0013
14 12 42 21.9426 0.1305
14 12 44 3.2508 0.1777
14 12 46 44.6531 0.0658
14 12 48 -20.6205 -0.1995
14 12 50 21.9188 0.1043
14 12 52 16.4329 0.2184
14 12 54 -16.5294 -0.0155
14 12 56 26.5666 -0.1320
14 13 1 27.8355 -1.4313
14 13 3 -12.4071 -0.0118
14 13 5 -21.2147 0.4646
14 13 7 7.7260 -0.1372
14 13 9 -2.0843 -0.3477
14 13 11 14.2459 -0.2673
14 13 13 -24.8795 -0.1452
14 13 15 14.7620 0.1362
14 13 17 -0.0647 0.0014
14 13 19 8.2877 0.0290
14 13 21 2.9274 0.0682
14 13 23 -12.0723 -0.0422
14 13 25 8.5953 -0.0201
14 13 27 2.5234 -0.1592
14 13 29 -26.4378 0.0319
14 13 31 24.8916 0.2785
14 13 33 -11.9564 -0.0183
14 13 35 -2.4769 -0.0572
14 13 37 -2.5682 -0.0501
14 13 39 3.7739 -0.1405
14 13 41 15.8812 0.1901
14 13 43 -11.1545 0.0376
14 13 45 6.0626 -0.1304
14 13 47 -6.0615 0.1219
14 13 49 -27.4118 -0.0801
14 13 51 7.4167 -0.0518
14 13 53 -22.1909 0.1017
14 13 55 -14.0590 -0.2427
14 14 0 34.7903 7.6411
14 14 2 -9.6650 1.0983
14 14 4 11.6019 -2.7667
14 14 6 -4.4415 -1.6526
14 14 8 -50.1853 1.3506
14 14 10 -3.4894 1.3022
14 14 12 11.0701 0.1907
14 14 14 -3.3973 -0.8642
14 14 16 8.9779 -0.7796
14 14 18 23.6100 0.4331
14 14 20 46.1177 0.6074
14 14 22 18.0100 -0.1145
14 14 24 16.8725 -0.3970
14 14 26 0.8041 -0.1009
14 14 28 3.0775 0.4523
14 14 30 14.0578 0.1834
14 14 32 16.6221 -0.4348
14 14 34 -24.6596 -0.2851
14 14 36 -19.8580 0.0112
14 14 38 -24.7015 0.3315
14 14 40 -0.8289 0.2081
14 14 42 -3.0276 -0.4038
14 14 44 19.5012 -0.3849
14 14 46 26.9999 0.0662
14 14 48 29.8694 0.1974
14 14 50 -14.8376 0.1927
14 14 52 -8.8964 -0.1275
14 14 54 5.4840 -0.1396
14 15 1 13.3307 2.8817
14 15 3 -18.3215 0.7375
14 15 5 2.0423 -0.6854
14 15 7 1.5074 -0.8186
14 15 9 -0.2177 -0.0087
14 15 11 10.6913 0.2787
14 15 13 37.4982 -0.1687
14 15 15 -28.6540 -0.3846
14 15 17 6.6232 -0.0411
14 15 19 -12.6293 0.2701
14 15 21 -13.6430 -0.0359
14 15 23 -19.4448 -0.4879
14 15 25 0.1128 -0.2926
14 15 27 -0.2292 -0.0461
14 15 29 -4.4616 0.0801
14 15 31 19.4569 -0.0061
14 15 33 -14.3234 -0.2664
14 15 35 -41.4410 -0.0288
14 15 37 -1.3936 0.1569
14 15 39 -31.5332 -0.0332
14 15 41 19.1709 -0.0063
14 15 43 -8.8670 -0.1735
14 15 45 -8.9951 -0.1225
14 15 47 -53.3225 0.2701
14 15 49 2.6355 0.0659
14 15 51 60.5310 -0.0912
14 15 53 -5.1986 0.0195
14 16 0 -36.4713 -6.3351
14 16 2 2.9035 0.2798
14 16 4 -6.1440 2.3204
14 16 6 -42.4872 0.7615
14 16 8 5.2182 -1.2682
14 16 10 6.0407 -1.7420
14 16 12 12.3489 0.0803
14 16 14 -15.8593 0.9871
14 16 16 -1.4901 0.3866
14 16 18 -19.7559 -0.4832
14 16 20 15.6504 -0.6562
14 16 22 -49.1137 -0.0208
14 16 24 -8.1431 0.3841
14 16 26 43.8314 -0.0082
14 16 28 -9.2418 -0.1584
14 16 30 -17.6321 -0.1538
14 16 32 21.3213 0.1488
14 16 34 41.5268 0.5205
14 16 36 7.5972 -0.0637
14 16 38 4.2898 -0.2872
14 16 40 17.1651 -0.0349
14 16 42 22.8625 0.0704
14 16 44 -28.4211 0.3276
14 16 46 5.7430 0.0361
14 16 48 37.2916 -0.2780
14 16 50 -46.3535 -0.0088
14 16 52 -20.0059 0.0384
14 16 54 14.7187 0.1341
14 17 1 -19.1924 -5.5927
14 17 3 -13.5408 -0.6801
14 17 5 13.4240 1.5756
14 17 7 -5.2361 1.2315
14 17 9 -16.1128 -0.0305
14 17 11 -12.5254 -0.6531
14 17 13 10.5005 -0.2042
14 17 15 -10.1843 0.2305
14 17 17 -1.7026 0.0803
14 17 19 11.4145 -0.0888
14 17 21 1.5399 0.0165
14 17 23 -1.7323 0.2235
14 17 25 25.5925 0.1152
14 17 27 -5.4763 -0.2881
14 17 29 -25.3871 -0.2724
14 17 33 -12.1138 0.1946
14 17 35 -10.1957 0.0783
14 17 37 -25.0377 -0.2232
14 17 39 -3.2689 -0.2155
14 17 41 -26.1370 0.0926
14 17 43 18.9691 0.0870
14 17 45 -22.1347 -0.0101
14 17 47 30.4735 -0.0542
14 17 49 7.2490 -0.1646
14 17 51 -27.1118 0.1681
14 17 53 16.8627 0.2910
14 18 0 34.5334 1.1237
14 18 2 19.3276 -0.3798
14 18 4 14.9903 -1.0119
14 18 6 -13.4237 0.0405
14 18 8 4.3450 1.0424
14 18 10 13.7829 0.5850
14 18 12 -2.3680 -0.2297
14 18 14 20.0874 -0.7158
14 18 16 13.0576 -0.3552
14 18 18 -7.0074 0.3269
14 18 20 -7.6286 0.5536
14 18 22 10.4726 0.1630
14 18 24 -17.8214 -0.3501
14 18 26 17.5662 -0.5966
14 18 28 12.2262 -0.0568
14 18 30 8.9463 0.1057
14 18 32 9.8214 -0.0872
14 18 34 22.2748 -0.1435
14 18 36 -22.5187 -0.1434
14 18 38 -14.4709 -0.0545
14 18 40 16.6508 0.1625
14 18 42 -23.0755 -0.1187
14 18 44 -18.0993 -0.1335
14 18 46 -11.3385 -0.0449
14 18 48 3.4681 0.0047
14 18 50 9.4296 0.2808
14 18 52 20.0268 0.0069
14 19 1 20.6479 5.9607
14 19 3 26.7631 0.6215
14 19 5 13.8713 -1.8515
14 19 7 -1.4019 -1.5657
14 19 9 42.0161 -0.0335
14 19 11 -5.7586 0.8630
14 19 13 7.0124 0.6224
14 19 15 13.9688 -0.1274
14 19 17 7.5915 -0.5718
14 19 19 -1.6000 -0.3978
14 19 21 21.7113 -0.0234
14 19 23 5.2748 0.1949
14 19 25 -6.9153 0.1866
14 19 27 2.5516 0.0440
14 19 29 9.4600 -0.0748
14 19 31 24.4050 -0.0594
14 19 35 5.3731 0.0697
14 19 37 20.9535 0.1253
14 19 39 -4.9169 0.0557
14 19 41 12.0774 0.0848
14 19 43 3.9493 -0.0471
14 19 45 4.0057 -0.1351
14 19 47 3.6732 0.2409
14 19 49 16.1035 0.0695
14 19 51 5.4815 -0.1317
14 20 0 53.1326 3.8120
14 20 2 27.4719 1.3614
14 20 4 -28.6580 -0.5301
14 20 6 16.5707 -1.1874
14 20 8 9.5622 -0.5090
14 20 10 -13.7922 0.2542
14 20 12 -2.7649 0.6008
14 20 14 24.9854 0.4186
14 20 16 -0.3218 -0.0745
14 20 18 16.1198 -0.4144
14 20 20 31.5264 -0.5043
14 20 22 -3.5107 -0.0439
14 20 24 -8.6182 0.4200
14 20 26 0.0233 0.4148
14 20 28 9.7995 0.2101
14 20 30 10.2459 -0.1237
14 20 32 -8.8884 -0.0983
14 20 34 -3.9810 0.0827
14 20 36 -10.5144 0.2029
14 20 38 39.4370 0.1578
14 20 40 -7.8123 0.0312
14 20 42 -25.0608 0.0762
14 20 44 9.2434 0.2559
14 20 46 9.2985 0.0689
14 20 48 -21.7478 -0.0235
14 20 50 -16.3705 0.0302
14 21 1 11.1894 -0.8994
14 21 3 7.5025 -0.1924
14 21 5 33.6096 0.5633
14 21 7 3.8704 0.5269
14 21 9 36.9142 0.0904
14 21 11 -6.1356 -0.4998
14 21 13 22.7149 -0.6797
14 21 15 19.3067 0.0198
14 21 17 3.8107 0.5805
14 21 19 18.9076 0.2735
14 21 21 21.5304 -0.1990
14 21 23 5.5447 -0.4835
14 21 25 43.6201 -0.2099
14 21 27 -7.7585 0.2601
14 21 29 -17.4403 0.3440
14 21 31 9.9953 0.1310
14 21 33 34.4371 -0.0665
14 21 35 -22.0614 -0.1540
14 21 37 -7.0819 0.0813
14 21 39 39.7321 0.0168
14 21 41 10.7407 -0.1063
14 21 43 20.9456 0.0724
14 21 45 -13.6590 -0.2499
14 21 47 9.8504 -0.0002
14 21 49 57.8227 0.3400
14 22 0 38.7516 -5.9654
14 22 2 9.3297 -0.6053
14 22 4 6.5975 1.2172
14 22 6 23.5696 0.7161
14 22 8 31.3012 -0.0142
14 22 10 7.6408 -0.5212
14 22 12 22.5449 -0.5779
14 22 14 -0.7475 -0.1013
14 22 16 26.7866 0.1008
14 22 18 -26.3282 0.1093
14 22 20 30.5199 -0.0365
14 22 22 -4.7753 -0.0870
14 22 24 -10.8860 -0.1039
14 22 26 22.6962 -0.1391
14 22 28 16.7287 -0.1872
14 22 30 9.9388 -0.0212
14 22 32 4.5128 0.1188
14 22 34 42.5455 0.0950
14 22 36 13.9734 -0.1499
14 22 38 4.1709 -0.1095
14 22 40 17.6065 -0.1042
14 22 42 -32.0088 -0.1059
14 22 44 -12.2582 0.1128
14 22 46 14.8755 -0.0502
14 22 48 -17.1167 -0.0382
14 23 1 -0.4962 -4.9833
14 23 3 18.0041 -0.1991
14 23 5 15.5395 1.4247
14 23 7 1.1216 0.3455
14 23 9 25.8805 -0.1940
14 23 11 -9.3279 0.1309
14 23 13 35.7874 0.2837
14 23 15 -15.6422 0.2184
14 23 17 9.3365 -0.2832
14 23 19 4.1379 -0.5268
14 23 21 22.2712 0.1093
14 23 23 1.6030 0.4899
14 23 25 4.8462 0.2670
14 23 27 6.6937 -0.2485
14 23 29 12.1802 -0.5851
14 23 31 -8.3287 -0.0401
14 23 33 3.1402 0.4538
14 23 35 -38.3475 0.1838
14 23 37 4.5509 -0.0095
14 23 39 -0.3421 -0.1528
14 23 41 27.7202 0.1124
14 23 43 3.1410 0.6507
14 23 45 -41.5689 0.0897
14 24 0 6.9927 1.6943
14 24 2 21.7166 0.6927
14 24 4 -7.3853 -0.6093
14 24 6 3.9437 -0.8413
14 24 8 67.7047 0.1130
14 24 10 -31.7604 0.4114
14 24 12 48.5377 -0.0370
14 24 14 48.6528 -0.0766
14 24 16 -6.7141 -0.1941
14 24 18 -3.7997 0.0518
14 24 20 6.9108 0.1175
14 24 22 9.0634 -0.0985
14 24 24 39.4942 0.0309
14 24 26 -27.3756 0.0258
14 24 28 -10.2634 0.0303
14 24 30 13.4638 0.1493
14 24 32 2.7149 0.1487
14 24 34 13.2409 0.0366
14 24 36 -17.4705 -0.0561
14 24 38 -18.5249 0.0992
14 24 40 13.1655 0.3878
14 24 42 -13.0049 0.1439
14 24 44 -11.4069 -0.0585
14 25 1 32.5386 6.6939
14 25 3 18.2099 0.1028
14 25 5 15.8842 -1.8816
14 25 7 21.2849 -1.0142
14 25 9 15.2987 0.5134
14 25 11 2.8348 0.5547
14 25 13 2.8724 -0.4337
14 25 15 17.2537 -0.3670
14 25 17 19.9899 0.0491
14 25 19 -31.2135 0.1059
14 25 21 -1.3803 0.0107
14 25 23 33.7136 -0.4459
14 25 25 -2.3694 -0.2374
14 25 27 10.2811 0.4275
14 25 29 3.1056 0.1823
14 25 31 46.5092 -0.0977
14 25 33 -14.9893 -0.3331
14 25 35 -18.9722 -0.3116
14 25 37 45.5388 0.2789
14 25 39 9.4822 0.3177
14 25 41 17.3096 -0.0891
14 25 43 29.1105 -0.2330
14 26 0 45.0959 -1.8238
14 26 2 -26.6029 -0.1041
14 26 4 24.9683 0.1373
14 26 6 -1.3464 0.2159
14 26 8 -4.0720 0.4340
14 26 10 58.3668 -0.0682
14 26 12 -4.1924 -0.2609
14 26 14 19.5472 0.1459
14 26 16 -3.6020 -0.0327
14 26 18 10.8225 -0.0282
14 26 20 -1.1417 -0.0406
14 26 22 -13.1308 -0.1205
14 26 24 -15.2480 0.1288
14 26 26 -10.6859 0.0439
14 26 28 -0.6364 -0.1858
14 26 30 0.0857 -0.1740
14 26 32 13.2473 -0.1453
14 26 34 13.1237 -0.0216
14 26 36 -10.5815 0.1896
14 26 38 10.9564 0.1242
14 26 40 -49.5814 -0.0299
14 26 42 -18.8909 -0.0799
14 27 1 12.7872 -4.7082
14 27 3 5.3126 -0.2110
14 27 5 2.5432 1.4643
14 27 7 -8.4397 0.5872
14 27 9 10.2214 -0.4044
14 27 11 -27.2630 -0.4288
14 27 13 -8.7016 0.0220
14 27 15 4.9125 0.4600
14 27 17 2.9222 0.1049
14 27 19 3.3066 -0.2064
14 27 21 -1.0320 0.0976
14 27 23 4.9385 0.2107
14 27 25 1.9460 0.1487
14 27 27 0.9409 0.0021
14 27 29 33.8643 -0.2442
14 27 31 -55.0387 0.0101
14 27 33 -23.7722 0.2601
14 27 35 -1.7290 0.0225
14 27 37 -35.3520 -0.0733
14 27 39 29.1847 -0.1154
14 28 0 6.9331 1.8243
14 28 2 10.1273 1.0871
14 28 4 29.0663 0.0458
14 28 6 6.3980 -0.5361
14 28 8 -4.9660 -0.3286
14 28 10 24.3585 -0.1222
14 28 12 17.0979 0.2206
14 28 14 -0.5994 0.3549
14 28 16 4.0510 -0.0296
14 28 18 32.7082 -0.1165
14 28 20 -0.0637 -0.0634
14 28 22 -2.6173 0.0018
14 28 24 -3.0472 0.1343
14 28 26 -67.9445 0.1661
14 28 28 17.4116 -0.0008
14 28 30 -26.4717 0.2584
14 28 32 11.1562 0.0330
14 28 34 6.5876 0.1002
14 28 36 18.4750 0.1808
14 28 38 -17.6892 0.1623
14 29 1 16.3891 1.7113
14 29 3 10.4436 0.2765
14 29 5 15.3016 -0.4094
14 29 7 19.4023 -0.3770
14 29 9 -9.0091 -0.0389
14 29 11 -6.7289 0.2379
14 29 13 -30.4387 0.0756
14 29 15 13.5372 -0.0046
14 29 17 0.6263 -0.1416
14 29 19 -6.2419 0.0335
14 29 21 12.1895 0.0621
14 29 23 28.4169 -0.0776
14 29 25 -8.5364 -0.0776
14 29 27 -7.0898 0.1103
14 29 29 11.1336 0.0848
14 29 31 -13.7844 -0.0283
14 29 33 -9.1547 0.0374
14 29 35 -22.8900 -0.0922
14 29 37 8.5346 0.2474
14 30 0 -14.3887 -3.4443
14 30 2 -1.3438 -0.7829
14 30 4 15.8970 0.7832
14 30 6 21.5348 0.8520
14 30 8 -0.9184 0.3661
14 30 12 7.3305 -0.3294
14 30 14 -2.7659 -0.0336
14 30 16 -6.2522 0.3145
14 30 18 -33.3284 0.5674
14 30 20 -9.3959 0.4000
14 30 22 -16.6612 0.1025
14 30 24 -11.5428 -0.0786
14 30 26 -15.5959 -0.1595
14 30 28 -28.1713 -0.1062
14 30 30 11.2200 -0.0951
14 30 32 42.3430 -0.1448
14 30 34 -11.0785 -0.1166
14 31 1 20.6392 -0.2276
14 31 3 -31.7300 -0.2663
14 31 5 13.7209 0.0260
14 31 7 19.8945 0.4514
14 31 9 -5.3397 0.1827
14 31 11 22.5689 -0.2662
14 31 13 29.1313 -0.4979
14 31 15 7.6491 -0.2349
14 31 17 8.5790 0.1224
14 31 19 16.1800 0.3105
14 31 21 -1.0407 0.1290
14 31 23 27.2202 -0.1350
14 31 25 -2.8844 0.0260
14 31 27 3.6856 -0.1525
14 31 29 39.6143 -0.0264
14 31 31 -32.1441 0.0711
14 32 0 47.1922 2.6926
14 32 2 30.4721 -0.2739
14 32 4 3.4333 -0.9450
14 32 6 27.6168 -0.4327
14 32 8 -27.2833 0.1990
14 32 10 -5.8738 0.3779
14 32 12 -1.2508 -0.1146
14 32 14 -19.7491 -0.5422
14 32 16 -25.5084 -0.3980
14 32 18 24.0495 -0.2078
14 32 20 -10.9123 -0.1647
14 32 22 -14.5240 -0.0658
14 32 24 35.4810 0.2448
14 32 26 -3.0586 0.1372
14 32 28 1.9314 0.0793
14 33 1 14.5710 -0.1311
14 33 3 -4.3146 0.5089
14 33 5 11.4972 0.1035
14 33 7 22.7355 -0.2107
14 33 9 7.5472 -0.4996
14 33 11 -10.5822 -0.1912
14 33 13 2.0128 0.3042
14 33 15 -29.1350 -0.0799
14 33 17 -10.2117 -0.2445
14 33 19 6.6583 -0.4367
14 33 21 -31.9570 -0.2218
14 33 23 -24.5031 0.0237
14 33 25 -9.0168 0.1959
14 34 0 -37.2649 0.2904
14 34 2 32.1593 0.4757
14 34 6 6.4904 0.2528
14 34 8 11.0640 -0.8820
14 34 14 4.8070 0.4922
14 34 16 18.0051 0.3960
14 34 18 -9.8832 -0.2566
14 34 20 4.2081 -0.1857
14 34 22 42.9579 -0.0227
14 35 1 -29.1734 0.4063
14 35 3 24.1799 -0.1424
14 35 5 -9.0232 -0.1080
14 35 7 -16.3299 0.4742
14 35 9 1.9795 0.4227
14 35 11 -36.3083 -0.0198
14 35 13 6.4554 -0.0773
14 35 15 12.1346 0.0460
14 35 17 4.2506 0.2116
14 36 0 14.6525 0.8992
14 36 2 -6.1478 -0.6841
14 36 4 8.5346 -0.4968
14 36 6 7.5628 0.3445
14 36 8 -29.6820 0.3628
14 36 10 18.3200 0.0018
14 36 12 7.9861 -0.7504
15 1 0 -7.8982 7.5496
15 1 2 -66.7355 -2.0496
15 1 4 -31.3458 -2.4281
15 1 6 -47.1035 0.6985
15 1 8 -6.4310 1.1704
15 1 10 -30.3632 1.6349
15 1 12 -41.7299 -0.4023
15 1 14 50.0703 -1.3362
15 1 16 -26.0114 0.3524
15 1 18 16.7934 1.0733
15 1 20 24.2324 0.7848
15 1 22 0.3879 -0.0247
15 1 24 0.8128 -0.8193
15 1 26 -17.4125 -0.2080
15 1 28 0.9768 0.3909
15 1 30 -3.8140 0.4431
15 1 32 -11.8813 0.2108
15 1 34 2.3805 -0.4351
15 1 36 -4.2702 -0.1254
15 1 38 -3.6002 0.2178
15 1 40 -3.9245 -0.0057
15 1 42 -25.2638 0.0201
15 1 44 32.0704 -0.0695
15 1 46 -15.3663 0.0396
15 1 48 5.6604 0.2508
15 1 50 -21.8664 -0.0989
15 1 52 32.7168 -0.1103
15 1 54 -33.9639 -0.1103
15 1 56 -22.8577 -0.0404
15 1 58 -20.3203 0.4141
15 2 1 82.2487 0.2954
15 2 3 11.2745 -0.2739
15 2 5 48.6232 -0.2662
15 2 7 -12.8293 0.4598
15 2 9 40.6845 0.1085
15 2 11 -50.5105 -0.1125
15 2 13 68.2900 0.1228
15 2 15 10.1294 -0.0362
15 2 17 -31.4890 0.2885
15 2 19 -15.0766 0.1945
15 2 21 -50.8922 -0.0993
15 2 23 22.1434 0.1492
15 2 25 31.1748 -0.0347
15 2 27 20.4730 -0.0326
15 2 29 30.5710 0.1074
15 2 31 9.7670 -0.0215
15 2 33 5.0849 0.1191
15 2 35 -3.5880 0.0363
15 2 37 11.1348 -0.1283
15 2 39 -4.3818 0.0850
15 2 41 14.1397 -0.0217
15 2 43 0.9777 0.0239
15 2 45 -2.6782 0.0122
15 2 47 -13.3109 -0.1049
15 2 49 15.8687 0.1604
15 2 51 -16.2599 -0.0398
15 2 53 6.6750 -0.0977
15 2 57 12.7891 -0.2690
15 2 59 19.8507 0.0473
15 3 0 -50.3949 -0.8219
15 3 2 2.1194 -0.8953
15 3 4 -6.1693 1.4343
15 3 6 59.2398 0.9937
15 3 8 -13.9578 -1.4590
15 3 10 1.6057 -0.3218
15 3 12 -34.4114 0.2253
15 3 14 47.0458 0.2548
15 3 16 82.1662 0.4712
15 3 18 0.2781 -0.3794
15 3 20 -9.6262 -0.6032
15 3 22 50.9039 0.1432
15 3 24 -38.0506 0.4069
15 3 26 -6.6743 0.3795
15 3 28 30.6294 -0.3682
15 3 30 -0.3847 -0.5419
15 3 32 -25.6670 0.1534
15 3 34 21.4762 0.2186
15 3 36 -26.7618 0.1877
15 3 38 -4.7721 -0.0184
15 3 40 -8.4347 -0.2092
15 3 42 -0.2057 0.0440
15 3 44 -26.3214 -0.0219
15 3 46 12.0313 -0.0437
15 3 48 2.7166 0.1400
15 3 50 15.0627 -0.0963
15 3 52 -21.6482 0.0840
15 3 54 -3.4509 0.0620
15 3 56 -4.9694 -0.2330
15 3 58 -32.6309 -0.1180
15 4 1 -23.2976 2.3225
15 4 3 6.6258 0.8225
15 4 5 -62.1180 -0.4582
15 4 7 23.8871 -0.5102
15 4 9 -34.6977 -0.1649
15 4 11 21.6322 0.4710
15 4 13 -6.8820 0.6742
15 4 15 -21.2091 0.2284
15 4 17 -39.2188 0.1408
15 4 19 -5.6184 -0.0757
15 4 21 -8.2676 -0.2688
15 4 23 -19.8473 0.1456
15 4 25 29.3428 0.2451
15 4 27 37.0015 0.2737
15 4 29 10.1611 0.0570
15 4 31 29.8823 -0.3736
15 4 33 -10.1033 -0.1402
15 4 35 8.4552 0.0315
15 4 37 26.3662 -0.0430
15 4 39 -6.8358 0.0417
15 4 41 -18.1435 -0.0910
15 4 43 36.6237 0.0059
15 4 45 -25.3519 0.0008
15 4 47 -0.0924 -0.2127
15 4 49 -18.6613 0.0515
15 4 51 5.4793 -0.1237
15 4 53 1.5978 -0.0382
15 4 55 -35.8511 0.2245
15 4 57 -8.2006 -0.5554
15 4 59 20.5695 -0.1989
15 5 0 36.9196 2.9209
15 5 2 -4.6407 -0.0867
15 5 4 -46.6239 -0.0677
15 5 6 -79.8922 0.1462
15 5 8 -25.7532 -0.5768
15 5 10 -32.8096 0.3277
15 5 12 6.4035 0.3230
15 5 14 -15.0189 0.1507
15 5 16 21.7863 0.3245
15 5 18 35.4400 -0.1364
15 5 20 -70.9396 -0.1954
15 5 22 41.8724 0.1992
15 5 24 -7.0718 0.1341
15 5 26 -24.3352 0.2031
15 5 28 9.0990 0.0068
15 5 30 13.3393 -0.0225
15 5 32 7.3131 0.1166
15 5 34 16.4028 -0.1834
15 5 36 -6.1539 -0.0579
15 5 38 -2.9414 0.0137
15 5 40 -1.6218 0.0085
15 5 42 5.2258 0.2502
15 5 44 17.1572 0.0164
15 5 46 -10.9322 -0.2218
15 5 48 -19.9063 -0.0636
15 5 50 0.9737 -0.1040
15 5 52 -7.2792 0.0964
15 5 54 -28.5513 0.0463
15 5 56 -14.1751 -0.2859
15 5 58 -21.9567 0.0159
15 6 1 28.6270 -5.9636
15 6 3 -33.2036 -1.0281
15 6 5 27.9720 1.6003
15 6 7 20.9591 1.7449
15 6 9 27.7122 0.1929
15 6 11 25.0542 -0.8639
15 6 13 -20.7314 -0.5813
15 6 15 -13.2729 -0.0715
15 6 17 -25.5909 0.2614
15 6 19 34.3520 0.2470
15 6 21 -33.7885 0.1806
15 6 23 -25.0297 0.1108
15 6 25 33.5745 -0.2212
15 6 27 -16.0646 -0.2969
15 6 29 -18.2557 -0.0874
15 6 31 -12.1698 0.1885
15 6 33 5.2906 0.4467
15 6 35 22.2547 0.0756
15 6 37 -7.2483 -0.1561
15 6 39 -21.5322 -0.0192
15 6 41 -7.2985 0.0158
15 6 43 -15.1626 0.1672
15 6 45 -11.1746 0.0682
15 6 47 10.0801 -0.1272
15 6 49 7.7972 0.2006
15 6 51 -14.8466 -0.0286
15 6 53 37.3978 -0.0919
15 6 55 -1.9269 0.2427
15 6 57 0.0618 -0.1250
15 7 0 53.6974 0.6763
15 7 2 -14.2061 -1.2284
15 7 4 -10.3854 -0.9806
15 7 6 -6.1619 0.4978
15 7 8 9.9782 1.2104
15 7 10 8.3294 0.8003
15 7 12 19.9353 -0.6781
15 7 14 11.5682 -0.8768
15 7 16 21.6099 0.2650
15 7 18 6.3436 0.8530
15 7 20 -39.3009 0.6862
15 7 22 65.0657 -0.0416
15 7 24 35.3714 -0.5600
15 7 26 -28.9374 -0.1198
15 7 28 26.9478 0.2277
15 7 30 2.5807 0.2663
15 7 32 -20.4135 0.0607
15 7 34 37.6293 -0.1296
15 7 36 -11.8669 0.1108
15 7 38 -29.0247 0.1416
15 7 40 1.1085 -0.0938
15 7 42 -2.5738 -0.1149
15 7 44 -6.2856 -0.1026
15 7 46 13.4820 0.0786
15 7 48 -1.4074 0.1562
15 7 50 21.8194 -0.0804
15 7 52 -29.8616 -0.2039
15 7 54 20.3590 -0.1063
15 7 56 5.4492 0.1623
15 7 58 -5.8633 0.1026
15 8 1 -30.6156 7.7315
15 8 3 -19.2840 0.3082
15 8 5 -11.1608 -2.2787
15 8 7 -2.2497 -1.0070
15 8 9 -19.3035 0.5542
15 8 11 -22.8392 0.7728
15 8 13 -44.1742 0.0892
15 8 15 -4.8025 -0.3481
15 8 17 -18.4730 -0.0875
15 8 19 -38.2207 0.1740
15 8 21 36.0373 0.0068
15 8 23 -15.6191 -0.3233
15 8 25 21.8411 -0.1624
15 8 27 -37.8855 0.3550
15 8 29 8.9171 0.2967
15 8 31 4.6033 -0.2356
15 8 33 14.7337 -0.3643
15 8 35 -20.2185 -0.1454
15 8 37 21.8114 0.2739
15 8 39 -1.8239 0.2992
15 8 41 -18.0043 -0.1617
15 8 43 21.1736 -0.2271
15 8 45 14.0073 -0.0674
15 8 47 15.8272 0.0163
15 8 49 -33.2006 0.0723
15 8 51 16.6491 -0.0509
15 8 53 -12.8307 -0.1554
15 8 55 4.9701 -0.0391
15 8 57 22.2886 -0.0016
15 9 0 -26.5157 -3.3529
15 9 2 26.1716 0.3520
15 9 4 10.0852 1.5680
15 9 6 -45.2335 0.3902
15 9 8 -17.3099 -1.0133
15 9 10 -7.7013 -1.1453
15 9 12 23.8846 0.1583
15 9 14 10.6905 0.9411
15 9 16 4.6418 0.3986
15 9 18 -26.5767 -0.6303
15 9 20 10.3219 -0.5404
15 9 22 -21.1916 0.1565
15 9 24 41.5667 0.4750
15 9 26 -4.6552 0.2211
15 9 28 44.9439 -0.2341
15 9 30 -6.9401 -0.2194
15 9 32 46.8705 0.0271
15 9 34 -39.3436 0.2313
15 9 36 -17.7798 0.0681
15 9 38 -26.7940 -0.1640
15 9 40 20.4548 -0.1621
15 9 42 -12.4761 0.0527
15 9 44 -29.7788 0.1418
15 9 46 1.4613 -0.0755
15 9 48 21.3031 -0.1576
15 9 50 -4.3424 0.0536
15 9 52 41.2359 0.1569
15 9 54 -7.1871 -0.0665
15 9 56 -7.2385 -0.3620
15 10 1 -62.0062 -5.1783
15 10 3 -123.8374 0.1196
15 10 5 51.1075 1.6875
15 10 7 -41.7709 0.4163
15 10 9 -29.3249 -0.9934
15 10 11 0.3059 -0.6549
15 10 13 24.5256 0.4759
15 10 15 18.6251 0.8217
15 10 17 -8.9643 0.0652
15 10 19 58.3507 -0.3632
15 10 21 -32.1271 -0.1802
15 10 23 -2.0786 0.2812
15 10 25 77.0819 0.3112
15 10 27 -62.6953 -0.0762
15 10 29 86.2117 -0.1937
15 10 31 -12.6466 0.0637
15 10 33 -14.3468 0.3230
15 10 35 13.1587 0.2229
15 10 37 12.7941 -0.1917
15 10 39 -20.5691 -0.2443
15 10 41 -5.3931 0.0530
15 10 43 17.6489 0.2658
15 10 45 -22.6357 0.1339
15 10 47 27.5816 -0.0676
15 10 49 -33.0656 -0.1580
15 10 51 -2.2701 0.0750
15 10 53 9.5857 0.1886
15 10 55 12.7383 -0.2122
15 10 57 -45.6752 -0.2394
15 11 0 45.7424 5.4161
15 11 2 7.6803 1.2628
15 11 4 3.3308 -1.3310
15 11 6 16.1253 -1.0645
15 11 8 -0.0049 0.2894
15 11 10 24.0507 0.7619
15 11 12 -10.2816 0.4541
15 11 14 -8.9270 -0.5307
15 11 16 -4.9490 -0.5629
15 11 18 11.2359 0.0927
15 11 20 -21.5929 0.3893
15 11 22 -14.0749 -0.0452
15 11 24 -10.7962 -0.3131
15 11 26 -3.2350 -0.0875
15 11 28 18.2792 0.2343
15 11 30 23.1861 0.2033
15 11 32 -14.8739 -0.0928
15 11 34 -4.6922 -0.1338
15 11 36 -45.2789 -0.0152
15 11 38 14.8735 0.0757
15 11 40 9.0785 0.0662
15 11 42 -27.2455 -0.1462
15 11 44 18.2545 -0.1093
15 11 46 -5.6904 0.0525
15 11 48 14.1244 0.0926
15 11 50 12.7855 0.0735
15 11 52 21.0182 -0.0521
15 11 54 17.5047 -0.0502
15 11 56 -5.8347 0.0409
15 12 1 -78.9676 3.0098
15 12 3 20.3161 0.2209
15 12 5 -34.4783 -0.9757
15 12 7 19.3141 -0.3440
15 12 9 28.5521 0.4927
15 12 11 -8.2059 0.3037
15 12 13 14.1519 -0.3969
15 12 15 -1.0009 -0.6701
15 12 17 -3.1248 -0.1289
15 12 19 -13.3814 0.6514
15 12 21 -12.3876 0.2293
15 12 23 -33.3700 -0.3084
15 12 25 1.6505 -0.3547
15 12 27 4.3653 -0.1564
15 12 29 12.5169 0.2672
15 12 31 -13.4707 0.1530
15 12 33 0.0698 -0.2861
15 12 35 11.4931 -0.1013
15 12 37 19.0959 0.0431
15 12 39 -5.2099 0.0495
15 12 41 6.3348 0.0651
15 12 43 -9.8087 -0.2478
15 12 45 -0.2168 -0.1785
15 12 47 -35.3544 0.1491
15 12 49 19.5316 0.0061
15 12 51 21.4999 -0.0575
15 12 53 -18.7222 -0.0206
15 12 55 11.9535 -0.1641
15 13 0 31.8479 -2.3000
15 13 2 -45.4354 -0.8678
15 13 4 -27.2775 0.4208
15 13 6 56.4523 0.8521
15 13 8 -9.0284 -0.0618
15 13 10 -20.6911 -0.6131
15 13 12 -4.5256 0.0250
15 13 14 13.4192 0.2521
15 13 16 -16.0369 0.1756
15 13 18 -16.7513 0.0592
15 13 20 -12.5499 -0.0532
15 13 22 46.1202 -0.1081
15 13 24 -31.3399 -0.0012
15 13 26 -0.1462 0.0448
15 13 28 -20.4765 0.0529
15 13 30 -24.6601 -0.1297
15 13 32 -7.6541 -0.1764
15 13 34 10.9338 -0.0644
15 13 36 -31.4188 -0.1567
15 13 38 -47.7826 -0.0577
15 13 40 0.9780 0.0637
15 13 42 -11.0018 -0.0750
15 13 44 -1.5835 -0.0215
15 13 46 -52.7020 0.0025
15 13 48 13.2770 -0.1210
15 13 50 -39.5577 -0.0642
15 13 52 23.9033 -0.0853
15 13 54 12.6329 -0.0948
15 14 1 33.0623 -1.3089
15 14 3 5.0401 -0.2120
15 14 5 13.9638 0.2001
15 14 7 -11.0055 0.4215
15 14 9 15.6024 0.0439
15 14 11 -0.4778 -0.1486
15 14 13 -4.4301 0.1677
15 14 15 18.6139 0.1165
15 14 17 -16.7351 -0.0796
15 14 19 -17.4033 -0.1663
15 14 21 -14.9233 -0.2520
15 14 23 -39.0651 0.0078
15 14 25 19.1805 0.1868
15 14 27 -2.0963 -0.0197
15 14 29 18.1127 0.0206
15 14 31 -0.5501 -0.0457
15 14 33 2.3336 -0.2464
15 14 35 6.6313 0.0153
15 14 37 -20.9999 0.0312
15 14 39 -14.7437 -0.0906
15 14 41 27.8440 -0.0027
15 14 43 -51.5129 -0.0850
15 14 45 13.6550 0.1004
15 14 47 14.5035 0.2213
15 14 49 70.7965 -0.1341
15 14 51 -33.0756 -0.1119
15 14 53 42.3375 0.1110
15 15 0 -6.5882 -2.0712
15 15 2 10.5069 -1.4968
15 15 4 -3.3513 -0.1718
15 15 6 10.4583 0.9758
15 15 8 15.1029 0.4414
15 15 10 10.9285 -0.1845
15 15 12 -9.8067 -0.0869
15 15 14 25.0847 -0.4442
15 15 16 -1.0856 -0.3722
15 15 18 10.0845 0.0208
15 15 20 24.5877 0.2776
15 15 22 9.7913 0.2313
15 15 24 -5.9003 -0.0712
15 15 26 -28.4931 -0.2856
15 15 28 11.9858 -0.0305
15 15 30 -26.8242 0.0114
15 15 32 -10.0545 0.1392
15 15 34 11.8715 0.2620
15 15 36 23.7993 -0.1336
15 15 38 0.4188 -0.0965
15 15 40 26.3093 -0.0041
15 15 42 6.7565 -0.0803
15 15 44 -7.8077 0.1619
15 15 46 -31.2153 0.1388
15 15 48 -100.9267 0.0168
15 15 50 -24.6193 0.0424
15 15 52 0.8835 0.0217
15 15 54 -23.5987 0.0392
15 16 1 -5.2106 -2.9362
15 16 3 -9.9045 0.1923
15 16 5 -11.0587 0.7997
15 16 7 -28.9033 0.2149
15 16 9 5.0764 -0.4311
15 16 11 -7.6175 -0.1433
15 16 13 0.7254 0.4939
15 16 15 -6.0742 0.2996
15 16 17 -23.7901 -0.1597
15 16 19 7.4327 -0.2143
15 16 21 35.6365 0.0666
15 16 23 9.1013 0.4238
15 16 25 -16.7021 0.1710
15 16 27 -17.1933 -0.3072
15 16 29 41.5703 -0.1779
15 16 31 -32.4658 0.0932
15 16 33 -9.0458 0.1909
15 16 35 -31.3884 0.1456
15 16 37 -5.6238 -0.2798
15 16 39 -29.9558 -0.2136
15 16 41 11.4329 0.1318
15 16 43 10.3050 0.0277
15 16 45 6.6036 -0.0333
15 16 47 12.1094 -0.1355
15 16 49 1.8576 -0.1551
15 16 51 48.0751 0.2383
15 16 53 -23.9861 0.2163
15 17 0 20.8039 4.5666
15 17 2 34.3819 1.2481
15 17 4 13.0144 -0.3245
15 17 6 -33.7214 -0.6994
15 17 8 11.7910 -0.7088
15 17 10 -11.6809 0.0259
15 17 12 -15.7622 0.7814
15 17 14 -27.0761 0.4189
15 17 16 0.9397 -0.1437
15 17 18 13.1180 -0.5559
15 17 20 -30.8971 -0.3651
15 17 22 -1.2058 0.0852
15 17 24 -21.0407 0.1973
15 17 26 -17.1834 -0.0084
15 17 28 4.8122 0.0569
15 17 30 -4.7935 -0.1572
15 17 32 -26.4998 -0.2375
15 17 34 -42.8521 -0.1109
15 17 36 9.1945 -0.0760
15 17 38 17.0407 0.0301
15 17 40 47.2616 0.1083
15 17 42 -12.2696 -0.1657
15 17 44 8.9024 -0.1999
15 17 46 -5.6696 -0.1757
15 17 48 -9.7782 -0.0866
15 17 50 -9.1631 0.1918
15 17 52 19.4650 0.0063
15 18 1 19.6658 6.2570
15 18 3 33.8089 0.0752
15 18 5 29.8549 -1.8966
15 18 7 18.8804 -0.5865
15 18 9 16.7002 0.5969
15 18 11 26.4084 0.2336
15 18 13 8.9344 -0.4521
15 18 15 25.7112 -0.4585
15 18 17 -4.5807 0.0532
15 18 19 10.1702 0.3248
15 18 21 -8.8518 -0.0511
15 18 23 74.5676 -0.3798
15 18 25 25.6605 -0.2875
15 18 27 4.5448 0.1434
15 18 29 -0.9893 0.3652
15 18 31 14.4580 -0.0459
15 18 33 20.7509 -0.4163
15 18 35 29.8445 -0.1316
15 18 37 -16.0863 0.2403
15 18 39 -26.8504 0.3264
15 18 43 -18.1680 -0.2558
15 18 45 -2.6112 -0.0327
15 18 47 -18.8212 0.2798
15 18 49 -24.3636 -0.0349
15 18 51 24.4982 -0.2861
15 19 0 32.4072 0.3922
15 19 2 25.4377 -0.3658
15 19 4 56.0452 -0.5217
15 19 6 0.3518 -0.0584
15 19 8 9.2182 0.5979
15 19 10 18.2272 0.4231
15 19 12 39.0305 -0.1758
15 19 14 -21.7999 -0.3566
15 19 16 29.3634 0.0830
15 19 18 2.9949 0.3890
15 19 20 16.1875 0.0633
15 19 22 3.0151 -0.1923
15 19 24 -9.1444 -0.1595
15 19 26 -32.8550 0.0561
15 19 28 37.7685 0.3670
15 19 30 -9.5815 0.1977
15 19 32 -31.2618 -0.0081
15 19 34 -67.1461 -0.0222
15 19 36 -10.6045 0.0554
15 19 38 14.5633 0.0240
15 19 40 9.1512 0.0273
15 19 42 38.7436 0.1052
15 19 44 -10.8111 0.1954
15 19 46 38.5183 0.0384
15 19 48 -7.4354 -0.0547
15 19 50 22.2712 -0.0542
15 20 1 16.9609 -6.9186
15 20 3 21.8102 -0.2602
15 20 5 9.2411 1.9687
15 20 7 37.9070 0.6783
15 20 9 -31.7802 -0.3865
15 20 11 -16.6914 -0.2226
15 20 13 51.4689 0.1851
15 20 15 -18.6233 0.3059
15 20 17 9.6468 -0.0978
15 20 19 -3.5927 -0.4697
15 20 21 11.4326 -0.0333
15 20 23 28.4416 0.3280
15 20 25 10.7049 0.2801
15 20 27 12.8958 -0.1202
15 20 29 -7.1997 -0.4295
15 20 31 -12.3005 -0.1845
15 20 33 55.7904 0.1983
15 20 35 5.6887 0.1015
15 20 37 14.9871 -0.1971
15 20 39 -20.9446 -0.3783
15 20 41 14.1349 -0.0223
15 20 43 -35.9262 0.3926
15 20 45 12.8544 -0.0521
15 20 47 33.5992 -0.0306
15 20 49 -36.6768 0.1924
15 21 0 20.1828 -7.8133
15 21 2 -1.6621 -0.8002
15 21 4 -3.6811 1.4538
15 21 6 14.6665 0.6077
15 21 8 -8.7325 0.0270
15 21 10 48.1209 -0.4289
15 21 12 -78.4060 -0.4467
15 21 14 87.8702 -0.1240
15 21 16 -55.1652 -0.1810
15 21 18 51.6459 -0.1799
15 21 20 -8.5906 -0.1064
15 21 22 -9.9798 0.1394
15 21 24 -16.4922 0.0334
15 21 26 -20.4569 -0.2703
15 21 28 -2.3934 -0.4269
15 21 30 -6.3060 -0.2604
15 21 32 35.0988 0.0371
15 21 34 -29.0666 0.1660
15 21 36 -38.9970 -0.0709
15 21 38 -35.1271 -0.0629
15 21 40 52.6126 -0.0887
15 21 42 -14.0742 -0.0874
15 21 44 19.2804 0.1615
15 21 46 -15.7039 -0.0636
15 21 48 3.5981 0.0373
15 22 1 -5.1715 3.1864
15 22 3 10.4930 -0.0459
15 22 5 -14.6637 -0.8701
15 22 7 12.2526 -0.5431
15 22 9 -35.5923 0.2928
15 22 11 21.1758 0.1855
15 22 13 -12.1855 -0.5016
15 22 15 -10.0510 -0.2546
15 22 17 -0.6540 0.0230
15 22 19 22.6569 -0.0487
15 22 21 -6.4781 0.0651
15 22 23 -26.1244 -0.1400
15 22 25 -18.2589 -0.1315
15 22 27 9.7607 0.0500
15 22 29 -16.0975 -0.0188
15 22 31 -9.6472 0.0752
15 22 33 -9.7537 0.1182
15 22 35 26.5989 -0.0268
15 22 37 -6.9051 0.3112
15 22 39 7.0382 0.2224
15 22 41 -11.8333 0.0081
15 22 43 18.9234 0.2157
15 22 45 35.5642 -0.1945
15 22 47 5.7704 -0.3278
15 23 0 4.7191 4.5515
15 23 2 -7.1118 2.0194
15 23 4 10.0061 -0.8802
15 23 6 13.3970 -1.5094
15 23 8 -53.4400 0.1806
15 23 10 -15.4069 0.5106
15 23 12 6.7958 0.1022
15 23 14 19.4425 0.1585
15 23 16 -5.1422 -0.1581
15 23 18 -7.4073 -0.1149
15 23 20 32.0694 -0.0486
15 23 22 27.4421 -0.1708
15 23 24 -3.3339 0.1154
15 23 26 -21.8045 0.2050
15 23 28 8.0899 0.0894
15 23 30 0.4379 0.0282
15 23 32 -8.4869 -0.1062
15 23 34 -24.6633 0.0794
15 23 36 -2.8181 0.1898
15 23 38 22.3835 0.1695
15 23 40 -13.9358 0.3670
15 23 42 10.0353 0.1740
15 23 44 -21.5881 -0.0228
15 23 46 19.3035 -0.0141
15 24 1 36.1798 1.0715
15 24 3 1.9069 0.1554
15 24 5 26.7690 -0.0770
15 24 7 -6.8589 -0.4830
15 24 9 -7.7934 0.0087
15 24 11 -18.7370 0.2362
15 24 13 0.1818 -0.2014
15 24 15 -36.2644 0.0030
15 24 17 -11.0974 0.0056
15 24 19 24.0409 -0.1016
15 24 21 -5.9427 0.0727
15 24 23 7.9572 -0.1532
15 24 25 -15.4167 -0.0745
15 24 27 27.1098 0.1948
15 24 29 -13.4723 -0.2024
15 24 31 -44.3162 -0.1668
15 24 33 26.6867 0.0586
15 24 35 -11.2310 -0.0327
15 24 37 -3.0548 0.2024
15 24 39 -13.7251 -0.0472
15 24 41 -8.2253 -0.1529
15 24 43 -17.5899 -0.0384
15 25 0 -5.1937 0.2556
15 25 2 45.6725 1.1033
15 25 4 5.3114 -0.0875
15 25 6 11.7287 -0.6082
15 25 8 39.2787 0.3827
15 25 10 -22.2754 0.0328
15 25 12 34.4073 -0.1540
15 25 14 -15.9853 0.2991
15 25 16 -3.5508 0.0734
15 25 18 18.9447 0.1776
15 25 20 5.5186 0.0790
15 25 22 16.9085 -0.3213
15 25 24 -9.8208 -0.0499
15 25 26 42.8936 -0.0086
15 25 28 -8.7826 -0.0548
15 25 30 -5.8284 -0.0547
15 25 32 11.4447 -0.1968
15 25 34 22.3354 -0.1319
15 25 36 18.6766 0.0128
15 25 38 -28.7873 -0.0405
15 25 40 -11.6279 -0.0687
15 25 42 62.2094 -0.1185
15 26 1 34.2271 -1.3493
15 26 3 15.8956 -0.0019
15 26 5 31.2862 0.6676
15 26 7 2.5777 0.0035
15 26 9 -7.4153 -0.1447
15 26 11 37.0229 -0.0225
15 26 13 -2.8853 0.0025
15 26 15 29.5629 0.4214
15 26 17 14.8888 0.1993
15 26 19 25.3785 -0.1460
15 26 21 32.6593 0.0342
15 26 23 2.4931 -0.0612
15 26 25 4.6966 0.1540
15 26 27 10.1954 0.2807
15 26 29 -1.9017 -0.1222
15 26 31 8.6008 0.0096
15 26 33 44.1238 0.0969
15 26 35 -13.1684 -0.1095
15 26 37 42.1466 0.0398
15 26 39 -11.7476 0.0937
15 26 41 39.1031 0.2065
15 27 0 6.6278 -6.8779
15 27 2 15.7315 -0.2959
15 27 4 -18.1938 1.5995
15 27 6 18.9314 0.6257
15 27 8 12.5995 -0.2925
15 27 10 23.5016 -1.0415
15 27 12 -9.6818 -0.4576
15 27 14 23.0442 0.2816
15 27 16 -9.6422 -0.0311
15 27 18 -31.9777 -0.0380
15 27 20 10.8510 0.0129
15 27 22 5.1635 0.0412
15 27 24 -17.1490 0.2140
15 27 26 9.3663 0.0449
15 27 28 5.3096 -0.1821
15 27 30 29.3656 0.2810
15 27 32 4.9779 0.1676
15 27 34 0.1273 0.0245
15 27 36 -6.7124 -0.0409
15 27 38 -26.1309 -0.0188
15 28 1 18.7808 0.6538
15 28 3 37.0068 0.2547
15 28 5 18.0077 -0.0178
15 28 7 24.7754 -0.2509
15 28 9 0.9525 0.0654
15 28 11 10.4164 0.2190
15 28 13 27.6413 -0.0722
15 28 15 7.5232 -0.1338
15 28 17 3.3379 -0.0966
15 28 19 -4.5361 0.1839
15 28 21 23.9577 0.1787
15 28 23 -33.8806 -0.1054
15 28 25 13.8167 -0.1772
15 28 27 -14.8568 0.0365
15 28 29 -0.8896 0.0671
15 28 31 12.8301 -0.0095
15 28 33 -12.4016 -0.1204
15 28 35 8.4759 -0.3379
15 28 37 7.4751 -0.1067
15 29 0 -20.7779 5.1617
15 29 2 -12.5324 0.6655
15 29 4 -13.2975 -1.7044
15 29 6 1.8758 -1.1531
15 29 8 -1.5751 0.5920
15 29 10 19.8414 0.9709
15 29 12 -7.4168 0.1982
15 29 14 -2.3447 -0.4212
15 29 16 -11.5634 -0.2939
15 29 18 5.0448 0.2935
15 29 20 2.2390 0.2237
15 29 22 1.4463 -0.1387
15 29 24 -21.8441 -0.2211
15 29 26 9.5615 -0.0275
15 29 28 -7.5808 0.0907
15 29 30 0.8103 0.1877
15 29 32 -8.8090 -0.0939
15 29 34 -31.6147 -0.1483
15 30 1 -19.2093 -0.3274
15 30 3 -0.2050 -0.1423
15 30 5 19.6674 0.1129
15 30 7 5.7812 0.2527
15 30 9 31.6407 0.0358
15 30 11 27.8554 -0.1080
15 30 13 25.7374 -0.1055
15 30 15 24.0881 0.0622
15 30 17 -10.1269 0.0775
15 30 19 19.3117 0.1743
15 30 21 -0.9703 0.0539
15 30 23 4.8563 0.0098
15 30 25 22.9645 0.1885
15 30 27 35.8323 0.1679
15 30 29 -24.4144 0.1371
15 30 31 11.5533 0.0798
15 30 33 23.0988 -0.0439
15 31 0 19.9334 -2.0337
15 31 2 15.5152 0.1771
15 31 4 28.5316 1.2731
15 31 6 -30.1881 0.6075
15 31 8 -10.1352 -0.6589
15 31 10 -12.6663 -0.7632
15 31 12 2.1199 0.0313
15 31 14 -28.4158 0.3962
15 31 16 -1.1138 0.0601
15 31 18 7.8460 -0.3966
15 31 20 13.2930 -0.4187
15 31 22 -15.3525 -0.0077
15 31 24 5.6979 0.4172
15 31 26 -22.8370 0.1108
15 31 28 20.7528 0.0307
15 31 30 1.2933 -0.2048
15 32 1 -36.2463 0.9243
15 32 3 -56.8962 0.1683
15 32 5 6.4085 -0.4355
15 32 7 -14.3751 -0.3232
15 32 9 20.8825 -0.3191
15 32 11 -11.4551 -0.0512
15 32 15 -9.6618 -0.0208
15 32 17 4.3654 -0.2155
15 32 19 -25.1711 -0.3273
15 32 23 -26.0606 0.0791
15 32 25 0.8202 0.1593
15 32 27 0.5380 -0.2824
15 33 2 -0.4708 -0.5592
15 33 4 -24.1946 -0.4998
15 33 6 -12.3340 0.3453
15 33 8 -12.4859 0.2953
15 33 10 12.9036 0.2833
15 33 12 16.3224 0.1324
15 33 14 32.0068 0.0905
15 33 16 7.7532 0.1814
15 33 18 -45.1632 0.1315
15 33 20 -4.1382 0.2985
15 33 24 -56.1998 -0.0958
15 34 1 30.8035 -1.0224
15 34 3 4.3192 -0.0018
15 34 5 -0.8669 0.2754
15 34 7 -18.2139 0.3627
15 34 9 13.4287 -0.0685
15 34 11 -18.0058 -0.2976
15 34 13 -41.0005 0.2231
15 34 15 -4.4268 0.0069
15 34 17 7.2082 0.0806
15 34 19 -16.9595 -0.1350
15 34 21 -10.2368 -0.3690
15 35 0 2.0458 0.2754
15 35 2 12.6851 -0.7276
15 35 4 18.2166 -0.3400
15 35 6 12.5022 0.5172
15 35 8 3.2861 0.1782
15 35 10 12.3550 -0.0463
15 35 12 10.5359 -0.0848
15 35 14 -6.6950 -0.0835
15 35 16 12.1657 0.0315
15 36 1 16.9649 0.2445
15 36 3 1.1063 -0.3507
15 36 5 -13.0590 -0.2134
15 36 7 -0.7301 0.3724
16 1 1 -3.5664 1.8944
16 1 3 -49.0989 -0.0208
16 1 5 -9.7457 -0.4921
16 1 7 35.1896 0.1261
16 1 9 -24.8988 0.3143
16 1 11 29.0116 -0.0967
16 1 13 30.9942 -0.5734
16 1 15 -11.6958 -0.3875
16 1 17 2.8405 0.5766
16 1 19 -3.9762 0.5339
16 1 21 22.7296 -0.0438
16 1 23 -42.7723 -0.3977
16 1 25 -8.9288 -0.3596
16 1 27 41.8879 0.1145
16 1 29 -9.6939 0.2466
16 1 31 -30.2155 0.0027
16 1 33 -18.0849 -0.0275
16 1 35 30.9538 -0.0801
16 1 37 10.1933 0.0131
16 1 39 -5.7023 0.0684
16 1 41 16.1617 -0.1921
16 1 43 -16.4897 0.0220
16 1 45 -16.8298 0.1237
16 1 47 -0.5399 0.0518
16 1 49 -7.3386 0.2515
16 1 51 17.4398 -0.2085
16 1 53 -3.2911 -0.1358
16 1 55 36.5138 0.3193
16 1 57 -25.3744 -0.2232
16 2 0 50.2177 -0.2177
16 2 2 7.7186 -0.3445
16 2 4 -19.1717 0.5250
16 2 6 12.9314 0.3086
16 2 8 46.2676 -0.2818
16 2 10 16.3471 0.1845
16 2 12 31.7871 -0.1031
16 2 14 -1.5104 -0.1569
16 2 16 83.3231 0.1055
16 2 18 -31.7624 -0.0364
16 2 20 1.5862 -0.0863
16 2 22 32.6403 0.0495
16 2 24 8.5378 -0.0832
16 2 26 -12.4422 0.0293
16 2 28 -2.5983 -0.1814
16 2 30 -13.5181 -0.0898
16 2 32 30.4148 0.2132
16 2 34 11.1147 -0.0480
16 2 36 11.6281 0.0332
16 2 38 -24.0606 0.0410
16 2 40 -11.3700 -0.0847
16 2 42 7.1871 0.0702
16 2 44 3.8633 -0.0193
16 2 46 11.1268 -0.0248
16 2 48 32.9164 0.0813
16 2 50 -12.3551 -0.1132
16 2 52 -9.1926 0.0882
16 2 54 24.3016 0.1359
16 2 56 -21.1488 -0.1183
16 2 58 29.3317 0.0360
16 3 1 -61.7568 -6.4013
16 3 3 -0.2722 0.0539
16 3 5 6.9613 1.9599
16 3 7 24.1075 0.5903
16 3 9 -15.9019 -0.5834
16 3 11 -10.2127 0.0057
16 3 13 7.5685 0.6920
16 3 15 -19.7816 0.4965
16 3 17 -11.5245 -0.0767
16 3 19 45.8977 -0.5501
16 3 21 31.4455 -0.0685
16 3 23 10.1894 0.6252
16 3 25 30.1666 0.4796
16 3 27 27.4204 -0.1346
16 3 29 20.9804 -0.5904
16 3 31 -11.3073 -0.2525
16 3 33 -9.9239 0.4114
16 3 35 -7.7075 0.2723
16 3 37 1.6655 -0.0581
16 3 39 18.6597 -0.1204
16 3 41 -12.9541 -0.0198
16 3 43 -10.6455 0.2641
16 3 45 -19.3825 -0.0003
16 3 47 -10.3754 -0.3044
16 3 49 21.4258 0.0469
16 3 51 -20.7912 -0.0697
16 3 53 6.5555 0.0658
16 3 55 3.8972 0.1181
16 3 57 47.1212 -0.6951
16 4 0 20.9440 -0.8931
16 4 2 30.4125 -0.6904
16 4 4 -9.5910 0.2737
16 4 6 26.1246 0.3354
16 4 8 19.9588 -0.0349
16 4 10 22.8134 0.0264
16 4 12 60.3086 -0.2604
16 4 14 5.8417 0.0482
16 4 16 -35.0410 0.4543
16 4 18 -25.0455 0.2543
16 4 20 37.5008 -0.0446
16 4 22 9.5262 -0.1026
16 4 24 -14.1934 -0.1748
16 4 26 -18.7655 0.0563
16 4 28 11.0034 -0.0981
16 4 30 6.7675 -0.0298
16 4 32 2.9819 0.2028
16 4 34 -12.9343 -0.0053
16 4 36 16.6514 0.0321
16 4 38 -24.9112 -0.0591
16 4 40 18.2552 -0.0721
16 4 42 8.5585 0.1710
16 4 44 2.8157 0.0736
16 4 46 16.6249 0.0008
16 4 48 -23.4228 0.0717
16 4 50 15.7149 -0.1386
16 4 52 -3.2616 0.0027
16 4 54 -17.9106 0.0896
16 4 56 31.3496 -0.1700
16 4 58 0.1813 0.0516
16 5 1 33.9576 8.2534
16 5 3 -16.9250 -0.0124
16 5 5 -66.8214 -2.3577
16 5 7 -7.0960 -0.7423
16 5 9 -23.4885 0.8208
16 5 11 7.7213 0.3993
16 5 13 23.0625 -0.7431
16 5 15 -30.2684 -0.6650
16 5 17 10.3449 0.3197
16 5 19 26.8356 0.5273
16 5 21 -21.4132 0.0233
16 5 23 -18.1361 -0.6214
16 5 25 34.6466 -0.5119
16 5 27 4.9623 0.3134
16 5 29 10.5713 0.6134
16 5 31 5.4128 0.1802
16 5 33 1.0908 -0.2158
16 5 35 -28.6916 -0.3375
16 5 37 8.0255 0.1488
16 5 39 22.2272 0.3502
16 5 41 14.8927 -0.0145
16 5 43 -28.4697 -0.0930
16 5 45 6.7219 -0.0789
16 5 47 -0.7968 0.0486
16 5 49 17.5376 0.3483
16 5 51 37.8616 -0.2828
16 5 53 19.6747 -0.3694
16 5 55 4.8627 0.2103
16 5 57 -15.2490 -0.0799
16 6 0 28.5801 -0.1957
16 6 2 -68.8917 -0.5942
16 6 4 -12.7486 -0.4313
16 6 6 48.5907 0.3154
16 6 8 -3.3920 0.8178
16 6 10 13.3896 0.4603
16 6 12 -5.7243 -0.5139
16 6 14 9.1256 -0.4578
16 6 16 1.2866 0.0605
16 6 18 -16.6543 0.1678
16 6 20 52.1625 0.2722
16 6 22 30.9790 0.1688
16 6 24 -37.5521 -0.1511
16 6 26 23.0080 -0.0094
16 6 28 24.6252 0.0881
16 6 30 -6.7097 0.2174
16 6 32 17.6831 0.0766
16 6 34 6.0926 -0.1380
16 6 36 17.2872 0.1664
16 6 38 3.8189 0.0967
16 6 40 -28.5087 -0.1591
16 6 42 22.2795 -0.0809
16 6 44 2.9615 -0.0884
16 6 46 -0.7437 0.0335
16 6 48 10.1914 0.1397
16 6 50 -24.5331 -0.0196
16 6 52 -15.9023 -0.0150
16 6 54 15.2427 -0.0263
16 6 56 43.3134 -0.0888
16 6 58 3.9706 -0.0413
16 7 1 -11.5737 -6.0540
16 7 3 3.3543 -0.5820
16 7 5 -47.3216 1.7603
16 7 7 -34.2643 1.1054
16 7 9 6.7756 -0.2814
16 7 11 -1.1011 -0.5648
16 7 13 -13.3510 0.0066
16 7 15 -6.8738 0.3080
16 7 17 21.9984 0.1410
16 7 19 15.1260 -0.1550
16 7 21 0.1393 0.1257
16 7 23 2.4454 0.3680
16 7 25 -4.2339 0.2320
16 7 27 -7.7502 -0.0189
16 7 29 -17.3398 -0.2286
16 7 31 49.4304 -0.0422
16 7 33 -19.2151 0.3714
16 7 35 13.6522 0.2233
16 7 37 -6.0417 -0.0670
16 7 39 1.1655 -0.2480
16 7 41 -10.0250 -0.1689
16 7 43 26.3652 0.2136
16 7 45 4.2402 0.1476
16 7 47 -9.0265 -0.1593
16 7 49 4.1118 -0.0897
16 7 51 6.3825 -0.0614
16 7 53 23.4364 0.0495
16 7 55 -11.6564 0.0334
16 7 57 -35.0098 -0.3488
16 8 0 -90.0238 4.2125
16 8 2 31.1976 1.7540
16 8 4 -32.8835 -0.1503
16 8 6 31.5894 -1.3451
16 8 8 -27.5232 -1.0634
16 8 10 10.9590 0.0895
16 8 12 7.4744 0.7076
16 8 14 -0.3153 0.5991
16 8 16 3.9119 0.0214
16 8 18 -21.5946 -0.7064
16 8 20 32.3677 -0.5691
16 8 22 -9.9094 -0.0123
16 8 24 -11.0195 0.4109
16 8 26 -5.4087 0.4649
16 8 28 24.6390 0.0715
16 8 30 -19.5759 -0.1967
16 8 32 1.5267 -0.1954
16 8 34 9.4125 0.0392
16 8 36 15.6767 0.1604
16 8 38 -17.8119 0.0801
16 8 40 -3.6306 0.0290
16 8 42 -25.7551 0.1069
16 8 44 1.3887 0.0314
16 8 46 -15.2062 -0.0927
16 8 48 -5.6679 -0.0899
16 8 50 29.1414 0.0598
16 8 52 -33.4322 0.0238
16 8 54 -23.8303 -0.1503
16 8 56 -4.1173 -0.1116
16 9 1 -17.6040 3.5324
16 9 3 -5.2930 0.5251
16 9 5 21.5100 -1.0836
16 9 7 4.3905 -0.9100
16 9 9 -26.2141 -0.0170
16 9 11 2.4958 0.6790
16 9 13 -11.4583 0.5800
16 9 15 -2.0289 0.0197
16 9 17 8.0154 -0.2850
16 9 19 -6.7979 -0.1570
16 9 21 14.3486 -0.0105
16 9 23 40.0709 0.1501
16 9 25 -61.5898 0.1488
16 9 27 44.5142 0.2203
16 9 29 -34.8664 0.1390
16 9 31 12.3732 -0.1217
16 9 33 25.7769 -0.1655
16 9 35 -4.9877 -0.0574
16 9 37 6.6960 0.0586
16 9 39 -3.1606 0.1432
16 9 41 12.7749 0.1051
16 9 43 -19.5040 -0.0263
16 9 45 31.7550 -0.1151
16 9 47 -20.8892 -0.0700
16 9 49 2.0148 0.0613
16 9 51 -2.0870 0.0984
16 9 53 13.8068 -0.0175
16 9 55 -10.0006 -0.2610
16 9 57 25.2331 -0.1549
16 10 0 25.4394 -6.2948
16 10 2 48.4078 -1.8068
16 10 4 -12.5584 1.0171
16 10 6 -23.1324 1.6517
16 10 8 6.7397 0.2907
16 10 10 -2.4921 -0.4399
16 10 12 12.6826 -0.4092
16 10 14 1.8930 -0.2916
16 10 16 -10.5846 0.2622
16 10 18 -6.3584 0.4505
16 10 20 13.7977 0.4050
16 10 22 -2.0650 0.0538
16 10 24 -30.1779 -0.3464
16 10 26 -0.0682 -0.3855
16 10 28 11.8154 0.0341
16 10 30 -10.9158 0.3166
16 10 32 -32.0573 0.1948
16 10 34 13.9729 -0.0807
16 10 36 0.3599 -0.3101
16 10 38 -11.2142 -0.1992
16 10 40 16.1104 -0.0336
16 10 42 25.9360 0.0663
16 10 44 -5.8177 0.1020
16 10 46 -17.2858 0.0074
16 10 48 15.0853 -0.0604
16 10 50 32.8229 -0.0166
16 10 52 14.6997 -0.0485
16 10 54 -29.8293 0.0148
16 10 56 19.9503 -0.0771
16 11 1 -5.1451 -1.5652
16 11 3 24.3759 -0.6518
16 11 5 -61.9936 0.2538
16 11 7 2.6672 1.0427
16 11 9 -2.2659 0.5007
16 11 11 -12.9156 -0.5087
16 11 13 -12.9447 -0.5961
16 11 15 -19.3817 -0.2943
16 11 17 -30.8092 0.1950
16 11 19 8.4724 0.5843
16 11 21 9.4783 -0.0067
16 11 23 36.7193 -0.2369
16 11 25 -12.4725 -0.2888
16 11 27 -3.4278 -0.1566
16 11 29 -4.8205 0.2807
16 11 31 45.7942 0.1808
[truncated: 2,874,025 more chars]
