# Supplementary material for: Bridging the Gap between Charge Storage Site and Transportation Pathway in Molecular-Cage-Based Flexible Electrodes
Source: ACS Cent Sci. 2023 Apr 5;9(4):805–15. doi: 10.1021/acscentsci.3c00027 (PMC10141610; doi:10.1021/acscentsci.3c00027)
Supplement: Supplementary file 6 — oc3c00027_si_006.cif [file oc3c00027_si_006.cif]

data_mg-cage
_audit_creation_date               2022-10-11
_audit_creation_method
;
Olex2 1.3
(compiled 2020.11.12 svn.r5f609507 for OlexSys, GUI svn.r6408)
;
_shelx_SHELXL_version_number       '2014/7'
_audit_contact_author_address      ?
_audit_contact_author_email        ?
_audit_contact_author_name         ''
_audit_contact_author_phone        ?
_publ_contact_author_id_orcid      ?
_publ_section_references
;
Dolomanov, O.V., Bourhis, L.J., Gildea, R.J, Howard, J.A.K. & Puschmann, H.
 (2009), J. Appl. Cryst. 42, 339-341.

Sheldrick, G.M. (2015). Acta Cryst. A71, 3-8.

Sheldrick, G.M. (2015). Acta Cryst. C71, 3-8.
;
_chemical_name_common              ?
_chemical_name_systematic          ?
_chemical_formula_moiety           'C432 H360 Mg24 N24 O126 S24'
_chemical_formula_sum              'C432 H360 Mg24 N24 O126 S24'
_chemical_formula_weight           9256.30
_chemical_melting_point            ?
loop_
  _atom_type_symbol
  _atom_type_description
  _atom_type_scat_dispersion_real
  _atom_type_scat_dispersion_imag
  _atom_type_scat_source
 'C' 'C' 0.0181 0.0091 'International Tables Vol C Tables 4.2.6.8 and 6.1.1.4'
 'H' 'H' 0.0000 0.0000 'International Tables Vol C Tables 4.2.6.8 and 6.1.1.4'
 'Mg' 'Mg' 0.1719 0.1771 'International Tables Vol C Tables 4.2.6.8 and 6.1.1.4'
 'N' 'N' 0.0311 0.0180 'International Tables Vol C Tables 4.2.6.8 and 6.1.1.4'
 'O' 'O' 0.0492 0.0322 'International Tables Vol C Tables 4.2.6.8 and 6.1.1.4'
 'S' 'S' 0.3331 0.5567 'International Tables Vol C Tables 4.2.6.8 and 6.1.1.4'

_shelx_space_group_comment
;
The symmetry employed for this shelxl refinement is uniquely defined
by the following loop, which should always be used as a source of
symmetry information in preference to the above space-group names.
They are only intended as comments.
;
_space_group_crystal_system        'tetragonal'
_space_group_IT_number             87
_space_group_name_H-M_alt          'I 4/m'
_space_group_name_Hall             '-I 4'
loop_
  _space_group_symop_operation_xyz
 'x, y, z'
 '-x, -y, z'
 '-y, x, z'
 'y, -x, z'
 'x+1/2, y+1/2, z+1/2'
 '-x+1/2, -y+1/2, z+1/2'
 '-y+1/2, x+1/2, z+1/2'
 'y+1/2, -x+1/2, z+1/2'
 '-x, -y, -z'
 'x, y, -z'
 'y, -x, -z'
 '-y, x, -z'
 '-x+1/2, -y+1/2, -z+1/2'
 'x+1/2, y+1/2, -z+1/2'
 'y+1/2, -x+1/2, -z+1/2'
 '-y+1/2, x+1/2, -z+1/2'

_cell_length_a                     33.0254(9)
_cell_length_b                     33.0254(9)
_cell_length_c                     54.1285(13)
_cell_angle_alpha                  90
_cell_angle_beta                   90
_cell_angle_gamma                  90
_cell_volume                       59037(4)
_cell_formula_units_Z              2
_cell_measurement_reflns_used      12602
_cell_measurement_temperature      100.00(10)
_cell_measurement_theta_max        60.6260
_cell_measurement_theta_min        4.0590
_shelx_estimated_absorpt_T_max     0.848
_shelx_estimated_absorpt_T_min     0.764
_exptl_absorpt_coefficient_mu      0.811
_exptl_absorpt_correction_T_max    1.00000
_exptl_absorpt_correction_T_min    0.89143
_exptl_absorpt_correction_type     multi-scan
_exptl_absorpt_process_details
;
CrysAlisPro 1.171.39.7e (Rigaku Oxford Diffraction, 2015)
Empirical absorption correction using spherical harmonics,
 implemented in SCALE3 ABSPACK scaling algorithm.
;
_exptl_absorpt_special_details     ?
_exptl_crystal_colour              'clear light colourless'
_exptl_crystal_colour_lustre       clear
_exptl_crystal_colour_modifier     light
_exptl_crystal_colour_primary      colourless
_exptl_crystal_density_diffrn      0.521
_exptl_crystal_density_meas        ?
_exptl_crystal_density_method      ?
_exptl_crystal_description         plate
_exptl_crystal_F_000               9600
_exptl_crystal_size_max            0.35
_exptl_crystal_size_mid            0.32
_exptl_crystal_size_min            0.21
_exptl_transmission_factor_max     ?
_exptl_transmission_factor_min     ?
_diffrn_reflns_av_R_equivalents    0.0691
_diffrn_reflns_av_unetI/netI       0.0515
_diffrn_reflns_Laue_measured_fraction_full  0.999
_diffrn_reflns_Laue_measured_fraction_max  0.998
_diffrn_reflns_limit_h_max         31
_diffrn_reflns_limit_h_min         -22
_diffrn_reflns_limit_k_max         37
_diffrn_reflns_limit_k_min         -37
_diffrn_reflns_limit_l_max         61
_diffrn_reflns_limit_l_min         -61
_diffrn_reflns_number              97173
_diffrn_reflns_point_group_measured_fraction_full  0.999
_diffrn_reflns_point_group_measured_fraction_max  0.998
_diffrn_reflns_theta_full          61.167
_diffrn_reflns_theta_max           61.167
_diffrn_reflns_theta_min           3.775
_diffrn_ambient_environment        N~2~
_diffrn_ambient_temperature        100.00(10)
_diffrn_detector                   'CCD plate'
_diffrn_detector_area_resol_mean   5.2137
_diffrn_detector_type              AtlasS2
_diffrn_measured_fraction_theta_full  0.999
_diffrn_measured_fraction_theta_max  0.998
_diffrn_measurement_details
;
List of Runs (angles in degrees, time in seconds):

  # Type    Start    End  Width  t~exp~   \w     \q     \k     \f   Frames
--------------------------------------------------------------------------
  1  \w    -94.00 -17.00   1.00    7.50    --  -41.81 -38.00 -90.00   77
  2  \w    -86.00  -6.00   1.00    7.50    --  -41.81 125.00 120.00   80
  3  \w    103.00 165.00   1.00   22.50    --   89.04  77.00 -30.00   62
  4  \w     84.00 111.00   1.00   22.50    --   89.04  61.00-120.00   27
  5  \w    113.00 165.00   1.00   22.50    --   89.04  77.00 150.00   52
  6  \w     17.00 117.00   1.00   22.50    --   89.04 -61.00 150.00  100
  7  \w    122.00 149.00   1.00   22.50    --   89.04 125.00  90.00   27
  8  \w     31.00 141.00   1.00   22.50    --   89.04 -15.00   0.00  110
;
_diffrn_measurement_device         'four-circle diffractometer'
_diffrn_measurement_device_type    'SuperNova, Dual, Cu at home/near, AtlasS2'
_diffrn_measurement_method         '\w scans'
_diffrn_orient_matrix_type        
 'CrysAlisPro convention (1999,Acta A55,543-557)'
_diffrn_orient_matrix_UB_11        0.0049315000
_diffrn_orient_matrix_UB_12        0.0450062000
_diffrn_orient_matrix_UB_13        0.0069017000
_diffrn_orient_matrix_UB_21        0.0205661000
_diffrn_orient_matrix_UB_22        -0.0123444000
_diffrn_orient_matrix_UB_23        0.0243951000
_diffrn_orient_matrix_UB_31        0.0415574000
_diffrn_orient_matrix_UB_32        0.0007737000
_diffrn_orient_matrix_UB_33        -0.0129223000
_diffrn_radiation_monochromator    mirror
_diffrn_radiation_probe            x-ray
_diffrn_radiation_type             'Cu K\a'
_diffrn_radiation_wavelength       1.54184
_diffrn_source                     'micro-focus sealed X-ray tube'
_diffrn_source_type                'SuperNova (Cu) X-ray Source'
_reflns_Friedel_coverage           0.000
_reflns_Friedel_fraction_full      .
_reflns_Friedel_fraction_max       .
_reflns_number_gt                  14660
_reflns_number_total               22948
_reflns_odcompleteness_completeness  85.94
_reflns_odcompleteness_iscentric   1
_reflns_odcompleteness_theta       66.97
_reflns_special_details
;
 Reflections were merged by SHELXL according to the crystal
 class for the calculation of statistics and refinement.
 
 Structure factors included contributions from the .fab file.
 
 _reflns_Friedel_fraction is defined as the number of unique
 Friedel pairs measured divided by the number that would be
 possible theoretically, ignoring centric projections and
 systematic absences.
;
_reflns_threshold_expression       'I > 2\s(I)'
_computing_cell_refinement         'CrysAlisPro 1.171.39.7e (Rigaku OD, 2015)'
_computing_data_collection         'CrysAlisPro 1.171.39.7e (Rigaku OD, 2015)'
_computing_data_reduction          'CrysAlisPro 1.171.39.7e (Rigaku OD, 2015)'
_computing_molecular_graphics      'Olex2 1.3 (Dolomanov et al., 2009)'
_computing_publication_material    'Olex2 1.3 (Dolomanov et al., 2009)'
_computing_structure_refinement    'SHELXL 2014/7 (Sheldrick, 2015)'
_computing_structure_solution      'SHELXT 2014/5 (Sheldrick, 2014)'
_refine_diff_density_max           0.471
_refine_diff_density_min           -0.423
_refine_diff_density_rms           0.058
_refine_ls_extinction_coef         .
_refine_ls_extinction_method       none
_refine_ls_goodness_of_fit_ref     1.123
_refine_ls_hydrogen_treatment      constr
_refine_ls_matrix_type             full
_refine_ls_number_parameters       823
_refine_ls_number_reflns           22948
_refine_ls_number_restraints       169
_refine_ls_R_factor_all            0.1189
_refine_ls_R_factor_gt             0.0948
_refine_ls_restrained_S_all        1.131
_refine_ls_shift/su_max            0.002
_refine_ls_shift/su_mean           0.000
_refine_ls_structure_factor_coef   Fsqd
_refine_ls_weighting_details      
 'w=1/[\s^2^(Fo^2^)+(0.2000P)^2^] where P=(Fo^2^+2Fc^2^)/3'
_refine_ls_weighting_scheme        calc
_refine_ls_wR_factor_gt            0.2973
_refine_ls_wR_factor_ref           0.3192
_refine_special_details            ?
_olex2_refinement_description
;
1. Fixed Uiso
 At 1.2 times of:
  All C(H) groups
 At 1.5 times of:
  All C(H,H,H) groups
2. Restrained distances
 C3-C01M
 2.56 with sigma of 0.02
 C026-C01M = C026-C0 = C3-C026 = C2-C026 = C5-C026 = C4-C026 = C1-C026
 1.54 with sigma of 0.02
 C3-C5
 2.56 with sigma of 0.02
 C1-C01M
 2.56 with sigma of 0.02
 C5-C4
 2.56 with sigma of 0.02
 C01M-C0
 2.56 with sigma of 0.02
 C2-C01M
 2.56 with sigma of 0.02
 C01M-C4
 2.56 with sigma of 0.02
 C0-C1
 2.56 with sigma of 0.02
 C01M-C5
 2.56 with sigma of 0.02
 C1-C2
 2.56 with sigma of 0.02
 C4-C3
 2.56 with sigma of 0.02
 C2-C0
 2.56 with sigma of 0.02
 C17-C15
 2.56 with sigma of 0.02
 C13-C01V
 2.56 with sigma of 0.02
 C15-C01V
 2.56 with sigma of 0.02
 C12-C13
 2.56 with sigma of 0.02
 C13-C14
 2.56 with sigma of 0.02
 C01V-C16
 2.56 with sigma of 0.02
 C02C-C01V = C13-C02C = C16-C02C = C12-C02C = C15-C02C = C14-C02C = C17-C02C
 1.54 with sigma of 0.02
 C01V-C12
 2.56 with sigma of 0.02
 C14-C01V
 2.56 with sigma of 0.02
 C14-C12
 2.56 with sigma of 0.02
 C01V-C17
 2.56 with sigma of 0.02
 C16-C15
 2.56 with sigma of 0.02
 C16-C17
 2.56 with sigma of 0.02
 H15A-C01V
 3 with sigma of 0.02
 H16A-C01V
 3 with sigma of 0.02
 C023-C10
 2.56 with sigma of 0.02
 C023-C9
 2.56 with sigma of 0.02
 C02D-C023 = C10-C02D = C7-C02D = C9-C02D = C6-C02D = C11-C02D = C8-C02D
 1.54 with sigma of 0.02
 C6-C023
 2.56 with sigma of 0.02
 C8-C6
 2.56 with sigma of 0.02
 C7-C023
 2.56 with sigma of 0.02
 C11-C9
 2.56 with sigma of 0.02
 C023-C8
 2.56 with sigma of 0.02
 C9-C10
 2.56 with sigma of 0.02
 C6-C7
 2.56 with sigma of 0.02
 C10-C11
 2.56 with sigma of 0.02
 C7-C8
 2.56 with sigma of 0.02
 C11-C023
 2.56 with sigma of 0.02
 H4A-C01M
 3 with sigma of 0.02
 H0A-C01M
 3 with sigma of 0.02
3. Rigid body (RIGU) restrains
 C2, C5, C4, C1, C026, C3, C0
 with sigma for 1-2 distances of 0.001 and sigma for 1-3 distances of 0.001
 C7, C8, C02D, C6, C9, C10, C11
 with sigma for 1-2 distances of 0.001 and sigma for 1-3 distances of 0.001
 C02C, C13, C12, C14, C15, C16, C17
 with sigma for 1-2 distances of 0.001 and sigma for 1-3 distances of 0.001
4. Others
 Fixed Sof: C7(0.5) H7A(0.5) H7B(0.5) H7C(0.5) C8(0.5) H8A(0.5) H8B(0.5)
 H8C(0.5) C0(0.5) H0A(0.5) H0B(0.5) H0C(0.5) C13(0.5) H13A(0.5) H13B(0.5)
 H13C(0.5) C1(0.5) H1A(0.5) H1B(0.5) H1C(0.5) C2(0.5) H2A(0.5) H2B(0.5)
 H2C(0.5) C12(0.5) H12A(0.5) H12B(0.5) H12C(0.5) C14(0.5) H14A(0.5) H14B(0.5)
 H14C(0.5) C6(0.5) H6A(0.5) H6B(0.5) H6C(0.5) C3(0.5) H3A(0.5) H3B(0.5)
 H3C(0.5) C4(0.5) H4A(0.5) H4B(0.5) H4C(0.5) C5(0.5) H5A(0.5) H5B(0.5) H5C(0.5)
 C9(0.5) H9A(0.5) H9B(0.5) H9C(0.5) C10(0.5) H10A(0.5) H10B(0.5) H10C(0.5)
 C11(0.5) H11A(0.5) H11B(0.5) H11C(0.5) C15(0.5) H15A(0.5) H15B(0.5) H15C(0.5)
 C16(0.5) H16A(0.5) H16B(0.5) H16C(0.5) C17(0.5) H17A(0.5) H17B(0.5) H17C(0.5)
5.a Aromatic/amide H refined with riding coordinates:
 C01B(H01B), C01D(H01D), C01H(H01H), C01I(H01I), C01J(H01J), C01K(H01K),
 C01N(H01N), C01O(H01O), C01Q(H01Q), C01R(H01R), C01T(H01T), C01U(H01U),
 C01W(H01W), C01Y(H01Y), C01Z(H01Z), C020(H020), C021(H021), C022(H022)
5.b Idealised Me refined as rotating group:
 C7(H7A,H7B,H7C), C8(H8A,H8B,H8C), C0(H0A,H0B,H0C), C13(H13A,H13B,H13C),
 C1(H1A,H1B,H1C), C2(H2A,H2B,H2C), C12(H12A,H12B,H12C), C14(H14A,H14B,H14C),
 C6(H6A,H6B,H6C), C3(H3A,H3B,H3C), C4(H4A,H4B,H4C), C5(H5A,H5B,H5C), C9(H9A,H9B,
 H9C), C10(H10A,H10B,H10C), C11(H11A,H11B,H11C), C15(H15A,H15B,H15C), C16(H16A,
 H16B,H16C), C17(H17A,H17B,H17C)
;
_atom_sites_solution_hydrogens     geom
_atom_sites_solution_primary       dual
_atom_sites_solution_secondary     ?
loop_
  _atom_site_label
  _atom_site_type_symbol
  _atom_site_fract_x
  _atom_site_fract_y
  _atom_site_fract_z
  _atom_site_U_iso_or_equiv
  _atom_site_adp_type
  _atom_site_occupancy
  _atom_site_site_symmetry_order
  _atom_site_calc_flag
  _atom_site_refinement_flags_posn
  _atom_site_refinement_flags_adp
  _atom_site_refinement_flags_occupancy
  _atom_site_disorder_assembly
  _atom_site_disorder_group
 S001 S 0.18995(4) 0.85546(4) 0.5000 0.0600(3) Uani 1 2 d S T P . .
 S002 S 0.04961(4) 0.66141(4) 0.5000 0.0615(3) Uani 1 2 d S T P . .
 S003 S 0.11894(3) 0.75899(3) 0.42710(2) 0.0640(3) Uani 1 1 d . . . . .
 S004 S 0.42813(4) 0.40425(4) 0.21752(2) 0.0915(4) Uani 1 1 d . . . . .
 Mg00 Mg 0.23329(6) 0.21821(5) 0.5000 0.0638(5) Uani 1 2 d S T P . .
 Mg Mg 0.14309(5) 0.66195(5) 0.5000 0.0597(4) Uani 1 2 d S T P . .
 Mg1 Mg 0.18010(4) 0.71497(4) 0.46040(2) 0.0589(3) Uani 1 1 d . . . . .
 Mg08 Mg 0.46181(5) 0.44761(5) 0.26335(2) 0.0726(4) Uani 1 1 d . . . . .
 O09 O 0.17405(7) 0.77380(7) 0.47275(4) 0.0565(6) Uani 1 1 d . . . . .
 O0A O 0.22391(10) 0.82809(11) 0.5000 0.0602(9) Uani 1 2 d S T P . .
 O0B O 0.12128(8) 0.70162(7) 0.47263(4) 0.0608(6) Uani 1 1 d . . . . .
 O0C O 0.08637(11) 0.63756(10) 0.5000 0.0629(9) Uani 1 2 d S T P . .
 O00D O 0.19873(11) 0.89762(11) 0.5000 0.0628(9) Uani 1 2 d S T P . .
 O0E O 0.15445(8) 0.73326(8) 0.42788(4) 0.0651(7) Uani 1 1 d . . . . .
 O0F O 0.19379(10) 0.70477(11) 0.5000 0.0610(9) Uani 1 2 d S T P . .
 O0G O 0.23851(10) 0.26293(8) 0.47560(5) 0.0757(8) Uani 1 1 d . . . . .
 O00H O 0.5000 0.5000 0.27354(9) 0.0741(15) Uani 1 4 d S T P . .
 O00I O 0.01270(12) 0.63902(11) 0.5000 0.0682(10) Uani 1 2 d S T P . .
 O00J O 0.18789(9) 0.65971(9) 0.44620(5) 0.0751(8) Uani 1 1 d . . . . .
 O00K O 0.16187(9) 0.62038(8) 0.47561(5) 0.0731(8) Uani 1 1 d . . . . .
 O00L O 0.10471(9) 0.76962(9) 0.40316(5) 0.0756(8) Uani 1 1 d . . . . .
 O00M O 0.40393(10) 0.51938(10) 0.28718(5) 0.0789(8) Uani 1 1 d . . . . .
 O00N O 0.50915(10) 0.43801(10) 0.23912(4) 0.0803(8) Uani 1 1 d . . . . .
 O00O O 0.27588(9) 0.23559(8) 0.44616(5) 0.0735(7) Uani 1 1 d . . . . .
 O00P O 0.42918(10) 0.40532(10) 0.24445(5) 0.0859(9) Uani 1 1 d . . . . .
 O00Q O 0.41726(10) 0.45376(10) 0.28751(5) 0.0817(9) Uani 1 1 d . . . . .
 O00R O 0.40459(12) 0.37298(12) 0.20692(6) 0.1080(12) Uani 1 1 d . . . . .
 C00V C 0.08597(11) 0.70941(11) 0.46419(7) 0.0570(9) Uani 1 1 d . . . . .
 C00W C 0.04979(11) 0.69297(12) 0.47361(7) 0.0596(9) Uani 1 1 d . . . . .
 C00X C 0.25863(15) 0.26505(12) 0.45611(8) 0.0704(11) Uani 1 1 d . . . . .
 C00Y C 0.18171(14) 0.62567(14) 0.45600(7) 0.0697(11) Uani 1 1 d . . . . .
 C00Z C 0.15929(12) 0.84541(13) 0.47448(8) 0.0698(11) Uani 1 1 d . . . . .
 C011 C 0.15573(12) 0.80569(12) 0.46342(7) 0.0633(10) Uani 1 1 d . . . . .
 C012 C 0.07909(12) 0.73443(12) 0.44299(7) 0.0619(9) Uani 1 1 d . . . . .
 C013 C 0.51104(16) 0.41597(15) 0.21873(6) 0.0799(13) Uani 1 1 d . . . . .
 C014 C 0.39910(14) 0.48532(16) 0.29550(7) 0.0714(11) Uani 1 1 d . . . . .
 C015 C 0.19937(15) 0.58985(13) 0.44362(8) 0.0762(12) Uani 1 1 d . . . . .
 C016 C 0.12988(13) 0.80367(12) 0.44280(8) 0.0703(11) Uani 1 1 d . . . . .
 N017 N 0.29542(16) 0.42464(12) 0.38973(8) 0.1064(16) Uani 1 1 d . . . . .
 C018 C 0.26212(15) 0.30569(13) 0.44341(8) 0.0782(12) Uani 1 1 d . . . . .
 C019 C 0.47823(18) 0.39935(16) 0.20679(7) 0.0898(15) Uani 1 1 d . . . . .
 N01A N 0.25260(19) 0.45242(12) 0.42121(9) 0.127(2) Uani 1 1 d . . . . .
 C01B C 0.04139(13) 0.74200(14) 0.43335(8) 0.0762(12) Uani 1 1 d . . . . .
 H01B H 0.0390 0.7589 0.4197 0.091 Uiso 1 1 calc R U . . .
 C01C C 0.37153(16) 0.47923(15) 0.31705(8) 0.0857(14) Uani 1 1 d . . . . .
 C01D C 0.01200(13) 0.70026(14) 0.46345(9) 0.0787(12) Uani 1 1 d . . . . .
 H01D H -0.0106 0.6879 0.4704 0.094 Uiso 1 1 calc R U . . .
 N01E N 0.27890(18) 0.49456(12) 0.38989(8) 0.1228(19) Uani 1 1 d . . . . .
 C01F C 0.54964(18) 0.40897(16) 0.20704(7) 0.0924(15) Uani 1 1 d . . . . .
 C01H C 0.28311(18) 0.30987(14) 0.42216(9) 0.0963(16) Uani 1 1 d . . . . .
 H01H H 0.2954 0.2876 0.4149 0.116 Uiso 1 1 calc R U . . .
 C01I C 0.36637(18) 0.44030(15) 0.32717(9) 0.0985(17) Uani 1 1 d . . . . .
 H01I H 0.3788 0.4179 0.3200 0.118 Uiso 1 1 calc R U . . .
 C01J C 0.13912(16) 0.87893(13) 0.46442(10) 0.0919(15) Uani 1 1 d . . . . .
 H01J H 0.1430 0.9042 0.4717 0.110 Uiso 1 1 calc R U . . .
 C01K C 0.22239(19) 0.59444(14) 0.42299(9) 0.0990(17) Uani 1 1 d . . . . .
 H01K H 0.2255 0.6201 0.4161 0.119 Uiso 1 1 calc R U . . .
 C01L C 0.2680(2) 0.38048(14) 0.42170(10) 0.108(2) Uani 1 1 d . . . . .
 C01M C 0.00691(13) 0.72504(17) 0.44349(9) 0.0894(14) Uani 1 1 d D . . . .
 C01N C 0.3522(2) 0.51179(16) 0.32763(9) 0.1077(19) Uani 1 1 d . . . . .
 H01N H 0.3558 0.5376 0.3212 0.129 Uiso 1 1 calc R U . . .
 C01O C 0.1949(2) 0.55158(16) 0.45334(10) 0.1083(19) Uani 1 1 d . . . . .
 H01O H 0.1801 0.5482 0.4678 0.130 Uiso 1 1 calc R U . . .
 C01P C 0.3225(2) 0.46789(15) 0.35869(10) 0.1065(19) Uani 1 1 d . . . . .
 C01Q C 0.3274(2) 0.50592(16) 0.34797(9) 0.1083(19) Uani 1 1 d . . . . .
 H01Q H 0.3137 0.5279 0.3546 0.130 Uiso 1 1 calc R U . . .
 C01R C 0.2437(2) 0.33905(14) 0.45454(9) 0.1063(19) Uani 1 1 d . . . . .
 H01R H 0.2290 0.3362 0.4691 0.128 Uiso 1 1 calc R U . . .
 C01S C 0.2369(2) 0.52398(14) 0.42190(9) 0.1040(18) Uani 1 1 d . . . . .
 C01T C 0.5517(2) 0.38504(19) 0.18544(8) 0.1111(19) Uani 1 1 d . . . . .
 H01T H 0.5767 0.3816 0.1779 0.133 Uiso 1 1 calc R U . . .
 C01U C 0.28609(19) 0.34797(15) 0.41130(9) 0.1017(18) Uani 1 1 d . . . . .
 H01U H 0.3007 0.3511 0.3967 0.122 Uiso 1 1 calc R U . . .
 C01V C 0.5188(2) 0.3668(2) 0.17519(9) 0.125(2) Uani 1 1 d D . . . .
 C01W C 0.2479(2) 0.37641(15) 0.44342(10) 0.116(2) Uani 1 1 d . . . . .
 H01W H 0.2367 0.3992 0.4509 0.139 Uiso 1 1 calc R U . . .
 C01X C 0.2710(2) 0.42157(16) 0.40978(10) 0.126(3) Uani 1 1 d . . . . .
 C01Y C 0.24120(19) 0.56166(14) 0.41202(9) 0.1006(18) Uani 1 1 d . . . . .
 H01Y H 0.2568 0.5653 0.3979 0.121 Uiso 1 1 calc R U . . .
 C01Z C 0.3430(2) 0.43617(16) 0.34754(10) 0.115(2) Uani 1 1 d . . . . .
 H01Z H 0.3406 0.4105 0.3545 0.138 Uiso 1 1 calc R U . . .
 C020 C 0.11060(18) 0.83839(15) 0.43386(11) 0.1075(19) Uani 1 1 d . . . . .
 H020 H 0.0944 0.8359 0.4199 0.129 Uiso 1 1 calc R U . . .
 C021 C 0.4817(2) 0.37498(18) 0.18600(8) 0.1038(18) Uani 1 1 d . . . . .
 H021 H 0.4584 0.3638 0.1791 0.125 Uiso 1 1 calc R U . . .
 C022 C 0.2121(2) 0.51810(16) 0.44210(10) 0.127(3) Uani 1 1 d . . . . .
 H022 H 0.2070 0.4922 0.4480 0.152 Uiso 1 1 calc R U . . .
 C023 C 0.1142(2) 0.87618(14) 0.44456(13) 0.133(3) Uani 1 1 d D . . . .
 C024 C 0.2973(2) 0.46235(15) 0.38035(11) 0.121(2) Uani 1 1 d . . . . .
 C025 C 0.2572(2) 0.48822(15) 0.41019(10) 0.111(2) Uani 1 1 d . . . . .
 C026 C -0.03635(17) 0.7327(2) 0.43258(12) 0.141(2) Uani 1 1 d D U . . .
 C7 C 0.1124(5) 0.9525(4) 0.4363(4) 0.140(4) Uani 0.5 1 d D U P A 2
 H7A H 0.1107 0.9649 0.4523 0.210 Uiso 0.5 1 calc R U P A 2
 H7B H 0.1013 0.9705 0.4241 0.210 Uiso 0.5 1 calc R U P A 2
 H7C H 0.1402 0.9469 0.4324 0.210 Uiso 0.5 1 calc R U P A 2
 C8 C 0.0658(6) 0.9023(6) 0.4132(3) 0.138(4) Uani 0.5 1 d D U P A 2
 H8A H 0.0846 0.8968 0.4001 0.207 Uiso 0.5 1 calc R U P A 2
 H8B H 0.0483 0.9242 0.4084 0.207 Uiso 0.5 1 calc R U P A 2
 H8C H 0.0498 0.8785 0.4163 0.207 Uiso 0.5 1 calc R U P A 2
 C02C C 0.5206(3) 0.3385(3) 0.15278(12) 0.179(3) Uani 1 1 d D U . . .
 C02D C 0.0887(2) 0.91372(19) 0.43637(14) 0.151(2) Uani 1 1 d D U . . .
 C0 C -0.0603(4) 0.6914(4) 0.4329(3) 0.146(4) Uani 0.5 1 d D U P B 2
 H0A H -0.0562 0.6775 0.4175 0.218 Uiso 0.5 1 calc DR U P B 2
 H0B H -0.0886 0.6967 0.4352 0.218 Uiso 0.5 1 calc R U P B 2
 H0C H -0.0505 0.6749 0.4462 0.218 Uiso 0.5 1 calc R U P B 2
 C13 C 0.5652(4) 0.3267(6) 0.1485(3) 0.175(4) Uani 0.5 1 d D U P C 2
 H13A H 0.5779 0.3466 0.1381 0.263 Uiso 0.5 1 calc R U P C 2
 H13B H 0.5664 0.3007 0.1406 0.263 Uiso 0.5 1 calc R U P C 2
 H13C H 0.5791 0.3255 0.1640 0.263 Uiso 0.5 1 calc R U P C 2
 C1 C -0.0570(4) 0.7638(4) 0.4500(3) 0.153(4) Uani 0.5 1 d D U P B 2
 H1A H -0.0533 0.7555 0.4669 0.229 Uiso 0.5 1 calc R U P B 2
 H1B H -0.0854 0.7651 0.4464 0.229 Uiso 0.5 1 calc R U P B 2
 H1C H -0.0451 0.7900 0.4476 0.229 Uiso 0.5 1 calc R U P B 2
 C2 C -0.0350(5) 0.7450(5) 0.4057(2) 0.152(4) Uani 0.5 1 d D U P B 2
 H2A H -0.0163 0.7670 0.4036 0.228 Uiso 0.5 1 calc R U P B 2
 H2B H -0.0615 0.7535 0.4005 0.228 Uiso 0.5 1 calc R U P B 2
 H2C H -0.0264 0.7224 0.3958 0.228 Uiso 0.5 1 calc R U P B 2
 C12 C 0.5036(5) 0.3639(5) 0.1302(2) 0.171(4) Uani 0.5 1 d D U P C 2
 H12A H 0.4797 0.3782 0.1353 0.256 Uiso 0.5 1 calc R U P C 2
 H12B H 0.4970 0.3459 0.1169 0.256 Uiso 0.5 1 calc R U P C 2
 H12C H 0.5238 0.3829 0.1249 0.256 Uiso 0.5 1 calc R U P C 2
 C14 C 0.4923(5) 0.3011(4) 0.1565(3) 0.176(4) Uani 0.5 1 d D U P C 2
 H14A H 0.5045 0.2827 0.1680 0.264 Uiso 0.5 1 calc R U P C 2
 H14B H 0.4883 0.2877 0.1410 0.264 Uiso 0.5 1 calc R U P C 2
 H14C H 0.4666 0.3100 0.1628 0.264 Uiso 0.5 1 calc R U P C 2
 C6 C 0.0527(4) 0.9184(5) 0.4566(3) 0.165(4) Uani 0.5 1 d D U P A 2
 H6A H 0.0379 0.8935 0.4577 0.248 Uiso 0.5 1 calc R U P A 2
 H6B H 0.0348 0.9398 0.4516 0.248 Uiso 0.5 1 calc R U P A 2
 H6C H 0.0642 0.9248 0.4724 0.248 Uiso 0.5 1 calc R U P A 2
 C3 C -0.0517(5) 0.6918(4) 0.4218(3) 0.152(4) Uani 0.5 1 d D U P B 1
 H3A H -0.0352 0.6843 0.4080 0.228 Uiso 0.5 1 calc R U P B 1
 H3B H -0.0793 0.6947 0.4166 0.228 Uiso 0.5 1 calc R U P B 1
 H3C H -0.0499 0.6712 0.4343 0.228 Uiso 0.5 1 calc R U P B 1
 C4 C -0.0657(4) 0.7456(5) 0.4527(2) 0.151(4) Uani 0.5 1 d D U P B 1
 H4A H -0.0789 0.7221 0.4593 0.226 Uiso 0.5 1 calc DR U P B 1
 H4B H -0.0856 0.7636 0.4459 0.226 Uiso 0.5 1 calc R U P B 1
 H4C H -0.0511 0.7592 0.4656 0.226 Uiso 0.5 1 calc R U P B 1
 C5 C -0.0342(4) 0.7653(4) 0.4123(2) 0.135(4) Uani 0.5 1 d D U P B 1
 H5A H -0.0226 0.7896 0.4190 0.203 Uiso 0.5 1 calc R U P B 1
 H5B H -0.0610 0.7709 0.4064 0.203 Uiso 0.5 1 calc R U P B 1
 H5C H -0.0177 0.7557 0.3990 0.203 Uiso 0.5 1 calc R U P B 1
 C9 C 0.0661(5) 0.9316(4) 0.4604(3) 0.160(4) Uani 0.5 1 d D U P A 1
 H9A H 0.0531 0.9099 0.4692 0.239 Uiso 0.5 1 calc R U P A 1
 H9B H 0.0462 0.9511 0.4554 0.239 Uiso 0.5 1 calc R U P A 1
 H9C H 0.0856 0.9443 0.4710 0.239 Uiso 0.5 1 calc R U P A 1
 C10 C 0.1236(5) 0.9468(4) 0.4322(4) 0.141(3) Uani 0.5 1 d D U P A 1
 H10A H 0.1368 0.9525 0.4476 0.212 Uiso 0.5 1 calc R U P A 1
 H10B H 0.1119 0.9713 0.4258 0.212 Uiso 0.5 1 calc R U P A 1
 H10C H 0.1431 0.9366 0.4206 0.212 Uiso 0.5 1 calc R U P A 1
 C11 C 0.0605(6) 0.9082(6) 0.4169(3) 0.143(4) Uani 0.5 1 d D U P A 1
 H11A H 0.0717 0.8900 0.4049 0.215 Uiso 0.5 1 calc R U P A 1
 H11B H 0.0550 0.9339 0.4092 0.215 Uiso 0.5 1 calc R U P A 1
 H11C H 0.0358 0.8972 0.4233 0.215 Uiso 0.5 1 calc R U P A 1
 C15 C 0.4868(5) 0.3490(6) 0.1340(3) 0.189(4) Uani 0.5 1 d D U P C 1
 H15A H 0.4636 0.3323 0.1372 0.284 Uiso 0.5 1 calc DR U P C 1
 H15B H 0.4964 0.3441 0.1175 0.284 Uiso 0.5 1 calc R U P C 1
 H15C H 0.4796 0.3770 0.1357 0.284 Uiso 0.5 1 calc R U P C 1
 C16 C 0.5628(4) 0.3411(6) 0.1403(3) 0.171(4) Uani 0.5 1 d D U P C 1
 H16A H 0.5619 0.3603 0.1271 0.257 Uiso 0.5 1 calc DR U P C 1
 H16B H 0.5701 0.3150 0.1340 0.257 Uiso 0.5 1 calc R U P C 1
 H16C H 0.5825 0.3495 0.1523 0.257 Uiso 0.5 1 calc R U P C 1
 C17 C 0.5144(7) 0.2939(4) 0.1631(3) 0.207(5) Uani 0.5 1 d D U P C 1
 H17A H 0.5355 0.2878 0.1748 0.311 Uiso 0.5 1 calc R U P C 1
 H17B H 0.5155 0.2749 0.1497 0.311 Uiso 0.5 1 calc R U P C 1
 H17C H 0.4886 0.2921 0.1712 0.311 Uiso 0.5 1 calc R U P C 1

loop_
  _atom_site_aniso_label
  _atom_site_aniso_U_11
  _atom_site_aniso_U_22
  _atom_site_aniso_U_33
  _atom_site_aniso_U_23
  _atom_site_aniso_U_13
  _atom_site_aniso_U_12
 S001 0.0532(8) 0.0648(9) 0.0621(8) 0.000 0.000 -0.0043(6)
 S002 0.0611(8) 0.0546(8) 0.0687(8) 0.000 0.000 0.0016(6)
 S003 0.0694(6) 0.0680(6) 0.0546(5) 0.0073(4) -0.0093(4) -0.0023(5)
 S004 0.1166(10) 0.1152(10) 0.0427(5) -0.0159(6) -0.0092(6) -0.0075(8)
 Mg00 0.0761(12) 0.0560(10) 0.0592(10) 0.000 0.000 -0.0104(9)
 Mg 0.0614(11) 0.0641(11) 0.0537(9) 0.000 0.000 0.0108(8)
 Mg1 0.0580(7) 0.0655(8) 0.0531(7) 0.0008(5) -0.0003(5) 0.0071(6)
 Mg08 0.0948(10) 0.0949(10) 0.0281(6) -0.0022(6) -0.0028(6) 0.0001(8)
 O09 0.0531(14) 0.0630(15) 0.0533(13) 0.0012(11) -0.0015(11) 0.0059(12)
 O0A 0.0456(19) 0.080(2) 0.0548(19) 0.000 0.000 0.0022(17)
 O0B 0.0640(17) 0.0621(16) 0.0562(14) 0.0023(11) -0.0022(12) 0.0061(12)
 O0C 0.071(2) 0.051(2) 0.066(2) 0.000 0.000 0.0057(17)
 O00D 0.061(2) 0.069(2) 0.058(2) 0.000 0.000 -0.0094(18)
 O0E 0.0675(17) 0.0770(18) 0.0508(14) 0.0050(12) -0.0013(12) 0.0039(13)
 O0F 0.059(2) 0.072(2) 0.0528(19) 0.000 0.000 0.0129(17)
 O0G 0.107(2) 0.0622(17) 0.0577(16) 0.0061(13) 0.0029(15) -0.0136(15)
 O00H 0.091(2) 0.091(2) 0.041(3) 0.000 0.000 0.000
 O00I 0.075(3) 0.059(2) 0.070(2) 0.000 0.000 -0.0051(19)
 O00J 0.089(2) 0.0621(18) 0.0747(17) -0.0046(14) 0.0079(15) 0.0088(14)
 O00K 0.092(2) 0.0676(18) 0.0600(16) 0.0008(13) 0.0081(14) 0.0136(15)
 O00L 0.086(2) 0.0801(19) 0.0608(16) 0.0138(13) -0.0178(14) -0.0074(15)
 O00M 0.106(2) 0.087(2) 0.0430(14) 0.0035(14) 0.0071(14) -0.0051(17)
 O00N 0.107(2) 0.101(2) 0.0328(13) -0.0064(13) 0.0009(13) 0.0036(17)
 O00O 0.089(2) 0.0573(17) 0.0742(17) 0.0068(14) 0.0068(15) -0.0014(14)
 O00P 0.106(2) 0.112(2) 0.0395(14) -0.0042(14) 0.0009(14) -0.0050(18)
 O00Q 0.101(2) 0.097(2) 0.0475(15) 0.0049(15) 0.0090(14) 0.0096(18)
 O00R 0.132(3) 0.126(3) 0.0658(18) -0.0351(19) -0.0157(19) -0.016(2)
 C00V 0.052(2) 0.055(2) 0.063(2) -0.0026(17) -0.0084(18) -0.0008(17)
 C00W 0.056(2) 0.063(2) 0.060(2) -0.0040(17) -0.0039(17) 0.0099(18)
 C00X 0.102(3) 0.050(2) 0.059(2) 0.0024(19) 0.004(2) -0.006(2)
 C00Y 0.083(3) 0.067(3) 0.059(2) -0.011(2) 0.000(2) 0.007(2)
 C00Z 0.055(2) 0.069(3) 0.085(3) 0.008(2) -0.014(2) -0.0016(19)
 C011 0.062(2) 0.060(2) 0.068(2) 0.0064(19) -0.0058(19) -0.0004(19)
 C012 0.063(2) 0.064(2) 0.058(2) 0.0029(18) -0.0039(18) -0.0015(19)
 C013 0.114(4) 0.097(3) 0.0290(18) -0.0082(19) 0.003(2) -0.001(3)
 C014 0.091(3) 0.086(3) 0.0372(19) -0.002(2) -0.0030(19) -0.001(3)
 C015 0.100(3) 0.062(3) 0.066(2) -0.004(2) 0.018(2) 0.016(2)
 C016 0.079(3) 0.059(2) 0.073(3) 0.0052(19) -0.021(2) 0.002(2)
 N017 0.164(4) 0.064(2) 0.091(3) 0.011(2) 0.065(3) 0.015(2)
 C018 0.105(3) 0.057(3) 0.073(3) 0.013(2) 0.019(2) -0.003(2)
 C019 0.130(4) 0.105(4) 0.034(2) -0.007(2) 0.000(2) 0.005(3)
 N01A 0.213(6) 0.059(2) 0.108(3) 0.014(2) 0.090(4) 0.032(3)
 C01B 0.067(3) 0.082(3) 0.079(3) 0.015(2) -0.007(2) 0.008(2)
 C01C 0.115(4) 0.088(3) 0.055(2) 0.003(2) 0.018(2) 0.008(3)
 C01D 0.063(3) 0.086(3) 0.087(3) 0.018(2) -0.001(2) -0.003(2)
 N01E 0.206(5) 0.062(2) 0.100(3) 0.011(2) 0.085(3) 0.018(3)
 C01F 0.125(4) 0.110(4) 0.043(2) -0.015(2) 0.012(2) -0.003(3)
 C01H 0.139(5) 0.058(3) 0.092(3) 0.004(2) 0.045(3) 0.010(3)
 C01I 0.148(5) 0.076(3) 0.071(3) 0.007(2) 0.044(3) 0.015(3)
 C01J 0.099(4) 0.054(3) 0.123(4) -0.002(2) -0.042(3) 0.000(2)
 C01K 0.158(5) 0.057(3) 0.081(3) 0.014(2) 0.037(3) 0.014(3)
 C01L 0.176(6) 0.053(3) 0.095(3) 0.014(2) 0.062(4) 0.015(3)
 C01M 0.063(3) 0.123(4) 0.082(3) 0.031(3) -0.011(2) 0.003(3)
 C01N 0.170(6) 0.068(3) 0.085(3) 0.014(3) 0.046(4) 0.012(3)
 C01O 0.151(5) 0.074(3) 0.100(4) 0.011(3) 0.056(4) 0.025(3)
 C01P 0.160(5) 0.064(3) 0.095(3) 0.008(3) 0.069(4) 0.016(3)
 C01Q 0.166(6) 0.078(3) 0.081(3) 0.010(3) 0.050(3) 0.018(3)
 C01R 0.171(6) 0.061(3) 0.087(3) 0.013(2) 0.060(3) 0.020(3)
 C01S 0.161(5) 0.062(3) 0.089(3) 0.011(2) 0.055(3) 0.010(3)
 C01T 0.156(6) 0.131(5) 0.046(2) -0.014(3) 0.024(3) -0.012(4)
 C01U 0.154(5) 0.069(3) 0.083(3) 0.016(2) 0.047(3) 0.011(3)
 C01V 0.183(7) 0.139(5) 0.052(3) -0.035(3) 0.012(4) -0.016(5)
 C01W 0.191(6) 0.063(3) 0.095(4) 0.011(3) 0.079(4) 0.008(3)
 C01X 0.217(7) 0.067(3) 0.095(4) 0.021(3) 0.081(4) 0.032(4)
 C01Y 0.151(5) 0.068(3) 0.083(3) 0.017(2) 0.050(3) 0.026(3)
 C01Z 0.174(6) 0.071(3) 0.101(4) 0.013(3) 0.067(4) 0.012(3)
 C020 0.129(5) 0.072(3) 0.122(4) 0.008(3) -0.070(4) 0.002(3)
 C021 0.133(5) 0.139(5) 0.039(2) -0.028(3) 0.001(3) 0.002(4)
 C022 0.213(7) 0.065(3) 0.102(4) 0.014(3) 0.082(4) 0.020(4)
 C023 0.165(6) 0.056(3) 0.178(6) 0.009(3) -0.118(5) 0.000(3)
 C024 0.206(7) 0.055(3) 0.102(4) 0.014(3) 0.075(4) 0.022(3)
 C025 0.165(6) 0.062(3) 0.105(4) 0.013(3) 0.068(4) 0.022(3)
 C026 0.069(3) 0.221(6) 0.133(4) 0.062(4) -0.005(2) -0.003(3)
 C7 0.171(8) 0.081(5) 0.168(8) -0.011(5) -0.071(6) 0.035(5)
 C8 0.179(7) 0.075(7) 0.160(5) 0.008(4) -0.082(4) 0.025(5)
 C02C 0.252(7) 0.194(6) 0.089(3) -0.073(4) 0.041(4) -0.040(5)
 C02D 0.194(5) 0.094(3) 0.164(4) 0.000(3) -0.086(3) 0.018(3)
 C0 0.066(7) 0.223(7) 0.147(7) 0.060(5) -0.002(5) -0.001(4)
 C13 0.251(7) 0.187(10) 0.088(8) -0.086(6) 0.041(4) -0.042(5)
 C1 0.089(8) 0.221(7) 0.149(6) 0.061(5) 0.014(5) -0.009(5)
 C2 0.079(8) 0.238(9) 0.139(4) 0.066(4) -0.005(4) -0.002(6)
 C12 0.242(9) 0.188(8) 0.082(5) -0.077(5) 0.043(5) -0.048(6)
 C14 0.251(9) 0.192(7) 0.086(6) -0.073(5) 0.034(6) -0.042(6)
 C6 0.189(7) 0.139(10) 0.167(6) -0.006(5) -0.082(5) 0.014(5)
 C3 0.090(9) 0.227(7) 0.138(7) 0.058(5) -0.002(5) -0.010(4)
 C4 0.081(6) 0.237(8) 0.134(5) 0.064(5) -0.001(5) 0.007(5)
 C5 0.070(7) 0.215(7) 0.121(5) 0.053(5) -0.012(4) -0.004(5)
 C9 0.217(8) 0.090(8) 0.172(5) -0.005(5) -0.070(5) 0.009(6)
 C10 0.186(6) 0.084(6) 0.154(7) 0.023(5) -0.099(5) 0.028(5)
 C11 0.170(6) 0.102(10) 0.157(5) -0.011(5) -0.072(4) 0.031(5)
 C15 0.266(8) 0.197(10) 0.105(6) -0.078(6) 0.029(5) -0.036(6)
 C16 0.256(7) 0.172(10) 0.085(7) -0.082(6) 0.040(5) -0.037(6)
 C17 0.265(10) 0.207(7) 0.149(11) -0.047(6) 0.033(7) -0.045(6)

_geom_special_details
;
 All esds (except the esd in the dihedral angle between two l.s. planes)
 are estimated using the full covariance matrix.  The cell esds are taken
 into account individually in the estimation of esds in distances, angles
 and torsion angles; correlations between esds in cell parameters are only
 used when they are defined by crystal symmetry.  An approximate (isotropic)
 treatment of cell esds is used for estimating esds involving l.s. planes.
;
loop_
  _geom_bond_atom_site_label_1
  _geom_bond_atom_site_label_2
  _geom_bond_distance
  _geom_bond_site_symmetry_2
  _geom_bond_publ_flag
 S001 Mg00 3.076(2) 11_566 ?
 S001 O0A 1.441(4) . ?
 S001 O00D 1.422(4) . ?
 S001 C00Z 1.745(4) . ?
 S001 C00Z 1.745(4) 10_556 ?
 S002 Mg 3.087(2) . ?
 S002 O0C 1.447(4) . ?
 S002 O00I 1.426(4) . ?
 S002 C00W 1.768(4) . ?
 S002 C00W 1.768(4) 10_556 ?
 S003 Mg1 3.0731(15) . ?
 S003 O0E 1.449(3) . ?
 S003 O00L 1.422(3) . ?
 S003 C012 1.769(4) . ?
 S003 C016 1.741(4) . ?
 S004 Mg08 3.0725(16) . ?
 S004 O00P 1.458(3) . ?
 S004 O00R 1.414(4) . ?
 S004 C019 1.761(6) . ?
 S004 C01F 1.744(6) 4_565 ?
 Mg00 S001 3.076(2) 3_655 ?
 Mg00 Mg1 3.0160(18) 3_655 ?
 Mg00 Mg1 3.0160(18) 12_656 ?
 Mg00 O09 2.088(3) 3_655 ?
 Mg00 O09 2.088(3) 12_656 ?
 Mg00 O0A 2.036(4) 3_655 ?
 Mg00 O0F 2.199(4) 3_655 ?
 Mg00 O0G 1.989(3) 10_556 ?
 Mg00 O0G 1.989(3) . ?
 Mg Mg1 3.0255(18) 10_556 ?
 Mg Mg1 3.0256(18) . ?
 Mg O0B 2.105(3) 10_556 ?
 Mg O0B 2.105(3) . ?
 Mg O0C 2.039(4) . ?
 Mg O0F 2.192(4) . ?
 Mg O00K 2.003(3) 10_556 ?
 Mg O00K 2.003(3) . ?
 Mg1 Mg00 3.0163(18) 11_566 ?
 Mg1 O09 2.064(3) . ?
 Mg1 O0B 2.099(3) . ?
 Mg1 O0E 2.045(3) . ?
 Mg1 O0F 2.2162(15) . ?
 Mg1 O00J 1.997(3) . ?
 Mg1 O00O 2.011(3) 4_565 ?
 Mg08 Mg08 3.028(2) 3_655 ?
 Mg08 Mg08 3.028(2) 4_565 ?
 Mg08 O00H 2.2110(19) . ?
 Mg08 O00M 2.033(3) 3_655 ?
 Mg08 O00N 2.092(3) 4_565 ?
 Mg08 O00N 2.065(3) . ?
 Mg08 O00P 2.039(3) . ?
 Mg08 O00Q 1.979(3) . ?
 O09 Mg00 2.088(3) 11_566 ?
 O09 C011 1.315(4) . ?
 O0A Mg00 2.036(4) 11_566 ?
 O0B C00V 1.279(4) . ?
 O0F Mg00 2.199(4) 11_566 ?
 O0F Mg1 2.2160(15) 10_556 ?
 O0G C00X 1.249(5) . ?
 O00H Mg08 2.2112(19) 3_655 ?
 O00H Mg08 2.2112(19) 2_665 ?
 O00H Mg08 2.2112(19) 4_565 ?
 O00J C00Y 1.259(5) . ?
 O00K C00Y 1.260(5) . ?
 O00M Mg08 2.033(3) 4_565 ?
 O00M C014 1.222(5) . ?
 O00N Mg08 2.092(3) 3_655 ?
 O00N C013 1.324(5) . ?
 O00O Mg1 2.011(3) 3_655 ?
 O00O C00X 1.249(5) . ?
 O00Q C014 1.278(5) . ?
 C00V C00W 1.408(5) . ?
 C00V C012 1.432(5) . ?
 C00W C01D 1.385(6) . ?
 C00X C018 1.513(6) . ?
 C00Y C015 1.479(6) . ?
 C00Z C011 1.447(6) . ?
 C00Z C01J 1.402(6) . ?
 C011 C016 1.407(6) . ?
 C012 C01B 1.373(6) . ?
 C013 C019 1.376(7) . ?
 C013 C01F 1.442(7) . ?
 C014 C01C 1.493(6) . ?
 C015 C01K 1.360(6) . ?
 C015 C01O 1.377(6) . ?
 C016 C020 1.398(6) . ?
 N017 C01X 1.356(6) . ?
 N017 C024 1.346(6) . ?
 C018 C01H 1.350(6) . ?
 C018 C01R 1.395(6) . ?
 C019 C021 1.388(6) . ?
 N01A C01X 1.337(6) . ?
 N01A C025 1.333(6) . ?
 C01B H01B 0.9300 . ?
 C01B C01M 1.383(6) . ?
 C01C C01I 1.408(7) . ?
 C01C C01N 1.375(7) . ?
 C01D H01D 0.9300 . ?
 C01D C01M 1.366(6) . ?
 N01E C024 1.329(6) . ?
 N01E C025 1.328(6) . ?
 C01F S004 1.744(6) 3_655 ?
 C01F C01T 1.413(7) . ?
 C01H H01H 0.9300 . ?
 C01H C01U 1.392(6) . ?
 C01I H01I 0.9300 . ?
 C01I C01Z 1.352(6) . ?
 C01J H01J 0.9300 . ?
 C01J C023 1.357(7) . ?
 C01K H01K 0.9300 . ?
 C01K C01Y 1.382(6) . ?
 C01L C01U 1.352(7) . ?
 C01L C01W 1.357(6) . ?
 C01L C01X 1.506(7) . ?
 C01M C026 1.566(7) . ?
 C01N H01N 0.9300 . ?
 C01N C01Q 1.386(7) . ?
 C01O H01O 0.9300 . ?
 C01O C022 1.383(7) . ?
 C01P C01Q 1.393(7) . ?
 C01P C01Z 1.385(7) . ?
 C01P C024 1.450(7) . ?
 C01Q H01Q 0.9300 . ?
 C01R H01R 0.9300 . ?
 C01R C01W 1.379(6) . ?
 C01S C01Y 1.362(6) . ?
 C01S C022 1.381(7) . ?
 C01S C025 1.498(7) . ?
 C01T H01T 0.9300 . ?
 C01T C01V 1.359(9) . ?
 C01U H01U 0.9300 . ?
 C01V C021 1.386(8) . ?
 C01V C02C 1.533(7) . ?
 C01W H01W 0.9300 . ?
 C01Y H01Y 0.9300 . ?
 C01Z H01Z 0.9300 . ?
 C020 H020 0.9300 . ?
 C020 C023 1.381(7) . ?
 C021 H021 0.9300 . ?
 C022 H022 0.9300 . ?
 C023 C02D 1.563(7) . ?
 C026 C0 1.578(12) . ?
 C026 C1 1.551(12) . ?
 C026 C2 1.514(11) . ?
 C026 C3 1.556(12) . ?
 C026 C4 1.518(11) . ?
 C026 C5 1.536(11) . ?
 C7 H7A 0.9600 . ?
 C7 H7B 0.9600 . ?
 C7 H7C 0.9600 . ?
 C7 C02D 1.500(12) . ?
 C8 H8A 0.9600 . ?
 C8 H8B 0.9600 . ?
 C8 H8C 0.9600 . ?
 C8 C02D 1.515(12) . ?
 C02C C13 1.540(13) . ?
 C02C C12 1.583(13) . ?
 C02C C14 1.562(12) . ?
 C02C C15 1.548(13) . ?
 C02C C16 1.549(12) . ?
 C02C C17 1.588(13) . ?
 C02D C6 1.621(13) . ?
 C02D C9 1.612(13) . ?
 C02D C10 1.606(12) . ?
 C02D C11 1.419(11) . ?
 C0 H0A 0.9600 . ?
 C0 H0B 0.9600 . ?
 C0 H0C 0.9600 . ?
 C13 H13A 0.9600 . ?
 C13 H13B 0.9600 . ?
 C13 H13C 0.9600 . ?
 C1 H1A 0.9600 . ?
 C1 H1B 0.9600 . ?
 C1 H1C 0.9600 . ?
 C2 H2A 0.9600 . ?
 C2 H2B 0.9600 . ?
 C2 H2C 0.9600 . ?
 C12 H12A 0.9600 . ?
 C12 H12B 0.9600 . ?
 C12 H12C 0.9600 . ?
 C14 H14A 0.9600 . ?
 C14 H14B 0.9600 . ?
 C14 H14C 0.9600 . ?
 C6 H6A 0.9600 . ?
 C6 H6B 0.9600 . ?
 C6 H6C 0.9600 . ?
 C3 H3A 0.9600 . ?
 C3 H3B 0.9600 . ?
 C3 H3C 0.9600 . ?
 C4 H4A 0.9600 . ?
 C4 H4B 0.9600 . ?
 C4 H4C 0.9600 . ?
 C5 H5A 0.9600 . ?
 C5 H5B 0.9600 . ?
 C5 H5C 0.9600 . ?
 C9 H9A 0.9600 . ?
 C9 H9B 0.9600 . ?
 C9 H9C 0.9600 . ?
 C10 H10A 0.9600 . ?
 C10 H10B 0.9600 . ?
 C10 H10C 0.9600 . ?
 C11 H11A 0.9600 . ?
 C11 H11B 0.9600 . ?
 C11 H11C 0.9600 . ?
 C15 H15A 0.9600 . ?
 C15 H15B 0.9600 . ?
 C15 H15C 0.9600 . ?
 C16 H16A 0.9600 . ?
 C16 H16B 0.9600 . ?
 C16 H16C 0.9600 . ?
 C17 H17A 0.9600 . ?
 C17 H17B 0.9600 . ?
 C17 H17C 0.9600 . ?

loop_
  _geom_angle_atom_site_label_1
  _geom_angle_atom_site_label_2
  _geom_angle_atom_site_label_3
  _geom_angle
  _geom_angle_site_symmetry_1
  _geom_angle_site_symmetry_3
  _geom_angle_publ_flag
 O0A S001 Mg00 33.47(15) . 11_566 ?
 O0A S001 C00Z 109.42(17) . . ?
 O0A S001 C00Z 109.42(17) . 10_556 ?
 O00D S001 Mg00 150.57(17) . 11_566 ?
 O00D S001 O0A 117.1(2) . . ?
 O00D S001 C00Z 107.74(17) . . ?
 O00D S001 C00Z 107.74(17) . 10_556 ?
 C00Z S001 Mg00 89.70(15) . 11_566 ?
 C00Z S001 Mg00 89.70(15) 10_556 11_566 ?
 C00Z S001 C00Z 104.7(3) . 10_556 ?
 O0C S002 Mg 33.30(15) . . ?
 O0C S002 C00W 108.53(15) . . ?
 O0C S002 C00W 108.53(15) . 10_556 ?
 O00I S002 Mg 149.09(18) . . ?
 O00I S002 O0C 115.8(2) . . ?
 O00I S002 C00W 107.98(16) . . ?
 O00I S002 C00W 107.98(16) . 10_556 ?
 C00W S002 Mg 89.61(13) 10_556 . ?
 C00W S002 Mg 89.60(13) . . ?
 C00W S002 C00W 107.8(3) 10_556 . ?
 O0E S003 Mg1 34.25(10) . . ?
 O0E S003 C012 108.61(17) . . ?
 O0E S003 C016 108.35(18) . . ?
 O00L S003 Mg1 150.27(14) . . ?
 O00L S003 O0E 116.02(17) . . ?
 O00L S003 C012 108.08(18) . . ?
 O00L S003 C016 107.70(18) . . ?
 C012 S003 Mg1 89.25(13) . . ?
 C016 S003 Mg1 88.76(13) . . ?
 C016 S003 C012 107.8(2) . . ?
 O00P S004 Mg08 34.23(13) . . ?
 O00P S004 C019 108.0(2) . . ?
 O00P S004 C01F 108.2(2) . 4_565 ?
 O00R S004 Mg08 150.11(16) . . ?
 O00R S004 O00P 115.9(2) . . ?
 O00R S004 C019 108.4(2) . . ?
 O00R S004 C01F 107.8(2) . 4_565 ?
 C019 S004 Mg08 88.22(15) . . ?
 C01F S004 Mg08 89.25(15) 4_565 . ?
 C01F S004 C019 108.3(3) 4_565 . ?
 Mg1 Mg00 S001 114.41(5) 12_656 3_655 ?
 Mg1 Mg00 S001 114.41(5) 3_655 3_655 ?
 Mg1 Mg00 Mg1 90.56(7) 12_656 3_655 ?
 O09 Mg00 S001 71.41(8) 3_655 3_655 ?
 O09 Mg00 S001 71.41(8) 12_656 3_655 ?
 O09 Mg00 Mg1 105.91(10) 3_655 12_656 ?
 O09 Mg00 Mg1 43.11(8) 12_656 12_656 ?
 O09 Mg00 Mg1 105.91(10) 12_656 3_655 ?
 O09 Mg00 Mg1 43.11(8) 3_655 3_655 ?
 O09 Mg00 O09 89.92(14) 3_655 12_656 ?
 O09 Mg00 O0F 81.26(11) 3_655 3_655 ?
 O09 Mg00 O0F 81.26(11) 12_656 3_655 ?
 O0A Mg00 S001 22.97(10) 3_655 3_655 ?
 O0A Mg00 Mg1 127.07(6) 3_655 12_656 ?
 O0A Mg00 Mg1 127.07(6) 3_655 3_655 ?
 O0A Mg00 O09 87.30(11) 3_655 3_655 ?
 O0A Mg00 O09 87.30(11) 3_655 12_656 ?
 O0A Mg00 O0F 163.79(16) 3_655 3_655 ?
 O0F Mg00 S001 140.82(12) 3_655 3_655 ?
 O0F Mg00 Mg1 47.15(4) 3_655 3_655 ?
 O0F Mg00 Mg1 47.15(4) 3_655 12_656 ?
 O0G Mg00 S001 107.93(11) . 3_655 ?
 O0G Mg00 S001 107.94(11) 10_556 3_655 ?
 O0G Mg00 Mg1 77.81(9) 10_556 12_656 ?
 O0G Mg00 Mg1 77.82(9) . 3_655 ?
 O0G Mg00 Mg1 137.11(12) . 12_656 ?
 O0G Mg00 Mg1 137.10(12) 10_556 3_655 ?
 O0G Mg00 O09 93.40(10) 10_556 12_656 ?
 O0G Mg00 O09 93.40(10) . 3_655 ?
 O0G Mg00 O09 176.20(14) . 12_656 ?
 O0G Mg00 O09 176.20(14) 10_556 3_655 ?
 O0G Mg00 O0A 91.01(13) 10_556 3_655 ?
 O0G Mg00 O0A 91.01(13) . 3_655 ?
 O0G Mg00 O0F 101.06(13) . 3_655 ?
 O0G Mg00 O0F 101.05(13) 10_556 3_655 ?
 O0G Mg00 O0G 83.21(17) 10_556 . ?
 Mg1 Mg S002 114.04(5) 10_556 . ?
 Mg1 Mg S002 114.04(5) . . ?
 Mg1 Mg Mg1 90.21(7) 10_556 . ?
 O0B Mg S002 70.21(9) 10_556 . ?
 O0B Mg S002 70.21(9) . . ?
 O0B Mg Mg1 43.89(8) . . ?
 O0B Mg Mg1 43.89(8) 10_556 10_556 ?
 O0B Mg Mg1 106.06(10) 10_556 . ?
 O0B Mg Mg1 106.06(10) . 10_556 ?
 O0B Mg O0B 89.48(15) 10_556 . ?
 O0B Mg O0F 81.93(11) 10_556 . ?
 O0B Mg O0F 81.94(11) . . ?
 O0C Mg S002 22.93(10) . . ?
 O0C Mg Mg1 126.85(6) . . ?
 O0C Mg Mg1 126.86(6) . 10_556 ?
 O0C Mg O0B 86.07(12) . . ?
 O0C Mg O0B 86.08(12) . 10_556 ?
 O0C Mg O0F 163.08(16) . . ?
 O0F Mg S002 140.15(12) . . ?
 O0F Mg Mg1 46.99(4) . 10_556 ?
 O0F Mg Mg1 46.99(4) . . ?
 O00K Mg S002 107.80(11) 10_556 . ?
 O00K Mg S002 107.80(11) . . ?
 O00K Mg Mg1 137.60(12) 10_556 . ?
 O00K Mg Mg1 78.73(9) . . ?
 O00K Mg Mg1 78.73(9) 10_556 10_556 ?
 O00K Mg Mg1 137.59(12) . 10_556 ?
 O00K Mg O0B 175.21(14) 10_556 . ?
 O00K Mg O0B 93.93(10) . . ?
 O00K Mg O0B 175.21(14) . 10_556 ?
 O00K Mg O0B 93.93(10) 10_556 10_556 ?
 O00K Mg O0C 90.79(13) . . ?
 O00K Mg O0C 90.79(13) 10_556 . ?
 O00K Mg O0F 101.86(13) 10_556 . ?
 O00K Mg O0F 101.86(13) . . ?
 O00K Mg O00K 82.47(16) . 10_556 ?
 Mg00 Mg1 S003 115.03(5) 11_566 . ?
 Mg00 Mg1 Mg 89.60(5) 11_566 . ?
 Mg Mg1 S003 115.07(5) . . ?
 O09 Mg1 S003 71.39(7) . . ?
 O09 Mg1 Mg00 43.71(8) . 11_566 ?
 O09 Mg1 Mg 106.04(8) . . ?
 O09 Mg1 O0B 90.34(10) . . ?
 O09 Mg1 O0F 81.36(12) . . ?
 O0B Mg1 S003 71.10(8) . . ?
 O0B Mg1 Mg00 106.32(8) . 11_566 ?
 O0B Mg1 Mg 44.04(8) . . ?
 O0B Mg1 O0F 81.48(12) . . ?
 O0E Mg1 S003 23.50(8) . . ?
 O0E Mg1 Mg00 128.11(10) . 11_566 ?
 O0E Mg1 Mg 127.84(10) . . ?
 O0E Mg1 O09 87.73(11) . . ?
 O0E Mg1 O0B 87.15(11) . . ?
 O0E Mg1 O0F 164.14(13) . . ?
 O0F Mg1 S003 140.65(10) . . ?
 O0F Mg1 Mg00 46.67(10) . 11_566 ?
 O0F Mg1 Mg 46.32(10) . . ?
 O00J Mg1 S003 106.93(10) . . ?
 O00J Mg1 Mg00 137.53(11) . 11_566 ?
 O00J Mg1 Mg 78.21(10) . . ?
 O00J Mg1 O09 175.75(13) . . ?
 O00J Mg1 O0B 92.78(12) . . ?
 O00J Mg1 O0E 89.54(12) . . ?
 O00J Mg1 O0F 101.95(14) . . ?
 O00J Mg1 O00O 82.68(13) . 4_565 ?
 O00O Mg1 S003 107.63(10) 4_565 . ?
 O00O Mg1 Mg00 78.87(10) 4_565 11_566 ?
 O00O Mg1 Mg 136.62(10) 4_565 . ?
 O00O Mg1 O09 94.06(12) 4_565 . ?
 O00O Mg1 O0B 174.75(13) 4_565 . ?
 O00O Mg1 O0E 90.17(12) 4_565 . ?
 O00O Mg1 O0F 102.00(13) 4_565 . ?
 Mg08 Mg08 S004 115.45(5) 3_655 . ?
 Mg08 Mg08 S004 113.85(5) 4_565 . ?
 Mg08 Mg08 Mg08 90.0 3_655 4_565 ?
 O00H Mg08 S004 140.60(13) . . ?
 O00H Mg08 Mg08 46.79(3) . 3_655 ?
 O00H Mg08 Mg08 46.79(3) . 4_565 ?
 O00M Mg08 S004 107.00(11) 3_655 . ?
 O00M Mg08 Mg08 78.93(11) 3_655 3_655 ?
 O00M Mg08 Mg08 138.46(9) 3_655 4_565 ?
 O00M Mg08 O00H 102.86(14) 3_655 . ?
 O00M Mg08 O00N 175.67(16) 3_655 4_565 ?
 O00M Mg08 O00N 93.60(13) 3_655 . ?
 O00M Mg08 O00P 89.66(14) 3_655 . ?
 O00N Mg08 S004 71.10(9) 4_565 . ?
 O00N Mg08 S004 71.94(9) . . ?
 O00N Mg08 Mg08 42.89(9) 4_565 4_565 ?
 O00N Mg08 Mg08 105.39(9) 4_565 3_655 ?
 O00N Mg08 Mg08 43.59(9) . 3_655 ?
 O00N Mg08 Mg08 105.60(10) . 4_565 ?
 O00N Mg08 O00H 81.18(13) . . ?
 O00N Mg08 O00H 80.60(13) 4_565 . ?
 O00N Mg08 O00N 89.50(16) . 4_565 ?
 O00P Mg08 S004 23.72(8) . . ?
 O00P Mg08 Mg08 128.91(11) . 3_655 ?
 O00P Mg08 Mg08 126.49(12) . 4_565 ?
 O00P Mg08 O00H 164.28(16) . . ?
 O00P Mg08 O00N 88.65(13) . . ?
 O00P Mg08 O00N 87.39(13) . 4_565 ?
 O00Q Mg08 S004 108.19(11) . . ?
 O00Q Mg08 Mg08 77.50(12) . 4_565 ?
 O00Q Mg08 Mg08 135.94(10) . 3_655 ?
 O00Q Mg08 O00H 100.30(14) . . ?
 O00Q Mg08 O00M 83.14(13) . 3_655 ?
 O00Q Mg08 O00N 176.63(15) . . ?
 O00Q Mg08 O00N 93.72(13) . 4_565 ?
 O00Q Mg08 O00P 90.51(14) . . ?
 Mg1 O09 Mg00 93.18(11) . 11_566 ?
 C011 O09 Mg00 133.0(2) . 11_566 ?
 C011 O09 Mg1 132.4(2) . . ?
 S001 O0A Mg00 123.6(2) . 11_566 ?
 Mg1 O0B Mg 92.07(12) . . ?
 C00V O0B Mg 133.5(2) . . ?
 C00V O0B Mg1 133.6(2) . . ?
 S002 O0C Mg 123.8(2) . . ?
 S003 O0E Mg1 122.25(15) . . ?
 Mg00 O0F Mg1 86.18(10) 11_566 . ?
 Mg00 O0F Mg1 86.18(10) 11_566 10_556 ?
 Mg O0F Mg00 151.70(18) . 11_566 ?
 Mg O0F Mg1 86.69(10) . 10_556 ?
 Mg O0F Mg1 86.69(10) . . ?
 Mg1 O0F Mg1 150.53(18) 10_556 . ?
 C00X O0G Mg00 130.4(3) . . ?
 Mg08 O00H Mg08 151.1(2) . 2_665 ?
 Mg08 O00H Mg08 86.43(6) 2_665 3_655 ?
 Mg08 O00H Mg08 86.43(6) . 3_655 ?
 Mg08 O00H Mg08 86.43(6) . 4_565 ?
 Mg08 O00H Mg08 151.1(2) 4_565 3_655 ?
 Mg08 O00H Mg08 86.43(6) 2_665 4_565 ?
 C00Y O00J Mg1 129.3(3) . . ?
 C00Y O00K Mg 128.4(3) . . ?
 C014 O00M Mg08 127.4(3) . 4_565 ?
 Mg08 O00N Mg08 93.51(12) . 3_655 ?
 C013 O00N Mg08 134.2(3) . 3_655 ?
 C013 O00N Mg08 130.5(3) . . ?
 C00X O00O Mg1 127.8(3) . 3_655 ?
 S004 O00P Mg08 122.0(2) . . ?
 C014 O00Q Mg08 131.0(3) . . ?
 O0B C00V C00W 124.5(3) . . ?
 O0B C00V C012 123.2(3) . . ?
 C00W C00V C012 112.2(3) . . ?
 C00V C00W S002 121.5(3) . . ?
 C01D C00W S002 114.8(3) . . ?
 C01D C00W C00V 123.6(4) . . ?
 O0G C00X C018 118.3(4) . . ?
 O00O C00X O0G 124.3(4) . . ?
 O00O C00X C018 117.4(4) . . ?
 O00J C00Y C015 117.4(4) . . ?
 O00K C00Y O00J 124.2(4) . . ?
 O00K C00Y C015 118.4(4) . . ?
 C011 C00Z S001 123.2(3) . . ?
 C01J C00Z S001 115.6(3) . . ?
 C01J C00Z C011 121.1(4) . . ?
 O09 C011 C00Z 122.0(3) . . ?
 O09 C011 C016 123.1(4) . . ?
 C016 C011 C00Z 114.9(3) . . ?
 C00V C012 S003 122.4(3) . . ?
 C01B C012 S003 114.0(3) . . ?
 C01B C012 C00V 123.6(4) . . ?
 O00N C013 C019 125.0(5) . . ?
 O00N C013 C01F 119.7(4) . . ?
 C019 C013 C01F 115.2(4) . . ?
 O00M C014 O00Q 124.4(4) . . ?
 O00M C014 C01C 119.4(4) . . ?
 O00Q C014 C01C 116.1(4) . . ?
 C01K C015 C00Y 120.2(4) . . ?
 C01K C015 C01O 118.4(4) . . ?
 C01O C015 C00Y 121.3(4) . . ?
 C011 C016 S003 123.6(3) . . ?
 C020 C016 S003 115.6(3) . . ?
 C020 C016 C011 120.8(4) . . ?
 C024 N017 C01X 113.5(4) . . ?
 C01H C018 C00X 121.1(4) . . ?
 C01H C018 C01R 120.7(4) . . ?
 C01R C018 C00X 118.1(4) . . ?
 C013 C019 S004 123.3(3) . . ?
 C013 C019 C021 123.2(5) . . ?
 C021 C019 S004 113.4(4) . . ?
 C025 N01A C01X 114.6(4) . . ?
 C012 C01B H01B 119.2 . . ?
 C012 C01B C01M 121.5(4) . . ?
 C01M C01B H01B 119.2 . . ?
 C01I C01C C014 120.1(4) . . ?
 C01N C01C C014 120.2(5) . . ?
 C01N C01C C01I 119.7(4) . . ?
 C00W C01D H01D 119.0 . . ?
 C01M C01D C00W 122.0(4) . . ?
 C01M C01D H01D 119.0 . . ?
 C025 N01E C024 116.2(4) . . ?
 C013 C01F S004 124.8(3) . 3_655 ?
 C01T C01F S004 115.5(4) . 3_655 ?
 C01T C01F C013 119.6(5) . . ?
 C018 C01H H01H 120.4 . . ?
 C018 C01H C01U 119.2(4) . . ?
 C01U C01H H01H 120.4 . . ?
 C01C C01I H01I 120.7 . . ?
 C01Z C01I C01C 118.6(4) . . ?
 C01Z C01I H01I 120.7 . . ?
 C00Z C01J H01J 118.6 . . ?
 C023 C01J C00Z 122.9(4) . . ?
 C023 C01J H01J 118.6 . . ?
 C015 C01K H01K 119.4 . . ?
 C015 C01K C01Y 121.1(4) . . ?
 C01Y C01K H01K 119.4 . . ?
 C01U C01L C01W 119.9(4) . . ?
 C01U C01L C01X 120.6(4) . . ?
 C01W C01L C01X 119.5(4) . . ?
 C01B C01M C026 122.4(4) . . ?
 C01D C01M C01B 117.1(4) . . ?
 C01D C01M C026 120.5(4) . . ?
 C01C C01N H01N 120.1 . . ?
 C01C C01N C01Q 119.7(5) . . ?
 C01Q C01N H01N 120.1 . . ?
 C015 C01O H01O 119.3 . . ?
 C015 C01O C022 121.5(4) . . ?
 C022 C01O H01O 119.3 . . ?
 C01Q C01P C024 121.1(4) . . ?
 C01Z C01P C01Q 116.3(4) . . ?
 C01Z C01P C024 122.5(4) . . ?
 C01N C01Q C01P 121.7(5) . . ?
 C01N C01Q H01Q 119.1 . . ?
 C01P C01Q H01Q 119.1 . . ?
 C018 C01R H01R 120.8 . . ?
 C01W C01R C018 118.3(4) . . ?
 C01W C01R H01R 120.8 . . ?
 C01Y C01S C022 120.1(5) . . ?
 C01Y C01S C025 120.5(4) . . ?
 C022 C01S C025 119.4(4) . . ?
 C01F C01T H01T 118.4 . . ?
 C01V C01T C01F 123.3(6) . . ?
 C01V C01T H01T 118.4 . . ?
 C01H C01U H01U 119.6 . . ?
 C01L C01U C01H 120.7(4) . . ?
 C01L C01U H01U 119.6 . . ?
 C01T C01V C021 116.6(5) . . ?
 C01T C01V C02C 124.2(6) . . ?
 C021 C01V C02C 119.2(6) . . ?
 C01L C01W C01R 121.0(5) . . ?
 C01L C01W H01W 119.5 . . ?
 C01R C01W H01W 119.5 . . ?
 N017 C01X C01L 116.7(4) . . ?
 N01A C01X N017 125.7(4) . . ?
 N01A C01X C01L 117.3(4) . . ?
 C01K C01Y H01Y 120.0 . . ?
 C01S C01Y C01K 120.0(4) . . ?
 C01S C01Y H01Y 120.0 . . ?
 C01I C01Z C01P 123.9(5) . . ?
 C01I C01Z H01Z 118.1 . . ?
 C01P C01Z H01Z 118.1 . . ?
 C016 C020 H020 118.1 . . ?
 C023 C020 C016 123.9(4) . . ?
 C023 C020 H020 118.1 . . ?
 C019 C021 H021 119.1 . . ?
 C01V C021 C019 121.8(6) . . ?
 C01V C021 H021 119.1 . . ?
 C01O C022 H022 120.7 . . ?
 C01S C022 C01O 118.6(5) . . ?
 C01S C022 H022 120.7 . . ?
 C01J C023 C020 116.4(4) . . ?
 C01J C023 C02D 119.9(5) . . ?
 C020 C023 C02D 123.5(4) . . ?
 N017 C024 C01P 116.6(4) . . ?
 N01E C024 N017 124.9(4) . . ?
 N01E C024 C01P 118.4(4) . . ?
 N01A C025 C01S 117.3(4) . . ?
 N01E C025 N01A 124.9(4) . . ?
 N01E C025 C01S 117.9(4) . . ?
 C01M C026 C0 108.2(7) . . ?
 C1 C026 C01M 106.2(7) . . ?
 C1 C026 C0 110.2(8) . . ?
 C2 C026 C01M 112.3(7) . . ?
 C2 C026 C0 104.9(9) . . ?
 C2 C026 C1 114.9(9) . . ?
 C3 C026 C01M 107.2(8) . . ?
 C4 C026 C01M 111.0(7) . . ?
 C4 C026 C3 107.6(8) . . ?
 C4 C026 C5 110.2(9) . . ?
 C5 C026 C01M 109.9(7) . . ?
 C5 C026 C3 110.8(8) . . ?
 H7A C7 H7B 109.5 . . ?
 H7A C7 H7C 109.5 . . ?
 H7B C7 H7C 109.5 . . ?
 C02D C7 H7A 109.5 . . ?
 C02D C7 H7B 109.5 . . ?
 C02D C7 H7C 109.5 . . ?
 H8A C8 H8B 109.5 . . ?
 H8A C8 H8C 109.5 . . ?
 H8B C8 H8C 109.5 . . ?
 C02D C8 H8A 109.5 . . ?
 C02D C8 H8B 109.5 . . ?
 C02D C8 H8C 109.5 . . ?
 C01V C02C C13 108.1(8) . . ?
 C01V C02C C12 105.8(7) . . ?
 C01V C02C C14 110.9(7) . . ?
 C01V C02C C15 110.7(9) . . ?
 C01V C02C C16 110.2(8) . . ?
 C01V C02C C17 106.3(8) . . ?
 C13 C02C C12 110.9(9) . . ?
 C13 C02C C14 113.1(10) . . ?
 C14 C02C C12 107.8(9) . . ?
 C15 C02C C17 110.2(10) . . ?
 C16 C02C C15 110.5(9) . . ?
 C16 C02C C17 108.7(10) . . ?
 C023 C02D C6 106.2(8) . . ?
 C023 C02D C9 108.0(7) . . ?
 C023 C02D C10 101.1(7) . . ?
 C7 C02D C023 113.4(9) . . ?
 C7 C02D C8 118.2(11) . . ?
 C7 C02D C6 107.5(9) . . ?
 C8 C02D C023 107.8(8) . . ?
 C8 C02D C6 102.6(10) . . ?
 C10 C02D C9 101.3(9) . . ?
 C11 C02D C023 117.6(9) . . ?
 C11 C02D C9 110.2(11) . . ?
 C11 C02D C10 116.9(11) . . ?
 C026 C0 H0A 109.5 . . ?
 C026 C0 H0B 109.5 . . ?
 C026 C0 H0C 109.5 . . ?
 H0A C0 H0B 109.5 . . ?
 H0A C0 H0C 109.5 . . ?
 H0B C0 H0C 109.5 . . ?
 C02C C13 H13A 109.5 . . ?
 C02C C13 H13B 109.5 . . ?
 C02C C13 H13C 109.5 . . ?
 H13A C13 H13B 109.5 . . ?
 H13A C13 H13C 109.5 . . ?
 H13B C13 H13C 109.5 . . ?
 C026 C1 H1A 109.5 . . ?
 C026 C1 H1B 109.5 . . ?
 C026 C1 H1C 109.5 . . ?
 H1A C1 H1B 109.5 . . ?
 H1A C1 H1C 109.5 . . ?
 H1B C1 H1C 109.5 . . ?
 C026 C2 H2A 109.5 . . ?
 C026 C2 H2B 109.5 . . ?
 C026 C2 H2C 109.5 . . ?
 H2A C2 H2B 109.5 . . ?
 H2A C2 H2C 109.5 . . ?
 H2B C2 H2C 109.5 . . ?
 C02C C12 H12A 109.5 . . ?
 C02C C12 H12B 109.5 . . ?
 C02C C12 H12C 109.5 . . ?
 H12A C12 H12B 109.5 . . ?
 H12A C12 H12C 109.5 . . ?
 H12B C12 H12C 109.5 . . ?
 C02C C14 H14A 109.5 . . ?
 C02C C14 H14B 109.5 . . ?
 C02C C14 H14C 109.5 . . ?
 H14A C14 H14B 109.5 . . ?
 H14A C14 H14C 109.5 . . ?
 H14B C14 H14C 109.5 . . ?
 C02D C6 H6A 109.5 . . ?
 C02D C6 H6B 109.5 . . ?
 C02D C6 H6C 109.5 . . ?
 H6A C6 H6B 109.5 . . ?
 H6A C6 H6C 109.5 . . ?
 H6B C6 H6C 109.5 . . ?
 C026 C3 H3A 109.5 . . ?
 C026 C3 H3B 109.5 . . ?
 C026 C3 H3C 109.5 . . ?
 H3A C3 H3B 109.5 . . ?
 H3A C3 H3C 109.5 . . ?
 H3B C3 H3C 109.5 . . ?
 C026 C4 H4A 109.5 . . ?
 C026 C4 H4B 109.5 . . ?
 C026 C4 H4C 109.5 . . ?
 H4A C4 H4B 109.5 . . ?
 H4A C4 H4C 109.5 . . ?
 H4B C4 H4C 109.5 . . ?
 C026 C5 H5A 109.5 . . ?
 C026 C5 H5B 109.5 . . ?
 C026 C5 H5C 109.5 . . ?
 H5A C5 H5B 109.5 . . ?
 H5A C5 H5C 109.5 . . ?
 H5B C5 H5C 109.5 . . ?
 C02D C9 H9A 109.5 . . ?
 C02D C9 H9B 109.5 . . ?
 C02D C9 H9C 109.5 . . ?
 H9A C9 H9B 109.5 . . ?
 H9A C9 H9C 109.5 . . ?
 H9B C9 H9C 109.5 . . ?
 C02D C10 H10A 109.5 . . ?
 C02D C10 H10B 109.5 . . ?
 C02D C10 H10C 109.5 . . ?
 H10A C10 H10B 109.5 . . ?
 H10A C10 H10C 109.5 . . ?
 H10B C10 H10C 109.5 . . ?
 C02D C11 H11A 109.5 . . ?
 C02D C11 H11B 109.5 . . ?
 C02D C11 H11C 109.5 . . ?
 H11A C11 H11B 109.5 . . ?
 H11A C11 H11C 109.5 . . ?
 H11B C11 H11C 109.5 . . ?
 C02C C15 H15A 109.5 . . ?
 C02C C15 H15B 109.5 . . ?
 C02C C15 H15C 109.5 . . ?
 H15A C15 H15B 109.5 . . ?
 H15A C15 H15C 109.5 . . ?
 H15B C15 H15C 109.5 . . ?
 C02C C16 H16A 109.5 . . ?
 C02C C16 H16B 109.5 . . ?
 C02C C16 H16C 109.5 . . ?
 H16A C16 H16B 109.5 . . ?
 H16A C16 H16C 109.5 . . ?
 H16B C16 H16C 109.5 . . ?
 C02C C17 H17A 109.5 . . ?
 C02C C17 H17B 109.5 . . ?
 C02C C17 H17C 109.5 . . ?
 H17A C17 H17B 109.5 . . ?
 H17A C17 H17C 109.5 . . ?
 H17B C17 H17C 109.5 . . ?

loop_
  _geom_torsion_atom_site_label_1
  _geom_torsion_atom_site_label_2
  _geom_torsion_atom_site_label_3
  _geom_torsion_atom_site_label_4
  _geom_torsion
  _geom_torsion_site_symmetry_1
  _geom_torsion_site_symmetry_2
  _geom_torsion_site_symmetry_3
  _geom_torsion_site_symmetry_4
  _geom_torsion_publ_flag
 S001 C00Z C011 O09 3.5(6) . . . . ?
 S001 C00Z C011 C016 -179.3(3) . . . . ?
 S001 C00Z C01J C023 180.0(5) . . . . ?
 S002 C00W C01D C01M 177.9(4) . . . . ?
 S003 C012 C01B C01M 179.7(4) . . . . ?
 S003 C016 C020 C023 177.1(6) . . . . ?
 S004 C019 C021 C01V -178.6(5) . . . . ?
 S004 C01F C01T C01V 178.0(5) 3_655 . . . ?
 Mg00 S001 C00Z C011 1.8(4) 11_566 . . . ?
 Mg00 S001 C00Z C01J -175.6(4) 11_566 . . . ?
 Mg00 O09 C011 C00Z -10.8(6) 11_566 . . . ?
 Mg00 O09 C011 C016 172.2(3) 11_566 . . . ?
 Mg00 O0G C00X O00O 10.7(7) . . . . ?
 Mg00 O0G C00X C018 -170.0(3) . . . . ?
 Mg S002 C00W C00V -6.3(3) . . . . ?
 Mg S002 C00W C01D 174.3(3) . . . . ?
 Mg O0B C00V C00W 4.7(6) . . . . ?
 Mg O0B C00V C012 -171.7(3) . . . . ?
 Mg O00K C00Y O00J -11.8(6) . . . . ?
 Mg O00K C00Y C015 167.6(3) . . . . ?
 Mg1 S003 C012 C00V 5.5(3) . . . . ?
 Mg1 S003 C012 C01B -175.3(3) . . . . ?
 Mg1 S003 C016 C011 -4.7(4) . . . . ?
 Mg1 S003 C016 C020 176.3(4) . . . . ?
 Mg1 O09 C011 C00Z -173.4(3) . . . . ?
 Mg1 O09 C011 C016 9.6(6) . . . . ?
 Mg1 O0B C00V C00W 171.2(3) . . . . ?
 Mg1 O0B C00V C012 -5.3(5) . . . . ?
 Mg1 O00J C00Y O00K 14.1(6) . . . . ?
 Mg1 O00J C00Y C015 -165.3(3) . . . . ?
 Mg1 O00O C00X O0G -11.4(7) 3_655 . . . ?
 Mg1 O00O C00X C018 169.3(3) 3_655 . . . ?
 Mg08 S004 C019 C013 -4.5(4) . . . . ?
 Mg08 S004 C019 C021 171.6(4) . . . . ?
 Mg08 O00M C014 O00Q -11.6(6) 4_565 . . . ?
 Mg08 O00M C014 C01C 166.0(3) 4_565 . . . ?
 Mg08 O00N C013 C019 172.3(3) 3_655 . . . ?
 Mg08 O00N C013 C019 11.7(7) . . . . ?
 Mg08 O00N C013 C01F -170.2(3) . . . . ?
 Mg08 O00N C013 C01F -9.6(7) 3_655 . . . ?
 Mg08 O00Q C014 O00M 7.9(6) . . . . ?
 Mg08 O00Q C014 C01C -169.7(3) . . . . ?
 O09 C011 C016 S003 0.0(6) . . . . ?
 O09 C011 C016 C020 178.9(5) . . . . ?
 O0A S001 C00Z C011 29.4(4) . . . . ?
 O0A S001 C00Z C01J -148.1(4) . . . . ?
 O0B C00V C00W S002 4.0(5) . . . . ?
 O0B C00V C00W C01D -176.8(4) . . . . ?
 O0B C00V C012 S003 -2.9(5) . . . . ?
 O0B C00V C012 C01B 178.0(4) . . . . ?
 O0C S002 C00W C00V -34.2(4) . . . . ?
 O0C S002 C00W C01D 146.5(3) . . . . ?
 O00D S001 O0A Mg00 180.0 . . . 11_566 ?
 O00D S001 C00Z C011 157.7(3) . . . . ?
 O00D S001 C00Z C01J -19.7(4) . . . . ?
 O0E S003 C012 C00V 34.3(4) . . . . ?
 O0E S003 C012 C01B -146.5(3) . . . . ?
 O0E S003 C016 C011 -33.3(4) . . . . ?
 O0E S003 C016 C020 147.7(4) . . . . ?
 O0G C00X C018 C01H -179.4(5) . . . . ?
 O0G C00X C018 C01R 1.9(7) . . . . ?
 O00I S002 O0C Mg 180.0 . . . . ?
 O00I S002 C00W C00V -160.5(3) . . . . ?
 O00I S002 C00W C01D 20.2(4) . . . . ?
 O00J C00Y C015 C01K 2.2(7) . . . . ?
 O00J C00Y C015 C01O 178.5(5) . . . . ?
 O00K C00Y C015 C01K -177.3(5) . . . . ?
 O00K C00Y C015 C01O -0.9(7) . . . . ?
 O00L S003 O0E Mg1 179.36(17) . . . . ?
 O00L S003 C012 C00V 160.9(3) . . . . ?
 O00L S003 C012 C01B -19.9(4) . . . . ?
 O00L S003 C016 C011 -159.5(4) . . . . ?
 O00L S003 C016 C020 21.5(5) . . . . ?
 O00M C014 C01C C01I -178.6(5) . . . . ?
 O00M C014 C01C C01N -0.9(7) . . . . ?
 O00N C013 C019 S004 -1.4(7) . . . . ?
 O00N C013 C019 C021 -177.2(5) . . . . ?
 O00N C013 C01F S004 -0.8(7) . . . 3_655 ?
 O00N C013 C01F C01T 179.3(5) . . . . ?
 O00O C00X C018 C01H -0.1(7) . . . . ?
 O00O C00X C018 C01R -178.8(5) . . . . ?
 O00P S004 C019 C013 -32.9(5) . . . . ?
 O00P S004 C019 C021 143.3(4) . . . . ?
 O00Q C014 C01C C01I -0.8(7) . . . . ?
 O00Q C014 C01C C01N 176.9(5) . . . . ?
 O00R S004 O00P Mg08 179.3(2) . . . . ?
 O00R S004 C019 C013 -159.2(4) . . . . ?
 O00R S004 C019 C021 17.0(5) . . . . ?
 C00V C00W C01D C01M -1.4(7) . . . . ?
 C00V C012 C01B C01M -1.1(7) . . . . ?
 C00W S002 O0C Mg 58.43(15) . . . . ?
 C00W S002 O0C Mg -58.43(15) 10_556 . . . ?
 C00W S002 C00W C00V 83.1(4) 10_556 . . . ?
 C00W S002 C00W C01D -96.2(4) 10_556 . . . ?
 C00W C00V C012 S003 -179.7(3) . . . . ?
 C00W C00V C012 C01B 1.2(6) . . . . ?
 C00W C01D C01M C01B 1.5(8) . . . . ?
 C00W C01D C01M C026 -179.7(5) . . . . ?
 C00X C018 C01H C01U -179.0(5) . . . . ?
 C00X C018 C01R C01W 178.0(5) . . . . ?
 C00Y C015 C01K C01Y 176.0(5) . . . . ?
 C00Y C015 C01O C022 -178.7(6) . . . . ?
 C00Z S001 O0A Mg00 57.09(16) 10_556 . . 11_566 ?
 C00Z S001 O0A Mg00 -57.09(16) . . . 11_566 ?
 C00Z S001 C00Z C011 -87.8(4) 10_556 . . . ?
 C00Z S001 C00Z C01J 94.8(4) 10_556 . . . ?
 C00Z C011 C016 S003 -177.2(3) . . . . ?
 C00Z C011 C016 C020 1.7(7) . . . . ?
 C00Z C01J C023 C020 -2.4(10) . . . . ?
 C00Z C01J C023 C02D 172.5(6) . . . . ?
 C011 C00Z C01J C023 2.5(9) . . . . ?
 C011 C016 C020 C023 -1.9(10) . . . . ?
 C012 S003 O0E Mg1 -58.7(2) . . . . ?
 C012 S003 C016 C011 84.1(4) . . . . ?
 C012 S003 C016 C020 -94.9(4) . . . . ?
 C012 C00V C00W S002 -179.2(3) . . . . ?
 C012 C00V C00W C01D 0.0(6) . . . . ?
 C012 C01B C01M C01D -0.3(8) . . . . ?
 C012 C01B C01M C026 -179.1(5) . . . . ?
 C013 C019 C021 C01V -2.4(9) . . . . ?
 C013 C01F C01T C01V -2.0(9) . . . . ?
 C014 C01C C01I C01Z 176.3(5) . . . . ?
 C014 C01C C01N C01Q -178.5(5) . . . . ?
 C015 C01K C01Y C01S -0.2(10) . . . . ?
 C015 C01O C022 C01S 5.5(11) . . . . ?
 C016 S003 O0E Mg1 58.1(2) . . . . ?
 C016 S003 C012 C00V -82.9(4) . . . . ?
 C016 S003 C012 C01B 96.3(3) . . . . ?
 C016 C020 C023 C01J 2.1(11) . . . . ?
 C016 C020 C023 C02D -172.6(7) . . . . ?
 C018 C01H C01U C01L -0.5(10) . . . . ?
 C018 C01R C01W C01L 2.6(11) . . . . ?
 C019 S004 O00P Mg08 57.5(3) . . . . ?
 C019 C013 C01F S004 177.4(4) . . . 3_655 ?
 C019 C013 C01F C01T -2.5(7) . . . . ?
 C01B C01M C026 C0 138.4(8) . . . . ?
 C01B C01M C026 C1 -103.3(8) . . . . ?
 C01B C01M C026 C2 23.1(11) . . . . ?
 C01B C01M C026 C3 112.8(8) . . . . ?
 C01B C01M C026 C4 -129.9(9) . . . . ?
 C01B C01M C026 C5 -7.7(10) . . . . ?
 C01C C01I C01Z C01P 2.3(11) . . . . ?
 C01C C01N C01Q C01P 2.4(10) . . . . ?
 C01D C01M C026 C0 -40.3(9) . . . . ?
 C01D C01M C026 C1 77.9(8) . . . . ?
 C01D C01M C026 C2 -155.6(9) . . . . ?
 C01D C01M C026 C3 -65.9(8) . . . . ?
 C01D C01M C026 C4 51.4(10) . . . . ?
 C01D C01M C026 C5 173.5(8) . . . . ?
 C01F S004 O00P Mg08 -59.5(3) 4_565 . . . ?
 C01F S004 C019 C013 84.1(5) 4_565 . . . ?
 C01F S004 C019 C021 -99.7(4) 4_565 . . . ?
 C01F C013 C019 S004 -179.6(4) . . . . ?
 C01F C013 C019 C021 4.6(7) . . . . ?
 C01F C01T C01V C021 4.4(10) . . . . ?
 C01F C01T C01V C02C -175.8(6) . . . . ?
 C01H C018 C01R C01W -0.7(10) . . . . ?
 C01I C01C C01N C01Q -0.9(10) . . . . ?
 C01J C00Z C011 O09 -179.2(4) . . . . ?
 C01J C00Z C011 C016 -2.0(6) . . . . ?
 C01J C023 C02D C7 44.3(13) . . . . ?
 C01J C023 C02D C8 177.1(11) . . . . ?
 C01J C023 C02D C6 -73.5(9) . . . . ?
 C01J C023 C02D C9 -49.2(10) . . . . ?
 C01J C023 C02D C10 56.8(11) . . . . ?
 C01J C023 C02D C11 -174.6(13) . . . . ?
 C01K C015 C01O C022 -2.3(10) . . . . ?
 C01N C01C C01I C01Z -1.4(9) . . . . ?
 C01O C015 C01K C01Y -0.5(9) . . . . ?
 C01Q C01P C01Z C01I -0.9(11) . . . . ?
 C01Q C01P C024 N017 -178.2(7) . . . . ?
 C01Q C01P C024 N01E -0.3(11) . . . . ?
 C01R C018 C01H C01U -0.3(9) . . . . ?
 C01T C01V C021 C019 -2.3(9) . . . . ?
 C01T C01V C02C C13 13.5(12) . . . . ?
 C01T C01V C02C C12 -105.3(10) . . . . ?
 C01T C01V C02C C14 138.1(10) . . . . ?
 C01T C01V C02C C15 -134.8(10) . . . . ?
 C01T C01V C02C C16 -12.2(12) . . . . ?
 C01T C01V C02C C17 105.4(11) . . . . ?
 C01U C01L C01W C01R -3.4(11) . . . . ?
 C01U C01L C01X N017 -5.8(11) . . . . ?
 C01U C01L C01X N01A -179.4(7) . . . . ?
 C01W C01L C01U C01H 2.4(11) . . . . ?
 C01W C01L C01X N017 172.4(7) . . . . ?
 C01W C01L C01X N01A -1.3(11) . . . . ?
 C01X N017 C024 N01E 2.9(11) . . . . ?
 C01X N017 C024 C01P -179.4(7) . . . . ?
 C01X N01A C025 N01E -1.8(12) . . . . ?
 C01X N01A C025 C01S 179.3(7) . . . . ?
 C01X C01L C01U C01H -179.5(6) . . . . ?
 C01X C01L C01W C01R 178.4(7) . . . . ?
 C01Y C01S C022 C01O -6.0(11) . . . . ?
 C01Y C01S C025 N01A 178.3(6) . . . . ?
 C01Y C01S C025 N01E -0.7(11) . . . . ?
 C01Z C01P C01Q C01N -1.5(10) . . . . ?
 C01Z C01P C024 N017 1.8(11) . . . . ?
 C01Z C01P C024 N01E 179.7(7) . . . . ?
 C020 C023 C02D C7 -141.2(11) . . . . ?
 C020 C023 C02D C8 -8.4(14) . . . . ?
 C020 C023 C02D C6 101.0(10) . . . . ?
 C020 C023 C02D C9 125.4(9) . . . . ?
 C020 C023 C02D C10 -128.7(10) . . . . ?
 C020 C023 C02D C11 -0.1(16) . . . . ?
 C021 C01V C02C C13 -166.7(9) . . . . ?
 C021 C01V C02C C12 74.5(10) . . . . ?
 C021 C01V C02C C14 -42.1(12) . . . . ?
 C021 C01V C02C C15 45.0(11) . . . . ?
 C021 C01V C02C C16 167.6(9) . . . . ?
 C021 C01V C02C C17 -74.8(11) . . . . ?
 C022 C01S C01Y C01K 3.5(11) . . . . ?
 C022 C01S C025 N01A -5.1(11) . . . . ?
 C022 C01S C025 N01E 175.9(7) . . . . ?
 C024 N017 C01X N01A -5.7(12) . . . . ?
 C024 N017 C01X C01L -178.7(7) . . . . ?
 C024 N01E C025 N01A -0.5(12) . . . . ?
 C024 N01E C025 C01S 178.4(7) . . . . ?
 C024 C01P C01Q C01N 178.4(7) . . . . ?
 C024 C01P C01Z C01I 179.1(7) . . . . ?
 C025 N01A C01X N017 5.2(12) . . . . ?
 C025 N01A C01X C01L 178.2(7) . . . . ?
 C025 N01E C024 N017 -0.1(12) . . . . ?
 C025 N01E C024 C01P -177.8(7) . . . . ?
 C025 C01S C01Y C01K -179.9(6) . . . . ?
 C025 C01S C022 C01O 177.3(7) . . . . ?
 C02C C01V C021 C019 177.9(6) . . . . ?

_smtbx_masks_special_details       ?
loop_
  _smtbx_masks_void_nr
  _smtbx_masks_void_average_x
  _smtbx_masks_void_average_y
  _smtbx_masks_void_average_z
  _smtbx_masks_void_volume
  _smtbx_masks_void_count_electrons
  _smtbx_masks_void_content
 1 -0.487 -0.050 -0.205 42993.0 7142.3 ?

_smtbx_masks_void_probe_radius     1.2
_smtbx_masks_void_truncation_radius  1.2
_shelx_res_file
;
    mg-cage.res created by SHELXL-2014/7

TITL mg-cage_a.res in I4/m
REM Old TITL Mg-cage in I4/m
REM SHELXT solution in I4/m
REM R1 0.307, Rweak 0.040, Alpha 0.074, Orientation as input
REM Formula found by SHELXT: C480 O123 S40 Mg52
CELL 1.54184 33.0254 33.0254 54.1285 90 90 90
ZERR 2 0.0009 0.0009 0.0013 0 0 0
LATT 2
SYMM -X,-Y,+Z
SYMM -Y,+X,+Z
SYMM +Y,-X,+Z
SFAC C H Mg N O S
UNIT 864 720 48 48 252 48
RIGU 0.001 0.001 C2 C5 C4 C1 C026 C3 C0
DFIX 2.56 C3 C01M
DFIX 1.54 C026 C01M C026 C0 C3 C026 C2 C026 C5 C026 C4 C026 C1 C026
DFIX 2.56 C3 C5
DFIX 2.56 C1 C01M
DFIX 2.56 C5 C4
DFIX 2.56 C01M C0
DFIX 2.56 C2 C01M
DFIX 2.56 C01M C4
DFIX 2.56 C0 C1
DFIX 2.56 C01M C5
DFIX 2.56 C1 C2
DFIX 2.56 C4 C3
DFIX 2.56 C2 C0
RIGU 0.001 0.001 C7 C8 C02D C6 C9 C10 C11
RIGU 0.001 0.001 C02C C13 C12 C14 C15 C16 C17
DFIX 2.56 C17 C15
DFIX 2.56 C13 C01V
DFIX 2.56 C15 C01V
DFIX 2.56 C12 C13
DFIX 2.56 C13 C14
DFIX 2.56 C01V C16
DFIX 1.54 C02C C01V C13 C02C C16 C02C C12 C02C C15 C02C C14 C02C C17 C02C
DFIX 2.56 C01V C12
DFIX 2.56 C14 C01V
DFIX 2.56 C14 C12
DFIX 2.56 C01V C17
DFIX 2.56 C16 C15
DFIX 2.56 C16 C17
DFIX 3 H15a C01V
DFIX 3 H16a C01V
DFIX 2.56 C023 C10
DFIX 2.56 C023 C9
DFIX 1.54 C02D C023 C10 C02D C7 C02D C9 C02D C6 C02D C11 C02D C8 C02D
DFIX 2.56 C6 C023
DFIX 2.56 C8 C6
DFIX 2.56 C7 C023
DFIX 2.56 C11 C9
DFIX 2.56 C023 C8
DFIX 2.56 C9 C10
DFIX 2.56 C6 C7
DFIX 2.56 C10 C11
DFIX 2.56 C7 C8
DFIX 2.56 C11 C023
DFIX 3 H4a C01M
DFIX 3 H0a C01M

L.S. 20
PLAN  20
SIZE 0.35 0.32 0.21
CONF
list 4
MORE -1
ABIN
BOND $H
fmap 2 53
acta
REM <olex2.extras>
REM <HklSrc "%.\\Mg-cage.hkl">
REM </olex2.extras>

WGHT    0.200000
FVAR       0.06366
S001  6    0.189945    0.855462    0.500000    10.50000    0.05317    0.06483 =
         0.06210    0.00000    0.00000   -0.00432
S002  6    0.049608    0.661406    0.500000    10.50000    0.06112    0.05459 =
         0.06872    0.00000    0.00000    0.00156
S003  6    0.118939    0.758990    0.427098    11.00000    0.06944    0.06804 =
         0.05463    0.00734   -0.00935   -0.00233
S004  6    0.428131    0.404249    0.217522    11.00000    0.11661    0.11522 =
         0.04267   -0.01589   -0.00917   -0.00746
MG00  3    0.233292    0.218207    0.500000    10.50000    0.07610    0.05600 =
         0.05924    0.00000    0.00000   -0.01043
MG    3    0.143087    0.661947    0.500000    10.50000    0.06137    0.06412 =
         0.05368    0.00000    0.00000    0.01081
MG1   3    0.180102    0.714965    0.460403    11.00000    0.05802    0.06552 =
         0.05313    0.00080   -0.00033    0.00710
MG08  3    0.461810    0.447612    0.263346    11.00000    0.09478    0.09486 =
         0.02808   -0.00224   -0.00285    0.00015
O09   5    0.174045    0.773796    0.472745    11.00000    0.05307    0.06303 =
         0.05333    0.00122   -0.00154    0.00586
O0A   5    0.223911    0.828091    0.500000    10.50000    0.04557    0.08016 =
         0.05475    0.00000    0.00000    0.00223
O0B   5    0.121283    0.701618    0.472631    11.00000    0.06400    0.06209 =
         0.05620    0.00234   -0.00221    0.00611
O0C   5    0.086367    0.637563    0.500000    10.50000    0.07111    0.05141 =
         0.06628    0.00000    0.00000    0.00567
O00D  5    0.198725    0.897619    0.500000    10.50000    0.06073    0.06941 =
         0.05839    0.00000    0.00000   -0.00943
O0E   5    0.154454    0.733264    0.427877    11.00000    0.06747    0.07701 =
         0.05076    0.00503   -0.00125    0.00386
O0F   5    0.193787    0.704768    0.500000    10.50000    0.05867    0.07162 =
         0.05278    0.00000    0.00000    0.01286
O0G   5    0.238510    0.262933    0.475602    11.00000    0.10716    0.06225 =
         0.05765    0.00612    0.00291   -0.01364
O00H  5    0.500000    0.500000    0.273542    10.25000    0.09076    0.09076 =
         0.04069    0.00000    0.00000    0.00000
O00I  5    0.012699    0.639017    0.500000    10.50000    0.07479    0.05943 =
         0.07043    0.00000    0.00000   -0.00506
O00J  5    0.187886    0.659707    0.446205    11.00000    0.08860    0.06208 =
         0.07471   -0.00463    0.00786    0.00883
O00K  5    0.161871    0.620379    0.475606    11.00000    0.09169    0.06759 =
         0.06002    0.00081    0.00809    0.01363
O00L  5    0.104710    0.769620    0.403160    11.00000    0.08579    0.08011 =
         0.06077    0.01379   -0.01783   -0.00735
O00M  5    0.403931    0.519380    0.287185    11.00000    0.10642    0.08714 =
         0.04303    0.00350    0.00711   -0.00514
O00N  5    0.509154    0.438013    0.239123    11.00000    0.10749    0.10059 =
         0.03281   -0.00642    0.00092    0.00355
O00O  5    0.275876    0.235594    0.446158    11.00000    0.08897    0.05730 =
         0.07417    0.00682    0.00682   -0.00142
O00P  5    0.429177    0.405324    0.244446    11.00000    0.10616    0.11192 =
         0.03951   -0.00425    0.00089   -0.00500
O00Q  5    0.417258    0.453762    0.287507    11.00000    0.10086    0.09669 =
         0.04752    0.00492    0.00895    0.00962
O00R  5    0.404589    0.372985    0.206917    11.00000    0.13248    0.12587 =
         0.06576   -0.03514   -0.01569   -0.01649
C00V  1    0.085966    0.709412    0.464186    11.00000    0.05225    0.05534 =
         0.06341   -0.00257   -0.00838   -0.00083
C00W  1    0.049795    0.692966    0.473611    11.00000    0.05560    0.06329 =
         0.05987   -0.00398   -0.00393    0.00985
C00X  1    0.258630    0.265050    0.456109    11.00000    0.10185    0.05041 =
         0.05886    0.00245    0.00439   -0.00562
C00Y  1    0.181712    0.625669    0.455996    11.00000    0.08308    0.06736 =
         0.05876   -0.01104   -0.00006    0.00722
C00Z  1    0.159286    0.845407    0.474482    11.00000    0.05513    0.06940 =
         0.08487    0.00822   -0.01405   -0.00156
C011  1    0.155726    0.805689    0.463419    11.00000    0.06210    0.05987 =
         0.06794    0.00642   -0.00582   -0.00040
C012  1    0.079091    0.734429    0.442988    11.00000    0.06330    0.06419 =
         0.05820    0.00292   -0.00394   -0.00149
C013  1    0.511040    0.415971    0.218734    11.00000    0.11356    0.09720 =
         0.02898   -0.00821    0.00266   -0.00064
C014  1    0.399095    0.485325    0.295504    11.00000    0.09057    0.08642 =
         0.03725   -0.00248   -0.00304   -0.00079
C015  1    0.199373    0.589850    0.443624    11.00000    0.10028    0.06241 =
         0.06583   -0.00404    0.01844    0.01591
C016  1    0.129882    0.803673    0.442795    11.00000    0.07920    0.05902 =
         0.07272    0.00516   -0.02051    0.00198
N017  4    0.295417    0.424642    0.389733    11.00000    0.16431    0.06392 =
         0.09111    0.01126    0.06468    0.01530
C018  1    0.262119    0.305695    0.443406    11.00000    0.10481    0.05710 =
         0.07272    0.01338    0.01934   -0.00254
C019  1    0.478227    0.399352    0.206794    11.00000    0.12975    0.10506 =
         0.03447   -0.00724    0.00000    0.00482
N01A  4    0.252602    0.452416    0.421208    11.00000    0.21348    0.05926 =
         0.10754    0.01368    0.08970    0.03199
C01B  1    0.041392    0.742002    0.433353    11.00000    0.06731    0.08216 =
         0.07906    0.01545   -0.00675    0.00754
AFIX  43
H01B  2    0.038995    0.758926    0.419699    11.00000   -1.20000
AFIX   0
C01C  1    0.371529    0.479230    0.317049    11.00000    0.11462    0.08762 =
         0.05497    0.00277    0.01796    0.00763
C01D  1    0.011998    0.700256    0.463448    11.00000    0.06301    0.08572 =
         0.08739    0.01849   -0.00133   -0.00255
AFIX  43
H01D  2   -0.010582    0.687908    0.470422    11.00000   -1.20000
AFIX   0
N01E  4    0.278898    0.494558    0.389889    11.00000    0.20627    0.06154 =
         0.10046    0.01062    0.08467    0.01830
C01F  1    0.549644    0.408973    0.207044    11.00000    0.12459    0.11001 =
         0.04256   -0.01493    0.01163   -0.00345
C01H  1    0.283115    0.309870    0.422156    11.00000    0.13945    0.05780 =
         0.09174    0.00416    0.04473    0.01011
AFIX  43
H01H  2    0.295444    0.287558    0.414856    11.00000   -1.20000
AFIX   0
C01I  1    0.366374    0.440297    0.327171    11.00000    0.14798    0.07606 =
         0.07146    0.00691    0.04401    0.01546
AFIX  43
H01I  2    0.378758    0.417900    0.320003    11.00000   -1.20000
AFIX   0
C01J  1    0.139120    0.878932    0.464422    11.00000    0.09950    0.05360 =
         0.12254   -0.00152   -0.04228   -0.00029
AFIX  43
H01J  2    0.142999    0.904162    0.471678    11.00000   -1.20000
AFIX   0
C01K  1    0.222392    0.594435    0.422985    11.00000    0.15849    0.05718 =
         0.08127    0.01352    0.03667    0.01386
AFIX  43
H01K  2    0.225534    0.620065    0.416130    11.00000   -1.20000
AFIX   0
C01L  1    0.267984    0.380475    0.421700    11.00000    0.17628    0.05331 =
         0.09453    0.01385    0.06165    0.01504
C01M  1    0.006908    0.725043    0.443485    11.00000    0.06281    0.12337 =
         0.08202    0.03138   -0.01120    0.00287
C01N  1    0.352224    0.511793    0.327628    11.00000    0.17019    0.06841 =
         0.08460    0.01395    0.04592    0.01245
AFIX  43
H01N  2    0.355794    0.537638    0.321163    11.00000   -1.20000
AFIX   0
C01O  1    0.194921    0.551575    0.453343    11.00000    0.15101    0.07406 =
         0.09997    0.01121    0.05584    0.02479
AFIX  43
H01O  2    0.180052    0.548158    0.467784    11.00000   -1.20000
AFIX   0
C01P  1    0.322531    0.467889    0.358691    11.00000    0.16047    0.06431 =
         0.09471    0.00808    0.06881    0.01556
C01Q  1    0.327420    0.505922    0.347970    11.00000    0.16639    0.07784 =
         0.08055    0.00964    0.05002    0.01787
AFIX  43
H01Q  2    0.313685    0.527945    0.354635    11.00000   -1.20000
AFIX   0
C01R  1    0.243688    0.339051    0.454536    11.00000    0.17076    0.06112 =
         0.08707    0.01313    0.05962    0.01959
AFIX  43
H01R  2    0.228965    0.336171    0.469076    11.00000   -1.20000
AFIX   0
C01S  1    0.236928    0.523976    0.421902    11.00000    0.16123    0.06192 =
         0.08892    0.01140    0.05452    0.00989
C01T  1    0.551659    0.385036    0.185442    11.00000    0.15583    0.13134 =
         0.04601   -0.01446    0.02373   -0.01233
AFIX  43
H01T  2    0.576700    0.381582    0.177870    11.00000   -1.20000
AFIX   0
C01U  1    0.286091    0.347968    0.411302    11.00000    0.15376    0.06881 =
         0.08260    0.01635    0.04665    0.01082
AFIX  43
H01U  2    0.300698    0.351087    0.396736    11.00000   -1.20000
AFIX   0
C01V  1    0.518829    0.366816    0.175185    11.00000    0.18330    0.13852 =
         0.05225   -0.03466    0.01186   -0.01622
C01W  1    0.247861    0.376409    0.443424    11.00000    0.19077    0.06298 =
         0.09480    0.01076    0.07869    0.00830
AFIX  43
H01W  2    0.236717    0.399155    0.450931    11.00000   -1.20000
AFIX   0
C01X  1    0.270975    0.421571    0.409778    11.00000    0.21683    0.06721 =
         0.09535    0.02056    0.08051    0.03242
C01Y  1    0.241198    0.561656    0.412024    11.00000    0.15093    0.06793 =
         0.08283    0.01708    0.04953    0.02608
AFIX  43
H01Y  2    0.256782    0.565333    0.397890    11.00000   -1.20000
AFIX   0
C01Z  1    0.343023    0.436172    0.347540    11.00000    0.17355    0.07143 =
         0.10054    0.01333    0.06656    0.01216
AFIX  43
H01Z  2    0.340576    0.410524    0.354475    11.00000   -1.20000
AFIX   0
C020  1    0.110601    0.838390    0.433861    11.00000    0.12919    0.07175 =
         0.12168    0.00831   -0.07042    0.00218
AFIX  43
H020  2    0.094405    0.835891    0.419889    11.00000   -1.20000
AFIX   0
C021  1    0.481663    0.374984    0.185997    11.00000    0.13333    0.13887 =
         0.03921   -0.02809    0.00073    0.00184
AFIX  43
H021  2    0.458384    0.363831    0.179129    11.00000   -1.20000
AFIX   0
C022  1    0.212074    0.518099    0.442104    11.00000    0.21325    0.06534 =
         0.10219    0.01370    0.08154    0.02047
AFIX  43
H022  2    0.206974    0.492164    0.448031    11.00000   -1.20000
AFIX   0
C023  1    0.114188    0.876182    0.444562    11.00000    0.16470    0.05618 =
         0.17764    0.00930   -0.11849    0.00019
C024  1    0.297275    0.462348    0.380347    11.00000    0.20566    0.05533 =
         0.10231    0.01388    0.07543    0.02225
C025  1    0.257214    0.488225    0.410185    11.00000    0.16537    0.06168 =
         0.10524    0.01256    0.06828    0.02225
C026  1   -0.036345    0.732749    0.432585    11.00000    0.06925    0.22128 =
         0.13255    0.06245   -0.00542   -0.00313
PART 2
C7    1    0.112352    0.952490    0.436315    10.50000    0.17065    0.08149 =
         0.16800   -0.01069   -0.07149    0.03492
AFIX 137
H7A   2    0.110740    0.964893    0.452324    10.50000   -1.50000
H7B   2    0.101317    0.970533    0.424148    10.50000   -1.50000
H7C   2    0.140151    0.946852    0.432434    10.50000   -1.50000
AFIX   0
C8    1    0.065752    0.902251    0.413160    10.50000    0.17936    0.07456 =
         0.15980    0.00785   -0.08235    0.02460
AFIX 137
H8A   2    0.084632    0.896835    0.400086    10.50000   -1.50000
H8B   2    0.048297    0.924158    0.408419    10.50000   -1.50000
H8C   2    0.049799    0.878491    0.416268    10.50000   -1.50000
AFIX   0
PART 0
C02C  1    0.520637    0.338475    0.152775    11.00000    0.25237    0.19428 =
         0.08928   -0.07344    0.04105   -0.03992
C02D  1    0.088678    0.913722    0.436373    11.00000    0.19396    0.09362 =
         0.16392    0.00022   -0.08643    0.01754
PART 2
C0    1   -0.060261    0.691402    0.432902    10.50000    0.06632    0.22325 =
         0.14724    0.05993   -0.00173   -0.00125
AFIX 137
H0A   2   -0.056176    0.677529    0.417517    10.50000   -1.50000
H0B   2   -0.088612    0.696653    0.435153    10.50000   -1.50000
H0C   2   -0.050547    0.674864    0.446229    10.50000   -1.50000
AFIX   0
C13   1    0.565199    0.326706    0.148470    10.50000    0.25082    0.18709 =
         0.08786   -0.08597    0.04051   -0.04165
AFIX 137
H13A  2    0.577882    0.346555    0.138077    10.50000   -1.50000
H13B  2    0.566423    0.300678    0.140609    10.50000   -1.50000
H13C  2    0.579072    0.325550    0.164039    10.50000   -1.50000
AFIX   0
C1    1   -0.056999    0.763783    0.450014    10.50000    0.08851    0.22127 =
         0.14874    0.06139    0.01429   -0.00932
AFIX 137
H1A   2   -0.053280    0.755502    0.466863    10.50000   -1.50000
H1B   2   -0.085415    0.765052    0.446358    10.50000   -1.50000
H1C   2   -0.045085    0.790003    0.447610    10.50000   -1.50000
AFIX   0
C2    1   -0.034997    0.745048    0.405659    10.50000    0.07879    0.23831 =
         0.13886    0.06579   -0.00483   -0.00249
AFIX 137
H2A   2   -0.016258    0.767013    0.403603    10.50000   -1.50000
H2B   2   -0.061473    0.753506    0.400464    10.50000   -1.50000
H2C   2   -0.026407    0.722425    0.395833    10.50000   -1.50000
AFIX   0
C12   1    0.503620    0.363862    0.130237    10.50000    0.24199    0.18815 =
         0.08187   -0.07674    0.04254   -0.04776
AFIX 137
H12A  2    0.479739    0.378215    0.135294    10.50000   -1.50000
H12B  2    0.497023    0.345900    0.116886    10.50000   -1.50000
H12C  2    0.523779    0.382865    0.124866    10.50000   -1.50000
AFIX   0
C14   1    0.492290    0.301106    0.156498    10.50000    0.25096    0.19231 =
         0.08551   -0.07326    0.03374   -0.04218
AFIX 137
H14A  2    0.504500    0.282659    0.168004    10.50000   -1.50000
H14B  2    0.488317    0.287694    0.140951    10.50000   -1.50000
H14C  2    0.466633    0.309998    0.162828    10.50000   -1.50000
AFIX   0
C6    1    0.052747    0.918434    0.456574    10.50000    0.18909    0.13937 =
         0.16726   -0.00626   -0.08231    0.01427
AFIX 137
H6A   2    0.037930    0.893493    0.457694    10.50000   -1.50000
H6B   2    0.034795    0.939792    0.451598    10.50000   -1.50000
H6C   2    0.064239    0.924808    0.472394    10.50000   -1.50000
AFIX   0
PART 1
C3    1   -0.051684    0.691818    0.421844    10.50000    0.08987    0.22725 =
         0.13810    0.05799   -0.00192   -0.01031
AFIX 137
H3A   2   -0.035249    0.684295    0.407954    10.50000   -1.50000
H3B   2   -0.079324    0.694689    0.416640    10.50000   -1.50000
H3C   2   -0.049941    0.671220    0.434313    10.50000   -1.50000
AFIX   0
C4    1   -0.065700    0.745618    0.452694    10.50000    0.08142    0.23705 =
         0.13387    0.06358   -0.00112    0.00681
AFIX 137
H4A   2   -0.078947    0.722143    0.459334    10.50000   -1.50000
H4B   2   -0.085570    0.763629    0.445852    10.50000   -1.50000
H4C   2   -0.051145    0.759217    0.465610    10.50000   -1.50000
AFIX   0
C5    1   -0.034216    0.765262    0.412343    10.50000    0.06988    0.21485 =
         0.12104    0.05311   -0.01206   -0.00384
AFIX 137
H5A   2   -0.022633    0.789559    0.419039    10.50000   -1.50000
H5B   2   -0.061000    0.770867    0.406360    10.50000   -1.50000
H5C   2   -0.017683    0.755683    0.398978    10.50000   -1.50000
AFIX   0
C9    1    0.066142    0.931562    0.460445    10.50000    0.21736    0.08993 =
         0.17157   -0.00547   -0.07031    0.00890
AFIX 137
H9A   2    0.053131    0.909891    0.469203    10.50000   -1.50000
H9B   2    0.046224    0.951077    0.455433    10.50000   -1.50000
H9C   2    0.085649    0.944342    0.471032    10.50000   -1.50000
AFIX   0
C10   1    0.123632    0.946848    0.432191    10.50000    0.18605    0.08438 =
         0.15387    0.02323   -0.09949    0.02848
AFIX 137
H10A  2    0.136758    0.952464    0.447640    10.50000   -1.50000
H10B  2    0.111894    0.971297    0.425808    10.50000   -1.50000
H10C  2    0.143131    0.936578    0.420626    10.50000   -1.50000
AFIX   0
C11   1    0.060525    0.908238    0.416863    10.50000    0.17025    0.10244 =
         0.15740   -0.01146   -0.07244    0.03065
AFIX 137
H11A  2    0.071654    0.889967    0.404855    10.50000   -1.50000
H11B  2    0.055039    0.933863    0.409187    10.50000   -1.50000
H11C  2    0.035832    0.897174    0.423343    10.50000   -1.50000
AFIX   0
C15   1    0.486839    0.348970    0.134023    10.50000    0.26591    0.19704 =
         0.10481   -0.07788    0.02901   -0.03627
AFIX 137
H15A  2    0.463554    0.332349    0.137167    10.50000   -1.50000
H15B  2    0.496439    0.344094    0.117549    10.50000   -1.50000
H15C  2    0.479562    0.376975    0.135724    10.50000   -1.50000
AFIX   0
C16   1    0.562796    0.341070    0.140343    10.50000    0.25643    0.17155 =
         0.08524   -0.08191    0.03955   -0.03728
AFIX 137
H16A  2    0.561871    0.360318    0.127064    10.50000   -1.50000
H16B  2    0.570125    0.314959    0.133959    10.50000   -1.50000
H16C  2    0.582525    0.349542    0.152299    10.50000   -1.50000
AFIX   0
C17   1    0.514413    0.293939    0.163149    10.50000    0.26513    0.20706 =
         0.14937   -0.04670    0.03260   -0.04538
AFIX 137
H17A  2    0.535460    0.287828    0.174800    10.50000   -1.50000
H17B  2    0.515455    0.274943    0.149739    10.50000   -1.50000
H17C  2    0.488559    0.292117    0.171180    10.50000   -1.50000
AFIX   0
HKLF 4

REM  mg-cage_a.res in I4/m
REM R1 =  0.0948 for   14660 Fo > 4sig(Fo)  and  0.1189 for all   22948 data
REM    823 parameters refined using    169 restraints

END

WGHT      0.2000      0.0000

REM Highest difference peak  0.471,  deepest hole -0.423,  1-sigma level  0.058
Q1    1   0.1138  0.9143  0.4156  11.00000  0.05    0.47
Q2    1   0.2198  0.6822  0.5000  10.50000  0.05    0.46
Q3    1   0.1794  0.8791  0.5000  10.50000  0.05    0.43
Q4    1  -0.0164  0.6433  0.5000  10.50000  0.05    0.39
Q5    1   0.5000  0.5000  0.2990  10.25000  0.05    0.33
Q6    1   0.1971  0.9317  0.5000  10.50000  0.05    0.32
Q7    1   0.2377  0.3020  0.5000  10.50000  0.05    0.31
Q8    1   0.2600  0.8373  0.5000  10.50000  0.05    0.31
Q9    1   0.1777  0.7396  0.5000  10.50000  0.05    0.30
Q10   1   0.1121  0.8422  0.4681  11.00000  0.05    0.28
Q11   1   0.0862  0.7185  0.5000  10.50000  0.05    0.27
Q12   1   0.0143  0.6274  0.5000  10.50000  0.05    0.26
Q13   1   0.4772  0.3413  0.0976  11.00000  0.05    0.26
Q14   1   0.5841  0.3618  0.1369  11.00000  0.05    0.26
Q15   1   0.1641  0.8450  0.4386  11.00000  0.05    0.25
Q16   1   0.4638  0.4139  0.2250  11.00000  0.05    0.25
Q17   1   0.1209  0.8331  0.4722  11.00000  0.05    0.24
Q18   1   0.1060  0.8404  0.4619  11.00000  0.05    0.24
Q19   1   0.4605  0.4198  0.2300  11.00000  0.05    0.23
Q20   1  -0.0801  0.7124  0.4623  11.00000  0.05    0.22
;
_shelx_res_checksum                70045
_shelx_hkl_file
;
   0   0  -6   31.28    1.10
   0   0   6   32.04    1.57
   0   0   8  472.87    6.81
   0   0  -8  486.24    4.85
   0   0  10   62.73    2.85
   0   0 -10   64.12    2.04
   0   0 -12 3247.83   15.37
   0   0  14 7334.73   35.50
   0   0 -16  113.82    3.38
   0   0  16  112.89    4.89
   0   0 -18  769.41    9.08
   0   0  18  781.59   13.52
   0   0  20  464.31   11.09
   0   0 -20  437.75    7.12
   0   0  22  459.28   11.63
   0   0  24 2257.77   26.95
   0   0  26  170.01    7.91
   0   0  28 3090.67   34.99
   0   0 -30   42.50    3.12
   0   0 -32  429.84    9.81
   0   0 -34 1425.19   18.24
   0   0 -36  106.30    5.23
   0   0 -38 1702.07   21.44
   0   0 -40  187.88    7.50
   0   0 -42  790.56   15.58
   0   0 -44   24.12    3.30
   0   0  44   23.42    3.31
   0   0 -46  170.52    8.19
   0   0  46  170.15    8.02
   0   0  48    1.55    2.12
   0   0 -48    2.73    1.90
   0   0  50  150.60    7.70
   0   0 -50  155.39    7.63
   0   0 -52   74.52    5.45
   0   0  52   78.77    5.55
   0   0 -54  211.76    8.58
   0   0  54  213.29    8.76
   0   0  56   23.43    3.30
   0   0 -56   19.87    2.99
   0   0  58    4.20    1.96
   0   0 -58    5.11    1.79
   0   0  60    1.32    1.62
   0   0 -60   -1.11    1.62
   0   1   5  869.50    7.14
   0  -1   5  852.05    7.49
   1   0   5  850.40    7.64
   0  -1  -5  858.90    5.65
   1   0  -5  867.49    6.78
  -1   0   5  849.29    6.62
   1   0   7   93.63    3.04
   0  -1  -7   93.25    2.20
   0   1   7   95.70    2.84
  -1   0   7   92.94    2.69
   1   0  -7   97.56    2.55
   0  -1   7   95.01    2.96
   0  -1   9  143.25    4.11
   1   0  -9  150.09    3.49
   1   0   9  141.61    4.20
   0   1  -9  152.75    3.03
   0   1   9  148.01    4.06
  -1   0   9  145.58    3.89
   0  -1  -9  154.61    3.05
   1   0  11  177.67    5.08
  -1   0  11  173.09    4.69
   1   0 -11  175.67    4.14
   0   1 -11  178.08    3.57
  -1   0 -11  161.68    2.63
   0   1  11  177.40    4.96
   0  -1 -11  178.13    3.64
   0  -1  11  173.65    4.97
  -1   0  13   37.18    3.00
   0  -1 -13   33.85    2.14
   0   1  13   34.65    3.03
   1   0 -13   36.77    2.44
   1   0  13   39.19    3.15
  -1   0 -13   29.52    1.48
   0  -1  13   31.26    2.88
   1   0 -15  463.52    7.47
   0  -1 -15  432.33    6.66
  -1   0  15  448.61    9.04
   0   1  15  449.55    9.21
   0  -1  15  443.74    9.32
   1   0  15  443.56    9.42
  -1   0 -17   64.47    2.20
   0  -1  17   79.17    4.47
   0   1  17   81.02    4.48
   1   0  17   78.39    4.46
   1   0 -17   79.95    3.39
   0  -1 -17   69.25    3.09
  -1   0  17   74.97    4.32
   0   1  19   92.60    4.96
   0  -1  19   89.96    4.96
   1   0 -19   92.82    3.81
  -1   0  19   91.10    4.81
   0  -1 -19   87.59    3.40
   1   0  19   89.70    5.05
   1   0 -21    2.10    1.14
   0  -1 -21    1.43    0.99
   1   0  21    1.63    1.56
   0  -1  21    1.72    1.63
   0   1  21    2.40    1.62
  -1   0  21    2.22    1.44
   0  -1  23   13.00    2.58
  -1   0  23    9.74    2.30
   1   0  23   13.29    2.76
   0   1  23    9.44    2.43
   0  -1 -23    8.82    1.39
   0  -1  25   16.95    3.05
  -1   0  25   15.35    2.83
   1   0  25   17.14    3.18
   0  -1  27  183.64    8.77
   1   0  27  190.83    9.04
  -1   0  27  188.74    8.71
  -1   0 -29  307.89    7.78
  -1   0  29  312.43   11.46
   0  -1  29  302.23   11.43
   1   0 -29  309.72    7.93
   0  -1 -29  307.51    7.86
   0   1 -29  302.41    7.79
   1   0 -31  496.25   10.51
  -1   0 -31  472.18    9.88
   0  -1  31  483.19   15.25
   0  -1 -31  476.53   10.36
   0   1 -31  460.97    9.97
  -1   0 -33  196.68    7.04
   0  -1 -33  220.44    7.40
   1   0 -33  222.22    7.43
   0   1 -33  180.94    6.98
   1   0 -35   69.70    4.68
  -1   0 -35   74.94    4.77
   0  -1 -35   76.78    4.68
   0   1 -35   75.66    4.91
  -1   0 -37   71.00    4.83
   0   1 -37   72.83    4.94
   1   0 -37   89.00    5.41
   0  -1 -37   86.05    5.26
  -1   0 -39   31.24    3.79
   0  -1 -39   24.61    3.37
   1   0 -39   27.48    3.50
   0   1 -39   31.40    3.48
   0   1 -41  143.70    6.88
   0  -1 -41  162.42    7.28
   1   0 -41  161.51    7.44
  -1   0 -43   17.67    3.27
   1   0  43   19.19    3.17
   0  -1 -43   11.73    2.80
   0   1 -43   17.03    2.97
   1   0 -43   16.47    2.88
   0  -1  43   13.93    3.05
  -1   0  45   51.29    4.60
   1   0  45   48.07    4.37
   1   0 -45   61.48    4.91
   0   1  45   54.24    4.70
   0   1 -45   50.75    4.53
   0  -1 -45   49.00    4.61
  -1   0 -45   49.30    4.46
   0  -1  45   46.37    4.52
   1   0 -47   26.82    3.59
   0   1 -47   27.67    3.54
  -1   0 -47   27.13    3.63
   1   0  47   30.83    3.92
  -1   0  47   29.17    3.72
   0   1  47   28.49    3.72
   0  -1 -47   29.43    3.60
   0  -1  47   28.52    3.66
   1   0  49   35.26    4.01
  -1   0 -49   33.71    3.81
   0   1 -49   35.40    4.10
  -1   0  49   43.43    4.32
   0  -1  49   31.84    3.90
   0   1  49   38.69    4.34
   1   0 -49   35.73    4.06
   0  -1 -49   38.39    4.13
   0   1  51    7.86    2.64
  -1   0 -51    6.70    2.66
   1   0  51   11.85    2.86
   1   0 -51    7.95    2.58
   0   1 -51    7.96    2.63
   0  -1 -51    4.88    2.26
  -1   0  51    6.31    2.56
   0  -1  51   10.18    3.03
  -1   0  53   28.87    3.65
   0   1 -53   30.23    3.97
   0   1  53   31.47    3.91
   1   0  53   27.31    3.89
   1   0 -53   23.42    3.66
   0  -1  53   22.54    3.50
   0  -1 -53   28.05    3.94
  -1   0 -53   22.14    3.44
   1   0  55   11.36    2.87
   0  -1 -55   11.17    2.62
   0  -1  55    8.35    2.43
   0   1 -55    9.44    2.49
  -1   0  55    7.50    2.37
   0   1  55    7.78    2.56
  -1   0 -55   13.23    2.77
   1   0 -55   14.82    2.96
   0   1 -57    2.40    1.88
  -1   0 -57    2.10    1.89
  -1   0  57    2.75    2.01
   0  -1  57    3.22    2.07
   1   0  57    4.41    2.14
   0  -1 -57    3.29    1.95
   1   0 -57    2.25    1.86
   0   1  57    4.40    2.27
  -1   0 -59   11.35    2.35
   1   0  59   12.11    2.42
   0  -1  59   13.08    2.51
  -1   0  59    9.77    2.29
   0  -1 -59    9.81    2.28
   0   1  59   12.70    2.52
   0   1 -59   14.77    2.56
   1   0 -59   13.58    2.42
   1   0 -61   -1.20    1.54
   0  -1 -61    5.46    1.92
  -1   0  61    2.07    1.56
   0   1  61    1.30    1.69
   1   0  61   -3.81    1.78
   1  -1   4  621.82    6.05
  -1  -1   4  618.93    5.73
  -1   1   6  251.50    3.88
   1  -1  -6  244.61    3.90
  -1  -1   6  248.57    4.23
   1   1  -6  253.75    4.11
   1  -1   6  241.05    4.55
   1  -1  -8   11.20    0.98
   1   1  -8   11.62    1.12
  -1  -1  -8   10.31    0.70
  -1   1   8   10.47    1.07
   1  -1   8   10.10    1.20
  -1  -1   8    8.51    1.04
   1   1   8   11.12    1.26
   1   1  10   11.13    1.53
   1  -1  10   13.97    1.69
  -1   1  10   13.10    1.52
   1  -1 -10   11.23    1.29
   1   1 -10   11.62    1.30
  -1  -1  10   12.49    1.53
  -1  -1 -10   12.19    0.94
   1   1  12   27.51    2.51
   1  -1  12   28.08    2.46
  -1  -1  12   27.96    2.37
   1   1 -12   27.36    1.99
  -1   1  12   24.05    2.18
  -1  -1 -12   28.29    1.44
   1  -1 -12   25.05    1.92
   1   1 -14  557.18    8.19
  -1  -1  14  548.82    9.76
  -1  -1 -14  536.99    6.11
   1   1  14  547.87   10.14
   1  -1 -14  535.08    8.17
   1  -1  14  541.84   10.14
  -1   1  14  530.29    9.57
   1  -1 -16  125.12    4.16
  -1  -1  16  120.83    5.10
   1   1  16  121.05    5.29
   1  -1  16  128.27    5.42
   1   1 -16  124.99    4.14
  -1   1  16  124.89    5.06
  -1  -1 -16  112.43    3.13
   1   1  18   16.40    2.51
  -1  -1 -18   18.45    1.46
   1  -1  18   18.17    2.52
  -1  -1  18   19.82    2.55
   1  -1 -18   17.86    1.99
  -1   1  18   15.70    2.36
   1  -1 -20   83.51    3.73
  -1  -1 -20   76.55    2.74
  -1   1  20   88.75    4.85
   1  -1  20   85.60    5.06
   1   1  20   85.77    5.11
  -1  -1  20   85.97    4.94
  -1   1  22   20.97    2.76
  -1  -1 -22   15.53    1.32
  -1  -1  22   19.77    2.70
   1  -1 -22   19.97    2.07
   1  -1  22   18.13    2.75
   1   1  22   20.07    2.89
  -1  -1  24   40.06    3.90
  -1   1  24   33.29    3.49
   1  -1  24   37.29    3.75
   1  -1 -24   32.95    2.72
   1  -1  26  370.42   11.89
  -1  -1  26  374.79   11.62
   1  -1  28  276.67   10.90
  -1  -1  28  275.49   10.67
   1   1 -30  145.21    5.98
  -1  -1  30  150.29    8.49
  -1   1 -30  156.54    5.91
   1  -1 -30  140.47    5.48
  -1  -1 -30  137.01    5.92
   1  -1  30  155.99    9.00
  -1   1 -32   60.03    4.12
  -1  -1  32   57.17    5.65
  -1  -1 -32   50.24    4.04
   1  -1 -32   54.46    3.92
   1   1 -32   60.52    4.28
  -1   1 -34   56.90    3.95
  -1  -1 -34   53.27    3.79
   1  -1 -34   59.48    3.99
   1   1 -34   52.10    3.76
   1  -1 -36  235.69    8.04
  -1   1 -36  227.95    7.82
   1   1 -36  240.66    7.98
  -1  -1 -36  223.65    7.92
  -1  -1 -38   72.30    4.69
   1  -1 -38   79.97    5.12
   1   1 -38   74.23    4.75
  -1   1 -38   79.07    5.20
   1  -1 -40  138.53    6.70
   1   1 -40  149.72    6.93
  -1   1 -40  132.08    6.61
  -1  -1 -40  136.98    7.01
   1  -1  42   29.60    3.72
  -1   1 -42   30.24    3.87
   1  -1 -42   34.06    3.76
  -1  -1 -42   25.66    3.15
   1   1 -42   30.46    3.53
   1  -1 -44   72.39    5.23
   1  -1  44   73.00    5.28
   1   1  44   82.76    5.73
  -1  -1  44   79.40    5.48
   1   1 -44   75.53    5.43
  -1  -1 -44   75.99    5.32
  -1   1 -44   76.58    5.50
   1  -1 -46   16.87    3.18
  -1   1 -46   19.87    3.41
   1   1  46   16.42    3.03
  -1  -1 -46   18.39    2.97
  -1  -1  46   16.00    3.04
   1  -1  46   18.97    3.19
   1   1 -46   19.93    3.04
   1  -1  48   15.34    2.91
   1   1 -48   12.37    2.74
   1   1  48   15.14    3.08
  -1  -1 -48   15.71    2.99
  -1   1  48   14.40    2.82
   1  -1 -48   16.79    2.88
  -1   1 -48   14.65    2.96
  -1  -1  48   17.47    3.02
  -1   1 -50    2.68    2.00
   1   1 -50    2.31    2.10
  -1  -1 -50    1.00    1.93
   1  -1  50    7.41    2.78
   1   1  50    3.16    2.12
  -1  -1  50    2.34    2.29
  -1   1  50    5.44    2.54
   1  -1 -50    5.63    2.40
   1   1 -52   20.00    3.29
   1  -1  52   18.91    3.15
  -1   1 -52   18.91    3.08
   1  -1 -52   20.24    3.29
  -1  -1  52   24.05    3.52
  -1   1  52   16.00    3.17
   1   1  52   21.90    3.71
  -1  -1 -52   20.04    3.27
  -1   1 -54    8.43    2.66
   1   1  54    1.91    2.18
  -1   1  54    7.90    3.08
   1  -1  54   10.82    3.12
   1  -1 -54    6.66    2.50
  -1  -1 -54    5.19    2.23
  -1  -1  54    6.45    2.34
   1   1 -54    7.06    2.48
  -1   1 -56    6.02    2.28
   1   1 -56    6.37    2.21
   1  -1  56    5.52    2.26
  -1   1  56    5.10    2.25
   1   1  56    6.71    2.49
  -1  -1 -56    6.31    2.12
   1  -1 -56    6.60    2.32
  -1  -1  56    4.38    2.15
   1   1 -58    4.35    1.95
   1  -1  58    1.63    1.82
  -1  -1 -58    1.51    1.74
   1  -1 -58    1.59    1.67
  -1   1 -58    3.60    2.06
  -1   1  58    0.58    1.72
  -1  -1  58   -1.49    1.81
   1   1  58    3.89    1.90
   1   1  60   -0.68    1.73
  -1  -1 -60   -1.23    1.66
   1   1 -60   -1.93    1.73
  -1  -1  60    0.31    1.59
  -1   1  60   -0.12    1.62
   1  -1  60    1.52    1.64
  -1   1 -60    3.49    1.88
   1  -1 -60    0.39    1.53
   2  -1   3 2052.96    7.94
   2  -1  -3 2114.71   11.70
   2  -1  -5  542.63    6.47
  -2   1   5  539.33    4.56
   2  -1   5  520.38    6.57
  -1  -2   5  521.37    6.37
   2  -1  -7   10.95    1.16
   2  -1   7   10.45    1.26
  -1  -2   7   10.63    1.19
  -2   1   7   12.07    1.00
  -2   1   9  296.80    5.16
   2  -1  -9  296.92    5.60
  -1  -2   9  296.84    5.93
   2  -1   9  288.87    6.20
  -1  -2 -11  566.46    6.22
   2  -1 -11  541.51    8.16
   2  -1  11  565.19    9.37
  -2   1  11  566.51    8.06
  -1  -2  11  561.54    9.04
  -1  -2  13   18.67    2.32
  -2   1  13   19.25    2.25
   2  -1 -13   18.18    2.14
   2  -1  13   20.61    2.65
  -1  -2 -13   18.62    1.68
  -1  -2  15   16.06    2.13
  -1  -2 -15   16.51    1.44
   2  -1 -15   14.46    1.78
   2  -1  15   13.47    2.36
  -2   1  15   13.86    1.97
   2  -1 -17   15.59    2.10
  -1  -2 -17   14.90    1.51
   2  -1  17   16.55    2.56
  -2   1  17   15.79    2.17
  -1  -2  17   14.72    2.37
  -1  -2  19   28.68    3.11
  -1  -2 -19   27.04    1.85
   2  -1  19   28.59    3.21
  -2   1  19   29.46    2.89
   2  -1 -19   26.61    2.51
  -1  -2  21   49.23    4.04
  -2   1  21   51.02    3.80
   2  -1 -21   49.27    3.18
  -1  -2 -21   49.15    2.39
   2  -1  21   51.99    4.21
  -1  -2 -23   11.57    1.36
  -2   1  23   15.25    2.53
   2  -1 -23   13.02    2.08
   2  -1  23   12.86    2.60
  -1  -2  23   16.02    2.85
   2  -1  25   42.86    4.28
  -2   1  25   40.61    3.89
  -1  -2  25   42.39    4.18
   2  -1 -25   42.92    3.24
  -1  -2  27  149.86    7.71
   2  -1  27  147.76    7.83
   2  -1 -29  697.38   11.85
  -1  -2 -29  704.42   11.73
  -1  -2  29  744.35   17.91
   1   2 -29  726.19   12.07
  -2   1 -29  713.70   11.71
   2  -1  29  725.86   18.11
  -2   1 -31  507.24   10.64
  -1  -2 -31  490.50    9.35
   1   2 -31  505.78   10.40
   2  -1 -31  499.13   10.49
  -1  -2 -31  518.18   10.32
  -1  -2  31  495.51   15.24
  -2   1 -33   39.64    3.30
  -1  -2 -33   41.02    3.32
   2  -1 -33   43.27    3.33
  -1  -2  33   43.73    5.04
   1   2 -33   42.39    3.53
   2  -1 -35   20.98    2.62
  -1  -2 -35   20.17    2.62
   2  -1  35   14.12    2.15
  -2   1 -35   15.71    2.55
   1   2 -35   17.38    2.69
  -1  -2 -37    2.21    1.61
  -2   1 -37    3.35    1.87
   1   2 -37    1.11    1.71
   2  -1 -37    3.63    1.91
   2  -1  37    4.13    1.63
   2  -1 -39  191.31    7.79
  -2   1 -39  191.11    7.50
   2  -1  39  188.63    7.59
  -1  -2 -39  188.40    7.63
   1   2 -39  201.09    7.75
  -2   1 -41   32.51    3.55
   2  -1  41   30.61    3.54
   2  -1 -41   35.13    3.81
  -1  -2  41   31.81    3.60
   1   2 -41   27.07    3.21
  -1  -2 -41   33.53    3.62
  -2   1 -43  150.22    7.19
   2  -1  43  146.58    7.25
  -1  -2 -43  165.21    7.32
   2  -1 -43  163.56    7.39
  -1  -2  43  152.16    7.29
   1   2 -43  158.06    7.55
  -1  -2 -45    4.11    2.08
   2  -1  45    4.84    2.34
   1   2 -45    2.59    1.91
  -2   1 -45    1.15    1.86
   2  -1 -45    0.69    1.82
  -1  -2  45    1.32    1.92
   2  -1  47    8.92    2.86
   1   2  47   11.44    2.95
  -2   1 -47   11.13    2.75
  -1  -2 -47   10.55    2.69
   1   2 -47   11.12    2.69
  -1  -2  47    6.07    2.29
   2  -1 -47    9.89    2.64
   2  -1  49    8.43    2.68
  -1  -2  49    6.76    2.42
   1   2 -49    5.96    2.28
  -2   1  49    5.63    2.48
  -2   1 -49    8.02    2.52
   1   2  49    8.60    2.49
  -1  -2 -49    3.26    1.92
   2  -1 -49    4.69    2.09
   1   2 -51   44.46    4.45
   1   2  51   39.93    4.35
  -1  -2 -51   34.34    3.83
  -2   1 -51   34.18    3.88
   2  -1 -51   37.95    4.19
   2  -1  51   38.35    4.14
  -1  -2  51   39.26    4.17
  -2   1  51   40.14    4.22
  -1  -2 -53   11.18    2.77
   2  -1 -53   16.23    3.12
  -2   1  53   17.59    2.97
  -2   1 -53   14.49    2.85
   1   2  53   17.03    3.30
  -1  -2  53   12.04    2.69
   2  -1  53   15.50    3.04
   1   2 -53   19.83    3.31
   1   2  55   30.65    3.81
  -2   1  55   28.69    3.40
   2  -1 -55   29.85    3.56
  -1  -2  55   32.88    3.58
  -2   1 -55   30.23    3.76
  -1  -2 -55   30.31    3.51
   1   2 -55   32.19    3.75
   2  -1  55   28.63    3.62
   1   2  57   19.82    2.99
   2  -1 -57   16.14    2.79
   2  -1  57   16.43    2.81
  -2   1 -57   15.35    2.62
  -1  -2  57   17.23    2.70
  -1  -2 -57   16.28    2.70
  -2   1  57   15.31    2.60
   1   2 -57   14.84    2.78
   1   2 -59   -1.18    1.52
   1   2  59   -2.28    1.91
  -1  -2  59    2.36    1.70
  -2   1 -59    2.04    1.72
  -2   1  59    0.93    1.63
   2  -1 -59    2.62    1.80
   2  -1  59    2.70    1.84
  -1  -2 -59   -1.26    1.56
  -1  -2 -61    0.43    1.49
  -2   1  61    2.40    1.79
   2  -1 -61    0.74    1.64
   1   2  61    1.13    1.71
   2   0   4    4.27    0.78
  -2   0   4    4.11    0.54
   2   0  -4    2.97    0.67
   0  -2   4    3.76    0.77
   0  -2   6  162.35    3.81
   2   0   6  160.98    3.92
  -2   0   6  162.88    3.16
   2   0  -6  173.93    3.81
   0  -2  -8  172.83    3.44
   2   0  -8  173.18    4.15
   2   0   8  177.36    4.61
   0  -2   8  169.33    4.37
  -2   0   8  165.16    3.78
   2   0  10  358.47    7.19
   0  -2 -10  364.65    5.37
   0  -2  10  351.54    6.86
  -2   0  10  346.83    6.11
   2   0 -10  346.75    6.31
  -2   0  12   18.17    2.00
   2   0  12   15.73    2.13
   0  -2  12   17.75    2.11
   0  -2 -12   18.39    1.61
   2   0 -12   18.70    1.96
  -2   0  14  271.27    6.70
   0  -2  14  264.20    7.09
   2   0  14  270.34    7.42
   0  -2 -14  256.20    5.21
   2   0 -14  270.72    6.27
   0  -2 -16   26.64    2.04
   0  -2  16   25.35    2.70
   2   0 -16   24.75    2.28
  -2   0  16   22.89    2.53
   2   0  16   23.58    2.82
   0  -2 -18    8.14    1.37
   2   0 -18    7.91    1.70
   2   0  18    8.53    2.09
   0  -2  18    8.80    2.08
  -2   0  18    9.71    2.01
   2   0 -20   53.37    3.31
   0  -2  20   55.37    4.25
   0  -2 -20   53.34    2.80
   2   0  20   55.57    4.19
  -2   0  20   50.34    3.71
   0  -2  22   11.91    2.34
   2   0  22   12.53    2.42
   2   0 -22   11.45    1.88
   0  -2 -22   11.58    1.50
  -2   0  22   13.46    2.34
   2   0 -24   21.55    2.46
  -2   0  24   18.45    2.72
   0  -2 -24   20.07    1.98
   2   0  24   21.84    3.19
   0  -2  24   19.07    3.03
   0  -2  26  467.52   13.32
  -2   0  26  449.98   12.50
   0  -2  28   14.10    3.16
   2   0 -28   14.51    2.01
  -2   0  28   16.17    3.16
  -2   0  30   75.58    6.14
   0  -2  30   80.33    6.42
   0   2 -30   77.01    4.31
  -2   0 -30   81.11    4.32
   0  -2 -30   80.29    4.39
   2   0 -30   64.56    4.05
   2   0 -32   66.25    4.37
   0   2 -32   72.82    4.72
   0  -2  32   81.76    6.86
   0  -2 -32   73.43    4.38
  -2   0 -32   79.33    4.57
   0  -2 -34   15.20    2.46
   0   2 -34   15.77    2.40
  -2   0 -34   14.41    2.40
   0  -2  34   17.73    3.63
   2   0 -34   13.90    2.27
  -2   0 -36  289.81    8.83
   0   2 -36  284.97    9.10
   2   0 -36  293.90    8.98
   0  -2 -36  294.67    8.89
  -2   0 -38    4.28    1.88
   0   2 -38    1.20    1.88
   0  -2 -38    5.52    1.93
   2   0  38    3.84    1.85
   2   0 -38    0.02    1.97
   0   2 -40  349.96   10.30
   0  -2  40  346.70   10.33
   0  -2 -40  347.38   10.11
   2   0 -40  349.99   10.41
  -2   0 -40  349.25   10.17
   0  -2 -42    6.45    2.25
  -2   0 -42    6.51    2.17
   0  -2  42    6.00    2.16
   2   0  42    4.70    2.17
   2   0 -42    4.83    1.92
   0   2 -42    7.81    2.29
   2   0  44  129.55    7.02
   0  -2 -44  126.22    6.88
   2   0 -44  130.62    6.81
  -2   0 -44  126.00    6.56
   0   2 -44  134.21    6.82
   0  -2  44  121.67    6.79
   0  -2 -46    9.59    2.46
  -2   0 -46   10.07    2.55
  -2   0  46   11.04    2.55
   0  -2  46   11.39    2.68
   2   0  46    8.45    2.81
   2   0 -46    7.30    2.27
   0   2 -46    6.21    2.23
   0   2  48   13.24    2.84
   0   2 -48   12.88    2.87
  -2   0 -48   11.64    2.78
  -2   0  48   14.71    2.87
   0  -2  48   14.41    2.86
   2   0  48   15.53    2.99
   0  -2 -48   12.45    2.81
   2   0 -48   13.27    2.95
   0  -2 -50    0.43    1.94
  -2   0  50    0.81    1.99
   0   2 -50    0.68    2.01
   2   0 -50   -0.96    1.90
   2   0  50   -1.18    1.90
   0   2  50    3.31    2.27
   0  -2  50   -0.46    2.21
  -2   0 -50    3.18    2.11
   0   2 -52   62.80    5.23
   0  -2  52   68.33    5.30
   0   2  52   69.68    5.44
  -2   0 -52   68.25    5.16
   2   0  52   59.52    4.98
  -2   0  52   62.79    5.06
   2   0 -52   66.15    5.49
   0  -2 -52   63.27    5.06
   0   2  54   10.28    2.84
   0  -2 -54    8.27    2.42
  -2   0 -54    7.45    2.37
   2   0 -54    6.60    2.32
  -2   0  54    7.71    2.43
   2   0  54    6.07    2.42
   0  -2  54   11.67    2.87
   0   2 -54   14.56    2.89
   0  -2 -56   12.07    2.50
  -2   0 -56   10.15    2.38
   2   0 -56   11.46    2.57
   0   2 -56   13.17    2.75
   0   2  56   13.31    2.91
  -2   0  56   15.17    2.83
   0  -2  56   11.19    2.65
   2   0  56   13.79    2.90
  -2   0  58   -1.78    1.86
   0  -2  58    0.96    1.68
   2   0  58    1.17    1.74
   2   0 -58    0.10    1.62
   0  -2 -58    0.76    1.66
   0   2  58   -0.04    1.87
   0   2 -58    0.40    1.71
  -2   0 -58   -0.05    1.69
   0   2 -60    4.71    2.03
   0  -2 -60    8.14    2.07
   0   2  60    3.43    1.86
   2   0 -60    7.94    2.18
   2   0  60    4.91    2.09
  -2   0  60    9.85    2.10
   1  -2   3  113.22    2.54
   2   1  -3  116.50    3.00
   1  -2   5   28.94    1.65
  -2  -1   5   27.88    1.42
   1  -2  -5   26.01    1.40
   2   1  -5   27.68    1.68
   1  -2   7   82.52    2.98
   1  -2  -7   87.62    2.62
  -2  -1   7   83.11    2.64
   2   1  -7   86.34    2.93
  -2  -1   9  108.58    3.45
   1  -2  -9  105.58    3.20
   1  -2   9  106.13    3.74
   2   1  -9  107.89    3.51
   1  -2 -11  647.62    8.18
   2   1  11  647.09   10.01
  -1   2  11  636.61    8.91
   1  -2  11  643.19    9.82
   2   1 -11  655.06    8.99
  -2  -1  11  648.30    9.23
   2   1 -13  193.82    5.24
  -1   2  13  185.01    5.40
  -2  -1  13  191.50    5.52
   1  -2 -13  185.03    4.73
   1  -2  13  186.20    5.85
   2   1  13  182.58    5.94
  -2  -1 -15    0.95    0.51
   1  -2 -15    2.05    1.22
   2   1  15    1.40    1.55
  -2  -1  15    2.01    1.48
   1  -2  15    2.36    1.56
   2   1 -15    2.12    1.38
  -1   2  15    1.60    1.40
   1  -2 -17   37.26    2.62
   2   1 -17   38.74    2.74
   2   1  17   35.40    3.14
  -2  -1  17   38.23    3.10
   1  -2  17   41.14    3.51
  -1   2  17   37.71    3.09
   1  -2 -19    0.88    1.13
  -2  -1 -19    0.80    0.39
   1  -2  19    2.16    1.72
   2   1 -19    0.60    1.26
   2   1  19    0.48    1.41
  -2  -1  19    1.11    1.60
  -1   2  19    1.79    1.45
  -2  -1  21    0.36    1.41
   1  -2 -21    0.19    1.11
   1  -2  21    0.84    1.53
   1  -2 -23   43.87    2.96
  -2  -1  23   47.09    3.97
   1  -2  23   48.61    4.31
   1  -2 -25    7.96    1.79
   1  -2  25   11.60    2.85
  -2  -1  25   10.04    2.54
   1  -2  27    6.83    2.19
  -2  -1  27    7.91    2.32
   1  -2  29   83.10    6.39
  -2  -1 -29   79.84    4.24
   1  -2 -29   85.15    4.19
   2   1 -29   84.73    4.29
  -2  -1  29   80.90    6.10
  -1   2 -29   75.82    4.00
   1  -2  31   67.50    6.29
  -2  -1  31   62.17    5.52
  -2  -1 -31   59.94    3.97
   1  -2 -31   63.44    4.03
   2   1 -31   65.60    4.05
  -1   2 -31   57.21    3.95
   1  -2 -31   61.86    3.83
   1  -2  33   -0.34    2.23
   2   1 -33    1.26    1.50
  -2  -1  33    0.28    2.10
  -1   2 -33    2.08    1.61
   1  -2 -33   -0.89    1.74
  -2  -1 -33    0.72    1.44
  -1   2 -35    5.36    1.69
   1  -2 -35   10.73    2.34
   2   1 -35    9.30    2.30
  -2  -1 -35    8.67    2.11
   1  -2 -37   61.38    4.37
   2   1 -37   57.44    4.30
  -2  -1 -37   54.98    4.04
  -1   2 -37   70.40    4.68
   2   1 -39   12.60    2.89
  -2  -1 -39    8.54    2.34
  -1   2 -39    4.93    1.83
   1  -2  39    7.13    2.21
   1  -2 -39   12.58    2.75
  -2  -1 -41   54.28    4.36
  -1   2 -41   58.52    4.86
   2   1 -41   53.87    4.53
   1  -2 -41   49.89    4.29
   1  -2  41   52.10    4.50
   2   1  43   22.80    3.58
   1  -2 -43   25.57    3.36
   1  -2  43   12.36    2.64
  -1   2 -43   16.56    2.91
  -2  -1 -43   20.81    3.32
   2   1 -43   22.90    3.44
   2   1 -45   11.42    2.60
  -2  -1 -45   11.49    2.53
  -1   2 -45   13.96    3.03
   1  -2 -45   10.61    2.52
   2   1  45   14.68    3.03
   1  -2  45   14.70    2.76
  -2  -1  45   13.32    2.71
   2   1  47   14.66    3.01
   1  -2 -47   15.29    2.95
  -2  -1  47   13.60    2.77
   1  -2  47   14.54    2.87
  -2  -1 -47   11.91    2.62
   2   1 -47   13.85    2.91
  -1   2 -47   11.46    2.73
  -2  -1 -49   15.38    2.84
   2   1 -49   15.84    3.05
   1  -2 -49   16.25    3.07
  -1   2  49   20.25    3.39
  -2  -1  49   16.94    3.03
   2   1  49   14.83    3.20
  -1   2 -49   18.73    3.35
   1  -2  49   16.59    2.90
  -2  -1  51    4.88    2.41
   2   1 -51    4.17    2.31
   1  -2  51    4.22    2.38
  -1   2  51    3.73    2.13
  -2  -1 -51    4.37    2.48
   2   1  51    2.70    2.33
  -1   2 -51    0.48    2.09
   1  -2 -51    2.47    2.07
   2   1  53    5.67    2.31
  -2  -1 -53    8.92    2.48
   2   1 -53    7.93    2.50
  -1   2 -53   10.35    2.61
  -1   2  53    6.83    2.49
   1  -2  53   11.53    2.84
   1  -2 -53    5.10    2.09
  -2  -1  53    4.17    2.23
   2   1 -55    4.39    2.17
  -1   2  55    3.33    2.23
  -2  -1  55    4.26    2.10
   1  -2  55    2.62    2.13
  -2  -1 -55    2.40    1.83
   1  -2 -55    3.39    2.15
  -1   2 -55    1.04    1.92
   2   1  55    4.30    2.35
  -1   2  57    4.56    2.06
   2   1 -57    1.74    1.84
   1  -2 -57    2.99    1.77
   2   1  57    0.10    1.81
  -2  -1  57    2.31    1.88
  -1   2 -57    4.08    1.88
   1  -2  57    2.59    1.96
  -2  -1 -57    3.71    1.78
   1  -2  59    2.44    1.84
  -1   2  59   -1.48    1.75
  -2  -1 -59   -1.38    1.57
  -1   2 -59    2.05    1.76
   2   1  59   -0.29    1.88
   2   1 -59   -0.12    1.59
   1  -2 -59    0.76    1.52
  -2  -1  59    0.49    1.87
   2   1  61    5.78    2.09
   2   1 -61    8.24    2.09
  -1   2  61   10.67    2.39
   1  -2 -61    6.24    1.91
   2  -2   0  922.56    7.22
   2  -2   0  911.67    5.04
   2  -2  -2  106.68    2.72
   2  -2   2  106.75    2.36
   2  -2  -4  898.79    8.50
   2  -2   4  932.72    8.31
  -2  -2   6  101.15    3.09
   2  -2  -6   92.66    3.05
   2  -2   6   98.37    3.13
  -2  -2   8  183.95    4.44
   2  -2   8  184.59    4.75
   2   2  -8  190.14    4.77
  -2   2   8  181.03    3.71
   2  -2  -8  181.97    4.39
  -2   2  10    6.58    1.16
   2  -2 -10    6.58    1.23
  -2  -2  10    6.89    1.30
   2  -2  10    6.99    1.56
   2   2 -10    6.77    1.36
  -2  -2  12 1621.63   15.71
   2  -2  12 1620.81   16.76
   2   2 -12 1650.45   15.18
  -2   2  12 1592.29   14.20
   2  -2 -12 1615.48   14.58
   2  -2 -14   64.14    3.32
  -2  -2 -14   64.69    2.23
  -2  -2  14   63.84    3.58
   2  -2  14   65.83    3.90
  -2   2  14   62.33    3.34
  -2  -2  16    2.04    1.39
   2  -2 -16    2.39    1.35
  -2   2  16    1.64    1.37
  -2  -2 -16    2.43    0.77
   2  -2  16    1.81    1.61
  -2  -2  18   25.74    2.90
  -2   2  18   23.46    2.53
  -2  -2 -18   20.91    1.47
   2  -2 -18   25.50    2.48
   2  -2  18   24.59    3.03
  -2  -2 -20   21.19    1.45
  -2   2  20   25.39    2.78
  -2  -2  20   27.09    3.00
   2  -2  20   27.65    3.24
   2  -2 -20   24.68    2.52
   2  -2  22   96.13    5.89
  -2  -2  22   94.09    5.44
   2  -2 -22   92.49    4.47
   2  -2 -24   73.91    4.12
   2  -2  24   76.19    5.53
  -2  -2  24   74.96    5.10
   2  -2 -26   40.60    3.22
  -2  -2  26   34.67    3.81
   2  -2  26   37.28    4.39
   2  -2 -28   23.85    2.86
   2   2 -28   35.09    3.38
  -2  -2  28   34.57    4.24
   2  -2  28   33.92    4.75
   2  -2  30   77.57    6.52
   2  -2 -30   73.06    4.06
  -2   2 -30   75.44    4.45
  -2  -2 -30   83.60    4.44
   2  -2 -30   59.53    3.99
  -2  -2  30   74.66    6.16
   2   2 -30   76.06    4.21
   2  -2  32   24.64    2.43
  -2   2 -32   26.47    2.92
   2   2 -32   28.72    3.17
  -2  -2 -32   30.65    2.76
   2  -2  32   29.33    4.36
  -2  -2  32   23.07    3.63
   2  -2 -32   30.57    2.87
  -2  -2 -34   12.82    2.25
   2  -2 -34   15.47    2.50
   2   2 -34   13.49    2.49
  -2  -2  34   15.15    3.29
   2  -2  34   13.69    2.18
  -2   2 -34   15.34    2.45
   2  -2  36   29.34    2.84
  -2  -2 -36   27.04    2.91
   2  -2  36   25.98    3.20
   2   2 -36   26.51    3.08
   2  -2 -36   28.09    2.97
  -2   2 -36   28.84    3.20
  -2  -2 -38  107.13    5.65
   2   2 -38  110.85    5.81
  -2   2 -38  105.62    5.82
   2  -2  38  108.06    5.20
   2  -2 -38  108.34    5.83
   2  -2  38  111.25    5.97
  -2  -2 -40    2.11    1.71
  -2   2 -40    4.49    1.88
   2  -2  40    3.39    2.08
   2  -2 -40    4.33    2.00
   2   2 -40    2.84    1.87
   2   2 -42  123.24    6.67
   2  -2 -42  130.12    6.56
  -2  -2 -42  127.11    6.56
   2  -2  42  120.24    6.45
  -2   2 -42  128.97    6.70
   2  -2 -44    6.51    2.14
  -2  -2  44    7.92    2.33
   2   2  44    8.28    2.53
  -2   2 -44    9.50    2.50
   2   2 -44    8.06    2.26
   2  -2  44    8.92    2.42
  -2  -2 -44   10.30    2.50
  -2  -2 -46   20.28    3.14
  -2  -2  46   20.46    3.19
  -2   2 -46   22.17    3.50
   2  -2  46   18.74    3.08
   2   2  46   21.72    3.47
   2  -2 -46   21.37    3.23
   2   2 -46   18.89    3.13
   2   2  48    1.00    2.23
  -2  -2 -48    2.96    2.09
   2   2 -48    2.38    2.03
   2  -2  48    4.73    2.49
   2  -2 -48    3.37    2.17
  -2  -2  48    0.83    2.11
  -2   2 -48    3.42    2.23
   2  -2 -50   31.45    3.74
   2   2 -50   35.81    4.06
  -2   2  50   34.93    4.16
  -2   2 -50   31.61    3.88
  -2  -2  50   36.15    3.95
  -2  -2 -50   31.76    3.63
   2   2  50   31.74    3.87
   2  -2  50   34.03    4.06
  -2   2  52    0.65    1.89
   2   2  52    3.41    2.26
  -2   2 -52    0.27    1.91
   2  -2 -52    1.43    1.97
   2  -2  52    4.53    2.47
   2   2 -52   -0.33    2.10
  -2  -2 -52    1.28    1.91
  -2  -2  52    4.19    2.06
   2  -2 -54    4.00    2.25
   2   2 -54    4.60    2.15
  -2  -2  54    6.36    2.22
   2   2  54    8.28    2.59
  -2   2 -54    8.35    2.58
   2  -2  54    7.97    2.54
  -2  -2 -54    6.82    2.36
  -2   2  54    5.54    2.30
  -2  -2  56    1.96    2.09
  -2   2 -56    4.75    2.16
   2  -2 -56    3.75    2.26
  -2   2  56   -0.22    1.95
   2  -2  56    2.77    2.07
   2   2 -56    3.30    2.07
  -2  -2 -56    4.36    1.91
   2   2  56    6.91    2.29
   2  -2  58    1.20    1.90
   2   2  58   -0.07    1.70
  -2  -2 -58   -1.59    1.68
   2  -2 -58    1.39    2.02
  -2   2 -58    1.75    1.69
  -2   2  58    1.14    1.76
  -2  -2  58    3.74    1.96
   2   2 -58   -1.38    1.79
   2   2  60    1.83    1.75
  -2   2  60    0.22    1.65
   2   2 -60    3.42    1.92
  -2  -2 -60   -1.50    1.57
   2  -2 -60    0.46    1.57
   3  -2   1  305.55    3.73
   3  -2   1  307.61    4.72
   3  -2  -1  305.14    5.08
   3  -2   3   11.01    0.92
   3  -2  -3   12.64    1.29
   3  -2   3   10.17    0.98
  -2  -3   5   49.82    2.30
   3  -2   5   52.46    1.66
   3  -2  -5   49.79    2.42
   3  -2   5   50.31    2.30
  -2  -3   7  582.83    8.24
   3  -2  -7  585.96    8.28
  -3   2   7  584.21    5.47
   3  -2   7  580.27    8.27
   3  -2   7  573.27    4.72
   3  -2   9  815.12   10.77
   3  -2  -9  800.88   10.20
  -2  -3   9  823.08   10.38
  -3   2   9  804.05    7.88
   3  -2 -11 1820.57   16.42
  -2  -3  11 1814.61   16.72
   3  -2  11 1847.33   17.75
  -3   2  11 1792.25   13.71
  -3   2  13   36.75    2.35
   3  -2 -13   39.58    2.81
   3  -2  13   37.15    2.99
  -2  -3  13   35.73    2.82
   3  -2 -15   86.46    4.07
   3  -2  15   84.63    4.60
  -2  -3  15   90.22    4.36
  -2  -3 -15   83.94    2.87
  -3   2  15   79.09    3.71
   3  -2 -17    5.52    1.69
  -2  -3 -17    4.66    1.10
  -2  -3  17    5.63    1.81
  -3   2  17    4.60    1.69
   3  -2  17    7.59    2.22
  -2  -3  19   24.26    2.76
   3  -2 -19   28.07    2.74
  -2  -3 -19   23.37    1.72
  -3   2  19   25.81    2.62
   3  -2  19   25.79    3.11
  -2  -3 -21    3.25    0.95
   3  -2 -21    4.04    1.67
  -2  -3  21    2.50    1.54
  -3   2  21    1.58    1.38
   3  -2  21    4.19    1.86
  -2  -3  23    6.33    2.16
   3  -2 -23    4.32    1.71
   3  -2  23    4.81    2.10
   3  -2 -25  206.98    7.32
  -2  -3  25  212.05    8.72
   3  -2  25  203.10    9.06
   3  -2 -27  390.15   10.24
  -2  -3  27  385.85   12.26
   3  -2  27  384.47   12.97
   3  -2 -29  101.24    4.69
   3  -2  29  106.49    7.40
   3  -2 -29   98.61    4.49
   2   3 -29  105.32    4.75
  -3   2 -29  111.84    4.82
  -2  -3  29  108.44    7.00
  -2  -3 -29  106.82    4.64
  -2  -3  31   19.42    3.66
   3  -2 -31   16.21    2.28
  -2  -3 -31   17.27    2.55
   3  -2 -31   14.67    2.25
  -3   2 -31   16.22    2.43
   2   3 -31   16.88    2.67
  -2  -3 -31   16.29    2.25
   2   3 -33   98.78    5.03
   3  -2  33  102.84    4.78
   3  -2 -33  104.45    5.09
  -3   2 -33  101.99    5.29
  -2  -3 -33   99.24    4.47
  -2  -3 -33   99.54    4.99
  -2  -3  33  103.89    7.55
   3  -2 -35  182.36    7.06
  -2  -3  35  183.72   10.35
  -2  -3 -35  187.90    6.86
   3  -2  35  197.55    7.31
   2   3 -35  182.24    7.11
   3  -2  35  184.89    6.66
  -3   2 -35  198.67    7.26
   2   3 -37  104.38    5.66
  -2  -3  37  108.76    8.28
   3  -2  37   99.00    5.14
  -3   2 -37  101.98    5.63
   3  -2 -37  106.29    5.44
   3  -2  37  103.40    5.66
  -2  -3 -37  106.69    5.48
   3  -2  39   21.57    2.62
   3  -2  39   23.40    3.34
   2   3 -39   22.47    3.09
   3  -2 -39   15.18    2.56
  -3   2 -39   15.38    2.59
  -2  -3 -39   18.53    2.73
   3  -2  41   72.18    5.07
  -2  -3 -41   84.20    5.33
  -3   2 -41   70.61    5.13
   3  -2  41   74.21    4.62
   3  -2 -41   73.73    4.91
   2   3 -41   73.16    5.13
  -2  -3  41   72.27    4.89
   3  -2  43    8.98    2.54
  -3   2 -43    8.66    2.44
  -2  -3  43   10.26    2.47
   2   3 -43   11.28    2.54
  -2  -3 -43    9.92    2.27
   3  -2 -43    7.18    2.22
  -3   2 -45   45.65    4.43
   2   3 -45   46.96    4.59
  -2  -3  45   46.91    4.24
  -2  -3 -45   48.64    4.44
   3  -2  45   40.73    4.32
   3  -2 -45   47.30    4.55
  -3   2 -47   18.74    3.20
   2   3  47   17.32    3.29
  -2  -3  47   16.53    2.99
   3  -2  47   19.43    3.44
   3  -2 -47   20.11    3.19
  -2  -3 -47   16.63    2.94
   2   3 -47   19.59    3.49
   2   3 -49   26.92    3.69
  -3   2 -49   24.65    3.66
   3  -2  49   20.98    3.36
   2   3  49   20.22    3.37
   3  -2 -49   29.30    3.73
  -2  -3 -49   25.50    3.57
  -2  -3  49   25.54    3.35
   3  -2  51    2.74    2.09
   2   3 -51    0.26    1.98
  -3   2 -51    4.50    2.30
   3  -2 -51    0.02    2.11
   2   3  51   -0.45    1.85
  -3   2  51   -0.48    1.90
  -2  -3 -51   -1.48    1.71
  -2  -3  51    3.47    1.99
   2   3 -53    4.67    2.45
   2   3  53    5.70    2.53
  -3   2  53    4.74    2.08
  -2  -3  53    5.21    2.16
   3  -2 -53    2.76    1.99
   3  -2  53    7.43    2.43
  -3   2 -53    4.32    2.06
  -2  -3 -53    8.14    2.38
   2   3  55    1.45    2.11
  -3   2  55    1.58    1.88
  -3   2 -55    2.19    1.80
   3  -2  55    1.22    1.97
  -2  -3 -55    3.98    1.98
  -2  -3  55    1.18    1.83
   2   3 -55    3.25    2.02
   3  -2 -55    0.45    1.77
   2   3 -57    4.91    1.94
  -2  -3 -57    4.20    1.90
  -3   2  57    3.78    2.06
  -3   2 -57    4.15    1.93
   3  -2  57    3.83    2.05
  -2  -3  57    3.12    1.93
   2   3  57    7.40    2.35
   3  -2 -57    7.17    2.20
   2   3  59    3.67    1.86
  -3   2  59    5.06    1.95
  -2  -3 -59    2.45    1.72
   2   3 -59    5.04    1.88
   3  -2 -59    4.54    1.98
  -3   2  61    1.74    1.69
  -2  -3 -61    3.80    1.72
   3  -2 -61    6.12    1.89
   2   3  61    4.20    1.93
   3  -1   0  163.00    3.41
   3  -1   2  835.20    6.75
   3  -1   2  830.74    7.00
   3  -1  -2  833.24    8.29
   3  -1  -4  322.73    5.58
  -3   1   4  316.95    2.72
   3  -1   4  335.03    5.18
   3  -1   4  333.09    3.96
   3  -1   6  180.88    2.53
  -3   1   6  184.90    2.87
  -1  -3   6  183.38    4.37
   3  -1  -6  182.99    4.50
   3  -1   6  184.96    4.47
   3  -1   8  314.50    6.32
   3  -1  -8  310.23    6.18
  -3   1   8  315.17    4.67
  -1  -3   8  322.02    6.12
  -1  -3  10   11.69    1.74
   3  -1 -10   10.45    1.69
  -3   1  10   10.83    1.42
   3  -1  10   10.80    1.89
  -1  -3  12  365.20    7.96
   3  -1 -12  376.21    7.59
   3  -1  12  373.69    8.22
  -3   1  12  367.85    6.81
  -1  -3 -14    2.48    1.01
  -1  -3  14    1.86    1.38
   3  -1 -14    1.73    1.21
  -3   1  14    2.18    1.30
   3  -1  14    2.07    1.41
  -1  -3 -16  101.17    3.40
   3  -1  16   93.29    4.91
   3  -1 -16   99.63    4.46
  -1  -3  16   95.06    4.70
  -3   1  16   86.37    4.21
  -3   1  18  223.61    6.82
  -1  -3  18  228.38    7.52
   3  -1  18  223.29    7.89
  -1  -3 -18  228.50    5.31
   3  -1 -18  219.75    6.72
   3  -1 -20   80.49    4.34
  -3   1  20   79.21    4.44
   3  -1  20   78.13    4.99
  -1  -3 -20   78.57    3.24
  -1  -3  20   80.47    4.89
  -1  -3 -22  382.56    7.09
  -1  -3  22  391.81   11.06
   3  -1  22  387.58   11.39
   3  -1 -22  388.93    9.36
  -3   1  22  377.05   10.02
   3  -1  24  114.97    6.62
   3  -1 -24  117.41    5.44
  -1  -3 -24  111.25    3.91
  -1  -3  24  113.62    6.32
  -3   1  24  118.11    5.98
   3  -1  26   42.12    4.42
  -3   1  26   41.39    3.86
  -1  -3  26   38.98    4.06
   3  -1 -26   42.54    3.42
   3  -1 -28  206.30    6.23
  -1  -3  28  187.80    8.95
   1   3 -28  188.64    6.18
   3  -1 -30   16.68    2.41
  -1  -3 -30   15.93    2.41
  -3   1 -30   12.70    2.18
  -1  -3  30   11.96    3.10
   1   3 -30   11.67    2.20
  -3   1 -32   46.41    3.60
   1   3 -32   50.25    3.75
  -1  -3 -32   45.31    3.24
  -1  -3  32   48.70    5.37
   3  -1 -32   54.41    3.79
  -1  -3 -32   49.83    3.54
  -1  -3 -34   26.00    2.87
   3  -1 -34   28.04    2.99
  -3   1 -34   24.59    2.95
  -1  -3  34   28.84    4.51
   1   3 -34   23.53    2.77
   3  -1  36    0.15    1.42
  -1  -3 -36    3.67    1.94
  -1  -3  36    4.44    2.56
  -3   1 -36    3.73    1.91
   1   3 -36    4.76    1.92
   3  -1 -36    1.50    1.69
  -1  -3 -38   51.86    4.17
   3  -1  38   49.89    4.11
   3  -1  38   52.36    3.88
   1   3 -38   54.64    4.39
  -3   1 -38   50.17    3.96
   3  -1 -38   51.77    4.08
   3  -1  40   29.81    3.18
  -1  -3  40   29.13    3.19
   3  -1 -40   32.15    3.46
  -3   1 -40   27.07    3.40
   1   3 -40   27.79    3.28
   3  -1  40   27.31    3.43
  -1  -3 -40   29.93    3.35
  -3   1 -42   25.35    3.55
   1   3 -42   27.60    3.49
   3  -1  42   23.79    3.37
   3  -1  42   29.81    3.26
  -1  -3  42   31.87    3.77
   3  -1 -42   26.05    3.28
  -1  -3 -42   30.53    3.48
  -1  -3 -44    8.34    2.56
   3  -1  44    6.71    2.54
   3  -1 -44    9.37    2.45
   1   3 -44    6.18    2.29
  -1  -3  44    7.57    2.37
  -3   1 -44    9.62    2.55
   3  -1  46   40.76    4.39
  -1  -3 -46   39.97    3.88
  -3   1 -46   38.72    4.28
   3  -1 -46   35.22    4.14
   1   3 -46   38.79    4.07
  -1  -3  46   37.40    4.02
   1   3 -48    7.56    2.47
   3  -1  48   14.43    3.09
  -1  -3  48   11.22    2.69
   1   3  48   11.96    2.77
  -3   1  48    8.96    2.56
  -3   1 -48    9.95    2.66
  -1  -3 -48    9.95    2.59
   3  -1 -48    8.47    2.54
  -1  -3  50   24.75    3.45
   3  -1  50   21.40    3.25
  -1  -3 -50   23.14    3.37
  -3   1 -50   19.78    3.15
  -3   1  50   20.84    3.33
   1   3 -50   20.30    3.26
   1   3  50   22.52    3.53
   3  -1 -50   24.36    3.59
  -1  -3  52   10.82    2.62
   3  -1 -52    8.81    2.52
   1   3  52    8.93    2.60
   3  -1  52   12.25    2.85
  -3   1  52    6.70    2.42
  -1  -3 -52    9.16    2.44
   1   3 -52    9.53    2.55
  -3   1 -52    6.50    2.28
  -3   1 -54    3.86    1.90
   3  -1 -54    0.17    2.03
   1   3 -54    7.86    2.64
  -3   1  54   -0.11    2.26
  -1  -3 -54    5.62    2.23
   1   3  54    3.87    2.16
  -1  -3  54    4.32    2.19
   3  -1  54    1.69    2.00
  -3   1 -56    0.43    1.82
  -1  -3  56    4.64    2.08
  -3   1  56    2.51    2.03
   3  -1 -56    2.61    1.97
   3  -1  56    0.57    1.85
   1   3  56    5.02    2.33
  -1  -3 -56    3.88    2.12
   1   3 -56    1.91    1.77
   1   3 -58   -2.37    1.87
   3  -1  58    1.46    1.93
   3  -1 -58    2.07    1.90
  -1  -3  58   -0.90    1.75
  -3   1 -58   -1.66    1.80
  -3   1  58   -0.51    1.77
   1   3  58    1.83    2.08
  -1  -3 -58    2.66    1.66
   3  -1 -60    2.80    1.67
  -3   1  60   -0.26    1.65
   1   3  60    0.56    1.70
  -1  -3 -60   -0.57    1.54
   3   0   1  332.51    4.67
   3   0  -1  333.72    5.11
   3   0   3    1.56    0.58
   3   0  -3    1.66    0.68
   0  -3   3    1.96    0.65
   0  -3   5   14.41    1.26
   3   0   5   13.69    0.89
  -3   0   5   13.42    0.88
   3   0  -5   14.42    1.40
   3   0   7   41.26    2.33
  -3   0   7   40.95    1.73
   0  -3   7   41.87    2.24
   3   0  -7   42.11    2.24
   3   0  -9    9.54    1.45
   0  -3   9    8.91    1.38
   3   0   9    8.48    1.43
  -3   0   9    8.06    1.10
  -3   0  11   20.49    1.97
   3   0 -11   21.80    2.28
   0  -3 -11   21.74    1.83
   3   0  11   20.75    2.42
   0  -3  11   21.49    2.32
  -3   0  13   28.67    2.29
   0  -3  13   27.73    2.65
   3   0 -13   28.86    2.47
   0  -3 -13   27.91    2.06
   3   0  13   23.72    2.65
   0  -3 -15    5.74    1.40
   3   0 -15    7.59    1.80
   0  -3  15    6.50    1.99
  -3   0  15    6.63    1.64
   3   0  15    7.79    2.03
   0  -3  17    3.63    1.66
   0  -3 -17    3.08    1.20
   3   0  17    3.47    2.13
   3   0 -17    2.15    1.43
  -3   0  17    1.79    1.46
   3   0 -19    1.74    1.47
   0  -3  19    1.50    1.55
   3   0  19    2.91    1.87
   0  -3 -19    2.42    1.26
  -3   0  19    2.33    1.25
   0  -3 -21   16.88    1.93
   3   0 -21   18.18    2.37
   3   0  21   18.45    2.88
   0  -3  21   18.01    2.75
  -3   0  21   15.92    2.41
   3   0  23    8.33    2.27
   3   0 -23    6.75    1.70
   0  -3  23    9.34    2.44
  -3   0  23    5.56    1.98
   0  -3 -23    8.06    1.57
   0  -3 -25    2.77    1.20
   0  -3  25    5.12    2.17
  -3   0  25    4.66    1.96
   3   0 -25    6.14    1.87
   0  -3  27    3.90    2.12
  -3   0  27    5.68    2.17
   0  -3  29   91.87    6.75
  -3   0 -29   80.95    4.39
   0   3 -29   79.62    4.25
   3   0 -29   84.29    4.27
   0  -3 -29   94.00    4.37
  -3   0  29   90.51    6.13
   3   0 -31   31.57    2.99
   0  -3 -31   36.67    3.14
   0  -3 -31   35.50    2.86
   0  -3  31   31.57    4.42
  -3   0 -31   31.18    2.88
   0   3 -31   28.44    3.09
  -3   0  31   33.35    4.18
  -3   0 -33    7.53    1.91
   3   0 -33    7.60    1.84
   0  -3  33    9.17    2.93
   0  -3 -33    4.66    1.78
   0  -3 -33    5.25    1.67
   0   3 -33    7.85    2.06
  -3   0 -35    1.60    1.54
   0  -3 -35    0.86    1.54
   3   0 -35    1.25    1.58
   0   3 -35    0.41    1.58
   0  -3  35    2.40    2.25
   0  -3  37    2.12    1.71
   3   0 -37   -1.30    1.70
  -3   0 -37   -4.17    1.78
   0   3 -37   -0.09    1.63
   0  -3 -37    2.15    1.69
   3   0  39   34.19    3.34
   0   3 -39   33.17    3.82
   3   0  39   35.47    3.84
  -3   0 -39   32.52    3.28
   0  -3 -39   40.59    3.77
   0  -3  39   38.79    3.85
   3   0 -39   34.83    3.73
  -3   0 -41    3.68    2.21
   3   0  41    3.44    2.06
   0  -3  41    1.16    1.85
   0   3 -41    0.08    1.70
   0  -3 -41    0.47    2.00
   3   0  41    1.03    1.61
   3   0 -41    1.17    1.76
   0  -3 -43   30.26    3.54
   3   0 -43   35.88    3.89
   0  -3  43   31.47    3.78
  -3   0 -43   30.94    3.62
   3   0  43   30.13    3.63
   0   3 -43   34.46    3.81
   0  -3  45    3.68    2.26
   3   0 -45    2.24    1.77
   3   0  45    6.52    2.31
  -3   0 -45    4.56    2.13
   0  -3 -45    5.92    2.29
   0   3 -45    4.94    2.19
   0  -3  47    1.94    1.91
   3   0 -47    2.54    2.20
  -3   0  47    0.63    1.98
   0  -3 -47    0.17    1.81
  -3   0 -47    5.59    2.39
   3   0  47    2.14    1.95
   0   3 -47    1.50    1.92
   0   3  49    3.39    2.30
   3   0  49    5.43    2.35
  -3   0 -49    5.71    2.24
   3   0 -49    7.44    2.52
   0  -3 -49    5.91    2.38
  -3   0  49    5.96    2.55
   0  -3  49    7.76    2.48
   0   3 -49    3.34    1.98
   0  -3  51    7.42    2.42
   0   3  51    9.34    2.78
   0  -3 -51    2.92    2.06
   0   3 -51    5.22    2.36
   3   0  51    7.85    2.59
  -3   0  51    6.67    2.34
  -3   0 -51    1.65    1.94
   3   0 -51    6.47    2.39
  -3   0 -53   -1.43    1.74
   0   3  53   -0.93    1.94
   0  -3 -53    0.69    1.84
   0  -3  53    4.46    2.14
   3   0  53   -0.61    1.92
   0   3 -53    4.41    2.27
   3   0 -53   -1.22    2.03
  -3   0  53    1.66    1.88
  -3   0 -55    3.05    1.90
   0   3  55    3.13    2.17
   0  -3  55    7.50    2.46
   3   0  55    5.35    2.28
   0   3 -55    3.40    1.93
  -3   0  55    3.15    1.92
   3   0 -55    5.76    2.04
   0  -3 -55    5.45    2.18
   0  -3 -57   -1.30    1.67
   3   0 -57    0.93    1.80
  -3   0 -57    1.66    1.76
   0   3 -57   -0.73    1.82
   0  -3  57   -3.76    1.95
  -3   0  57    0.32    1.72
   0   3  57   -0.45    1.69
   3   0  57    0.71    1.93
   3   0 -59    0.72    1.72
   0   3  59    0.07    1.74
   0  -3 -59   -0.78    1.75
  -3   0  59    4.06    2.12
   0   3 -59    0.79    1.65
   3   0  59   -0.74    1.75
   0   3  61    0.42    1.65
   0  -3 -61   -1.12    1.42
   3   0 -61    1.55    1.63
  -3   0  61    0.90    1.59
   3   1   0 2517.29   14.41
   1  -3   2   47.00    1.82
   3   1  -2   52.26    2.37
   1  -3   4   49.70    2.06
   3   1  -4   46.61    2.28
   1  -3   6  442.56    6.77
   3   1  -6  453.93    7.20
  -3  -1   6  457.11    5.87
   3   1  -8   13.67    1.54
  -3  -1   8   14.92    1.33
   1  -3  -8   13.71    1.37
   1  -3   8   12.98    1.57
   1  -3  10  216.21    5.66
   1  -3 -10  214.32    4.90
  -3  -1  10  211.85    5.00
   3   1 -10  219.80    5.67
   3   1 -12    7.51    1.77
   1  -3 -12    8.72    1.57
  -3  -1 -12    4.87    0.55
  -3  -1  12    8.42    1.65
   1  -3  12   11.06    1.98
   3   1 -14    3.12    1.49
  -3  -1  14    3.88    1.40
   1  -3 -14    2.66    1.26
   1  -3  14    2.11    1.57
  -3  -1  16    5.75    1.64
   1  -3 -16    7.40    1.55
   3   1 -16    6.32    1.79
   1  -3  16    5.04    2.16
  -3  -1  18   24.92    2.78
   1  -3 -18   22.80    2.29
   1  -3  18   25.45    2.94
   3   1 -18   23.34    2.56
   3   1 -20  188.37    6.41
   1  -3 -20  180.30    5.66
  -3  -1  20  195.13    7.00
   1  -3  20  196.52    7.68
   1  -3  22    9.07    2.46
  -3  -1  22    9.55    2.32
   1  -3 -22    6.49    1.72
   3   1 -22    6.86    1.78
  -3  -1  24    9.74    2.32
   1  -3  24    9.12    2.35
   1  -3 -24    9.41    1.86
  -3  -1  26   19.93    2.95
   1  -3 -26   24.01    2.40
   1  -3  26   19.57    3.20
  -3  -1  28   20.72    3.38
   3   1 -28   18.18    2.26
  -1   3 -28   19.67    2.41
   1  -3  28   18.34    3.22
   1  -3 -30  186.88    5.76
  -3  -1 -30  185.88    6.29
   3   1 -30  185.24    6.25
  -3  -1  30  196.44    9.23
   1  -3  30  187.22    9.69
  -1   3 -30  179.54    6.48
   1  -3 -30  179.69    6.17
   1  -3 -32    4.14    1.48
  -3  -1 -32    3.39    1.71
   1  -3  32    3.48    2.32
   3   1 -32    4.25    1.60
  -3  -1  32    5.05    2.25
   1  -3 -32    3.83    1.62
  -1   3 -32    2.48    1.58
   3   1 -34   26.18    2.99
  -1   3 -34   25.65    2.91
   1  -3 -34   29.46    3.02
   1  -3  34   24.56    4.23
  -3  -1 -34   24.03    2.75
   3   1 -36   34.08    3.41
  -3  -1 -36   30.42    3.15
  -1   3 -36   38.51    3.79
   1  -3 -36   32.96    3.22
   1  -3  36   36.03    3.54
   1  -3 -38   24.67    3.01
  -3  -1 -38   19.76    2.67
  -1   3 -38   18.69    2.76
   1  -3  38   20.87    2.87
   3   1 -38   19.19    2.89
  -3  -1 -40   -1.80    1.96
   1  -3 -40    0.77    1.67
   1  -3  40    1.56    1.83
   3   1  40    1.94    1.59
   3   1 -40    0.90    1.74
  -1   3 -40    0.29    1.96
   1  -3 -42   64.96    4.78
   1  -3  42   65.27    4.87
   3   1  42   69.08    4.62
  -3  -1 -42   74.75    5.07
  -1   3 -42   67.63    5.00
   3   1 -42   71.98    5.16
   3   1  42   72.17    5.39
   3   1 -44   13.82    2.90
   1  -3 -44   10.75    2.67
  -1   3 -44   16.12    2.91
  -3  -1 -44   10.62    2.26
   3   1  44   14.66    2.97
   1  -3  44   12.01    2.57
  -1   3 -46    4.39    2.18
   1  -3  46    4.01    2.06
  -3  -1  46    4.10    2.25
   3   1  46    1.69    2.28
   1  -3 -46    3.32    2.12
   3   1 -46    3.71    2.04
  -3  -1 -46    2.47    1.93
   1  -3  48   22.79    3.38
   3   1  48   17.98    3.28
  -3  -1 -48   21.80    3.41
   3   1 -48   19.98    3.39
   1  -3 -48   25.55    3.38
  -3  -1  48   22.13    3.31
  -1   3 -48   20.01    3.34
  -3  -1  50    4.59    2.38
  -3  -1 -50    6.58    2.36
   1  -3  50    5.75    2.29
   3   1  50    8.11    2.86
  -1   3  50    3.73    2.00
   3   1 -50    4.85    2.35
   1  -3 -50    5.85    2.40
  -1   3 -50    5.81    2.36
  -1   3  52   -2.26    2.22
  -1   3 -52    0.22    2.31
   3   1 -52    0.59    1.81
  -3  -1 -52   -0.64    2.11
   3   1  52   -1.26    2.33
  -3  -1  52   -1.37    2.03
   1  -3 -52   -2.45    2.06
   1  -3  52    1.09    1.94
   1  -3  54   14.24    2.70
   1  -3 -54   13.70    2.74
  -3  -1 -54   14.58    2.99
  -1   3 -54    8.94    2.48
   3   1  54   16.13    3.00
   3   1 -54   12.53    2.97
  -3  -1  54   10.05    2.38
  -1   3  54   12.27    2.79
  -3  -1 -56    2.66    1.74
   1  -3  56    6.70    2.19
   1  -3 -56    4.19    1.91
   3   1  56    4.82    2.02
   3   1 -56    5.07    2.15
  -3  -1  56    3.48    2.11
  -1   3 -56    5.23    2.36
  -1   3  56    6.81    2.56
  -3  -1 -58   -0.08    1.56
   1  -3 -58   -1.69    1.83
   3   1 -58    1.76    2.04
   3   1  58    0.07    1.77
  -1   3 -58    1.67    1.92
  -1   3  58    0.37    1.81
  -3  -1  58    1.96    1.85
  -1   3  60   11.04    2.36
   3   1 -60    6.15    2.04
   3   1  60    3.55    1.93
  -3  -1  60    7.27    1.99
   1  -3 -60    5.03    1.75
   2  -3   1  574.10    5.58
   2  -3   3  266.02    4.36
   3   2  -3  268.19    5.58
   2  -3   5   36.69    2.02
   2  -3  -5   37.36    1.97
   3   2  -5   38.75    2.30
  -3  -2   7    2.60    1.00
   3   2  -7    1.83    1.14
   2  -3  -7    1.87    0.95
   2  -3   7    2.04    1.04
   3   2  -9   16.87    1.91
   2  -3   9   16.77    1.85
  -3  -2   9   17.31    1.74
   2  -3  -9   17.73    1.71
   2  -3  11   27.08    2.33
   2  -3 -11   27.05    2.21
   3   2 -11   26.20    2.31
  -3  -2  11   26.40    2.28
   3   2 -13   12.28    1.97
   2  -3  13   13.39    2.17
  -3  -2  13   12.67    1.88
   2  -3 -13   13.91    1.89
  -3  -2  15    7.20    1.74
   2  -3  15    6.09    2.03
  -3  -2 -15    6.98    0.86
   3   2 -15    7.33    1.77
   2  -3 -15    7.95    1.74
  -3  -2  17  161.09    5.88
   2  -3 -17  169.95    5.57
   3   2 -17  157.24    5.85
   2  -3  17  173.30    6.63
  -3  -2  19  306.42    8.61
   2  -3 -19  304.06    7.67
   2  -3  19  315.32    9.66
   2  -3  21  310.53    9.88
   2  -3 -21  305.90    7.98
  -3  -2  21  318.10    9.23
   2  -3  23  160.25    7.61
   2  -3 -23  151.44    5.93
  -3  -2  23  160.95    7.12
   2  -3  25    7.45    2.31
  -3  -2  25    8.32    2.22
   2  -3 -25    9.54    1.88
  -3  -2  27  353.22   11.45
   2  -3  27  345.97   12.16
   2  -3 -27  353.89    9.36
   2  -3 -29  327.06    7.49
  -3  -2  29  303.77   11.17
   2  -3  29  304.62   12.00
  -2   3 -29  301.91    7.88
   2  -3 -29  318.65    7.85
   3   2 -29  304.78    7.80
   2  -3 -31   30.16    3.01
  -2   3 -31   33.77    3.15
   3   2 -31   30.57    2.99
  -3  -2 -31   27.75    2.74
   2  -3 -31   26.78    2.74
   2  -3  31   29.50    4.33
   2  -3  31   29.69    2.76
  -3  -2  31   29.70    3.97
   2  -3  33    8.37    1.86
  -3  -2 -33    8.68    1.85
  -3  -2  33    7.41    2.65
   2  -3 -33    8.97    2.02
   2  -3  33    9.26    3.32
   3   2 -33    9.44    1.96
   2  -3 -33    6.93    1.76
   2  -3  33    9.65    2.27
  -2   3 -33    6.68    1.87
  -3  -2 -35   21.85    2.62
   2  -3 -35   18.69    2.70
  -2   3 -35   18.74    2.90
   2  -3  35   21.39    2.51
  -3  -2  35   24.40    4.14
   2  -3  35   19.44    2.75
   3   2 -35   19.34    2.59
   2  -3 -37   20.07    2.76
   2  -3  37   21.94    2.59
   3   2 -37   23.05    2.84
  -2   3 -37   24.14    3.03
  -3  -2 -37   23.92    2.83
   2  -3  37   20.17    2.75
  -3  -2 -39    1.64    1.53
   2  -3  39    0.89    1.67
   2  -3 -39   -1.03    1.93
  -2   3 -39    3.00    2.14
   3   2 -39    4.77    2.11
  -3  -2 -41   55.57    4.37
   3   2 -41   59.38    4.72
   2  -3  41   45.87    4.17
  -2   3 -41   50.28    4.29
   2  -3 -41   57.99    4.43
   2  -3 -43   -3.12    2.17
   3   2 -43   -0.40    1.97
  -3  -2 -43   -1.51    1.93
   3   2  43    0.38    1.87
  -2   3 -43    0.73    1.84
   2  -3  43   -1.91    2.04
   3   2  45    3.58    2.07
   2  -3  45    6.85    2.60
   2  -3 -45    3.64    2.11
  -2   3 -45    2.88    2.24
   3   2 -45    6.97    2.18
  -3  -2 -45    6.13    2.29
  -3  -2  45    4.70    2.07
  -3  -2 -47   33.95    3.84
   3   2  47   33.87    4.03
  -3  -2  47   35.05    3.87
   3   2 -47   34.40    3.86
  -2   3 -47   35.94    4.18
   2  -3  47   32.14    3.96
   2  -3 -47   31.38    3.87
   2  -3  49    3.44    2.28
  -3  -2 -49    4.63    2.44
  -2   3 -49    5.62    2.43
   3   2 -49    5.20    2.31
  -3  -2  49    8.66    2.80
   2  -3 -49    3.13    2.20
   3   2  49   -0.03    2.26
   3   2  51    0.81    2.02
  -3  -2  51   -1.82    2.05
   3   2 -51    3.37    2.18
   2  -3 -51   -0.16    1.78
  -2   3 -51    2.40    2.07
  -2   3  51    3.30    2.36
   2  -3  51   -2.57    2.35
  -3  -2 -51    0.79    1.73
  -2   3 -53   12.35    2.61
   3   2  53    9.61    2.54
   3   2 -53   12.40    2.77
  -3  -2 -53   12.74    2.77
   2  -3  53   11.09    2.60
  -3  -2  53   13.43    2.71
   2  -3 -53   10.87    2.56
  -2   3  53   10.52    2.67
   2  -3 -55    9.50    2.65
   3   2 -55    6.09    2.33
  -2   3  55    6.68    2.10
   2  -3  55   11.05    2.58
  -3  -2 -55    7.02    2.18
  -2   3 -55    6.15    2.42
  -3  -2  55    8.76    2.40
   3   2  55    9.44    2.54
  -3  -2  57    4.88    2.10
   2  -3  57   -0.85    1.76
  -2   3 -57    5.20    2.16
   2  -3 -57    4.33    1.95
   3   2  57    2.74    2.06
  -2   3  57    4.31    1.93
  -3  -2 -57    5.57    2.10
   3   2 -57    5.03    2.02
  -2   3  59    0.35    1.65
   3   2  59   -0.74    1.92
   2  -3 -59    3.33    1.81
   3   2 -59    1.62    1.63
  -3  -2 -59    2.37    1.73
  -3  -2  59   -0.92    1.68
   3   2 -61    6.03    2.00
   2  -3 -61    2.98    1.76
  -2   3  61    3.69    2.02
   3   2  61    3.01    1.94
   3  -3   0    7.39    0.96
   3  -3   0    8.32    0.68
   3  -3   2   72.05    2.23
   3  -3   2   70.40    2.40
   3  -3  -2   71.62    2.73
   3  -3  -2   72.37    1.37
   3  -3   4  199.82    4.23
   3  -3  -4  194.13    4.69
   3  -3   6  349.49    6.19
  -3  -3   6  345.75    6.27
   3  -3  -6  355.02    6.52
   3  -3   8   47.96    2.72
   3  -3  -8   45.55    2.65
  -3  -3   8   46.86    2.61
  -3  -3  10   11.97    1.93
   3  -3  10   12.74    2.18
   3  -3 -10   12.94    1.90
   3  -3  12    0.95    0.39
   3  -3 -12    2.11    1.32
  -3  -3  12    1.77    1.32
   3  -3  12    1.87    1.51
  -3  -3  14   23.32    2.54
   3  -3  14   26.21    2.69
   3  -3 -14   23.67    2.46
   3  -3  16  112.87    5.39
  -3  -3  16  109.98    4.98
  -3  -3 -16  102.70    2.99
   3  -3 -16  113.99    4.83
   3  -3 -18    4.46    1.67
   3  -3  18    4.92    1.88
  -3  -3 -18    3.77    0.93
  -3  -3  18    5.28    1.71
  -3  -3 -20    5.51    0.96
   3  -3  20    8.99    2.29
  -3  -3  20    4.50    1.53
   3  -3 -20    7.14    1.75
  -3  -3  22   -0.22    1.51
   3  -3  22    0.89    1.83
   3  -3 -22    0.57    1.38
   3  -3  24    7.78    2.63
   3  -3 -24    6.98    2.01
  -3  -3  24   10.19    2.52
   3  -3  26   25.14    3.87
  -3  -3  26   27.06    3.60
   3  -3 -26   25.40    3.12
   3   3 -28   26.63    2.87
   3  -3 -28   23.28    2.64
   3  -3 -28   21.86    3.10
   3  -3  28   25.08    4.10
  -3  -3  28   24.98    3.64
  -3   3 -28   22.75    2.70
   3  -3 -30  229.34    6.69
  -3   3 -30  211.92    7.17
   3  -3  30  218.19    6.48
  -3  -3 -30  225.01    6.86
  -3  -3  30  232.22   10.25
   3   3 -30  212.67    7.09
   3  -3 -30  235.06    7.00
   3  -3  30  217.85    7.11
   3  -3  30  228.20   10.79
   3   3 -32   12.68    2.10
   3  -3  32    7.46    1.95
   3  -3  32   10.65    3.06
   3  -3  32   15.35    2.53
   3  -3 -32   13.34    2.17
  -3  -3 -32   11.96    1.99
  -3  -3  32    9.00    2.80
   3  -3 -32   11.47    1.96
  -3   3 -32   12.93    2.53
   3  -3  34   37.43    3.27
   3  -3 -34   45.97    3.67
   3   3 -34   45.12    3.67
  -3   3 -34   36.12    3.67
   3  -3  34   45.82    3.81
  -3  -3  34   42.08    5.12
  -3  -3 -34   39.67    3.34
   3  -3  36   18.48    2.67
  -3  -3  36   19.87    3.97
   3   3 -36   22.25    2.92
   3  -3  36   21.41    3.02
  -3  -3 -36   18.84    2.67
  -3   3 -36   19.99    2.77
   3  -3 -36   23.70    2.98
  -3  -3 -38   10.81    2.28
   3   3 -38   12.06    2.32
   3  -3  38   13.78    2.58
  -3   3 -38   12.38    2.53
   3  -3 -38   10.37    2.37
   3  -3  38    8.92    2.08
  -3  -3 -40    6.97    2.16
   3   3 -40    6.49    2.18
   3  -3  40    8.18    2.03
  -3   3 -40    7.34    2.41
   3  -3  40    6.98    2.31
   3  -3 -40    7.61    2.36
  -3   3 -42   13.89    2.79
  -3  -3 -42   16.42    2.86
  -3  -3  42   21.65    3.10
   3  -3  42   15.71    2.80
   3   3 -42   15.04    2.79
   3  -3 -42   17.52    2.88
  -3  -3 -44   14.75    2.89
   3   3 -44   17.12    2.95
  -3  -3  44   14.77    2.85
   3  -3 -44   12.79    2.76
   3   3  44   15.18    3.14
  -3   3 -44   17.12    3.05
   3  -3  44   14.57    3.07
   3  -3  46    2.40    2.26
   3   3  46    5.21    2.46
  -3   3 -46    1.57    1.99
   3  -3 -46    0.72    1.96
  -3  -3 -46    6.29    2.26
  -3  -3  46    1.77    2.00
   3   3 -46    2.70    2.11
   3   3  48    2.05    2.16
  -3   3 -48    2.83    2.14
   3  -3 -48    0.77    1.86
  -3  -3  48    4.20    2.29
   3   3 -48    2.07    1.92
   3  -3  48   -1.15    2.20
  -3  -3 -48    3.11    2.08
  -3   3 -50    9.77    2.68
   3   3 -50    9.61    2.70
   3  -3  50    7.40    2.31
   3  -3 -50    5.20    2.24
  -3  -3 -50    4.91    2.10
  -3  -3  50    7.78    2.59
   3   3  50   11.46    2.87
   3   3 -52    2.23    2.00
   3  -3  52    2.46    2.13
  -3   3 -52    3.13    2.24
   3   3  52    3.57    2.33
  -3   3  52    2.54    2.04
   3  -3 -52   -1.60    2.07
  -3  -3 -52    0.16    1.64
  -3  -3  52    3.71    1.98
  -3  -3  54    2.08    1.92
   3   3 -54    3.87    2.04
  -3  -3 -54    0.99    1.72
  -3   3 -54    2.44    1.94
   3  -3 -54    1.86    1.93
  -3   3  54   -1.18    1.90
   3  -3  54    1.54    1.93
   3   3  54    3.36    2.15
  -3   3  56   -0.07    1.81
  -3  -3 -56    5.33    1.90
   3   3 -56    2.15    1.86
  -3   3 -56    2.02    1.71
   3  -3 -56    3.94    1.89
   3   3  56    1.39    2.02
   3  -3  56    0.00    2.04
  -3  -3  56    5.50    2.09
  -3  -3  58    0.96    1.81
   3  -3 -58    1.07    1.79
   3   3 -58   -1.60    1.85
  -3   3  58    1.07    1.74
  -3  -3 -58   -1.45    1.64
   3   3  58    1.95    1.97
  -3   3  60    4.84    1.95
   3   3  60    0.32    1.71
   3  -3 -60   -2.36    1.81
   3   3 -60    0.59    1.64
  -3  -3 -60    1.52    1.66
   4  -3  -1   73.35    2.95
   4  -3   1   67.24    2.05
   4  -3   1   70.48    2.73
   4  -3  -1   67.73    1.56
   4  -3   3  183.11    3.88
   4  -3   3  186.14    4.09
   4  -3  -3  190.30    4.81
   4  -3   5    7.46    1.22
   4  -3  -5    5.96    1.29
   4  -3   5    6.84    1.03
   4  -3  -7   71.53    3.44
   4  -3   7   76.93    2.45
   4  -3   7   73.74    3.31
  -3  -4   7   74.45    3.36
   4  -3   9 1824.60   10.33
   4  -3   9 1855.29   17.09
  -3  -4   9 1845.59   16.81
   4  -3  -9 1804.01   17.13
   4  -3 -11  304.33    7.46
  -3  -4  11  299.09    7.19
   4  -3  11  308.43    7.70
   4  -3  13   96.82    4.71
   4  -3 -13   94.86    4.42
  -3  -4  13   95.79    4.46
   4  -3  15   65.10    4.24
   4  -3 -15   69.62    4.08
  -3  -4  15   69.93    3.96
  -3  -4  17  108.09    5.24
   4  -3  17  103.81    5.52
   4  -3 -17  105.33    5.03
  -3  -4 -17  101.88    3.37
   4  -3  19  261.60    8.88
  -3  -4  19  254.28    8.29
   4  -3 -19  249.88    7.87
  -3  -4 -19  264.79    5.44
  -3  -4 -21   21.65    1.71
   4  -3 -21   21.91    2.60
  -3  -4  21   19.93    2.87
   4  -3  21   20.22    3.07
   4  -3  23  100.74    6.29
  -3  -4  23   95.33    5.63
   4  -3 -23   98.97    5.42
  -3  -4  25  124.79    6.91
   4  -3 -25  117.47    6.01
   4  -3  25  118.95    7.17
   3   4 -27  160.79    5.71
   4  -3 -27  167.59    5.60
  -3  -4  27  175.91    8.42
   4  -3 -27  181.15    7.65
   4  -3  27  168.96    8.87
   4  -3 -29   25.93    2.69
  -4   3 -29   23.24    2.63
  -3  -4 -29   23.03    2.45
   3   4 -29   23.61    2.68
   4  -3  29   24.09    2.76
   4  -3 -29   21.14    2.68
   4  -3  29   24.54    4.26
  -3  -4  29   23.89    3.75
   4  -3  29   21.20    2.44
  -3  -4 -31   30.68    2.84
   4  -3  31   31.57    4.63
  -4   3 -31   31.68    3.09
   4  -3  31   33.22    3.18
   3   4 -31   29.90    3.06
  -3  -4  31   27.32    3.97
   4  -3  31   28.55    2.74
   4  -3 -31   25.64    2.73
   4  -3 -31   30.24    2.90
   4  -3 -33   55.04    3.68
   4  -3 -33   53.76    3.73
  -3  -4 -33   44.66    3.18
  -4   3 -33   44.23    3.66
   3   4 -33   46.49    3.71
   4  -3  33   51.63    3.94
  -3  -4  33   48.17    5.39
  -3  -4 -33   48.62    3.63
   4  -3  33   46.51    3.49
   3   4 -35   57.85    4.23
  -3  -4  35   64.16    6.49
   4  -3  35   59.89    4.43
  -4   3 -35   63.53    4.36
  -3  -4 -35   59.71    3.83
   4  -3  35   54.36    3.94
   4  -3 -35   61.56    4.44
  -3  -4 -35   60.52    4.15
   4  -3 -37   34.77    3.36
  -4   3 -37   30.36    3.49
  -3  -4 -37   28.77    3.15
   4  -3  37   29.00    2.99
   3   4 -37   29.81    3.31
   4  -3  37   30.62    3.30
  -3  -4  37   30.85    4.60
   4  -3 -39   10.55    2.42
   4  -3  39   14.10    2.34
  -3  -4  39   11.32    3.44
  -3  -4 -39    8.77    2.12
  -4   3 -39    7.26    2.15
   4  -3  39    6.64    2.31
   3   4 -39    8.55    2.34
  -3  -4  39    9.53    2.17
   4  -3  41    8.57    2.25
  -3  -4  41    8.17    2.35
   4  -3 -41    8.99    2.42
  -3  -4 -41    5.56    1.96
  -4   3 -41    7.11    2.36
   4  -3  41    5.38    2.40
   3   4 -41   10.58    2.59
  -4   3 -43    5.01    2.12
   4  -3  43    3.05    1.97
   4  -3 -43    2.71    1.89
   4  -3  43    3.54    1.72
   3   4 -43    3.85    1.92
  -3  -4  43    6.05    2.14
  -3  -4 -43    2.36    1.76
  -3  -4  45    4.74    2.24
   3   4  45    5.26    2.45
  -4   3 -45    5.47    2.25
   4  -3 -45    5.61    2.28
  -3  -4 -45    4.15    2.10
   4  -3  45    0.92    1.88
   3   4 -45    4.40    2.16
   4  -3 -47    1.82    2.07
   3   4  47    1.84    2.27
  -4   3 -47    2.53    2.45
  -3  -4  47    0.62    1.85
   4  -3  47    1.69    2.26
   3   4 -47   -3.07    2.27
  -3  -4 -47    1.25    1.93
   3   4  49   -0.20    2.16
   3   4 -49    3.41    2.02
  -4   3 -49    1.99    2.27
   4  -3  49    5.21    2.34
  -3  -4  49    3.36    2.00
  -3  -4 -49    4.39    2.29
   4  -3 -49    3.98    2.16
  -3  -4  51    0.77    1.75
   3   4 -51    1.42    2.04
  -3  -4 -51    1.37    2.06
  -4   3  51    0.87    2.01
  -4   3 -51   -1.11    1.82
   4  -3 -51    2.75    1.96
   4  -3  51    3.12    2.39
   3   4  51   -0.29    1.92
   4  -3  53    2.04    1.92
   3   4 -53    4.03    2.35
  -3  -4  53    2.96    2.11
   3   4  53    1.36    2.02
  -4   3  53    2.06    1.93
  -4   3 -53    5.40    2.27
  -3  -4 -53    0.58    1.78
   4  -3 -53    1.49    1.78
  -4   3  55    4.25    2.03
   3   4  55    3.50    2.14
   4  -3  55    4.62    2.16
  -4   3 -55    6.73    2.12
   4  -3 -55    5.07    2.07
  -3  -4  55    0.69    1.83
  -3  -4 -55    4.41    1.87
   3   4 -55    7.56    2.49
   3   4  57   -2.48    2.01
   3   4 -57   -0.40    1.85
  -4   3  57    1.19    1.85
   4  -3 -57   -0.97    1.64
  -3  -4 -57    0.74    1.59
   3   4  59   -0.02    1.80
  -4   3  59    2.74    1.76
   4  -3 -59    0.89    1.83
   3   4 -59   -2.47    1.79
  -3  -4 -59    1.39    1.48
   4  -2   0   13.13    1.32
   4  -2   0   13.36    0.84
   4  -2   2  161.22    3.80
   4  -2   2  165.09    3.35
   4  -2  -2  159.88    4.31
   4  -2   4  133.64    3.56
   4  -2  -4  135.61    4.13
   4  -2   4  135.15    3.22
   4  -2   6  249.19    5.44
   4  -2   6  245.83    4.03
  -2  -4   6  257.81    5.67
   4  -2  -6  241.16    5.76
   4  -2   8  192.36    5.30
  -4   2   8  202.83    3.35
   4  -2   8  194.36    3.19
  -2  -4   8  199.12    5.28
   4  -2  -8  197.03    5.44
  -4   2  10  234.57    4.45
  -2  -4  10  230.11    6.14
   4  -2 -10  244.17    6.49
   4  -2  10  232.14    6.39
   4  -2 -12    7.82    1.80
  -2  -4  12    7.85    1.72
   4  -2  12    5.54    1.63
  -4   2  12    6.71    1.21
  -2  -4  14    1.57    1.51
  -4   2  14    1.01    1.06
   4  -2 -14    2.21    1.53
   4  -2  14    1.14    1.53
  -2  -4  16  126.31    5.44
  -2  -4 -16  116.38    3.76
   4  -2 -16  117.38    5.08
   4  -2  16  115.36    5.60
  -4   2  16  110.19    4.44
  -4   2  18   12.55    2.07
  -2  -4 -18   13.57    1.63
  -2  -4  18   13.79    2.33
   4  -2 -18   13.55    2.23
   4  -2  18   11.58    2.33
   4  -2  20   57.84    4.59
   4  -2 -20   58.15    3.96
  -2  -4 -20   58.02    2.80
  -2  -4  20   60.99    4.37
  -4   2  20   59.06    3.69
  -2  -4 -22    2.53    1.08
   4  -2 -22    2.24    1.40
   4  -2  22    4.30    1.94
  -4   2  22    3.73    1.54
  -2  -4  22    2.55    1.70
  -2  -4  24   19.18    2.96
   4  -2 -24   21.48    2.83
   4  -2  24   21.46    3.24
   4  -2  26  156.39    8.34
  -2  -4  26  159.27    8.00
   4  -2 -26  155.93    6.99
   2   4 -28    4.13    1.57
   4  -2 -28    6.23    1.99
   4  -2  28    6.61    2.54
   4  -2 -28    4.82    1.41
   4  -2 -28    3.73    1.50
  -2  -4  28    3.44    2.14
   4  -2 -30  356.98    8.82
   4  -2 -30  373.66    9.09
  -2  -4 -30  384.09    8.76
  -2  -4  30  387.82   13.47
  -4   2 -30  378.96    9.09
   4  -2  30  395.66    9.40
   2   4 -30  385.94    9.15
  -2  -4 -32   20.37    2.44
   4  -2 -32   21.90    2.51
  -4   2 -32   17.35    2.52
  -2  -4  32   16.37    3.41
  -2  -4 -32   21.16    2.68
   2   4 -32   18.44    2.48
   4  -2  32   19.88    2.70
  -2  -4  34   13.35    3.56
  -2  -4 -34   11.84    2.26
   4  -2  34   11.90    2.37
   4  -2 -34   13.86    2.64
  -4   2 -34   14.34    2.59
   4  -2  34   16.62    2.91
  -2  -4 -34   14.19    2.57
   2   4 -34   12.40    2.55
  -4   2 -36   11.62    2.75
  -2  -4 -36   13.40    2.49
   4  -2 -36   16.23    2.61
   2   4 -36   13.29    2.53
   4  -2  36   11.13    2.36
  -2  -4  36   13.03    4.02
   4  -2  36   16.36    2.77
   4  -2 -38    2.41    1.69
  -4   2 -38    1.69    1.73
  -2  -4 -38    4.54    1.98
   4  -2  38    5.57    1.87
   4  -2  38    2.12    2.01
  -2  -4  38    3.88    2.45
  -2  -4  38    1.35    1.69
   2   4 -38    1.95    1.82
  -2  -4  40   -0.43    1.62
  -4   2 -40    0.45    1.90
   4  -2  40    0.99    1.53
   2   4 -40   -0.41    1.63
   4  -2  40    1.12    1.87
  -2  -4 -40    1.39    1.66
   4  -2 -40    0.52    1.90
  -4   2 -42   24.18    3.38
   2   4 -42   25.75    3.40
  -2  -4 -42   24.61    3.19
   4  -2 -42   24.12    3.17
   4  -2  42   29.18    3.36
   4  -2  42   25.45    3.36
  -2  -4  42   23.33    3.12
  -4   2 -44    3.67    1.90
  -2  -4  44    5.46    2.25
   4  -2 -44    2.40    2.04
   4  -2  44    4.09    1.79
   4  -2  44    4.33    2.08
  -2  -4 -44    4.32    2.12
   2   4 -44    6.16    2.35
   4  -2  46    5.11    2.36
  -2  -4  46    4.71    2.32
  -2  -4 -46    0.96    1.83
  -4   2 -46    3.67    2.11
   4  -2 -46    3.43    2.03
   2   4 -46    6.03    2.62
  -2  -4  48   12.34    2.74
  -4   2 -48    6.33    2.32
   2   4  48    7.16    2.48
  -2  -4 -48    9.61    2.73
   4  -2  48   11.03    2.90
   4  -2 -48   11.46    2.81
   2   4 -48    9.29    3.01
  -2  -4  50    3.43    2.10
   2   4  50    3.45    2.33
   4  -2  50    6.87    2.42
  -2  -4 -50    4.75    2.05
  -4   2  50    1.16    2.01
   4  -2 -50    3.57    2.01
  -4   2 -50    3.78    2.05
   2   4 -50    2.29    2.03
  -2  -4  52    0.16    1.82
  -2  -4 -52    1.39    1.96
   4  -2  52    4.52    2.24
  -4   2 -52    1.90    2.11
   2   4 -52    1.24    2.01
   4  -2 -52    0.45    1.91
  -4   2  52    1.37    2.08
   2   4  52   -1.06    1.92
   4  -2  54    5.73    2.44
  -4   2 -54    4.60    2.04
   2   4  54    4.03    2.17
  -2  -4 -54    4.91    2.12
  -4   2  54    4.16    2.05
   2   4 -54    2.80    2.00
   4  -2 -54    1.11    1.89
  -2  -4  54    2.92    1.95
  -4   2  56    9.80    2.41
  -2  -4 -56    8.93    2.22
  -2  -4  56   10.80    2.21
   2   4  56   12.37    2.84
   4  -2  56   11.65    2.57
   2   4 -56    6.41    2.29
   4  -2 -56   10.24    2.76
  -4   2 -56   10.62    2.39
  -2  -4 -58    0.29    1.59
   2   4  58    4.00    2.01
   4  -2 -58    0.92    1.68
   2   4 -58    2.74    1.93
  -4   2  58    2.02    1.77
   2   4  60    0.02    1.71
  -2  -4 -60    1.41    1.52
   4  -2 -60   -1.06    1.70
  -4   2  60    0.06    1.60
   4  -1  -1   21.42    1.61
   4  -1   1   21.76    1.53
   4  -1  -3  243.21    5.24
   4  -1   3  240.91    4.31
  -4   1   5    3.81    0.47
   4  -1  -5    3.89    1.37
  -1  -4   5    3.36    0.95
   4  -1   5    3.07    0.71
   4  -1   5    3.11    0.90
  -1  -4   7  336.76    6.62
  -4   1   7  329.40    4.23
   4  -1   7  337.11    6.59
   4  -1   7  340.24    4.21
   4  -1  -7  340.12    6.89
  -1  -4   9    7.69    1.40
   4  -1   9    8.05    1.60
   4  -1  -9    7.47    1.60
  -4   1   9    7.68    1.09
  -1  -4  11   46.38    3.02
   4  -1  11   44.28    3.16
  -4   1  11   46.74    2.35
   4  -1 -11   45.59    3.02
   4  -1  13  141.54    5.54
   4  -1 -13  141.62    5.28
  -4   1  13  144.51    4.40
  -1  -4  13  140.04    5.32
   4  -1  15    9.57    2.19
  -1  -4 -15    7.35    1.41
  -1  -4  15   10.88    2.12
   4  -1 -15    9.42    1.96
  -4   1  15   11.03    1.81
  -4   1  17    8.02    1.82
  -1  -4  17    9.95    2.38
   4  -1 -17    9.93    2.17
  -1  -4 -17    8.19    1.57
   4  -1  17    9.91    2.37
  -1  -4  19    6.28    1.63
  -4   1  19    9.39    1.89
   4  -1  19    8.75    2.40
  -1  -4 -19    8.38    1.51
   4  -1 -19    8.80    1.92
   4  -1 -21   18.66    2.60
  -1  -4  21   20.09    2.88
  -4   1  21   19.61    2.51
  -1  -4 -21   20.84    1.95
   4  -1  21   19.83    2.91
  -4   1  23    2.85    1.60
  -1  -4 -23    4.71    1.25
  -1  -4  23    2.62    1.95
   4  -1  23    4.83    2.20
   4  -1 -23    4.70    1.73
   4  -1  25   73.14    5.63
   4  -1 -25   70.79    4.50
  -1  -4  25   69.22    5.28
  -4   1  25   66.42    4.70
   4  -1 -27  103.70    5.77
  -4   1  27  103.58    6.09
  -1  -4  27  107.53    6.84
  -1  -4  29   61.64    5.45
   4  -1 -29   59.99    3.61
  -4   1 -29   60.45    3.88
   1   4 -29   59.74    3.79
  -1  -4 -29   61.73    3.68
  -1  -4 -31   19.97    2.49
  -4   1 -31   15.42    2.36
  -1  -4  31   16.30    3.59
  -1  -4 -31   18.61    2.24
   1   4 -31   18.41    2.49
   4  -1 -31   16.73    2.51
   4  -1 -33   21.48    2.69
  -4   1 -33   20.23    2.78
  -1  -4 -33   23.14    2.71
  -1  -4  33   18.91    3.70
  -1  -4 -33   20.98    2.38
   1   4 -33   23.41    2.86
   4  -1  35   13.57    2.36
  -1  -4 -35   11.40    2.01
   1   4 -35   11.39    2.19
  -1  -4 -35   11.10    2.03
  -1  -4  35   13.18    3.36
   4  -1 -35   10.58    2.07
  -4   1 -35   12.56    2.54
   1   4 -37   27.69    3.23
   4  -1  37   26.74    3.35
  -1  -4 -37   24.11    3.01
   4  -1  37   26.11    2.86
  -1  -4  37   23.32    2.90
  -1  -4  37   26.59    4.70
   4  -1 -37   28.93    3.19
  -4   1 -37   27.24    3.06
   1   4 -39    1.32    1.82
   4  -1 -39    1.74    1.81
  -4   1 -39   -0.38    1.89
  -1  -4  39    1.07    1.75
   4  -1  39    2.10    1.75
   4  -1  39    5.16    2.13
  -1  -4 -39    1.83    1.58
   4  -1 -41    8.03    2.30
  -4   1 -41   10.62    2.77
  -1  -4  41   11.90    2.51
   4  -1  41    8.94    2.27
  -1  -4 -41   14.15    2.69
   1   4 -41    9.95    2.48
   4  -1  41    8.59    2.55
   4  -1  43   -0.64    2.14
   4  -1  43    4.16    1.80
   1   4 -43    2.54    2.10
  -1  -4  43    2.79    2.03
  -4   1 -43    2.61    1.76
  -1  -4 -43    2.82    1.85
   4  -1 -43    3.83    2.01
   4  -1  45    3.31    2.17
  -1  -4 -45   -0.70    1.99
   4  -1 -45    1.07    2.04
  -1  -4  45    1.64    2.07
   4  -1  45    0.21    1.56
  -4   1 -45    2.27    1.83
   1   4 -45   -0.21    2.21
  -1  -4  47    3.28    2.12
   4  -1  47    4.97    2.39
   4  -1 -47    5.53    2.47
   1   4 -47    0.40    2.00
  -4   1 -47    2.30    2.16
  -1  -4 -47    3.03    1.94
   4  -1 -49    4.12    2.27
   1   4  49    1.13    1.90
  -1  -4 -49    2.99    2.38
   1   4 -49    2.40    2.20
  -1  -4  49    4.51    2.52
  -4   1 -49    5.24    2.50
  -4   1  49    3.83    2.36
   4  -1  49    3.14    2.40
   1   4  51   -2.94    2.29
   4  -1  51    2.57    2.34
  -1  -4 -51    1.92    1.91
  -4   1  51   -0.51    1.96
   1   4 -51    0.09    1.99
  -4   1 -51   -1.15    2.10
  -1  -4  51   -0.94    1.88
   4  -1 -51   -0.39    1.86
  -1  -4 -53    6.40    2.25
  -4   1 -53    6.72    2.32
  -1  -4  53    7.42    2.37
  -4   1  53    6.53    2.24
   4  -1 -53    3.79    2.21
   1   4 -53    6.16    2.20
   4  -1  53    9.58    2.73
   1   4  53    6.74    2.60
  -1  -4  55    1.43    1.95
   1   4  55   -1.17    1.97
  -4   1  55    2.21    1.89
   1   4 -55    2.53    2.01
  -4   1 -55    2.34    1.90
   4  -1  55    0.01    1.85
   4  -1 -55    2.81    2.11
  -1  -4 -55    3.88    1.94
   1   4 -57    2.73    1.78
   4  -1  57    3.35    2.12
  -1  -4 -57    5.68    2.01
  -4   1  57   -0.98    1.76
  -1  -4  57    4.16    1.93
   4  -1 -57    5.46    2.10
   1   4  57    4.91    2.25
  -4   1 -57    3.88    1.78
  -4   1  59    4.70    2.02
   4  -1 -59    0.24    1.81
  -1  -4 -59   -0.26    1.50
   1   4  59    2.01    1.75
   1   4 -59   -1.45    1.67
   1   4  61    0.35    1.66
  -4   1  61    0.67    1.54
   4  -1 -61    2.26    1.70
  -1  -4 -61    0.48    1.51
   4   0   0   91.13    2.99
   4   0  -2    3.08    0.97
   4   0   2    2.12    0.80
   4   0   4  221.12    4.15
   0  -4   4  222.65    4.84
   4   0  -4  231.60    5.28
   4   0  -6  440.90    7.62
   0  -4   6  433.24    7.07
  -4   0   6  434.43    5.09
   4   0   6  434.43    5.31
   0  -4   8   35.28    2.44
   4   0  -8   42.60    2.73
  -4   0   8   39.95    1.88
   0  -4  10 1097.43   13.03
  -4   0  10 1083.41   10.39
   4   0  10 1073.59   13.39
   4   0 -10 1088.24   13.34
   0  -4 -12   40.56    2.42
   0  -4  12   41.16    2.95
  -4   0  12   39.66    2.46
   4   0 -12   37.15    2.86
   4   0  12   36.90    3.00
   4   0  14   79.84    4.42
   0  -4 -14   83.04    3.43
   0  -4  14   80.69    4.26
  -4   0  14   79.97    3.61
   4   0 -14   79.36    4.17
   4   0 -16   33.97    3.08
   0  -4 -16   31.21    2.41
   0  -4  16   28.49    3.00
   4   0  16   28.52    3.07
  -4   0  16   30.93    2.64
   0  -4  18    4.83    1.92
   4   0 -18    2.75    1.58
  -4   0  18    4.26    1.58
   4   0  18    3.96    1.78
   0  -4 -18    4.12    1.34
   0  -4 -20    1.97    1.16
   0  -4  20    0.17    1.54
  -4   0  20    1.23    1.31
   4   0 -20    0.82    1.36
   0  -4 -22   55.35    3.27
  -4   0  22   54.93    4.04
   0  -4  22   56.03    4.40
   4   0 -22   54.60    3.92
   4   0 -24   32.41    3.25
  -4   0  24   29.51    3.29
   0  -4 -24   30.18    2.61
   0  -4  24   30.12    3.75
   0  -4  26   41.76    4.27
   4   0 -26   41.31    3.71
  -4   0  26   40.56    3.89
   0   4 -28  241.17    7.10
  -4   0  28  259.70    9.78
   0  -4  28  247.17   10.44
   4   0 -28  246.98    6.88
   4   0 -30   -1.19    1.44
   0  -4  30   -0.15    2.07
   0  -4 -30   -0.20    1.39
   0  -4 -30    0.92    1.43
  -4   0  30   -0.81    2.11
   0   4 -30    0.25    1.47
  -4   0 -30    1.17    1.48
   4   0 -32  111.80    5.16
   0   4 -32  115.48    5.42
   0  -4  32  116.95    8.03
   0  -4 -32  109.64    5.11
  -4   0 -32  109.87    5.16
   0  -4 -32  103.43    4.80
   0   4 -34    5.02    1.86
   0  -4  34    9.39    3.27
   0  -4 -34    6.69    1.84
   0  -4  34    5.30    1.86
  -4   0 -34    5.59    2.00
   0  -4 -34    3.76    1.50
   4   0 -34    7.54    1.86
   4   0 -36    7.92    2.14
   0   4 -36    5.33    2.04
  -4   0 -36    5.16    1.96
   0  -4  36    7.49    3.13
   0  -4 -36    7.41    2.07
   0  -4  36    6.46    2.09
  -4   0 -38    1.09    1.58
   4   0  38    3.82    1.68
   4   0 -38    2.58    2.01
   0  -4 -38    5.34    2.01
   4   0  38    0.39    1.88
   0  -4  38    2.56    1.65
   0   4 -38    0.18    1.59
   4   0  40   11.79    2.52
   0  -4 -40   12.74    2.59
   0   4 -40   10.62    2.51
   0  -4  40   12.92    2.47
   4   0  40   13.57    2.26
   4   0 -40   12.34    2.61
  -4   0 -40    8.94    2.15
   4   0  42    1.06    1.71
   0   4 -42    0.06    1.82
   0  -4 -42   -0.79    1.67
  -4   0 -42   -0.29    2.03
   4   0  42    1.37    2.13
   0  -4  42    0.15    1.82
   4   0 -42    2.15    1.85
   0   4 -44    3.33    2.07
   0  -4 -44    4.40    1.85
   4   0  44    5.00    2.22
  -4   0 -44    4.85    2.29
   0  -4  44    5.23    2.16
   4   0  44    5.03    1.75
   4   0 -44    3.89    2.24
   0   4 -46    2.90    2.08
   4   0  46    1.64    2.39
   0  -4  46    3.40    2.10
   0  -4 -46    3.38    2.04
  -4   0 -46    2.76    2.51
   4   0 -46    2.96    2.28
  -4   0 -48    3.58    2.17
   4   0  48    4.61    2.29
   0   4 -48    7.16    2.57
  -4   0  48    4.42    2.11
   4   0 -48    7.53    2.48
   0  -4  48    3.18    2.34
   0  -4 -48    5.39    2.34
  -4   0 -50    4.49    2.25
   4   0 -50    2.73    2.00
   4   0  50    2.06    2.08
  -4   0  50    2.82    2.23
   0   4  50    1.73    2.13
   0  -4 -50   -1.27    2.11
   0  -4  50   -0.25    1.95
   0   4 -50    1.13    1.92
   0   4  52   -1.80    2.09
  -4   0 -52    2.83    2.02
  -4   0  52    1.59    1.91
   4   0 -52    2.39    1.98
   0  -4 -52    1.43    1.87
   0  -4  52   -3.89    2.08
   4   0  52    1.04    2.07
   0   4 -52   -1.97    1.83
   0   4  54   -2.15    2.08
   0  -4 -54    0.30    1.89
  -4   0  54    1.20    1.92
   4   0 -54    2.25    2.24
  -4   0 -54    0.62    1.99
   4   0  54    2.53    2.05
   0   4 -54    1.48    2.01
   0  -4  54    1.20    2.01
   0   4 -56    1.09    1.83
   0   4  56    2.33    2.01
  -4   0  56    0.21    1.80
   0  -4 -56    0.71    1.69
   4   0  56   -1.62    2.00
   4   0 -56   -0.50    1.93
   0  -4  56    1.09    1.69
  -4   0 -56   -1.32    1.81
   0   4  58    0.60    1.86
   4   0 -58    4.78    2.14
  -4   0  58   -0.49    1.64
   0   4 -58    0.81    1.77
   4   0  58    0.32    1.81
   0  -4 -58    1.99    1.74
   4   0 -60    6.43    2.18
   0   4  60    6.34    2.01
   0  -4 -60    9.45    2.04
  -4   0  60    6.22    2.12
   4   1  -1  602.15    8.33
   4   1   1  591.37    7.93
   4   1   3    1.99    0.90
   1  -4   3    2.92    0.77
   4   1  -3    2.72    0.96
   4   1  -5  143.47    4.39
   1  -4   5  145.78    3.89
  -4  -1   7   27.55    1.74
   1  -4   7   27.08    2.06
   4   1  -7   26.80    2.12
   4   1  -9  110.78    4.48
   1  -4   9  105.37    4.21
  -4  -1   9  107.74    3.41
   1  -4 -11  273.06    6.01
   1  -4  11  261.70    6.81
  -4  -1  11  260.99    5.86
   4   1 -11  254.81    6.81
   1  -4 -13   15.55    1.92
   4   1 -13   16.81    2.33
   1  -4  13   18.56    2.64
  -4  -1  13   15.54    2.04
  -4  -1  15  192.57    5.71
   4   1 -15  186.40    6.27
   1  -4  15  194.19    6.66
   1  -4 -15  191.08    5.49
   1  -4 -17  132.99    4.76
   4   1 -17  130.96    5.47
   1  -4  17  132.02    5.82
  -4  -1  17  131.16    5.17
   1  -4  19  200.42    7.63
   1  -4 -19  202.19    6.06
   4   1 -19  201.12    7.00
  -4  -1  19  209.45    6.91
  -4  -1  21   88.32    4.88
   1  -4 -21   79.84    4.05
   1  -4  21   81.66    5.16
   4   1 -21   82.63    4.73
   1  -4  23  412.88   12.05
  -4  -1  23  411.26   10.84
   4   1 -23  398.85   10.33
   1  -4 -23  392.30    9.04
   1  -4 -25  256.09    7.54
   1  -4  25  257.07   10.02
  -4  -1  25  260.77    9.15
   1  -4  27   80.40    5.96
  -4  -1  27   78.73    5.50
  -1   4 -29    5.35    1.86
   1  -4 -29    4.78    1.69
  -4  -1  29    6.25    2.19
   4   1 -29    7.87    1.88
   1  -4  29    7.80    3.05
   1  -4 -29    6.29    1.89
   1  -4  31   17.00    2.42
   1  -4 -31   21.26    2.53
  -1   4 -31   18.21    2.33
  -4  -1  31   15.10    3.06
   1  -4  31   15.15    3.31
   4   1 -31   17.27    2.41
  -4  -1 -31   14.88    2.26
   1  -4 -31   14.38    2.11
   1  -4  33   54.94    3.85
   4   1 -33   52.37    3.81
  -4  -1 -33   47.33    3.73
  -1   4 -33   54.92    3.93
  -4  -1  33   59.79    5.60
   1  -4 -33   52.08    3.78
   1  -4 -33   52.11    3.47
   1  -4  33   53.19    5.70
   1  -4 -35   28.99    3.01
  -4  -1 -35   24.22    2.85
   4   1 -35   30.92    3.29
  -1   4 -35   26.06    3.01
   1  -4  35   30.04    3.27
   1  -4 -35   28.36    2.74
   1  -4  35   29.79    4.71
   1  -4  37   72.33    4.81
   4   1 -37   75.62    5.03
  -4  -1 -37   77.62    4.73
   1  -4 -37   76.12    4.94
   1  -4  37   77.31    7.42
  -1   4 -37   75.44    5.13
   4   1 -39    0.40    1.66
  -1   4 -39    0.14    1.71
   4   1  39    0.52    1.89
   1  -4  39   -1.78    1.87
  -4  -1 -39    0.02    1.62
   1  -4 -39    1.87    1.69
   4   1  41    2.89    2.03
  -1   4 -41    3.69    2.21
   4   1 -41    4.79    2.57
  -4  -1 -41    2.41    1.72
   1  -4 -41    3.86    1.99
   4   1  41    3.06    1.84
   1  -4  41    5.71    2.30
   4   1 -43   -0.06    1.95
   1  -4 -43   -0.09    1.65
   4   1  43    0.11    1.57
  -4  -1 -43   -0.31    1.80
   4   1  43    1.23    1.85
  -1   4 -43   -0.59    1.96
   1  -4  43    1.81    1.87
   4   1  45   14.14    2.97
   1  -4  45   17.37    3.01
   4   1  45   14.59    2.57
   4   1 -45   18.18    3.04
   1  -4 -45   21.28    3.16
  -1   4 -45   19.75    3.27
  -4  -1 -45   14.09    2.61
  -4  -1 -47   11.21    2.71
   1  -4  47   13.76    2.91
  -4  -1  47   10.82    2.58
   4   1 -47   17.26    3.15
   1  -4 -47    8.08    2.46
  -1   4 -47   14.14    2.93
   4   1  47   10.67    2.73
  -4  -1 -49   10.56    2.65
   1  -4 -49   13.21    2.64
  -4  -1  49   13.58    2.97
  -1   4 -49   10.76    2.81
   1  -4  49   14.12    2.85
   4   1  49   10.75    2.79
   4   1 -49   14.28    2.95
   1  -4  51    8.73    2.52
  -1   4  51    3.74    2.22
   4   1  51    9.25    2.75
  -1   4 -51   10.32    2.77
  -4  -1  51    7.17    2.19
   4   1 -51    8.07    2.49
   1  -4 -51    7.47    2.46
  -4  -1 -51    7.11    2.49
  -1   4  53    2.32    1.97
   4   1 -53    3.40    2.29
   4   1  53    1.77    2.15
   1  -4  53    1.28    1.90
  -4  -1  53    0.76    1.80
  -1   4 -53    3.13    2.08
  -4  -1 -53    1.78    1.86
   1  -4 -53   -1.98    1.95
   4   1 -55    4.10    2.11
   1  -4  55    8.37    2.30
   4   1  55    9.48    2.53
   1  -4 -55    8.49    2.53
  -1   4  55    6.98    2.26
  -1   4 -55    5.58    2.23
  -4  -1 -55    6.05    2.28
  -4  -1  55    8.47    2.52
   4   1 -57    0.05    1.78
   1  -4 -57    2.79    1.84
  -4  -1 -57   -1.99    1.65
  -4  -1  57    1.36    1.68
  -1   4 -57    0.94    1.78
   4   1  57    4.18    2.02
  -1   4  57    2.84    1.99
   1  -4 -59    1.26    1.62
  -1   4  59   -0.71    1.78
  -4  -1  59    6.92    2.08
   4   1  59    2.42    1.84
   4   1 -59    2.36    1.89
  -1   4  61    2.50    1.76
   1  -4 -61    1.62    1.50
   4   1 -61    4.68    2.02
   2  -4   0    4.34    0.71
   2  -4   2   25.11    1.49
   4   2  -2   23.12    1.97
   2  -4   4  540.49    7.19
   4   2  -4  561.36    8.99
   2  -4   6 1489.65   12.97
   4   2  -6 1483.55   14.88
   2  -4  -8  515.78    8.07
   4   2  -8  525.05    9.33
   2  -4   8  523.18    8.60
  -4  -2   8  513.38    7.67
  -4  -2  10 1399.44   13.33
   2  -4  10 1416.78   15.14
   4   2 -10 1400.19   15.86
   2  -4 -10 1405.86   13.89
   2  -4 -12   83.31    3.77
  -4  -2  12   74.78    3.56
   2  -4  12   77.16    4.02
   4   2 -12   78.64    4.13
  -4  -2  14   45.37    3.11
   4   2 -14   49.18    3.44
   2  -4 -14   45.47    3.02
   2  -4  14   45.32    3.26
   2  -4  16   86.64    4.77
   4   2 -16   79.94    4.36
   2  -4 -16   85.54    4.19
  -4  -2  16   84.24    4.28
   4   2 -18  142.71    5.92
   2  -4 -18  145.06    5.40
   2  -4  18  142.24    6.36
  -4  -2  18  140.39    5.66
   2  -4 -20   72.27    4.07
  -4  -2  20   69.86    4.28
   2  -4  20   73.67    4.88
   2  -4  22   86.39    5.60
  -4  -2  22   87.90    5.14
   2  -4 -22   89.53    4.69
   2  -4  24  401.34   12.23
  -4  -2  24  410.76   11.35
   2  -4 -24  403.54    9.88
  -4  -2  26    0.49    1.62
   2  -4  26   -0.14    1.99
   2  -4 -26    0.71    1.38
  -2   4 -28  301.06    7.86
   2  -4  28  303.32   11.83
   4   2 -28  285.77    7.37
  -4  -2  28  302.69   10.83
   2  -4 -28  290.61    7.51
   2  -4  30    9.83    2.15
   2  -4 -30    8.67    1.98
  -4  -2  30    8.57    2.66
  -2   4 -30   10.42    2.21
  -4  -2 -30    8.47    1.74
   2  -4 -30    6.87    1.78
   4   2 -30    9.54    2.13
   2  -4  30    8.39    2.77
   2  -4  32  256.22    7.82
  -4  -2 -32  254.21    7.72
  -2   4 -32  263.38    7.88
   2  -4  32  262.72   12.03
   2  -4 -32  250.36    7.72
   2  -4  32  243.66    7.20
   2  -4 -32  263.46    7.21
   4   2 -32  263.25    7.95
  -4  -2  32  268.61   11.28
   2  -4  34   32.23    3.22
   2  -4 -34   33.17    3.03
   2  -4  34   34.49    2.88
  -4  -2  34   33.54    4.54
   2  -4  34   35.59    4.89
   2  -4 -34   31.54    3.17
  -2   4 -34   31.06    3.26
  -4  -2 -34   31.85    3.03
   4   2 -34   37.66    3.31
   2  -4  36   99.93    8.21
  -2   4 -36   94.24    5.59
  -4  -2  36  100.87    7.67
   4   2 -36   99.55    5.35
   2  -4  36   96.15    5.27
   2  -4  36   91.69    4.66
  -4  -2 -36   99.26    5.19
   2  -4 -36  102.87    5.34
  -4  -2 -38   55.99    4.13
  -2   4 -38   60.69    4.64
   2  -4 -38   55.66    4.27
   2  -4  38   62.38    4.54
   4   2 -38   60.64    4.44
   2  -4  38   55.28    3.77
  -2   4 -40    2.91    1.79
  -4  -2 -40    5.49    2.04
   2  -4  40    6.55    2.25
   2  -4 -40    5.33    1.90
   4   2 -40    4.54    2.16
   4   2  42    2.67    2.30
  -4  -2 -42    0.45    1.74
   2  -4  42    0.46    1.82
   4   2  42    0.33    1.60
   2  -4 -42    0.10    1.81
   4   2 -42   -1.36    2.02
  -2   4 -42    0.70    1.89
   2  -4 -44   24.49    3.26
   4   2  44   24.35    3.73
  -4  -2 -44   27.34    3.32
  -4  -2  44   20.96    2.99
   4   2 -44   26.48    3.46
   2  -4  44   23.24    3.33
   4   2  44   29.28    3.19
  -2   4 -44   24.81    3.58
  -4  -2  46   56.37    4.61
  -2   4 -46   50.74    4.78
   4   2 -46   62.27    5.04
   2  -4 -46   58.75    4.81
  -4  -2 -46   51.39    4.53
   4   2  46   46.42    4.64
   2  -4  46   50.29    4.64
  -2   4 -48   57.98    5.00
   4   2 -48   65.12    5.16
  -4  -2  48   63.11    4.81
  -4  -2 -48   58.10    4.75
   2  -4 -48   55.34    4.89
   2  -4  48   52.04    4.64
   4   2  48   61.33    5.20
  -4  -2  50    7.77    2.43
   4   2  50    8.80    2.56
   4   2 -50   10.88    2.94
   2  -4 -50   12.54    2.72
  -2   4 -50   11.13    2.81
  -4  -2 -50    8.49    2.48
   2  -4  50   13.45    2.81
  -4  -2 -52    6.48    2.25
   2  -4  52    3.90    2.17
  -2   4  52    5.84    2.52
   4   2 -52    7.75    2.61
   4   2  52    9.29    2.77
  -2   4 -52    4.94    2.36
  -4  -2  52    5.61    1.99
   2  -4 -52    1.90    1.73
   2  -4 -54   -0.60    1.75
  -2   4  54   -1.30    1.86
  -4  -2 -54    1.50    1.71
   4   2 -54   -0.58    1.93
  -4  -2  54    2.61    2.07
   4   2  54    3.33    2.06
   2  -4  54    0.72    1.83
  -2   4 -54    2.73    2.07
  -2   4 -56    1.52    1.75
   2  -4 -56    1.80    1.80
  -4  -2  56    1.43    1.83
   2  -4  56   -0.03    2.08
   4   2 -56    2.08    1.91
   4   2  56   -0.05    1.83
  -2   4  56    2.94    2.21
  -4  -2 -56    1.94    1.78
  -4  -2  58    2.99    1.97
   4   2  58    3.04    1.88
  -2   4  58   -1.35    2.07
  -4  -2 -58    4.13    1.83
   4   2 -58    3.97    1.95
   2  -4 -58    1.41    1.68
   4   2  60   14.09    2.49
   4   2 -60   17.41    2.67
   2  -4 -60   14.03    2.47
  -2   4  60   10.30    2.29
   3  -4  -1   25.53    1.22
   3  -4   1   25.42    1.44
   3  -4   3   42.26    2.03
   3  -4  -3   39.13    2.30
   3  -4   5   88.98    3.31
   3  -4  -5   95.42    3.57
  -4  -3   7   44.35    2.55
   3  -4  -7   44.51    2.61
   3  -4   7   47.09    2.65
   3  -4   9  503.28    8.89
  -4  -3   9  474.49    8.27
   3  -4  -9  492.73    8.67
   3  -4  11  376.92    8.37
  -4  -3  11  376.18    7.72
   3  -4 -11  376.74    7.97
   3  -4  13   44.02    3.56
  -4  -3  13   46.64    3.20
   3  -4 -13   42.27    3.07
   3  -4 -15  111.46    4.81
   3  -4  15  114.95    5.33
  -4  -3  15  107.51    4.70
   3  -4 -17   12.84    2.17
  -4  -3  17   13.09    2.25
   3  -4  17   13.70    2.46
  -4  -3 -17   11.94    1.17
   3  -4 -19  150.25    5.93
   3  -4  19  160.22    7.02
  -4  -3  19  150.76    6.23
  -4  -3  21    1.81    1.39
   3  -4 -21    0.90    1.36
   3  -4  21    1.00    1.52
  -4  -3  23    8.22    2.18
   3  -4  23    5.95    1.95
   3  -4 -23    6.24    1.73
   3  -4 -25   35.40    3.34
  -4  -3  25   39.00    3.83
   3  -4  25   37.43    4.18
   4   3 -27   77.54    4.26
  -4  -3  27   83.77    5.81
   3  -4 -27   84.37    4.15
   3  -4 -27   85.95    5.22
   3  -4  27   83.51    6.24
   3  -4  29    7.54    1.62
   3  -4 -29    6.76    1.83
   3  -4  29    6.62    2.35
  -3   4 -29    6.00    1.72
  -4  -3  29    7.23    2.47
   4   3 -29    7.74    1.92
   3  -4 -29    5.76    1.62
   3  -4  31   29.46    2.95
  -3   4 -31   30.03    3.17
  -4  -3  31   26.05    3.91
   4   3 -31   27.40    2.95
   3  -4  31   25.42    2.73
   3  -4 -31   26.04    2.66
   3  -4  31   31.89    4.49
   3  -4 -31   31.29    2.85
  -4  -3 -31   27.19    2.72
   3  -4  33   10.82    2.32
   3  -4 -33   12.36    2.09
   3  -4  33    9.52    3.16
   3  -4  33   11.03    2.12
  -3   4 -33   11.61    2.45
  -4  -3  33    6.85    2.70
   4   3 -33   13.68    2.46
  -4  -3 -33   12.99    2.17
   3  -4 -33   13.24    2.19
   3  -4 -35   16.23    2.77
  -4  -3  35    9.43    3.27
   3  -4 -35   12.53    2.53
  -3   4 -35   12.86    2.74
  -4  -3 -35    9.67    2.23
   4   3 -35   10.89    2.56
   3  -4  35   13.41    2.57
   3  -4  35    9.69    2.18
   3  -4  35   12.34    3.35
  -3   4 -37   34.42    3.47
  -4  -3 -37   37.34    3.37
   3  -4  37   33.83    3.56
  -4  -3  37   31.75    4.81
   3  -4 -37   38.67    3.49
   3  -4  37   32.36    3.18
   4   3 -37   32.23    3.53
  -3   4 -39   31.34    3.52
   3  -4 -39   31.57    3.42
   3  -4  39   31.71    3.07
  -4  -3 -39   30.46    3.34
   3  -4  39   30.07    3.42
   4   3 -39   30.78    3.46
  -4  -3 -41   11.99    2.46
  -3   4 -41   12.41    2.82
   3  -4  41   12.36    2.22
   4   3 -41   11.73    2.55
   3  -4  41   11.86    2.50
   3  -4 -41   12.98    2.70
  -3   4 -43    2.40    1.84
   3  -4  43    5.90    2.42
   3  -4 -43    4.13    1.91
  -4  -3  43    4.00    1.93
   4   3  43    5.18    2.29
  -4  -3 -43    8.79    2.34
   4   3 -43    5.68    2.24
   3  -4  45   19.81    3.17
   4   3  45   25.25    3.18
   4   3 -45   23.93    3.38
  -4  -3 -45   24.50    3.13
  -4  -3  45   23.46    3.19
   4   3  45   23.21    3.62
  -3   4 -45   22.11    3.24
   3  -4 -45   23.92    3.35
   3  -4 -47   11.20    2.70
  -4  -3 -47    6.64    2.52
   4   3  47    8.38    2.85
   4   3 -47    8.10    2.60
  -4  -3  47    6.27    2.33
  -3   4 -47    7.45    2.64
   3  -4  47    8.82    2.67
  -4  -3 -49    3.55    2.29
   4   3 -49    4.52    2.28
   4   3  49    3.99    2.47
  -3   4 -49    3.86    2.43
   3  -4 -49    4.90    2.36
   3  -4  49    4.52    2.38
  -4  -3  49    0.54    1.93
  -4  -3 -51    0.41    1.92
  -4  -3  51    6.36    2.28
   4   3  51   -0.21    2.01
   4   3 -51    3.88    2.16
  -3   4 -51    1.99    1.92
   3  -4  51   -1.39    2.04
   3  -4 -51    2.17    2.04
  -3   4 -53    0.98    1.76
   4   3 -53    2.67    1.90
   3  -4  53    1.51    1.82
  -4  -3 -53   -0.08    1.73
  -4  -3  53    2.06    1.88
  -3   4  53    3.77    2.11
   3  -4 -53    0.03    1.88
   4   3  53   -0.94    2.04
   4   3  55    4.75    2.06
  -4  -3  55    4.49    2.03
  -4  -3 -55    7.98    2.32
  -3   4 -55    3.45    2.10
  -3   4  55    3.25    2.00
   4   3 -55    1.54    1.91
   3  -4 -55   -1.17    1.80
   3  -4  55    3.24    2.08
   3  -4 -57    1.46    1.74
  -3   4  57    1.85    1.99
  -4  -3 -57    0.75    1.61
   4   3  57    2.05    2.01
   4   3 -57   -0.65    1.71
   4   3  59    1.01    1.69
   4   3 -59    4.72    2.03
  -4  -3 -59   -0.86    1.59
   3  -4 -59    0.22    1.54
  -3   4  59    1.56    1.73
   4  -4   0    1.29    0.52
   4  -4   0    1.28    0.83
   4  -4   2  885.94    8.48
   4  -4   2  888.10    9.86
   4  -4  -4  245.71    5.89
   4  -4   4  237.26    4.89
   4  -4   4  236.41    4.97
   4  -4  -6  413.91    7.98
   4  -4   6  404.87    6.08
   4  -4   6  403.36    7.15
  -4  -4   8  614.63    9.87
   4  -4  -8  642.25   10.32
   4  -4   8  634.37    7.13
   4  -4   8  630.14    9.78
   4  -4  10  139.73    5.18
  -4  -4  10  131.57    4.83
   4  -4 -10  128.15    5.01
   4  -4  10  143.70    3.26
  -4  -4  12  257.69    7.01
   4  -4 -12  262.11    7.23
   4  -4  12  263.59    7.43
   4  -4 -14  558.83   10.73
  -4  -4  14  555.61   10.49
   4  -4  14  561.80   11.36
  -4  -4  16  332.25    8.67
   4  -4 -16  333.43    8.69
   4  -4  16  338.44    9.51
   4  -4 -18   83.14    4.70
   4  -4  18   79.45    5.19
  -4  -4  18   75.61    4.62
  -4  -4 -20   86.83    2.96
   4  -4 -20   85.21    4.89
   4  -4  20   89.45    5.51
  -4  -4  20   86.48    5.06
  -4  -4  22    9.58    2.00
   4  -4 -22    8.49    2.04
   4  -4  22   10.09    2.42
  -4  -4  24   94.39    5.84
   4  -4  24   93.65    6.33
   4  -4 -24   92.79    5.45
   4  -4  26   25.73    3.77
   4  -4 -26   24.58    3.29
  -4  -4  26   24.08    3.29
   4   4 -28  267.38    7.49
   4  -4  28  280.50   11.67
   4  -4 -28  268.95    6.92
   4  -4 -28  289.71    9.84
  -4   4 -28  256.59    7.60
   4  -4  28  265.13    7.43
   4  -4 -28  278.94    7.28
  -4  -4  28  287.45   10.96
  -4   4 -30    5.58    1.92
   4  -4 -30    9.80    1.94
  -4  -4  30    6.71    2.58
   4  -4  30    3.91    2.27
   4  -4  30    7.39    2.05
  -4  -4 -30    7.22    1.61
   4   4 -30    9.10    2.04
   4  -4 -30    7.72    1.93
   4  -4  30    6.80    1.72
   4  -4  32    4.65    1.57
  -4   4 -32    2.49    1.72
   4  -4 -32    1.81    1.58
  -4  -4 -32    0.82    1.38
   4   4 -32    4.00    1.47
   4  -4 -32    1.15    1.50
   4  -4  32    1.47    1.55
  -4  -4  32    1.99    1.87
   4  -4  32    1.15    2.15
   4   4 -34   78.62    4.74
  -4  -4 -34   80.43    4.49
   4  -4 -34   84.42    4.67
   4  -4 -34   75.83    4.54
   4  -4  34   83.46    4.49
  -4  -4  34   79.71    6.75
  -4   4 -34   79.49    4.75
   4  -4  34   84.04    4.89
  -4  -4  36  168.27   10.05
  -4  -4 -36  167.62    6.62
  -4   4 -36  172.53    7.10
   4   4 -36  181.12    7.15
   4  -4  36  169.34    7.09
   4  -4 -36  175.28    6.83
   4  -4  36  162.94    6.49
   4  -4  38   -0.58    1.91
   4   4 -38    1.81    1.63
  -4  -4  38    3.60    2.12
  -4   4 -38   -1.35    2.03
  -4  -4 -38   -1.10    1.75
   4  -4  38    2.02    1.58
   4  -4 -38    1.24    1.75
   4   4 -40    9.83    2.49
  -4  -4 -40   13.12    2.61
   4  -4  40   11.12    2.48
   4  -4 -40    8.85    2.17
  -4  -4  40   10.89    2.28
   4  -4  40   11.48    2.38
  -4   4 -40   11.08    2.60
   4  -4  42    3.40    2.05
   4  -4 -42    4.18    1.94
  -4   4 -42    3.54    2.15
  -4  -4  42    6.32    2.29
  -4  -4 -42    3.60    1.72
   4  -4  42    4.11    1.72
   4   4 -42    5.14    2.06
  -4   4 -44    1.52    1.96
   4   4  44    1.40    1.86
   4  -4  44    0.99    1.57
   4  -4  44    1.56    1.88
   4   4 -44    2.46    2.01
   4  -4 -44   -1.71    1.93
  -4  -4  44    2.57    1.90
  -4  -4 -44    0.32    1.69
  -4   4 -46   35.21    4.01
   4   4  46   37.10    3.58
   4  -4  46   35.24    4.05
  -4  -4 -46   34.24    3.86
   4   4  46   34.78    4.01
  -4  -4  46   39.42    3.87
   4   4 -46   39.83    4.15
   4  -4 -46   31.20    3.67
   4   4 -48   19.68    3.18
   4  -4 -48   19.21    3.22
  -4  -4  48   19.44    3.01
  -4  -4 -48   20.10    3.14
  -4   4 -48   18.03    3.11
   4  -4  48   20.74    3.36
   4   4  48   20.07    3.38
   4   4 -50   11.58    2.73
   4  -4 -50   12.28    2.62
   4   4  50   14.56    3.28
  -4  -4  50   15.66    2.79
   4  -4  50   11.50    2.95
  -4   4 -50   14.19    3.05
  -4  -4 -50   13.08    2.63
   4   4  52    5.33    2.43
  -4  -4 -52    3.56    1.90
  -4   4 -52    1.97    2.05
   4   4 -52    8.47    2.67
  -4  -4  52    4.86    2.00
   4  -4 -52    6.14    2.32
   4  -4  52    3.05    2.08
  -4   4  52    5.20    2.41
   4  -4  54   17.18    3.00
  -4  -4 -54   13.38    2.51
  -4  -4  54   15.55    2.77
   4   4 -54   16.32    3.04
  -4   4  54   13.88    2.95
   4  -4 -54   14.05    2.92
  -4   4 -54   11.89    2.66
   4   4  54   16.83    3.17
  -4  -4 -56    1.25    1.73
   4   4  56   -0.63    1.89
   4   4 -56    1.76    1.92
   4  -4 -56    1.21    1.94
  -4   4  56    3.16    1.92
  -4  -4 -58    3.09    1.76
   4   4 -58    1.35    1.64
   4   4  58    2.24    1.71
  -4   4  58    2.47    1.77
   4  -4 -58   -0.03    1.87
  -4   4  60   -3.36    1.84
   4   4  60    0.30    1.59
   4  -4 -60    2.12    1.66
   4   4 -60    1.23    1.54
   5  -4   1  139.52    4.32
   5  -4  -1  137.91    4.40
   5  -4  -1  133.89    2.49
   5  -4  -3   47.59    2.89
   5  -4   3   45.52    2.23
   5  -4   3   48.16    2.58
   5  -4  -5  271.16    6.74
   5  -4   5  271.30    5.54
   5  -4   5  270.12    5.72
   5  -4  -7  190.34    6.01
   5  -4   7  200.02    5.57
   5  -4   7  202.11    4.67
   5  -4   9   23.08    1.89
  -4  -5   9   21.64    2.64
   5  -4   9   25.01    2.64
   5  -4  -9   21.26    2.68
   5  -4  11   16.45    2.35
   5  -4  11   14.31    1.35
  -4  -5  11   10.77    1.97
   5  -4 -11   12.76    2.22
   5  -4  13  275.51    8.19
  -4  -5  13  280.82    7.79
   5  -4 -13  261.82    7.79
   5  -4  15   38.39    3.72
   5  -4 -15   34.14    3.44
  -4  -5  15   36.85    3.50
   5  -4 -17  225.83    7.79
   5  -4  17  227.32    8.11
  -4  -5  17  225.35    7.61
   5  -4 -19   83.38    5.02
  -4  -5  19   87.32    5.04
   5  -4  19   84.96    5.42
   5  -4  21   84.85    5.65
  -4  -5  21   87.26    5.40
   5  -4 -21   90.29    5.29
  -4  -5 -21   90.92    3.45
  -4  -5  23    6.88    2.40
   5  -4 -23    5.74    2.10
   5  -4  23    7.75    2.43
  -4  -5  25    6.08    2.16
   5  -4 -25    4.84    2.17
   5  -4  25    6.71    2.53
   5  -4  27   19.25    2.55
   5  -4 -27   23.89    2.55
   4   5 -27   17.12    2.48
   5  -4 -27   23.07    3.44
   5  -4  27   17.72    3.68
   5  -4 -27   20.64    2.59
  -4  -5  27   18.64    3.33
  -4  -5 -29   30.03    2.66
   5  -4  29   33.89    4.56
   5  -4 -29   31.32    3.05
   5  -4  29   33.31    3.19
   5  -4 -29   33.75    3.84
  -5   4 -29   32.80    3.24
  -4  -5  29   35.07    4.52
   5  -4 -29   34.71    3.02
   4   5 -29   36.70    3.23
   5  -4  29   37.20    3.15
   4   5 -31   16.11    2.35
   5  -4  31   17.26    2.45
   5  -4  31   17.40    3.60
   5  -4  31   14.03    2.18
  -4  -5  31   14.15    3.21
  -4  -5 -31   17.20    2.24
  -5   4 -31   14.08    2.35
   5  -4 -31   16.49    2.27
   5  -4 -31   18.33    2.55
   4   5 -33   18.23    2.71
   5  -4 -33   17.77    2.53
  -4  -5 -33   16.00    2.28
   5  -4 -33   17.80    2.33
   5  -4  33   14.33    2.38
   5  -4  33   16.54    2.61
  -5   4 -33   13.86    2.21
  -4  -5  33   19.70    3.68
   5  -4 -35   28.37    3.14
  -4  -5 -35   24.42    2.93
  -5   4 -35   25.53    3.38
   5  -4  35   28.96    3.10
  -4  -5  35   25.28    4.52
   5  -4  35   28.82    3.42
   4   5 -35   26.86    3.29
  -4  -5  37   11.28    3.60
   5  -4  37   10.64    2.02
  -4  -5  37   10.49    2.23
  -5   4 -37   10.49    2.49
  -4  -5 -37    8.88    2.07
   4   5 -37   11.21    2.57
   5  -4  37    9.44    2.34
   5  -4 -37    9.56    2.30
   5  -4 -39    7.94    2.13
  -5   4 -39    9.18    2.33
  -4  -5 -39    8.23    2.19
   5  -4  39    7.36    2.23
   5  -4  39   11.08    2.23
  -4  -5  39   10.08    2.16
  -4  -5  39   11.05    3.35
   4   5 -39   10.19    2.51
  -4  -5  41    2.50    2.42
  -5   4 -41    4.97    2.24
   5  -4  41    4.65    2.41
  -4  -5  41    3.78    2.00
  -4  -5 -41    3.45    2.09
   5  -4 -41    1.94    1.83
   5  -4  41    1.17    1.53
   4   5 -41    3.53    2.12
   5  -4  43    4.53    2.06
  -4  -5  43    1.49    1.77
   5  -4 -43    5.69    2.18
  -5   4 -43    5.58    2.39
  -4  -5 -43    0.87    1.70
   4   5 -43    5.11    2.35
   5  -4  43    2.18    2.18
   4   5 -45    1.15    1.88
  -5   4 -45    2.77    2.07
   5  -4  45   -0.29    2.01
   4   5  45    3.06    2.15
  -4  -5 -45    4.00    2.07
   5  -4  45    3.01    1.80
  -4  -5  45   -1.22    1.75
   5  -4 -45    2.61    2.05
   4   5  47   10.02    2.80
  -5   4 -47    7.83    2.39
   4   5 -47   10.34    2.63
   5  -4 -47    9.06    2.59
  -4  -5  47   11.94    2.55
   5  -4  47   12.15    2.80
  -4  -5 -47   10.17    2.67
   5  -4  47    9.14    2.39
   5  -4 -49   10.29    2.68
  -5   4 -49    4.77    2.10
  -4  -5  49    7.35    2.49
   5  -4  49    5.77    2.39
  -4  -5 -49    5.18    2.08
   4   5  49    8.43    2.70
   4   5 -49    1.47    2.02
  -4  -5  51   -0.29    1.73
  -5   4 -51    2.72    1.93
   4   5  51    2.93    2.28
   5  -4 -51   -1.63    1.92
   5  -4  51    2.07    1.84
  -4  -5 -51   -1.40    1.74
   4   5 -51    4.04    2.12
   4   5 -53    0.84    1.91
  -4  -5 -53    2.30    1.77
  -5   4  53    0.67    1.97
   5  -4 -53    4.38    2.14
   5  -4  53    4.98    2.15
   4   5  53    3.43    2.26
  -5   4  55    3.20    2.24
  -4  -5 -55    2.46    1.99
   4   5 -55    1.73    2.04
   5  -4 -55   -0.47    1.85
   4   5  55    2.29    2.01
   5  -4 -57    3.19    1.84
  -4  -5 -57    1.45    1.56
   4   5 -57    0.66    1.75
   4   5  57   -0.50    2.01
  -5   4  57   -0.40    1.67
   4   5  59   -0.32    1.69
   5  -4 -59    0.91    1.73
  -5   4  59    0.22    1.60
   4   5 -59   -0.80    1.74
   5  -3   0  277.73    5.93
   5  -3   0  274.65    3.91
   5  -3  -2    9.65    1.46
   5  -3   2   10.99    1.22
   5  -3   2   10.86    1.43
   5  -3   4   68.50    2.80
   5  -3   4   66.88    2.78
   5  -3  -4   67.01    3.36
   5  -3   6  629.16    7.76
   5  -3   6  648.79    9.13
   5  -3  -6  643.21   10.30
   5  -3   8 1772.65   16.50
   5  -3  -8 1766.36   17.68
  -3  -5   8 1756.65   17.05
   5  -3   8 1733.39   12.04
   5  -3  10    7.26    1.09
  -3  -5  10    7.27    1.79
   5  -3 -10    7.77    1.90
   5  -3  10    6.72    1.78
  -3  -5  12  285.26    7.49
   5  -3 -12  288.05    7.84
   5  -3  12  292.25    7.83
   5  -3  14   68.61    4.52
   5  -3 -14   76.09    4.61
  -3  -5  14   65.45    4.11
   5  -3  16   25.64    3.25
  -3  -5  16   26.67    3.06
   5  -3 -16   24.96    3.05
   5  -3  18  376.19   10.69
  -3  -5  18  381.96   10.03
   5  -3 -18  385.34   10.10
   5  -3 -20   79.80    4.98
   5  -3  20   77.68    5.34
  -3  -5  20   83.06    5.10
  -3  -5 -20   78.72    3.38
   5  -3  22   34.01    3.77
  -3  -5  22   37.50    3.76
  -3  -5 -22   37.98    2.41
   5  -3 -22   37.37    3.55
   5  -3  24   25.19    3.55
  -3  -5  24   29.15    3.57
   5  -3 -24   28.78    3.35
  -3  -5  26   11.33    2.57
   5  -3 -26   10.34    2.30
   5  -3  26    7.53    2.32
   5  -3 -28   45.10    3.21
   5  -3  28   46.17    5.03
   5  -3 -28   48.88    3.23
  -5   3 -28   39.14    3.19
  -3  -5  28   41.45    4.41
   5  -3 -28   50.38    4.60
   5  -3  28   44.27    3.36
   3   5 -28   43.93    3.35
  -3  -5  30    4.67    2.42
   5  -3  30    4.49    1.89
   5  -3 -30    4.13    1.58
  -3  -5 -30    2.72    1.36
   5  -3  30    5.35    1.75
   3   5 -30    2.90    1.52
   5  -3 -30    3.25    1.64
  -5   3 -30    4.67    1.78
   3   5 -32   12.38    2.29
  -3  -5  32   12.54    3.12
  -3  -5 -32   10.68    2.18
   5  -3  32   11.70    2.29
   5  -3  32   12.72    2.15
  -3  -5 -32   11.14    1.91
   5  -3 -32   10.87    2.01
   5  -3 -32   14.40    2.23
  -5   3 -32   11.26    2.23
  -3  -5 -34   47.19    3.22
  -3  -5  34   47.96    5.50
  -5   3 -34   43.22    3.71
   3   5 -34   53.33    3.88
   5  -3  34   45.18    3.56
   5  -3  34   47.28    3.99
   5  -3 -34   48.02    3.85
  -3  -5 -34   43.85    3.53
   5  -3  36    5.42    1.95
  -3  -5 -36    3.07    1.57
  -3  -5  36    5.13    1.92
  -5   3 -36    6.24    2.03
   5  -3 -36    6.05    2.00
   3   5 -36    5.59    1.98
  -3  -5  36    1.84    2.42
  -3  -5 -36    2.82    1.48
   5  -3  36    4.03    1.70
  -5   3 -38   74.02    4.87
  -3  -5 -38   71.21    4.66
   5  -3 -38   68.85    4.81
  -3  -5  38   72.31    7.08
   5  -3  38   74.25    4.59
  -3  -5  38   67.09    4.47
   5  -3  38   72.93    5.05
   3   5 -38   77.01    4.99
   5  -3  40    9.67    2.53
   5  -3  40   12.83    2.44
  -3  -5 -40   15.29    2.61
   3   5 -40   14.40    2.87
   5  -3 -40   11.91    2.55
  -5   3 -40   11.46    2.68
  -3  -5  40   12.36    2.46
  -3  -5  40    9.71    3.13
  -3  -5  42   -0.66    1.75
   3   5 -42   -2.00    1.96
   5  -3  42    3.00    2.19
  -5   3 -42    2.14    1.90
  -3  -5 -42    3.13    1.80
   5  -3 -42    1.50    1.76
   5  -3  42    2.92    1.75
   3   5 -44    9.27    2.40
  -5   3 -44    8.80    2.44
   5  -3  44    7.17    2.02
   5  -3 -44    7.71    2.35
  -3  -5 -44    8.44    2.22
  -3  -5  44    5.62    2.05
   5  -3  44    6.73    2.46
  -5   3 -46    3.63    2.18
   5  -3  46    4.57    1.91
   3   5  46    4.70    2.37
   3   5 -46    2.42    2.09
   5  -3 -46    3.96    2.21
  -3  -5  46    5.76    2.21
  -3  -5 -46    5.51    2.29
   5  -3  46    6.45    2.44
  -3  -5  48   10.40    2.56
   3   5 -48    9.10    2.69
   3   5  48   13.40    3.01
  -3  -5 -48    7.89    2.40
   5  -3  48    8.62    2.73
  -5   3 -48   11.53    2.63
   5  -3 -48    9.18    2.61
  -5   3 -50    2.97    2.13
   3   5  50    2.31    2.09
  -3  -5  50   -1.20    1.87
   3   5 -50    5.24    2.26
   5  -3 -50   -0.69    1.92
  -3  -5 -50    2.49    1.86
   5  -3  50    3.30    2.06
   5  -3  52    0.37    2.02
   3   5  52   -2.89    2.29
  -3  -5  52   -0.96    1.85
   5  -3 -52    1.00    1.97
  -5   3 -52   -1.27    2.03
   3   5 -52   -2.65    2.01
  -3  -5 -52    1.88    1.66
  -5   3  52    0.00    1.91
   3   5 -54    0.14    1.98
  -3  -5 -54    2.30    1.89
   5  -3 -54    1.15    1.79
   5  -3  54    4.18    2.11
  -3  -5  54    3.85    2.19
   3   5  54   -0.63    1.79
  -5   3  54   -2.24    2.12
   5  -3 -56    1.26    1.80
   3   5  56    0.66    1.78
   3   5 -56    0.93    1.88
  -3  -5 -56    2.62    1.80
  -5   3  56    0.53    1.77
   3   5  58    0.21    1.68
   3   5 -58    0.31    1.68
  -5   3  58    0.42    1.62
   5  -3 -58    0.15    1.55
  -3  -5 -58   -2.59    1.49
   5  -3 -60    0.12    1.56
  -5   3  60    2.06    1.54
   3   5  60    1.91    1.80
   5  -2  -1  165.17    4.73
   5  -2   1  169.10    4.47
   5  -2  -3   42.82    2.65
   5  -2   3   38.90    2.08
   5  -2   3   39.68    2.29
   5  -2  -5  157.74    4.94
   5  -2   5  154.81    3.86
   5  -2   5  161.26    4.36
   5  -2  -7   68.27    3.68
  -2  -5   7   69.37    3.41
   5  -2   7   73.28    3.40
  -5   2   7   63.29    1.55
   5  -2   7   74.73    2.58
  -2  -5   9  511.61    9.29
  -5   2   9  511.78    5.52
   5  -2  -9  523.17    9.75
   5  -2   9  507.16    5.88
   5  -2   9  518.44    9.25
   5  -2 -11   11.95    2.33
   5  -2  11    7.64    0.89
  -5   2  11    9.90    1.44
  -2  -5  11   11.80    2.29
   5  -2  11   12.79    2.25
  -2  -5  13  311.95    8.03
   5  -2  13  306.74    8.32
   5  -2 -13  308.58    8.19
  -5   2  13  291.04    5.90
   5  -2 -15  316.32    8.62
   5  -2  15  327.25    9.16
  -5   2  15  301.42    6.71
  -2  -5  15  326.78    8.66
  -2  -5  17   13.72    2.44
   5  -2 -17   12.77    2.24
   5  -2  17   11.81    2.38
  -5   2  17   12.26    1.84
  -2  -5 -17   11.75    1.55
  -2  -5  19   35.05    3.41
  -2  -5 -19   33.92    2.38
   5  -2  19   33.99    3.73
  -5   2  19   36.08    2.84
   5  -2 -19   36.04    3.47
  -2  -5  21   92.52    5.51
   5  -2 -21   96.53    5.39
  -2  -5 -21   89.72    3.80
  -5   2  21   96.48    4.72
   5  -2  21   90.65    5.85
  -2  -5  23   57.25    4.55
   5  -2  23   56.28    4.84
  -5   2  23   55.22    3.89
   5  -2 -23   59.33    4.47
  -2  -5 -23   58.93    3.13
  -2  -5  25    5.67    2.23
   5  -2  25    6.65    2.49
   5  -2 -25    5.41    2.12
   5  -2 -27    3.43    1.47
   2   5 -27    4.44    1.79
  -2  -5  27    1.22    1.91
   5  -2 -27    1.19    1.22
   5  -2  27    1.54    1.41
   5  -2 -27    3.03    1.92
   5  -2 -29   43.47    3.23
   5  -2 -29   40.85    4.11
  -2  -5 -29   38.86    3.00
   5  -2  29   38.48    3.28
  -2  -5  29   39.28    4.66
  -5   2 -29   34.37    2.87
   2   5 -29   35.97    3.24
   5  -2 -29   43.77    3.23
  -2  -5  31    7.72    2.68
  -5   2 -31    6.98    1.93
  -2  -5 -31    7.17    1.77
   2   5 -31    6.83    2.02
  -2  -5 -31    4.96    1.47
   5  -2  31    7.32    1.94
   5  -2 -31    6.46    1.71
  -5   2 -33   51.12    3.78
  -2  -5  33   54.05    5.58
   5  -2  33   54.93    3.80
  -2  -5 -33   59.46    3.54
   5  -2  33   57.98    4.05
   5  -2 -33   54.05    3.88
  -2  -5 -33   55.51    3.82
   2   5 -33   57.34    4.10
  -2  -5 -35  122.06    5.60
   5  -2  35  122.84    5.47
   5  -2  35  124.88    6.07
   5  -2 -35  136.85    5.97
  -2  -5  35  132.74    9.06
  -5   2 -35  124.83    5.83
   2   5 -35  130.58    6.07
  -2  -5 -35  125.31    5.27
  -2  -5  35  123.48    5.59
  -2  -5 -37   80.61    4.85
  -5   2 -37   74.15    5.09
  -2  -5  37   79.13    7.34
  -2  -5  37   75.65    4.64
   5  -2  37   79.88    4.64
   2   5 -37   84.41    5.13
   5  -2  37   73.78    5.09
  -2  -5 -37   76.15    4.34
   5  -2 -37   83.39    5.09
   5  -2  39    3.38    1.75
   5  -2 -39    1.79    1.69
  -2  -5  39   -1.00    2.53
  -2  -5 -39    0.71    1.52
   2   5 -39    2.53    2.00
  -5   2 -39    1.22    1.80
   5  -2  39    2.16    1.70
  -2  -5  39    3.49    1.98
   5  -2 -41   10.23    2.39
  -5   2 -41    4.91    2.14
  -2  -5 -41    3.12    1.79
  -2  -5  41    2.74    1.68
   2   5 -41    5.64    2.61
   5  -2  41    5.65    2.02
   5  -2  41    4.70    2.25
  -2  -5  43    1.09    1.83
   5  -2  43    0.93    1.87
   5  -2  43    1.56    1.56
  -2  -5 -43    2.14    1.60
   5  -2 -43   -1.51    2.02
   2   5 -43    1.65    1.97
  -5   2 -43    1.27    1.87
  -2  -5 -45   50.64    4.49
   2   5 -45   53.10    4.71
   5  -2  45   52.99    4.22
  -2  -5  45   47.76    4.21
  -5   2 -45   49.19    4.52
   5  -2 -45   55.08    4.61
   5  -2  45   50.96    4.79
   5  -2  47   43.32    3.86
  -2  -5 -47   53.75    4.52
  -2  -5  47   44.90    4.22
  -5   2 -47   45.21    4.41
   5  -2  47   48.12    4.65
   5  -2 -47   46.17    4.43
   2   5 -47   51.64    4.82
   2   5 -49   29.65    3.94
   5  -2  49   21.22    3.42
   2   5  49   22.78    3.49
  -2  -5  49   22.44    3.28
  -2  -5 -49   25.31    3.33
   5  -2 -49   23.57    3.36
  -5   2 -49   24.40    3.39
  -2  -5  51    1.60    1.94
   5  -2  51    0.03    2.09
  -5   2  51    2.63    2.07
   5  -2 -51    1.42    1.91
  -2  -5 -51   -0.15    1.87
  -5   2 -51    0.58    1.76
   2   5 -51    3.71    2.29
   2   5  51    2.67    2.26
  -5   2 -53    3.50    2.41
  -5   2  53    1.56    2.11
   2   5 -53    2.73    2.35
   5  -2 -53   -1.57    1.98
  -2  -5  53    3.15    1.96
  -2  -5 -53    0.60    1.93
   5  -2  53    1.61    2.10
   2   5  53    0.00    1.99
   5  -2 -55   -0.25    1.91
   5  -2  55   -1.22    1.82
  -5   2  55   -2.54    1.97
   2   5  55    1.54    1.95
  -2  -5  55    0.97    1.72
  -2  -5 -55    0.59    1.75
   2   5 -55   -0.36    1.86
   2   5 -57   -0.42    1.69
   5  -2 -57   -2.22    1.99
  -5   2  57    1.59    1.80
   2   5  57    2.17    1.95
  -2  -5 -57    0.67    1.56
  -5   2  59    2.92    1.78
  -2  -5 -59    1.18    1.55
   2   5  59    3.67    1.88
   5  -2 -59    7.40    2.19
   5  -1   0  113.12    3.80
   5  -1   2  107.72    3.52
   5  -1  -2  114.72    3.88
   5  -1  -4   53.75    2.95
   5  -1   4   47.85    2.27
   5  -1  -6  170.50    5.29
  -5   1   6  172.22    2.75
  -1  -5   6  184.95    5.10
   5  -1   6  176.90    3.92
   5  -1  -8   21.58    2.47
   5  -1   8   22.42    2.34
  -5   1   8   20.38    1.32
   5  -1   8   21.60    1.55
  -1  -5   8   22.10    2.26
  -5   1  10  384.34    5.66
   5  -1 -10  385.09    8.56
   5  -1  10  391.18    8.35
   5  -1 -12  529.25   10.42
  -1  -5  12  545.15   10.26
  -5   1  12  555.69    7.64
   5  -1  12  549.96   10.69
  -5   1  14  151.59    4.54
   5  -1  14  150.08    6.09
  -1  -5  14  150.84    5.81
   5  -1 -14  147.26    5.78
  -1  -5  16  334.73    9.03
   5  -1  16  316.31    9.14
  -5   1  16  320.78    7.19
   5  -1 -16  326.77    8.87
  -1  -5 -16  338.93    7.00
   5  -1 -18  153.92    6.29
  -1  -5  18  155.06    6.49
  -5   1  18  147.49    5.37
  -1  -5 -18  162.07    5.10
   5  -1  18  148.21    6.77
  -1  -5  20   59.57    4.36
   5  -1 -20   61.21    4.20
   5  -1  20   57.89    4.51
  -5   1  20   58.70    3.73
  -1  -5 -20   64.37    3.37
  -5   1  22   32.68    3.12
  -1  -5 -22   34.11    2.73
   5  -1  22   35.95    4.05
  -1  -5  22   30.31    3.47
   5  -1 -22   31.69    3.39
   5  -1 -24  122.03    6.21
  -5   1  24  120.61    5.92
  -1  -5  24  126.49    6.93
  -1  -5 -24  129.98    4.90
   5  -1 -26  167.16    7.46
  -5   1  26  167.47    7.26
  -1  -5  26  173.16    8.39
   5  -1 -28   19.35    2.31
  -5   1  28   21.69    3.01
  -1  -5  28   21.44    3.51
   5  -1 -28   22.37    3.11
   1   5 -28   21.71    2.48
  -1  -5  30   67.30    5.99
   1   5 -30   71.22    4.11
   5  -1  30   75.27    4.34
   5  -1 -30   72.07    4.11
  -1  -5 -30   69.01    3.73
  -5   1 -30   69.77    4.12
  -1  -5 -30   71.78    4.06
  -1  -5 -32   89.36    4.59
  -1  -5  32   83.74    4.48
  -1  -5  32   88.16    7.13
   5  -1  32   91.97    4.95
  -5   1 -32   87.16    4.67
   5  -1 -32   94.26    4.88
  -1  -5 -32   85.48    4.37
   1   5 -32   84.82    4.76
   1   5 -34   31.39    3.31
  -1  -5 -34   36.20    3.28
   5  -1  34   34.85    3.56
  -1  -5  34   30.78    3.05
  -1  -5 -34   33.84    3.13
  -1  -5  34   37.41    5.11
  -5   1 -34   34.88    3.26
   5  -1 -34   38.67    3.29
  -1  -5 -36   50.77    3.95
  -1  -5 -36   47.56    3.75
   5  -1 -36   45.98    3.83
  -5   1 -36   45.18    4.15
  -1  -5  36   51.14    6.13
   5  -1  36   49.39    3.78
  -1  -5  36   46.10    3.78
   5  -1  36   52.51    4.31
   1   5 -36   47.89    4.08
   1   5 -38   14.39    2.68
  -1  -5  38   12.25    2.57
  -1  -5  38   12.12    3.79
   5  -1 -38   15.18    2.77
  -1  -5 -38   18.11    2.71
  -5   1 -38   15.78    2.52
   5  -1  38   14.26    2.40
   5  -1  38   15.59    2.85
  -1  -5  40   24.23    4.77
   5  -1  40   24.54    3.05
   5  -1  40   19.91    3.35
  -5   1 -40   21.99    3.22
   1   5 -40   25.62    3.46
   5  -1 -40   23.78    3.04
  -1  -5  40   22.57    3.06
  -1  -5 -40   20.92    3.03
   1   5 -42    6.36    2.30
  -1  -5 -42    8.81    2.35
   5  -1 -42    9.26    2.47
  -1  -5  42    7.35    2.26
   5  -1  42    3.82    2.14
  -5   1 -42    7.08    2.34
   5  -1  42    5.67    1.85
   5  -1  44    4.42    1.86
   5  -1 -44    4.95    2.30
  -1  -5  44    4.41    1.97
   1   5 -44    3.99    2.18
  -5   1 -44    6.92    2.14
  -1  -5 -44    5.78    2.21
   5  -1  44    3.95    2.29
   5  -1  46   10.13    2.78
  -5   1 -46    9.19    2.73
   5  -1 -46    4.93    2.16
   1   5 -46    6.58    2.59
  -1  -5  46    9.44    2.60
   5  -1  46    8.05    2.20
  -1  -5 -46   13.93    2.87
   1   5 -48   14.63    3.14
  -1  -5  48   20.39    3.09
   5  -1 -48   12.90    2.90
  -5   1 -48   22.50    3.62
  -1  -5 -48   14.66    2.79
   5  -1  48   18.55    3.42
  -1  -5  50   11.49    2.61
   1   5 -50   15.78    3.15
   5  -1  50    9.46    2.87
  -1  -5 -50   11.81    2.71
  -5   1  50   12.02    2.83
  -5   1 -50   11.69    2.86
   1   5  50   11.01    2.81
   5  -1 -50    7.72    2.41
   5  -1 -52    0.81    1.99
  -5   1  52    1.26    1.85
   1   5 -52   -1.96    1.91
  -1  -5  52    0.07    1.87
  -1  -5 -52   -2.81    2.10
   5  -1  52    4.14    2.34
  -5   1 -52   -0.29    1.96
   1   5  52   -1.81    2.03
  -1  -5 -54   -0.32    1.83
   1   5 -54    2.36    1.95
   5  -1  54    1.34    2.01
  -5   1 -54   -0.73    1.71
   5  -1 -54    3.80    2.20
  -5   1  54    1.74    1.97
   1   5  54    1.25    1.96
  -1  -5  54    0.61    1.76
  -5   1  56    0.78    1.84
   5  -1 -56    3.34    2.14
   1   5  56    1.99    2.23
  -1  -5 -56    0.70    1.63
   1   5 -56    2.95    2.04
   5  -1  56    3.09    2.18
  -1  -5 -58    2.95    1.60
  -5   1  58    1.85    1.65
   5  -1 -58    0.96    1.81
   1   5  58    1.80    1.96
   1   5  60   13.39    2.37
  -5   1  60   13.88    2.27
  -1  -5 -60   19.19    2.60
   5  -1 -60   17.75    2.66
   5   0  -1  211.56    5.24
   5   0   1  211.85    5.02
   5   0   3   92.32    3.25
   5   0  -3   89.54    3.62
   5   0  -5   25.21    2.07
   5   0   5   24.72    1.61
   0  -5   5   27.03    1.94
  -5   0   7  756.35    7.34
   5   0   7  755.54    8.07
   0  -5   7  759.83   10.45
   5   0  -7  753.49   11.31
   0  -5   9   59.72    3.68
  -5   0   9   58.56    2.74
   5   0  -9   57.68    4.15
   5   0 -11  285.53    7.68
   0  -5  11  285.34    7.32
  -5   0  11  296.17    5.76
  -5   0  13   68.91    3.20
   0  -5  13   69.04    4.12
   5   0 -13   65.11    4.04
   5   0 -15   41.92    3.49
   0  -5 -15   40.99    2.79
  -5   0  15   43.84    2.99
   0  -5  15   45.13    3.56
  -5   0  17  100.88    4.42
   0  -5  17   96.71    5.25
   0  -5 -17   95.29    4.20
   5   0 -17   94.67    5.03
  -5   0  19   34.53    2.94
   0  -5  19   32.58    3.31
   5   0 -19   31.53    3.16
   0  -5 -19   31.15    2.56
  -5   0  21  245.08    7.66
   5   0 -21  238.35    8.19
   0  -5 -21  233.57    6.62
   0  -5  21  239.32    8.68
  -5   0  23   67.14    4.51
   5   0 -23   64.15    4.55
   0  -5 -23   69.32    3.90
   0  -5  23   61.73    4.87
   0  -5  25   43.40    4.32
  -5   0  25   43.73    3.89
   0  -5 -25   45.40    3.27
   5   0 -25   49.27    4.17
   5   0 -27   42.60    3.14
   0  -5  27   39.18    4.59
   0   5 -27   36.38    3.48
   5   0 -27   47.65    4.43
  -5   0  27   45.88    4.38
   5   0 -29   11.09    1.99
  -5   0  29    8.16    2.57
   0  -5 -29    8.88    1.60
   0  -5  29   11.46    1.99
   0  -5 -29    9.92    1.83
   0   5 -29    8.74    1.75
  -5   0 -29    7.05    1.78
   0  -5  29    4.78    2.09
   0   5 -31   35.16    3.19
   5   0 -31   33.79    3.07
  -5   0 -31   31.28    3.06
  -5   0  31   33.05    3.88
   0  -5  31   31.90    3.00
   0  -5  31   33.48    4.61
   0  -5 -31   28.55    2.75
   0  -5 -31   31.96    2.97
  -5   0 -33   11.37    2.26
   0  -5  33   13.43    3.68
   5   0 -33   11.34    2.27
   0  -5  33   10.46    2.01
   0   5 -33    8.92    2.13
   0  -5 -33   12.44    2.16
   0  -5 -33   12.60    2.20
   5   0 -35   69.94    4.65
   0  -5 -35   68.91    4.59
   5   0  35   69.25    4.57
   0  -5  35   75.86    4.63
  -5   0 -35   65.68    4.48
   0   5 -35   76.20    4.87
   0  -5  35   68.43    6.82
   0  -5 -35   69.48    4.15
  -5   0 -37    4.12    1.98
   0  -5  37    3.71    2.68
   0  -5 -37    7.06    1.98
   0  -5  37    5.91    1.95
   0  -5 -37    4.67    1.90
   5   0  37    9.17    2.63
   5   0 -37    5.03    1.98
   0   5 -37    8.42    2.30
   0   5 -39   51.71    4.27
   5   0  39   47.49    4.14
  -5   0 -39   51.53    4.26
   0  -5 -39   50.05    4.04
   0  -5  39   47.09    6.26
   5   0  39   48.44    3.87
   5   0 -39   51.63    4.27
   0  -5  39   52.30    4.13
   0  -5  41    0.88    2.02
  -5   0 -41    0.90    1.95
   5   0  41    3.63    1.89
   0  -5 -41    0.15    1.70
   5   0 -41    0.47    1.70
   5   0  41    0.64    1.96
   0   5 -41    1.51    2.01
   5   0  43   14.92    2.48
   0   5 -43   13.78    2.90
   5   0 -43   11.48    2.49
   0  -5  43   15.09    2.88
   0  -5 -43   16.41    2.62
  -5   0 -43   14.92    2.96
   5   0  43   13.17    2.89
   0   5 -45    0.70    1.88
   5   0  45    3.84    1.86
  -5   0 -45    4.33    2.18
   0  -5  45    3.12    2.03
   5   0 -45    4.28    2.53
   0  -5 -45    2.39    2.12
   5   0  45    5.85    2.52
   5   0  47   29.76    3.83
   0  -5  47   36.49    4.04
   5   0  47   35.53    3.59
   5   0 -47   29.61    3.80
   0  -5 -47   31.69    3.69
  -5   0 -47   35.06    4.08
   0   5 -47   34.19    4.24
  -5   0  49    5.10    2.55
   5   0 -49    6.70    2.65
   0  -5  49    5.20    2.01
  -5   0 -49    6.57    2.56
   0  -5 -49    3.38    1.95
   5   0  49    5.08    2.40
   0   5 -49    6.76    2.82
   0   5 -51    2.76    2.40
   0  -5  51    1.77    2.06
  -5   0 -51    5.72    2.15
   0  -5 -51    2.89    1.84
   0   5  51    2.66    2.25
   5   0 -51    3.48    1.94
  -5   0  51    7.21    2.35
   5   0  51    3.30    2.10
   0   5 -53    3.71    2.01
  -5   0 -53    3.19    1.99
   5   0 -53    3.75    2.25
   0  -5 -53   -1.27    1.91
   5   0  53    2.14    2.38
  -5   0  53    2.53    2.27
   0  -5  53    1.82    1.83
   0   5  53   -0.54    1.89
  -5   0 -55    1.70    1.88
   0  -5  55    3.19    1.86
  -5   0  55    0.12    1.81
   5   0  55    3.87    2.12
   0   5 -55    2.86    2.06
   5   0 -55    4.91    2.26
   0   5  55   -1.30    2.07
   0  -5 -55    1.11    1.68
   5   0  57    0.22    1.81
  -5   0  57    1.36    1.72
   0  -5 -57    0.46    1.51
   0   5 -57    3.63    1.87
   0   5  57   -2.01    1.78
   5   0 -57    3.91    1.97
   5   0 -59    2.82    1.81
  -5   0  59    1.62    1.83
   0  -5 -59    4.30    1.81
   0   5  59    1.16    1.67
   5   1   0  254.38    5.97
   1  -5   2  185.33    4.37
   5   1   2  181.14    4.86
   5   1  -2  195.29    5.26
   5   1   4  731.92    9.11
   1  -5   4  728.97    9.12
   5   1  -4  748.08   10.67
   5   1  -6 3053.27   22.26
   1  -5   6 3081.67   19.98
   1  -5   8 9999.00   38.24
  -5  -1   8 9955.58   31.40
   5   1  -8 9978.47   42.04
  -5  -1  10 1057.49   10.89
   1  -5  10 1079.89   13.61
   5   1 -10 1069.96   14.39
   1  -5  12 1321.49   16.27
  -5  -1  12 1312.77   13.26
   5   1 -12 1328.51   16.67
   1  -5 -12 1347.27   14.14
  -5  -1  14  116.13    4.38
   1  -5 -14  119.29    4.62
   1  -5  14  117.17    5.32
   5   1 -14  115.91    5.22
   1  -5  16  428.61   10.18
  -5  -1  16  428.59    8.73
   1  -5 -16  420.55    8.68
   5   1 -16  425.28   10.12
  -5  -1  18  168.05    5.94
   5   1 -18  163.76    6.58
   1  -5  18  170.33    6.97
   1  -5 -18  168.81    5.67
   1  -5 -20  197.78    6.42
   5   1 -20  195.06    7.39
   1  -5  20  209.65    8.02
  -5  -1  20  198.97    6.85
   1  -5  22  277.83    9.78
   5   1 -22  264.23    8.87
   1  -5 -22  268.06    7.70
  -5  -1  22  276.94    8.61
   5   1 -24  103.96    5.86
  -5  -1  24  103.29    5.69
   1  -5  24   94.87    6.32
   1  -5 -24  100.08    5.02
   1  -5  26  239.10   10.04
  -5  -1  26  239.11    9.01
   1  -5 -26  232.10    7.57
   5   1 -28   79.28    4.04
  -5  -1  28   80.50    5.68
  -1   5 -28   74.07    4.19
   1  -5 -28   82.34    4.05
   1  -5  28   75.22    5.95
  -5  -1  30   41.00    4.27
   1  -5 -30   37.97    2.78
   1  -5  30   38.17    4.71
   5   1 -30   35.62    3.09
   1  -5  30   37.73    3.10
  -1   5 -30   40.25    3.26
  -5  -1 -30   40.39    3.24
   1  -5 -30   40.09    3.09
  -1   5 -32    8.44    1.94
   1  -5 -32   11.69    2.24
   1  -5  32   11.08    3.37
   1  -5 -32    9.88    1.92
   5   1 -32    6.52    1.89
  -5  -1  32   11.21    2.78
   1  -5  32    7.34    1.89
  -5  -1 -32    9.62    1.99
   5   1 -34  207.14    7.12
  -5  -1  34  208.55   10.15
   1  -5 -34  199.99    7.11
   1  -5  34  190.58    7.09
  -1   5 -34  212.71    7.53
  -5  -1 -34  209.49    7.28
   1  -5 -34  201.62    6.57
   1  -5  34  209.37   11.29
   1  -5 -36   42.92    3.46
   1  -5  36   44.42    3.81
  -5  -1 -36   45.12    3.82
   1  -5  36   48.39    6.26
  -1   5 -36   43.41    4.19
   5   1  36   52.69    4.30
   1  -5 -36   44.25    3.76
   5   1 -36   47.91    3.87
   5   1  38    3.42    2.08
   1  -5  38    4.33    1.85
  -1   5 -38    3.59    2.14
  -5  -1 -38    1.41    1.63
   5   1 -38    3.45    1.63
   1  -5 -38   -0.50    1.69
   1  -5  38    6.29    3.27
   5   1  40   19.81    3.08
   1  -5 -40   14.13    2.52
   5   1 -40   14.51    2.48
  -1   5 -40   15.71    2.67
  -5  -1 -40   14.56    2.46
   1  -5  40   18.70    2.86
   5   1  42    0.05    1.56
   5   1 -42    0.40    1.68
  -5  -1 -42    4.12    1.92
   1  -5 -42    0.44    1.72
   5   1  42    4.18    2.13
  -1   5 -42   -0.16    1.88
   1  -5  42    3.15    1.87
  -1   5 -44   26.01    3.52
   1  -5 -44   23.61    3.20
   5   1 -44   26.80    3.48
   1  -5  44   23.24    3.33
   5   1  44   23.31    3.40
   5   1  44   25.17    3.00
  -5  -1 -44   24.46    3.39
  -5  -1 -46   12.37    2.70
   5   1  46    9.96    2.87
   1  -5 -46   13.10    2.84
   5   1 -46    8.36    2.50
   5   1  46   11.57    2.25
   1  -5  46   11.92    2.78
  -1   5 -46   11.66    2.94
   5   1 -48   26.00    3.53
   5   1  48   25.48    3.93
  -1   5 -48   26.29    3.91
  -5  -1  48   28.49    3.71
  -5  -1 -48   23.90    3.30
   1  -5 -48   21.79    3.28
   1  -5  48   28.51    3.71
   1  -5 -50    2.97    2.01
  -5  -1  50    1.70    2.20
  -1   5 -50    1.22    2.11
   5   1  50    4.53    2.40
   1  -5  50    5.71    2.43
   5   1 -50    5.14    2.49
  -5  -1 -50    2.50    2.01
  -5  -1  52   -1.11    2.02
  -5  -1 -52    1.11    1.88
   1  -5 -52    0.63    1.76
   5   1 -52    0.67    1.95
   5   1  52    1.51    2.00
  -1   5  52    1.47    2.05
   1  -5  52    2.48    2.01
  -1   5 -52    3.15    1.94
  -1   5 -54    6.05    2.39
   1  -5  54    5.56    2.21
  -5  -1 -54    0.40    1.62
  -1   5  54    5.25    2.24
   1  -5 -54    3.96    1.96
   5   1 -54    5.67    2.27
   5   1  54    3.98    2.15
  -5  -1  54    4.67    1.97
   1  -5 -56    3.14    1.74
  -5  -1 -56    0.60    1.68
  -5  -1  56   -0.36    1.91
   5   1  56    0.90    1.77
  -1   5 -56    1.61    2.02
  -1   5  56   -0.89    1.82
   5   1 -56    1.12    1.80
   1  -5 -58   13.38    2.43
   5   1 -58   16.09    2.83
   5   1  58   10.12    2.80
  -5  -1  58   13.41    2.51
  -1   5  58    9.45    2.44
   5   1 -60    3.83    1.86
  -1   5  60    3.76    1.86
   1  -5 -60    2.66    1.57
   5   2  -1  180.48    5.23
   2  -5   1  180.44    4.06
   5   2  -3   42.52    2.82
   2  -5   3   40.92    2.13
   2  -5   5  630.89    8.66
   5   2  -5  622.08   10.31
   2  -5   7   44.22    2.95
   5   2  -7   36.15    3.12
  -5  -2   7   40.88    2.72
  -5  -2   9  540.04    8.49
   2  -5  -9  554.45    9.17
   2  -5   9  544.94    9.64
   5   2  -9  563.22   10.69
   5   2 -11   82.69    4.53
   2  -5 -11   86.30    3.98
  -5  -2  11   76.88    3.54
   2  -5  11   78.25    4.26
   2  -5 -13   91.89    4.06
  -5  -2  13   90.17    4.03
   2  -5  13   96.24    4.72
   5   2 -13   92.17    4.84
  -5  -2  15   99.61    4.47
   5   2 -15   97.24    5.23
   2  -5 -15   99.41    4.51
   2  -5  15   96.72    4.98
   5   2 -17    6.74    2.08
  -5  -2  17    5.92    1.63
   2  -5  17    8.29    2.09
   2  -5 -17    6.69    1.69
   2  -5  19   34.62    3.42
   5   2 -19   30.11    3.11
  -5  -2  19   28.93    2.85
   2  -5 -19   32.35    2.85
   5   2 -21  198.25    7.55
   2  -5 -21  198.80    6.89
   2  -5  21  210.08    8.42
  -5  -2  21  197.33    7.19
  -5  -2  23   54.30    4.22
   2  -5 -23   52.43    3.99
   2  -5  23   53.84    4.76
   2  -5  25   12.83    2.81
   2  -5 -25   13.36    2.47
  -5  -2  25   12.05    2.36
  -2   5 -27  131.85    5.25
  -5  -2  27  144.21    7.45
   5   2 -27  142.55    5.18
   2  -5  27  147.84    8.36
  -2   5 -29  121.03    5.45
   5   2 -29  127.07    5.18
   2  -5  29  127.23    7.96
   2  -5 -29  132.81    4.93
   2  -5 -29  129.68    5.25
   2  -5  29  123.22    5.19
  -5  -2  29  125.57    7.22
   2  -5  31   23.54    2.49
   5   2 -31   26.11    2.89
   2  -5 -31   29.49    2.83
   2  -5  31   27.85    2.94
  -5  -2  31   28.17    3.91
  -2   5 -31   23.55    2.91
  -5  -2 -31   26.85    2.80
   2  -5  31   25.98    4.31
   2  -5 -31   34.08    2.84
   2  -5  33   34.60    4.85
   5   2 -33   44.46    3.70
   2  -5  33   37.14    3.38
   2  -5 -33   37.73    3.08
   2  -5 -33   36.64    3.15
  -5  -2  33   40.32    4.76
  -5  -2 -33   35.97    3.29
  -2   5 -33   37.87    3.51
   2  -5  33   29.72    2.96
   2  -5  35   29.58    2.85
   2  -5  35   32.31    5.20
   2  -5  35   28.50    3.04
  -2   5 -35   29.24    3.35
   2  -5 -35   26.84    3.01
   5   2 -35   29.06    3.33
  -5  -2  35   27.83    4.31
  -5  -2 -35   30.94    3.30
   2  -5 -35   28.10    3.21
   2  -5  37    3.88    1.53
   2  -5  37    0.39    2.41
   2  -5  37    7.51    2.23
   2  -5 -37    6.08    2.31
  -5  -2 -37    7.90    2.22
  -2   5 -37    6.96    2.44
   5   2 -37    7.69    2.13
   2  -5 -37    4.07    1.99
  -2   5 -39   21.80    3.15
  -5  -2 -39   28.60    3.29
   5   2  39   24.12    3.20
   2  -5  39   24.66    3.30
   2  -5 -39   23.12    3.00
   5   2 -39   23.81    3.11
  -2   5 -41    1.72    1.91
   2  -5 -41    0.05    1.83
   5   2  41    4.37    2.75
   2  -5  41   -0.26    1.72
  -5  -2 -41    0.91    1.69
   5   2 -41    0.63    1.70
   5   2  43   16.52    2.59
  -2   5 -43   12.44    2.71
   2  -5  43   15.58    2.90
  -5  -2 -43   15.42    2.81
   2  -5 -43   19.14    2.95
   5   2 -43   15.83    2.87
   5   2  43   18.77    3.21
   5   2 -45   13.57    2.82
   5   2  45   15.24    2.76
  -5  -2 -45   13.08    2.69
   2  -5 -45   13.96    2.77
  -2   5 -45   11.48    2.89
   5   2  45    7.45    2.61
  -5  -2  45   12.87    2.52
   2  -5  45   11.71    2.84
  -5  -2  47    7.76    2.47
  -2   5 -47   10.76    2.71
   5   2  47   11.30    2.97
   2  -5 -47    8.21    2.64
   5   2  47    7.34    2.04
   2  -5  47   12.43    2.84
   5   2 -47    6.17    2.47
  -5  -2 -47   11.36    2.65
  -2   5 -49   -0.22    1.94
   5   2  49    2.59    2.19
  -5  -2  49    2.44    2.17
   2  -5 -49    2.39    2.19
  -5  -2 -49    2.37    2.02
   2  -5  49    6.71    2.63
   5   2 -49    6.40    2.48
   2  -5  51    2.72    2.08
   5   2 -51    2.82    2.18
  -5  -2 -51    1.05    1.84
  -2   5 -51    2.14    1.96
   5   2  51    5.44    2.49
  -5  -2  51    4.03    2.09
   2  -5 -51    1.15    1.97
  -2   5 -53   -0.59    1.96
  -5  -2  53    1.35    1.80
   2  -5  53   -0.61    1.84
   5   2  53   -0.52    2.01
  -2   5  53   -1.96    2.12
   5   2 -53    1.44    2.13
   2  -5 -53    0.17    1.83
  -5  -2 -53    1.40    1.74
  -2   5  55    4.79    2.19
   5   2  55    2.24    2.24
   5   2 -55    1.11    1.86
  -2   5 -55    3.45    2.02
  -5  -2  55    2.85    1.97
  -5  -2 -55    0.24    1.64
   2  -5 -55    3.05    1.95
  -5  -2 -57    0.30    1.53
   5   2 -57    0.39    1.75
  -2   5  57   -0.79    1.88
   2  -5 -57   -0.78    1.85
   5   2  57    0.37    1.72
   5   2  59    1.93    1.82
   2  -5 -59    3.62    1.98
  -2   5  59    6.37    2.15
   5   2 -59    2.40    1.79
   3  -5   0  196.58    3.92
   3  -5   2  165.00    3.95
   3  -5   4  125.97    3.77
   3  -5  -6  139.55    4.71
   3  -5   6  135.96    4.42
   3  -5  -8   17.68    2.41
   3  -5   8   17.85    2.50
   5   3  -8   16.98    2.61
  -5  -3   8   19.28    2.24
   5   3 -10 1002.95   14.69
  -5  -3  10  991.01   12.34
   3  -5  10  993.31   13.30
   3  -5 -10  995.08   13.00
   5   3 -12   14.69    2.60
   3  -5  12   11.71    2.32
   3  -5 -12   11.24    2.09
  -5  -3  12   13.42    2.10
   5   3 -14  442.26   10.48
   3  -5  14  445.85   10.13
  -5  -3  14  449.30    9.10
   3  -5 -14  454.13    9.40
  -5  -3  16   45.37    3.37
   3  -5 -16   42.98    3.34
   3  -5  16   50.69    3.91
  -5  -3  18   26.24    3.00
  -5  -3 -18   21.70    1.30
   3  -5 -18   27.62    2.91
   3  -5  18   25.12    3.20
   3  -5  20  125.02    6.46
   3  -5 -20  123.58    5.65
  -5  -3  20  126.85    5.88
   3  -5  22  124.66    6.97
   3  -5 -22  119.42    5.83
  -5  -3  22  120.19    6.04
   3  -5 -24   25.96    2.91
   3  -5  24   22.77    3.34
  -5  -3  24   26.89    3.18
  -5  -3  26  138.98    7.19
   3  -5  26  136.45    7.90
   3  -5 -26  137.57    6.54
   3  -5  28   17.11    2.23
   3  -5 -28   17.91    2.72
  -3   5 -28   17.09    2.47
  -5  -3  28   19.45    3.19
   3  -5 -28   18.70    2.33
   3  -5 -28   22.94    2.61
   3  -5  28   17.60    3.51
   5   3 -28   17.34    2.25
   3  -5 -30   13.29    2.34
   5   3 -30    9.05    1.92
   3  -5  30    9.95    2.10
   3  -5  30   10.17    2.99
  -5  -3  30   13.07    2.81
   3  -5  30   12.23    2.02
   3  -5 -30   10.85    1.99
  -3   5 -30   12.82    2.35
  -5  -3 -30   10.97    2.02
  -5  -3 -32   63.52    4.03
   3  -5  32   64.31    6.46
   3  -5 -32   66.00    4.18
  -3   5 -32   62.70    4.40
   3  -5 -32   70.81    3.97
   3  -5  32   61.54    4.17
  -5  -3  32   66.23    5.99
   5   3 -32   69.87    4.26
   3  -5  32   59.23    3.89
   3  -5  34    6.89    3.26
  -3   5 -34    5.56    2.05
   5   3 -34    8.82    2.19
  -5  -3 -34    5.52    1.89
   3  -5 -34    6.53    1.89
  -5  -3  34    8.55    3.15
   3  -5  34    6.47    1.87
   3  -5  34    7.97    2.21
   3  -5 -34    8.26    2.11
   3  -5 -36    9.59    2.20
   3  -5  36   12.30    2.21
   3  -5  36   11.90    3.59
  -5  -3 -36   13.38    2.42
   3  -5 -36   11.79    2.19
   3  -5  36   10.22    2.32
  -5  -3  36   12.63    3.32
   5   3 -36   12.44    2.41
  -3   5 -36   10.82    2.33
  -3   5 -38   67.42    4.97
  -5  -3  38   68.91    6.78
   3  -5  38   69.95    4.77
  -5  -3 -38   68.05    4.57
   5   3 -38   72.71    4.87
   3  -5 -38   68.12    4.76
   3  -5  38   70.98    4.33
   3  -5 -40   -0.25    1.71
   5   3  40    0.92    1.92
  -5  -3 -40    0.32    1.72
   3  -5  40   -0.70    1.35
   3  -5  40    1.65    2.03
   5   3 -40   -0.73    1.79
  -3   5 -40    3.41    2.03
  -5  -3 -42    6.53    2.09
   3  -5  42   10.55    2.57
   3  -5 -42    4.87    2.08
   5   3 -42   10.88    2.69
   5   3  42    6.37    2.32
  -3   5 -42    7.85    2.70
  -5  -3 -44    5.82    2.25
  -3   5 -44    4.15    2.15
   3  -5 -44    6.88    2.36
   3  -5  44    2.77    1.99
  -5  -3  44    2.18    1.80
   5   3  44    1.21    1.99
   5   3  44    4.81    2.20
   5   3 -44    3.04    2.07
  -5  -3  46    0.90    1.85
  -3   5 -46   -2.08    2.21
   3  -5 -46   -1.98    2.25
   5   3  46   -2.50    2.19
   5   3 -46   -1.01    2.15
  -5  -3 -46   -0.34    1.81
   5   3  46   -0.53    1.66
   3  -5  46   -2.46    2.24
   5   3  48   -1.16    1.79
  -3   5 -48    3.05    2.25
  -5  -3 -48    1.13    2.06
   5   3  48    1.23    2.13
  -5  -3  48    1.32    2.08
   3  -5 -48    1.37    1.99
   3  -5  48    0.67    2.01
   5   3 -48    3.44    2.37
  -5  -3 -50    1.28    1.83
   5   3 -50    3.50    2.09
  -3   5 -50   -0.11    2.02
  -5  -3  50    2.38    1.98
   3  -5 -50   -0.51    1.83
   3  -5  50    0.55    2.10
   5   3  50   -1.79    1.98
  -5  -3  52   -0.20    1.71
   5   3 -52    0.27    1.78
  -3   5  52    3.28    2.04
   3  -5 -52   -1.86    1.78
   5   3  52    1.81    2.20
  -3   5 -52    0.40    2.10
   3  -5  52    1.56    1.95
  -5  -3 -52    0.39    1.89
  -3   5 -54   -2.20    1.93
  -5  -3 -54    0.12    1.63
  -3   5  54   -0.62    1.87
   5   3  54    0.67    1.76
   3  -5 -54    1.91    1.83
  -5  -3  54    0.94    1.91
   5   3 -54    1.17    1.84
   5   3 -56    2.41    2.07
  -3   5  56    1.82    1.95
   3  -5 -56    3.98    1.94
  -5  -3 -56    4.16    1.91
   5   3  56    3.66    2.13
   5   3  58    2.55    2.26
   3  -5 -58    3.26    1.92
  -3   5  58    4.06    2.19
   5   3 -58    2.23    1.73
  -3   5  60    3.55    2.06
   3  -5 -60    7.55    1.99
   5   3  60    4.69    1.90
   5   3 -60    6.94    2.09
   4  -5  -1   24.46    1.45
   4  -5  -1   23.57    2.11
   4  -5   3   11.23    1.40
   4  -5  -3   12.84    1.82
   4  -5  -3   10.20    0.92
   4  -5  -5  245.68    6.40
   4  -5   5  251.21    5.73
   4  -5  -7  128.09    4.96
   4  -5   7  126.84    4.56
   4  -5  -9  126.79    5.03
  -5  -4   9  124.33    4.75
   4  -5   9  126.09    4.80
  -5  -4  11  204.48    6.08
   4  -5  11  212.82    6.51
   4  -5 -11  197.47    6.42
  -5  -4  13   51.64    3.61
   4  -5 -13   61.11    3.94
   4  -5  13   54.54    3.94
   4  -5  15   14.08    2.45
   4  -5 -15   11.75    2.13
   4  -5  15   11.88    1.05
  -5  -4  15   10.57    2.02
  -5  -4  17  182.29    6.67
   4  -5 -17  172.86    6.69
   4  -5  17  183.06    7.37
  -5  -4  19    6.07    2.08
   4  -5 -19    6.64    2.11
   4  -5  19    7.09    2.35
   4  -5 -21   39.42    3.67
  -5  -4  21   44.46    3.83
   4  -5  21   43.61    4.21
   4  -5 -23    6.75    1.74
   4  -5  23   10.32    2.58
  -5  -4  23    7.10    2.06
  -5  -4  25   16.47    2.91
   4  -5  25   17.43    3.27
   4  -5 -25   18.69    2.91
   4  -5 -27    6.86    1.72
   4  -5  27    4.87    1.76
   5   4 -27    7.88    1.93
   4  -5  27    7.69    2.71
  -4   5 -27   10.06    1.99
   4  -5 -27    7.51    2.36
  -5  -4  27    8.91    2.44
   4  -5 -27    9.86    1.76
   4  -5 -29   20.31    2.39
   5   4 -29   15.25    2.24
   4  -5  29   16.26    3.83
  -5  -4  29   20.81    3.49
   4  -5  29   16.00    2.36
  -4   5 -29   15.53    2.47
   4  -5  29   14.17    2.00
   4  -5 -29   14.81    2.14
   4  -5 -29   17.25    2.95
  -5  -4 -31    5.19    1.73
   4  -5 -31    5.80    1.58
  -5  -4  31    2.87    1.88
   4  -5  31    7.18    2.05
   4  -5 -31    7.52    1.94
   4  -5  31    5.82    1.62
   4  -5  31    3.27    2.34
   5   4 -31    3.60    1.60
  -4   5 -31    8.65    2.24
  -5  -4  33   31.63    4.37
   4  -5  33   33.92    3.27
   4  -5  33   27.22    2.89
   4  -5 -33   38.13    3.08
   4  -5  33   31.36    4.78
  -5  -4 -33   28.92    2.90
  -4   5 -33   30.78    3.05
   5   4 -33   33.58    3.16
   4  -5 -33   35.37    3.19
   4  -5 -35   12.27    2.40
  -5  -4  35   13.34    3.30
   5   4 -35   15.84    2.74
  -5  -4 -35   11.38    2.35
   4  -5  35   15.50    4.13
   4  -5  35   13.36    2.25
   4  -5 -35   11.85    2.42
  -4   5 -35   11.30    2.48
   4  -5  35   13.86    2.63
   4  -5  37   11.82    2.55
  -4   5 -37   11.86    2.57
   4  -5  37   11.02    2.16
   4  -5 -37    9.89    2.28
   5   4 -37   10.42    2.21
  -5  -4 -37    8.55    2.10
  -5  -4  37   12.43    3.31
  -5  -4 -39   30.58    3.31
  -5  -4  39   36.41    5.01
   5   4 -39   30.60    3.53
   4  -5  39   26.64    3.30
   4  -5  39   26.05    2.95
  -4   5 -39   26.64    3.29
   4  -5 -39   31.69    3.33
   4  -5  41   23.91    2.86
   4  -5  41   24.46    3.39
  -4   5 -41   18.98    3.30
   4  -5 -41   21.41    3.07
  -5  -4 -41   22.51    3.04
   5   4 -41   22.01    3.14
  -5  -4  41   21.08    2.84
  -5  -4 -43    0.77    1.82
   4  -5  43   -0.44    1.93
   4  -5 -43   -2.39    1.95
   4  -5  43   -1.39    1.68
   5   4  43   -2.46    2.17
   5   4 -43   -1.26    1.93
  -4   5 -43   -2.19    2.19
  -5  -4  43   -0.02    1.84
   5   4  45    2.46    2.36
   5   4 -45    3.32    2.22
   4  -5 -45   -0.86    1.91
   4  -5  45    0.83    1.84
  -4   5 -45    1.26    2.13
  -5  -4 -45    1.02    1.77
  -5  -4  45   -0.56    1.84
   5   4 -47    9.86    2.63
   4  -5 -47    9.15    2.50
  -4   5 -47   10.28    2.75
  -5  -4  47    9.63    2.63
   5   4  47    7.63    2.22
   4  -5  47    3.81    2.13
  -5  -4 -47    8.74    2.59
   5   4  47    7.48    2.62
  -5  -4 -49    3.76    1.97
   4  -5  49    1.73    2.09
   5   4 -49    3.14    2.14
  -4   5 -49    4.02    2.17
  -5  -4  49    0.19    1.95
   5   4  49    4.24    2.29
   4  -5 -49    2.92    2.16
   5   4 -51   -0.49    1.88
  -5  -4 -51   -2.38    2.14
   5   4  51   -0.85    2.08
  -4   5 -51   -0.51    1.78
   4  -5 -51   -2.56    2.00
  -5  -4  51    0.32    1.75
   4  -5  51    0.70    1.89
   5   4 -53    5.55    2.32
   5   4  53    3.57    2.35
  -4   5  53    6.51    2.33
   4  -5 -53    5.93    2.39
  -5  -4 -53    5.08    2.17
   4  -5 -55    0.19    1.83
  -4   5  55    1.46    1.96
   5   4 -55    2.20    1.92
   5   4  55    1.99    2.05
  -5  -4 -55    2.10    1.88
   5   4  57   -1.53    1.89
   5   4 -57    2.65    1.83
   4  -5 -57    2.19    1.93
  -4   5  57    3.55    2.14
  -4   5  59   -3.82    1.81
   4  -5 -59    0.63    1.65
   5   4 -59    0.55    1.65
   5   4  59   -0.25    1.58
   5  -5   0   13.80    1.84
   5  -5   0   13.97    1.25
   5  -5   2  236.06    5.86
   5  -5  -2  223.04    6.19
   5  -5  -2  232.83    3.43
   5  -5   2  229.38    4.74
   5  -5   4   12.73    1.70
   5  -5   4   13.11    1.83
   5  -5  -4   10.86    2.13
   5  -5  -6   27.25    2.82
   5  -5   6   27.94    2.33
   5  -5   6   31.15    2.26
   5  -5   8  158.50    4.35
   5  -5  -8  157.69    5.76
   5  -5   8  156.46    5.20
   5  -5 -10  128.11    5.40
  -5  -5  10  116.97    5.05
   5  -5  10  116.65    5.09
   5  -5  10  115.91    3.71
   5  -5  12  433.99    9.95
   5  -5  12  422.77    6.38
  -5  -5  12  454.94    9.75
   5  -5 -12  446.43   10.13
   5  -5  14    5.82    2.03
   5  -5 -14    5.58    1.94
  -5  -5  14    6.80    1.79
   5  -5  14    5.47    0.98
  -5  -5  16  187.88    6.80
   5  -5 -16  188.63    7.13
   5  -5  16  196.37    7.66
   5  -5 -18   84.55    5.06
  -5  -5  18   85.74    4.96
   5  -5  18   82.94    5.30
  -5  -5  20   32.31    3.56
   5  -5  20   28.54    3.68
   5  -5 -20   34.21    3.56
  -5  -5  22   53.16    4.40
   5  -5 -22   52.14    4.24
   5  -5  22   49.39    4.85
   5  -5  24   49.86    4.92
  -5  -5  24   53.76    4.50
   5  -5 -24   54.24    4.59
   5  -5  26    4.22    2.31
   5  -5 -26    3.34    1.77
  -5  -5  26    2.66    1.74
   5   5 -26    3.13    1.63
   5  -5 -26    3.94    1.56
   5  -5 -28    6.70    1.90
  -5   5 -28    7.35    1.95
   5  -5 -28    5.11    2.14
   5  -5 -28    5.26    1.84
   5  -5  28    7.42    1.91
   5  -5  28    4.74    1.74
  -5  -5  28    5.41    2.44
   5  -5  28    4.66    2.51
   5   5 -28    6.85    1.92
  -5   5 -30   58.52    3.99
   5   5 -30   63.23    4.07
   5  -5 -30   64.08    5.20
   5  -5  30   62.11    4.08
   5  -5  30   61.89    4.07
  -5  -5  30   66.04    5.91
   5  -5 -30   65.96    4.03
   5  -5 -30   67.04    3.85
  -5  -5 -30   64.31    3.79
   5  -5  30   64.43    6.25
   5   5 -32    3.50    1.59
  -5  -5  32    3.57    2.23
   5  -5 -32    2.50    1.77
  -5  -5 -32    2.72    1.44
   5  -5  32    2.06    2.30
   5  -5  32    4.49    1.66
   5  -5 -32    3.53    1.54
  -5   5 -32    4.03    1.68
   5  -5  32    3.65    1.79
   5  -5  34    2.87    1.80
   5   5 -34    2.83    1.81
  -5  -5  34   -2.15    2.25
  -5   5 -34    0.84    1.79
   5  -5  34    0.91    1.55
  -5  -5 -34    3.52    1.68
   5  -5 -34    1.55    1.50
   5  -5  34    3.30    2.73
   5  -5 -34    3.89    1.84
  -5  -5 -36  139.18    6.07
   5  -5 -36  141.10    6.35
  -5   5 -36  129.36    6.41
   5  -5  36  134.20    6.48
   5  -5 -36  121.02    5.99
   5  -5  36  130.01    5.85
  -5  -5  36  134.70    9.17
   5   5 -36  136.60    6.35
   5   5 -38    4.70    1.96
  -5  -5  38    2.78    1.73
   5  -5  38    3.97    1.64
   5  -5  38    1.55    1.79
  -5   5 -38    2.95    1.93
  -5  -5  38    1.51    2.14
  -5  -5 -38    4.96    1.89
   5  -5 -38    5.51    1.94
  -5  -5 -40   30.03    3.29
  -5  -5  40   32.05    3.43
   5  -5 -40   30.95    3.48
   5  -5  40   29.06    3.86
   5  -5  40   30.05    3.27
  -5   5 -40   27.76    3.79
   5   5 -40   30.32    3.53
  -5  -5  40   31.40    5.21
   5  -5  42    2.97    2.13
  -5   5 -42    4.17    2.19
  -5  -5  42    4.34    2.25
   5  -5  42    6.74    1.92
   5  -5 -42    1.73    1.81
  -5  -5 -42    4.00    1.74
   5   5 -42    2.58    1.92
   5   5  44    7.50    2.41
   5  -5  44    4.51    2.18
   5   5 -44    5.05    2.39
  -5   5 -44    4.17    2.26
  -5  -5  44    5.50    2.17
   5  -5  44    2.89    1.69
   5  -5 -44    3.82    2.03
  -5  -5 -44    1.35    1.79
  -5  -5  46    2.04    1.85
   5   5 -46    4.02    2.59
   5  -5  46   -0.24    1.92
   5  -5  46    2.34    1.68
   5  -5 -46    1.18    1.78
   5   5  46    0.76    2.16
  -5   5 -46    2.24    2.01
  -5  -5 -46    3.01    1.97
   5   5  48    3.68    2.33
   5   5  48    5.51    1.92
   5  -5 -48    7.55    2.51
  -5  -5 -48    4.23    2.00
   5  -5  48    3.94    2.18
  -5   5 -48    5.59    2.32
   5   5 -48    6.13    2.58
  -5  -5  48    6.94    2.31
   5   5  50   -0.92    1.99
   5  -5 -50   -1.43    2.20
   5   5 -50    0.61    2.05
  -5   5 -50    1.24    1.98
   5  -5  50   -0.08    1.88
  -5  -5 -50    0.43    1.84
   5   5  52    9.27    2.68
  -5  -5 -52    7.58    2.24
   5  -5 -52   11.31    2.70
   5   5 -52    7.16    2.42
  -5   5  54   15.21    2.83
  -5  -5 -54   16.92    2.59
   5  -5 -54   17.03    3.01
   5   5  54   16.46    2.90
   5   5 -54   16.68    3.04
   5   5 -56    0.14    1.75
  -5   5  56    3.55    1.92
   5  -5 -56    3.19    1.96
   5   5  56   -0.68    1.87
   5   5 -58    2.66    2.08
   5   5  58    1.72    1.91
  -5   5  58    1.08    1.67
   5  -5 -58   -0.33    1.62
   5  -5 -60    1.71    1.57
   5   5  60    3.23    1.95
  -5   5  60   -0.53    1.51
   6  -5  -1  202.18    6.17
   6  -5   1  214.12    6.16
   6  -5   1  212.46    4.35
   6  -5  -1  205.02    3.55
   6  -5   3   35.79    2.23
   6  -5   3   35.96    2.57
   6  -5  -3   37.92    3.00
   6  -5   5  350.64    7.26
   6  -5   5  346.46    7.01
   6  -5  -5  353.32    8.55
   6  -5   7  137.91    4.40
   6  -5  -7  133.87    5.50
   6  -5   7  139.02    4.89
   6  -5   9  403.06    8.82
   6  -5  -9  407.64    9.68
   6  -5   9  406.61    7.30
  -5  -6   9  407.05    9.35
   6  -5 -11   67.68    4.44
  -5  -6  11   65.18    4.11
   6  -5  11   59.23    2.84
   6  -5  11   67.61    4.21
   6  -5 -13  146.74    6.31
   6  -5  13  141.73    3.76
  -5  -6  13  146.90    6.02
   6  -5  13  140.52    6.12
   6  -5  15   92.11    5.20
   6  -5  15   84.94    2.65
   6  -5 -15   90.22    5.24
  -5  -6  15   94.90    5.11
  -5  -6  17   26.87    2.88
   6  -5 -17   23.15    2.90
   6  -5  17   26.63    3.18
  -5  -6  19  104.26    5.71
   6  -5 -19  105.69    5.84
   6  -5  19  105.84    6.13
  -5  -6  21   85.41    5.53
   6  -5  21   89.04    6.00
   6  -5 -21   91.15    5.70
   6  -5  23   13.73    2.93
  -5  -6  23   14.56    2.65
   6  -5 -23   10.86    2.49
  -5  -6  25    1.57    1.66
   6  -5 -25    2.35    1.40
   6  -5 -25    2.19    2.05
   6  -5  25    0.83    2.07
   6  -5 -27   31.21    2.85
   6  -5 -27   30.54    3.90
   6  -5 -27   28.98    2.80
   6  -5  27   25.47    2.76
  -6   5 -27   21.34    2.63
  -5  -6  27   30.17    4.05
   6  -5  27   24.52    2.63
   6  -5  27   26.70    4.09
   5   6 -27   27.42    2.83
   5   6 -29   84.37    4.71
   6  -5  29   78.71    6.82
   6  -5 -29   81.06    4.52
  -6   5 -29   75.32    4.66
   6  -5 -29   84.58    6.18
   6  -5  29   81.00    4.67
  -5  -6  29   82.69    6.37
   6  -5  29   86.68    4.58
   6  -5 -29   77.51    4.20
  -5  -6 -31    3.02    1.56
   6  -5 -31   -0.73    1.54
  -5  -6  31   -1.97    2.43
   5   6 -31    2.42    1.73
   6  -5 -31    0.92    1.45
   6  -5  31    3.70    2.58
   6  -5  31    0.57    1.57
  -6   5 -31    0.94    1.50
   6  -5  31   -0.14    1.49
   6  -5 -33    8.85    2.20
  -6   5 -33    8.81    2.13
   5   6 -33    9.07    2.34
  -5  -6  33    3.93    2.46
   6  -5 -33    6.45    1.96
   6  -5  33    8.96    2.14
   6  -5  33    7.23    1.88
  -5  -6 -33    9.77    2.24
   5   6 -35  109.86    5.76
   6  -5 -35  101.15    5.25
   6  -5  35  100.37    5.57
   6  -5 -35  107.05    5.46
   6  -5  35  100.55    5.69
  -5  -6  35  101.38    7.98
  -6   5 -35  103.38    5.58
  -5  -6 -35  103.77    5.21
   6  -5 -37   32.36    3.30
  -5  -6 -37   37.94    3.55
  -5  -6  37   37.60    5.44
   5   6 -37   34.37    3.59
   6  -5  37   35.45    3.67
   6  -5  37   34.42    3.48
  -6   5 -37   34.80    3.59
  -5  -6  37   39.68    3.36
  -5  -6 -39   12.20    2.61
  -5  -6  39    7.76    1.95
   6  -5  39    7.37    2.09
   6  -5  39    4.51    2.11
  -6   5 -39    6.12    2.07
  -5  -6  39    7.50    3.41
   5   6 -39    9.25    2.30
   6  -5 -39    4.46    1.89
  -5  -6 -41   91.42    5.31
   6  -5 -41   97.58    5.87
   5   6 -41  105.55    6.17
  -6   5 -41   88.62    5.83
  -5  -6  41   95.77    5.40
   6  -5  41   92.30    5.91
  -5  -6  41   95.21    8.61
   6  -5  41   97.12    5.58
   5   6 -43    5.40    2.30
   6  -5 -43    8.34    2.31
   6  -5  43    8.08    2.63
  -6   5 -43    6.91    2.57
  -5  -6 -43    3.30    1.78
   6  -5  43    3.09    1.93
   6  -5  45   -1.90    2.14
  -5  -6 -45    0.35    1.74
   6  -5 -45    2.38    2.08
   5   6 -45   -2.36    2.23
   6  -5  45    0.72    1.59
  -6   5 -45   -4.50    2.30
   5   6  45   -0.54    2.23
   6  -5  47    2.15    2.00
   6  -5  47    8.12    2.41
  -5  -6 -47    4.17    2.13
   6  -5 -47    6.85    2.53
   5   6  47    3.46    2.13
   5   6 -47    8.74    2.85
  -6   5 -47    3.17    2.26
   5   6 -49   10.01    2.70
  -6   5 -49    8.97    2.62
   6  -5  49    6.92    2.15
  -5  -6 -49    7.76    2.25
   6  -5  49    8.68    2.49
   6  -5 -49    6.07    2.40
   5   6  49    7.10    2.60
   5   6 -51   -0.76    2.07
   6  -5 -51   -1.15    1.95
  -5  -6 -51    1.83    1.81
   5   6  51   -0.43    2.10
  -5  -6 -53   -0.21    1.72
   6  -5 -53    3.59    2.32
   5   6 -53    3.32    2.09
   5   6  53    3.44    2.26
   5   6 -55    4.97    2.12
  -6   5  55    6.95    2.31
   5   6  55    6.14    2.51
   6  -5 -55    5.87    2.33
  -6   5  57    1.88    1.85
   6  -5 -57    2.06    1.88
   5   6  57    1.22    1.79
   5   6 -57   -0.38    1.65
   5   6  59    1.19    1.62
   6  -5 -59    3.66    1.83
  -6   5  59    2.12    1.59
   6  -4   0 1681.78   10.55
   6  -4   0 1724.25   16.12
   6  -4  -2    2.99    1.21
   6  -4   2    3.47    1.31
   6  -4   2    2.78    0.97
   6  -4  -4 1403.45   16.03
   6  -4   4 1415.20   12.83
   6  -4   6  712.24    9.61
   6  -4   6  711.65   10.26
   6  -4  -6  733.62   12.06
  -4  -6   8   96.11    4.50
   6  -4   8   93.71    4.20
   6  -4  -8   95.30    4.79
   6  -4   8   92.45    3.46
   6  -4 -10   46.24    3.58
   6  -4  10   51.61    3.48
  -4  -6  10   49.39    3.69
   6  -4  10   53.54    2.56
   6  -4  12 1642.13   11.97
   6  -4  12 1676.97   19.11
   6  -4 -12 1689.80   20.15
  -4  -6  12 1677.39   19.08
   6  -4 -14  605.99   12.57
   6  -4  14  627.20   12.61
  -4  -6  14  603.77   12.04
   6  -4 -16   22.27    2.99
  -4  -6  16   20.68    2.69
   6  -4  16   21.02    2.91
   6  -4  18   38.84    3.84
  -4  -6  18   39.46    3.70
   6  -4 -18   42.04    3.83
   6  -4  20   20.95    3.18
  -4  -6  20   24.11    3.10
   6  -4 -20   16.51    2.68
  -4  -6  22    5.69    2.05
  -4  -6 -22    6.28    1.33
   6  -4 -22    7.91    2.18
   6  -4  22    4.96    2.10
   6  -4  24   74.46    5.92
  -4  -6  24   75.14    5.45
   6  -4 -24   73.18    5.37
   6  -4 -26  342.95    7.67
   6  -4 -26  333.06    7.98
   6  -4 -26  341.77   11.39
  -4  -6  26  339.60   11.71
   6  -4  26  324.78   12.28
   6  -4  26  332.67    8.30
   4   6 -26  329.02    7.93
   6  -4  28  338.67    8.60
   6  -4  28  349.28    8.98
  -4  -6  28  359.01   12.66
  -6   4 -28  352.44    8.77
   6  -4  28  343.84   13.35
   4   6 -28  359.04    8.76
   6  -4 -28  366.68   12.19
   6  -4 -28  346.82    8.28
   6  -4 -28  354.67    8.63
   6  -4 -30   -0.34    1.48
  -4  -6 -30    0.90    1.35
   4   6 -30   -1.71    1.59
   6  -4  30    0.54    1.47
   6  -4  30    0.52    1.53
   6  -4 -30    0.75    1.77
  -6   4 -30    0.24    1.42
  -4  -6  30    1.17    1.84
   6  -4 -30   -1.48    1.46
   6  -4  30    0.52    2.09
  -4  -6 -32   -0.24    1.41
   6  -4 -32   -1.39    1.58
   6  -4  32    1.34    1.68
   6  -4 -32   -1.27    1.56
  -4  -6 -32   -0.85    1.29
  -4  -6  32   -1.57    2.13
   4   6 -32    0.91    1.56
  -6   4 -32   -1.33    1.53
   6  -4  32    1.84    1.60
  -4  -6  34  130.61    8.76
  -4  -6 -34  127.83    5.09
   6  -4  34  129.39    5.81
   4   6 -34  135.62    6.05
   6  -4 -34  137.65    5.85
  -6   4 -34  125.36    6.12
   6  -4  34  131.90    6.24
  -4  -6  34  131.32    5.56
   6  -4 -34  131.83    5.91
  -4  -6 -34  135.90    5.69
   6  -4  36    2.42    1.63
   4   6 -36    0.88    1.74
  -6   4 -36    1.19    1.69
  -4  -6  36   -0.39    2.65
   6  -4  36   -2.50    2.03
   6  -4 -36   -0.88    1.78
  -4  -6  36    1.43    1.54
  -4  -6 -36    1.67    1.65
  -4  -6 -38   89.82    5.12
   6  -4  38   83.56    5.20
  -4  -6  38   85.84    4.93
  -4  -6  38   84.97    7.93
   6  -4  38   85.94    5.57
   6  -4 -38   97.03    5.45
  -6   4 -38   83.39    5.50
   4   6 -38   90.54    5.67
  -6   4 -40    4.78    2.11
  -4  -6  40    3.47    2.57
   4   6 -40    5.99    2.23
   6  -4  40    6.83    2.08
   6  -4  40    5.63    2.31
  -4  -6  40    7.54    2.05
   6  -4 -40   11.22    2.58
  -4  -6 -40    5.99    2.02
  -6   4 -42    6.25    2.27
  -4  -6  42    4.65    3.28
   4   6 -42    9.23    2.60
   6  -4  42    4.14    2.28
  -4  -6 -42    3.15    1.72
   6  -4  42    3.88    2.13
   6  -4 -42    3.67    2.04
  -4  -6  42    8.42    2.38
   4   6 -44    7.39    2.66
   6  -4 -44    4.06    2.07
  -4  -6  44    5.43    2.11
  -6   4 -44    3.12    2.27
   6  -4  44    4.72    2.30
  -4  -6 -44    4.18    1.93
   6  -4  44    2.40    1.68
  -4  -6 -46   -1.20    1.83
  -6   4 -46   -0.07    1.93
   6  -4 -46    3.12    2.03
   4   6  46    0.76    1.96
   4   6 -46    1.53    2.00
   6  -4  46   -2.43    2.18
   6  -4  46    1.65    1.70
  -4  -6  46    1.98    1.88
   6  -4 -48   13.81    2.77
   6  -4  48   17.90    2.67
  -4  -6  48   14.54    2.58
  -4  -6 -48    9.92    2.42
   4   6  48   11.18    2.65
   4   6 -48   15.85    3.14
   6  -4  48   17.42    3.35
  -6   4 -48   15.87    2.97
  -6   4 -50    2.49    2.05
   4   6  50    6.25    2.42
   6  -4  50    2.06    2.12
   6  -4 -50    5.65    2.28
  -4  -6 -50    3.55    2.00
   4   6 -50    2.84    2.09
   4   6  52    1.45    1.92
   6  -4 -52   -1.32    1.85
   4   6 -52    1.24    2.06
   6  -4  52    0.87    2.16
  -4  -6 -52    2.65    1.68
   4   6  54   -0.38    2.04
   6  -4 -54    5.35    2.14
  -4  -6 -54    1.62    1.75
   4   6 -54   -0.38    1.99
  -6   4  54    0.14    1.90
  -4  -6 -56    4.26    1.98
   4   6  56    8.01    2.43
   6  -4 -56    5.90    2.23
   4   6 -56   10.39    2.52
  -6   4  56    5.19    2.02
   6  -4 -58   -2.41    1.82
   4   6  58    2.25    1.87
   4   6 -58    1.47    1.60
  -6   4  58    2.28    1.84
   4   6  60   -0.60    1.59
  -6   4  60    4.05    1.69
   6  -4 -60    0.49    1.49
   6  -3   1  328.57    6.96
   6  -3  -1  319.95    7.13
   6  -3  -3  177.56    5.52
   6  -3   3  173.59    4.84
   6  -3   3  180.18    4.25
   6  -3   5  293.43    6.17
   6  -3   5  300.64    6.26
   6  -3  -5  296.50    7.45
  -3  -6   7   20.92    2.42
   6  -3  -7   23.11    2.60
   6  -3   7   21.98    2.25
   6  -3   7   22.72    1.88
  -3  -6   9  418.77    9.05
   6  -3   9  409.77    8.59
   6  -3   9  413.43    6.40
   6  -3  -9  411.38    9.41
  -3  -6  11   38.89    3.17
   6  -3 -11   35.92    3.22
   6  -3  11   32.71    2.98
   6  -3  11   35.91    1.87
   6  -3  13   82.54    4.68
  -3  -6  13   83.96    4.54
   6  -3 -13   82.48    4.75
   6  -3 -15  333.51    9.42
   6  -3  15  330.76    9.55
  -3  -6  15  344.46    9.18
   6  -3  17    4.95    2.24
   6  -3 -17    4.52    2.02
  -3  -6  17    5.39    1.88
  -3  -6  19  155.92    6.91
   6  -3 -19  153.95    6.91
   6  -3  19  148.68    7.12
   6  -3 -21   -0.81    1.75
  -3  -6  21    0.57    1.49
   6  -3  21   -0.04    1.72
  -3  -6 -21    1.01    1.02
   6  -3 -23   56.86    4.53
  -3  -6 -23   57.34    3.23
  -3  -6  23   61.97    4.82
   6  -3  23   56.87    5.02
   6  -3 -25   12.06    2.75
   6  -3  25   16.68    3.32
  -3  -6  25   11.05    2.52
   3   6 -27   14.68    2.32
   6  -3  27   14.20    2.26
   6  -3 -27   17.99    2.35
   6  -3 -27   16.71    2.14
   6  -3 -27   17.56    3.13
   6  -3  27   14.62    3.52
  -3  -6  27   15.09    3.06
   6  -3 -29   96.99    6.53
   6  -3 -29   90.74    4.42
   6  -3  29   92.49    4.75
   6  -3 -29   96.24    4.60
  -3  -6 -29   94.14    4.38
  -6   3 -29   87.46    4.66
  -3  -6  29   95.54    6.93
   3   6 -29   90.67    4.63
   6  -3 -31    1.69    1.43
  -3  -6 -31    0.16    1.42
  -3  -6 -31    1.30    1.24
  -3  -6  31   -1.05    2.21
  -6   3 -31    0.56    1.58
   6  -3  31    1.95    1.70
   3   6 -31    1.37    1.59
   6  -3 -31    1.78    1.48
   6  -3  31    0.57    1.30
   6  -3  33    4.00    1.68
   3   6 -33    4.25    1.82
   6  -3 -33    3.80    1.73
  -3  -6 -33    4.16    1.87
  -3  -6  33    4.58    2.43
  -3  -6  33    3.37    1.70
   6  -3  33    2.72    1.87
  -6   3 -33    3.04    1.82
  -3  -6 -33    2.33    1.44
  -3  -6  35   54.34    6.01
   3   6 -35   54.46    4.37
   6  -3  35   58.82    4.44
  -3  -6 -35   56.87    3.95
   6  -3  35   52.48    4.05
  -3  -6 -35   61.64    3.70
   6  -3 -35   59.90    4.11
  -3  -6  35   55.38    3.90
  -6   3 -35   57.64    4.41
   6  -3  37    7.94    2.35
  -3  -6  37    4.08    1.87
   6  -3 -37    7.15    2.09
   6  -3  37    7.19    2.34
  -6   3 -37    8.17    2.54
   3   6 -37    3.62    1.92
  -3  -6  37    2.72    2.42
  -3  -6 -37    7.25    1.90
  -3  -6 -37    8.00    2.11
   6  -3 -39    7.85    2.14
   6  -3  39    2.64    1.79
  -3  -6 -39    7.69    1.95
  -3  -6  39    5.59    2.06
   3   6 -39    4.03    1.97
   6  -3  39    4.25    2.28
  -6   3 -39    5.86    2.15
  -3  -6  39    4.50    2.86
  -3  -6 -41    6.11    2.12
  -3  -6  41    4.57    3.01
  -6   3 -41    6.15    2.41
   6  -3 -41    3.51    1.80
   6  -3  41    4.87    2.30
   3   6 -41    1.09    1.86
   6  -3  41    5.87    2.01
  -3  -6  41    4.19    1.84
  -3  -6  43    5.18    1.96
   6  -3 -43    1.31    1.89
  -6   3 -43    2.88    1.88
   6  -3  43    3.24    1.92
   6  -3  43    6.28    2.22
  -3  -6 -43    2.27    1.88
   3   6 -43    4.14    2.11
   6  -3  45    1.49    1.68
  -3  -6  45    2.15    1.93
  -6   3 -45    1.58    2.02
   6  -3  45   -0.42    1.89
   3   6 -45    0.05    1.88
   6  -3 -45   -0.62    1.90
  -3  -6 -45    1.93    1.81
  -3  -6  47    9.32    2.45
   3   6 -47    1.43    2.17
   6  -3  47    3.62    2.44
  -6   3 -47    5.84    2.42
   3   6  47    2.07    2.24
  -3  -6 -47    5.04    2.30
   6  -3 -47    5.55    2.20
   6  -3  47    9.71    2.41
   6  -3 -49    4.37    2.19
   6  -3  49    5.31    1.90
  -3  -6 -49    1.99    2.00
   6  -3  49    2.40    2.18
  -6   3 -49    7.41    2.51
   3   6  49    5.92    2.27
  -3  -6  49    4.26    2.40
   3   6 -49    4.77    2.06
   6  -3 -51    6.26    2.25
   3   6  51    7.55    2.56
   3   6 -51    3.33    2.08
  -3  -6  51    8.36    2.30
   6  -3  51    3.22    2.27
  -3  -6 -51    7.66    2.23
  -6   3 -51    8.31    2.22
   6  -3 -53    8.09    2.64
   6  -3  53    3.54    2.18
   3   6  53   -1.23    2.18
   3   6 -53    2.93    2.10
  -3  -6 -53    5.35    2.10
  -6   3  53    2.02    2.06
   6  -3 -55    3.45    2.11
  -3  -6 -55    3.79    1.93
  -6   3  55    1.13    1.82
   3   6 -55    3.36    2.09
   3   6  55    1.39    1.90
   6  -3 -57    0.40    1.68
  -6   3  57   -0.47    1.77
   3   6  57   -1.54    1.85
  -3  -6 -57    1.18    1.60
   3   6 -57    0.08    1.60
   6  -3 -59    1.15    1.59
  -6   3  59   -1.19    1.74
   3   6  59    0.49    1.64
   6  -2   0   58.86    3.03
   6  -2   2  502.00    8.19
   6  -2  -2  502.45    8.86
   6  -2   4   63.05    2.95
   6  -2  -4   61.88    3.45
   6  -2  -6  158.60    5.63
  -2  -6   6  153.73    5.31
   6  -2   6  151.09    4.72
   6  -2   6  147.62    4.24
   6  -2  -8  132.31    5.34
  -2  -6   8  127.77    4.91
   6  -2   8  127.66    4.77
   6  -2   8  128.60    3.70
  -6   2   8  122.25    2.25
  -6   2  10   73.85    2.27
   6  -2 -10   74.49    4.29
  -2  -6  10   74.67    3.95
   6  -2  10   70.01    2.58
   6  -2  10   71.29    3.99
   6  -2  12  208.41    6.94
  -6   2  12  213.64    4.47
  -2  -6  12  223.33    6.95
   6  -2 -12  217.19    7.26
  -2  -6  14   11.30    2.28
  -6   2  14   10.31    1.58
   6  -2 -14   11.09    2.49
   6  -2  14    7.87    2.33
   6  -2  16   26.75    3.14
  -6   2  16   25.09    2.31
  -2  -6  16   26.61    3.10
   6  -2 -16   25.36    3.20
   6  -2 -18   18.18    2.70
  -2  -6 -18   17.16    1.92
   6  -2  18   16.48    2.73
  -2  -6  18   17.05    2.56
  -6   2  18   17.31    1.93
  -6   2  20   44.60    3.19
   6  -2  20   45.39    4.28
  -2  -6  20   47.03    4.04
   6  -2 -20   41.56    3.91
  -2  -6 -20   45.39    3.01
   6  -2 -22    5.72    1.88
  -2  -6  22    4.62    1.95
   6  -2  22    3.92    2.01
  -6   2  22    4.89    1.54
  -2  -6 -22    4.18    1.34
  -2  -6 -24  166.54    5.56
  -2  -6  24  164.14    7.93
   6  -2  24  158.27    8.16
   6  -2 -24  162.33    7.60
  -2  -6  26    2.76    2.12
   6  -2 -26    3.07    1.83
   6  -2 -28  101.77    4.54
  -2  -6  28  106.18    7.09
   6  -2 -28  107.58    4.77
   2   6 -28  102.02    4.73
   6  -2  28  109.63    5.06
   6  -2 -28  106.88    6.69
  -6   2 -30   -1.72    1.51
  -2  -6 -30   -0.50    1.41
   6  -2 -30    0.80    1.40
   6  -2 -30    0.42    1.71
   2   6 -30   -0.16    1.44
  -2  -6  30    0.33    1.44
  -2  -6  30   -1.45    2.10
  -2  -6 -30    0.19    1.34
   6  -2  30   -0.04    1.43
   6  -2  32   18.39    2.76
  -2  -6 -32   14.99    2.14
  -6   2 -32   14.98    2.47
  -2  -6 -32   17.14    2.32
  -2  -6  32   14.45    3.27
  -2  -6  32   16.68    2.34
   2   6 -32   15.12    2.45
   6  -2 -32   20.82    2.76
  -2  -6 -34    9.57    1.94
  -2  -6 -34    8.01    1.96
   6  -2  34    9.78    2.32
  -6   2 -34    5.55    1.92
   6  -2  34   10.54    2.51
  -2  -6  34    6.32    1.97
  -2  -6  34    5.63    3.02
   6  -2 -34    9.69    2.18
   2   6 -34    6.48    1.97
  -2  -6 -36   23.28    2.95
  -2  -6  36   29.68    4.97
   6  -2 -36   27.63    3.26
   6  -2  36   26.21    3.22
   6  -2  36   29.65    3.52
   2   6 -36   27.34    3.28
  -2  -6  36   24.05    2.96
  -6   2 -36   27.31    3.18
  -2  -6 -36   23.32    2.78
   2   6 -38    3.96    2.04
   6  -2  38    0.99    1.71
   6  -2  38    3.68    2.01
  -2  -6  38    2.85    1.77
   6  -2 -38    2.42    1.56
  -2  -6 -38    3.29    1.62
  -2  -6  38    4.34    2.80
  -2  -6 -38    1.22    1.82
  -6   2 -38    2.80    1.76
   2   6 -40   72.89    5.12
  -6   2 -40   69.53    5.08
   6  -2  40   76.10    5.39
   6  -2 -40   70.26    4.89
  -2  -6  40   72.32    7.55
  -2  -6  40   74.91    4.89
   6  -2  40   71.51    4.68
  -2  -6 -40   71.27    4.69
  -2  -6  42    0.87    1.75
   6  -2  42    4.06    1.92
   2   6 -42    5.28    2.23
   6  -2 -42    1.78    1.83
  -6   2 -42    5.33    2.28
  -2  -6 -42    2.45    1.86
   6  -2  42    1.01    1.99
   6  -2 -44   -0.77    1.92
  -2  -6 -44    0.89    1.66
  -2  -6  44    0.90    1.82
   6  -2  44    0.95    1.59
   2   6 -44    1.13    1.85
  -6   2 -44   -0.19    1.86
   6  -2  44   -2.36    2.24
  -2  -6 -46    4.17    1.98
   6  -2  46    1.64    1.85
  -6   2 -46    0.65    1.89
   6  -2  46    1.10    1.97
  -2  -6  46    7.19    2.50
   2   6 -46    2.49    2.05
   6  -2 -46    3.12    2.23
  -2  -6 -48    6.00    2.45
  -6   2 -48    4.23    2.09
   6  -2  48    2.94    1.80
   6  -2  48    3.24    2.05
   6  -2 -48    5.07    2.28
   2   6 -48    5.06    2.44
   2   6  48    7.67    2.51
  -2  -6  48    3.39    2.21
  -2  -6 -50    1.94    1.86
  -6   2 -50    0.22    1.80
   6  -2 -50   -0.66    1.86
  -2  -6  50    2.42    1.90
   2   6 -50    0.63    2.05
   2   6  50    0.17    2.20
   6  -2  50   -1.51    2.20
   2   6  52   -2.14    2.23
   2   6 -52    2.39    2.01
   6  -2  52    0.46    1.90
   6  -2 -52    2.37    1.98
  -6   2  52    2.88    2.00
  -2  -6 -52   -1.84    2.00
  -6   2 -52   -0.11    1.75
  -2  -6  52    1.73    1.80
  -6   2  54    3.16    1.97
   6  -2 -54    0.92    1.99
  -2  -6 -54    1.57    1.70
   6  -2  54    3.19    2.12
   2   6  54    2.24    1.93
  -2  -6  54    0.52    1.74
   2   6 -54   -0.97    1.81
  -2  -6 -56    1.15    1.62
   2   6  56   -0.23    1.88
  -6   2  56    2.55    1.93
   2   6 -56   -0.73    1.79
   6  -2 -56   -2.39    1.99
   2   6  58    1.22    1.75
  -2  -6 -58    1.30    1.62
   6  -2 -58   -1.51    1.97
  -6   2  58   -2.92    1.82
   6  -2 -60    2.73    1.73
  -2  -6 -60    1.50    1.54
  -6   2  60    0.66    1.47
   2   6  60    3.49    1.81
   6  -1  -1   12.13    1.67
   6  -1   1   14.10    1.74
   6  -1  -3   26.44    2.43
   6  -1   3   31.84    2.25
  -1  -6   5   16.90    2.20
   6  -1  -5   22.23    2.54
   6  -1   5   19.27    1.95
   6  -1  -7  883.90   13.18
  -6   1   7  884.20    6.89
  -1  -6   7  877.85   12.17
   6  -1   7  856.55    9.61
  -6   1   9  226.21    4.12
   6  -1   9  220.95    4.68
   6  -1  -9  221.83    7.05
  -1  -6   9  226.67    6.75
  -6   1  11  463.76    6.52
  -1  -6  11  468.04    9.66
   6  -1 -11  457.51   10.33
  -1  -6  13   93.24    4.66
  -6   1  13   91.97    3.32
   6  -1 -13   93.13    4.95
   6  -1  15   89.19    5.02
  -6   1  15   89.85    3.65
   6  -1 -15   90.02    5.02
  -1  -6  15   89.13    4.92
   6  -1 -17  161.72    6.78
  -6   1  17  163.26    5.28
  -1  -6 -17  172.92    5.47
  -1  -6  17  161.86    6.70
   6  -1 -19  203.13    7.76
  -1  -6  19  209.12    7.87
  -1  -6 -19  214.05    6.24
  -6   1  19  212.80    6.41
   6  -1 -21  124.64    6.32
  -6   1  21  126.77    5.33
  -1  -6  21  124.87    6.44
  -1  -6 -21  124.69    4.97
   6  -1 -23  103.51    6.15
  -1  -6 -23  109.28    4.80
  -6   1  23  100.24    5.13
  -1  -6  23  104.17    6.29
  -6   1  25   10.42    2.32
  -1  -6 -25    9.65    1.98
   6  -1 -25   12.56    2.80
  -1  -6  25   11.75    2.99
   1   6 -27    6.71    1.72
  -1  -6  27    4.13    2.05
   6  -1  27    6.62    2.32
   6  -1 -27    3.53    1.61
  -6   1  27    4.22    1.69
   6  -1 -27    4.42    2.25
   6  -1 -29    6.66    2.41
   1   6 -29    6.00    1.83
  -6   1 -29    3.32    1.33
   6  -1  29    7.67    1.94
  -1  -6 -29    6.01    1.53
   6  -1 -29    8.22    1.72
  -1  -6 -29    7.12    1.69
  -1  -6  29    8.14    2.89
  -1  -6 -31    5.51    1.65
  -1  -6  31    5.89    2.54
  -6   1 -31    5.68    1.88
  -1  -6 -31    6.38    1.70
   6  -1 -31    7.06    1.82
   6  -1  31   10.44    2.18
  -1  -6  31    4.76    1.61
   1   6 -31    6.70    2.05
   6  -1 -33    4.94    1.89
   1   6 -33    0.67    1.79
  -1  -6  33    3.91    2.48
  -1  -6 -33    3.38    1.54
  -6   1 -33    3.99    1.74
  -1  -6 -33    3.54    1.61
   6  -1  33    4.24    1.90
  -1  -6  33    3.38    1.71
  -6   1 -35   10.84    2.29
  -1  -6  35    9.49    2.11
  -1  -6  35   13.16    3.78
   6  -1  35    6.77    2.21
   1   6 -35   13.00    2.38
  -1  -6 -35    7.68    1.86
  -1  -6 -35   12.18    2.19
   6  -1 -35   11.05    2.20
  -1  -6 -37    0.15    1.47
  -1  -6  37   -1.31    2.46
   1   6 -37    1.49    1.86
   6  -1 -37    1.43    1.67
  -1  -6  37    1.08    1.91
  -1  -6 -37   -1.57    1.68
  -6   1 -37   -0.20    1.61
   6  -1  37    0.05    1.83
   6  -1  37   -0.04    1.51
  -1  -6 -39   44.76    3.59
  -6   1 -39   54.93    4.32
   6  -1  39   45.23    3.86
   6  -1  39   51.75    4.47
  -1  -6  39   47.78    4.06
   1   6 -39   44.16    4.08
  -1  -6  39   43.76    5.85
  -1  -6 -39   52.01    4.11
   6  -1 -39   51.12    4.18
  -1  -6  41    1.99    1.82
   6  -1  41    0.05    2.06
   1   6 -41   -0.21    1.90
  -1  -6  41    2.02    2.47
   6  -1  41    0.72    1.66
   6  -1 -41   -0.20    1.81
  -1  -6 -41    4.47    1.94
  -6   1 -41    2.11    1.95
  -1  -6  43   24.51    3.19
   6  -1  43   25.77    3.71
  -1  -6 -43   26.92    3.34
   6  -1  43   22.44    3.02
  -6   1 -43   21.87    3.18
   1   6 -43   22.71    3.40
   6  -1 -43   25.73    3.53
  -1  -6 -45   12.44    2.84
  -1  -6  45   15.05    2.79
   6  -1  45   12.93    2.65
   6  -1 -45   13.66    2.81
   1   6 -45   14.98    3.00
  -6   1 -45   14.97    3.10
   6  -1  45   14.50    3.09
   6  -1  47    1.20    2.15
  -1  -6 -47    3.82    2.26
   6  -1 -47    0.11    1.94
  -6   1 -47   -0.38    2.01
  -1  -6  47    1.78    2.10
   1   6 -47   -0.31    2.17
   6  -1  47    4.38    2.16
  -6   1 -49   18.63    3.15
  -1  -6 -49   19.05    2.94
  -1  -6  49   15.95    2.91
   6  -1  49   15.25    2.59
   1   6 -49   18.49    3.30
   6  -1 -49   16.07    3.07
   6  -1  49   18.17    3.21
  -1  -6  51    6.07    2.47
  -6   1  51    3.86    2.11
   1   6 -51    4.85    2.31
  -6   1 -51    5.67    2.23
   1   6  51    2.66    2.39
  -1  -6 -51    2.16    1.78
   6  -1 -51    2.37    1.89
   6  -1  51    5.03    2.60
   1   6  53    1.67    2.33
   6  -1  53    1.92    2.14
  -1  -6 -53   -1.27    1.74
  -6   1 -53    0.62    1.74
  -1  -6  53   -1.96    2.05
  -6   1  53    0.96    1.98
   6  -1 -53    0.61    1.96
   1   6 -53    2.81    1.88
  -6   1  55    1.10    1.73
   6  -1  55    0.25    1.94
   1   6 -55    5.22    2.14
   6  -1 -55    2.77    2.14
  -1  -6 -55    3.35    2.04
   1   6  55    3.36    2.11
  -1  -6 -57    1.50    1.80
   1   6  57    0.41    1.67
   6  -1 -57   -2.86    1.78
  -6   1  57   -1.16    1.61
  -6   1  59   -0.72    1.98
   6  -1 -59    2.00    1.83
   1   6  59    1.88    1.79
  -1  -6 -59    1.45    1.60
   6   0   0   72.98    3.45
   6   0   2   38.57    2.47
   6   0  -2   38.34    2.66
   6   0  -4   15.81    2.12
   6   0   4   15.10    1.87
   0  -6   4   17.86    2.09
   6   0   6 9637.42   33.82
   0  -6   6 9726.45   38.32
  -6   0   8 4709.31   19.74
   0  -6   8 4704.08   28.19
   6   0  -8 4637.37   30.77
   6   0 -10  194.24    6.79
   0  -6  10  210.15    6.51
  -6   0  10  212.96    4.65
   0  -6  12   48.02    3.38
  -6   0  12   50.14    2.61
   6   0 -12   49.03    3.85
   6   0 -14  571.61   12.12
   0  -6  14  592.64   11.74
  -6   0  14  598.84    9.15
   0  -6  16  118.74    5.63
   6   0 -16  116.08    5.67
   0  -6 -16  117.71    4.62
  -6   0  16  116.74    4.40
   6   0 -18   46.50    4.04
   0  -6  18   45.67    3.86
  -6   0  18   46.66    3.20
   0  -6 -18   47.68    3.19
  -6   0  20   93.32    4.81
   0  -6  20   91.31    5.54
   6   0 -20   92.76    5.60
   0  -6 -20   89.85    4.47
   6   0 -22  268.18    9.38
  -6   0  22  273.44    8.22
   0  -6  22  266.09    9.59
   0  -6 -22  265.00    7.56
   0  -6 -24   30.67    2.90
   6   0 -24   27.47    3.55
  -6   0  24   30.13    3.32
   0  -6  24   29.27    3.75
   6   0 -26  352.65   11.39
  -6   0  26  370.26   10.80
   0  -6 -26  356.41    9.22
   0  -6  26  357.66   12.18
  -6   0  28   20.13    2.98
   0  -6  28   16.50    3.05
   6   0 -28   16.96    2.23
   0   6 -28   18.93    2.42
   0  -6 -28   18.30    2.13
   6   0 -28   20.23    3.20
   6   0 -30  216.15    6.85
   0   6 -30  198.08    7.11
   6   0  30  201.77    7.17
  -6   0  30  209.86    9.03
   0  -6 -30  217.62    6.31
   0  -6  30  193.77    6.45
  -6   0 -30  206.52    6.63
   0  -6  30  199.55   10.17
   0  -6 -30  209.21    6.69
   0  -6  32    7.20    1.85
   6   0  32    6.64    1.89
   0  -6 -32    5.22    1.58
   0  -6 -32    9.41    2.00
   0  -6  32    5.82    2.33
  -6   0 -32    7.54    1.78
   0   6 -32   10.75    2.11
   6   0 -32   10.68    2.12
   0   6 -34  155.47    6.75
   0  -6  34  146.42    6.11
   6   0  34  152.30    6.64
   0  -6  34  153.85    9.79
   6   0 -34  164.34    6.70
   0  -6 -34  156.26    6.27
   0  -6 -34  162.90    6.00
  -6   0 -34  146.84    6.29
   0  -6 -36   21.18    2.67
  -6   0 -36   17.53    2.75
   0   6 -36   21.07    2.96
   0  -6 -36   17.15    2.32
   0  -6  36   15.99    2.62
   0  -6  36   18.24    4.12
   6   0 -36   18.87    2.70
   6   0  36   15.21    2.67
   0  -6  38    2.49    2.49
  -6   0 -38    0.87    1.72
   6   0  38    3.14    1.95
   0  -6 -38    4.00    1.95
   0  -6  38    3.05    1.79
   0  -6 -38    1.94    1.72
   0   6 -38    1.33    1.74
   6   0 -38    7.06    2.17
   0  -6  40   37.04    3.59
   0   6 -40   35.83    3.67
   6   0  40   38.52    4.00
   6   0 -40   38.24    3.76
   6   0  40   30.52    3.32
   0  -6  40   36.19    5.79
   0  -6 -40   34.95    3.54
  -6   0 -40   32.59    3.42
  -6   0 -42   22.89    3.39
   6   0 -42   22.05    3.18
   6   0  42   25.32    3.30
   0  -6  42   24.57    3.16
   6   0  42   27.82    3.60
   0  -6 -42   24.42    3.14
   0   6 -42   20.66    3.23
   6   0  44   25.81    3.57
  -6   0 -44   33.01    3.81
   0  -6  44   31.08    3.54
   6   0 -44   29.49    3.66
   0   6 -44   34.90    3.90
   0  -6 -44   25.98    3.18
   6   0  44   29.63    3.27
   0  -6 -46    8.65    2.49
   6   0  46    8.90    2.33
  -6   0 -46    7.28    2.26
   6   0 -46   10.37    2.57
   0   6 -46    8.14    2.76
   6   0  46    5.77    2.37
   0  -6  46    5.94    2.36
   0  -6 -48   42.69    4.24
  -6   0 -48   42.17    4.36
   6   0  48   44.27    4.61
   6   0  48   42.84    3.82
   6   0 -48   46.72    4.68
   0   6 -48   50.97    4.92
   0  -6  48   46.72    4.33
   6   0 -50    0.45    1.98
  -6   0  50    3.65    2.12
   6   0  50    0.77    2.24
   0  -6 -50    0.95    1.86
   0  -6  50    5.73    2.21
  -6   0 -50    1.66    1.83
   0   6 -50    2.25    2.22
   0  -6 -52    7.15    2.24
   6   0  52    4.06    2.13
   0   6  52    4.04    2.38
   0   6 -52    8.71    2.52
  -6   0  52    6.52    2.12
   0  -6  52    2.57    1.88
   6   0 -52    4.33    2.18
  -6   0 -52    4.14    2.18
  -6   0  54   -0.14    1.80
  -6   0 -54    2.67    1.95
   0  -6 -54    2.03    1.84
   0   6  54    1.71    2.17
   6   0  54   -0.91    1.98
   0   6 -54    1.28    1.89
   6   0 -54    1.79    2.06
   0  -6 -56   -1.88    1.98
  -6   0  56   -2.00    2.03
   6   0 -56    4.89    2.20
   6   0  56   -1.40    2.16
   0   6  56    1.40    2.04
   0   6  58   13.74    2.68
   6   0 -58   16.92    2.86
   0  -6 -58   16.69    2.62
  -6   0  58   13.52    2.49
   6   0 -60    4.20    1.91
   0   6  60    1.33    1.82
   0  -6 -60    2.21    1.54
   6   1  -1   74.94    3.75
   6   1   1   76.78    3.64
   6   1  -3  330.77    7.70
   6   1   3  336.64    7.10
   1  -6   3  338.19    6.72
   1  -6   5  122.65    4.45
   6   1  -5  134.45    5.27
   6   1   5  126.26    4.44
   1  -6   7 4739.72   27.23
   6   1  -7 4739.20   30.63
  -6  -1   7 4730.16   21.43
   6   1  -9   79.42    4.19
   1  -6   9   76.33    4.02
  -6  -1   9   76.71    3.01
  -6  -1  11  996.40   11.16
   6   1 -11  995.52   14.98
   1  -6  11  991.57   14.01
   1  -6  13  235.45    7.27
  -6  -1  13  226.76    5.88
   1  -6 -13  224.77    6.33
   6   1 -13  228.91    7.61
   1  -6  15  140.86    6.11
   6   1 -15  154.39    6.49
  -6  -1  15  149.73    5.21
   1  -6 -15  151.80    5.40
   1  -6 -17  305.80    7.84
   6   1 -17  294.73    9.20
  -6  -1  17  295.07    7.45
   1  -6  17  300.27    9.07
  -6  -1  19  224.31    6.96
   1  -6  19  217.15    8.18
   6   1 -19  220.32    8.20
   1  -6 -19  221.77    6.95
   6   1 -21 1056.74   18.20
  -6  -1  21 1056.50   15.92
   1  -6  21 1054.55   18.61
   1  -6 -21 1052.14   15.46
   6   1 -23  624.32   14.38
   1  -6 -23  628.09   12.29
   1  -6  23  625.93   15.08
  -6  -1  23  634.17   13.18
   1  -6  25  941.94   19.56
  -6  -1  25  949.60   17.10
   1  -6 -25  965.10   15.84
   6   1 -25  934.83   18.28
  -1   6 -27   35.73    3.02
   1  -6 -27   38.72    3.43
  -6  -1  27   38.21    3.77
   6   1 -27   37.68    2.84
   1  -6  27   36.15    4.34
   1  -6  29   -0.04    1.47
   1  -6  29    2.60    1.88
   6   1 -29    2.98    1.54
   1  -6 -29    2.33    1.44
  -6  -1  29   -0.20    1.60
  -1   6 -29    0.66    1.40
   1  -6 -29    0.00    1.25
   1  -6  31   46.54    3.43
  -6  -1  31   51.30    4.71
  -6  -1 -31   48.55    3.41
  -1   6 -31   43.72    3.69
   1  -6 -31   47.48    3.21
   1  -6 -31   49.28    3.44
   1  -6  31   48.72    5.24
   6   1 -31   45.21    3.40
   1  -6  33   33.79    4.86
   6   1  33   32.97    3.32
   1  -6 -33   37.21    3.01
   6   1 -33   32.72    3.17
  -1   6 -33   31.11    3.23
   1  -6  33   29.31    2.95
  -6  -1  33   32.55    4.18
   1  -6  33   25.10    2.59
   1  -6 -33   33.49    3.05
  -6  -1 -33   28.88    2.98
   1  -6 -35  353.29    8.82
   1  -6  35  321.84    9.15
   6   1 -35  341.50    9.48
   1  -6 -35  345.01    9.23
  -6  -1 -35  332.14    9.11
   6   1  35  332.21    9.94
  -1   6 -35  349.46    9.84
   1  -6  35  339.09   14.62
   1  -6  37   52.46    6.28
   1  -6 -37   56.16    3.90
   1  -6  37   48.40    3.98
   6   1 -37   54.25    4.17
   6   1  37   55.88    4.38
  -6  -1 -37   51.38    4.13
  -1   6 -37   49.48    4.28
   1  -6 -37   53.24    4.03
  -6  -1 -39   44.84    3.94
   6   1  39   48.32    4.32
   1  -6 -39   46.86    4.04
   6   1 -39   47.61    4.21
   1  -6  39   44.08    3.85
   1  -6 -39   49.68    3.77
   1  -6  39   38.91    5.60
  -1   6 -39   41.64    4.19
   6   1  41   77.85    5.53
  -6  -1 -41   78.00    5.10
  -1   6 -41   75.29    5.19
   6   1 -41   72.70    5.21
   6   1  41   69.26    4.85
   1  -6 -41   75.52    4.99
   1  -6  41   73.24    5.07
   6   1  43    7.93    2.23
  -6  -1 -43   10.18    2.38
   1  -6  43    8.61    2.19
   1  -6 -43   10.82    2.53
   6   1  43    6.63    2.22
   6   1 -43   10.62    2.81
  -1   6 -43    6.90    2.56
   1  -6 -45   -4.52    2.31
   1  -6  45    2.25    1.88
  -1   6 -45    0.54    2.00
   6   1  45   -0.55    1.69
  -6  -1 -45    2.52    1.81
   6   1 -45    1.48    1.96
   6   1  45    2.35    2.26
  -6  -1 -47   88.25    5.61
   1  -6 -47   92.28    5.84
   6   1 -47   98.77    6.25
  -6  -1  47   95.85    5.88
   6   1  47   86.88    6.23
   6   1  47   95.56    5.56
  -1   6 -47   91.45    6.18
   1  -6  47   90.21    5.84
   6   1 -49   12.94    2.82
  -6  -1  49   16.70    2.83
  -6  -1 -49   11.97    2.50
   6   1  49   11.35    3.02
  -1   6 -49   13.48    2.96
   1  -6 -49   11.29    2.76
   6   1  49   13.06    2.41
   1  -6  49   15.62    2.79
  -6  -1 -51   26.04    3.26
   1  -6  51   31.30    3.49
   1  -6 -51   30.49    3.65
  -6  -1  51   25.94    3.37
   6   1  51   30.02    3.92
   6   1 -51   33.63    3.96
  -1   6 -51   29.22    3.75
  -6  -1  53   11.59    2.58
   6   1  53   15.02    3.08
  -1   6 -53   15.02    2.94
  -6  -1 -53   11.26    2.48
  -1   6  53   11.88    2.80
   1  -6 -53   10.00    2.38
   6   1 -53   12.89    2.76
   1  -6  53    9.92    2.49
  -6  -1  55    3.95    1.96
  -6  -1 -55   -2.74    1.89
   6   1 -55    1.09    1.82
  -1   6 -55    1.64    1.96
  -1   6  55    3.73    2.29
   6   1  55    0.66    1.80
   1  -6 -55   -0.03    1.72
  -1   6  57   11.70    2.44
   6   1  57    9.47    2.60
   1  -6 -57   11.72    2.35
   6   1 -57   12.67    2.61
   6   1 -59    4.64    1.88
  -1   6  59    5.93    2.04
   1  -6 -59    6.34    1.85
   6   2   0  207.87    6.09
   6   2  -2   77.79    3.88
   2  -6   2   74.59    3.01
   2  -6   4   49.01    2.81
   6   2  -4   57.35    3.64
   6   2  -6 9170.06   42.77
   2  -6   6 8909.37   36.07
   2  -6   8 1760.85   16.75
   6   2  -8 1722.80   19.33
   2  -6  10  484.79    9.67
  -6  -2  10  453.44    8.04
   6   2 -10  460.94   10.37
   6   2 -12   11.09    2.19
   2  -6  12   10.79    1.89
   2  -6 -12   13.08    2.02
  -6  -2  12   11.69    1.67
   2  -6 -14  403.26    8.89
  -6  -2  14  389.27    8.24
   2  -6  14  398.85    9.79
   6   2 -14  394.76   10.25
  -6  -2  16   26.10    2.54
   2  -6 -16   30.83    2.96
   6   2 -16   30.53    3.35
   2  -6  16   25.87    3.04
   2  -6  18   57.40    4.42
  -6  -2  18   52.77    3.63
   6   2 -18   56.23    4.41
   2  -6 -18   51.38    3.65
   2  -6 -20   37.99    3.40
   6   2 -20   31.99    3.78
  -6  -2  20   34.70    3.31
   2  -6  20   33.25    3.94
   6   2 -22  134.71    6.73
  -6  -2  22  135.61    6.23
   2  -6 -22  145.13    6.21
   2  -6  22  140.31    7.23
  -6  -2  24  171.27    7.31
   2  -6 -24  158.24    6.73
   2  -6  24  166.15    8.30
  -6  -2  26   62.41    4.79
   2  -6  26   59.96    5.35
   2  -6 -26   66.11    4.61
   2  -6  28    1.33    1.34
   2  -6 -28    1.20    1.55
  -6  -2  28   -0.25    1.67
   2  -6 -28    1.74    1.34
   2  -6  28    0.95    1.99
   2  -6 -28    1.59    1.43
  -2   6 -28    2.02    1.51
   6   2 -28    2.07    1.29
   2  -6  30   65.60    3.81
  -6  -2  30   70.56    5.66
  -6  -2 -30   70.74    3.96
   2  -6 -30   68.19    4.01
   2  -6  30   65.22    4.02
   2  -6  30   71.19    6.38
  -2   6 -30   67.45    4.24
   6   2 -30   66.84    4.01
   2  -6 -30   73.27    3.84
   2  -6  32    9.55    1.92
  -2   6 -32   11.38    2.39
  -6  -2 -32   10.26    2.13
   6   2 -32   16.13    2.44
   2  -6  32   13.74    3.58
  -6  -2  32    8.85    2.47
   2  -6 -32   10.81    1.85
   2  -6 -32    8.62    1.90
   2  -6  32   10.29    2.11
   2  -6  34   58.91    4.22
   6   2 -34   56.99    4.15
   2  -6  34   59.63    3.79
   2  -6  34   64.37    6.71
  -2   6 -34   60.19    4.42
   2  -6 -34   71.08    4.51
  -6  -2  34   62.16    5.98
   2  -6 -34   67.14    4.21
  -6  -2 -34   66.87    4.32
  -6  -2  36    8.93    2.89
   2  -6 -36    9.55    2.21
  -2   6 -36    6.08    2.28
   2  -6  36    6.48    1.84
   2  -6  36    8.10    3.25
   6   2  36    9.10    2.34
   6   2 -36    7.91    2.27
  -6  -2 -36    4.88    1.88
   2  -6  36    8.53    2.44
   2  -6 -36   10.30    2.31
   2  -6  38    3.68    1.79
  -6  -2 -38    5.16    2.04
   2  -6 -38    4.47    1.83
   2  -6  38    3.21    3.03
   2  -6  38    5.37    2.11
   2  -6 -38    7.72    2.15
  -2   6 -38    5.67    2.37
   6   2 -38    4.78    2.10
   6   2  38    4.80    2.26
   6   2 -40   94.83    5.75
  -2   6 -40   91.62    5.91
   6   2  40   93.44    5.83
   2  -6  40   97.07    5.63
  -6  -2 -40   89.98    5.45
   2  -6 -40   89.71    5.36
   2  -6  42    0.00    1.86
  -6  -2 -42    2.90    1.85
   2  -6 -42    1.73    1.87
   6   2  42    0.86    2.04
  -2   6 -42   -1.42    2.10
   6   2 -42    3.61    1.89
   6   2  44   46.46    4.13
   6   2 -44   47.34    4.43
   2  -6 -44   46.65    4.20
   6   2  44   43.94    4.40
  -2   6 -44   47.56    4.74
   2  -6  44   48.14    4.30
  -6  -2 -44   47.87    4.18
  -6  -2 -46    7.16    2.39
   6   2  46    6.01    2.50
   2  -6  46    6.10    2.35
   6   2  46    6.04    2.22
   6   2 -46    7.91    2.61
   2  -6 -46    8.20    2.48
  -2   6 -46    5.35    2.40
  -6  -2  46    2.56    1.97
  -6  -2  48   27.00    3.51
   6   2  48   31.21    3.92
   6   2  48   28.95    3.48
  -6  -2 -48   25.26    3.29
   2  -6  48   30.34    3.69
  -2   6 -48   30.34    3.83
   6   2 -48   28.28    3.76
   2  -6 -48   34.91    3.87
   2  -6  50    1.46    2.14
  -2   6 -50    6.16    2.45
   6   2  50    6.70    2.53
   6   2 -50    5.72    2.44
  -6  -2 -50    5.57    2.21
   2  -6 -50    5.30    2.44
  -6  -2  50    3.51    2.09
   2  -6  52    1.79    2.00
  -2   6 -52    3.74    2.02
   6   2 -52    4.08    2.39
  -6  -2  52    2.53    2.03
  -6  -2 -52    0.74    1.75
  -2   6  52    0.85    1.94
   2  -6 -52    3.63    2.06
   6   2  52    3.47    2.32
  -2   6  54    0.42    1.85
   2  -6 -54   -0.73    1.82
   6   2 -54   -0.75    1.86
   6   2  54    0.87    2.02
  -6  -2 -54    2.57    1.87
  -6  -2  54    6.26    2.26
  -6  -2 -56    0.20    1.61
   6   2 -56    2.83    1.99
   6   2  56    3.44    1.95
  -2   6  56    1.12    1.88
   2  -6 -56    1.92    1.62
  -2   6  58    5.82    2.19
   2  -6 -58    7.26    2.08
   6   2  58    2.81    2.15
   6   2 -58    2.99    1.80
   6   2 -60    3.10    1.87
   2  -6 -60    3.47    1.73
  -2   6  60    2.87    1.77
   3  -6   1  373.84    6.21
   3  -6   3  138.20    4.11
   6   3  -5 1087.61   15.19
   3  -6   5 1130.67   12.39
   3  -6   7  345.89    7.63
   6   3  -7  355.32    9.22
   3  -6  -9   28.00    2.78
   6   3  -9   25.13    2.97
  -6  -3   9   25.36    2.47
   3  -6   9   27.06    2.73
  -6  -3  11  263.21    6.74
   3  -6 -11  275.88    7.46
   3  -6  11  275.19    7.72
   6   3 -11  267.31    8.34
   3  -6 -13    5.39    1.84
   6   3 -13    4.77    1.90
   3  -6  13    5.46    1.84
  -6  -3  13    5.17    1.64
   3  -6  15    5.16    1.83
   6   3 -15    3.34    2.03
  -6  -3  15    4.87    1.62
   3  -6 -15    4.41    1.65
   3  -6 -17  712.75   12.82
   3  -6  17  704.84   13.95
  -6  -3  17  709.30   12.54
   3  -6  19  569.05   13.34
  -6  -3  19  556.57   11.70
   3  -6 -19  550.68   11.77
   3  -6  21  195.06    8.44
   3  -6 -21  190.78    7.35
  -6  -3  21  198.10    7.46
   3  -6 -23  105.15    5.77
  -6  -3  23  108.04    5.99
   3  -6  23  111.94    6.80
   3  -6  25   38.19    4.39
  -6  -3  25   33.85    3.73
   3  -6 -25   42.92    3.95
   3  -6 -27   49.58    3.19
   3  -6  27   46.91    4.81
   6   3 -27   41.74    3.23
   3  -6 -27   45.89    3.15
  -3   6 -27   42.31    3.32
   3  -6 -27   46.80    4.12
  -6  -3  27   47.37    4.47
   3  -6  29    3.33    1.51
   3  -6 -29    5.36    1.75
   3  -6  29    6.67    2.78
   3  -6  29    3.87    1.79
  -3   6 -29    4.17    1.83
   3  -6 -29    5.11    1.75
   6   3 -29    4.53    1.73
  -6  -3  29    4.14    1.85
   3  -6  31   48.22    5.49
  -6  -3  31   46.43    4.90
   3  -6 -31   51.52    3.49
  -6  -3 -31   44.20    3.50
   3  -6 -31   48.29    3.48
  -3   6 -31   42.04    3.49
   3  -6  31   43.48    3.49
   6   3 -31   45.07    3.45
   3  -6  31   40.93    3.29
   3  -6  33   83.67    4.88
   3  -6  33   81.36    4.48
   3  -6 -33   87.97    4.56
   3  -6  33   80.95    7.47
   6   3 -33   86.77    4.92
  -3   6 -33   88.46    5.27
   3  -6 -33   84.41    4.59
  -6  -3 -33   86.06    4.66
  -6  -3  33   88.02    6.63
   6   3 -35   33.85    3.39
   3  -6  35   31.72    3.33
   3  -6 -35   30.12    3.14
  -3   6 -35   34.50    3.59
   3  -6 -35   29.68    2.89
   3  -6  35   29.48    4.80
  -6  -3  35   31.21    4.32
  -6  -3 -35   30.21    3.08
   3  -6  35   29.05    3.00
  -3   6 -37   11.13    2.61
   3  -6  37   13.39    3.84
  -6  -3 -37   10.08    2.16
   3  -6 -37   11.51    2.50
   3  -6 -37   13.44    2.47
   6   3 -37   10.45    2.29
   3  -6  37   14.01    2.68
  -6  -3  37   15.09    3.40
   3  -6  37    8.71    1.95
  -6  -3 -39    9.15    2.40
   6   3 -39    9.23    2.23
   3  -6  39    9.56    2.42
   3  -6  39   10.25    2.12
  -3   6 -39   12.62    2.65
   3  -6 -39   15.58    2.81
   6   3  39   12.36    2.72
   6   3  41    4.05    2.22
   3  -6  41    1.62    1.82
   3  -6 -41    1.67    1.77
  -3   6 -41    3.92    2.16
   3  -6  41    2.62    1.50
  -6  -3 -41    2.00    1.67
   6   3 -41    1.99    1.83
   3  -6  43   32.08    3.84
   6   3  43   35.18    4.01
   3  -6 -43   37.88    3.84
  -3   6 -43   26.09    3.63
   6   3 -43   31.85    3.67
  -6  -3 -43   31.21    3.60
   3  -6  45   26.78    3.62
  -3   6 -45   27.86    3.98
  -6  -3  45   25.46    3.32
  -6  -3 -45   26.83    3.36
   3  -6 -45   25.36    3.29
   6   3  45   28.49    4.03
   6   3  45   23.95    3.24
   6   3 -45   26.30    3.63
  -3   6 -47    5.89    2.47
   3  -6  47    4.57    2.29
   6   3  47    9.83    2.49
   6   3 -47   10.42    2.84
   6   3  47   12.04    3.07
   3  -6 -47    9.31    2.67
  -6  -3  47   12.86    2.85
  -6  -3 -47   10.25    2.73
  -6  -3  49   20.12    3.15
   6   3  49   24.12    3.75
   3  -6 -49   16.13    2.95
  -3   6 -49   23.68    3.54
   3  -6  49   22.51    3.50
   6   3  49   24.83    3.21
   6   3 -49   22.88    3.54
  -6  -3 -49   24.98    3.34
   3  -6  51    1.19    1.91
  -6  -3  51    0.43    1.88
   3  -6 -51   -2.35    1.86
   6   3 -51    0.81    2.18
   6   3  51    2.90    2.21
  -6  -3 -51   -1.91    1.86
  -3   6 -51    0.86    2.11
  -3   6  53   -1.28    1.96
   6   3 -53   -1.74    1.99
  -6  -3 -53    0.56    1.68
   6   3  53    1.37    2.12
   3  -6 -53   -2.59    2.04
  -3   6  55    3.99    2.20
   6   3 -55    1.01    1.87
   3  -6 -55    3.08    2.06
   6   3  55    6.25    2.34
   6   3  57   -0.07    1.88
   6   3 -57   -0.37    1.66
   3  -6 -57   -4.16    2.11
  -3   6  59    4.04    1.98
   6   3 -59    5.69    1.90
   3  -6 -59    5.33    1.80
   6   3  59    8.39    2.33
   4  -6   0 1152.27   10.14
   4  -6  -2   12.29    1.41
   4  -6   2   14.13    1.65
   4  -6   4 1033.75   11.34
   4  -6  -4 1005.65   12.87
   4  -6   6   76.20    3.67
   4  -6  -6   70.43    3.88
   4  -6   8  290.20    7.22
   4  -6  -8  278.65    7.42
  -6  -4  10  196.04    6.15
   4  -6 -10  206.80    6.61
   4  -6  10  198.68    6.50
   4  -6  12  175.27    6.42
  -6  -4  12  175.93    5.89
   4  -6 -12  180.05    6.39
   4  -6 -14   38.04    3.39
  -6  -4  14   39.37    3.21
   4  -6  14   45.00    3.77
   4  -6  16   33.50    3.32
   4  -6 -16   35.86    3.35
  -6  -4  16   30.77    3.06
   4  -6  18  259.39    9.02
  -6  -4  18  255.00    8.03
   4  -6 -18  259.92    8.38
   4  -6 -20  235.77    8.27
   4  -6  20  229.30    8.85
  -6  -4  20  232.42    8.13
  -6  -4  22   -0.43    1.58
   4  -6 -22   -0.86    1.64
   4  -6  22   -0.85    1.76
   4  -6  24   90.95    6.34
  -6  -4  24   92.58    5.71
   4  -6 -24   96.62    5.82
   4  -6 -26    4.58    1.56
   4  -6  26    0.15    1.75
   6   4 -26    2.93    1.46
  -6  -4  26    4.19    2.09
   4  -6 -26    2.86    1.45
   4  -6 -26    2.63    1.86
  -6  -4  28    5.47    2.38
  -4   6 -28    3.90    1.84
   4  -6  28    4.29    1.64
   4  -6  28    5.40    1.67
   4  -6 -28    6.38    2.36
   4  -6 -28    5.86    1.77
   6   4 -28   11.41    2.28
   4  -6  28    3.57    2.42
   4  -6 -28    6.00    1.75
  -4   6 -30   -0.27    1.57
   6   4 -30    1.97    1.53
   4  -6  30   -1.67    1.66
  -6  -4  30   -0.23    1.98
   4  -6  30    1.15    2.21
   4  -6 -30   -0.12    1.40
   4  -6  30    0.54    1.36
  -6  -4 -30    0.44    1.37
   4  -6 -30    1.12    1.41
   4  -6 -32   11.25    2.21
   4  -6  32    9.64    1.93
  -4   6 -32   11.00    2.23
  -6  -4  32   16.10    3.41
   4  -6  32   10.34    3.10
   4  -6  32   10.84    2.25
   4  -6 -32   10.97    2.08
  -6  -4 -32   11.58    2.12
   6   4 -32   13.21    2.29
  -6  -4  34   65.66    6.22
   4  -6  34   58.10    4.11
   4  -6 -34   70.24    4.24
   4  -6 -34   60.25    4.42
   4  -6  34   61.14    4.42
  -6  -4 -34   65.38    4.17
  -4   6 -34   65.60    4.44
   6   4 -34   61.59    4.19
   4  -6  34   67.12    6.88
   4  -6 -36   15.55    2.47
  -4   6 -36   14.05    2.60
   6   4 -36   15.55    2.55
   4  -6  36   15.13    2.58
  -6  -4  36   14.55    3.43
   4  -6 -36   16.03    2.59
   4  -6  36   14.06    3.78
  -6  -4 -36   16.25    2.52
   4  -6  36   15.87    2.32
  -6  -4  38   71.46    6.74
  -4   6 -38   66.27    5.02
   4  -6  38   74.52    4.67
   4  -6  38   68.02    4.94
   4  -6 -38   68.69    4.54
   6   4 -38   72.96    4.89
  -6  -4 -38   79.52    4.86
   4  -6 -38   73.97    4.74
   6   4  40    3.36    2.03
   4  -6 -40    1.90    1.92
   4  -6  40    0.68    1.87
  -6  -4 -40    4.89    2.28
  -4   6 -40    0.77    1.90
   4  -6  40    3.84    1.70
   6   4 -40    0.09    1.81
  -6  -4 -42   38.49    3.94
   6   4 -42   44.26    4.23
   6   4  42   41.43    4.24
  -6  -4  42   37.74    3.63
   4  -6 -42   43.38    4.02
  -4   6 -42   40.39    4.04
   4  -6  42   38.41    3.58
   4  -6  42   38.50    3.97
   4  -6  44   15.52    2.50
  -6  -4  44   18.96    3.00
   4  -6 -44   19.27    3.00
  -4   6 -44   17.12    3.15
   6   4 -44   17.81    3.02
   6   4  44   14.72    3.02
   4  -6  44   16.43    2.87
  -6  -4 -44   15.58    2.82
  -4   6 -46   32.29    3.98
   6   4 -46   37.75    4.15
   4  -6  46   36.38    4.15
  -6  -4 -46   32.41    3.64
  -6  -4  46   39.20    3.97
   4  -6 -46   34.96    3.89
   6   4  46   36.39    3.81
   6   4  46   40.70    4.59
   6   4  48   16.09    3.14
  -6  -4  48   20.65    3.07
  -6  -4 -48   20.80    3.08
  -4   6 -48   19.04    3.22
   4  -6  48   16.92    3.15
   4  -6 -48   18.22    3.02
   6   4  48   17.00    2.75
   6   4 -48   18.58    3.15
   6   4  50   10.10    3.11
  -6  -4 -50    8.83    2.28
   4  -6 -50    8.69    2.34
   6   4 -50    8.42    2.63
  -4   6 -50   11.13    2.85
   4  -6  50   10.55    2.63
   6   4  50    7.75    2.16
   4  -6 -52   -1.34    1.88
   6   4  52   -0.23    1.92
  -6  -4 -52   -3.42    2.06
   6   4 -52   -0.56    2.03
   6   4 -54    4.68    2.26
   4  -6 -54    2.79    1.90
  -4   6  54    1.72    2.08
   6   4  54    2.51    2.03
   6   4 -56    0.99    1.85
   6   4  56    1.90    1.94
   4  -6 -56   -1.26    1.82
  -4   6  56    0.16    1.86
   6   4 -58    2.07    1.81
   6   4  58   -0.25    1.71
   4  -6 -58    0.96    1.68
  -4   6  58    1.00    1.85
   6   4 -60    1.69    1.63
   4  -6 -60   -0.33    1.70
   6   4  60    0.37    1.64
  -4   6  60    3.50    1.79
   5  -6   1  162.41    4.13
   5  -6  -1  179.86    5.74
   5  -6  -1  183.04    3.76
   5  -6   1  167.38    5.47
   5  -6   3  164.68    5.16
   5  -6  -3  160.35    3.17
   5  -6  -3  165.93    5.60
   5  -6   3  163.73    4.58
   5  -6   5  100.46    4.02
   5  -6   5  106.83    4.02
   5  -6  -5  104.84    2.29
   5  -6  -5  106.53    4.83
   5  -6  -7  116.80    5.03
   5  -6   7  115.33    4.43
   5  -6   9  126.83    5.05
   5  -6   9  126.83    4.17
   5  -6  -9  131.25    5.57
  -6  -5   9  123.95    5.07
   5  -6  11 1877.26   14.91
  -6  -5  11 1907.69   19.82
   5  -6 -11 1916.81   20.89
  -6  -5  13 1585.11   18.67
   5  -6 -13 1569.16   19.59
   5  -6  13 1501.88   18.93
   5  -6  15   61.71    2.48
  -6  -5  15   61.28    4.07
   5  -6  15   60.77    4.34
   5  -6 -15   53.11    4.04
   5  -6 -17   36.27    3.46
  -6  -5  17   30.17    3.10
   5  -6  17   29.80    1.59
   5  -6  17   33.76    3.57
   5  -6  19   29.38    3.59
  -6  -5  19   29.13    3.18
   5  -6 -19   28.30    3.25
   5  -6 -21   91.47    5.57
  -6  -5  21   94.26    5.49
   5  -6  21   90.61    5.90
   5  -6  23  100.02    6.51
  -6  -5  23  104.07    6.05
   5  -6 -23  110.77    6.39
   5  -6  25  262.37   10.91
   5  -6 -25  263.97    9.92
  -6  -5  25  259.68    9.75
   5  -6 -25  256.28    6.91
   5  -6 -27  194.79    6.15
  -6  -5  27  194.24    8.93
  -5   6 -27  185.17    6.48
   5  -6  27  180.25    6.28
   5  -6  27  188.41    6.25
   5  -6 -27  196.23    8.82
   6   5 -27  183.93    6.23
   5  -6 -27  177.20    5.92
   5  -6  27  195.43    9.91
   5  -6  29  103.04    4.80
   5  -6 -29  111.95    6.88
   5  -6  29  104.20    7.72
   6   5 -29  102.75    4.98
  -6  -5  29  100.59    6.92
   5  -6 -29  100.36    4.84
  -5   6 -29   96.18    5.06
   5  -6  29  104.30    5.07
   5  -6 -29  107.89    4.83
   5  -6  31   54.18    5.98
   6   5 -31   51.27    3.71
   5  -6 -31   46.63    3.47
  -5   6 -31   43.29    3.59
   5  -6  31   41.86    3.47
  -6  -5 -31   48.91    3.35
   5  -6 -31   49.34    3.50
  -6  -5  31   53.17    5.33
   5  -6  31   47.09    3.67
   5  -6  33   18.80    2.80
  -5   6 -33   21.13    2.84
   5  -6  33   22.10    2.73
   5  -6 -33   18.29    2.51
   5  -6  33   20.63    4.17
  -6  -5  33   22.23    3.87
  -6  -5 -33   21.85    2.62
   6   5 -33   23.95    2.89
   5  -6 -33   18.27    2.45
   5  -6  35    2.06    1.68
  -5   6 -35    0.82    1.63
   6   5 -35    2.91    1.81
  -6  -5 -35    2.41    1.65
   5  -6 -35    4.84    1.96
   5  -6  35    3.52    2.90
  -6  -5  35    2.05    2.37
   5  -6 -35   -0.36    1.48
   5  -6  35   -0.20    1.79
   5  -6  37   54.72    4.10
   5  -6  37   56.22    4.47
   6   5 -37   63.19    4.50
   5  -6 -37   63.05    4.39
  -6  -5 -37   58.89    4.24
   5  -6 -37   49.21    4.00
  -5   6 -37   62.04    4.65
  -6  -5  37   62.89    6.67
  -5   6 -39   12.96    2.59
  -6  -5 -39   12.04    2.39
   6   5 -39   13.81    2.85
   5  -6  39   10.27    2.70
  -6  -5  39   12.08    3.52
   5  -6 -39   11.44    2.42
   5  -6  39    8.82    2.29
  -6  -5  39   12.92    2.34
   5  -6  41    5.93    1.96
  -6  -5  41    7.84    2.20
  -5   6 -41    6.19    2.45
  -6  -5 -41    5.91    2.11
  -6  -5  41    3.82    2.44
   6   5 -41    3.89    2.16
   5  -6  41    5.79    2.11
   6   5  41    6.10    2.43
   5  -6 -41    7.57    2.26
   5  -6  43    2.73    1.57
   5  -6 -43    2.97    1.83
  -6  -5  43    5.52    1.78
   6   5  43    5.60    2.17
  -5   6 -43    4.63    2.33
  -6  -5 -43    9.36    2.40
   6   5 -43    9.92    2.70
   5  -6  43    5.57    2.24
   5  -6 -45   11.64    2.66
   6   5  45   11.68    2.88
   5  -6  45    7.72    2.17
   6   5 -45   11.84    2.80
   5  -6  45   10.05    2.86
  -6  -5 -45   10.87    2.48
  -5   6 -45    5.69    2.15
   6   5  47    4.96    1.89
  -5   6 -47    4.52    2.12
  -6  -5 -47    2.60    1.85
   6   5  47    4.36    2.65
   6   5 -47    2.77    2.05
   5  -6  47    6.93    2.59
   5  -6 -47    8.11    2.56
   6   5 -49    7.81    2.59
  -5   6 -49    5.53    2.49
   5  -6 -49    8.73    2.42
   5  -6  49    6.44    2.32
   6   5  49    4.91    2.35
  -6  -5 -49    8.79    2.29
   6   5  49    5.81    1.89
  -6  -5 -51   -3.00    1.91
   6   5 -51    2.05    2.03
   5  -6 -51    5.81    2.40
   6   5  51    1.93    2.19
   6   5  53   12.41    2.89
   5  -6 -53    9.22    2.51
   6   5 -53   11.79    2.77
   5  -6 -55    2.14    1.77
   6   5  55    2.99    2.19
  -5   6  55    2.47    1.92
   6   5 -55    0.06    1.73
   6   5 -57    8.28    2.22
   5  -6 -57    5.22    2.07
  -5   6  57    6.70    2.14
   6   5  57    3.98    2.05
   6   5  59   -1.09    1.72
   6   5 -59    0.33    1.57
   5  -6 -59    1.93    1.66
  -5   6  59   -1.02    1.69
   6  -6   0 1161.45    9.95
   6  -6   0 1172.22   14.59
   6  -6   2  151.71    4.18
   6  -6  -2  152.95    5.64
   6  -6   2  149.80    5.24
   6  -6  -2  141.85    3.08
   6  -6   4   47.39    2.84
   6  -6   4   46.77    3.21
   6  -6  -4   51.06    3.79
   6  -6   6   45.37    2.89
   6  -6   6   43.03    2.81
   6  -6  -6   42.07    3.45
   6  -6  -8   47.71    3.76
   6  -6   8   54.24    3.40
   6  -6   8   54.42    3.06
  -6  -6  10   49.75    3.82
   6  -6 -10   58.71    4.26
   6  -6  10   53.09    3.85
   6  -6  10   54.67    3.06
   6  -6 -12  165.38    6.86
   6  -6  12  180.69    6.84
  -6  -6  12  179.54    6.73
   6  -6  12  182.30    4.91
   6  -6 -14   21.20    2.87
  -6  -6  14   22.43    2.79
   6  -6  14   21.81    1.75
   6  -6  14   19.56    2.69
  -6  -6  16    1.93    1.47
   6  -6 -16   -0.21    1.53
   6  -6  16    3.16    1.79
   6  -6  16    1.36    0.78
  -6  -6  18   16.98    2.64
   6  -6 -18   17.36    2.76
   6  -6  18   17.38    2.85
   6  -6  20   10.79    2.67
  -6  -6  20    7.50    2.11
   6  -6 -20    7.14    2.11
   6  -6 -22  150.48    7.47
  -6  -6  22  140.19    7.00
   6  -6  22  144.13    7.79
   6  -6 -24    7.22    2.58
  -6  -6  24    6.80    2.48
   6  -6  24   11.05    3.02
   6  -6  26   35.72    3.05
   6   6 -26   35.61    2.96
  -6   6 -26   28.61    2.78
   6  -6 -26   39.63    4.39
   6  -6 -26   35.31    2.87
  -6  -6  26   34.93    4.06
   6  -6  26   34.17    3.00
   6  -6 -26   33.51    2.79
   6  -6  26   35.55    4.72
  -6  -6  28   10.93    2.67
   6  -6  28   13.64    3.28
   6  -6  28   13.29    2.38
   6  -6 -28   14.30    2.20
   6   6 -28   16.15    2.40
  -6   6 -28   12.08    2.23
   6  -6 -28   12.67    2.04
   6  -6 -28   11.52    2.90
   6  -6  28   12.24    2.21
   6   6 -30   34.28    2.52
   6  -6  30   33.22    3.16
   6  -6  30   36.36    4.90
  -6  -6  30   34.88    4.60
   6  -6 -30   38.69    4.50
   6  -6 -30   31.01    2.89
   6  -6 -30   39.79    3.25
   6   6 -30   31.84    3.09
   6  -6  30   38.82    3.54
  -6   6 -30   34.86    3.36
   6  -6 -32   80.89    4.43
   6   6 -32   76.96    4.71
  -6   6 -32   72.01    4.71
   6  -6  32   76.28    7.13
   6  -6  32   75.89    4.73
  -6  -6  32   79.12    6.63
  -6  -6 -32   78.62    4.35
   6  -6  32   75.38    4.57
   6  -6 -32   83.86    4.58
   6   6 -32   81.15    3.78
   6  -6  34    3.44    1.81
   6  -6 -34    3.35    1.77
   6  -6  34    4.81    1.93
  -6   6 -34    2.87    1.70
  -6  -6  34    4.68    2.45
   6   6 -34    5.84    2.11
   6  -6 -34    5.52    1.99
  -6  -6 -34    3.63    1.52
   6  -6  34    4.83    2.78
  -6  -6  36   61.05    6.38
   6  -6 -36   70.74    4.66
   6  -6 -36   62.00    4.41
   6  -6  36   61.36    4.54
   6   6 -36   71.48    4.75
  -6  -6 -36   74.92    4.53
   6  -6  36   65.95    4.77
  -6   6 -36   58.60    4.70
   6  -6 -38    1.71    1.61
   6  -6  38    0.30    1.38
  -6   6 -38   -1.80    2.00
   6   6 -38   -0.36    1.87
   6  -6  38    0.86    1.89
  -6  -6  38    2.73    3.10
  -6  -6 -38    0.02    1.56
  -6   6 -40   38.38    4.20
  -6  -6  40   38.32    5.59
  -6  -6 -40   46.31    3.91
   6  -6  40   39.37    4.24
   6   6 -40   44.09    4.29
   6  -6 -40   48.89    4.20
   6  -6  40   40.25    3.79
   6  -6  42    6.14    2.01
  -6  -6 -42    8.71    2.45
  -6  -6  42    5.17    3.12
  -6   6 -42    6.27    2.33
   6   6 -42    5.10    2.36
   6  -6 -42    5.60    2.08
   6  -6  42    7.08    2.43
   6   6  42    6.36    2.48
   6  -6  44    2.18    2.05
   6  -6 -44   -0.60    1.77
   6   6 -44    2.25    2.10
  -6  -6 -44    2.38    2.07
   6  -6  44   -0.28    1.70
   6   6  44    0.21    2.10
  -6   6 -44    1.80    1.87
   6  -6 -46    7.28    2.36
   6   6  46    6.11    2.59
  -6   6 -46    8.52    2.62
  -6  -6 -46    3.10    1.69
   6  -6  46    7.70    2.53
   6  -6  46    7.64    2.55
   6   6 -46    8.04    2.50
   6   6 -48    2.21    1.93
   6   6  48   -0.34    1.75
  -6  -6 -48    0.34    1.78
   6  -6  48    2.06    2.33
   6  -6  48    0.13    1.68
   6  -6 -48    0.52    1.82
   6   6  48    1.58    2.17
   6  -6 -50    4.22    2.34
   6   6  50    5.68    2.46
   6   6  50    3.14    2.06
   6   6 -50    5.97    2.50
   6  -6 -52    7.84    2.49
   6   6 -52    7.60    2.54
   6   6  52   11.39    2.82
  -6   6  54    0.17    1.76
   6  -6 -54    0.97    1.89
   6   6  54    5.19    2.33
   6   6 -54    2.94    2.15
   6  -6 -56   -0.24    1.59
   6   6 -56    7.33    2.32
   6   6  56    2.12    2.00
  -6   6  56    2.53    2.01
   6   6 -58    1.49    1.64
   6  -6 -58    1.93    1.73
   6   6  58   -0.75    1.82
  -6   6  58    1.86    1.78
   7  -6   1  515.48    7.31
   7  -6  -1  521.08   10.51
   7  -6  -1  492.58    6.13
   7  -6   3   11.03    1.97
   7  -6  -3    9.03    0.85
   7  -6   3   12.03    1.74
   7  -6  -3   12.43    2.32
   7  -6  -5   26.01    3.07
   7  -6   5   30.81    2.75
   7  -6   5   27.18    2.40
   7  -6   7   11.75    1.93
   7  -6  -7   10.26    2.25
   7  -6   7   11.67    2.07
   7  -6   9  453.22    9.69
   7  -6  -9  429.99   10.66
   7  -6   9  442.76    8.42
   7  -6 -11  108.96    5.82
  -6  -7  11  107.43    5.56
   7  -6  11  111.31    5.35
   7  -6  11  105.76    4.08
   7  -6  13   72.37    4.71
   7  -6 -13   80.74    5.15
   7  -6  13   72.95    3.28
  -6  -7  13   75.02    4.76
   7  -6  15   40.22    2.29
   7  -6  15   40.53    3.69
   7  -6 -15   42.37    3.99
  -6  -7  15   40.80    3.68
  -6  -7  17    5.87    1.89
   7  -6 -17    4.34    1.74
   7  -6  17    4.71    1.90
   7  -6  19  315.03   10.53
   7  -6 -19  320.65   10.62
  -6  -7  19  315.76   10.01
   7  -6  21   20.32    3.48
   7  -6 -21   24.98    3.41
  -6  -7  21   17.55    2.87
   7  -6 -23  248.91   10.15
  -6  -7  23  249.20    9.72
   7  -6  23  253.99   10.46
   7  -6 -25   67.99    3.68
   7  -6  25   65.86    3.90
   6   7 -25   69.24    3.93
  -6  -7  25   68.83    5.51
   7  -6 -25   72.50    5.82
   7  -6 -25   70.43    3.98
   7  -6  25   73.14    6.22
   7  -6  25   70.32    4.11
   7  -6 -27  134.37    5.30
  -7   6 -27  125.74    5.47
   7  -6 -27  134.15    5.32
   6   7 -27  133.78    5.36
   7  -6  27  125.26    5.50
   7  -6  27  117.05    5.43
  -6  -7  27  129.88    7.67
   7  -6 -27  144.83    8.19
   7  -6  27  131.72    8.55
   6   7 -29  101.68    5.01
  -6  -7  29  100.40    7.09
   7  -6  29   96.42    5.02
   7  -6 -29   91.08    4.72
   7  -6 -29  101.08    7.13
   7  -6  29  100.44    7.88
   7  -6 -29  100.41    4.84
   7  -6  29   96.75    4.86
  -7   6 -29   89.20    4.94
  -6  -7  31   28.46    4.27
   7  -6  31   29.32    3.36
  -7   6 -31   25.08    3.08
   7  -6 -31   32.62    4.51
   6   7 -31   31.50    3.19
   7  -6  31   34.69    5.24
   7  -6 -31   29.72    2.97
   7  -6 -31   33.47    3.29
   7  -6  31   27.64    3.05
   7  -6  33    8.81    2.14
   6   7 -33    9.33    2.05
  -6  -7  33   11.81    3.27
   7  -6 -33    8.83    2.13
   6   7 -33    9.55    1.45
  -6  -7 -33   12.20    2.10
  -7   6 -33    6.88    1.98
   7  -6 -33    9.36    1.99
   7  -6  33    8.79    2.05
  -6  -7  35   83.75    7.31
  -7   6 -35   84.30    5.34
   7  -6 -35   84.03    4.86
   7  -6  35   90.99    5.12
   7  -6 -35   89.60    5.07
   6   7 -35   92.42    5.23
  -6  -7 -35   86.41    4.66
   7  -6  35   88.48    5.46
   6   7 -37    2.47    1.69
  -6  -7  37    4.04    2.93
   7  -6 -37    1.60    1.55
  -7   6 -37    2.54    1.87
   7  -6  37    5.67    2.08
   7  -6  37    3.87    1.88
  -6  -7 -37    3.33    1.62
   7  -6  39   18.90    3.13
   7  -6  39   17.91    3.14
   7  -6 -39   30.24    3.77
  -6  -7 -39   22.12    2.94
   6   7 -39   19.79    3.26
  -6  -7  39   24.71    4.53
  -7   6 -39   22.83    3.38
   6   7 -41   24.18    3.30
   7  -6  41   23.86    3.12
   7  -6  41   21.57    3.32
  -6  -7 -41   24.40    2.91
  -6  -7  41   23.34    4.68
  -7   6 -41   22.48    3.54
   7  -6 -41   23.66    3.13
   7  -6 -43    3.00    2.03
   7  -6  43   -0.54    2.08
   6   7  43    0.39    2.06
   6   7 -43    4.04    2.09
  -6  -7 -43    3.11    1.92
   7  -6  43    0.82    1.97
  -7   6 -43   -1.19    1.97
   6   7 -45   10.36    2.82
   7  -6  45   10.60    2.87
  -6  -7 -45    8.85    2.41
   7  -6  45   14.95    2.75
   7  -6 -45   13.58    2.74
  -7   6 -45   10.84    2.56
   6   7  45    7.66    2.32
   7  -6 -47    6.22    2.35
   7  -6  47    4.43    2.31
   6   7 -47    8.31    2.58
   7  -6  47    8.04    2.15
   6   7  47    6.11    2.56
   6   7 -49    0.47    1.91
   7  -6 -49    0.75    1.88
   6   7  49   -2.26    2.19
   7  -6  49    1.60    1.77
   6   7  49    0.28    1.62
   6   7 -51   20.37    3.15
   7  -6 -51   17.95    3.11
   6   7  51   21.71    3.36
   6   7 -53   14.95    2.85
   7  -6 -53   16.10    2.80
   6   7  53   13.26    2.78
  -7   6  55    7.36    2.21
   6   7 -55   10.36    2.46
   6   7  55    8.85    2.55
   7  -6 -55   11.53    2.50
   6   7  57    2.40    1.93
   6   7 -57    1.59    1.73
  -7   6  57    6.56    2.00
   7  -6 -57    1.40    1.76
  -7   6  59   -0.49    1.65
   7  -6 -59   -0.48    1.49
   6   7  59    2.12    1.84
   7  -5   0 8247.46   39.36
   7  -5   0 8297.84   25.41
   7  -5   2  500.19    9.59
   7  -5  -2  493.73   10.11
   7  -5   4   11.97    1.83
   7  -5  -4   11.55    2.19
   7  -5   6   80.10    3.83
   7  -5   6   84.82    3.94
   7  -5  -6   81.41    4.63
   7  -5   8   66.00    3.75
   7  -5  -8   65.16    4.33
   7  -5   8   61.50    3.28
  -5  -7  10    3.68    1.95
   7  -5  10    4.97    1.89
   7  -5 -10    4.46    2.05
   7  -5  10    4.30    1.45
   7  -5  12  358.85    6.75
   7  -5  12  369.82    9.48
  -5  -7  12  361.79    9.55
   7  -5 -12  367.61   10.17
   7  -5  14   24.23    1.77
   7  -5 -14   27.64    3.35
   7  -5  14   28.08    3.17
  -5  -7  14   23.72    2.94
  -5  -7  16    3.33    1.80
   7  -5 -16    3.53    1.80
   7  -5  16    1.59    0.64
   7  -5  16    2.69    1.96
  -5  -7  18   39.48    3.76
   7  -5 -18   46.63    4.25
   7  -5  18   42.15    4.05
   7  -5 -20   32.71    3.81
  -5  -7  20   32.37    3.66
   7  -5  20   35.78    4.20
   7  -5  22   92.95    6.34
   7  -5 -22   87.50    5.95
  -5  -7  22   85.84    5.72
  -5  -7  24   11.02    2.79
   7  -5  24   12.12    3.26
   7  -5 -24   10.07    2.94
   7  -5  26    3.47    1.64
   7  -5  26    2.70    2.20
   5   7 -26    2.38    1.54
   7  -5 -26    1.86    1.31
   7  -5  26    2.17    1.60
   7  -5 -26    4.40    2.12
   7  -5 -26    1.46    1.36
  -5  -7  26   -0.34    1.89
   7  -5 -28  181.84    6.35
  -7   5 -28  173.03    6.21
   7  -5  28  178.21    9.78
   7  -5  28  182.53    6.67
  -5  -7  28  181.25    9.21
   5   7 -28  187.77    6.42
   7  -5 -28  185.57    9.20
   7  -5  28  169.57    6.34
   7  -5 -28  184.48    6.11
  -7   5 -30    4.48    1.71
   7  -5 -30    7.38    2.54
  -5  -7  30    2.50    1.86
   5   7 -30    4.61    1.81
   7  -5 -30    6.71    1.77
   7  -5 -30    5.70    1.66
   7  -5  30    4.04    1.91
   7  -5  30    3.81    2.51
   7  -5  30    3.17    1.61
  -5  -7 -30    3.87    1.56
   7  -5 -32   57.11    4.09
  -5  -7 -32   59.12    3.89
   7  -5 -32   60.77    4.11
   5   7 -32   62.36    4.15
  -5  -7  32   64.07    6.21
  -7   5 -32   53.53    4.03
   7  -5  32   56.74    4.13
   7  -5  32   52.33    4.09
  -7   5 -34   50.63    3.99
   7  -5 -34   62.73    4.31
   7  -5  34   54.46    4.45
  -5  -7  34   52.06    5.87
  -5  -7 -34   59.66    3.90
   5   7 -34   64.88    4.40
   7  -5 -34   56.99    4.21
   7  -5  34   51.45    4.10
   7  -5  36    6.91    2.00
   7  -5  36    5.03    2.04
  -7   5 -36    8.29    2.42
   5   7 -36    8.97    2.22
  -5  -7  36   10.94    3.38
   7  -5 -36    9.10    2.16
  -5  -7 -36    7.53    1.91
  -5  -7  38    1.12    2.64
   5   7 -38    2.62    1.95
  -5  -7 -38    1.40    1.55
   7  -5 -38    1.31    1.61
   7  -5  38    1.66    1.81
  -7   5 -38    2.17    1.71
   7  -5  38    1.45    1.55
  -5  -7  40   78.24    7.89
   7  -5  40   78.38    5.15
   7  -5 -40   84.70    5.37
  -5  -7 -40   84.34    5.16
   5   7 -40   83.14    5.43
  -7   5 -40   73.97    5.27
   7  -5  40   79.41    5.52
   7  -5 -42   50.03    4.38
  -7   5 -42   50.61    4.50
  -5  -7  42   48.76    6.80
  -5  -7 -42   52.46    4.12
   7  -5  42   48.71    4.30
   5   7 -42   51.53    4.64
   7  -5  42   50.95    4.79
   5   7 -44   10.48    2.81
  -5  -7 -44   13.31    2.50
  -7   5 -44   11.32    2.87
   7  -5  44   12.61    2.39
   7  -5 -44   12.10    2.66
   7  -5  44   12.39    2.94
  -7   5 -46    7.35    2.42
   7  -5  46    7.43    2.19
   7  -5  46    8.14    2.74
  -5  -7 -46    7.28    2.51
   5   7  46    7.42    2.63
   5   7 -46    5.82    2.23
   7  -5 -46    7.53    2.43
   7  -5 -48    7.55    2.56
   5   7  48    5.86    2.38
   7  -5  48    9.25    2.29
   5   7 -48   10.04    2.71
  -5  -7 -48    6.09    2.17
   7  -5  48    6.04    2.58
   5   7  50    7.77    2.77
   7  -5  50   10.40    2.29
   5   7 -50    9.09    2.53
  -5  -7 -50    8.36    2.37
   7  -5 -50   12.29    2.70
   5   7 -52   13.70    2.88
   5   7  52   16.54    3.01
   5   7  54    5.14    2.30
   5   7 -54    5.67    2.19
  -7   5  54    5.96    2.23
   7  -5 -54    2.26    1.90
   7  -5 -56   16.35    2.80
  -7   5  56   18.27    2.91
   5   7  56   19.63    3.09
   5   7 -56   20.05    3.07
   5   7  58    0.24    1.63
   7  -5 -58   -0.09    1.56
  -7   5  58   -1.82    1.71
   7  -4   1  105.72    4.94
   7  -4   1   99.47    3.26
   7  -4   3   96.03    3.50
   7  -4  -3  104.52    4.75
   7  -4   3   98.25    4.32
   7  -4  -5  251.88    7.46
   7  -4   5  241.31    6.30
   7  -4   5  245.03    5.96
   7  -4  -7   20.72    2.72
   7  -4   7   19.02    2.03
   7  -4   7   21.17    2.32
   7  -4  -9  275.29    8.25
   7  -4   9  267.72    6.01
  -4  -7   9  275.42    7.89
   7  -4   9  264.23    7.22
   7  -4  11   18.42    2.69
   7  -4 -11   19.12    3.10
   7  -4  11   16.19    1.90
  -4  -7  11   17.13    2.70
   7  -4 -13    7.88    2.17
   7  -4  13    6.97    2.22
   7  -4  13    7.12    1.27
  -4  -7  13    6.70    1.94
   7  -4 -15   74.04    4.93
   7  -4  15   72.44    4.80
  -4  -7  15   75.63    4.64
  -4  -7  17   54.38    4.22
   7  -4  17   49.37    4.32
   7  -4 -17   49.96    4.34
   7  -4 -19   10.25    2.30
   7  -4  19    8.35    2.22
  -4  -7  19    9.92    2.31
   7  -4  21  146.63    7.64
  -4  -7  21  155.30    7.38
   7  -4 -21  146.27    7.47
   7  -4  23   11.28    2.60
  -4  -7 -23   12.05    1.91
  -4  -7  23   11.26    2.70
   7  -4 -23    7.25    2.05
   7  -4  25   42.80    4.95
  -4  -7  25   44.20    4.61
   7  -4 -25   37.55    3.03
   7  -4 -25   40.64    3.01
   7  -4  25   38.84    3.29
   7  -4 -25   42.58    4.53
   7  -4 -27   12.10    2.12
   7  -4  27   15.51    3.56
  -4  -7  27   15.21    3.51
   7  -4  27    9.40    1.97
  -7   4 -27   12.39    2.33
   7  -4 -27   11.97    2.20
   4   7 -27   11.80    2.24
   7  -4  27   10.71    2.30
   7  -4 -27   11.95    2.96
   7  -4 -29   33.89    3.07
  -7   4 -29   32.33    3.15
  -4  -7 -29   32.96    2.78
   7  -4 -29   29.48    2.98
  -4  -7 -29   34.18    2.62
   7  -4  29   26.98    3.00
   7  -4  29   28.52    2.99
  -4  -7  29   36.95    4.64
   4   7 -29   33.76    3.19
   7  -4 -29   34.01    4.22
   7  -4 -31    2.28    2.20
  -4  -7  31    6.52    2.72
   7  -4 -31    5.18    1.74
  -4  -7 -31    4.62    1.72
  -7   4 -31    7.97    2.09
   7  -4  31    6.98    1.99
   7  -4  31    4.30    1.68
   4   7 -31    4.23    1.78
   7  -4 -31    6.35    1.66
  -4  -7 -31    4.96    1.75
   7  -4 -33    8.88    2.07
  -4  -7 -33    9.90    2.04
   7  -4  33   10.88    2.52
  -7   4 -33   14.57    2.48
  -4  -7 -33   12.57    2.24
   7  -4 -33   12.84    2.37
  -4  -7  33   13.68    3.42
   4   7 -33   16.73    2.64
   7  -4  33   10.93    2.42
  -4  -7  35   35.82    5.09
   7  -4  35   38.38    3.59
   4   7 -35   32.50    3.45
  -4  -7 -35   39.02    3.30
   7  -4  35   36.40    3.86
  -7   4 -35   36.96    3.66
  -4  -7 -35   36.78    3.04
   7  -4 -35   38.46    3.57
  -4  -7  37   36.50    5.35
  -4  -7 -37   41.08    3.62
   7  -4 -37   37.42    3.75
  -4  -7 -37   35.98    3.22
   7  -4  37   41.19    4.11
   7  -4  37   41.81    3.83
  -4  -7  37   40.19    3.45
  -7   4 -37   42.84    3.77
   4   7 -37   40.65    4.12
  -4  -7 -39    2.33    1.67
  -7   4 -39   -0.90    1.76
  -4  -7  39    0.76    2.45
  -4  -7  39   -0.25    1.83
   7  -4 -39   -1.98    1.96
   7  -4  39   -0.41    1.61
   4   7 -39    1.61    1.79
   7  -4  39    1.05    1.87
   4   7 -41   39.64    4.23
  -4  -7 -41   44.57    4.00
   7  -4 -41   41.13    3.94
  -7   4 -41   42.66    4.26
   7  -4  41   39.57    4.23
   7  -4  41   45.05    4.07
  -4  -7  41   38.92    5.78
   4   7 -43    1.49    1.99
  -4  -7 -43    5.25    2.17
   7  -4  43    2.26    2.05
   7  -4 -43    0.42    1.83
  -4  -7  43    2.84    2.83
  -7   4 -43    4.40    2.25
   7  -4  43    3.91    1.99
   7  -4  45    2.70    1.75
  -7   4 -45    0.25    1.96
  -4  -7 -45    0.47    1.62
   7  -4 -45    4.93    2.32
   7  -4  45   -0.34    1.98
   4   7 -45    3.63    2.40
   7  -4  47    3.02    1.71
   7  -4 -47    4.26    1.98
   7  -4  47    2.03    2.13
  -7   4 -47    3.56    2.01
  -4  -7 -47    5.73    2.24
   4   7 -47    0.93    2.00
   4   7  47    3.04    2.04
   4   7  49    4.50    2.57
   7  -4  49    6.19    2.38
   4   7 -49    7.26    2.39
  -4  -7 -49    7.72    2.34
   7  -4 -49   10.10    2.50
   7  -4  49    9.50    2.13
  -7   4 -49    3.12    1.87
   4   7  51    0.35    1.91
   7  -4  51    5.27    2.64
   4   7 -51   -1.69    2.06
  -4  -7 -51    4.76    2.05
   7  -4 -51   -1.56    1.99
   4   7 -53    7.27    2.58
  -7   4  53    2.45    2.25
   7  -4 -53    8.44    2.53
   4   7  53    5.45    2.47
  -4  -7 -53    8.49    2.40
  -7   4  55    1.13    1.84
   4   7  55    6.10    2.40
   7  -4 -55    3.08    1.94
   4   7 -55    0.60    1.85
  -7   4  57    1.54    1.70
   7  -4 -57    2.92    1.96
   4   7  57   -0.22    1.69
   7  -4 -59    2.19    1.61
   4   7  59    0.10    1.60
  -7   4  59    0.79    1.53
   7  -3   0    9.18    1.78
   7  -3   2   93.22    4.18
   7  -3  -2   86.74    4.28
   7  -3   4   66.00    3.47
   7  -3  -4   73.01    4.10
   7  -3   6  460.87    8.13
   7  -3  -6  455.81   10.05
   7  -3   6  445.90    8.36
   7  -3   8  267.40    7.01
  -3  -7   8  260.05    7.65
   7  -3  -8  282.38    8.10
   7  -3   8  268.49    5.87
  -3  -7  10   11.07    2.20
   7  -3  10   13.47    1.68
   7  -3  10   16.55    2.43
   7  -3 -10   18.48    2.93
   7  -3  12  111.42    3.47
   7  -3  12  117.82    5.59
  -3  -7  12  122.75    5.60
   7  -3 -12  121.61    6.07
   7  -3 -14   18.75    3.11
   7  -3  14   18.20    3.00
  -3  -7  14   20.33    2.97
   7  -3 -16   17.17    2.73
  -3  -7  16   17.52    2.50
   7  -3  16   14.58    2.58
  -3  -7  18   12.77    2.34
   7  -3  18   10.00    2.38
   7  -3 -18   11.68    2.49
   7  -3 -20    3.66    2.00
  -3  -7  20    1.76    1.66
   7  -3  20    3.19    2.10
   7  -3 -22   94.04    6.11
   7  -3  22   95.78    6.32
  -3  -7 -22   96.66    4.35
  -3  -7  22   92.38    5.95
  -3  -7 -24   15.05    2.06
  -3  -7  24   13.23    2.79
   7  -3  24   14.05    3.11
   7  -3 -24   13.67    2.87
   7  -3  26    9.01    1.96
   7  -3 -26    8.83    2.73
   3   7 -26    6.48    1.89
   7  -3 -26    8.46    2.07
   7  -3 -26    7.63    1.80
  -3  -7  26    6.30    2.33
   7  -3 -28   13.36    2.05
   7  -3  28   11.91    2.25
   3   7 -28   14.39    2.38
   7  -3 -28   13.98    2.10
  -3  -7  28   11.92    2.91
   7  -3 -28   12.75    3.06
  -7   3 -28   14.96    2.20
   7  -3 -30   10.07    1.95
   7  -3 -30    8.51    1.99
  -3  -7 -30    9.62    1.90
   7  -3  30    8.90    1.94
  -3  -7  30   11.04    2.98
   3   7 -30    9.72    2.06
  -3  -7 -30    6.32    1.75
  -7   3 -30    9.76    2.16
   7  -3  30   11.39    2.47
   7  -3 -30   10.99    2.92
  -3  -7  32   41.15    3.22
   7  -3 -32   43.96    3.63
  -3  -7 -32   39.63    3.22
   3   7 -32   42.03    3.72
   7  -3  32   41.06    3.46
  -3  -7  32   48.74    5.59
  -3  -7 -32   44.69    3.19
   7  -3  32   43.84    3.68
  -7   3 -32   42.44    3.56
  -3  -7 -34   14.61    2.22
  -3  -7  34   19.42    2.55
   7  -3  34   16.30    2.45
  -7   3 -34   16.14    2.67
   7  -3  34   19.35    2.85
   7  -3 -34   15.13    2.55
   3   7 -34   16.34    2.63
  -3  -7 -34   18.09    2.23
  -3  -7  34   17.18    3.71
  -3  -7  36  122.39    5.68
   7  -3  36  119.00    5.84
  -7   3 -36  119.69    6.19
  -3  -7 -36  109.94    5.38
   7  -3 -36  128.28    6.02
   7  -3  36  119.38    6.31
  -3  -7  36  115.18    8.69
  -3  -7 -36  121.96    5.24
   3   7 -36  117.46    6.22
  -3  -7  38    6.25    1.98
   7  -3 -38   10.20    2.33
  -3  -7  38    6.41    2.74
  -3  -7 -38    5.02    1.83
   7  -3  38    4.87    2.08
  -3  -7 -38    7.30    2.07
  -7   3 -38    4.75    1.93
   7  -3  38    5.54    1.88
   3   7 -38    5.16    2.07
  -3  -7  40   11.70    4.20
   7  -3  40   11.57    2.78
   7  -3 -40   13.48    2.82
  -3  -7 -40    6.84    2.04
   7  -3  40    8.66    2.40
  -3  -7  40   10.10    2.28
  -7   3 -40   11.20    2.56
   3   7 -40    9.64    2.58
   7  -3  42    7.57    2.48
   7  -3  42    6.87    2.65
  -3  -7  42   10.95    4.03
  -7   3 -42    9.55    2.56
  -3  -7 -42   10.53    2.53
   7  -3 -42    9.54    2.48
  -3  -7  42   10.65    2.41
   3   7 -42   11.11    2.78
  -3  -7  44   -1.22    1.83
  -7   3 -44    1.72    2.15
   7  -3  44    2.80    2.27
   7  -3 -44   -0.20    1.90
  -3  -7 -44    0.39    1.74
   7  -3  44   -0.06    1.55
   3   7 -44    0.87    2.01
  -7   3 -46   14.12    2.89
   7  -3  46   11.17    2.96
  -3  -7  46   15.28    2.73
   3   7 -46   14.35    2.95
   7  -3  46   15.56    2.81
  -3  -7 -46   16.16    2.79
   7  -3 -46   14.82    2.89
   7  -3  48    5.11    2.40
  -3  -7 -48    8.35    2.31
   3   7  48    5.43    2.62
   7  -3 -48   10.46    2.61
   3   7 -48   10.18    2.76
   7  -3  48    7.88    2.20
  -7   3 -48    8.17    2.55
   7  -3  50    8.78    2.62
   3   7 -50    3.92    2.25
   7  -3 -50    4.39    2.16
   7  -3  50    3.59    1.75
  -7   3 -50    4.70    2.27
   3   7  50    3.76    2.41
  -3  -7 -50    4.69    1.98
   3   7 -52    2.51    2.02
   7  -3  52    3.17    2.01
   3   7  52    1.27    1.93
  -3  -7 -52    4.84    2.14
   7  -3 -52    1.33    1.79
  -7   3  54    7.50    2.46
   3   7  54   13.00    2.87
  -3  -7 -54    9.51    2.09
   3   7 -54   12.25    2.75
   7  -3 -54    9.65    2.41
  -3  -7 -56    1.38    1.82
  -7   3  56    1.03    1.85
   3   7  56    2.34    2.30
   3   7 -56    0.55    1.92
   7  -3 -56    1.81    1.81
   3   7  58    1.69    1.81
   7  -3 -58    0.30    1.62
  -7   3  58    2.77    1.72
   7  -3 -60    2.99    1.71
   3   7  60    1.18    1.67
  -7   3  60    1.49    1.64
   7  -2   1  308.01    7.32
   7  -2  -1  342.09    7.90
   7  -2   3    7.65    1.71
   7  -2  -3    8.44    1.99
   7  -2  -5  202.60    6.63
   7  -2   5  197.64    5.56
   7  -2  -7   81.64    4.70
  -2  -7   7   79.58    4.50
   7  -2   7   84.32    3.65
  -7   2   9    8.80    0.93
   7  -2   9   10.81    1.79
   7  -2  -9    9.82    2.61
  -2  -7   9    8.82    2.12
   7  -2  11 1087.85   15.43
   7  -2 -11 1096.03   16.52
  -2  -7  11 1132.89   15.64
  -7   2  11 1128.41    8.76
   7  -2  11 1104.63   10.54
  -7   2  13 1190.93   10.53
   7  -2 -13 1199.53   17.87
  -2  -7  13 1187.67   16.87
  -2  -7  15  128.66    5.90
   7  -2 -15  128.44    6.23
  -7   2  15  133.26    4.01
   7  -2  15  126.23    5.94
  -7   2  17  118.47    4.18
   7  -2  17  117.51    6.19
  -2  -7  17  119.88    5.94
   7  -2 -17  110.88    5.96
   7  -2 -19  252.26    9.14
  -2  -7 -19  254.53    6.99
   7  -2  19  249.64    9.21
  -2  -7  19  251.94    9.02
  -7   2  19  251.28    6.61
  -2  -7 -21  125.03    5.12
  -2  -7  21  113.14    6.43
   7  -2 -21  115.49    6.52
  -7   2  21  119.54    5.02
  -2  -7  23    4.97    2.18
  -7   2  23    4.85    1.72
   7  -2 -23    3.32    2.29
  -2  -7 -23    6.54    1.66
  -2  -7 -25   75.44    4.13
   7  -2 -25   75.94    5.67
  -2  -7  25   80.43    5.96
   7  -2 -27   68.80    3.89
   2   7 -27   68.08    3.94
   7  -2 -27   69.24    5.62
   7  -2 -27   65.43    3.71
  -2  -7  27   62.56    5.48
   7  -2  27   64.60    4.01
   7  -2  29    8.48    1.88
  -7   2 -29    6.94    1.82
   2   7 -29    8.12    1.96
   7  -2 -29   13.41    3.34
  -2  -7 -29    7.37    1.72
   7  -2 -29    8.08    1.75
  -2  -7 -29    8.16    1.65
  -2  -7  29    9.32    2.77
  -2  -7 -31    1.64    1.51
  -2  -7  31    1.73    2.08
   2   7 -31    1.49    1.51
   7  -2 -31    0.84    1.44
  -2  -7 -31    1.41    1.29
  -7   2 -31    0.80    1.36
   7  -2  31    1.02    1.60
  -2  -7  31    1.89    1.46
   7  -2 -33   66.90    4.26
  -7   2 -33   64.01    4.16
  -2  -7 -33   58.61    3.87
  -2  -7  33   60.70    3.95
   7  -2  33   66.12    4.55
  -2  -7  33   63.42    6.29
  -2  -7 -33   63.04    3.66
   2   7 -33   66.69    4.35
   7  -2 -35   38.84    3.52
  -7   2 -35   42.23    3.67
   2   7 -35   36.93    3.53
   7  -2  35   41.40    3.67
  -2  -7 -35   39.19    3.20
   7  -2  35   40.93    3.85
  -2  -7 -35   41.52    3.57
  -2  -7  35   37.37    5.09
  -2  -7  35   37.95    3.36
   7  -2 -37   19.35    2.69
  -2  -7 -37   18.41    2.58
   7  -2  37   20.44    2.74
  -2  -7  37   19.73    2.68
  -7   2 -37   19.30    2.79
   2   7 -37   17.81    2.92
  -2  -7 -37   16.16    2.49
   7  -2  37   19.54    3.05
  -2  -7  37   16.61    3.85
  -7   2 -39   14.15    2.76
   7  -2  39    9.67    2.46
  -2  -7 -39   11.26    2.33
  -2  -7 -39    6.60    2.20
   2   7 -39    7.87    2.63
  -2  -7  39   10.02    2.31
   7  -2 -39   10.93    2.70
   7  -2  39   11.71    2.93
  -2  -7  39    7.97    3.68
   7  -2 -41   16.64    2.79
  -2  -7 -41   15.89    2.62
  -2  -7  41   16.83    4.20
   7  -2  41   14.33    2.60
   7  -2  41   16.01    3.06
  -2  -7  41   18.14    2.87
   2   7 -41   18.52    3.09
  -7   2 -41   15.88    2.89
  -7   2 -43    2.99    2.08
  -2  -7 -43    5.88    2.29
   7  -2  43    3.46    2.26
   2   7 -43   -0.42    2.04
   7  -2  43    3.05    1.97
  -2  -7  43    0.88    1.91
   7  -2 -43    5.91    2.32
  -2  -7 -45    3.57    1.86
  -7   2 -45    0.09    1.70
   7  -2 -45    3.83    2.07
   7  -2  45    1.52    1.77
  -2  -7  45    3.77    2.18
   7  -2  45    5.95    2.52
   2   7 -45    2.54    2.08
  -7   2 -47   20.42    3.13
   7  -2 -47   19.61    3.25
   2   7 -47   22.47    3.33
  -2  -7 -47   19.33    3.02
   7  -2  47   23.28    3.77
   7  -2  47   23.79    3.28
  -2  -7  47   25.10    3.43
   7  -2 -49    6.29    2.34
  -2  -7  49    7.45    2.42
   2   7  49   10.26    3.01
  -2  -7 -49    8.02    2.50
  -7   2 -49    2.65    1.85
   2   7 -49    5.85    2.85
   7  -2  49    2.42    2.17
   7  -2  49    5.59    2.17
   7  -2 -51    0.59    1.83
   2   7 -51    0.74    2.09
  -2  -7  51    0.24    1.78
   7  -2  51    0.90    1.63
   2   7  51    0.86    1.87
  -7   2 -51    0.87    1.77
  -2  -7 -51   -1.25    1.93
   7  -2  51    1.56    2.11
  -7   2  53    0.64    1.83
   2   7 -53    5.10    2.21
   2   7  53    3.42    2.22
   7  -2 -53    1.50    1.90
   7  -2  53    6.89    2.71
  -2  -7 -53    1.77    1.66
  -7   2  55   -3.78    2.09
   7  -2 -55    2.36    1.99
   2   7 -55    2.73    2.02
   2   7  55    1.77    1.92
  -2  -7 -55    0.22    1.73
   7  -2 -57    5.14    2.16
  -2  -7 -57   -0.68    1.62
   2   7  57    3.02    2.06
  -7   2  57    4.42    2.11
   2   7  59    2.23    1.78
  -2  -7 -59    0.43    1.43
   7  -2 -59    0.98    1.52
  -7   2  59   -2.33    1.89
   7  -1   0  458.99    8.95
   7  -1   2   12.55    1.96
   7  -1  -2   13.44    2.08
   7  -1   4 1747.12   16.17
   7  -1  -4 1739.35   18.65
   7  -1  -6   14.10    2.55
  -1  -7   6   10.88    2.22
   7  -1   6   14.27    1.99
  -1  -7   8  804.18   12.62
  -7   1   8  814.27    7.13
   7  -1  -8  788.68   13.44
   7  -1   8  787.19   10.12
  -1  -7  10  347.08    8.62
  -7   1  10  353.94    5.23
   7  -1 -10  337.63    9.21
   7  -1  10  341.68    6.18
  -7   1  12   21.48    1.67
   7  -1 -12   19.11    2.75
  -1  -7  12   19.33    2.51
  -7   1  14  128.25    4.03
   7  -1 -14  121.73    6.01
  -1  -7  14  127.80    5.68
   7  -1 -16   57.79    4.55
  -1  -7  16   61.21    4.36
  -7   1  16   59.44    3.06
  -1  -7  18   13.10    2.52
  -7   1  18   15.43    2.03
   7  -1 -18   12.78    2.58
  -1  -7 -18   15.03    2.13
   7  -1 -20   58.08    4.62
  -1  -7  20   56.54    4.61
  -7   1  20   57.46    3.56
  -1  -7 -20   55.44    3.60
  -1  -7 -22   21.45    2.47
   7  -1 -22   18.23    3.10
  -1  -7  22   20.59    3.16
  -7   1  22   20.32    2.50
   7  -1 -24  268.75   10.10
  -1  -7 -24  274.87    7.89
  -1  -7  24  263.92   10.16
  -7   1  24  279.72    8.53
  -7   1  26   52.92    4.14
  -1  -7  26   55.86    5.13
   7  -1 -26   53.34    4.81
   7  -1 -26   53.05    3.27
  -1  -7 -26   52.81    3.74
   1   7 -26   51.08    3.36
   7  -1  26   53.03    3.51
   1   7 -28   44.04    3.48
   7  -1 -28   45.53    3.25
   7  -1 -28   46.35    4.78
  -7   1  28   43.42    4.04
  -1  -7  28   43.09    4.73
  -1  -7 -28   45.52    3.04
   7  -1  28   43.99    3.45
  -1  -7 -28   46.35    3.25
   7  -1 -30   11.50    2.76
  -1  -7 -30   12.22    1.85
  -7   1 -30   12.00    2.15
  -1  -7  30   10.69    1.89
  -1  -7  30   11.55    3.13
   7  -1  30   12.38    2.29
   7  -1 -30   11.88    2.03
  -1  -7 -30   12.50    1.96
   1   7 -30   12.82    2.31
  -7   1 -32    0.94    1.52
   7  -1 -32    2.48    1.69
  -1  -7 -32    1.48    1.54
  -1  -7 -32    0.56    1.46
   7  -1  32   -1.34    1.54
  -1  -7  32   -1.50    2.44
   1   7 -32    1.40    1.56
  -1  -7  32    0.65    1.42
   7  -1 -34    7.22    2.15
  -1  -7  34    3.51    1.63
  -7   1 -34    2.96    1.86
  -1  -7  34   -0.76    2.37
   7  -1  34    2.85    1.85
  -1  -7 -34    2.32    1.50
   1   7 -34    3.00    1.76
  -1  -7 -34    1.69    1.52
   7  -1 -36   10.66    2.23
  -1  -7  36    6.55    2.84
  -7   1 -36   10.08    2.46
  -1  -7 -36    8.40    2.02
   7  -1  36    8.34    2.23
  -1  -7  36    7.85    1.89
  -1  -7 -36    9.28    2.09
   1   7 -36    7.97    2.32
   7  -1 -38   40.01    3.90
  -1  -7 -38   41.96    3.72
   1   7 -38   34.24    3.60
   7  -1  38   35.07    3.64
  -7   1 -38   37.99    3.77
  -1  -7  38   44.91    3.87
  -1  -7  38   37.43    5.39
   7  -1  38   41.29    3.95
  -1  -7 -38   39.84    3.33
  -7   1 -40   -1.96    2.12
  -1  -7  40    4.95    2.30
   7  -1  40    1.78    1.53
   7  -1  40    2.48    2.05
  -1  -7  40   -1.33    2.47
   7  -1 -40   -1.54    1.98
   1   7 -40    3.49    2.04
  -1  -7 -40    2.31    1.65
  -1  -7 -40    2.82    1.64
   7  -1  42   88.54    5.59
  -1  -7 -42   92.99    5.46
   7  -1 -42   97.54    5.87
  -7   1 -42   90.52    5.76
   7  -1  42   94.96    6.21
  -1  -7  42   90.96    5.43
  -1  -7  42   87.07    8.61
   1   7 -42   95.11    6.17
   7  -1  44    6.22    2.08
  -1  -7  44    3.53    2.02
  -1  -7 -44    4.05    1.83
   7  -1 -44    6.01    2.23
   1   7 -44    5.39    2.20
   7  -1  44    1.18    2.20
  -7   1 -44    6.52    2.17
   7  -1  46   42.27    4.17
   7  -1 -46   41.41    4.28
  -1  -7 -46   41.96    4.09
  -7   1 -46   43.52    4.22
  -1  -7  46   45.75    4.28
   7  -1  46   40.07    4.36
   1   7 -46   38.45    4.32
   7  -1  48    3.01    2.31
   7  -1 -48    3.69    2.13
  -1  -7  48    6.21    2.11
   7  -1  48    5.71    2.13
  -7   1 -48    4.00    2.35
   1   7 -48    2.16    2.21
  -1  -7 -48    0.91    1.85
  -1  -7 -50   21.06    3.20
  -1  -7  50   20.99    3.09
   7  -1 -50   22.15    3.39
   1   7  50   21.90    3.51
   7  -1  50   22.79    3.02
   7  -1  50   19.24    3.33
  -7   1 -50   16.65    2.99
  -7   1  50   21.42    3.02
   1   7 -50   20.54    3.32
   7  -1 -52   -1.46    2.05
  -1  -7 -52    0.58    1.72
  -1  -7  52    1.00    1.74
   1   7  52    2.37    2.01
  -7   1 -52   -1.43    1.87
   1   7 -52   -0.38    1.93
   7  -1  52   -0.52    2.14
  -7   1  52   -0.53    1.80
  -1  -7 -54    0.73    1.61
  -7   1  54    2.33    1.99
   7  -1 -54    0.46    1.92
   1   7 -54    1.43    2.06
   1   7  54    0.16    1.85
   7  -1  54   -1.79    1.95
  -7   1  56    0.47    1.91
   1   7  56    0.33    1.85
  -1  -7 -56    2.21    1.73
   7  -1 -56    0.67    1.88
   7  -1 -58    1.50    1.71
  -1  -7 -58    1.63    1.60
  -7   1  58    1.86    1.64
   1   7  58    1.65    1.88
   7  -1 -60    0.68    1.54
   1   7  60    0.31    1.82
  -1  -7 -60    0.83    1.43
   7   0   1  369.06    8.05
   7   0  -1  370.88    8.31
   7   0  -3  239.01    6.98
   7   0   3  241.86    6.43
   7   0  -5  775.45   13.03
   7   0   5  790.04   11.17
   0  -7   5  810.52   11.97
   7   0   7   31.33    2.50
   7   0  -7   29.44    2.98
  -7   0   7   34.51    1.93
   0  -7   7   33.43    2.95
   0  -7   9  120.66    5.15
  -7   0   9  113.63    3.43
   7   0  -9  111.20    5.52
   0  -7  11  126.24    5.33
   7   0 -11  125.32    5.85
  -7   0  11  128.58    3.82
   0  -7  13  379.48    9.55
  -7   0  13  384.69    7.15
   7   0 -13  382.15   10.26
  -7   0  15   33.73    2.44
   7   0 -15   29.87    3.30
   0  -7  15   35.20    3.38
   0  -7  17  103.03    5.75
  -7   0  17  110.76    4.49
   0  -7 -17  108.89    4.92
   7   0 -17   97.52    5.75
   7   0 -19  573.45   13.57
   0  -7 -19  579.69   11.15
  -7   0  19  583.79   10.68
   0  -7  19  577.58   13.46
   7   0 -21  215.04    8.76
   0  -7  21  229.28    8.85
  -7   0  21  237.43    7.39
   0  -7 -21  221.02    7.26
  -7   0  23  324.25    9.10
   0  -7 -23  322.67    8.82
   7   0 -23  320.28   10.92
   0  -7  23  325.02   11.03
   0  -7  25   29.71    4.00
   7   0 -25   33.21    4.01
   0  -7 -25   33.41    3.15
  -7   0  25   34.74    3.50
   7   0 -27   16.71    2.26
   7   0 -27   15.37    3.10
   0   7 -27   14.38    2.28
  -7   0  27   17.09    2.82
   0  -7  27   12.96    3.14
   7   0  27   12.25    2.07
   0  -7 -29   19.62    2.33
   0  -7  29   16.79    3.42
  -7   0 -29   13.43    2.17
   7   0  29   15.24    2.42
   7   0 -29   17.66    3.22
  -7   0  29   14.70    2.80
   0  -7 -29   14.34    2.08
   0  -7  29   14.68    2.15
   0   7 -29   14.01    2.20
   7   0 -29   14.87    2.29
   0  -7 -31    0.28    1.23
   7   0  31    2.04    1.55
   0  -7 -31    1.81    1.31
   0  -7  31    1.68    2.48
  -7   0  31    3.05    1.94
   0   7 -31    1.16    1.64
  -7   0 -31    2.30    1.41
   0  -7  31    2.58    1.47
   7   0 -31    1.04    1.57
   0  -7 -33   35.22    3.08
   0   7 -33   36.52    3.57
   7   0 -33   37.06    3.34
   0  -7  33   37.49    5.09
   0  -7 -33   34.86    3.04
   0  -7  33   36.10    3.20
   7   0  33   37.93    3.57
  -7   0 -33   37.54    3.43
   0  -7 -35    6.14    1.80
   0  -7  35    5.51    2.75
   0  -7 -35    6.61    1.88
   0  -7  35    7.13    1.98
  -7   0 -35    7.31    2.04
   7   0 -35    7.22    2.00
   7   0  35    9.75    2.30
   0   7 -35    6.45    2.24
   0  -7 -37   37.21    3.64
  -7   0 -37   40.88    3.70
   0  -7 -37   39.93    3.44
   0  -7  37   37.18    3.40
   0  -7  37   39.72    5.66
   7   0 -37   42.50    3.95
   0   7 -37   41.95    4.08
   7   0  37   40.36    4.02
   7   0  39   -0.07    1.96
   0  -7  39    0.58    2.49
   0  -7 -39    0.65    1.54
   7   0 -39   -0.99    1.72
  -7   0 -39   -0.59    2.10
   7   0  39   -1.56    1.80
   0  -7 -39    0.67    1.80
   0  -7  39    2.32    1.88
   0   7 -39   -1.07    2.00
   0  -7  41   60.92    7.46
   0   7 -41   65.22    5.02
  -7   0 -41   63.33    4.69
   7   0  41   66.14    4.63
   7   0  41   69.64    5.41
   7   0 -41   67.34    5.03
   0  -7 -41   64.91    4.73
   0  -7  41   63.01    4.59
   7   0  43    0.97    1.89
  -7   0 -43    4.06    1.95
   0   7 -43    3.50    2.31
   0  -7  43    1.16    1.79
   7   0  43    1.60    1.81
   7   0 -43    3.04    1.99
   0  -7 -43    5.60    2.07
   0  -7  45   35.60    3.86
  -7   0 -45   38.74    3.94
   0   7 -45   37.32    4.02
   7   0  45   38.64    3.77
   0  -7 -45   40.66    4.01
   7   0 -45   37.06    4.24
   7   0  45   35.17    4.30
   0  -7 -47    3.70    2.19
   0  -7  47    7.98    2.44
   7   0  47    5.65    2.21
   7   0 -47    9.11    2.72
   0   7 -47    8.62    2.72
  -7   0 -47    6.56    2.29
   7   0  47    9.13    2.96
   7   0  49   23.66    2.98
   7   0 -49   20.78    3.30
   0   7 -49   26.14    3.69
   7   0  49   27.62    3.71
   0  -7  49   25.59    3.47
  -7   0 -49   23.96    3.45
   0  -7 -49   24.73    3.35
  -7   0  49   21.66    3.06
   0   7 -51    2.21    2.08
   0  -7  51    3.09    2.09
  -7   0 -51    0.44    1.82
   7   0  51    3.31    1.70
   7   0 -51    4.60    2.29
   7   0  51    3.68    2.24
   0   7  51    2.78    2.06
   0  -7 -51    1.53    1.92
  -7   0  51    2.17    1.98
   7   0  53    1.62    2.33
  -7   0 -53   -2.47    1.85
   0   7  53    4.91    2.47
   7   0 -53    2.72    2.17
  -7   0  53    1.59    1.88
   0  -7 -53   -1.66    1.94
   0   7 -53    1.45    2.23
  -7   0  55   -1.89    1.92
   0  -7 -55   -0.85    1.78
   7   0 -55   -1.00    2.11
   0   7  55    0.29    1.77
   7   0  55   -3.00    2.07
   7   0 -57    1.12    1.81
   0   7  57   -0.67    1.75
   0  -7 -57    0.46    1.66
   0   7  59    1.23    1.79
   0  -7 -59    2.06    1.71
   7   0 -59    0.39    1.71
   7   1   0 1569.84   17.00
   7   1  -2  478.14    9.72
   7   1   2  464.68    9.15
   1  -7   4   58.80    3.26
   7   1   4   58.26    3.48
   7   1  -4   64.09    3.89
   1  -7   6 4101.61   26.19
   7   1  -6 4198.34   30.44
   7   1  -8 1118.33   16.25
   1  -7   8 1120.74   14.35
  -7  -1   8 1078.51   11.14
   7   1 -10 1676.27   20.36
  -7  -1  10 1658.19   14.41
   1  -7  12  395.30    9.50
  -7  -1  12  387.38    7.23
   7   1 -12  394.49   10.25
   1  -7  14  616.99   12.50
  -7  -1  14  606.98    9.77
   1  -7 -14  630.06   11.13
   7   1 -14  618.53   13.18
   1  -7 -16    5.77    1.56
   7   1 -16    4.91    1.69
   1  -7  16    5.57    1.90
  -7  -1  16    5.10    1.49
  -7  -1  18  139.83    5.32
   7   1 -18  141.57    6.79
   1  -7 -18  147.58    5.80
   1  -7  18  136.56    6.52
  -7  -1  20   92.23    4.74
   1  -7  20   91.58    5.61
   1  -7 -20   93.36    4.80
   7   1 -20   87.59    5.62
   1  -7 -22   47.79    3.64
   7   1 -22   50.85    4.42
   1  -7  22   50.33    4.54
  -7  -1  22   49.27    3.74
  -7  -1  24   44.76    4.11
   1  -7  24   47.79    4.88
   7   1 -24   38.14    4.34
   1  -7 -24   40.12    3.72
   7   1 -26   14.27    3.00
   7   1 -26   16.19    2.10
  -7  -1  26   14.99    2.56
  -1   7 -26   21.23    2.56
   1  -7 -26   13.46    2.47
   1  -7  26   15.49    3.14
   7   1  28    3.49    1.65
   7   1 -28    6.19    1.69
   1  -7 -28    4.09    1.45
  -1   7 -28    4.68    1.71
  -7  -1  28    6.22    2.08
   1  -7  28    5.23    2.53
   1  -7 -28    5.15    1.53
   1  -7  30    4.90    1.74
   7   1  30    5.19    1.78
   1  -7  30    3.32    2.24
   7   1 -30    3.57    1.52
  -1   7 -30    6.57    1.99
  -7  -1 -30    2.52    1.46
   1  -7  30    2.32    1.25
  -7  -1  30    3.97    1.99
   1  -7 -30    4.12    1.51
   1  -7 -30    4.58    1.38
   7   1  32   34.39    3.39
   1  -7  32   23.63    2.65
   1  -7 -32   31.09    2.90
   1  -7  32   31.93    2.97
   1  -7  32   30.08    4.58
  -7  -1  32   35.20    4.26
   1  -7 -32   34.73    2.96
  -7  -1 -32   32.11    3.11
  -1   7 -32   34.34    3.28
   7   1 -32   34.60    3.27
   7   1 -34   16.54    2.64
   1  -7  34   13.16    2.52
   1  -7  34   15.27    3.83
  -1   7 -34   14.27    2.59
   1  -7 -34   15.54    2.29
  -7  -1  34   16.03    3.51
  -7  -1 -34   16.67    2.47
   1  -7  34    9.41    1.80
   1  -7 -34   17.39    2.54
   7   1  34   13.70    2.64
  -7  -1 -36   13.05    2.52
   1  -7  36   15.08    3.81
  -1   7 -36   12.20    2.46
   1  -7 -36   10.96    2.16
   7   1  36   14.07    2.74
   7   1 -36   11.75    2.26
   1  -7 -36   12.78    2.40
   1  -7  36   11.77    2.35
   7   1  38   10.52    2.54
   1  -7  38   11.06    2.45
   1  -7 -38   13.08    2.52
   1  -7 -38   14.29    2.43
  -7  -1 -38   11.00    2.52
   1  -7  38   12.02    3.71
   7   1 -38    9.59    2.34
  -1   7 -38   12.64    2.67
   7   1 -40   31.22    3.46
   1  -7  40   27.98    3.25
   7   1  40   29.93    3.70
   1  -7 -40   30.07    3.34
   1  -7  40   31.04    5.13
  -7  -1 -40   29.62    3.53
  -1   7 -40   27.22    3.58
   1  -7 -40   26.02    3.23
   7   1  42   58.73    5.05
  -1   7 -42   60.25    4.82
   7   1 -42   56.85    4.59
   1  -7  42   58.76    4.65
   1  -7 -42   57.56    4.54
  -7  -1 -42   62.20    4.67
   7   1  42   57.98    4.43
   7   1 -44   20.60    3.32
   7   1  44   21.11    3.37
  -7  -1 -44   20.55    3.12
   7   1  44   18.70    2.93
   1  -7 -44   16.69    2.81
   1  -7  44   20.10    2.99
  -1   7 -44   17.27    3.11
   7   1 -46   17.94    3.18
   1  -7 -46   20.07    3.15
  -1   7 -46   18.71    3.41
   1  -7  46   15.00    2.75
   7   1  46   21.11    3.43
   7   1  46   18.77    2.88
  -7  -1 -46   24.60    3.41
   7   1  48   25.23    3.73
   7   1  48   28.71    3.35
  -7  -1 -48   28.81    3.55
  -1   7 -48   27.68    3.91
   1  -7 -48   27.41    3.44
  -7  -1  48   27.14    3.40
   1  -7  48   28.77    3.53
   7   1 -48   25.32    3.58
  -7  -1 -50    3.64    2.07
   7   1  50    0.80    1.76
   7   1 -50    3.87    2.44
  -1   7 -50   -0.07    2.01
   1  -7  50    2.92    1.96
   1  -7 -50    5.12    2.15
   7   1  50    3.59    2.21
  -7  -1  50   -0.74    1.91
   7   1 -52    4.19    2.28
  -1   7 -52    3.65    2.05
  -7  -1  52    2.82    2.06
  -1   7  52    4.92    2.29
   1  -7 -52    4.95    2.19
  -7  -1 -52    1.70    1.80
   7   1  52    3.30    2.27
   1  -7 -54    0.56    1.63
   7   1 -54   -1.72    2.01
   7   1  54   -0.88    1.99
  -1   7  54    1.51    1.96
  -7  -1  54    1.53    1.85
  -7  -1 -54    2.31    1.91
  -1   7  56    8.44    2.55
   7   1 -56    5.78    2.20
   1  -7 -56    7.95    2.16
   7   1  56    5.50    2.31
   1  -7 -58    0.33    1.55
  -1   7  58   -2.91    1.90
   7   1 -58    1.70    1.72
   1  -7 -60    7.59    1.93
   7   1 -60   12.83    2.30
  -1   7  60   15.92    2.49
   2  -7   1  558.72    8.50
   7   2  -1  585.13   10.90
   7   2   1  573.37   10.52
   7   2  -3   39.50    3.57
   2  -7   3   27.73    2.57
   2  -7   5  486.04    9.03
   7   2  -5  463.82   10.61
   7   2  -7  485.95   10.83
   2  -7   7  493.73    9.34
   2  -7   9  228.64    6.93
  -7  -2   9  221.14    5.85
   7   2  -9  229.80    7.97
   7   2 -11  186.97    7.33
   2  -7  11  191.82    6.51
  -7  -2  11  193.47    5.55
   7   2 -13   18.78    3.20
  -7  -2  13   20.09    2.30
   2  -7  13   19.77    2.80
   2  -7 -13   17.44    2.65
   2  -7  15   22.61    2.69
   7   2 -15   22.89    3.16
   2  -7 -15   25.73    2.71
  -7  -2  15   21.82    2.34
   2  -7  17   11.77    2.40
   7   2 -17   11.38    2.56
  -7  -2  17    8.88    1.76
   2  -7 -17    8.65    1.89
   2  -7 -19   90.88    4.86
  -7  -2  19   91.72    4.70
   2  -7  19   90.85    5.52
   7   2 -19   92.24    5.67
   7   2 -21    9.99    2.50
  -7  -2  21    9.03    1.98
   2  -7  21    7.47    2.25
   2  -7 -21    7.76    1.84
   7   2 -23  281.58   10.31
  -7  -2  23  289.68    9.21
   2  -7  23  281.15   10.61
   2  -7 -23  280.85    8.97
   2  -7  25    2.73    2.21
   2  -7 -25    2.16    1.75
  -7  -2  25    2.48    1.65
   7   2 -27    4.57    1.61
  -7  -2  27    1.81    1.75
   2  -7 -27    2.01    1.26
   2  -7  27    0.72    2.01
   2  -7 -27    2.85    1.51
  -2   7 -27    1.86    1.43
   2  -7 -27    2.81    1.42
   2  -7  29   25.58    2.76
  -7  -2  29   24.38    3.45
  -2   7 -29   22.93    2.84
   2  -7 -29   28.82    2.61
   2  -7  29   26.98    4.27
   2  -7  29   21.88    2.47
   7   2 -29   25.94    2.69
   2  -7 -29   28.36    2.65
   2  -7 -31    2.96    1.91
  -2   7 -31    1.69    1.42
   2  -7  31    1.57    1.42
   7   2 -31    3.61    1.74
   2  -7  31    2.80    2.13
  -7  -2  31    5.04    2.08
   2  -7 -31    1.99    1.41
  -7  -2 -31    1.99    1.58
   2  -7  31    0.49    1.49
   2  -7 -33    5.50    1.76
   7   2  33    5.83    2.06
  -7  -2 -33    7.07    1.90
   7   2 -33    4.36    1.70
  -7  -2  33    5.79    2.00
   2  -7  33    4.16    1.73
   2  -7  33    4.77    1.85
   2  -7  33    4.74    2.61
   2  -7 -33    5.42    1.62
  -2   7 -33    8.06    2.03
   2  -7 -35    0.95    1.53
  -7  -2 -35    2.55    1.70
  -7  -2  35    0.41    2.06
   2  -7  35    2.55    1.64
  -2   7 -35    2.70    1.87
   7   2  35    1.14    1.74
   2  -7 -35    3.67    1.65
   7   2 -35    0.93    1.55
   2  -7  35    0.05    1.23
   2  -7  35   -1.72    2.53
   2  -7 -37    5.51    1.91
   2  -7  37    2.78    1.35
   7   2 -37    5.32    2.06
   2  -7  37    3.66    1.69
   2  -7 -37    4.63    1.74
   2  -7  37    2.41    2.76
   7   2  37    5.44    2.22
  -7  -2 -37    4.56    1.80
  -2   7 -37    7.93    2.25
   2  -7  39   22.30    3.06
   7   2 -39   24.09    3.19
   2  -7  39   23.99    4.75
  -2   7 -39   19.61    3.17
  -7  -2 -39   20.24    2.81
   2  -7 -39   24.55    2.96
   7   2  39   23.00    3.35
   2  -7 -39   25.79    3.16
   7   2 -41   11.11    2.60
   2  -7 -41   19.90    2.92
   2  -7  41   16.13    2.93
  -7  -2 -41   18.48    2.81
   7   2  41   17.63    3.11
  -2   7 -41   15.66    3.13
  -2   7 -43   15.48    3.02
   2  -7  43   12.70    2.54
  -7  -2 -43   12.93    2.69
   7   2  43   17.28    3.14
   2  -7 -43   18.82    3.07
   7   2 -43   21.22    3.29
   7   2  43   14.60    2.55
   7   2  45   15.12    2.72
   2  -7  45   20.50    3.19
   7   2  45   19.97    3.27
   2  -7 -45   22.20    3.29
   7   2 -45   17.47    2.90
  -7  -2 -45   21.05    3.08
  -2   7 -45   17.19    3.01
  -2   7 -47    3.58    2.17
   2  -7  47    0.45    2.24
   7   2 -47    6.46    2.56
   7   2  47    3.07    2.36
  -7  -2  47    6.23    2.24
   7   2  47    8.25    2.40
   2  -7 -47    7.53    2.41
  -7  -2 -47    5.29    2.29
   2  -7  49   27.67    3.66
   7   2 -49   30.08    3.84
   7   2  49   23.86    3.18
  -2   7 -49   26.54    3.66
  -7  -2 -49   25.43    3.37
   7   2  49   28.06    3.99
  -7  -2  49   29.14    3.59
   2  -7 -49   26.96    3.50
   2  -7 -51    3.95    2.30
   7   2  51    2.57    2.29
  -2   7 -51    2.96    2.28
  -7  -2 -51    1.52    2.01
  -7  -2  51    2.90    1.90
   7   2 -51    6.06    2.30
   7   2  51    2.60    1.62
   2  -7 -53    0.47    1.78
   7   2 -53    1.33    2.01
   7   2  53    3.89    2.20
  -2   7  53    4.61    2.25
  -7  -2 -53    1.05    1.76
  -2   7  55    5.48    2.29
   7   2 -55    0.94    1.85
   7   2  55    1.40    2.05
   2  -7 -55   -0.02    1.73
   7   2 -57   -0.28    1.80
   7   2  57    0.56    1.68
  -2   7  57   -0.57    1.73
   2  -7 -57   -3.41    1.87
   2  -7 -59   -0.90    1.68
   7   2 -59   -0.10    1.64
  -2   7  59    1.21    1.75
   3  -7   0   15.64    1.97
   3  -7   2  200.57    5.33
   3  -7   4  793.42   10.77
   7   3  -4  822.04   13.88
   7   3  -6  296.24    8.67
   3  -7   6  299.90    7.01
   7   3  -8 2134.15   23.47
   3  -7   8 2119.86   19.47
   3  -7 -10  314.98    7.97
  -7  -3  10  311.54    7.23
   3  -7  10  318.95    8.18
   7   3 -10  318.49    9.28
   3  -7  12  688.74   12.66
   7   3 -12  688.67   14.03
  -7  -3  12  671.34   11.03
   3  -7 -12  713.38   12.34
   7   3 -14    6.72    2.32
   3  -7  14    7.75    2.16
  -7  -3  14    7.20    1.89
   3  -7 -14    8.28    2.10
  -7  -3  16   28.20    2.87
   7   3 -16   19.84    2.97
   3  -7 -16   27.73    2.93
   3  -7  16   26.87    3.08
   3  -7  18   11.42    2.45
   7   3 -18   10.40    2.33
  -7  -3  18    9.76    2.08
   3  -7 -18   12.11    2.43
   3  -7  20   36.10    3.83
   3  -7 -20   35.38    3.42
  -7  -3  20   30.36    2.99
   3  -7 -22   49.81    4.10
  -7  -3  22   58.07    4.32
   3  -7  22   55.27    4.88
  -7  -3  24   95.39    5.64
   3  -7  24   93.48    6.46
   3  -7 -24  101.52    5.79
   3  -7  26   76.14    6.11
   3  -7 -26   78.45    3.85
   3  -7 -26   82.34    5.45
   3  -7 -26   72.26    3.81
  -3   7 -26   68.96    4.03
   7   3 -26   74.44    3.89
  -7  -3  26   77.52    5.34
   3  -7  28   14.83    2.31
  -7  -3  28   16.32    3.04
   3  -7 -28   13.90    2.76
   3  -7  28   13.26    3.36
   3  -7 -28   15.69    2.24
   3  -7 -28   12.98    2.17
  -3   7 -28   13.22    2.34
   7   3 -28   13.70    2.23
   3  -7  28   11.80    2.08
   3  -7 -30    0.54    1.40
   7   3 -30    1.07    1.52
   3  -7  30    5.32    2.38
   3  -7 -30    4.44    1.89
   3  -7  30    2.69    1.64
  -7  -3  30    2.93    2.03
  -3   7 -30    2.73    1.61
   3  -7  30    1.44    1.53
   3  -7  32   11.66    2.02
   3  -7  32   13.07    3.32
  -7  -3  32   13.62    2.91
   3  -7  32   12.70    2.25
   3  -7 -32   14.29    2.20
  -3   7 -32   14.45    2.33
   7   3 -32   13.54    2.23
   3  -7 -32   15.94    2.26
  -7  -3 -32   13.09    2.22
   3  -7  34    5.91    2.73
  -3   7 -34    6.50    2.22
  -7  -3  34    8.05    2.86
   3  -7  34    4.97    1.65
  -7  -3 -34    4.72    1.72
   7   3 -34    4.55    1.79
   3  -7 -34    6.47    1.81
   3  -7  34    7.39    2.13
   3  -7 -34    6.59    1.99
  -7  -3  36    3.03    2.10
   3  -7  36    1.56    1.59
   3  -7 -36    2.09    1.57
   3  -7  36    2.52    1.65
   7   3  36    3.67    1.99
  -3   7 -36    3.69    2.07
   7   3 -36    1.44    1.72
   3  -7 -36    1.22    1.53
   3  -7  36   -1.53    2.67
  -7  -3 -36    1.18    1.50
   3  -7  38   -0.21    1.92
   7   3 -38   -1.17    1.73
   3  -7 -38    0.60    1.69
  -7  -3 -38    2.06    1.55
   7   3  38   -1.88    2.27
   3  -7  38   -0.02    1.43
   3  -7  38    2.68    2.45
   3  -7 -38   -2.98    1.90
  -3   7 -38   -1.72    2.09
   3  -7 -40  136.89    6.67
   3  -7  40  124.29    6.61
  -7  -3 -40  130.72    6.29
   3  -7 -40  131.19    6.22
   7   3 -40  140.82    6.93
  -3   7 -40  131.21    7.15
   3  -7  40  130.29    5.90
   7   3  40  137.35    6.97
  -3   7 -42   -2.23    2.40
   7   3 -42   -0.22    1.87
  -7  -3 -42    1.64    1.71
   3  -7 -42   -2.57    1.84
   3  -7  42   -1.37    2.16
   7   3  42    0.30    1.98
   7   3 -44    5.96    2.35
   7   3  44    6.53    2.11
   7   3  44    9.72    2.73
  -3   7 -44   11.24    2.92
   3  -7  44    7.36    2.54
  -7  -3  44    6.57    2.30
   3  -7 -44   11.51    2.64
  -7  -3 -44    7.67    2.25
   7   3  46   53.65    5.25
  -7  -3  46   55.55    4.63
   7   3  46   58.46    4.57
   3  -7 -46   56.53    4.62
  -7  -3 -46   56.35    4.62
  -3   7 -46   57.69    5.04
   7   3 -46   54.69    4.91
   3  -7  46   51.73    4.53
   7   3 -48    3.14    2.23
   7   3  48    4.77    2.00
  -7  -3  48    3.00    2.02
  -3   7 -48    4.32    2.51
   7   3  48    3.61    2.52
   3  -7  48    3.71    2.14
  -7  -3 -48    7.67    2.55
   3  -7 -48    6.45    2.40
   7   3  50   12.99    2.59
  -3   7 -50   11.13    2.71
   3  -7 -50   15.68    2.74
   7   3  50   13.16    3.02
  -7  -3 -50   10.93    2.52
   7   3 -50   13.93    2.92
   7   3  52    3.40    2.27
   3  -7 -52    1.38    1.96
   7   3 -52    0.86    2.00
   7   3 -54    2.74    2.03
   3  -7 -54    1.92    1.70
   7   3  54    1.69    1.81
  -3   7  54    4.43    2.42
  -3   7  56    1.40    2.04
   7   3  56    0.79    2.17
   7   3 -56    3.92    2.32
   3  -7 -56    0.94    1.79
   7   3  58    4.35    2.26
  -3   7  58    2.28    1.68
   3  -7 -58    3.37    1.85
   7   3 -58   -1.72    1.76
   3  -7 -60    0.79    1.50
  -3   7  60    2.13    1.70
   7   3 -60    4.64    1.83
   4  -7  -1  709.05    8.63
   4  -7   1  684.93    9.09
   4  -7   3   23.57    2.10
   4  -7   5  619.72    9.66
   4  -7   7  334.51    7.67
   4  -7  -7  357.26    8.47
   4  -7   9   12.43    2.23
   4  -7  -9   13.06    2.50
  -7  -4  11   13.45    2.26
   4  -7 -11   17.33    2.81
   4  -7  11   11.41    2.30
   4  -7  13   16.14    2.53
  -7  -4  13   15.25    2.28
   4  -7 -13   15.23    2.52
   4  -7 -15  453.85   10.81
  -7  -4  15  456.90   10.07
   4  -7  15  458.17   11.11
   4  -7  17  164.70    7.20
   4  -7 -17  152.67    6.57
  -7  -4  17  165.24    6.44
   4  -7 -19   26.76    3.28
   4  -7  19   32.11    3.74
  -7  -4  19   31.30    3.31
   4  -7  21   51.68    4.57
   4  -7 -21   53.52    4.26
  -7  -4  21   54.96    4.19
  -7  -4  23   12.24    2.58
   4  -7 -23   11.02    2.51
   4  -7  23   12.28    2.93
  -7  -4  25    1.33    1.86
   4  -7 -25    1.90    1.91
   4  -7  25    1.40    1.90
   4  -7 -25    0.27    1.27
   4  -7  27    6.41    1.80
   4  -7 -27    5.50    2.13
   4  -7 -27    5.07    1.48
   4  -7  27    6.01    1.71
   7   4 -27    5.50    1.62
  -7  -4  27    5.62    2.07
  -4   7 -27    5.03    1.63
   4  -7  27    7.91    2.59
   4  -7 -27    7.93    1.67
  -4   7 -29    0.85    1.52
   4  -7  29    0.80    2.24
   4  -7 -29    2.87    1.73
   4  -7  29    0.67    1.28
  -7  -4  29   -1.09    1.76
   4  -7 -29    1.67    1.45
   4  -7 -29    2.78    1.53
   4  -7  29    1.71    1.41
   7   4 -29    1.66    1.51
   4  -7 -31   17.72    2.35
  -4   7 -31   13.21    2.50
   4  -7  31   14.29    2.31
   4  -7  31   15.33    2.32
  -7  -4 -31   17.13    2.21
   7   4 -31   18.58    2.59
   4  -7 -31   17.48    2.37
  -7  -4  31   16.79    3.35
   4  -7  31   14.60    3.57
  -7  -4  33   19.21    3.48
   4  -7  33   17.08    2.41
  -7  -4 -33   17.11    2.37
   4  -7  33   16.93    3.86
   4  -7 -33   19.05    2.47
   4  -7 -33   19.80    2.43
   7   4 -33   15.80    2.43
   4  -7  33   16.74    2.61
  -4   7 -33   16.84    2.54
   4  -7  35   42.28    3.56
   7   4 -35   48.24    3.96
   4  -7 -35   51.87    3.90
   4  -7  35   50.04    6.17
  -7  -4  35   51.94    5.52
  -7  -4 -35   50.31    3.60
   4  -7  35   45.91    3.85
  -4   7 -35   44.90    4.01
   4  -7 -35   46.50    3.74
   4  -7  37    4.65    2.07
   4  -7 -37    8.00    2.06
   4  -7  37    4.87    1.65
   7   4 -37    7.76    2.23
  -7  -4  37    6.70    2.49
  -4   7 -37    7.88    2.65
   4  -7 -37    7.81    2.07
   4  -7  37    4.73    3.03
   7   4  37    3.80    1.85
  -7  -4 -37    5.76    1.90
   4  -7  39   11.45    2.41
  -7  -4 -39    8.46    2.26
  -4   7 -39    5.36    2.17
   7   4  39    6.47    2.39
   4  -7  39    7.85    2.43
   4  -7 -39    7.20    2.28
   7   4 -39    4.10    1.97
   4  -7 -39    2.86    1.94
   7   4 -41    6.21    2.36
   4  -7  41    1.64    1.92
   4  -7 -41    4.33    2.08
   7   4  41    4.30    2.28
  -4   7 -41    8.75    2.78
   4  -7  41    3.27    1.89
  -7  -4 -41    3.98    2.09
   7   4  43   10.00    2.84
  -7  -4 -43    8.75    2.51
   4  -7  43    9.85    2.30
   7   4 -43    9.95    2.67
  -4   7 -43    9.53    2.62
  -7  -4  43    9.65    2.39
   4  -7 -43    5.00    2.15
   4  -7  43    5.57    2.23
   7   4 -45   37.50    4.46
   7   4  45   30.48    4.28
  -7  -4 -45   33.05    3.61
  -4   7 -45   31.96    4.13
   4  -7  45   31.60    3.83
   4  -7 -45   33.49    3.89
   7   4  47    3.78    2.01
   4  -7 -47    4.41    2.32
   4  -7  47    3.90    2.24
   7   4  47    2.39    2.31
  -4   7 -47    4.32    2.42
  -7  -4 -47    1.55    1.80
   7   4 -47    3.04    2.37
   7   4  49    3.96    1.94
  -7  -4 -49    6.05    2.22
   4  -7 -49    6.87    2.35
   7   4  49    5.31    2.84
  -4   7 -49    2.50    2.32
   7   4 -49    3.04    2.14
   7   4 -51    9.85    2.60
   7   4  51    7.13    2.16
   7   4  51    7.67    2.71
   4  -7 -51    9.09    2.53
   7   4 -53    5.62    2.47
   4  -7 -53    3.49    2.10
   7   4  53    3.04    2.16
   4  -7 -55   13.14    2.57
   7   4  55   10.98    2.61
  -4   7  55   13.02    2.78
   7   4 -55    8.38    2.52
   7   4  57    0.49    1.68
  -4   7  57    0.08    1.86
   7   4 -57   -1.85    1.72
   4  -7 -57    0.47    1.57
   4  -7 -59   -0.87    1.63
  -4   7  59    2.62    1.80
   7   4 -59    4.21    1.93
   7   4  59   -0.81    1.59
   5  -7   0  168.48    4.18
   5  -7   0  159.79    5.55
   5  -7  -2   18.19    2.35
   5  -7   2   17.47    1.69
   5  -7  -2   17.43    1.47
   5  -7  -4   50.44    2.07
   5  -7   4   48.57    2.84
   5  -7  -4   53.21    3.50
   5  -7   6    4.56    1.58
   5  -7  -6    5.99    1.84
   5  -7  -8  616.05   11.65
   5  -7   8  604.65   10.73
   5  -7  10    7.44    1.93
   5  -7 -10    6.85    2.21
  -7  -5  10    7.62    1.97
  -7  -5  12  170.01    6.39
   5  -7  12  175.64    6.68
   5  -7 -12  166.93    6.82
  -7  -5  14   35.94    3.43
   5  -7 -14   40.48    3.76
   5  -7  14   36.21    3.56
   5  -7 -16   45.18    3.90
   5  -7  16   44.43    2.33
   5  -7  16   42.69    3.74
  -7  -5  16   46.36    3.57
   5  -7  18   19.38    2.92
   5  -7 -18   15.66    2.59
  -7  -5  18   16.89    2.47
   5  -7  18   14.26    1.39
   5  -7 -20   20.98    2.92
   5  -7  20   23.96    3.19
  -7  -5  20   21.80    2.83
  -7  -5  22  208.37    8.30
   5  -7 -22  206.14    8.52
   5  -7  22  210.07    9.31
   5  -7 -24   13.53    2.66
  -7  -5  24   14.36    2.81
   5  -7  24   14.41    3.15
   5  -7  26   12.73    3.15
   7   5 -26    8.59    1.67
   5  -7 -26   12.14    1.95
   5  -7  26    7.53    1.93
  -5   7 -26   10.64    2.11
   5  -7 -26   11.43    2.78
  -7  -5  26   11.73    2.85
   5  -7  26    8.25    1.91
   5  -7 -26   11.52    2.11
   5  -7  28    7.39    1.92
   7   5 -28    7.60    1.97
   5  -7  28    6.46    1.99
  -5   7 -28    8.01    2.06
   5  -7 -28    6.95    2.03
  -7  -5  28    6.35    2.40
   5  -7  28    5.49    2.67
   5  -7 -28    6.12    2.32
   5  -7 -28    4.48    1.82
   7   5 -30   10.02    1.62
  -7  -5  30    9.80    2.82
  -5   7 -30   11.09    2.53
   5  -7 -30   11.66    2.67
   5  -7  30    9.06    2.22
   5  -7 -30   10.04    2.03
   5  -7  30    7.40    2.92
   5  -7 -30   10.11    2.07
   7   5 -30    8.54    1.92
   5  -7  30   10.60    2.09
   5  -7  32   30.11    4.68
   5  -7 -32   32.44    3.08
  -7  -5  32   30.56    4.29
   5  -7  32   29.96    3.15
  -5   7 -32   29.11    3.28
   5  -7  32   24.71    2.82
   7   5 -32   30.69    2.53
   5  -7 -32   27.83    2.94
   7   5 -32   28.43    2.92
   5  -7 -34   12.44    2.31
   5  -7 -34   11.90    2.31
   7   5 -34   12.00    2.44
   5  -7  34   11.92    2.13
   5  -7  34   17.07    3.90
  -7  -5  34   15.55    3.50
  -5   7 -34   12.64    2.59
  -7  -5 -34   13.88    2.36
   5  -7  34   13.88    2.52
   5  -7  36    3.38    1.54
   5  -7  36    2.26    2.55
  -7  -5 -36    1.91    1.63
  -5   7 -36    4.35    1.87
   5  -7 -36    3.26    1.61
   7   5 -36    5.64    2.09
  -7  -5  36    1.82    2.09
   5  -7 -36    6.79    2.07
   5  -7  36    4.96    2.05
   5  -7  38   81.91    5.46
   7   5  38   80.33    5.34
   5  -7 -38   87.00    5.24
  -5   7 -38   76.42    5.34
   5  -7 -38   86.31    5.07
   7   5 -38   81.76    5.16
   5  -7  38   76.48    4.87
  -7  -5  38   80.23    7.28
  -7  -5 -38   83.53    4.89
   7   5 -40    8.23    2.37
   5  -7 -40    9.99    2.34
  -7  -5 -40   10.95    2.20
   5  -7  40   11.03    2.32
   5  -7  40   10.77    2.55
  -5   7 -40    7.59    2.35
   7   5  40    9.86    2.45
   5  -7  42   37.53    3.75
   7   5  42   44.49    4.36
   7   5 -42   44.36    4.30
  -7  -5 -42   36.32    3.68
   5  -7  42   41.33    4.18
   5  -7 -42   43.21    4.15
  -5   7 -42   44.86    4.36
   7   5  44    3.80    2.32
   5  -7 -44    5.63    2.34
  -5   7 -44    4.30    2.39
   7   5 -44    6.49    2.45
   5  -7  44    3.15    1.96
  -7  -5 -44    4.65    2.20
   5  -7  44    6.08    2.42
   7   5 -46    2.91    2.10
  -5   7 -46    4.39    2.41
   5  -7 -46    3.19    2.09
   5  -7  46    2.33    1.55
   7   5  46    3.50    2.57
   5  -7  46    5.74    2.10
  -7  -5 -46    0.30    1.88
   5  -7 -48    8.98    2.42
   7   5  48   15.13    3.25
   7   5 -48   11.49    2.93
   7   5  48   10.58    2.63
   5  -7 -50    3.82    2.09
   7   5 -50   -0.28    1.99
   7   5  50    0.48    1.67
   7   5  50    3.39    2.31
   7   5  52    5.33    2.61
   5  -7 -52    3.45    1.84
   7   5 -52    4.39    2.29
   5  -7 -54    0.79    1.88
   7   5  54   -0.41    2.04
   7   5 -54   -1.47    1.89
  -5   7  56    0.10    1.75
   7   5  56   -0.11    1.95
   7   5 -56   -1.26    1.73
   5  -7 -56    0.50    1.79
  -5   7  58    1.82    1.66
   7   5 -58    0.70    1.58
   7   5  58   -0.82    1.97
   5  -7 -58   -1.49    1.53
   6  -7  -1   25.99    2.67
   6  -7   1   28.44    1.96
   6  -7   1   26.52    2.73
   6  -7  -1   27.42    1.76
   6  -7  -3   12.01    1.16
   6  -7   3    9.98    1.57
   6  -7  -3   10.44    2.15
   6  -7   3    9.49    1.84
   6  -7   5   19.37    2.28
   6  -7  -5   14.80    1.08
   6  -7   5   19.99    2.14
   6  -7  -5   20.12    2.71
   6  -7   7  180.79    5.58
   6  -7  -7  178.08    6.67
   6  -7   7  184.40    5.90
   6  -7   9  152.36    5.77
   6  -7   9  146.79    4.99
   6  -7  -9  159.27    6.57
   6  -7  11   12.25    1.90
   6  -7  11   11.71    2.24
  -7  -6  11   11.03    2.34
   6  -7 -11    9.13    2.35
  -7  -6  13   73.27    4.58
   6  -7  13   65.18    4.39
   6  -7 -13   65.31    4.55
   6  -7  13   68.92    3.27
   6  -7  15   16.50    1.67
  -7  -6  15   15.42    2.34
   6  -7  15   19.48    2.85
   6  -7 -15   18.43    2.84
  -7  -6  17   28.34    3.06
   6  -7  17   27.07    1.82
   6  -7 -17   27.61    3.32
   6  -7  17   28.59    3.36
   6  -7 -19  107.18    6.13
  -7  -6  19  107.81    5.86
   6  -7  19  115.67    6.55
   6  -7  21   60.98    5.23
  -7  -6  21   61.03    4.76
   6  -7 -21   68.59    5.32
   6  -7  23   23.74    3.58
   6  -7 -23   22.48    3.23
  -7  -6  23   24.64    3.22
   6  -7  25    4.18    2.26
   6  -7  25    6.13    1.75
  -6   7 -25    2.06    1.40
   6  -7 -25    5.98    1.64
  -7  -6  25    6.54    2.17
   7   6 -25    6.03    1.70
   6  -7  25    4.59    1.72
   6  -7 -25    4.90    2.06
   6  -7 -25    4.69    1.53
   6  -7  27   -0.29    1.57
   6  -7 -27    1.92    1.59
   6  -7 -27   -0.12    2.14
   7   6 -27   -0.42    1.29
  -7  -6  27   -0.75    1.84
   6  -7  27   -0.54    2.13
   6  -7 -27   -0.46    1.32
  -6   7 -27    0.34    1.52
   6  -7  27    2.78    1.56
   6  -7 -29    4.93    2.63
  -7  -6  29    4.23    2.39
   7   6 -29    2.18    1.24
   6  -7 -29    5.04    1.76
   6  -7 -29    5.17    1.80
   6  -7  29    1.28    1.45
   6  -7  29    3.33    1.73
   6  -7  29    3.51    2.23
   7   6 -29    3.65    1.63
  -6   7 -29    3.70    1.75
   6  -7 -31    9.82    2.85
  -6   7 -31    6.57    2.06
   6  -7  31    6.52    1.89
   6  -7 -31    9.65    2.16
   7   6 -31    7.01    1.82
   7   6 -31    7.81    1.69
  -7  -6  31    9.89    2.60
   6  -7 -31    8.48    1.94
   6  -7  31    6.43    1.96
   6  -7  31    9.11    3.22
   6  -7 -33   53.29    4.01
  -7  -6  33   54.04    5.70
   6  -7  33   48.01    5.99
   6  -7  33   49.77    4.00
   6  -7  33   52.68    4.15
  -6   7 -33   53.29    4.18
   7   6 -33   56.80    4.18
   7   6 -33   52.01    3.18
   6  -7 -33   49.98    3.78
   6  -7 -35    6.47    1.94
   6  -7  35    6.54    2.78
  -7  -6  35   11.21    3.24
   6  -7  35    7.36    2.14
   7   6 -35    7.08    1.94
   6  -7  35    7.07    1.84
   6  -7 -35    8.54    2.11
  -6   7 -35    7.34    2.24
   6  -7  37   41.64    3.97
   6  -7 -37   39.14    3.64
   7   6 -37   43.17    3.95
   6  -7  37   41.71    3.64
  -6   7 -37   39.28    4.02
   6  -7 -37   36.18    3.53
  -7  -6  37   38.01    5.48
   6  -7 -39   11.85    2.54
  -7  -6  39   10.89    3.34
   6  -7  39    8.94    2.42
   7   6  39   11.12    2.62
   7   6 -39    6.96    2.19
  -6   7 -39   10.91    2.73
   6  -7  39   11.98    2.46
   6  -7 -41   14.40    2.71
   6  -7  41   14.29    2.62
   7   6  41   13.40    2.88
   6  -7  41   15.34    3.01
  -6   7 -41    8.88    2.59
   7   6 -41   11.25    2.65
   6  -7  43   10.20    2.38
  -6   7 -43   13.35    2.87
   7   6  43   16.42    3.01
   6  -7  43   13.03    2.92
   7   6 -43   15.43    2.92
   6  -7 -43   18.15    3.06
  -6   7 -45    0.98    1.98
   6  -7  45   -0.32    1.85
   7   6 -45    2.06    2.08
   7   6  45    0.14    2.23
   6  -7 -45    3.21    2.06
   6  -7  45    3.55    2.14
   7   6  47   11.84    2.99
   6  -7  47   13.49    2.54
   7   6 -47   10.16    2.88
   6  -7 -47   10.87    2.55
   6  -7 -49    1.60    1.80
   7   6  49    0.44    2.13
   7   6  49   -1.82    1.83
   7   6 -49   -1.06    2.02
   7   6 -51    2.38    2.22
   7   6  51    2.80    1.80
   6  -7 -51    0.50    1.92
   7   6  51    0.63    1.99
   7   6  53    1.00    2.10
   7   6 -53    2.55    2.01
   6  -7 -53   -0.35    1.97
  -6   7  55    0.62    1.84
   7   6 -55    3.73    2.04
   6  -7 -55    2.12    1.86
   7   6  55    1.40    1.86
   6  -7 -57    2.16    1.62
   7   6 -57    4.05    2.03
   7   6  57    3.30    1.98
  -6   7  57    3.26    1.88
   6  -7 -59    0.40    1.50
   7   6  59    3.55    2.00
  -6   7  59   -1.91    1.74
   7  -7   0    4.64    1.88
   7  -7   0    4.68    1.18
   7  -7  -2    2.52    0.89
   7  -7  -2    3.21    1.73
   7  -7   2    3.84    1.63
   7  -7   2    2.71    1.24
   7  -7   4   32.18    2.51
   7  -7  -4   33.69    3.29
   7  -7   4   30.88    2.90
   7  -7   6   32.77    2.80
   7  -7  -6   34.33    3.33
   7  -7   6   31.62    2.87
   7  -7   8  137.03    5.16
   7  -7  -8  126.60    6.10
   7  -7   8  130.87    5.30
   7  -7 -10   13.74    2.61
   7  -7  10    9.48    1.96
   7  -7  10   11.69    2.01
  -7  -7  10   12.48    2.39
   7  -7 -12   22.76    2.96
   7  -7  12   22.66    2.88
  -7  -7  12   21.54    2.89
   7  -7  12   21.84    2.13
   7  -7 -14    3.59    1.83
   7  -7  14    3.30    1.13
   7  -7  14    3.44    1.91
  -7  -7  14    1.46    1.48
   7  -7 -16    3.95    1.98
   7  -7  16    6.12    1.22
   7  -7  16    5.13    1.94
  -7  -7  16    7.01    2.09
   7  -7  18    5.86    2.49
   7  -7 -18    7.59    2.34
  -7  -7  18    8.69    2.37
   7  -7  20  101.44    6.48
  -7  -7  20   97.24    5.90
   7  -7 -20   97.42    6.33
  -7  -7  22    4.14    2.18
   7  -7  22    8.34    2.67
   7  -7 -22    6.07    2.24
  -7  -7  24    0.17    1.87
   7  -7  24    3.23    2.31
   7  -7 -24    1.20    1.27
   7  -7  24    1.32    1.35
   7  -7 -24    0.68    1.84
   7  -7 -24    2.30    1.51
   7  -7  24    1.17    1.47
   7  -7 -26   19.00    3.32
   7  -7  26   17.40    2.45
  -7  -7  26   14.59    2.96
   7  -7 -26   14.79    2.18
   7  -7  26   14.44    3.22
   7  -7 -26   15.63    2.14
   7   7 -26   14.73    2.23
   7  -7  26   13.28    2.25
  -7   7 -26   14.24    2.43
   7  -7 -28   35.70    4.52
   7   7 -28   29.21    2.90
  -7   7 -28   30.75    3.10
   7  -7  28   30.49    3.17
   7  -7  28   31.34    3.07
  -7  -7  28   30.21    3.97
   7  -7  28   29.64    4.54
   7  -7 -28   34.40    2.99
   7  -7 -28   31.03    3.00
   7  -7 -30   10.80    2.13
   7  -7 -30   11.39    2.20
   7  -7 -30   13.60    3.27
   7  -7  30   11.33    2.38
   7  -7  30   10.68    2.13
  -7  -7  30   12.42    3.01
   7  -7  30   10.31    3.32
  -7   7 -30   10.68    2.10
   7   7 -30   10.10    1.95
   7   7 -30   12.64    1.83
  -7   7 -32    6.19    1.92
   7  -7 -32    4.34    1.78
   7  -7  32    4.78    2.81
   7  -7  32    5.12    1.82
  -7  -7  32    2.11    1.96
   7   7 -32    4.96    1.67
   7  -7 -32    6.61    2.02
   7  -7  32    4.69    1.81
   7   7 -32    4.60    1.41
  -7   7 -34    8.24    2.20
   7  -7 -34    8.16    2.25
  -7  -7  34    8.35    2.76
   7  -7  34    7.78    2.14
   7   7 -34   10.28    1.81
   7   7 -34    7.64    1.98
   7  -7  34   12.11    2.59
   7  -7 -34   10.59    2.28
   7  -7  34    8.25    2.99
   7  -7 -36    9.02    2.36
   7   7 -36    2.68    1.80
   7  -7  36    5.41    2.09
   7  -7  36    4.81    2.20
  -7  -7  36    2.25    2.14
   7  -7 -36    4.35    1.94
  -7   7 -36    6.67    2.30
  -7   7 -38    7.17    2.16
   7  -7  38    5.00    2.02
   7  -7 -38    8.77    2.63
   7  -7 -38    5.36    2.06
   7   7 -38    7.31    2.39
  -7  -7  38    3.37    2.88
   7  -7  38    1.89    1.86
   7  -7 -40    2.54    1.88
  -7  -7  40    0.60    2.60
   7  -7  40    2.81    2.29
   7   7  40   -3.05    2.07
   7   7 -40    1.94    1.89
   7  -7  40    0.67    1.59
  -7   7 -40    0.33    1.84
   7   7  42    2.56    2.09
  -7   7 -42    3.00    2.27
   7  -7 -42    4.17    2.21
   7  -7  42    3.80    1.97
   7   7 -42    3.94    2.33
   7  -7  42    2.00    2.16
   7  -7 -44    0.87    2.08
   7  -7  44    1.89    2.22
   7   7 -44    3.09    2.25
   7   7  44    0.83    2.02
   7  -7  44    3.02    1.74
   7  -7 -46   -2.37    2.06
   7   7 -46   -0.55    1.97
   7   7  46   -1.55    2.19
   7  -7  46   -1.13    1.71
   7  -7  48   -1.53    1.82
   7  -7 -48    0.34    1.96
   7   7  48    1.12    2.12
   7   7 -48   -2.69    2.17
   7   7 -50    2.85    1.98
   7   7  50    3.81    2.06
   7   7  50    2.24    2.09
   7  -7  50    1.75    1.75
   7  -7 -50    4.54    2.18
   7  -7 -52    2.48    2.00
   7   7  52    3.19    2.41
   7   7 -52    7.30    2.47
   7   7  54    3.39    2.07
   7   7 -54    4.34    2.22
   7  -7 -54    4.25    2.29
   7   7 -56    0.91    1.70
   7  -7 -56   -1.82    1.76
  -7   7  56   -0.24    1.71
   7   7  56    2.98    2.15
   7  -7 -58    4.54    1.97
  -7   7  58    5.82    2.03
   8  -7   1   21.84    1.94
   8  -7  -1   25.52    1.65
   8  -7  -1   24.49    2.89
   8  -7  -3    9.94    0.81
   8  -7   3   12.22    2.29
   8  -7  -3   15.78    2.49
   8  -7   3   13.84    1.72
   8  -7   5  143.80    5.69
   8  -7  -5  134.00    6.23
   8  -7   5  139.79    4.92
   8  -7   7   11.18    1.99
   8  -7   7    9.14    1.73
   8  -7  -7   12.06    2.34
   8  -7   9   64.83    4.04
   8  -7   9   64.84    3.70
   8  -7  -9   64.64    4.61
   8  -7  11   14.67    2.23
  -7  -8  11   16.81    2.74
   8  -7 -11   15.74    2.86
   8  -7  11   16.83    1.94
   8  -7  13   59.81    4.34
   8  -7 -13   56.58    4.63
  -7  -8  13   59.26    4.44
   8  -7  13   57.65    3.27
   8  -7  15   14.00    2.57
   8  -7  15   16.00    1.76
   8  -7 -15   14.16    2.81
  -7  -8  15   16.96    2.73
  -7  -8  17  591.78   13.77
   8  -7 -17  601.83   14.97
   8  -7  17  591.94   14.26
   8  -7 -19  118.92    7.02
   8  -7  19  117.01    6.82
  -7  -8  19  119.55    6.42
  -7  -8  21  410.21   12.45
   8  -7 -21  409.69   13.14
   8  -7  21  406.18   13.13
   8  -7 -23    3.07    1.99
  -7  -8  23    7.92    2.40
   8  -7 -23    6.58    1.64
   8  -7 -23    3.81    1.50
   8  -7  23    8.15    2.61
   8  -7  23    5.38    1.58
   8  -7  23    6.84    1.88
   8  -7 -25   46.51    5.12
   8  -7 -25   39.65    3.08
  -8   7 -25   41.76    3.33
   7   8 -25   38.37    3.10
   8  -7  25   41.85    5.01
   8  -7  25   41.20    3.29
  -7  -8  25   39.95    4.46
   8  -7 -25   39.35    3.12
   8  -7  25   36.84    3.22
   8  -7  27    2.81    1.69
   7   8 -27    3.80    1.59
   8  -7 -27    7.57    2.99
   8  -7 -27    2.53    1.41
  -7  -8  27    3.72    1.93
   8  -7  27    4.78    1.80
   8  -7 -27    2.71    1.41
  -8   7 -27    3.73    1.64
   8  -7  27    4.61    2.49
  -7  -8  29   18.78    3.61
  -8   7 -29   16.95    2.51
   8  -7 -29   19.71    2.46
   8  -7  29   16.88    3.64
   8  -7 -29   16.36    2.45
   8  -7  29   18.21    2.65
   7   8 -29   19.19    2.65
   8  -7 -29   20.97    3.73
   8  -7  29   19.81    2.75
  -8   7 -31   27.09    3.02
   8  -7 -31   29.88    2.99
   8  -7 -31   29.74    3.12
   8  -7  31   28.61    3.22
   8  -7  31   25.96    3.12
   8  -7  31   27.70    4.82
   7   8 -31   28.51    3.15
  -7  -8  31   25.19    4.02
   8  -7 -31   31.58    4.43
   8  -7 -33   20.24    2.80
   8  -7  33   22.15    2.88
   7   8 -33   24.30    3.01
   8  -7  33   24.58    3.17
  -7  -8  33   26.30    4.37
   7   8 -33   23.02    2.27
  -8   7 -33   23.80    2.91
   8  -7 -33   24.81    2.90
   7   8 -35   14.08    2.03
   8  -7 -35   17.50    2.56
   8  -7  35   17.74    2.90
   8  -7 -35   15.00    2.47
  -8   7 -35   14.98    2.61
   7   8 -35   12.25    2.51
   8  -7  35   13.26    2.53
  -7  -8  35   11.60    2.88
   8  -7 -37   18.93    2.82
   8  -7  37   18.48    2.93
   8  -7  37   16.50    2.83
   8  -7 -37   19.57    2.93
  -7  -8  37   19.81    4.03
  -8   7 -37   19.52    3.04
   7   8 -37   20.60    3.16
   7   8 -39    2.57    1.80
  -7  -8  39   -1.59    2.51
   8  -7  39    3.07    2.13
   8  -7  39    1.88    1.65
   8  -7 -39    4.80    1.86
   7   8  41   15.58    2.91
   8  -7  41   15.22    3.04
  -7  -8  41   14.02    4.03
   7   8 -41   16.51    3.10
   8  -7  41   17.01    3.04
   8  -7 -41   12.42    2.75
   8  -7  43    3.31    2.15
   7   8 -43    2.90    2.12
   8  -7 -43    3.45    2.26
   7   8  43    3.71    2.26
   8  -7 -45   -0.37    2.00
   8  -7  45   -0.02    1.71
   7   8  45    4.30    2.40
   7   8 -45   -0.32    1.94
   8  -7  47    2.43    1.82
   7   8 -47    3.57    2.28
   7   8  47    1.96    2.14
   8  -7 -47    1.60    2.03
   7   8 -49    3.04    2.11
   8  -7 -49    3.38    2.11
   8  -7  49    5.25    2.05
   7   8 -51   16.65    3.10
   7   8  51   16.51    2.75
   7   8  51   12.22    2.98
   8  -7 -51   17.85    3.19
   8  -7  51   15.85    2.65
   7   8 -53    5.08    2.39
   7   8  53    4.12    2.11
   8  -7 -53   -1.45    2.18
   7   8  55   14.15    2.91
   8  -7 -55   12.29    2.55
   7   8 -55   10.83    2.57
   7   8  57    3.71    2.05
   8  -7 -57    0.72    1.56
  -8   7  57    1.66    1.62
   8  -6   0   25.80    1.60
   8  -6   0   19.60    2.46
   8  -6   2  143.71    4.43
   8  -6   2  150.00    5.94
   8  -6  -4    3.35    1.98
   8  -6   4    2.59    1.24
   8  -6   4    1.55    1.49
   8  -6  -6   36.45    3.56
   8  -6   6   41.19    2.92
   8  -6   6   39.04    3.11
   8  -6   8   44.07    3.32
   8  -6  -8   38.81    3.65
   8  -6   8   42.19    3.12
   8  -6  10   11.24    2.14
  -6  -8  10   13.49    2.45
   8  -6  10   10.99    1.87
   8  -6 -10   14.74    2.86
   8  -6  12    3.85    1.84
   8  -6 -12    4.38    1.82
   8  -6  12    5.60    1.53
  -6  -8  12    3.04    1.79
   8  -6  14    6.10    1.90
   8  -6  14    6.33    1.30
   8  -6 -14    6.68    2.19
  -6  -8  14    5.68    1.89
   8  -6  16   18.42    2.75
   8  -6  16   16.86    1.62
   8  -6 -16   19.06    2.97
  -6  -8  16   19.25    2.84
   8  -6  18   26.48    3.81
   8  -6 -18   26.31    3.84
  -6  -8  18   25.93    3.52
  -6  -8  20    6.80    2.19
   8  -6  20    6.87    2.39
   8  -6 -20    9.10    2.48
   8  -6 -22   69.52    5.73
  -6  -8  22   58.80    5.04
   8  -6  22   61.06    5.44
   8  -6  24   14.51    3.17
  -6  -8  24   17.16    2.99
   8  -6 -24   18.91    2.11
   8  -6 -24   19.44    2.25
   8  -6  24   14.88    2.11
   8  -6  24   16.93    2.39
   8  -6 -24   17.31    3.25
   8  -6  26    4.17    1.72
  -6  -8  26    6.69    2.43
  -8   6 -26    5.06    1.81
   6   8 -26    6.09    1.97
   8  -6  26    3.61    2.28
   8  -6 -26    5.82    1.66
   8  -6 -26    6.12    2.55
   8  -6 -26    3.82    1.61
   8  -6  26    5.93    2.05
  -8   6 -28  128.12    5.64
   8  -6 -28  140.51    5.61
  -6  -8  28  135.95    8.20
   8  -6  28  137.68    5.85
   8  -6  28  127.13    5.52
   8  -6  28  143.33    9.04
   8  -6 -28  138.71    8.61
   6   8 -28  134.74    5.67
   8  -6 -28  148.43    5.75
  -8   6 -30    9.33    2.08
   8  -6 -30    7.89    2.01
   6   8 -30    8.04    2.15
   8  -6 -30    5.35    2.66
   8  -6  30    5.60    1.86
  -6  -8  30    5.15    2.70
   8  -6  30    5.48    2.76
   8  -6 -30   10.08    2.07
   8  -6  30    4.20    1.79
  -8   6 -32   14.14    2.55
   8  -6  32   12.34    2.25
   8  -6 -32   18.20    3.86
   8  -6  32    9.46    2.31
   8  -6 -32   19.47    2.72
   6   8 -32   15.81    2.59
  -6  -8  32   16.26    3.75
   8  -6 -32   12.75    2.40
   8  -6  34   26.09    3.24
   8  -6 -34   19.09    2.76
  -6  -8  34   21.01    4.19
   8  -6  34   22.17    2.99
  -8   6 -34   21.78    2.99
   6   8 -34   23.39    3.00
   8  -6 -34   23.94    2.93
   6   8 -34   19.58    2.18
  -8   6 -36    9.25    2.42
   8  -6 -36    9.74    2.24
   8  -6  36   11.36    2.67
   8  -6  36    9.11    2.20
  -6  -8  36    9.30    3.35
   6   8 -36    8.29    2.38
   8  -6 -36    8.43    2.16
  -6  -8  38   15.31    3.86
   8  -6  38   17.47    2.78
   8  -6 -38   13.96    2.58
  -8   6 -38   16.88    2.77
  -6  -8 -38   19.95    2.76
   8  -6  38   17.36    3.09
   6   8 -38   19.58    3.23
   8  -6  40   10.65    2.74
  -6  -8  40    7.02    3.36
   8  -6 -40    7.41    2.39
   8  -6  40    5.76    2.26
  -6  -8 -40    5.42    1.99
  -8   6 -40   10.21    2.73
   6   8 -40    8.09    2.45
   8  -6 -42   11.89    2.79
   8  -6  42   12.53    2.54
   6   8 -42   15.51    3.03
   8  -6  42    9.36    2.59
  -6  -8  42   14.51    3.82
   8  -6  44    1.79    1.79
   8  -6 -44    4.82    2.17
   6   8 -44    6.07    2.40
   8  -6  44    0.76    1.96
   6   8  44    2.50    2.16
   8  -6  46    4.71    2.12
   8  -6 -46    4.54    2.17
   6   8  46    4.80    2.29
   6   8 -46    6.82    2.57
   8  -6  48   -1.91    2.04
   6   8 -48    3.67    2.26
   6   8  48   -0.29    2.02
   8  -6 -48    4.41    2.21
   6   8 -50    2.55    2.24
   8  -6 -50    3.10    1.96
   8  -6  50    0.68    1.80
   6   8  50    3.78    2.36
   6   8  50    6.44    1.92
   8  -6  52    6.57    2.15
   6   8  52    4.68    2.13
   8  -6 -52    4.49    2.15
   6   8 -52    7.22    2.61
   6   8 -54    5.37    2.27
   8  -6 -54    0.62    1.81
   6   8  54    1.33    2.09
   6   8  56    1.68    1.97
   6   8 -56   -1.17    1.66
   8  -6 -56    0.94    1.68
  -8   6  56    1.35    1.78
   8  -6 -58    6.17    2.09
  -8   6  58    6.20    2.05
   8  -5  -1  203.54    6.82
   8  -5   1  214.58    6.83
   8  -5   3   12.36    1.66
   8  -5  -3   13.44    2.36
   8  -5   3   14.08    2.21
   8  -5  -5  112.96    5.50
   8  -5   5  119.18    4.49
   8  -5   5  119.06    4.90
   8  -5  -7    2.90    1.70
   8  -5   7    2.63    1.29
   8  -5   7    3.66    1.49
   8  -5   9   47.56    3.46
   8  -5  -9   49.57    4.01
  -5  -8   9   46.62    3.70
   8  -5   9   48.30    3.12
  -5  -8  11   24.27    2.96
   8  -5  11   28.32    2.31
   8  -5 -11   30.12    3.46
   8  -5  11   27.23    2.88
   8  -5  13  115.16    5.63
  -5  -8  13  111.44    5.73
   8  -5  13  116.56    4.03
   8  -5 -13  114.79    6.20
   8  -5 -15   91.94    5.77
   8  -5  15   83.22    3.13
  -5  -8  15   89.54    5.27
   8  -5  15   81.06    5.17
  -5  -8  17    2.26    1.77
   8  -5 -17    4.09    1.92
   8  -5  17    4.86    1.85
   8  -5  19  424.39   12.44
   8  -5 -19  410.78   12.51
  -5  -8  19  414.53   11.74
   8  -5  21    1.21    1.69
   8  -5 -21    1.47    1.97
  -5  -8  21    2.20    1.63
   8  -5 -23   54.87    5.22
   8  -5  23   55.10    5.22
  -5  -8  23   52.09    4.87
  -5  -8 -23   55.92    3.56
   8  -5 -25   10.13    1.88
   5   8 -25   10.46    1.99
   8  -5  25    9.14    1.88
  -5  -8  25    9.43    2.50
   8  -5  25    5.98    1.96
   8  -5  25    9.74    2.94
   8  -5 -25    9.10    1.79
   8  -5 -25   10.36    2.88
   8  -5 -27    4.15    2.24
   8  -5 -27    4.06    1.70
  -8   5 -27    4.44    1.76
   8  -5  27    2.57    1.67
  -5  -8  27    1.74    1.90
   8  -5  27    1.63    1.35
   8  -5 -27    2.83    1.46
   5   8 -27    3.68    1.67
   8  -5  27    5.49    2.60
  -8   5 -29    5.09    1.83
   8  -5 -29    7.54    1.98
   8  -5 -29    5.85    2.68
  -5  -8  29    7.43    2.72
   8  -5  29    9.64    2.20
   5   8 -29    5.28    1.83
   8  -5  29    6.62    2.30
   8  -5 -29    6.01    1.86
   8  -5 -31   10.51    2.17
   8  -5  31    7.06    2.14
  -5  -8 -31    8.74    1.95
  -8   5 -31   10.26    2.20
   5   8 -31    7.04    2.02
   8  -5 -31   10.04    3.23
  -5  -8  31    8.91    3.22
   8  -5 -31   12.11    2.11
  -5  -8 -31   12.83    1.96
   8  -5  31    6.92    1.94
  -8   5 -33   77.92    4.89
  -5  -8 -33   78.92    4.39
   8  -5  33   78.46    5.06
  -5  -8  33   79.23    7.01
   5   8 -33   78.93    5.05
   8  -5  33   77.30    4.90
   8  -5 -33   79.73    4.68
   8  -5 -33   75.91    4.80
   5   8 -35    5.43    2.06
  -5  -8  35    5.53    2.89
   8  -5  35    7.54    2.14
  -8   5 -35    4.17    1.85
  -5  -8 -35    4.85    1.67
   8  -5  35    7.04    2.51
   8  -5 -35    8.75    2.26
   8  -5  37   18.80    2.89
  -5  -8 -37   21.13    2.71
   8  -5 -37   20.38    2.87
   5   8 -37   22.17    3.09
  -8   5 -37   18.53    2.93
   8  -5  37   19.05    3.18
  -5  -8  37   13.44    3.43
  -5  -8  39    7.91    3.23
   8  -5 -39    4.71    2.03
  -5  -8 -39    5.84    1.94
   5   8 -39    8.91    2.60
   8  -5  39    7.92    2.35
  -8   5 -39    6.08    2.18
   8  -5  39    5.95    2.40
   8  -5  41   16.12    3.31
   8  -5  41   14.84    2.80
   8  -5 -41   16.53    2.95
   5   8 -41   18.51    3.02
  -5  -8  41   14.85    4.13
  -5  -8 -41   18.10    2.88
  -8   5 -41   14.21    2.70
   8  -5  43    9.06    2.44
   8  -5 -43   13.41    2.90
  -5  -8  43    9.54    3.86
  -8   5 -43    6.15    2.27
   5   8 -43    9.78    2.78
   8  -5  43    9.28    2.69
  -5  -8 -43    9.09    2.37
   8  -5  45   -0.16    1.74
   5   8 -45    3.17    2.19
   8  -5 -45    1.75    2.01
   8  -5  45    2.70    2.04
   5   8  45    0.92    1.83
  -5  -8 -45    0.53    1.80
   8  -5  47    2.92    2.32
   8  -5 -47    3.18    2.01
   5   8 -47    2.87    2.14
   8  -5  47    5.82    2.11
   5   8  47    9.02    2.86
  -5  -8 -47    5.87    1.94
  -5  -8 -49    3.66    2.02
   5   8 -49    0.15    2.00
   8  -5 -49    1.80    1.94
   5   8  49    1.51    2.13
   8  -5  49    0.98    1.69
   5   8  51    8.39    2.58
   5   8 -51    8.38    2.30
   8  -5 -51    5.15    2.20
   8  -5  51    9.60    2.28
   8  -5 -53    5.13    2.08
   5   8 -53   -1.20    1.80
   5   8  53    0.30    2.02
   8  -5 -55    0.91    1.81
   5   8 -55   -0.81    1.83
  -8   5  55    3.84    2.08
   5   8  55    1.50    1.94
  -8   5  57   -0.09    1.91
   8  -5 -57    1.07    1.69
   5   8  57    2.22    1.75
   8  -5 -59   -2.91    1.89
   5   8  59    1.28    1.57
  -8   5  59    2.72    1.72
   8  -4   0  106.05    5.14
   8  -4   2   27.21    2.71
   8  -4  -2   29.07    2.99
   8  -4   4    2.53    1.53
   8  -4  -4    4.64    1.90
   8  -4  -6   46.57    3.66
   8  -4   6   44.93    2.97
   8  -4   6   43.05    2.97
   8  -4   8   52.88    3.20
  -4  -8   8   52.54    3.79
   8  -4  -8   51.70    4.07
   8  -4   8   50.60    3.42
   8  -4  10  490.93    8.50
  -4  -8  10  474.11   11.11
   8  -4  10  476.94   10.29
  -4  -8  12   30.12    3.20
   8  -4  12   26.55    2.21
   8  -4  12   26.79    3.01
   8  -4 -12   25.08    3.30
   8  -4  14   80.82    4.99
  -4  -8  14   87.34    5.26
   8  -4  14   79.08    3.08
   8  -4 -14   81.59    5.33
   8  -4 -16   -0.08    1.89
  -4  -8  16    2.45    1.79
   8  -4  16    0.79    1.58
  -4  -8  18    2.17    1.73
   8  -4  18    1.83    1.75
   8  -4 -18    2.40    1.99
   8  -4  20  107.90    6.46
  -4  -8  20  109.06    6.37
   8  -4 -20  116.13    6.81
   8  -4  22    3.32    2.03
  -4  -8  22    1.97    1.76
   8  -4 -22    4.61    2.17
  -4  -8 -22    1.94    1.17
   8  -4  24  197.48    6.45
   8  -4  24  213.71    9.99
   8  -4 -24  198.46    5.97
   8  -4 -24  212.41    9.67
  -4  -8  24  203.93    9.23
  -4  -8 -24  211.56    6.78
   8  -4 -26  199.85    6.33
   8  -4  26  216.33    6.73
   8  -4  26  209.45    6.88
   4   8 -26  215.66    6.64
   8  -4 -26  212.37    6.68
   8  -4 -26  209.10    9.88
  -4  -8  26  209.63    9.65
   8  -4 -28   22.86    3.93
   8  -4  28   19.30    2.55
  -4  -8  28   21.22    3.52
   4   8 -28   24.12    2.82
   8  -4 -28   25.09    2.58
  -4  -8 -28   22.60    2.16
   8  -4 -28   23.35    2.64
   8  -4  28   21.02    2.61
  -8   4 -28   20.69    2.57
   8  -4 -30  148.13    5.84
  -4  -8  30  145.05    8.76
   8  -4 -30  147.68    8.86
   8  -4  30  140.09    6.17
   8  -4 -30  143.80    5.96
   8  -4  30  141.91    6.10
  -4  -8 -30  147.54    5.20
  -8   4 -30  136.52    5.94
  -4  -8 -30  137.92    5.38
   4   8 -30  145.34    6.09
   8  -4  32   16.30    2.54
   8  -4 -32   19.07    2.63
   8  -4 -32   18.05    2.42
  -4  -8 -32   19.16    2.45
  -4  -8  32   19.56    3.76
  -4  -8 -32   20.69    2.27
   8  -4  32   16.61    2.74
  -8   4 -32   17.83    2.66
   4   8 -32   17.68    2.64
   8  -4  34    1.17    1.52
  -4  -8 -34   -0.94    1.69
  -4  -8 -34    3.24    1.50
  -4  -8  34   -0.88    2.24
   8  -4 -34   -0.28    1.63
   8  -4  34   -2.35    2.00
   4   8 -34    0.37    1.64
  -8   4 -34    1.11    1.66
   8  -4  36  114.05    6.14
  -4  -8 -36  113.90    5.09
  -4  -8  36  105.28    8.49
  -4  -8 -36  106.67    5.41
   4   8 -36  108.76    6.05
   8  -4 -36  114.50    5.92
  -8   4 -36  114.62    5.92
   8  -4  36  113.56    5.84
  -4  -8  38   -0.86    2.82
   8  -4 -38    1.46    1.81
  -4  -8 -38   -0.29    1.31
   8  -4  38   -1.64    2.20
  -8   4 -38   -0.98    1.86
  -4  -8 -38   -1.07    1.60
   4   8 -38    2.23    1.75
   8  -4  38    0.30    1.67
  -4  -8 -40    7.77    1.98
   8  -4  40    9.17    2.60
  -4  -8  40    8.21    3.63
   8  -4  40    9.60    2.35
  -8   4 -40    9.74    2.44
   4   8 -40    6.95    2.35
   8  -4 -40    8.13    2.21
   4   8 -42    2.88    1.98
  -8   4 -42   -0.55    1.90
   8  -4  42    2.15    2.08
  -4  -8  42   -0.26    3.04
  -4  -8 -42    1.75    1.96
   8  -4  42   -0.86    1.72
   8  -4 -42    0.18    2.02
   8  -4  44    1.55    1.61
   8  -4 -44    1.07    1.88
  -4  -8  44   -1.29    2.79
   8  -4  44    3.14    2.13
  -8   4 -44    0.11    1.84
   4   8 -44    5.60    2.24
  -4  -8 -44    4.05    1.94
   8  -4  46   -0.26    2.13
  -8   4 -46   -0.87    2.06
  -4  -8 -46   -1.05    1.72
   8  -4  46    1.39    1.74
   8  -4 -46   -2.29    1.93
   4   8 -46   -0.36    2.13
   8  -4 -48    4.45    2.27
  -4  -8 -48    3.15    1.95
   4   8  48    6.82    2.75
   8  -4  48    0.48    2.15
   4   8 -48    3.64    2.25
   8  -4  48    5.01    1.93
   8  -4 -50    4.67    2.44
   8  -4  50    4.61    2.00
  -4  -8 -50    1.13    1.84
   4   8  50    1.58    2.01
   4   8 -50   -2.38    2.40
   8  -4 -52    7.69    2.53
   4   8 -52    7.27    2.38
   4   8  52    4.06    2.06
  -4  -8 -52    6.91    2.18
   8  -4  52    7.27    2.18
   8  -4 -54    7.63    2.38
  -8   4  54   10.00    2.42
   4   8  54    8.10    2.53
   4   8 -54    9.46    2.44
  -8   4  56    2.52    1.78
   4   8  56    2.43    1.97
   8  -4 -56    1.70    1.92
   4   8  58    1.79    1.74
  -8   4  58    4.29    1.97
   8  -4 -58    3.94    1.93
   8  -3  -1  212.91    6.93
   8  -3   1  217.14    6.74
   8  -3  -3   33.57    3.23
   8  -3   3   33.20    2.89
   8  -3   5  130.90    4.89
   8  -3  -5  124.63    5.75
   8  -3   7  100.53    4.20
   8  -3  -7  101.72    5.35
   8  -3   9    5.21    1.87
  -3  -8   9    5.42    1.99
   8  -3  -9    5.36    2.25
   8  -3   9    4.25    1.41
   8  -3  11  367.22    7.13
   8  -3  11  361.47    9.28
  -3  -8  11  377.80    9.87
   8  -3 -11  375.27   10.51
  -3  -8  13  342.29    9.73
   8  -3  13  335.37    9.68
   8  -3  13  323.30    6.09
   8  -3 -13  345.69   10.35
   8  -3  15   44.88    4.09
  -3  -8  15   45.06    3.85
   8  -3 -15   46.83    4.23
   8  -3 -17    2.02    1.71
  -3  -8  17    2.84    1.65
   8  -3  17    1.70    1.58
   8  -3  19    4.24    2.08
  -3  -8  19    4.65    1.76
   8  -3 -19    4.41    2.18
  -3  -8  21   46.77    4.57
  -3  -8 -21   37.18    3.21
   8  -3 -21   38.75    4.40
   8  -3 -23   48.51    4.71
  -3  -8 -23   54.97    3.68
  -3  -8  23   44.45    4.56
   8  -3  25  101.81    4.99
   8  -3 -25  113.53    4.70
  -3  -8  25  105.55    6.97
   8  -3 -25  110.48    7.23
   3   8 -25  106.01    4.69
   8  -3 -25   94.78    4.46
  -3  -8  27   10.53    2.99
   8  -3 -27   13.80    3.20
   3   8 -27   14.32    2.29
   8  -3  27   14.13    2.42
   8  -3 -27   11.07    2.05
   8  -3 -27   14.27    2.36
   8  -3 -29    9.30    2.03
   8  -3 -29    7.95    2.61
   8  -3 -29    8.79    1.91
  -3  -8 -29   11.54    2.00
   8  -3  29    8.69    2.22
  -3  -8  29    6.31    2.62
   3   8 -29    8.03    1.87
  -8   3 -29   11.01    1.97
  -3  -8 -29   10.44    1.91
   8  -3 -31    7.73    1.88
   8  -3  31   10.32    2.25
  -3  -8  31   12.68    3.35
  -3  -8 -31   12.34    2.16
   8  -3 -31   13.85    3.27
   8  -3  31   10.55    2.16
  -3  -8 -31    8.38    1.72
   3   8 -31   10.28    2.26
  -8   3 -31   10.58    2.15
  -3  -8 -33   10.31    1.83
   8  -3 -33   13.25    2.45
  -3  -8 -33   11.60    1.94
  -3  -8  33   12.75    3.46
   8  -3  33   10.29    2.21
   8  -3  33    9.63    2.29
   3   8 -33    9.09    2.08
  -8   3 -33   10.10    2.17
   8  -3  35    8.26    2.53
   8  -3 -35   11.79    2.46
   3   8 -35    8.12    2.28
   8  -3  35   11.04    2.44
  -3  -8 -35    8.71    2.09
  -3  -8 -35    6.79    1.84
  -8   3 -35    8.80    2.27
  -3  -8  35   11.08    3.69
  -8   3 -37   14.88    2.61
  -3  -8 -37   10.76    2.23
  -3  -8 -37   12.26    2.17
   3   8 -37   15.80    2.72
  -3  -8  37   17.10    4.07
   8  -3  37   11.14    2.67
   8  -3  37   13.03    2.45
   8  -3 -37   11.16    2.18
   8  -3 -39   35.78    3.67
   3   8 -39   34.47    3.69
  -3  -8  39   38.71    5.87
  -3  -8 -39   40.27    3.40
   8  -3  39   33.86    3.54
  -3  -8 -39   35.53    3.46
  -8   3 -39   37.25    3.79
   8  -3  39   38.94    4.07
  -8   3 -41   23.26    3.24
  -3  -8  41   23.53    4.75
   8  -3 -41   28.42    3.50
   8  -3  41   28.35    3.79
  -3  -8 -41   25.98    3.02
  -3  -8 -41   26.23    2.95
   8  -3  41   24.66    3.19
   3   8 -41   27.94    3.74
  -8   3 -43    0.55    1.92
   8  -3 -43    8.94    2.63
  -3  -8  43    3.28    2.82
   8  -3  43    5.15    2.34
  -3  -8 -43    7.18    2.02
   3   8 -43    8.49    2.61
   8  -3  43    5.49    2.32
   8  -3  45    6.18    2.59
   3   8 -45    1.73    2.20
  -3  -8 -45    5.03    2.06
   8  -3 -45    5.07    2.22
  -8   3 -45    3.81    2.20
   8  -3  45    3.15    2.01
   8  -3  47    4.24    2.18
   8  -3 -47    4.99    2.23
   8  -3  47    2.47    2.20
   3   8 -47    9.20    2.56
  -8   3 -47    0.25    1.84
  -3  -8 -47    5.44    2.12
   3   8  49    2.03    2.24
   8  -3  49    3.40    2.23
  -3  -8 -49    1.25    1.72
   8  -3 -49    3.52    2.26
   8  -3  49    0.46    1.56
   3   8 -49    3.43    2.28
   3   8  51    6.21    2.54
   8  -3  51    8.34    2.06
   8  -3 -51    8.84    2.55
  -3  -8 -51    8.26    2.12
   8  -3  51    8.46    2.63
   3   8 -51    7.30    2.37
   3   8 -53   15.13    2.97
   3   8  53   22.65    3.32
   8  -3 -53   21.96    3.27
  -3  -8 -53   23.29    2.98
  -8   3  53   21.10    3.11
   3   8  55    3.38    2.15
  -8   3  55    1.32    1.78
   8  -3 -55    1.60    1.84
  -3  -8 -55    2.98    1.74
  -8   3  57    4.75    1.92
   3   8  57    5.23    2.08
   8  -3 -57    3.71    1.91
   8  -3 -59    0.00    1.53
   3   8  59   -0.37    1.63
  -8   3  59   -3.94    1.83
   8  -2   0  633.01   11.40
   8  -2   2    1.22    1.51
   8  -2  -2    3.81    1.88
   8  -2   4    8.37    2.09
   8  -2  -4    8.28    2.25
   8  -2   6  107.09    4.44
   8  -2  -6  110.27    5.57
   8  -2  -8  197.80    7.21
   8  -2   8  181.96    5.39
  -2  -8   8  195.34    6.70
   8  -2  10  172.49    5.05
  -8   2  10  154.17    2.89
   8  -2 -10  161.15    6.82
  -2  -8  10  173.79    6.53
   8  -2  12  547.00    8.11
   8  -2 -12  541.04   12.66
  -8   2  12  529.70    6.28
  -2  -8  12  555.76   11.84
   8  -2 -14   67.87    4.88
  -8   2  14   72.51    2.78
  -2  -8  14   61.92    4.42
   8  -2 -16  186.35    7.92
  -2  -8  16  189.68    7.43
  -8   2  16  190.56    4.81
  -8   2  18    3.96    1.15
   8  -2 -18    5.51    2.05
  -2  -8  18    1.75    1.79
  -2  -8  20   10.70    2.37
  -8   2  20   11.66    1.70
   8  -2 -20   12.55    2.62
  -2  -8 -20   10.14    1.84
  -8   2  22  315.36    8.04
   8  -2 -22  308.29   11.03
  -2  -8  22  316.99   10.92
  -2  -8 -22  316.47    8.51
  -2  -8  24   15.80    3.06
   8  -2 -24   11.28    2.73
  -2  -8 -24   15.35    2.29
   8  -2  26    6.84    1.82
  -2  -8  26    8.93    2.54
   8  -2 -26    9.62    2.83
   8  -2 -26   10.12    1.92
   8  -2 -26    8.88    1.89
   2   8 -26    7.00    1.73
  -2  -8 -28   37.42    2.85
  -2  -8  28   36.53    4.51
   8  -2 -28   38.20    4.54
   2   8 -28   42.10    3.55
   8  -2  28   44.55    3.61
  -2  -8 -28   38.76    3.02
   8  -2 -28   45.81    3.40
   8  -2  30   10.21    2.38
   8  -2 -30   10.51    3.08
  -2  -8 -30    7.40    1.85
  -8   2 -30    9.83    1.89
   8  -2 -30    7.20    1.82
   2   8 -30    7.82    1.99
  -2  -8 -30    7.54    1.71
  -2  -8  30   11.08    3.02
  -8   2 -32   22.45    2.64
  -2  -8  32   20.10    2.47
  -2  -8  32   19.57    3.86
   8  -2  32   24.17    3.03
   2   8 -32   21.37    2.96
   8  -2 -32   24.45    2.82
  -2  -8 -32   20.48    2.53
  -2  -8 -32   21.57    2.44
   8  -2 -34    6.01    1.96
   2   8 -34    4.43    2.02
   8  -2  34    6.48    1.91
  -2  -8 -34    5.16    1.79
  -2  -8  34    5.22    2.82
  -2  -8  34    5.44    1.82
  -2  -8 -34    4.47    1.81
   8  -2  34    3.41    1.90
  -8   2 -34    7.71    2.06
  -2  -8  36    1.86    1.68
   8  -2  36   -0.29    1.81
  -2  -8 -36    0.52    1.43
   8  -2  36    0.42    1.61
   2   8 -36    1.82    1.74
   8  -2 -36   -0.10    1.92
  -2  -8  36    1.92    2.35
  -2  -8 -36    1.40    1.51
  -8   2 -36   -5.28    1.86
  -8   2 -38   84.72    5.33
   2   8 -38   79.22    5.49
   8  -2 -38   87.25    5.24
  -2  -8  38   78.69    4.81
   8  -2  38   82.61    5.38
  -2  -8  38   73.78    7.53
   8  -2  38   83.10    5.34
  -2  -8 -38   84.09    4.90
  -2  -8 -38   87.50    4.66
   8  -2  40    4.56    2.19
   2   8 -40    3.76    2.15
   8  -2  40    5.18    2.12
  -2  -8 -40    6.52    1.90
  -2  -8  40    3.92    3.16
  -2  -8 -40    6.40    1.89
  -8   2 -40    1.10    1.85
  -2  -8  40    6.35    2.14
   8  -2 -40    4.33    2.15
   8  -2  42   26.44    3.25
  -8   2 -42   28.90    3.39
   8  -2  42   28.08    3.75
   2   8 -42   29.63    3.74
   8  -2 -42   32.86    3.69
  -2  -8 -42   27.14    3.31
  -2  -8  42   27.87    3.44
  -2  -8  42   28.06    5.25
   2   8 -44    6.70    2.63
   8  -2  44    9.24    2.45
  -2  -8  44    8.70    2.44
  -8   2 -44    8.19    2.57
   8  -2  44    6.01    2.86
   8  -2 -44    9.56    2.72
  -2  -8 -44    7.62    2.37
  -2  -8  46    2.32    1.84
   2   8 -46    3.83    2.24
   8  -2  46    4.60    2.49
  -2  -8 -46    5.89    2.23
   8  -2 -46    5.70    2.40
   8  -2  46    6.18    2.25
  -8   2 -46    5.05    2.22
   8  -2 -48   38.00    4.10
  -2  -8 -48   34.92    3.75
   2   8 -48   34.52    4.23
   8  -2  48   35.03    3.79
  -8   2 -48   31.64    3.77
   8  -2  48   31.09    3.95
   8  -2  50    1.19    2.02
  -2  -8 -50    1.08    1.70
   8  -2  50   -1.41    1.89
   2   8  50    0.68    1.88
   8  -2 -50   -0.14    1.94
   2   8 -50    2.80    2.28
   2   8 -52    2.04    2.14
   8  -2  52    0.03    2.09
  -2  -8 -52    1.09    1.84
   8  -2  52   -0.31    1.72
   2   8  52    1.37    2.02
  -8   2  52    2.64    2.11
   8  -2 -52    5.28    2.32
  -8   2  54    4.49    2.12
  -2  -8 -54    1.23    1.65
   8  -2 -54   -0.53    1.71
   2   8 -54    2.51    1.94
   2   8  54    0.39    1.95
   2   8  56    6.21    2.45
  -8   2  56    0.91    1.77
  -2  -8 -56    0.05    1.60
   8  -2 -56    0.40    1.75
   8  -2 -58    1.16    1.62
  -8   2  58    0.67    1.66
  -2  -8 -58   -2.92    1.56
   2   8  58    0.03    1.68
   8  -2 -60    0.39    1.57
   2   8  60    0.71    1.49
   8  -1  -1  870.87   13.63
   8  -1   1  828.78   12.91
   8  -1   3   23.97    2.57
   8  -1  -3   25.07    2.82
   8  -1  -5 1048.07   15.60
   8  -1   5 1040.79   13.33
  -1  -8   7  343.97    8.57
  -8   1   7  354.53    5.02
   8  -1   7  338.85    7.59
  -8   1   9   23.16    1.44
   8  -1  -9   20.73    2.93
  -1  -8   9   21.20    2.56
   8  -1   9   22.63    2.17
  -8   1  11   33.26    1.98
  -1  -8  11   34.30    3.50
   8  -1 -11   32.42    3.94
   8  -1  11   31.72    2.45
   8  -1 -13   26.12    3.39
  -8   1  13   29.61    2.01
  -1  -8  13   26.33    3.05
   8  -1 -15  423.10   11.61
  -1  -8  15  421.39   10.87
  -8   1  15  428.29    7.45
  -1  -8  17  282.91    9.28
   8  -1 -17  275.48    9.60
  -8   1  17  286.07    6.58
  -1  -8 -19   41.86    3.30
  -8   1  19   49.86    3.09
  -1  -8  19   47.38    4.29
   8  -1 -19   44.33    4.22
  -1  -8  21  117.31    6.65
   8  -1 -21  127.74    6.99
  -8   1  21  129.25    5.25
  -1  -8 -21  122.65    5.46
  -1  -8 -23   31.23    3.20
   8  -1 -23   28.73    3.84
  -1  -8  23   29.13    3.80
  -8   1  23   33.18    3.18
   8  -1  25   13.41    2.30
  -1  -8  25    8.64    2.69
  -8   1  25   11.27    2.39
   8  -1 -25   13.78    3.10
   1   8 -25    8.64    2.04
  -1  -8 -25    9.59    2.02
  -8   1  27    3.99    1.84
   8  -1  27    6.18    1.84
   8  -1 -27    4.35    2.47
  -1  -8 -27    3.99    1.23
   8  -1 -27    5.70    1.98
   1   8 -27    6.23    1.98
  -1  -8 -27    4.48    1.55
  -1  -8  27    3.51    2.20
   8  -1 -29    4.14    1.85
   8  -1 -29    3.03    1.75
  -1  -8  29    4.22    2.32
   1   8 -29    1.07    1.39
  -1  -8 -29    1.67    1.31
  -8   1 -29    1.96    1.44
  -1  -8 -29    0.76    1.27
  -1  -8  29    0.97    1.45
   8  -1  29    3.42    1.61
  -1  -8  31    8.80    1.95
   8  -1 -31    6.80    1.94
   8  -1  31    7.94    1.99
  -1  -8 -31    7.61    1.83
  -1  -8  31   10.06    3.27
  -1  -8 -31    9.71    1.92
   1   8 -31    9.05    2.24
   8  -1 -31    6.71    2.61
  -8   1 -31    9.82    2.13
  -1  -8  33   13.17    3.60
  -1  -8 -33   13.61    2.13
   8  -1  33    9.95    2.15
  -8   1 -33    8.54    1.91
  -1  -8 -33   11.34    1.91
   1   8 -33   12.36    2.25
   8  -1 -33   13.74    2.20
  -1  -8  33   13.15    2.22
  -1  -8 -35   25.64    2.86
   1   8 -35   28.40    3.30
  -8   1 -35   28.08    3.14
   8  -1  35   28.05    3.39
   8  -1 -35   28.25    3.00
  -1  -8 -35   27.49    2.78
  -1  -8  35   25.30    2.88
  -1  -8  35   22.11    4.39
  -1  -8 -37   20.21    2.65
  -1  -8  37   15.05    3.77
  -1  -8  37   18.32    2.68
   8  -1  37   19.89    3.16
   8  -1  37   22.19    2.92
  -1  -8 -37   22.33    2.80
   1   8 -37   19.90    2.90
   8  -1 -37   22.83    2.99
  -8   1 -37   19.81    2.84
   8  -1  39    2.85    2.07
   8  -1 -39    1.88    1.81
   1   8 -39    3.34    1.91
  -8   1 -39   -2.51    1.94
   8  -1  39    0.82    1.60
  -1  -8 -39    0.05    1.81
  -1  -8  39    4.27    2.03
  -1  -8  39    1.31    2.59
  -1  -8 -39    2.67    1.65
  -8   1 -41   11.99    2.60
  -1  -8  41   15.01    4.49
   8  -1 -41   13.81    3.05
   8  -1  41   16.12    3.20
  -1  -8  41   11.89    2.49
   1   8 -41    8.65    2.84
  -1  -8 -41   16.53    2.67
  -1  -8 -41   17.39    2.96
   8  -1  41   15.00    2.95
  -1  -8  43   12.15    2.47
  -1  -8  43   13.34    4.10
   8  -1  43   10.07    2.40
  -1  -8 -43   12.22    2.59
   8  -1  43   13.05    2.95
  -8   1 -43   11.17    2.78
   1   8 -43   15.13    3.15
   8  -1 -43   11.24    2.59
  -8   1 -45   27.08    3.35
   8  -1  45   32.08    3.80
   8  -1  45   26.71    3.69
   8  -1 -45   35.99    4.02
  -1  -8 -45   34.71    3.77
   1   8 -45   32.14    3.94
  -1  -8  45   31.22    3.49
   1   8 -47    3.82    2.18
  -1  -8 -47    6.99    2.21
   8  -1  47    6.25    2.11
   8  -1  47    4.68    2.45
   8  -1 -47    1.87    1.94
  -8   1 -47    3.87    2.07
  -1  -8  47   10.95    2.67
   1   8 -49    8.79    2.96
   8  -1  49    5.02    2.22
  -1  -8 -49    8.10    2.34
   8  -1 -49    8.82    2.70
  -1  -8  49    6.00    2.28
   8  -1  49    3.75    2.44
  -8   1 -49    2.29    1.89
  -1  -8 -51    0.53    1.82
  -8   1  51    1.09    1.77
   1   8  51    2.95    2.20
   8  -1  51    3.91    1.83
   1   8 -51    2.68    2.21
   8  -1  51    0.97    2.19
   8  -1 -51    0.62    1.91
   1   8 -53    4.95    2.32
   8  -1 -53    7.62    2.42
   1   8  53    2.47    2.11
   8  -1  53    0.44    2.04
  -1  -8 -53    1.81    1.79
  -8   1  53    0.12    1.76
  -8   1  55    6.89    2.13
   8  -1 -55    4.98    2.19
   1   8  55    7.26    2.47
  -1  -8 -55    7.14    2.15
  -1  -8 -57   -2.09    1.84
   1   8  57    3.66    2.04
   8  -1 -57   -1.51    1.81
   1   8  59    2.60    1.82
   8  -1 -59    1.25    1.60
  -1  -8 -59   -2.37    1.66
   8   0   0  157.93    5.91
   8   0  -2  189.55    6.63
   8   0   2  189.44    6.21
   8   0   4  592.83   10.59
   0  -8   4  573.31   10.46
   8   0  -6   95.35    5.27
   8   0   6   93.26    4.49
   0  -8   6   95.59    4.60
   0  -8   8 1779.86   19.09
   8   0  -8 1792.30   21.64
  -8   0   8 1733.52   13.03
   0  -8  10  716.05   12.55
   8   0 -10  691.17   13.76
  -8   0  10  693.28    8.47
   8   0 -12  207.34    8.01
   0  -8  12  217.15    7.40
  -8   0  12  207.90    5.03
  -8   0  14   77.02    3.37
   0  -8  14   80.07    4.87
   8   0 -14   80.79    5.26
   8   0 -16   98.72    5.86
   0  -8  16   98.50    5.51
  -8   0  16   95.67    3.96
   0  -8 -18    9.60    1.93
   8   0 -18    8.57    2.35
   0  -8  18    5.84    2.12
  -8   0  18    9.56    1.78
  -8   0  20  329.05    8.26
   0  -8 -20  309.41    8.74
   0  -8  20  315.81   10.42
   8   0 -20  315.45   10.85
   8   0 -22   30.34    3.93
   0  -8 -22   32.60    3.21
  -8   0  22   36.38    3.30
   0  -8  22   26.39    3.73
   0  -8 -24   44.37    3.63
  -8   0  24   48.58    3.84
   0  -8  24   39.88    4.15
   8   0 -24   46.18    4.78
   8   0 -26   68.49    3.70
   0  -8  26   68.58    5.75
   8   0  26   68.56    3.97
   8   0 -26   71.58    5.77
   0  -8 -26   73.59    4.78
  -8   0  26   76.83    4.97
   0   8 -26   69.78    3.93
   0  -8 -28    7.62    1.79
   8   0  28    7.43    1.92
   0  -8  28    4.96    2.38
   8   0 -28   10.55    2.31
   8   0 -28    6.51    2.75
  -8   0  28    5.68    2.06
   0  -8 -28    8.93    1.91
   0   8 -28    6.91    1.89
   0  -8 -30    2.17    1.39
   0  -8 -30    2.09    1.37
   0   8 -30    2.11    1.64
  -8   0 -30    2.27    1.67
   8   0 -30   -0.87    1.47
  -8   0  30    3.04    2.00
   0  -8  30    1.21    1.91
   0  -8  30    2.03    1.56
   8   0  30    2.36    1.70
   0  -8  32    8.03    2.90
   8   0 -32    7.93    1.91
   0   8 -32    5.98    1.73
   0  -8 -32   10.73    2.08
   0  -8 -32   10.90    2.01
   0  -8  32    5.80    1.75
  -8   0 -32   10.22    2.05
   8   0  32    9.70    2.32
   0  -8  34   15.90    2.44
   0  -8  34   14.20    3.60
   0  -8 -34   16.34    2.29
   8   0  34   17.88    2.84
   0  -8 -34   17.31    2.40
  -8   0 -34   17.50    2.50
   8   0 -34   15.75    2.40
   0   8 -34   13.35    2.59
   0   8 -36    6.34    2.21
   8   0  36    8.72    2.37
   0  -8  36    6.44    3.26
   0  -8 -36   10.24    2.30
   8   0 -36    5.37    1.89
   0  -8 -36    8.50    1.99
  -8   0 -36    7.71    2.04
   0  -8  36    6.22    1.83
   0   8 -38   -1.24    2.00
  -8   0 -38    1.48    1.88
   0  -8  38   -1.64    2.56
   8   0 -38    0.68    1.71
   0  -8  38    0.49    1.57
   0  -8 -38    1.30    1.72
   0  -8 -38    1.70    1.69
   8   0  38    2.27    1.86
   8   0  40  141.07    7.33
   0  -8 -40  133.89    6.57
  -8   0 -40  135.14    6.63
   0  -8  40  146.39   10.79
   8   0 -40  137.75    6.91
   0  -8 -40  126.87    6.23
   8   0  40  130.36    6.78
   0  -8  40  137.11    6.55
   0   8 -40  139.65    7.33
  -8   0 -42   -6.09    2.39
   8   0  42   -1.02    2.02
   0  -8 -42   -4.88    2.27
   0  -8  42    2.75    3.06
   0   8 -42   -1.14    2.12
   8   0  42   -4.93    2.05
   8   0 -42   -1.99    2.12
   0  -8  42    1.31    1.75
   0   8 -44   36.88    4.21
   8   0  44   39.44    4.38
   8   0  44   38.34    4.10
  -8   0 -44   43.89    4.08
   0  -8  44   37.29    3.83
   0  -8 -44   38.21    3.86
   8   0 -44   36.66    4.04
   8   0 -46   52.68    4.73
   8   0  46   56.42    4.48
   0   8 -46   50.30    4.77
   0  -8  46   52.15    4.39
   0  -8 -46   50.83    4.29
  -8   0 -46   49.36    4.40
   8   0  46   51.32    4.88
   8   0  48    2.79    1.87
   0  -8 -48    1.96    1.87
  -8   0 -48    1.52    1.97
   0   8 -48    0.81    2.23
   8   0  48    1.27    2.16
   8   0 -48    2.87    2.09
   0  -8  48    3.46    2.05
   0   8 -50   30.05    3.95
   0  -8 -50   32.60    3.74
  -8   0 -50   29.51    3.46
   8   0  50   32.72    3.51
   8   0 -50   33.16    3.94
  -8   0  50   28.76    3.36
   8   0  50   30.54    3.92
   0  -8 -52    0.23    1.89
   8   0  52    1.10    1.66
   8   0 -52    1.63    1.93
   0   8  52    2.26    2.05
  -8   0  52   -0.77    1.84
   0   8 -52   -0.89    1.92
   8   0  52    1.78    2.43
   0  -8 -54    6.57    2.10
   8   0  54    7.16    2.49
   0   8  54    6.05    2.25
   8   0 -54    7.83    2.48
  -8   0  54    9.41    2.43
   8   0 -56    1.22    1.88
   0   8  56    2.45    1.93
   0  -8 -56    1.65    1.70
   0   8  58   -0.03    1.64
   0  -8 -58    0.18    1.45
   8   0 -58    1.63    1.76
   0  -8 -60    8.06    1.81
   8   0 -60    5.00    1.81
   8   1   1  176.70    6.32
   8   1  -1  176.36    6.49
   8   1   3   15.96    2.34
   8   1  -3   16.15    2.68
   1  -8   3   16.50    2.23
   8   1   5  161.83    5.72
   8   1  -5  154.74    6.53
   1  -8   5  149.37    5.44
   1  -8   7  509.56   10.28
   8   1  -7  519.17   11.54
   1  -8   9   56.39    3.97
  -8  -1   9   49.73    2.89
   8   1  -9   50.61    4.41
  -8  -1  11  909.74   11.03
   1  -8  11  913.98   14.37
   8   1 -11  943.54   16.23
   1  -8  13    3.80    1.85
  -8  -1  13    5.21    1.40
   8   1 -13    3.15    1.86
   1  -8 -15   43.14    3.39
   1  -8  15   39.90    3.73
  -8  -1  15   36.37    2.74
   8   1 -15   39.13    3.93
  -8  -1  17   49.72    3.17
   1  -8  17   49.19    4.08
   8   1 -17   52.07    4.34
   1  -8 -17   55.56    3.78
  -8  -1  19   20.35    2.31
   1  -8 -19   19.21    2.64
   1  -8  19   17.84    2.80
   8   1 -19   19.37    3.13
   1  -8 -21   24.87    2.92
   8   1 -21   24.35    3.57
   1  -8  21   24.49    3.36
  -8  -1  21   22.41    2.71
  -8  -1  23  383.71   10.12
   8   1 -23  371.26   12.34
   1  -8  23  369.24   12.15
   1  -8 -23  385.56   10.40
   8   1  25   29.67    2.79
   1  -8 -25   33.72    3.63
  -8  -1  25   29.32    3.35
   8   1 -25   30.01    4.14
  -1   8 -25   24.16    2.65
   1  -8  25   26.27    3.81
   1  -8 -27   10.10    2.26
   1  -8 -27   12.18    1.90
   8   1  27   12.12    2.20
   8   1 -27    6.32    2.06
  -8  -1  27   10.06    2.15
   1  -8  27   13.43    3.18
   1  -8 -27    8.31    1.66
  -1   8 -27   12.96    2.28
   8   1 -27   12.01    1.90
   1  -8  29   50.95    3.30
   1  -8 -29   63.45    3.91
  -8  -1  29   65.15    5.02
   1  -8  29   55.47    3.59
  -1   8 -29   60.16    4.08
   8   1  29   64.43    4.22
   8   1 -29   60.22    3.73
   1  -8  29   65.91    6.06
   1  -8 -29   68.45    3.71
   8   1 -31   -1.50    1.44
  -8  -1 -31    3.26    1.65
   1  -8  31   -0.07    1.42
   1  -8 -31    2.99    1.59
  -1   8 -31   -0.92    1.67
   8   1  31    0.30    1.56
   1  -8  31   -0.74    2.40
  -8  -1  31    0.04    1.63
   1  -8 -31    0.70    1.33
   1  -8  31   -0.69    1.23
  -8  -1 -33    1.52    1.51
   8   1 -33    2.54    1.67
   1  -8  33    0.70    1.44
  -1   8 -33    2.27    1.81
   8   1  33    4.57    2.13
   1  -8 -33    1.37    1.68
   1  -8  33    0.55    2.08
   1  -8  33    0.46    1.35
   1  -8 -33    0.09    1.44
   1  -8 -35   10.29    2.11
   1  -8  35    8.98    2.15
   8   1 -35    8.43    2.08
   1  -8  35   12.27    3.62
   1  -8 -35    7.88    1.93
  -8  -1 -35    8.59    2.12
   8   1  35   10.99    2.39
  -1   8 -35   10.35    2.43
   8   1 -37    3.95    1.82
  -1   8 -37    2.58    1.83
   1  -8 -37    1.00    1.52
  -8  -1 -37    1.17    1.52
   1  -8 -37    4.53    1.88
   1  -8  37    4.09    2.97
   1  -8  37    1.31    1.57
   8   1  37    1.95    1.88
   1  -8  39   60.81    6.98
   8   1 -39   56.79    4.54
  -1   8 -39   52.64    4.75
   1  -8  39   53.64    4.28
   1  -8 -39   58.10    4.00
   8   1  39   61.24    5.05
   1  -8 -39   56.59    4.33
  -8  -1 -39   62.43    4.50
  -1   8 -41    7.90    2.65
  -8  -1 -41   10.31    2.53
   1  -8  41    9.20    3.26
   8   1 -41    3.66    1.94
   1  -8  41    4.53    2.42
   1  -8 -41    5.95    2.22
   8   1  41    8.03    2.48
   1  -8 -41    8.42    2.24
   8   1  41    5.79    1.83
   8   1  43   29.85    3.95
  -1   8 -43   23.63    3.27
   1  -8  43   23.75    3.21
   1  -8 -43   29.92    3.47
   8   1  43   26.62    3.35
  -8  -1 -43   29.97    3.50
   8   1 -43   26.93    3.53
  -8  -1 -45    1.49    1.79
   1  -8  45    2.02    1.89
  -1   8 -45    1.13    2.08
   1  -8 -45    2.32    2.11
   8   1  45   -1.51    2.05
   8   1  45    0.40    1.91
   8   1 -45    5.89    2.22
   8   1  47   17.85    2.94
   1  -8  47   14.93    2.84
   8   1 -47   16.95    3.09
  -1   8 -47   16.70    3.11
   8   1  47   20.96    3.69
  -8  -1 -47   19.82    3.10
   1  -8 -47   18.93    3.20
  -1   8 -49   22.93    3.53
  -8  -1  49   22.00    3.06
   8   1  49   27.15    3.93
  -8  -1 -49   20.71    3.12
   8   1  49   22.88    3.13
   1  -8 -49   20.21    3.13
   8   1 -49   22.59    3.32
  -1   8 -51    3.41    2.14
  -8  -1  51   -3.26    2.05
   1  -8 -51    2.35    2.25
   8   1  51   -1.14    1.82
   8   1  51    3.93    2.12
  -8  -1 -51    4.43    2.28
   8   1 -51    2.54    2.13
  -1   8  53    1.41    2.07
   8   1  53    3.31    2.21
   8   1  53    6.15    2.03
   1  -8 -53    1.45    1.81
   8   1 -53    1.46    1.80
   8   1 -55    0.09    1.78
   1  -8 -55    2.89    1.81
   8   1  55   -1.98    2.01
  -1   8  57    2.11    2.14
   1  -8 -57   -1.93    1.98
   8   1 -57    2.78    1.72
   8   1 -59    0.58    1.52
  -1   8  59    3.37    1.95
   1  -8 -59    3.99    1.75
   8   2   0  301.88    8.38
   8   2   2    8.17    2.23
   2  -8   2    7.66    1.74
   8   2  -2   10.46    2.49
   2  -8   4 1078.07   13.53
   8   2  -4 1103.39   16.37
   8   2  -6  312.75    9.03
   2  -8   6  305.29    7.74
   8   2  -8  571.88   12.51
   2  -8   8  563.41   10.72
   2  -8  10 3216.19   26.25
   8   2 -10 3262.89   30.48
   2  -8  12  257.28    8.04
  -8  -2  12  247.98    6.61
   8   2 -12  260.50    9.18
   8   2 -14    8.03    2.30
   2  -8  14    7.46    1.99
  -8  -2  14    6.58    1.45
   2  -8 -14    7.20    1.73
   8   2 -16    6.25    2.20
   2  -8  16    8.13    2.01
  -8  -2  16    7.08    1.60
   2  -8 -16    7.40    1.93
   8   2 -18    1.91    1.92
  -8  -2  18    1.20    1.22
   2  -8  18   -0.78    1.54
   2  -8 -18    0.90    1.39
  -8  -2  20    2.42    1.36
   8   2 -20    3.29    2.15
   2  -8  20    3.46    1.88
   2  -8 -20    3.00    1.57
  -8  -2  22  223.41    7.84
   2  -8  22  216.02    9.21
   8   2 -22  215.89    9.44
   2  -8 -22  211.53    7.96
   2  -8  24  204.22    9.48
   2  -8 -24  204.40    8.06
  -8  -2  24  211.79    8.01
   8   2 -24  210.67    9.50
   2  -8  26   -0.64    2.05
   8   2 -26    1.99    1.31
  -2   8 -26    2.48    1.54
   8   2  26    2.92    1.83
   2  -8 -26    0.54    1.20
   2  -8 -26    1.43    1.27
   2  -8 -26    1.01    1.48
  -8  -2  26    1.84    1.85
   2  -8  28    4.51    2.33
  -8  -2  28    2.80    2.04
   2  -8 -28    9.50    2.61
   8   2 -28    2.30    1.38
   8   2  28    4.31    1.72
   2  -8  28    0.55    1.41
   2  -8  28    2.30    1.46
   2  -8 -28    2.80    1.48
   2  -8 -28    4.44    1.84
  -2   8 -28    3.42    1.63
   8   2 -30   23.17    2.63
   2  -8 -30   22.99    2.54
   2  -8 -30   23.15    2.61
   2  -8  30   24.61    2.76
  -8  -2  30   22.07    3.36
  -2   8 -30   20.07    2.64
   2  -8  30   24.06    3.99
   8   2  30   23.26    2.71
   2  -8  30   18.03    2.28
   8   2  32    2.69    1.95
   2  -8 -32    1.77    1.43
  -2   8 -32    1.26    1.49
   2  -8 -32    3.30    1.57
   2  -8  32    0.37    1.69
   8   2 -32    1.56    1.55
   2  -8  32    1.91    2.32
  -8  -2 -32    2.83    1.60
   2  -8  32    1.41    1.51
  -8  -2  32    3.12    2.04
   2  -8  34   10.14    2.18
   8   2 -34    9.05    2.21
   8   2  34   10.38    2.38
  -2   8 -34   11.21    2.56
   2  -8 -34   10.30    2.05
  -8  -2  34    7.73    2.68
  -8  -2 -34   11.41    2.19
   2  -8 -34   10.10    2.10
   2  -8  34    8.10    3.03
   2  -8  34    9.40    2.09
  -8  -2 -36    1.75    1.89
   2  -8  36    1.54    1.64
   2  -8  36   -0.13    1.36
   2  -8 -36   -0.28    1.42
   2  -8 -36    1.16    1.63
   8   2  36   -0.71    1.68
  -2   8 -36    2.26    1.55
   8   2 -36    0.97    1.52
   2  -8  36    2.47    2.47
   8   2 -38   35.88    3.68
   8   2  38   34.92    3.77
   2  -8 -38   27.61    3.08
  -8  -2 -38   32.11    3.34
   2  -8 -38   29.73    3.27
   2  -8  38   32.42    5.34
  -2   8 -38   34.24    3.71
   2  -8  38   24.69    2.95
   2  -8  38   31.21    3.35
   2  -8 -40   -2.97    2.05
  -8  -2 -40    0.57    1.80
  -2   8 -40   -0.32    1.95
   8   2 -40   -1.54    1.94
   2  -8  40   -2.85    3.32
   2  -8  40   -0.89    1.96
   8   2  40   -1.11    2.20
   2  -8 -40   -3.18    2.04
   2  -8 -42   78.65    5.27
   2  -8  42   76.33    5.26
  -2   8 -42   74.35    5.67
   8   2  42   77.48    5.68
  -8  -2 -42   88.80    5.40
   8   2 -42   76.76    5.23
   2  -8  44    5.68    2.18
  -2   8 -44    7.17    2.31
   8   2 -44    5.77    2.43
   8   2  44    6.37    2.25
   2  -8 -44    7.63    2.24
  -8  -2 -44    9.09    2.36
   8   2  44    5.61    2.29
   2  -8  46   44.13    4.21
   8   2  46   49.51    4.83
  -2   8 -46   41.69    4.48
   8   2  46   46.55    4.11
   2  -8 -46   43.99    4.12
   8   2 -46   46.85    4.51
  -8  -2 -46   46.11    4.17
   8   2  48   13.87    2.74
   8   2  48   12.11    3.11
   2  -8  48   13.65    2.78
  -8  -2  48   13.99    2.91
  -2   8 -48   12.95    3.17
   2  -8 -48   12.94    2.94
   8   2 -48   11.66    2.95
  -8  -2 -48    7.70    2.37
   2  -8 -50    3.91    2.13
   8   2  50    2.25    1.90
  -2   8 -50    2.67    2.11
   8   2 -50    1.15    1.93
   8   2  50    5.85    2.66
   8   2  52    1.60    1.69
   2  -8 -52    1.08    1.92
   8   2 -52   -1.55    1.93
   8   2  52    4.66    2.33
   8   2  54    0.00    1.88
   8   2 -54    0.99    1.81
  -2   8  54    1.77    2.01
   2  -8 -54    1.16    1.79
  -2   8  56    0.56    1.98
   8   2 -56    0.56    1.79
   8   2  56   -0.49    2.04
   2  -8 -56    0.93    1.73
   8   2 -58    5.10    2.07
  -2   8  58    3.22    1.85
   2  -8 -58    7.49    2.05
  -2   8  60   -0.20    1.62
   8   2 -60    0.86    1.43
   2  -8 -60    0.91    1.38
   3  -8   1   44.19    2.73
   8   3  -3  102.64    5.30
   3  -8   3   91.66    3.99
   3  -8   5   56.58    3.34
   8   3  -5   55.35    4.17
   8   3  -7  276.01    8.88
   3  -8   7  284.85    7.38
   3  -8   9  307.97    8.22
   8   3  -9  329.99    9.93
   3  -8  11   35.84    3.42
  -8  -3  11   25.17    2.68
   3  -8 -11   31.78    3.28
   8   3 -11   26.30    3.54
   3  -8  13    7.39    2.15
   3  -8 -13    9.45    2.28
  -8  -3  13    8.76    1.80
   8   3 -13    7.70    2.50
  -8  -3  15    8.01    1.75
   3  -8 -15    9.64    2.22
   3  -8  15   11.01    2.27
   8   3 -15    8.68    2.34
   8   3 -17  206.00    8.67
   3  -8 -17  212.58    7.69
  -8  -3  17  203.13    6.77
   3  -8  17  203.33    7.96
   3  -8  19  171.44    7.77
   8   3 -19  167.24    7.98
   3  -8 -19  174.64    7.17
  -8  -3  19  179.91    6.77
  -8  -3  21  574.42   12.51
   3  -8  21  580.80   14.58
   3  -8 -21  576.14   13.22
  -8  -3  23    9.01    2.10
   3  -8 -23    7.45    2.05
   3  -8  23    9.01    2.31
  -8  -3  25    2.49    1.56
   3  -8 -25    2.46    1.83
   3  -8 -25    2.88    1.56
   3  -8  25    2.08    1.91
   3  -8 -25    4.31    1.56
  -3   8 -25    2.45    1.54
  -8  -3  27   33.37    3.79
   8   3 -27   28.13    2.73
   3  -8  27   31.33    4.38
   3  -8  27   23.83    2.58
   3  -8  27   25.92    2.50
   3  -8 -27   32.32    3.70
  -3   8 -27   26.36    2.88
   3  -8 -27   28.30    2.73
   3  -8 -27   30.74    2.72
   3  -8  29    8.59    1.82
   8   3 -29   10.86    1.95
   3  -8  29    6.30    1.92
   3  -8 -29    9.82    2.50
   3  -8 -29    8.13    1.84
   3  -8  29   12.95    3.27
   3  -8 -29    9.17    1.80
  -8  -3  29    8.95    2.36
  -3   8 -29    8.02    1.99
  -8  -3  31    1.49    1.65
   3  -8 -31    3.24    1.51
   3  -8 -31    1.86    1.47
   8   3 -31    3.25    1.50
   3  -8  31    6.12    1.91
   8   3  31    4.67    1.66
   3  -8  31    3.56    1.57
   3  -8  31    4.13    2.81
  -3   8 -31    2.83    1.79
   3  -8 -33   32.99    3.15
   8   3 -33   35.58    3.33
   8   3  33   34.67    3.45
   3  -8  33   32.78    5.03
  -8  -3  33   30.95    4.11
  -3   8 -33   27.47    3.29
  -8  -3 -33   34.25    3.13
   3  -8  33   29.98    3.27
   3  -8 -33   31.54    3.14
   3  -8  33   29.13    2.86
   3  -8  35    4.63    1.93
   8   3 -35    8.57    2.22
   3  -8 -35    4.34    1.80
  -3   8 -35    6.42    2.19
   3  -8  35    7.15    1.94
   3  -8 -35    7.65    2.03
   8   3  35    6.49    1.92
  -8  -3 -35    6.80    1.87
   3  -8  35    5.55    2.48
  -8  -3  35    4.69    2.50
   3  -8  37    4.52    1.99
  -8  -3 -37    2.30    1.66
   3  -8 -37    1.65    1.54
   3  -8 -37    3.37    1.80
  -3   8 -37    3.13    1.95
   8   3  37    3.07    2.02
   3  -8  37    5.82    2.81
   3  -8  37    2.59    1.66
   8   3 -37    1.21    1.57
   8   3  39    8.05    2.51
   3  -8  39    8.86    2.00
   3  -8  39    6.14    2.23
   3  -8  39    9.10    3.88
  -8  -3 -39    8.28    2.16
   8   3 -39    9.96    2.44
  -3   8 -39   12.45    2.80
   3  -8 -39   11.03    2.63
   3  -8 -39    9.07    2.46
   3  -8  41    6.18    2.00
   3  -8 -41    5.92    2.19
   3  -8 -41    9.13    2.32
   8   3  41    6.21    2.57
   8   3 -41    0.81    2.01
  -8  -3 -41    5.30    2.09
  -3   8 -41    6.35    2.49
   3  -8  41    6.70    2.45
  -3   8 -43    7.92    2.68
   3  -8  43    8.86    2.53
   8   3  43    9.37    2.37
   8   3 -43   10.37    2.69
   3  -8 -43   11.08    2.65
  -8  -3 -43    6.25    2.08
   8   3  45   13.70    2.79
  -8  -3  45   12.54    2.70
  -8  -3 -45   14.00    2.64
   8   3 -45   12.32    2.90
  -3   8 -45   10.86    2.72
   3  -8  45    7.81    2.38
   8   3  45   14.14    3.34
   3  -8 -45   16.62    3.00
  -3   8 -47   16.96    3.15
   8   3  47   16.01    3.25
   8   3 -47   12.33    2.74
   3  -8 -47   15.15    2.91
   3  -8  47   12.34    2.84
   8   3  47   11.10    2.54
   8   3  49    6.52    2.36
   8   3 -49    6.32    2.63
   8   3  49    6.75    2.65
   3  -8 -49    6.98    2.33
  -3   8 -49    3.18    2.38
   8   3  51   11.98    2.82
   8   3 -51   10.57    2.59
   8   3  51   10.56    2.23
   3  -8 -51   11.39    2.61
   3  -8 -53    2.92    1.95
   8   3  53    0.05    2.02
   8   3  53    2.49    1.67
   8   3 -53    0.16    1.88
   8   3  55    1.82    2.04
   3  -8 -55    5.62    2.15
   8   3 -55    3.98    2.22
  -3   8  55    0.54    1.99
  -3   8  57    2.28    2.01
   8   3  57   -2.12    1.78
   8   3 -57   -1.93    1.72
   3  -8 -57   -3.31    1.89
  -3   8  59   12.96    2.50
   3  -8 -59   13.42    2.34
   8   3 -59    9.82    2.20
   4  -8   0  171.16    4.85
   4  -8   2  236.15    5.96
   4  -8  -2  243.37    5.44
   4  -8   4   15.88    2.18
   4  -8   6   32.72    2.69
   4  -8  -8  175.76    6.35
   4  -8   8  174.74    6.02
   4  -8  10 1138.14   15.84
  -8  -4  10 1088.14   14.70
   4  -8 -10 1127.30   16.24
   4  -8 -12  332.50    9.16
  -8  -4  12  319.89    8.21
   4  -8  12  327.21    9.07
  -8  -4  14   35.53    3.03
   4  -8 -14   34.58    3.44
   4  -8  14   31.41    3.20
   4  -8  16  130.73    6.28
   4  -8 -16  142.34    6.38
  -8  -4  16  134.39    5.73
  -8  -4  18  203.12    7.26
   4  -8 -18  199.80    7.81
   4  -8  18  197.94    8.20
   4  -8  20   12.66    2.93
  -8  -4  20   15.06    2.62
   4  -8 -20   17.21    2.81
  -8  -4  22  175.05    7.39
   4  -8  22  184.14    8.60
   4  -8 -22  182.11    7.89
   4  -8  24  104.18    7.09
  -8  -4  24  103.74    6.01
   4  -8 -24  100.47    6.22
   4  -8  26   13.35    3.10
   4  -8  26   10.08    1.81
  -8  -4  26   13.26    2.54
   4  -8 -26   12.76    1.89
  -4   8 -26   11.47    2.19
   4  -8  26   10.84    1.93
   4  -8 -26   11.55    2.01
   4  -8 -26   11.42    2.67
   8   4 -26   14.48    2.12
   4  -8  28   74.94    4.20
  -4   8 -28   79.02    4.51
   4  -8 -28   91.37    6.14
   4  -8 -28   87.78    4.49
  -8  -4  28   86.63    6.07
   8   4 -28   78.72    3.64
   4  -8 -28   86.72    4.33
   4  -8  28   80.11    6.74
   8   4 -28   80.65    4.31
   4  -8  28   79.25    4.41
   4  -8  30   -1.11    2.18
  -4   8 -30    1.10    1.52
   4  -8 -30   -1.77    1.56
   4  -8  30   -1.11    1.46
   4  -8  30   -1.65    1.64
   4  -8 -30   -4.80    2.41
   4  -8 -30   -1.97    1.49
   8   4 -30    0.40    1.29
   8   4 -30    0.01    1.28
  -8  -4  30    2.64    1.89
  -8  -4  32   14.09    3.14
   4  -8  32    8.12    3.20
  -4   8 -32   13.53    2.44
   8   4 -32   14.55    2.26
   4  -8 -32   13.26    2.22
   4  -8  32   11.16    2.19
   8   4 -32   10.47    1.66
   4  -8  32   11.07    2.04
   4  -8 -32   10.04    1.95
   8   4  34    9.47    2.32
   4  -8  34    8.20    2.22
  -4   8 -34    8.71    2.31
   4  -8  34    9.44    3.35
   4  -8 -34   11.29    2.26
   4  -8 -34   10.35    2.12
   8   4 -34   12.65    2.26
  -8  -4  34    5.82    2.78
   4  -8  34   10.27    2.07
   4  -8 -36   22.53    2.82
  -4   8 -36   21.89    3.25
   8   4 -36   21.27    2.78
[truncated: 3,037,098 more chars]
