# Supplementary material for: Bridging the Gap between Charge Storage Site and Transportation Pathway in Molecular-Cage-Based Flexible Electrodes
Source: ACS Cent Sci. 2023 Apr 5;9(4):805–15. doi: 10.1021/acscentsci.3c00027 (PMC10141610; doi:10.1021/acscentsci.3c00027)
Supplement: Supplementary file 8 — oc3c00027_si_008.cif [file oc3c00027_si_008.cif]

data_mn24
_audit_creation_date               2021-12-01
_audit_creation_method
;
Olex2 1.2
(compiled 2018.05.29 svn.r3508 for OlexSys, GUI svn.r5506)
;
_shelx_SHELXL_version_number       '2014/7'
_audit_contact_author_address      ?
_audit_contact_author_email        ?
_audit_contact_author_name         ''
_audit_contact_author_phone        ?
_publ_contact_author_id_orcid      ?
_publ_section_references
;
Dolomanov, O.V., Bourhis, L.J., Gildea, R.J, Howard, J.A.K. & Puschmann, H.
 (2009), J. Appl. Cryst. 42, 339-341.

Sheldrick, G.M. (2008). Acta Cryst. A64, 112-122.

Sheldrick, G.M. (2015). Acta Cryst. C71, 3-8.
;
_chemical_name_common              ?
_chemical_name_systematic          ?
_chemical_formula_moiety           'C432 H360 Mn24 N24 O126 S24'
_chemical_formula_sum              'C432 H360 Mn24 N24 O126 S24'
_chemical_formula_weight           9991.42
_chemical_melting_point            ?
_chemical_oxdiff_formula           'C11 H10 N O'
loop_
  _atom_type_symbol
  _atom_type_description
  _atom_type_scat_dispersion_real
  _atom_type_scat_dispersion_imag
  _atom_type_scat_source
 'C' 'C' 0.0181 0.0091 'International Tables Vol C Tables 4.2.6.8 and 6.1.1.4'
 'H' 'H' 0.0000 0.0000 'International Tables Vol C Tables 4.2.6.8 and 6.1.1.4'
 'Mn' 'Mn' -0.5299 2.8052
 'International Tables Vol C Tables 4.2.6.8 and 6.1.1.4'
 'N' 'N' 0.0311 0.0180 'International Tables Vol C Tables 4.2.6.8 and 6.1.1.4'
 'O' 'O' 0.0492 0.0322 'International Tables Vol C Tables 4.2.6.8 and 6.1.1.4'
 'S' 'S' 0.3331 0.5567 'International Tables Vol C Tables 4.2.6.8 and 6.1.1.4'

_shelx_space_group_comment
;
The symmetry employed for this shelxl refinement is uniquely defined
by the following loop, which should always be used as a source of
symmetry information in preference to the above space-group names.
They are only intended as comments.
;
_space_group_crystal_system        'tetragonal'
_space_group_IT_number             87
_space_group_name_H-M_alt          'I 4/m'
_space_group_name_Hall             '-I 4'
loop_
  _space_group_symop_operation_xyz
 'x, y, z'
 '-y, x, z'
 '-x, -y, z'
 'y, -x, z'
 'x+1/2, y+1/2, z+1/2'
 '-y+1/2, x+1/2, z+1/2'
 '-x+1/2, -y+1/2, z+1/2'
 'y+1/2, -x+1/2, z+1/2'
 '-x, -y, -z'
 'y, -x, -z'
 'x, y, -z'
 '-y, x, -z'
 '-x+1/2, -y+1/2, -z+1/2'
 'y+1/2, -x+1/2, -z+1/2'
 'x+1/2, y+1/2, -z+1/2'
 '-y+1/2, x+1/2, -z+1/2'

_cell_length_a                     33.9461(14)
_cell_length_b                     33.9461(14)
_cell_length_c                     55.077(3)
_cell_angle_alpha                  90
_cell_angle_beta                   90
_cell_angle_gamma                  90
_cell_volume                       63467(6)
_cell_formula_units_Z              2
_cell_measurement_reflns_used      4452
_cell_measurement_temperature      173.00(10)
_cell_measurement_theta_max        56.9930
_cell_measurement_theta_min        4.0140
_shelx_estimated_absorpt_T_max     0.381
_shelx_estimated_absorpt_T_min     0.341
_exptl_absorpt_coefficient_mu      2.493
_exptl_absorpt_correction_T_max    1.00000
_exptl_absorpt_correction_T_min    0.68972
_exptl_absorpt_correction_type     multi-scan
_exptl_absorpt_process_details
;
CrysAlisPro 1.171.40.82a (Rigaku Oxford Diffraction, 2020)
Empirical absorption correction using spherical harmonics,
implemented in SCALE3 ABSPACK scaling algorithm.
;
_exptl_absorpt_special_details     ?
_exptl_crystal_colour              'clear light yellow'
_exptl_crystal_colour_lustre       clear
_exptl_crystal_colour_modifier     light
_exptl_crystal_colour_primary      yellow
_exptl_crystal_density_diffrn      0.523
_exptl_crystal_density_meas        ?
_exptl_crystal_density_method      ?
_exptl_crystal_description         block
_exptl_crystal_F_000               10224
_exptl_crystal_size_max            0.55
_exptl_crystal_size_mid            0.52
_exptl_crystal_size_min            0.48
_exptl_transmission_factor_max     ?
_exptl_transmission_factor_min     ?
_diffrn_reflns_av_R_equivalents    0.1118
_diffrn_reflns_av_unetI/netI       0.1343
_diffrn_reflns_Laue_measured_fraction_full  0.950
_diffrn_reflns_Laue_measured_fraction_max  0.950
_diffrn_reflns_limit_h_max         27
_diffrn_reflns_limit_h_min         -32
_diffrn_reflns_limit_k_max         38
_diffrn_reflns_limit_k_min         -17
_diffrn_reflns_limit_l_max         60
_diffrn_reflns_limit_l_min         -62
_diffrn_reflns_number              50950
_diffrn_reflns_point_group_measured_fraction_full  0.950
_diffrn_reflns_point_group_measured_fraction_max  0.950
_diffrn_reflns_theta_full          61.594
_diffrn_reflns_theta_max           61.594
_diffrn_reflns_theta_min           3.683
_diffrn_ambient_environment        N~2~
_diffrn_ambient_temperature        173.00(10)
_diffrn_detector                   'CCD plate'
_diffrn_detector_area_resol_mean   5.2137
_diffrn_detector_type              AtlasS2
_diffrn_measured_fraction_theta_full  0.950
_diffrn_measured_fraction_theta_max  0.950
_diffrn_measurement_details
;
List of Runs (angles in degrees, time in seconds):

  # Type    Start    End  Width  t~exp~   \w     \q     \k     \f   Frames
--------------------------------------------------------------------------
  1  \w    -74.00 -26.00   1.00    5.00    --  -41.81 125.00-180.00   48
  2  \w    -20.00  38.00   1.00    5.00    --   41.81 -77.00  60.00   58
  3  \w     38.00 111.00   1.00   27.50    --   89.35-125.00   0.00   73
  4  \w     97.00 163.00   1.00   27.50    --   89.35 125.00 120.00   66
  5  \w    105.00 159.00   1.00   27.50    --   89.35  45.00-120.00   54
;
_diffrn_measurement_device         'four-circle diffractometer'
_diffrn_measurement_device_type    'SuperNova, Dual, Cu at home/near, AtlasS2'
_diffrn_measurement_method         '\w scans'
_diffrn_orient_matrix_type        
 'CrysAlisPro convention (1999,Acta A55,543-557)'
_diffrn_orient_matrix_UB_11        0.0259988000
_diffrn_orient_matrix_UB_12        0.0367031000
_diffrn_orient_matrix_UB_13        0.0035758000
_diffrn_orient_matrix_UB_21        -0.0003874000
_diffrn_orient_matrix_UB_22        0.0074703000
_diffrn_orient_matrix_UB_23        -0.0275967000
_diffrn_orient_matrix_UB_31        -0.0372156000
_diffrn_orient_matrix_UB_32        0.0256002000
_diffrn_orient_matrix_UB_33        0.0028182000
_diffrn_radiation_monochromator    mirror
_diffrn_radiation_probe            x-ray
_diffrn_radiation_type             CuK\a
_diffrn_radiation_wavelength       1.54184
_diffrn_source                     'micro-focus sealed X-ray tube'
_diffrn_source_type                'SuperNova (Cu) X-ray Source'
_reflns_Friedel_coverage           0.000
_reflns_Friedel_fraction_full      .
_reflns_Friedel_fraction_max       .
_reflns_number_gt                  12198
_reflns_number_total               23760
_reflns_odcompleteness_completeness  95.92
_reflns_odcompleteness_iscentric   1
_reflns_odcompleteness_theta       61.08
_reflns_special_details
;
 Reflections were merged by SHELXL according to the crystal
 class for the calculation of statistics and refinement.
 
 Structure factors included contributions from the .fab file.
 
 _reflns_Friedel_fraction is defined as the number of unique
 Friedel pairs measured divided by the number that would be
 possible theoretically, ignoring centric projections and
 systematic absences.
;
_reflns_threshold_expression       'I > 2\s(I)'
_computing_cell_refinement         'CrysAlisPro 1.171.40.82a (Rigaku OD, 2020)'
_computing_data_collection         'CrysAlisPro 1.171.40.82a (Rigaku OD, 2020)'
_computing_data_reduction          'CrysAlisPro 1.171.40.82a (Rigaku OD, 2020)'
_computing_molecular_graphics      'Olex2 (Dolomanov et al., 2009)'
_computing_publication_material    'Olex2 (Dolomanov et al., 2009)'
_computing_structure_refinement    'ShelXL (Sheldrick, 2015)'
_computing_structure_solution      'ShelXS (Sheldrick, 2008)'
_refine_diff_density_max           0.611
_refine_diff_density_min           -0.569
_refine_diff_density_rms           0.061
_refine_ls_extinction_coef         .
_refine_ls_extinction_method       none
_refine_ls_goodness_of_fit_ref     0.943
_refine_ls_hydrogen_treatment      constr
_refine_ls_matrix_type             full
_refine_ls_number_parameters       811
_refine_ls_number_reflns           23760
_refine_ls_number_restraints       303
_refine_ls_R_factor_all            0.1257
_refine_ls_R_factor_gt             0.0840
_refine_ls_restrained_S_all        0.952
_refine_ls_shift/su_max            0.002
_refine_ls_shift/su_mean           0.000
_refine_ls_structure_factor_coef   Fsqd
_refine_ls_weighting_details      
 'w=1/[\s^2^(Fo^2^)+(0.1279P)^2^] where P=(Fo^2^+2Fc^2^)/3'
_refine_ls_weighting_scheme        calc
_refine_ls_wR_factor_gt            0.2275
_refine_ls_wR_factor_ref           0.2543
_refine_special_details            ?
_olex2_refinement_description
;
1. Fixed Uiso
 At 1.2 times of:
  All C(H) groups
 At 1.5 times of:
  All C(H,H,H) groups
2. Restrained distances
 C4BA-C1B
 1.54 with sigma of 0.02
 C7AA-C6AA = C7AA-C14A = C7AA-C14 = C7AA-C13
 1.54 with sigma of 0.02
 C6AA-C14A
 2.56 with sigma of 0.02
 C13-C6AA
 2.56 with sigma of 0.02
 C6AA-C14
 2.56 with sigma of 0.02
 C14-C14A
 2.56 with sigma of 0.02
 C14A-C13
 2.56 with sigma of 0.02
 C13-C14
 2.56 with sigma of 0.02
 C24A-C1C
 2.56 with sigma of 0.02
 C1C-C1B
 2.56 with sigma of 0.02
 C1B-C24A
 2.56 with sigma of 0.02
 C1B-C3BA
 2.56 with sigma of 0.02
 C3BA-C1C
 2.56 with sigma of 0.02
 C24A-C3BA
 2.56 with sigma of 0.02
 C4BA-C3BA = C4BA-C1C = C4BA-C1B = C4BA-C24A
 1.54 with sigma of 0.02
 C0-C2AA
 1.54 with sigma of 0.02
 C20A-C0AA
 2.56 with sigma of 0.02
 C20B-C0
 2.56 with sigma of 0.02
 C0-C3
 2.56 with sigma of 0.02
 C3-C20B
 2.56 with sigma of 0.02
 C20B-C0AA
 2.56 with sigma of 0.02
 C0AA-C3
 2.56 with sigma of 0.02
 C0-C0AA
 2.56 with sigma of 0.02
 C2AA-C1A
 1.54 with sigma of 0.02
 C0AA-C1A
 2.56 with sigma of 0.02
 C1A-C20A
 2.56 with sigma of 0.02
 C24B-C4BA
 1.54 with sigma of 0.02
 C10-C6
 2.56 with sigma of 0.02
 C6-C24B
 2.56 with sigma of 0.02
 C24B-C10
 2.56 with sigma of 0.02
 C10-C3BA
 2.56 with sigma of 0.02
 C3BA-C6
 2.56 with sigma of 0.02
 C3BA-C24B
 2.56 with sigma of 0.02
 C14A-C9
 2.56 with sigma of 0.02
 C1-C14A
 2.56 with sigma of 0.02
 C14A-C6AA
 2.56 with sigma of 0.02
 C19-C0AA
 2.56 with sigma of 0.02
 C20A-C19
 2.56 with sigma of 0.02
 C2AA-C20B = C2AA-C1A = C2AA-C20A = C2AA-C19 = C3-C2AA = C2AA-C0AA
 1.54 with sigma of 0.02
 C1A-C19
 2.56 with sigma of 0.02
 H14G-C6AA
 3 with sigma of 0.02
 C14B-C9
 2.56 with sigma of 0.02
 C9-C1
 2.56 with sigma of 0.02
 C1-C14B
 2.56 with sigma of 0.02
 C14B-C6AA
 2.56 with sigma of 0.02
 C6AA-C9
 2.56 with sigma of 0.02
 C6AA-C1
 2.56 with sigma of 0.02
 C7AA-C6AA = C9-C7AA = C7AA-C14 = C7AA-C13 = C7AA-C14B = C7AA-C14A = C7AA-C1
 1.54 with sigma of 0.02
 H14A-C6AA
 2.788 with sigma of 0.02
 H14D-C6AA
 2.788 with sigma of 0.02
 H9A-C6AA
 2.788 with sigma of 0.02
 H19A-C0AA
 2.788 with sigma of 0.02
3. Uiso/Uaniso restraints and constraints
Uanis(C4BA) \\sim Ueq, Uanis(C6) \\sim Ueq, Uanis(C24B) \\sim Ueq, Uanis(C10)
\\sim Ueq, Uanis(C24A) \\sim Ueq, Uanis(C1B) \\sim Ueq, Uanis(C1C) \\sim Ueq:
with sigma of 0.02 and sigma for terminal atoms of 0.04
Uanis(C3) \\sim Ueq, Uanis(C20B) \\sim Ueq, Uanis(C2AA) \\sim Ueq, Uanis(C0)
\\sim Ueq, Uanis(C19) \\sim Ueq, Uanis(C1A) \\sim Ueq, Uanis(C20A) \\sim Ueq:
with sigma of 0.02 and sigma for terminal atoms of 0.04
Uanis(C7AA) \\sim Ueq, Uanis(C9) \\sim Ueq, Uanis(C14B) \\sim Ueq, Uanis(C14)
\\sim Ueq, Uanis(C1) \\sim Ueq, Uanis(C14A) \\sim Ueq, Uanis(C13) \\sim Ueq:
with sigma of 0.02 and sigma for terminal atoms of 0.04
4. Rigid body (RIGU) restrains
 C4BA, C6, C24B, C10, C24A, C1B, C1C
 with sigma for 1-2 distances of 0.001 and sigma for 1-3 distances of 0.001
 C3, C20B, C2AA, C0, C19, C1A, C20A
 with sigma for 1-2 distances of 0.001 and sigma for 1-3 distances of 0.001
 C7AA, C1, C9, C14B, C14A, C13, C14
 with sigma for 1-2 distances of 0.001 and sigma for 1-3 distances of 0.001
5. Others
 Fixed Sof: C3(0.5) H3A(0.5) H3B(0.5) H3C(0.5) C20B(0.5) H20A(0.5) H20B(0.5)
 H20C(0.5) C0(0.5) H0A(0.5) H0B(0.5) H0C(0.5) C1(0.5) H1A(0.5) H1B(0.5)
 H1C(0.5) C9(0.5) H9A(0.5) H9B(0.5) H9C(0.5) C14B(0.5) H14A(0.5) H14B(0.5)
 H14C(0.5) C6(0.5) H6A(0.5) H6B(0.5) H6C(0.5) C24B(0.5) H24A(0.5) H24B(0.5)
 H24C(0.5) C10(0.5) H10A(0.5) H10B(0.5) H10C(0.5) C14A(0.5) H14D(0.5) H14E(0.5)
 H14F(0.5) C13(0.5) H13A(0.5) H13B(0.5) H13C(0.5) C14(0.5) H14G(0.5) H14H(0.5)
 H14I(0.5) C19(0.5) H19A(0.5) H19B(0.5) H19C(0.5) C1A(0.5) H1AB(0.5) H1AC(0.5)
 H1AD(0.5) C20A(0.5) H20D(0.5) H20E(0.5) H20F(0.5) C24A(0.5) H24D(0.5)
 H24E(0.5) H24F(0.5) C1B(0.5) H1BA(0.5) H1BB(0.5) H1BC(0.5) C1C(0.5) H1CA(0.5)
 H1CB(0.5) H1CC(0.5)
6.a Aromatic/amide H refined with riding coordinates:
 C28(H28), C53(H53), C61(H61), C64(H64), C71(H71), C107(H107), C170(H170),
 C214(H214), C5AA(H5AA), C1AA(H1AA), C21(H21), C22(H22), C33(H33), C35(H35),
 C65(H65), C11(H11), C2BA(H2BA), C2(H2)
6.b Fitted hexagon refined as free rotating group:
 C120(N18,C54,N44,C124,N52)
6.c Idealised Me refined as rotating group:
 C3(H3A,H3B,H3C), C20B(H20A,H20B,H20C), C0(H0A,H0B,H0C), C1(H1A,H1B,H1C),
 C9(H9A,H9B,H9C), C14B(H14A,H14B,H14C), C6(H6A,H6B,H6C), C24B(H24A,H24B,H24C),
 C10(H10A,H10B,H10C), C14A(H14D,H14E,H14F), C13(H13A,H13B,H13C), C14(H14G,H14H,
 H14I), C19(H19A,H19B,H19C), C1A(H1AB,H1AC,H1AD), C20A(H20D,H20E,H20F),
 C24A(H24D,H24E,H24F), C1B(H1BA,H1BB,H1BC), C1C(H1CA,H1CB,H1CC)
;
_atom_sites_solution_hydrogens     geom
_atom_sites_solution_primary       direct
_atom_sites_solution_secondary     ?
loop_
  _atom_site_label
  _atom_site_type_symbol
  _atom_site_fract_x
  _atom_site_fract_y
  _atom_site_fract_z
  _atom_site_U_iso_or_equiv
  _atom_site_adp_type
  _atom_site_occupancy
  _atom_site_site_symmetry_order
  _atom_site_calc_flag
  _atom_site_refinement_flags_posn
  _atom_site_refinement_flags_adp
  _atom_site_refinement_flags_occupancy
  _atom_site_disorder_assembly
  _atom_site_disorder_group
 Mn1 Mn 0.69100(2) 0.77980(2) 0.03986(2) 0.0487(2) Uani 1 1 d . . . . .
 Mn2 Mn 0.72842(3) 0.72678(3) 0.0000 0.0476(3) Uani 1 2 d S T P . .
 Mn3 Mn 0.65341(3) 0.83217(3) 0.0000 0.0481(3) Uani 1 2 d S T P . .
 Mn4 Mn 1.03863(3) 0.94801(3) 0.23365(2) 0.0584(3) Uani 1 1 d . . . . .
 S5 S 0.55939(5) 0.82963(5) 0.0000 0.0498(5) Uani 1 2 d S T P . .
 S6 S 0.69393(5) 0.63880(5) 0.0000 0.0462(4) Uani 1 2 d S T P . .
 S7 S 0.62743(4) 0.73503(4) 0.07215(2) 0.0533(3) Uani 1 1 d . . . . .
 S8 S 1.07118(5) 0.90785(5) 0.28182(3) 0.0727(5) Uani 1 1 d . . . . .
 O9 O 0.70361(13) 0.78990(13) 0.0000 0.0501(12) Uani 1 2 d S T P . .
 O10 O 0.72890(12) 0.66358(13) 0.0000 0.0460(11) Uani 1 2 d S T P . .
 O11 O 0.63014(9) 0.79080(9) 0.02738(6) 0.0491(9) Uani 1 1 d . . . . .
 O12 O 0.68211(10) 0.71848(10) 0.02783(6) 0.0502(9) Uani 1 1 d . . . . .
 C4 C 0.59604(14) 0.78395(13) 0.03600(9) 0.0436(12) Uani 1 1 d . . . . .
 O6 O 0.70044(14) 0.59764(14) 0.0000 0.0557(13) Uani 1 2 d S T P . .
 C8 C 0.66226(14) 0.68845(14) 0.03594(9) 0.0453(12) Uani 1 1 d . . . . .
 O2AA O 0.66247(9) 0.75985(10) 0.07260(6) 0.0516(9) Uani 1 1 d . . . . .
 O0AA O 1.01919(13) 0.90507(13) 0.20939(7) 0.0745(12) Uani 1 1 d . . . . .
 O1AA O 0.52332(14) 0.84963(14) 0.0000 0.0599(14) Uani 1 2 d S T P . .
 C12 C 0.81558(15) 0.75739(19) 0.05567(11) 0.0656(16) Uani 1 1 d . . . . .
 O13 O 0.77402(10) 0.73206(12) 0.02542(7) 0.0656(11) Uani 1 1 d . . . . .
 C15 C 1.0218(2) 0.9032(2) 0.29219(10) 0.0702(17) Uani 1 1 d . . . . .
 C16 C 0.66498(15) 0.65116(16) 0.02533(11) 0.0589(15) Uani 1 1 d . . . . .
 O17 O 1.07181(12) 0.90725(13) 0.25561(6) 0.0755(12) Uani 1 1 d . . . . .
 O21 O 0.74771(11) 0.76905(12) 0.05397(7) 0.0680(11) Uani 1 1 d . . . . .
 C23 C 0.88912(18) 0.7681(3) 0.07633(14) 0.104(3) Uani 1 1 d . . . . .
 C25 C 0.63722(16) 0.69147(14) 0.05555(10) 0.0534(14) Uani 1 1 d . . . . .
 O26 O 0.61215(11) 0.72406(11) 0.09588(6) 0.0628(10) Uani 1 1 d . . . . .
 C28 C 0.94368(19) 0.8651(2) 0.17036(13) 0.099(3) Uani 1 1 d . . . . .
 H28 H 0.9215 0.8759 0.1777 0.119 Uiso 1 1 calc R . . . .
 C31 C 0.98060(19) 0.8726(2) 0.18003(12) 0.0751(18) Uani 1 1 d . . . . .
 O35 O 1.09452(14) 0.87723(14) 0.29297(7) 0.0871(14) Uani 1 1 d . . . . .
 C37 C 0.9854(2) 0.89921(17) 0.20165(11) 0.0617(15) Uani 1 1 d . . . . .
 O40 O 0.59350(13) 0.85463(14) 0.0000 0.0522(12) Uani 1 2 d S T P . .
 C42 C 0.97097(18) 0.8243(2) 0.13953(13) 0.096(3) Uani 1 1 d . . . . .
 C43 C 1.02902(17) 0.7434(2) 0.07704(14) 0.098(3) Uani 1 1 d . . . . .
 C50 C 0.58999(15) 0.75911(15) 0.05672(9) 0.0518(13) Uani 1 1 d . . . . .
 C53 C 0.84899(18) 0.7416(2) 0.04550(13) 0.083(2) Uani 1 1 d . . . . .
 H53 H 0.8468 0.7270 0.0313 0.099 Uiso 1 1 calc R . . . .
 C61 C 0.81938(18) 0.7797(2) 0.07662(13) 0.092(2) Uani 1 1 d . . . . .
 H61 H 0.7972 0.7906 0.0839 0.110 Uiso 1 1 calc R . . . .
 C64 C 1.01223(19) 0.8554(3) 0.16896(15) 0.115(3) Uani 1 1 d . . . . .
 H64 H 1.0373 0.8599 0.1751 0.138 Uiso 1 1 calc R . . . .
 C71 C 0.55209(18) 0.7527(2) 0.06565(12) 0.0758(18) Uani 1 1 d . . . . .
 H71 H 0.5496 0.7369 0.0794 0.091 Uiso 1 1 calc R . . . .
 C93 C 0.77646(16) 0.75182(19) 0.04402(12) 0.0619(15) Uani 1 1 d . . . . .
 C107 C 0.88492(18) 0.7466(3) 0.05565(13) 0.106(3) Uani 1 1 d . . . . .
 H107 H 0.9069 0.7353 0.0484 0.128 Uiso 1 1 calc R . . . .
 C120 C 0.99582(8) 0.76003(15) 0.08779(8) 0.096(3) Uani 1 1 d . . . . .
 N18 N 0.95905(10) 0.75580(15) 0.07699(7) 0.107(2) Uani 1 1 d G . . . .
 C54 C 0.92630(8) 0.77401(16) 0.08715(8) 0.104(3) Uani 1 1 d G . . . .
 N44 N 0.93030(8) 0.79645(15) 0.10812(8) 0.107(2) Uani 1 1 d G . . . .
 C124 C 0.96707(10) 0.80067(16) 0.11892(7) 0.109(3) Uani 1 1 d G . . . .
 N52 N 0.99982(8) 0.78246(16) 0.10876(8) 0.114(3) Uani 1 1 d G . . . .
 C170 C 1.02462(19) 0.7200(3) 0.05624(15) 0.128(4) Uani 1 1 d . . . . .
 H170 H 1.0000 0.7153 0.0495 0.154 Uiso 1 1 calc R . . . .
 C214 C 0.93926(19) 0.8412(3) 0.14962(14) 0.113(3) Uani 1 1 d . . . . .
 H214 H 0.9144 0.8372 0.1430 0.136 Uiso 1 1 calc R . . . .
 O2 O 0.99192(12) 0.93734(12) 0.25986(6) 0.0666(11) Uani 1 1 d . . . . .
 C0AA C 0.6190(2) 0.62244(16) 0.05428(15) 0.102(3) Uani 1 1 d D . . . .
 C5AA C 1.09904(16) 0.7314(2) 0.07650(14) 0.104(3) Uani 1 1 d . . . . .
 H5AA H 1.1237 0.7347 0.0836 0.125 Uiso 1 1 calc R . . . .
 C17 C 1.09540(16) 0.7088(2) 0.05600(11) 0.0710(18) Uani 1 1 d . . . . .
 C3 C 0.5596(4) 0.5975(4) 0.0781(3) 0.121(4) Uani 0.5 1 d D U . A 2
 H3A H 0.5700 0.6001 0.0942 0.181 Uiso 0.5 1 calc GR . . A 2
 H3B H 0.5399 0.5772 0.0779 0.181 Uiso 0.5 1 calc GR . . A 2
 H3C H 0.5481 0.6220 0.0731 0.181 Uiso 0.5 1 calc GR . . A 2
 C1AA C 0.6167(2) 0.65881(18) 0.06446(14) 0.089(2) Uani 1 1 d . . . . .
 H1AA H 0.6007 0.6622 0.0780 0.107 Uiso 1 1 calc R . . . .
 C20B C 0.6180(5) 0.5534(4) 0.0691(3) 0.140(5) Uani 0.5 1 d D U . A 2
 H20A H 0.6405 0.5516 0.0585 0.209 Uiso 0.5 1 calc GR . . A 2
 H20B H 0.6034 0.5292 0.0684 0.209 Uiso 0.5 1 calc GR . . A 2
 H20C H 0.6267 0.5580 0.0854 0.209 Uiso 0.5 1 calc GR . . A 2
 C21 C 1.0192(2) 0.8806(3) 0.31366(12) 0.104(3) Uani 1 1 d . . . . .
 H21 H 1.0423 0.8712 0.3207 0.125 Uiso 1 1 calc R . . . .
 C22 C 1.05818(17) 0.7043(2) 0.04629(13) 0.098(3) Uani 1 1 d . . . . .
 H22 H 1.0557 0.6897 0.0321 0.118 Uiso 1 1 calc R . . . .
 C2AA C 0.5922(3) 0.5868(2) 0.06104(17) 0.138(3) Uani 1 1 d D U . . .
 O31 O 0.95479(13) 0.91498(13) 0.20945(7) 0.0756(12) Uani 1 1 d . . . . .
 C33 C 1.06643(19) 0.7493(3) 0.08672(16) 0.131(4) Uani 1 1 d . . . . .
 H33 H 1.0695 0.7654 0.1002 0.157 Uiso 1 1 calc R . . . .
 C35 C 0.85696(18) 0.7859(3) 0.08701(15) 0.116(3) Uani 1 1 d . . . . .
 H35 H 0.8599 0.8016 0.1007 0.140 Uiso 1 1 calc R . . . .
 C65 C 1.0081(2) 0.8318(3) 0.14917(15) 0.123(3) Uani 1 1 d . . . . .
 H65 H 1.0302 0.8206 0.1420 0.147 Uiso 1 1 calc R . . . .
 C7 C 0.9897(2) 0.91834(18) 0.28064(10) 0.0666(16) Uani 1 1 d . . . . .
 C11 C 0.6442(2) 0.61905(16) 0.03444(13) 0.079(2) Uani 1 1 d . . . . .
 H11 H 0.6473 0.5946 0.0271 0.094 Uiso 1 1 calc R . . . .
 C6AA C 0.9843(3) 0.8723(3) 0.32427(12) 0.122(3) Uani 1 1 d D . . . .
 C7AA C 0.9825(3) 0.8497(3) 0.34872(16) 0.174(3) Uani 1 1 d D U . . .
 C0 C 0.5686(5) 0.5708(5) 0.0360(3) 0.158(5) Uani 0.5 1 d D U . A 2
 H0A H 0.5530 0.5918 0.0294 0.237 Uiso 0.5 1 calc GR . . A 2
 H0B H 0.5517 0.5491 0.0402 0.237 Uiso 0.5 1 calc GR . . A 2
 H0C H 0.5875 0.5623 0.0242 0.237 Uiso 0.5 1 calc GR . . A 2
 C1 C 0.9937(6) 0.8048(4) 0.3393(3) 0.176(5) Uani 0.5 1 d D U . B 2
 H1A H 0.9771 0.7978 0.3259 0.263 Uiso 0.5 1 calc GR . . B 2
 H1B H 0.9898 0.7864 0.3524 0.263 Uiso 0.5 1 calc GR . . B 2
 H1C H 1.0208 0.8041 0.3343 0.263 Uiso 0.5 1 calc GR . . B 2
 C9 C 1.0123(5) 0.8594(6) 0.3676(3) 0.183(5) Uani 0.5 1 d D U . B 2
 H9A H 1.0383 0.8555 0.3611 0.274 Uiso 0.5 1 calc DGR . . B 2
 H9B H 1.0086 0.8426 0.3814 0.274 Uiso 0.5 1 calc GR . . B 2
 H9C H 1.0093 0.8864 0.3725 0.274 Uiso 0.5 1 calc GR . . B 2
 O3AA O 1.16321(11) 0.69826(12) 0.05361(7) 0.0682(11) Uani 1 1 d . . . . .
 O3 O 1.12585(11) 0.67201(12) 0.02544(7) 0.0696(11) Uani 1 1 d . . . . .
 C14B C 0.9408(4) 0.8493(7) 0.3595(3) 0.173(5) Uani 0.5 1 d D U . B 2
 H14A H 0.9328 0.8757 0.3631 0.260 Uiso 0.5 1 calc DGR . . B 2
 H14B H 0.9407 0.8338 0.3741 0.260 Uiso 0.5 1 calc GR . . B 2
 H14C H 0.9229 0.8380 0.3479 0.260 Uiso 0.5 1 calc GR . . B 2
 C1BA C 1.13106(16) 0.69142(18) 0.04427(12) 0.0615(15) Uani 1 1 d . . . . .
 C2BA C 0.9513(2) 0.8889(2) 0.31364(13) 0.091(2) Uani 1 1 d . . . . .
 H2BA H 0.9269 0.8850 0.3209 0.109 Uiso 1 1 calc R . . . .
 C3BA C 0.51854(16) 0.7677(2) 0.05588(12) 0.087(2) Uani 1 1 d D . . . .
 C2 C 0.52315(17) 0.79184(19) 0.03587(11) 0.0684(17) Uani 1 1 d . . . . .
 H2 H 0.5012 0.8037 0.0290 0.082 Uiso 1 1 calc R . . . .
 C4BA C 0.4755(2) 0.7612(3) 0.06641(17) 0.150(3) Uani 1 1 d D U . . .
 C4AA C 0.9531(2) 0.9113(2) 0.29243(10) 0.0743(19) Uani 1 1 d . . . . .
 C5 C 0.56029(14) 0.79863(15) 0.02585(9) 0.0481(13) Uani 1 1 d . . . . .
 C6 C 0.4502(5) 0.7442(6) 0.0429(3) 0.157(5) Uani 0.5 1 d D U . C 2
 H6A H 0.4450 0.7653 0.0318 0.235 Uiso 0.5 1 calc GR . . C 2
 H6B H 0.4257 0.7333 0.0485 0.235 Uiso 0.5 1 calc GR . . C 2
 H6C H 0.4652 0.7241 0.0348 0.235 Uiso 0.5 1 calc GR . . C 2
 C24B C 0.4768(5) 0.7263(5) 0.0849(3) 0.144(5) Uani 0.5 1 d D U . C 2
 H24A H 0.4810 0.7020 0.0763 0.215 Uiso 0.5 1 calc GR . . C 2
 H24B H 0.4523 0.7249 0.0935 0.215 Uiso 0.5 1 calc GR . . C 2
 H24C H 0.4980 0.7304 0.0962 0.215 Uiso 0.5 1 calc GR . . C 2
 C10 C 0.4590(5) 0.7978(5) 0.0752(3) 0.151(5) Uani 0.5 1 d D U . C 2
 H10A H 0.4754 0.8082 0.0878 0.226 Uiso 0.5 1 calc GR . . C 2
 H10B H 0.4330 0.7931 0.0815 0.226 Uiso 0.5 1 calc GR . . C 2
 H10C H 0.4575 0.8164 0.0621 0.226 Uiso 0.5 1 calc GR . . C 2
 C14A C 0.9397(3) 0.8442(6) 0.3579(3) 0.183(6) Uani 0.5 1 d D U . B 1
 H14D H 0.9278 0.8695 0.3604 0.274 Uiso 0.5 1 calc DGR . . B 1
 H14E H 0.9400 0.8298 0.3729 0.274 Uiso 0.5 1 calc GR . . B 1
 H14F H 0.9249 0.8298 0.3460 0.274 Uiso 0.5 1 calc GR . . B 1
 C13 C 1.0106(5) 0.8157(5) 0.3495(3) 0.168(5) Uani 0.5 1 d D U . B 1
 H13A H 1.0140 0.8053 0.3334 0.252 Uiso 0.5 1 calc GR . . B 1
 H13B H 1.0002 0.7955 0.3599 0.252 Uiso 0.5 1 calc GR . . B 1
 H13C H 1.0355 0.8245 0.3557 0.252 Uiso 0.5 1 calc GR . . B 1
 C14 C 1.0000(6) 0.8810(5) 0.3684(2) 0.167(5) Uani 0.5 1 d D U . B 1
 H14G H 1.0274 0.8758 0.3711 0.251 Uiso 0.5 1 calc DGR . . B 1
 H14H H 0.9860 0.8784 0.3835 0.251 Uiso 0.5 1 calc GR . . B 1
 H14I H 0.9968 0.9073 0.3623 0.251 Uiso 0.5 1 calc GR . . B 1
 C19 C 0.5729(6) 0.5918(6) 0.0862(3) 0.156(5) Uani 0.5 1 d D U . A 1
 H19A H 0.5930 0.5921 0.0985 0.234 Uiso 0.5 1 calc DGR . . A 1
 H19B H 0.5552 0.5703 0.0891 0.234 Uiso 0.5 1 calc GR . . A 1
 H19C H 0.5586 0.6162 0.0866 0.234 Uiso 0.5 1 calc GR . . A 1
 C1A C 0.5557(4) 0.5843(6) 0.0420(3) 0.150(5) Uani 0.5 1 d D U . A 1
 H1AB H 0.5430 0.6095 0.0409 0.225 Uiso 0.5 1 calc GR . . A 1
 H1AC H 0.5370 0.5650 0.0475 0.225 Uiso 0.5 1 calc GR . . A 1
 H1AD H 0.5654 0.5769 0.0263 0.225 Uiso 0.5 1 calc GR . . A 1
 C20A C 0.6147(5) 0.5481(3) 0.0585(3) 0.121(4) Uani 0.5 1 d D U . A 1
 H20D H 0.6186 0.5423 0.0416 0.181 Uiso 0.5 1 calc GR . . A 1
 H20E H 0.5998 0.5272 0.0659 0.181 Uiso 0.5 1 calc GR . . A 1
 H20F H 0.6398 0.5503 0.0664 0.181 Uiso 0.5 1 calc GR . . A 1
 C24A C 0.4790(5) 0.7475(6) 0.0926(2) 0.137(4) Uani 0.5 1 d D U . C 1
 H24D H 0.4927 0.7227 0.0931 0.206 Uiso 0.5 1 calc GR . . C 1
 H24E H 0.4532 0.7444 0.0995 0.206 Uiso 0.5 1 calc GR . . C 1
 H24F H 0.4935 0.7667 0.1018 0.206 Uiso 0.5 1 calc GR . . C 1
 C1B C 0.4519(5) 0.8008(5) 0.0645(4) 0.167(6) Uani 0.5 1 d D U . C 1
 H1BA H 0.4675 0.8219 0.0709 0.251 Uiso 0.5 1 calc GR . . C 1
 H1BB H 0.4279 0.7986 0.0736 0.251 Uiso 0.5 1 calc GR . . C 1
 H1BC H 0.4458 0.8061 0.0478 0.251 Uiso 0.5 1 calc GR . . C 1
 C1C C 0.4547(5) 0.7309(5) 0.0489(3) 0.160(5) Uani 0.5 1 d D U . C 1
 H1CA H 0.4608 0.7374 0.0323 0.240 Uiso 0.5 1 calc GR . . C 1
 H1CB H 0.4267 0.7321 0.0512 0.240 Uiso 0.5 1 calc GR . . C 1
 H1CC H 0.4638 0.7048 0.0524 0.240 Uiso 0.5 1 calc GR . . C 1
 O1 O 1.0000 1.0000 0.22332(11) 0.0553(18) Uani 1 4 d S T P . .

loop_
  _atom_site_aniso_label
  _atom_site_aniso_U_11
  _atom_site_aniso_U_22
  _atom_site_aniso_U_33
  _atom_site_aniso_U_23
  _atom_site_aniso_U_13
  _atom_site_aniso_U_12
 Mn1 0.0457(5) 0.0452(5) 0.0552(5) -0.0014(4) -0.0016(4) -0.0050(4)
 Mn2 0.0419(6) 0.0502(7) 0.0506(7) 0.000 0.000 -0.0067(5)
 Mn3 0.0469(7) 0.0466(7) 0.0510(7) 0.000 0.000 -0.0064(5)
 Mn4 0.0711(6) 0.0709(6) 0.0332(4) 0.0018(4) 0.0000(4) 0.0005(5)
 S5 0.0413(10) 0.0512(10) 0.0569(11) 0.000 0.000 0.0015(9)
 S6 0.0451(10) 0.0420(10) 0.0515(10) 0.000 0.000 0.0005(8)
 S7 0.0580(8) 0.0524(8) 0.0493(7) 0.0034(7) 0.0065(7) 0.0028(7)
 S8 0.0887(11) 0.0856(11) 0.0436(8) 0.0106(8) -0.0028(8) 0.0065(9)
 O9 0.046(3) 0.045(3) 0.060(3) 0.000 0.000 -0.003(2)
 O10 0.030(2) 0.044(3) 0.065(3) 0.000 0.000 -0.001(2)
 O11 0.043(2) 0.0392(18) 0.065(2) 0.0013(17) 0.0085(18) -0.0091(15)
 O12 0.055(2) 0.044(2) 0.051(2) -0.0023(17) 0.0121(17) -0.0059(17)
 C4 0.043(3) 0.034(3) 0.054(3) -0.001(2) -0.002(3) 0.000(2)
 O6 0.056(3) 0.049(3) 0.062(3) 0.000 0.000 -0.013(2)
 C8 0.043(3) 0.039(3) 0.053(3) -0.004(3) 0.007(3) -0.003(2)
 O2AA 0.0370(18) 0.064(2) 0.054(2) -0.0004(19) 0.0003(17) -0.0051(16)
 O0AA 0.071(3) 0.096(3) 0.057(2) -0.017(2) -0.015(2) 0.003(2)
 O1AA 0.054(3) 0.051(3) 0.074(4) 0.000 0.000 0.007(3)
 C12 0.038(3) 0.097(5) 0.061(4) -0.012(4) 0.000(3) -0.008(3)
 O13 0.047(2) 0.086(3) 0.063(3) -0.020(2) -0.0078(19) -0.001(2)
 C15 0.082(4) 0.095(5) 0.033(3) 0.010(3) -0.001(3) -0.003(4)
 C16 0.049(3) 0.051(3) 0.077(4) 0.003(3) 0.014(3) -0.010(3)
 O17 0.088(3) 0.102(3) 0.037(2) 0.002(2) -0.002(2) 0.004(2)
 O21 0.041(2) 0.089(3) 0.074(3) -0.006(2) -0.011(2) -0.010(2)
 C23 0.043(4) 0.168(8) 0.101(5) -0.074(6) -0.005(4) 0.004(4)
 C25 0.060(3) 0.037(3) 0.063(3) 0.003(3) 0.011(3) -0.004(3)
 O26 0.076(3) 0.061(2) 0.051(2) 0.0017(19) 0.016(2) 0.0021(19)
 C28 0.056(4) 0.151(7) 0.090(5) -0.059(5) -0.001(4) 0.025(4)
 C31 0.064(4) 0.090(5) 0.071(4) -0.027(4) -0.007(4) 0.010(3)
 O35 0.095(3) 0.103(3) 0.063(3) 0.024(3) 0.004(3) 0.026(3)
 C37 0.077(4) 0.057(3) 0.051(3) -0.009(3) -0.006(4) -0.006(3)
 O40 0.041(3) 0.049(3) 0.067(3) 0.000 0.000 -0.007(2)
 C42 0.050(4) 0.157(7) 0.081(5) -0.073(5) -0.009(4) 0.020(4)
 C43 0.040(3) 0.150(7) 0.104(5) -0.068(5) -0.010(4) 0.025(4)
 C50 0.053(3) 0.053(3) 0.049(3) 0.001(3) 0.014(3) -0.013(3)
 C53 0.055(4) 0.110(5) 0.083(5) -0.045(4) -0.010(4) 0.008(4)
 C61 0.050(4) 0.134(6) 0.092(5) -0.044(5) -0.008(4) 0.019(4)
 C64 0.046(4) 0.184(8) 0.115(6) -0.090(6) -0.009(4) 0.013(4)
 C71 0.064(4) 0.089(5) 0.074(4) 0.020(4) -0.004(4) 0.001(4)
 C93 0.039(3) 0.080(4) 0.066(4) -0.006(4) 0.003(3) -0.003(3)
 C107 0.047(4) 0.173(8) 0.099(5) -0.088(6) -0.014(4) 0.012(4)
 C120 0.050(4) 0.148(7) 0.091(5) -0.066(5) -0.013(4) 0.013(4)
 N18 0.043(3) 0.162(6) 0.116(5) -0.082(5) -0.017(3) 0.015(3)
 C54 0.051(4) 0.165(8) 0.094(5) -0.068(5) -0.014(4) 0.031(4)
 N44 0.039(3) 0.179(6) 0.103(4) -0.084(5) -0.008(3) 0.015(3)
 C124 0.046(4) 0.166(8) 0.115(6) -0.070(6) -0.012(4) 0.017(4)
 N52 0.046(3) 0.184(7) 0.111(5) -0.094(5) -0.011(3) 0.025(4)
 C170 0.047(4) 0.222(10) 0.115(6) -0.104(7) -0.019(4) 0.022(5)
 C214 0.051(4) 0.189(8) 0.099(5) -0.093(6) -0.019(4) 0.019(5)
 O2 0.080(3) 0.077(3) 0.042(2) 0.010(2) 0.004(2) -0.004(2)
 C0AA 0.125(6) 0.043(4) 0.138(7) -0.007(4) 0.075(6) -0.013(4)
 C5AA 0.027(3) 0.172(8) 0.113(6) -0.079(6) -0.012(4) 0.011(4)
 C17 0.037(3) 0.106(5) 0.070(4) -0.015(4) -0.002(3) 0.002(3)
 C3 0.148(7) 0.053(6) 0.162(7) 0.010(6) 0.074(5) -0.026(5)
 C1AA 0.105(5) 0.053(4) 0.110(5) -0.020(4) 0.061(5) -0.011(4)
 C20B 0.164(8) 0.083(6) 0.171(8) 0.011(6) 0.080(6) -0.011(6)
 C21 0.090(5) 0.161(8) 0.060(4) 0.033(5) 0.022(4) 0.015(5)
 C22 0.045(4) 0.156(7) 0.093(5) -0.073(5) 0.009(4) 0.014(4)
 C2AA 0.164(6) 0.082(4) 0.167(6) 0.010(4) 0.082(4) -0.012(4)
 O31 0.073(3) 0.093(3) 0.061(3) -0.029(2) 0.004(2) 0.005(2)
 C33 0.044(4) 0.229(10) 0.120(6) -0.101(7) -0.009(4) 0.010(5)
 C35 0.041(4) 0.190(9) 0.117(6) -0.090(6) -0.014(4) 0.017(4)
 C65 0.057(4) 0.202(9) 0.109(6) -0.099(7) -0.017(4) 0.029(5)
 C7 0.094(5) 0.070(4) 0.036(3) 0.013(3) -0.007(3) 0.002(4)
 C11 0.099(5) 0.036(3) 0.101(5) -0.007(3) 0.047(4) -0.009(3)
 C6AA 0.122(7) 0.173(9) 0.069(5) 0.050(6) 0.008(5) 0.036(7)
 C7AA 0.209(7) 0.204(7) 0.108(5) 0.078(5) 0.032(5) 0.027(6)
 C0 0.185(9) 0.109(10) 0.179(7) -0.009(6) 0.065(6) 0.006(7)
 C1 0.211(9) 0.206(7) 0.109(10) 0.077(7) 0.032(8) 0.027(7)
 C9 0.215(8) 0.213(11) 0.120(8) 0.067(8) 0.024(6) 0.033(7)
 O3AA 0.043(2) 0.086(3) 0.075(3) -0.014(2) 0.002(2) 0.002(2)
 O3 0.061(2) 0.080(3) 0.068(3) -0.028(2) -0.001(2) 0.016(2)
 C14B 0.212(7) 0.206(11) 0.102(9) 0.081(8) 0.031(6) 0.029(6)
 C1BA 0.040(3) 0.070(4) 0.075(4) -0.005(4) 0.013(3) 0.011(3)
 C2BA 0.088(5) 0.117(6) 0.068(4) 0.019(4) 0.018(4) 0.008(5)
 C3BA 0.051(4) 0.136(6) 0.075(4) 0.034(5) 0.007(3) -0.012(4)
 C2 0.048(3) 0.085(4) 0.072(4) 0.017(4) 0.003(3) 0.003(3)
 C4BA 0.093(5) 0.234(8) 0.122(5) 0.080(5) 0.009(4) -0.005(5)
 C4AA 0.087(5) 0.106(5) 0.030(3) 0.011(3) 0.009(3) -0.002(4)
 C5 0.040(3) 0.053(3) 0.052(3) -0.004(3) 0.003(2) -0.007(2)
 C6 0.105(11) 0.238(9) 0.127(6) 0.078(6) 0.001(7) -0.003(7)
 C24B 0.079(11) 0.232(8) 0.119(7) 0.078(6) 0.014(6) -0.005(6)
 C10 0.101(10) 0.236(8) 0.115(8) 0.082(6) 0.012(7) -0.002(6)
 C14A 0.212(7) 0.209(10) 0.128(12) 0.069(9) 0.040(6) 0.024(6)
 C13 0.209(8) 0.202(8) 0.093(10) 0.084(6) 0.038(7) 0.025(7)
 C14 0.207(9) 0.201(8) 0.093(7) 0.085(7) 0.037(7) 0.026(7)
 C19 0.168(9) 0.131(11) 0.170(6) 0.007(5) 0.084(5) 0.004(7)
 C1A 0.161(7) 0.119(10) 0.171(7) 0.007(6) 0.082(6) -0.008(6)
 C20A 0.136(7) 0.067(4) 0.159(8) 0.020(5) 0.093(6) -0.035(5)
 C24A 0.047(8) 0.240(10) 0.124(6) 0.081(6) 0.016(5) -0.005(7)
 C1B 0.115(11) 0.241(8) 0.146(9) 0.073(6) -0.009(8) 0.006(7)
 C1C 0.114(11) 0.234(9) 0.133(7) 0.081(6) -0.009(7) -0.002(6)
 O1 0.068(3) 0.068(3) 0.029(3) 0.000 0.000 0.000

_geom_special_details
;
 All esds (except the esd in the dihedral angle between two l.s. planes)
 are estimated using the full covariance matrix.  The cell esds are taken
 into account individually in the estimation of esds in distances, angles
 and torsion angles; correlations between esds in cell parameters are only
 used when they are defined by crystal symmetry.  An approximate (isotropic)
 treatment of cell esds is used for estimating esds involving l.s. planes.
;
loop_
  _geom_bond_atom_site_label_1
  _geom_bond_atom_site_label_2
  _geom_bond_distance
  _geom_bond_site_symmetry_2
  _geom_bond_publ_flag
 Mn1 Mn2 3.1099(12) . ?
 Mn1 Mn3 3.0997(12) . ?
 Mn1 O9 2.2627(14) . ?
 Mn1 O11 2.209(3) . ?
 Mn1 O12 2.205(3) . ?
 Mn1 O2AA 2.156(3) . ?
 Mn1 O21 2.108(4) . ?
 Mn1 O3AA 2.092(4) 4_575 ?
 Mn2 Mn1 3.1097(12) 11 ?
 Mn2 O9 2.302(5) . ?
 Mn2 O10 2.145(4) . ?
 Mn2 O12 2.213(3) 11 ?
 Mn2 O12 2.213(3) . ?
 Mn2 O13 2.095(4) 11 ?
 Mn2 O13 2.095(4) . ?
 Mn3 Mn1 3.0995(12) 11 ?
 Mn3 O9 2.228(5) . ?
 Mn3 O11 2.207(3) 11 ?
 Mn3 O11 2.207(3) . ?
 Mn3 O40 2.172(5) . ?
 Mn3 O3 2.096(4) 4_575 ?
 Mn3 O3 2.096(4) 10_575 ?
 Mn4 Mn4 3.1095(13) 2_755 ?
 Mn4 Mn4 3.1096(13) 4_575 ?
 Mn4 O0AA 2.084(4) . ?
 Mn4 O17 2.155(4) . ?
 Mn4 O2 2.230(4) 2_755 ?
 Mn4 O2 2.175(4) . ?
 Mn4 O31 2.076(4) 2_755 ?
 Mn4 O1 2.2713(18) . ?
 S5 O1AA 1.400(5) . ?
 S5 O40 1.435(5) . ?
 S5 C5 1.771(5) 11 ?
 S5 C5 1.771(5) . ?
 S6 O10 1.455(5) . ?
 S6 O6 1.415(5) . ?
 S6 C16 1.757(6) 11 ?
 S6 C16 1.757(6) . ?
 S7 O2AA 1.458(3) . ?
 S7 C25 1.770(5) . ?
 S7 O26 1.454(4) . ?
 S7 C50 1.734(6) . ?
 S8 C15 1.778(7) . ?
 S8 O17 1.444(4) . ?
 S8 O35 1.444(4) . ?
 S8 C4AA 1.747(7) 2_755 ?
 O9 Mn1 2.2625(14) 11 ?
 O11 C4 1.273(6) . ?
 O12 C8 1.301(6) . ?
 C4 C50 1.434(7) . ?
 C4 C5 1.426(7) . ?
 C8 C16 1.397(7) . ?
 C8 C25 1.379(7) . ?
 O0AA C37 1.239(7) . ?
 C12 C53 1.374(8) . ?
 C12 C61 1.386(8) . ?
 C12 C93 1.487(8) . ?
 O13 C93 1.227(7) . ?
 C15 C21 1.411(9) . ?
 C15 C7 1.361(8) . ?
 C16 C11 1.392(7) . ?
 O21 C93 1.263(6) . ?
 C23 C107 1.359(9) . ?
 C23 C54 1.410(7) . ?
 C23 C35 1.380(9) . ?
 C25 C1AA 1.398(8) . ?
 C28 C31 1.386(9) . ?
 C28 C214 1.408(9) . ?
 C31 C37 1.502(8) . ?
 C31 C64 1.367(9) . ?
 C37 O31 1.246(7) . ?
 C42 C124 1.397(6) . ?
 C42 C214 1.341(8) . ?
 C42 C65 1.390(9) . ?
 C43 C120 1.392(6) . ?
 C43 C170 1.403(9) . ?
 C43 C33 1.392(9) . ?
 C50 C71 1.394(8) . ?
 C53 C107 1.352(8) . ?
 C61 C35 1.414(9) . ?
 C64 C65 1.360(9) . ?
 C71 C3BA 1.359(8) . ?
 C120 N18 1.3900 . ?
 C120 N52 1.3900 . ?
 N18 C54 1.3900 . ?
 C54 N44 1.3900 . ?
 N44 C124 1.3900 . ?
 C124 N52 1.3900 . ?
 C170 C22 1.371(9) . ?
 O2 Mn4 2.229(4) 4_575 ?
 O2 C7 1.316(6) . ?
 C0AA C1AA 1.358(8) . ?
 C0AA C2AA 1.559(9) . ?
 C0AA C11 1.393(8) . ?
 C5AA C17 1.370(8) . ?
 C5AA C33 1.382(9) . ?
 C17 C22 1.380(8) . ?
 C17 C1BA 1.494(8) . ?
 C3 C2AA 1.497(12) . ?
 C20B C2AA 1.499(13) . ?
 C21 C6AA 1.351(10) . ?
 C2AA C0 1.685(13) . ?
 C2AA C19 1.542(12) . ?
 C2AA C1A 1.627(11) . ?
 C2AA C20A 1.525(12) . ?
 O31 Mn4 2.076(4) 4_575 ?
 C7 C4AA 1.424(8) . ?
 C6AA C7AA 1.551(8) . ?
 C6AA C2BA 1.384(10) . ?
 C7AA C1 1.654(13) . ?
 C7AA C9 1.488(12) . ?
 C7AA C14B 1.533(13) . ?
 C7AA C14A 1.547(10) . ?
 C7AA C13 1.498(11) . ?
 C7AA C14 1.631(11) . ?
 O3AA Mn1 2.092(4) 2_755 ?
 O3AA C1BA 1.229(7) . ?
 O3 Mn3 2.096(4) 2_755 ?
 O3 C1BA 1.241(7) . ?
 C2BA C4AA 1.395(9) . ?
 C3BA C2 1.381(8) . ?
 C3BA C4BA 1.587(9) . ?
 C2 C5 1.395(7) . ?
 C4BA C6 1.658(18) . ?
 C4BA C24B 1.562(13) . ?
 C4BA C10 1.447(18) . ?
 C4BA C24A 1.522(12) . ?
 C4BA C1B 1.570(11) . ?
 C4BA C1C 1.578(13) . ?
 C4AA S8 1.747(7) 4_575 ?
 O1 Mn4 2.2712(18) 2_755 ?
 O1 Mn4 2.2712(18) 3_775 ?
 O1 Mn4 2.2712(18) 4_575 ?

loop_
  _geom_angle_atom_site_label_1
  _geom_angle_atom_site_label_2
  _geom_angle_atom_site_label_3
  _geom_angle
  _geom_angle_site_symmetry_1
  _geom_angle_site_symmetry_3
  _geom_angle_publ_flag
 Mn3 Mn1 Mn2 90.01(3) . . ?
 O9 Mn1 Mn2 47.60(11) . . ?
 O9 Mn1 Mn3 45.88(12) . . ?
 O11 Mn1 Mn2 105.08(9) . . ?
 O11 Mn1 Mn3 45.39(9) . . ?
 O11 Mn1 O9 81.34(15) . . ?
 O12 Mn1 Mn2 45.38(9) . . ?
 O12 Mn1 Mn3 105.80(10) . . ?
 O12 Mn1 O9 82.97(14) . . ?
 O12 Mn1 O11 86.46(13) . . ?
 O2AA Mn1 Mn2 126.31(10) . . ?
 O2AA Mn1 Mn3 125.98(9) . . ?
 O2AA Mn1 O9 160.74(14) . . ?
 O2AA Mn1 O11 83.87(12) . . ?
 O2AA Mn1 O12 83.88(13) . . ?
 O21 Mn1 Mn2 77.71(12) . . ?
 O21 Mn1 Mn3 137.43(12) . . ?
 O21 Mn1 O9 102.19(16) . . ?
 O21 Mn1 O11 176.46(15) . . ?
 O21 Mn1 O12 94.15(15) . . ?
 O21 Mn1 O2AA 92.73(14) . . ?
 O3AA Mn1 Mn2 137.96(12) 4_575 . ?
 O3AA Mn1 Mn3 76.97(11) 4_575 . ?
 O3AA Mn1 O9 100.88(16) 4_575 . ?
 O3AA Mn1 O11 93.80(14) 4_575 . ?
 O3AA Mn1 O12 176.14(15) 4_575 . ?
 O3AA Mn1 O2AA 92.32(15) 4_575 . ?
 O3AA Mn1 O21 85.36(16) 4_575 . ?
 Mn1 Mn2 Mn1 89.80(4) 11 . ?
 O9 Mn2 Mn1 46.53(3) . . ?
 O9 Mn2 Mn1 46.52(3) . 11 ?
 O10 Mn2 Mn1 125.58(6) . . ?
 O10 Mn2 Mn1 125.58(6) . 11 ?
 O10 Mn2 O9 158.99(17) . . ?
 O10 Mn2 O12 83.00(12) . . ?
 O10 Mn2 O12 83.00(12) . 11 ?
 O12 Mn2 Mn1 45.16(9) . . ?
 O12 Mn2 Mn1 105.81(10) . 11 ?
 O12 Mn2 Mn1 45.16(9) 11 11 ?
 O12 Mn2 Mn1 105.81(10) 11 . ?
 O12 Mn2 O9 81.88(12) 11 . ?
 O12 Mn2 O9 81.88(12) . . ?
 O12 Mn2 O12 87.66(18) 11 . ?
 O13 Mn2 Mn1 77.32(11) . . ?
 O13 Mn2 Mn1 136.38(12) 11 . ?
 O13 Mn2 Mn1 136.39(12) . 11 ?
 O13 Mn2 Mn1 77.33(11) 11 11 ?
 O13 Mn2 O9 100.99(14) . . ?
 O13 Mn2 O9 100.99(14) 11 . ?
 O13 Mn2 O10 94.59(14) 11 . ?
 O13 Mn2 O10 94.58(14) . . ?
 O13 Mn2 O12 176.78(16) 11 . ?
 O13 Mn2 O12 94.18(14) . . ?
 O13 Mn2 O12 94.18(14) 11 11 ?
 O13 Mn2 O12 176.78(16) . 11 ?
 O13 Mn2 O13 83.9(2) 11 . ?
 Mn1 Mn3 Mn1 90.18(4) 11 . ?
 O9 Mn3 Mn1 46.82(4) . . ?
 O9 Mn3 Mn1 46.81(3) . 11 ?
 O11 Mn3 Mn1 45.45(9) . . ?
 O11 Mn3 Mn1 105.45(10) . 11 ?
 O11 Mn3 Mn1 105.45(10) 11 . ?
 O11 Mn3 Mn1 45.45(9) 11 11 ?
 O11 Mn3 O9 82.19(12) 11 . ?
 O11 Mn3 O9 82.19(12) . . ?
 O11 Mn3 O11 86.21(18) . 11 ?
 O40 Mn3 Mn1 125.93(6) . . ?
 O40 Mn3 Mn1 125.93(6) . 11 ?
 O40 Mn3 O9 160.46(17) . . ?
 O40 Mn3 O11 83.58(13) . 11 ?
 O40 Mn3 O11 83.58(13) . . ?
 O3 Mn3 Mn1 78.03(11) 4_575 . ?
 O3 Mn3 Mn1 137.67(13) 4_575 11 ?
 O3 Mn3 Mn1 78.03(11) 10_575 11 ?
 O3 Mn3 Mn1 137.68(13) 10_575 . ?
 O3 Mn3 O9 101.97(15) 4_575 . ?
 O3 Mn3 O9 101.97(15) 10_575 . ?
 O3 Mn3 O11 94.80(14) 4_575 . ?
 O3 Mn3 O11 175.81(16) 4_575 11 ?
 O3 Mn3 O11 175.81(16) 10_575 . ?
 O3 Mn3 O11 94.80(14) 10_575 11 ?
 O3 Mn3 O40 92.49(15) 4_575 . ?
 O3 Mn3 O40 92.49(15) 10_575 . ?
 O3 Mn3 O3 83.9(2) 4_575 10_575 ?
 Mn4 Mn4 Mn4 90.0 2_755 4_575 ?
 O0AA Mn4 Mn4 77.81(12) . 4_575 ?
 O0AA Mn4 Mn4 137.55(12) . 2_755 ?
 O0AA Mn4 O17 94.37(16) . . ?
 O0AA Mn4 O2 94.48(16) . . ?
 O0AA Mn4 O2 176.66(16) . 2_755 ?
 O0AA Mn4 O1 101.53(16) . . ?
 O17 Mn4 Mn4 123.98(12) . 2_755 ?
 O17 Mn4 Mn4 127.63(12) . 4_575 ?
 O17 Mn4 O2 82.81(15) . 2_755 ?
 O17 Mn4 O2 84.36(15) . . ?
 O17 Mn4 O1 160.25(19) . . ?
 O2 Mn4 Mn4 45.80(10) . 4_575 ?
 O2 Mn4 Mn4 105.33(10) 2_755 4_575 ?
 O2 Mn4 Mn4 44.37(10) 2_755 2_755 ?
 O2 Mn4 Mn4 105.73(11) . 2_755 ?
 O2 Mn4 O2 87.04(19) . 2_755 ?
 O2 Mn4 O1 81.60(15) 2_755 . ?
 O2 Mn4 O1 82.80(16) . . ?
 O31 Mn4 Mn4 77.27(13) 2_755 2_755 ?
 O31 Mn4 Mn4 137.24(12) 2_755 4_575 ?
 O31 Mn4 O0AA 84.61(17) 2_755 . ?
 O31 Mn4 O17 92.01(16) 2_755 . ?
 O31 Mn4 O2 176.19(17) 2_755 . ?
 O31 Mn4 O2 93.67(16) 2_755 2_755 ?
 O31 Mn4 O1 101.00(17) 2_755 . ?
 O1 Mn4 Mn4 46.80(4) . 2_755 ?
 O1 Mn4 Mn4 46.80(4) . 4_575 ?
 O1AA S5 O40 114.8(3) . . ?
 O1AA S5 C5 107.6(2) . 11 ?
 O1AA S5 C5 107.6(2) . . ?
 O40 S5 C5 109.7(2) . 11 ?
 O40 S5 C5 109.7(2) . . ?
 C5 S5 C5 107.0(3) . 11 ?
 O10 S6 C16 108.6(2) . 11 ?
 O10 S6 C16 108.6(2) . . ?
 O6 S6 O10 116.3(3) . . ?
 O6 S6 C16 108.9(2) . . ?
 O6 S6 C16 108.9(2) . 11 ?
 C16 S6 C16 105.1(4) . 11 ?
 O2AA S7 C25 109.8(2) . . ?
 O2AA S7 C50 109.5(2) . . ?
 O26 S7 O2AA 115.1(2) . . ?
 O26 S7 C25 108.5(2) . . ?
 O26 S7 C50 107.4(2) . . ?
 C50 S7 C25 106.2(3) . . ?
 O17 S8 C15 109.5(3) . . ?
 O17 S8 C4AA 110.0(3) . 2_755 ?
 O35 S8 C15 108.5(3) . . ?
 O35 S8 O17 114.0(3) . . ?
 O35 S8 C4AA 107.7(3) . 2_755 ?
 C4AA S8 C15 107.0(3) 2_755 . ?
 Mn1 O9 Mn1 151.9(2) 11 . ?
 Mn1 O9 Mn2 85.88(12) . . ?
 Mn1 O9 Mn2 85.88(12) 11 . ?
 Mn3 O9 Mn1 87.30(12) . 11 ?
 Mn3 O9 Mn1 87.30(12) . . ?
 Mn3 O9 Mn2 151.5(2) . . ?
 S6 O10 Mn2 124.9(3) . . ?
 Mn3 O11 Mn1 89.16(12) . . ?
 C4 O11 Mn1 134.7(3) . . ?
 C4 O11 Mn3 134.2(3) . . ?
 Mn1 O12 Mn2 89.47(13) . . ?
 C8 O12 Mn1 135.0(3) . . ?
 C8 O12 Mn2 134.9(3) . . ?
 O11 C4 C50 122.3(5) . . ?
 O11 C4 C5 124.3(5) . . ?
 C5 C4 C50 113.3(4) . . ?
 O12 C8 C16 122.1(5) . . ?
 O12 C8 C25 122.0(4) . . ?
 C25 C8 C16 115.8(5) . . ?
 S7 O2AA Mn1 122.3(2) . . ?
 C37 O0AA Mn4 128.8(4) . . ?
 C53 C12 C61 118.4(5) . . ?
 C53 C12 C93 120.8(6) . . ?
 C61 C12 C93 120.8(6) . . ?
 C93 O13 Mn2 130.9(4) . . ?
 C21 C15 S8 112.0(5) . . ?
 C7 C15 S8 124.8(4) . . ?
 C7 C15 C21 123.2(6) . . ?
 C8 C16 S6 125.8(4) . . ?
 C11 C16 S6 112.5(4) . . ?
 C11 C16 C8 121.7(5) . . ?
 S8 O17 Mn4 123.0(3) . . ?
 C93 O21 Mn1 128.7(4) . . ?
 C107 C23 C54 121.6(6) . . ?
 C107 C23 C35 120.6(6) . . ?
 C35 C23 C54 117.7(6) . . ?
 C8 C25 S7 125.6(4) . . ?
 C8 C25 C1AA 121.5(5) . . ?
 C1AA C25 S7 112.8(4) . . ?
 C31 C28 C214 121.0(6) . . ?
 C28 C31 C37 121.0(6) . . ?
 C64 C31 C28 117.3(6) . . ?
 C64 C31 C37 121.7(6) . . ?
 O0AA C37 C31 118.1(6) . . ?
 O0AA C37 O31 125.7(6) . . ?
 O31 C37 C31 116.1(6) . . ?
 S5 O40 Mn3 123.2(3) . . ?
 C214 C42 C124 120.5(5) . . ?
 C214 C42 C65 119.4(6) . . ?
 C65 C42 C124 120.1(5) . . ?
 C120 C43 C170 119.4(5) . . ?
 C33 C43 C120 121.2(6) . . ?
 C33 C43 C170 119.4(6) . . ?
 C4 C50 S7 124.2(4) . . ?
 C71 C50 S7 115.5(4) . . ?
 C71 C50 C4 120.3(5) . . ?
 C107 C53 C12 121.8(6) . . ?
 C12 C61 C35 120.1(6) . . ?
 C65 C64 C31 121.9(6) . . ?
 C3BA C71 C50 125.1(6) . . ?
 O13 C93 C12 119.3(5) . . ?
 O13 C93 O21 124.3(5) . . ?
 O21 C93 C12 116.3(6) . . ?
 C53 C107 C23 120.6(6) . . ?
 N18 C120 C43 120.2(3) . . ?
 N18 C120 N52 120.0 . . ?
 N52 C120 C43 119.7(3) . . ?
 C54 N18 C120 120.0 . . ?
 N18 C54 C23 118.8(4) . . ?
 N18 C54 N44 120.0 . . ?
 N44 C54 C23 121.1(4) . . ?
 C54 N44 C124 120.0 . . ?
 N44 C124 C42 119.5(3) . . ?
 N52 C124 C42 120.5(3) . . ?
 N52 C124 N44 120.0 . . ?
 C124 N52 C120 120.0 . . ?
 C22 C170 C43 117.2(6) . . ?
 C42 C214 C28 119.8(6) . . ?
 Mn4 O2 Mn4 89.82(14) . 4_575 ?
 C7 O2 Mn4 134.4(4) . . ?
 C7 O2 Mn4 134.8(4) . 4_575 ?
 C1AA C0AA C2AA 125.1(6) . . ?
 C1AA C0AA C11 115.7(5) . . ?
 C11 C0AA C2AA 118.8(6) . . ?
 C17 C5AA C33 120.6(6) . . ?
 C5AA C17 C22 117.6(6) . . ?
 C5AA C17 C1BA 120.3(5) . . ?
 C22 C17 C1BA 122.1(6) . . ?
 C0AA C1AA C25 123.2(6) . . ?
 C6AA C21 C15 122.0(7) . . ?
 C170 C22 C17 124.3(6) . . ?
 C0AA C2AA C0 109.4(9) . . ?
 C0AA C2AA C1A 109.3(9) . . ?
 C3 C2AA C0AA 113.1(8) . . ?
 C3 C2AA C20B 115.5(10) . . ?
 C3 C2AA C0 103.9(10) . . ?
 C20B C2AA C0AA 108.5(9) . . ?
 C20B C2AA C0 106.1(9) . . ?
 C19 C2AA C0AA 112.0(9) . . ?
 C19 C2AA C1A 105.2(9) . . ?
 C20A C2AA C0AA 110.9(8) . . ?
 C20A C2AA C19 113.0(10) . . ?
 C20A C2AA C1A 106.1(10) . . ?
 C37 O31 Mn4 129.8(4) . 4_575 ?
 C5AA C33 C43 120.8(7) . . ?
 C23 C35 C61 118.4(6) . . ?
 C64 C65 C42 120.5(7) . . ?
 C15 C7 C4AA 115.0(5) . . ?
 O2 C7 C15 123.1(6) . . ?
 O2 C7 C4AA 121.9(6) . . ?
 C16 C11 C0AA 122.0(5) . . ?
 C21 C6AA C7AA 121.0(7) . . ?
 C21 C6AA C2BA 116.3(6) . . ?
 C2BA C6AA C7AA 122.4(7) . . ?
 C6AA C7AA C1 100.1(8) . . ?
 C6AA C7AA C14 103.9(8) . . ?
 C9 C7AA C6AA 118.0(10) . . ?
 C9 C7AA C1 105.4(10) . . ?
 C9 C7AA C14B 111.1(11) . . ?
 C14B C7AA C6AA 112.2(10) . . ?
 C14B C7AA C1 108.9(12) . . ?
 C14A C7AA C6AA 112.4(9) . . ?
 C14A C7AA C14 101.8(9) . . ?
 C13 C7AA C6AA 112.4(9) . . ?
 C13 C7AA C14A 119.6(11) . . ?
 C13 C7AA C14 104.6(10) . . ?
 C1BA O3AA Mn1 130.4(4) . 2_755 ?
 C1BA O3 Mn3 128.4(4) . 2_755 ?
 O3AA C1BA C17 117.7(6) . . ?
 O3AA C1BA O3 125.2(5) . . ?
 O3 C1BA C17 117.1(5) . . ?
 C6AA C2BA C4AA 122.7(7) . . ?
 C71 C3BA C2 116.3(5) . . ?
 C71 C3BA C4BA 125.0(6) . . ?
 C2 C3BA C4BA 118.6(6) . . ?
 C3BA C2 C5 121.0(6) . . ?
 C3BA C4BA C6 103.9(9) . . ?
 C24B C4BA C3BA 108.6(9) . . ?
 C24B C4BA C6 105.0(11) . . ?
 C10 C4BA C3BA 111.0(11) . . ?
 C10 C4BA C6 111.0(10) . . ?
 C10 C4BA C24B 116.4(11) . . ?
 C24A C4BA C3BA 108.5(8) . . ?
 C24A C4BA C1B 111.5(11) . . ?
 C24A C4BA C1C 114.6(10) . . ?
 C1B C4BA C3BA 109.0(9) . . ?
 C1B C4BA C1C 106.7(10) . . ?
 C1C C4BA C3BA 106.3(9) . . ?
 C7 C4AA S8 123.9(4) . 4_575 ?
 C2BA C4AA S8 115.3(5) . 4_575 ?
 C2BA C4AA C7 120.7(6) . . ?
 C4 C5 S5 122.5(4) . . ?
 C2 C5 S5 113.6(4) . . ?
 C2 C5 C4 123.8(5) . . ?
 Mn4 O1 Mn4 86.40(7) 2_755 . ?
 Mn4 O1 Mn4 151.0(3) 3_775 . ?
 Mn4 O1 Mn4 151.0(3) 2_755 4_575 ?
 Mn4 O1 Mn4 86.40(7) 4_575 . ?
 Mn4 O1 Mn4 86.40(7) 2_755 3_775 ?
 Mn4 O1 Mn4 86.40(7) 4_575 3_775 ?

_smtbx_masks_special_details       ?
loop_
  _smtbx_masks_void_nr
  _smtbx_masks_void_average_x
  _smtbx_masks_void_average_y
  _smtbx_masks_void_average_z
  _smtbx_masks_void_volume
  _smtbx_masks_void_count_electrons
  _smtbx_masks_void_content
 1 -0.447 -0.410 -0.567 46974.2 10115.2 ?

_shelx_res_file
;
    mn24.res created by SHELXL-2014/7

TITL Mn24 in I4/m #87
REM reset to I4/m #87
CELL 1.54184 33.946126 33.946126 55.076791 90 90 90
ZERR 2 0.001376 0.001376 0.002518 0 0 0
LATT 2
SYMM -Y,+X,+Z
SYMM -X,-Y,+Z
SYMM +Y,-X,+Z
SFAC C H Mn N O S
UNIT 864 720 48 48 252 48
DFIX 1.54 C4BA C1B
DFIX 1.54 C7AA C6AA C7AA C14A C7AA C14 C7AA C13
DFIX 2.56 C6AA C14A
DFIX 2.56 C13 C6AA
DFIX 2.56 C6AA C14
DFIX 2.56 C14 C14A
DFIX 2.56 C14A C13
DFIX 2.56 C13 C14
DFIX 2.56 C24A C1C
DFIX 2.56 C1C C1B
DFIX 2.56 C1B C24A
DFIX 2.56 C1B C3BA
DFIX 2.56 C3BA C1C
DFIX 2.56 C24A C3BA
DFIX 1.54 C4BA C3BA C4BA C1C C4BA C1B C4BA C24A
DFIX 1.54 C0 C2AA
DFIX 2.56 C20A C0AA
DFIX 2.56 C20B C0
DFIX 2.56 C0 C3
DFIX 2.56 C3 C20B
DFIX 2.56 C20B C0AA
DFIX 2.56 C0AA C3
DFIX 2.56 C0 C0AA
DFIX 1.54 C2AA C1A
DFIX 2.56 C0AA C1A
DFIX 2.56 C1A C20A
DFIX 1.54 C24B C4BA
DFIX 2.56 C10 C6
DFIX 2.56 C6 C24B
DFIX 2.56 C24B C10
DFIX 2.56 C10 C3BA
DFIX 2.56 C3BA C6
DFIX 2.56 C3BA C24B
DFIX 2.56 C14A C9
DFIX 2.56 C1 C14A
DFIX 2.56 C14A C6AA
DFIX 2.56 C19 C0AA
DFIX 2.56 C20A C19
DFIX 1.54 C2AA C20B C2AA C1A C2AA C20A C2AA C19 C3 C2AA C2AA C0AA
DFIX 2.56 C1A C19
DFIX 3 H14g C6AA
DFIX 2.56 C14B C9
DFIX 2.56 C9 C1
DFIX 2.56 C1 C14B
DFIX 2.56 C14B C6AA
DFIX 2.56 C6AA C9
DFIX 2.56 C6AA C1
DFIX 1.54 C7AA C6AA C9 C7AA C7AA C14 C7AA C13 C7AA C14B C7AA C14A C7AA C1
DFIX 2.788 H14a C6AA
DFIX 2.788 H14d C6AA
DFIX 2.788 H9a C6AA
DFIX 2.788 H19a C0AA
RIGU 0.001 0.001 C4BA C6 C24B C10 C24A C1B C1C
RIGU 0.001 0.001 C3 C20B C2AA C0 C19 C1A C20A
RIGU 0.001 0.001 C7AA C1 C9 C14B C14A C13 C14
ISOR 0.02 0.04 C4BA C6 C24B C10 C24A C1B C1C
ISOR 0.02 0.04 C3 C20B C2AA C0 C19 C1A C20A
ISOR 0.02 0.04 C7AA C9 C14B C14 C1 C14A C13

L.S. 12 0 0
PLAN  10
SIZE 0.55 0.52 0.48
fmap 2 53
acta
ABIN
REM <olex2.extras>
REM <HklSrc "%.\\Mn24.hkl">
REM </olex2.extras>

WGHT    0.127900
FVAR       0.55480
MN1   3    0.691001    0.779799    0.039857    11.00000    0.04571    0.04518 =
         0.05525   -0.00141   -0.00162   -0.00504
MN2   3    0.728416    0.726779    0.000000    10.50000    0.04191    0.05023 =
         0.05061    0.00000    0.00000   -0.00673
MN3   3    0.653408    0.832169    0.000000    10.50000    0.04693    0.04655 =
         0.05096    0.00000    0.00000   -0.00637
MN4   3    1.038633    0.948009    0.233654    11.00000    0.07112    0.07085 =
         0.03325    0.00176   -0.00002    0.00052
S5    6    0.559392    0.829634    0.000000    10.50000    0.04131    0.05116 =
         0.05694    0.00000    0.00000    0.00153
S6    6    0.693928    0.638797    0.000000    10.50000    0.04511    0.04198 =
         0.05152    0.00000    0.00000    0.00049
S7    6    0.627432    0.735027    0.072152    11.00000    0.05804    0.05239 =
         0.04933    0.00339    0.00647    0.00285
S8    6    1.071178    0.907853    0.281818    11.00000    0.08867    0.08565 =
         0.04364    0.01063   -0.00285    0.00650
O9    5    0.703611    0.789905    0.000000    10.50000    0.04552    0.04515 =
         0.05969    0.00000    0.00000   -0.00323
O10   5    0.728898    0.663578    0.000000    10.50000    0.02967    0.04364 =
         0.06480    0.00000    0.00000   -0.00144
O11   5    0.630136    0.790804    0.027380    11.00000    0.04320    0.03921 =
         0.06495    0.00127    0.00846   -0.00910
O12   5    0.682113    0.718478    0.027830    11.00000    0.05521    0.04381 =
         0.05149   -0.00231    0.01207   -0.00589
C4    1    0.596037    0.783952    0.035998    11.00000    0.04300    0.03384 =
         0.05392   -0.00060   -0.00181   -0.00048
O6    5    0.700439    0.597639    0.000000    10.50000    0.05609    0.04940 =
         0.06161    0.00000    0.00000   -0.01292
C8    1    0.662260    0.688454    0.035936    11.00000    0.04333    0.03934 =
         0.05311   -0.00396    0.00681   -0.00269
O2AA  5    0.662466    0.759854    0.072603    11.00000    0.03698    0.06372 =
         0.05420   -0.00039    0.00028   -0.00510
O0AA  5    1.019192    0.905074    0.209394    11.00000    0.07087    0.09569 =
         0.05686   -0.01746   -0.01478    0.00257
O1AA  5    0.523315    0.849627    0.000000    10.50000    0.05441    0.05124 =
         0.07395    0.00000    0.00000    0.00661
C12   1    0.815583    0.757393    0.055668    11.00000    0.03841    0.09734 =
         0.06117   -0.01182   -0.00017   -0.00809
O13   5    0.774018    0.732058    0.025418    11.00000    0.04738    0.08598 =
         0.06333   -0.01952   -0.00777   -0.00088
C15   1    1.021782    0.903196    0.292187    11.00000    0.08175    0.09538 =
         0.03333    0.01020   -0.00101   -0.00333
C16   1    0.664980    0.651157    0.025327    11.00000    0.04877    0.05078 =
         0.07718    0.00307    0.01383   -0.01002
O17   5    1.071811    0.907249    0.255612    11.00000    0.08798    0.10191 =
         0.03654    0.00168   -0.00167    0.00431
O21   5    0.747712    0.769049    0.053967    11.00000    0.04136    0.08886 =
         0.07391   -0.00601   -0.01147   -0.00974
C23   1    0.889118    0.768068    0.076331    11.00000    0.04256    0.16844 =
         0.10112   -0.07388   -0.00519    0.00422
C25   1    0.637219    0.691472    0.055554    11.00000    0.06006    0.03749 =
         0.06266    0.00290    0.01123   -0.00378
O26   5    0.612151    0.724059    0.095878    11.00000    0.07613    0.06145 =
         0.05078    0.00166    0.01625    0.00208
C28   1    0.943685    0.865092    0.170356    11.00000    0.05628    0.15102 =
         0.09044   -0.05885   -0.00071    0.02464
AFIX  43
H28   2    0.921500    0.875940    0.177666    11.00000   -1.20000
AFIX   0
C31   1    0.980596    0.872647    0.180035    11.00000    0.06440    0.09041 =
         0.07061   -0.02704   -0.00685    0.00967
O35   5    1.094518    0.877226    0.292972    11.00000    0.09489    0.10336 =
         0.06299    0.02407    0.00389    0.02558
C37   1    0.985431    0.899208    0.201647    11.00000    0.07713    0.05674 =
         0.05119   -0.00867   -0.00599   -0.00636
O40   5    0.593497    0.854626    0.000000    10.50000    0.04088    0.04935 =
         0.06651    0.00000    0.00000   -0.00681
C42   1    0.970967    0.824329    0.139529    11.00000    0.04986    0.15704 =
         0.08080   -0.07311   -0.00883    0.01971
C43   1    1.029018    0.743418    0.077041    11.00000    0.03956    0.15035 =
         0.10443   -0.06807   -0.01013    0.02460
C50   1    0.589987    0.759110    0.056724    11.00000    0.05253    0.05347 =
         0.04937    0.00133    0.01351   -0.01252
C53   1    0.848990    0.741594    0.045499    11.00000    0.05498    0.10973 =
         0.08299   -0.04487   -0.00978    0.00840
AFIX  43
H53   2    0.846840    0.727045    0.031253    11.00000   -1.20000
AFIX   0
C61   1    0.819380    0.779707    0.076622    11.00000    0.05037    0.13401 =
         0.09163   -0.04418   -0.00773    0.01860
AFIX  43
H61   2    0.797162    0.790619    0.083858    11.00000   -1.20000
AFIX   0
C64   1    1.012228    0.855372    0.168961    11.00000    0.04586    0.18402 =
         0.11519   -0.08955   -0.00940    0.01328
AFIX  43
H64   2    1.037319    0.859876    0.175145    11.00000   -1.20000
AFIX   0
C71   1    0.552086    0.752710    0.065649    11.00000    0.06437    0.08887 =
         0.07414    0.01952   -0.00391    0.00117
AFIX  43
H71   2    0.549565    0.736920    0.079360    11.00000   -1.20000
AFIX   0
C93   1    0.776459    0.751817    0.044015    11.00000    0.03937    0.08006 =
         0.06636   -0.00605    0.00343   -0.00262
C107  1    0.884917    0.746626    0.055646    11.00000    0.04698    0.17290 =
         0.09890   -0.08776   -0.01379    0.01190
AFIX  43
H107  2    0.906939    0.735321    0.048411    11.00000   -1.20000
AFIX  66
C120  1    0.995818    0.760025    0.087792    11.00000    0.04952    0.14794 =
         0.09117   -0.06561   -0.01324    0.01302
N18   4    0.959054    0.755802    0.076989    11.00000    0.04308    0.16244 =
         0.11603   -0.08222   -0.01731    0.01528
C54   1    0.926296    0.774013    0.087154    11.00000    0.05117    0.16548 =
         0.09433   -0.06789   -0.01365    0.03068
N44   4    0.930303    0.796447    0.108121    11.00000    0.03945    0.17919 =
         0.10321   -0.08387   -0.00828    0.01514
C124  1    0.967067    0.800671    0.118924    11.00000    0.04628    0.16558 =
         0.11496   -0.07008   -0.01157    0.01704
N52   4    0.999824    0.782460    0.108760    11.00000    0.04588    0.18398 =
         0.11087   -0.09449   -0.01150    0.02510
AFIX   0
C170  1    1.024621    0.719990    0.056240    11.00000    0.04693    0.22164 =
         0.11532   -0.10357   -0.01904    0.02166
AFIX  43
H170  2    0.999967    0.715279    0.049473    11.00000   -1.20000
AFIX   0
C214  1    0.939256    0.841243    0.149625    11.00000    0.05115    0.18919 =
         0.09923   -0.09327   -0.01906    0.01868
AFIX  43
H214  2    0.914411    0.837232    0.142952    11.00000   -1.20000
AFIX   0
O2    5    0.991921    0.937338    0.259859    11.00000    0.08032    0.07744 =
         0.04194    0.01010    0.00413   -0.00405
C0AA  1    0.618969    0.622436    0.054283    11.00000    0.12529    0.04327 =
         0.13819   -0.00690    0.07543   -0.01288
C5AA  1    1.099041    0.731382    0.076497    11.00000    0.02660    0.17234 =
         0.11315   -0.07870   -0.01234    0.01113
AFIX  43
H5AA  2    1.123673    0.734702    0.083599    11.00000   -1.20000
AFIX   0
C17   1    1.095402    0.708809    0.055998    11.00000    0.03704    0.10633 =
         0.06955   -0.01543   -0.00214    0.00216
PART 2
C3    1    0.559606    0.597467    0.078105    10.50000    0.14788    0.05307 =
         0.16156    0.00994    0.07419   -0.02648
AFIX 137
H3A   2    0.569952    0.600056    0.094249    10.50000   -1.50000
H3B   2    0.539877    0.577210    0.077869    10.50000   -1.50000
H3C   2    0.548081    0.622005    0.073143    10.50000   -1.50000
AFIX   0
PART 0
C1AA  1    0.616707    0.658814    0.064463    11.00000    0.10514    0.05288 =
         0.11038   -0.02016    0.06117   -0.01137
AFIX  43
H1AA  2    0.600730    0.662160    0.078024    11.00000   -1.20000
AFIX   0
PART 2
C20B  1    0.618015    0.553388    0.069084    10.50000    0.16436    0.08321 =
         0.17126    0.01091    0.07974   -0.01126
AFIX 137
H20A  2    0.640472    0.551589    0.058548    10.50000   -1.50000
H20B  2    0.603400    0.529200    0.068431    10.50000   -1.50000
H20C  2    0.626696    0.558004    0.085427    10.50000   -1.50000
AFIX   0
PART 0
C21   1    1.019225    0.880640    0.313657    11.00000    0.09039    0.16138 =
         0.05998    0.03309    0.02170    0.01502
AFIX  43
H21   2    1.042262    0.871207    0.320707    11.00000   -1.20000
AFIX   0
C22   1    1.058178    0.704318    0.046293    11.00000    0.04499    0.15624 =
         0.09338   -0.07319    0.00903    0.01368
AFIX  43
H22   2    1.055696    0.689717    0.032088    11.00000   -1.20000
AFIX   0
C2AA  1    0.592217    0.586754    0.061036    11.00000    0.16372    0.08211 =
         0.16701    0.00993    0.08250   -0.01219
O31   5    0.954794    0.914982    0.209451    11.00000    0.07260    0.09278 =
         0.06128   -0.02901    0.00386    0.00465
C33   1    1.066433    0.749265    0.086719    11.00000    0.04421    0.22910 =
         0.11959   -0.10073   -0.00900    0.00976
AFIX  43
H33   2    1.069536    0.765403    0.100229    11.00000   -1.20000
AFIX   0
C35   1    0.856959    0.785909    0.087012    11.00000    0.04147    0.19047 =
         0.11737   -0.09030   -0.01386    0.01721
AFIX  43
H35   2    0.859934    0.801635    0.100717    11.00000   -1.20000
AFIX   0
C65   1    1.008072    0.831799    0.149170    11.00000    0.05715    0.20184 =
         0.10940   -0.09872   -0.01729    0.02865
AFIX  43
H65   2    1.030219    0.820585    0.142026    11.00000   -1.20000
AFIX   0
C7    1    0.989745    0.918338    0.280644    11.00000    0.09363    0.06984 =
         0.03623    0.01324   -0.00710    0.00225
C11   1    0.644209    0.619045    0.034440    11.00000    0.09906    0.03643 =
         0.10072   -0.00678    0.04720   -0.00856
AFIX  43
H11   2    0.647267    0.594592    0.027064    11.00000   -1.20000
AFIX   0
C6AA  1    0.984333    0.872343    0.324272    11.00000    0.12243    0.17291 =
         0.06920    0.04994    0.00813    0.03564
C7AA  1    0.982482    0.849719    0.348717    11.00000    0.20934    0.20376 =
         0.10850    0.07772    0.03220    0.02692
PART 2
C0    1    0.568580    0.570790    0.035992    10.50000    0.18473    0.10946 =
         0.17948   -0.00863    0.06522    0.00553
AFIX 137
H0A   2    0.553027    0.591828    0.029375    10.50000   -1.50000
H0B   2    0.551722    0.549126    0.040184    10.50000   -1.50000
H0C   2    0.587527    0.562321    0.024151    10.50000   -1.50000
AFIX   0
C1    1    0.993726    0.804809    0.339335    10.50000    0.21138    0.20616 =
         0.10905    0.07746    0.03212    0.02707
AFIX 137
H1A   2    0.977148    0.797825    0.325886    10.50000   -1.50000
H1B   2    0.989753    0.786426    0.352352    10.50000   -1.50000
H1C   2    1.020803    0.804115    0.334323    10.50000   -1.50000
AFIX   0
C9    1    1.012320    0.859426    0.367594    10.50000    0.21530    0.21296 =
         0.11984    0.06741    0.02419    0.03322
AFIX 137
H9A   2    1.038268    0.855537    0.361092    10.50000   -1.50000
H9B   2    1.008638    0.842587    0.381413    10.50000   -1.50000
H9C   2    1.009298    0.886416    0.372454    10.50000   -1.50000
AFIX   0
PART 0
O3AA  5    1.163214    0.698256    0.053608    11.00000    0.04345    0.08619 =
         0.07500   -0.01437    0.00170    0.00161
O3    5    1.125851    0.672013    0.025442    11.00000    0.06140    0.07987 =
         0.06760   -0.02812   -0.00117    0.01639
PART 2
C14B  1    0.940832    0.849270    0.359475    10.50000    0.21222    0.20600 =
         0.10157    0.08126    0.03145    0.02880
AFIX 137
H14A  2    0.932816    0.875731    0.363139    10.50000   -1.50000
H14B  2    0.940708    0.833835    0.374080    10.50000   -1.50000
H14C  2    0.922892    0.837963    0.347944    10.50000   -1.50000
AFIX   0
PART 0
C1BA  1    1.131060    0.691423    0.044268    11.00000    0.03978    0.06979 =
         0.07485   -0.00511    0.01296    0.01080
C2BA  1    0.951300    0.888910    0.313642    11.00000    0.08834    0.11710 =
         0.06816    0.01869    0.01835    0.00782
AFIX  43
H2BA  2    0.926918    0.884958    0.320947    11.00000   -1.20000
AFIX   0
C3BA  1    0.518543    0.767745    0.055876    11.00000    0.05100    0.13601 =
         0.07510    0.03418    0.00700   -0.01242
C2    1    0.523152    0.791840    0.035866    11.00000    0.04846    0.08518 =
         0.07169    0.01716    0.00347    0.00346
AFIX  43
H2    2    0.501156    0.803723    0.028960    11.00000   -1.20000
AFIX   0
C4BA  1    0.475528    0.761172    0.066407    11.00000    0.09254    0.23408 =
         0.12195    0.08045    0.00948   -0.00535
C4AA  1    0.953075    0.911287    0.292427    11.00000    0.08729    0.10615 =
         0.02953    0.01123    0.00865   -0.00237
C5    1    0.560287    0.798628    0.025853    11.00000    0.03960    0.05314 =
         0.05156   -0.00379    0.00301   -0.00688
PART 2
C6    1    0.450200    0.744182    0.042888    10.50000    0.10456    0.23809 =
         0.12728    0.07776    0.00110   -0.00264
AFIX 137
H6A   2    0.445037    0.765327    0.031760    10.50000   -1.50000
H6B   2    0.425707    0.733307    0.048455    10.50000   -1.50000
H6C   2    0.465192    0.724077    0.034834    10.50000   -1.50000
AFIX   0
C24B  1    0.476829    0.726264    0.084862    10.50000    0.07924    0.23236 =
         0.11902    0.07793    0.01359   -0.00452
AFIX 137
H24A  2    0.481023    0.702027    0.076262    10.50000   -1.50000
H24B  2    0.452302    0.724949    0.093501    10.50000   -1.50000
H24C  2    0.497960    0.730360    0.096167    10.50000   -1.50000
AFIX   0
C10   1    0.458989    0.797788    0.075198    10.50000    0.10131    0.23560 =
         0.11537    0.08213    0.01188   -0.00164
AFIX 137
H10A  2    0.475431    0.808197    0.087845    10.50000   -1.50000
H10B  2    0.433036    0.793069    0.081482    10.50000   -1.50000
H10C  2    0.457529    0.816385    0.062097    10.50000   -1.50000
AFIX   0
PART 0
PART 1
C14A  1    0.939741    0.844158    0.357856    10.50000    0.21206    0.20876 =
         0.12761    0.06925    0.04038    0.02360
AFIX 137
H14D  2    0.927826    0.869471    0.360399    10.50000   -1.50000
H14E  2    0.940008    0.829782    0.372866    10.50000   -1.50000
H14F  2    0.924872    0.829769    0.345974    10.50000   -1.50000
AFIX   0
C13   1    1.010574    0.815722    0.349493    10.50000    0.20932    0.20200 =
         0.09273    0.08413    0.03814    0.02500
AFIX 137
H13A  2    1.013984    0.805340    0.333417    10.50000   -1.50000
H13B  2    1.000208    0.795549    0.359905    10.50000   -1.50000
H13C  2    1.035535    0.824483    0.355655    10.50000   -1.50000
AFIX   0
C14   1    0.999960    0.881036    0.368428    10.50000    0.20666    0.20105 =
         0.09334    0.08500    0.03690    0.02558
AFIX 137
H14G  2    1.027427    0.875822    0.371052    10.50000   -1.50000
H14H  2    0.985961    0.878368    0.383483    10.50000   -1.50000
H14I  2    0.996778    0.907348    0.362348    10.50000   -1.50000
AFIX   0
C19   1    0.572933    0.591813    0.086198    10.50000    0.16837    0.13093 =
         0.16955    0.00673    0.08385    0.00426
AFIX 137
H19A  2    0.592992    0.592075    0.098484    10.50000   -1.50000
H19B  2    0.555184    0.570319    0.089138    10.50000   -1.50000
H19C  2    0.558619    0.616193    0.086635    10.50000   -1.50000
AFIX   0
C1A   1    0.555673    0.584286    0.041977    10.50000    0.16101    0.11858 =
         0.17080    0.00707    0.08162   -0.00786
AFIX 137
H1AB  2    0.543035    0.609529    0.040934    10.50000   -1.50000
H1AC  2    0.537034    0.564994    0.047496    10.50000   -1.50000
H1AD  2    0.565389    0.576880    0.026257    10.50000   -1.50000
AFIX   0
C20A  1    0.614677    0.548055    0.058508    10.50000    0.13559    0.06738 =
         0.15861    0.01996    0.09252   -0.03470
AFIX 137
H20D  2    0.618620    0.542304    0.041615    10.50000   -1.50000
H20E  2    0.599787    0.527200    0.065880    10.50000   -1.50000
H20F  2    0.639762    0.550306    0.066436    10.50000   -1.50000
AFIX   0
C24A  1    0.479049    0.747454    0.092628    10.50000    0.04702    0.23970 =
         0.12439    0.08078    0.01624   -0.00481
AFIX 137
H24D  2    0.492686    0.722693    0.093135    10.50000   -1.50000
H24E  2    0.453213    0.744360    0.099454    10.50000   -1.50000
H24F  2    0.493470    0.766658    0.101832    10.50000   -1.50000
AFIX   0
C1B   1    0.451881    0.800795    0.064483    10.50000    0.11486    0.24061 =
         0.14595    0.07347   -0.00887    0.00564
AFIX 137
H1BA  2    0.467485    0.821934    0.070931    10.50000   -1.50000
H1BB  2    0.427852    0.798620    0.073575    10.50000   -1.50000
H1BC  2    0.445848    0.806061    0.047766    10.50000   -1.50000
AFIX   0
C1C   1    0.454674    0.730896    0.048868    10.50000    0.11357    0.23360 =
         0.13308    0.08119   -0.00888   -0.00225
AFIX 137
H1CA  2    0.460818    0.737402    0.032334    10.50000   -1.50000
H1CB  2    0.426680    0.732112    0.051223    10.50000   -1.50000
H1CC  2    0.463839    0.704755    0.052379    10.50000   -1.50000
AFIX   0
PART 0
O1    5    1.000000    1.000000    0.223320    10.25000    0.06828    0.06828 =
         0.02945    0.00000    0.00000    0.00000
HKLF 4

REM  Mn24 in I4/m #87
REM R1 =  0.0840 for   12198 Fo > 4sig(Fo)  and  0.1257 for all   23760 data
REM    811 parameters refined using    303 restraints

END

WGHT      0.1256      0.0000

REM Highest difference peak  0.611,  deepest hole -0.569,  1-sigma level  0.061
Q1    1   0.6401  0.8559  0.0000  10.50000  0.05    0.61
Q2    1   0.6810  0.7972  0.0403  11.00000  0.05    0.58
Q3    1   0.7177  0.7539  0.0000  10.50000  0.05    0.52
Q4    1   0.6432  0.7391  0.0000  10.50000  0.05    0.50
Q5    1   0.6930  0.6561  0.0000  10.50000  0.05    0.45
Q6    1   0.6174  0.5833  0.0874  11.00000  0.05    0.45
Q7    1   0.5559  0.8568  0.0000  10.50000  0.05    0.40
Q8    1   0.7123  0.7823  0.0407  11.00000  0.05    0.40
Q9    1   0.7554  0.7588  0.0222  11.00000  0.05    0.32
Q10   1   0.5572  0.8013  0.0000  10.50000  0.05    0.31
;
_shelx_res_checksum                16901
_shelx_hkl_file
;
   0   0  -6 315.325 108.403   2
   0   0  -8 14316.6 728.948   2
   0   0 -10 42373.0 1411.33   2
   0   0 -12 235797. 3694.48   2
   0   0 -16 24350.7 1392.46   2
   0   0 -18 103613. 3063.63   2
   0   0 -20 83679.9 2871.27   2
   0   0 -22 156875. 4134.53   2
   0   0 -24 271259. 5605.84   2
   0   0 -26 136705. 4128.12   2
   0   0 -28 332368. 6610.02   2
   0   0 -30 102228. 2215.07   5
   0   0 -32 28379.1 1243.15   5
   0   0 -34 199414. 3495.42   5
   0   0 -36 11252.9 832.343   5
   0   0 -38 149666. 3285.62   5
   0   0 -40 31451.0 1519.50   5
   0   0 -42 72411.1 2417.56   5
   0   0 -44 15341.5 1200.40   5
   0   0 -46 12410.9 1178.62   5
   0   0 -48 7162.97 933.452   5
   0   0 -50 11768.9 1175.87   5
   0   0 -52 23662.9 1587.47   5
   0   0 -54 24502.7 1604.03   5
   0   0 -56 12276.6 1107.99   5
   0   0 -58 1143.44 503.025   5
  -1   0  -5 71337.9 1503.38   2
  -1   0  -7 383.920 154.241   2
   0   1  -7 306.724 121.532   2
   0  -1  -7 343.959 114.594   2
  -1   0  -9 35342.2 1346.42   2
   0  -1  -9 35907.2 1106.01   2
   0   1  -9 35146.0 1326.37   2
  -1   0 -11 4933.82 569.884   2
   0  -1 -11 4897.24 480.292   2
   0   1 -11 5102.32 566.404   2
   0  -1 -13 3644.69 538.989   2
  -1   0 -13 3882.09 670.354   2
   1   0 -13 4011.20 553.333   2
   0   1 -13 4307.02 633.120   2
   0  -1 -15 75472.9 2229.27   2
  -1   0 -15 73445.4 2490.82   2
   0   1 -15 77466.7 2501.71   2
   1   0 -15 78175.1 2249.00   2
   0  -1 -17 445.071 221.168   2
   0   1 -17 621.725 337.924   2
   1   0 -17 622.981 288.971   2
  -1   0 -17 823.639 305.364   2
   0  -1 -19 29014.4 1557.82   2
  -1   0 -19 28070.2 1717.15   2
   1   0 -19 29875.4 1625.95   2
   0   1 -19 28885.4 1724.44   2
   0   1 -21 3442.06 662.998   2
   0  -1 -21 3815.66 638.452   2
  -1   0 -21 3318.41 650.915   2
   1   0 -21 3193.40 587.783   2
   0  -1 -23 3908.44 656.956   2
   0   1 -23 4023.85 742.991   2
   1   0 -23 4911.84 765.887   2
  -1   0 -23 3906.55 738.376   2
   0   1 -25 8357.22 1045.66   2
   1   0 -25 8017.69 1033.12   2
  -1   0 -25 8583.47 1081.88   2
   0  -1 -25 8134.15 943.178   2
   0   1 -27 32604.9 2207.11   2
   1   0 -27 35678.0 2099.12   2
   0  -1 -27 32633.5 1908.77   2
  -1   0 -27 33098.8 2190.10   2
  -1   0 -29 18603.4 1630.17   2
   0   1 -29 18526.6 1644.97   2
  -1   0 -31 28943.8 1318.05   5
   0  -1 -31 32193.8 1346.66   5
   1   0 -31 32206.7 1281.09   5
   0   1 -31 29821.2 1285.51   5
   1   0 -33 60073.2 1859.72   5
  -1   0 -33 56079.3 1849.30   5
   0  -1 -33 59776.0 1904.98   5
   0   1 -33 56764.3 1863.55   5
   1   0 -35 19247.3 1112.02   5
   0  -1 -35 19248.7 1140.76   5
  -1   0 -35 21219.7 1208.93   5
   0   1 -35 20082.5 1139.33   5
   0  -1 -37 21728.4 1264.77   5
  -1   0 -37 20119.3 1184.06   5
   0   1 -37 23448.3 1295.24   5
   1   0 -37 24674.0 1321.19   5
  -1   0 -39 14413.8 1090.75   5
   1   0 -39 11730.7 977.102   5
   0   1 -39 12613.2 1007.63   5
   0  -1 -39 11171.4 987.781   5
   0  -1 -41 27463.0 1588.51   5
   1   0 -41 30446.9 1575.80   5
  -1   0 -41 27259.4 1514.06   5
   0   1 -41 29259.5 1586.39   5
  -1   0 -43 5709.06 773.610   5
   0  -1 -43 4906.07 729.666   5
   0   1 -43 5516.03 779.196   5
   1   0 -43 4187.80 675.939   5
   0  -1 -45 14237.9 1156.92   5
  -1   0 -45 13403.2 1198.11   5
   0   1 -45 15619.7 1236.58   5
   1   0 -45 14332.2 1195.34   5
  -1   0 -47 6522.59 924.915   5
   0   1 -47 6708.24 909.461   5
   0  -1 -47 5537.42 860.887   5
   1   0 -47 6505.60 880.283   5
  -1   0 -49 4538.70 803.490   5
   0   1 -49 5460.00 855.469   5
   1   0 -49 4359.72 756.997   5
   0  -1 -49 5150.28 837.687   5
  -1   0 -51-832.841 569.916   5
   0  -1 -51-65.0074 546.501   5
   0   1 -51-54.5079 461.889   5
   1   0 -51-292.158 507.804   5
   0   1 -53 3490.54 709.954   5
  -1   0 -53 3247.85 686.163   5
   1   0 -53 4069.45 743.761   5
   0  -1 -53 3678.63 744.672   5
  -1   0 -55 646.920 523.371   5
   0  -1 -55-251.775 490.070   5
   0   1 -55 1129.99 545.242   5
   1   0 -55 449.463 480.147   5
  -1   0 -57-500.033 459.277   5
   0   1 -57 68.2488 435.674   5
   0  -1 -57 264.092 466.959   5
   1   0 -57-482.472 502.558   5
  -1   0 -59 364.875 414.429   5
   1   0 -59 992.197 498.508   5
   0   1 -59 1476.46 495.343   5
  -1   1  -4 85514.6 1704.60   2
  -1  -1  -6 36093.4 1019.33   2
  -1   1  -6 35138.8 1248.12   2
  -1  -1  -8 536.130 138.830   2
  -1   1  -8 488.137 198.306   2
  -1   1 -10 2360.86 457.768   2
  -1  -1 -10 2221.39 352.121   2
   1  -1 -10 2440.65 299.310   2
  -1  -1 -12 3581.51 487.946   2
   1  -1 -12 3680.82 427.141   2
  -1   1 -12 3624.95 564.740   2
  -1  -1 -14 51950.8 1864.04   2
   1  -1 -14 52494.9 1683.02   2
  -1   1 -14 50746.1 2112.58   2
   1   1 -14 51049.0 1901.27   2
  -1  -1 -16 11362.1 940.518   2
  -1   1 -16 11511.1 1079.23   2
   1  -1 -16 11825.5 857.608   2
   1   1 -16 11041.0 963.000   2
   1  -1 -18 1186.93 376.916   2
  -1   1 -18 1416.49 480.165   2
   1   1 -18 802.284 367.828   2
  -1  -1 -18 1552.41 485.394   2
   1  -1 -20 15068.9 1106.65   2
  -1   1 -20 14322.7 1308.68   2
  -1  -1 -20 15074.3 1214.85   2
   1   1 -20 15175.6 1246.60   2
  -1  -1 -22 530.993 351.724   2
   1   1 -22 504.225 322.749   2
  -1   1 -22 363.352 317.585   2
   1  -1 -22 229.693 245.303   2
  -1  -1 -24 777.948 345.533   2
  -1   1 -24 631.666 336.286   2
   1   1 -24 681.944 465.076   2
   1  -1 -24 587.253 309.694   2
  -1  -1 -26 14251.6 1305.98   2
   1   1 -26 12908.0 1288.60   2
   1  -1 -26 13738.9 1182.13   2
  -1   1 -26 14901.9 1521.98   2
   1   1 -28 6275.59 955.888   2
  -1   1 -28 5868.59 984.315   2
  -1  -1 -30 556.368 275.625   5
  -1   1 -30 909.478 278.683   5
   1   1 -30 730.393 296.284   5
   1  -1 -30 954.884 254.817   5
   1   1 -32 17669.0 988.016   5
  -1  -1 -32 16914.1 965.792   5
   1  -1 -32 16908.7 973.875   5
  -1   1 -32 19142.1 1053.33   5
  -1  -1 -34 14100.8 988.101   5
   1   1 -34 13524.8 915.185   5
  -1   1 -34 11816.6 862.377   5
   1  -1 -34 11940.8 869.397   5
  -1  -1 -36 20179.0 1209.19   5
  -1   1 -36 21849.2 1301.81   5
   1   1 -36 21007.5 1160.15   5
   1  -1 -36 20777.5 1165.14   5
  -1  -1 -38 5853.09 708.345   5
   1  -1 -38 4605.79 622.306   5
   1   1 -38 6642.08 717.233   5
  -1   1 -38 4761.90 606.157   5
  -1  -1 -40 6239.22 745.619   5
  -1   1 -40 8105.09 870.730   5
   1  -1 -40 6118.03 758.417   5
   1   1 -40 7327.78 788.634   5
  -1   1 -42-1117.04 590.214   5
   1  -1 -42 23.1573 478.239   5
   1   1 -42 43.6583 405.345   5
  -1  -1 -42 416.915 453.642   5
  -1  -1 -44 624.805 514.242   5
  -1   1 -44 2365.97 570.738   5
   1   1 -44 1392.44 475.416   5
   1  -1 -44 1306.66 479.472   5
   1   1 -46-666.842 580.462   5
   1  -1 -46-1777.44 616.871   5
  -1   1 -46-765.522 515.053   5
  -1  -1 -46-1102.67 569.732   5
  -1  -1 -48-165.406 469.686   5
   1   1 -48-1061.57 576.820   5
   1  -1 -48-597.630 564.820   5
  -1   1 -48-250.306 482.349   5
  -1  -1 -50 217.286 475.011   5
   1  -1 -50 308.734 490.072   5
   1   1 -50 208.502 456.519   5
  -1   1 -50-852.486 562.653   5
   1  -1 -52-1313.39 592.951   5
  -1   1 -52-249.297 483.373   5
   1   1 -52 113.613 471.085   5
  -1  -1 -52-481.563 564.053   5
  -1  -1 -54-268.541 478.374   5
  -1   1 -54-340.360 497.414   5
   1  -1 -54 858.746 545.428   5
   1   1 -54-154.218 497.630   5
   1  -1 -56-359.686 478.629   5
   1   1 -56 609.123 503.304   5
  -1   1 -56-196.703 447.526   5
  -1  -1 -56 210.740 440.769   5
  -1   1 -58 1504.64 524.217   5
   1   1 -58-87.2263 466.282   5
  -1  -1 -58 710.391 477.463   5
   1  -1 -58 1353.12 532.534   5
   1   1 -60 499.951 421.451   5
  -2   1  -5 2167.16 369.009   2
  -2   1  -7 194.028 167.318   2
  -2   1  -9 15035.5 1019.27   2
  -1  -2 -11 21284.5 954.776   2
  -2   1 -11 21259.1 1309.69   2
  -2   1 -13 53808.1 2249.54   2
  -1  -2 -13 54742.2 1698.50   2
  -1  -2 -15 5109.39 574.462   2
  -2   1 -15 5191.78 790.329   2
   1   2 -15 5102.46 675.622   2
   2  -1 -15 5202.20 537.196   2
  -2   1 -17 8940.50 1047.42   2
  -1  -2 -17 9786.01 849.341   2
   2  -1 -17 9776.85 780.413   2
   1   2 -17 9558.78 977.906   2
  -1  -2 -19 4016.21 592.286   2
   1   2 -19 4403.59 748.833   2
  -2   1 -19 4191.41 775.852   2
   2  -1 -19 4566.24 606.719   2
  -1  -2 -21 473.660 302.644   2
   2  -1 -21 541.220 220.809   2
  -2   1 -21 410.931 403.820   2
   1   2 -21 796.450 412.627   2
  -2   1 -23 27188.4 2003.65   2
  -1  -2 -23 26153.6 1583.55   2
   2  -1 -23 26894.8 1542.82   2
   1   2 -23 27386.5 1875.98   2
  -2   1 -25 907.442 493.006   2
   2  -1 -25 247.902 275.749   2
   1   2 -25 1257.83 455.393   2
  -2   1 -27 9198.52 1218.04   2
   1   2 -27 9507.53 1220.26   2
  -2   1 -29 3152.28 786.331   2
   1   2 -29 2731.15 353.606   5
  -2   1 -29 2345.38 391.423   5
   1   2 -29 2917.08 692.772   2
  -1  -2 -31 6640.27 636.747   5
   1   2 -31 7670.06 699.134   5
  -2   1 -31 7370.75 672.124   5
   2  -1 -31 8396.70 698.462   5
   1   2 -33 2367.64 423.766   5
  -1  -2 -33 2460.56 521.242   5
  -2   1 -33 1477.82 380.689   5
   2  -1 -33 1802.92 333.758   5
  -1  -2 -35 7449.75 735.357   5
   2  -1 -35 7809.34 726.922   5
   1   2 -35 8178.01 741.313   5
  -2   1 -35 8012.12 775.559   5
  -1  -2 -37 16123.6 1154.41   5
   2  -1 -37 16264.6 1052.87   5
  -2   1 -37 16694.0 1155.47   5
   1   2 -37 17559.4 1083.51   5
   1   2 -39 7702.54 774.850   5
  -2   1 -39 7502.82 866.938   5
   2  -1 -39 7139.83 751.870   5
  -1  -2 -39 5756.41 711.959   5
   1   2 -41 11977.9 995.437   5
   2  -1 -41 11054.7 970.461   5
  -1  -2 -41 13430.9 1109.96   5
  -2   1 -41 11210.4 1027.25   5
   2  -1 -43 8546.98 869.537   5
  -1  -2 -43 5924.91 784.492   5
   1   2 -43 7596.19 852.599   5
  -2   1 -43 8019.70 955.999   5
  -2   1 -45 6624.74 904.543   5
   2  -1 -45 6322.57 814.047   5
   1   2 -45 5584.24 791.440   5
  -1  -2 -45 6521.99 887.591   5
   1   2 -47 2373.50 628.398   5
  -1  -2 -47 3042.17 686.996   5
  -2   1 -47 2364.78 599.285   5
   2  -1 -47 2975.78 637.737   5
  -1  -2 -49 4167.74 782.484   5
   1   2 -49 5134.15 827.509   5
  -2   1 -49 3134.19 718.636   5
   2  -1 -49 4402.52 774.296   5
  -2   1 -51-1034.29 606.855   5
   1   2 -51-823.172 633.649   5
   2  -1 -51 21.7654 469.717   5
  -1  -2 -51 27.1200 475.638   5
  -1  -2 -53 2261.35 632.504   5
  -2   1 -53 2737.48 659.057   5
   2  -1 -53 1803.04 545.150   5
   1   2 -53 2350.37 669.417   5
  -2   1 -55-203.132 479.158   5
  -1  -2 -55 369.922 471.496   5
   1   2 -55-368.156 455.386   5
   2  -1 -55-214.121 464.262   5
   1   2 -57-38.4442 415.566   5
  -2   1 -57 376.536 492.950   5
  -1  -2 -57 917.905 483.415   5
   2  -1 -57-415.329 479.656   5
   1   2 -59-642.987 465.885   5
  -1  -2 -59 436.825 407.305   5
   2  -1 -59-64.9619 453.784   5
  -2   1 -59 307.104 452.873   5
   1   2 -61 651.901 460.930   5
  -2   0  -4 12343.6 673.371   2
   0   2   4 11395.9 401.412   1
  -2   0  -6 58025.8 1659.61   2
   0  -2  -8 23673.6 671.913   2
  -2   0  -8 21716.3 1127.52   2
  -2   0 -10 26746.6 1343.09   2
   0  -2 -10 28337.7 895.403   2
   0   2 -10 26771.5 1294.69   2
  -2   0 -12 7332.27 783.086   2
   0  -2 -12 8680.40 614.585   2
   0   2 -12 7865.40 783.953   2
  -2   0 -14 15897.8 1212.58   2
   0  -2 -14 16528.1 923.108   2
   0   2 -14 16736.4 1213.80   2
  -2   0 -16 4624.12 733.737   2
   0  -2 -16 3931.71 536.021   2
   0   2 -16 4250.67 652.871   2
   2   0 -16 3587.15 508.638   2
   0  -2 -18 3126.63 489.082   2
   2   0 -18 3262.07 532.824   2
   0   2 -18 3717.85 690.245   2
  -2   0 -18 3558.91 685.357   2
  -2   0 -20 26631.9 1789.56   2
   0  -2 -20 26793.5 1408.30   2
   2   0 -20 26631.2 1515.17   2
   0   2 -20 27019.6 1795.83   2
   0  -2 -22 9697.68 892.300   2
  -2   0 -22 10322.8 1147.80   2
   0   2 -22 10372.7 1149.40   2
   2   0 -22 10904.6 1023.93   2
   0  -2 -24 45400.7 1974.00   2
  -2   0 -24 45030.6 2498.35   2
   2   0 -24 47309.4 2228.08   2
   0   2 -24 46034.1 2530.84   2
  -2   0 -26 66209.4 3120.27   2
   2   0 -26 68546.6 2784.88   2
   0   2 -26 69873.9 3238.59   2
  -2   0 -28 26025.1 1993.39   2
   0   2 -28 24530.0 2000.84   2
   0   2 -30 6888.78 606.694   5
  -2   0 -30 5726.74 574.637   5
   2   0 -30 6071.28 571.472   5
   0   2 -30 6553.23 1115.51   2
   0   2 -32 41108.6 1494.84   5
   2   0 -32 39910.9 1484.40   5
   0  -2 -32 39553.2 1548.49   5
  -2   0 -32 42283.2 1607.30   5
  -2   0 -34 2992.11 499.552   5
   2   0 -34 2352.94 388.320   5
   0   2 -34 2824.70 474.612   5
   0  -2 -34 3252.44 498.617   5
   0   2 -36 30149.1 1416.15   5
   2   0 -36 28683.5 1404.52   5
  -2   0 -36 29588.6 1510.83   5
   0  -2 -36 27556.8 1383.59   5
   0  -2 -38-1217.15 507.204   5
   0   2 -38-920.706 434.081   5
   2   0 -38-194.318 420.921   5
  -2   0 -38-290.490 437.510   5
   2   0 -40 30463.3 1530.67   5
  -2   0 -40 29222.1 1560.74   5
   0  -2 -40 29904.1 1523.50   5
   0   2 -40 31185.1 1564.45   5
   0  -2 -42 3857.37 643.960   5
   2   0 -42 3023.32 549.108   5
  -2   0 -42 4353.46 705.208   5
   0   2 -42 3775.72 605.960   5
   0   2 -44 12711.0 1117.17   5
   2   0 -44 11928.3 1053.52   5
  -2   0 -44 10874.6 1044.94   5
   0  -2 -44 10514.2 1051.83   5
  -2   0 -46 834.196 510.917   5
   0  -2 -46 639.553 421.423   5
   0   2 -46 1496.95 508.855   5
   2   0 -46 1219.75 441.010   5
   0   2 -48 778.105 516.928   5
  -2   0 -48 263.372 445.807   5
   2   0 -48 1152.94 491.262   5
   0  -2 -48 975.482 509.966   5
   2   0 -50 4784.99 802.426   5
   0   2 -50 4821.68 843.898   5
  -2   0 -50 4422.15 844.485   5
   0  -2 -50 4181.81 756.555   5
   0  -2 -52 4517.50 778.344   5
  -2   0 -52 4068.40 784.916   5
   0   2 -52 5703.56 875.020   5
   2   0 -52 5723.29 858.275   5
   0  -2 -54 6270.71 863.029   5
   2   0 -54 6121.29 856.917   5
  -2   0 -54 7738.85 981.605   5
   0   2 -54 6582.90 864.797   5
   2   0 -56 21.3941 458.984   5
   0  -2 -56 923.509 497.785   5
  -2   0 -56 636.305 529.948   5
   0   2 -56 1331.72 536.763   5
   0   2 -58 1100.31 450.936   5
   2   0 -58 1706.39 517.252   5
  -2   0 -58 1151.94 549.754   5
  -2   0 -60 2139.68 539.572   5
   2   0 -60 1071.36 499.011   5
   0   2 -60 675.232 437.656   5
   2   0 -62 568.803 335.127   5
  -1   2   5 92207.2 1555.13   1
  -1   2  -5 92322.2 2060.75   2
  -2  -1  -7 560.800 173.069   2
  -1   2  -7 482.264 157.659   2
  -2  -1  -9 4283.28 533.355   2
   1  -2  -9 5117.00 309.120   2
  -1   2  -9 3936.47 554.387   2
  -2  -1 -11 49702.0 1774.84   2
   1  -2 -11 52261.4 1194.72   2
  -1   2 -11 49769.4 1971.99   2
   1  -2 -13 4799.62 490.281   2
  -2  -1 -13 5196.37 705.128   2
  -1   2 -13 5205.69 775.131   2
  -2  -1 -15 2344.96 482.293   2
   1  -2 -15 2268.21 370.207   2
  -1   2 -15 2259.44 516.115   2
   1  -2 -17 14079.5 876.824   2
  -2  -1 -17 13081.8 1118.09   2
  -1   2 -17 14342.3 1256.59   2
   2   1 -17 13414.7 1059.43   2
  -2  -1 -19 3172.44 608.892   2
   2   1 -19 2874.30 569.227   2
  -1   2 -19 2775.89 710.721   2
   1  -2 -19 2943.38 472.771   2
  -2  -1 -21 4211.66 728.792   2
   1  -2 -21 4550.78 592.803   2
  -1   2 -21 4181.02 758.999   2
   2   1 -21 4516.80 674.534   2
  -2  -1 -23 499.753 371.695   2
   1  -2 -23 446.937 325.095   2
   2   1 -23 411.482 291.490   2
  -1   2 -23 163.173 402.843   2
  -1   2 -25 36027.7 2368.04   2
  -2  -1 -25 35842.1 2104.13   2
   2   1 -25 37192.8 2122.95   2
   2   1 -27 19539.4 1586.07   2
  -1   2 -27 19099.0 1746.83   2
  -1   2 -29 83249.2 3788.70   2
   2   1 -29 84462.4 3428.16   2
  -1   2 -29 79817.8 1947.15   5
  -1   2 -31 83638.2 3910.55   2
   1  -2 -31 86778.2 2092.77   5
  -1   2 -31 83266.2 2130.45   5
  -2  -1 -31 86056.1 2228.18   5
   2   1 -31 85822.2 2026.86   5
  -1   2 -33 2023.79 389.481   5
  -2  -1 -33 2603.31 479.545   5
   2   1 -33 2151.24 394.912   5
   1  -2 -33 1510.29 298.738   5
   1  -2 -35 13293.6 945.559   5
   2   1 -35 14896.8 966.683   5
  -2  -1 -35 12885.3 968.378   5
  -1   2 -35 13819.1 1005.89   5
  -1   2 -37 8793.25 836.242   5
   1  -2 -37 7550.82 739.574   5
  -2  -1 -37 8835.70 861.575   5
   2   1 -37 7345.97 691.968   5
   2   1 -39 31538.2 1535.81   5
   1  -2 -39 32021.8 1537.70   5
  -1   2 -39 31304.8 1583.98   5
  -2  -1 -39 31726.1 1618.48   5
  -2  -1 -41-53.7119 388.301   5
  -1   2 -41 17.2800 409.599   5
   2   1 -41-504.415 431.363   5
   1  -2 -41-1115.12 475.759   5
  -1   2 -43 35607.7 1778.35   5
   2   1 -43 32471.2 1618.96   5
  -2  -1 -43 29513.1 1743.46   5
   1  -2 -43 34426.2 1779.46   5
   1  -2 -45-145.875 465.594   5
   2   1 -45 636.726 477.227   5
  -2  -1 -45 1223.77 465.169   5
  -1   2 -45 707.046 495.079   5
  -1   2 -47 5655.95 856.509   5
  -2  -1 -47 5719.82 883.247   5
   2   1 -47 6803.81 892.770   5
   1  -2 -47 7137.08 915.757   5
   1  -2 -49 9.47281 430.772   5
  -1   2 -49 866.415 481.395   5
   2   1 -49 360.076 478.003   5
  -2  -1 -49-487.429 532.176   5
  -1   2 -51 7387.54 1022.94   5
  -2  -1 -51 7117.31 962.543   5
   2   1 -51 8513.90 979.612   5
   1  -2 -51 7690.53 947.986   5
   1  -2 -53 687.037 526.843   5
  -2  -1 -53 1012.15 565.407   5
   2   1 -53 1565.69 562.914   5
  -1   2 -53 1256.49 495.427   5
  -2  -1 -55 4794.48 792.227   5
   1  -2 -55 5041.48 772.151   5
   2   1 -55 5026.51 780.160   5
  -1   2 -55 5838.81 863.785   5
  -2  -1 -57 2071.33 613.986   5
  -1   2 -57 1470.47 569.095   5
   1  -2 -57 1281.77 533.398   5
   2   1 -57 1716.60 537.559   5
  -2  -1 -59 739.627 476.967   5
   2   1 -59 653.864 448.806   5
  -1   2 -59-84.2415 446.687   5
   2   1 -61-560.818 413.539   5
  -2   2   0 255802. 2796.64   1
  -2   2   2 3671.62 307.361   2
  -2   2   2 3477.28 340.232   1
  -2   2  -6 8358.49 728.286   2
  -2   2  -8 32214.4 1525.92   2
  -2   2 -10 4261.39 589.722   2
  -2   2 -12 163354. 3907.11   2
   2  -2 -14 12160.8 669.127   2
  -2   2 -14 11293.7 1102.70   2
   2  -2 -16 724.134 237.301   2
  -2   2 -16 417.767 324.902   2
   2  -2 -18 8416.14 691.081   2
  -2   2 -18 7782.26 1032.76   2
   2   2 -18 7773.67 899.240   2
   2  -2 -20 2267.72 401.567   2
   2   2 -20 2112.25 516.987   2
  -2   2 -20 1982.29 588.614   2
  -2   2 -22 30618.1 2131.06   2
   2  -2 -22 32145.0 1488.18   2
   2   2 -22 30787.9 1864.40   2
  -2   2 -24 17031.6 1659.12   2
   2  -2 -24 17186.0 1134.78   2
   2   2 -24 16847.3 1463.27   2
  -2   2 -26 10538.7 1376.74   2
   2   2 -26 11120.9 1272.40   2
  -2   2 -28 1385.21 690.302   2
   2   2 -28 1760.05 621.327   2
   2   2 -30 30445.9 2213.85   2
  -2   2 -30 31638.7 2503.40   2
  -2   2 -30 29190.0 1270.15   5
   2   2 -30 27315.3 1202.22   5
  -2  -2 -30 27497.7 1311.23   5
  -2   2 -32 2166.41 878.626   2
  -2   2 -32 1404.50 346.805   5
   2  -2 -32 1429.58 331.068   5
  -2  -2 -32 1614.75 407.514   5
   2   2 -32 1674.83 351.776   5
  -2  -2 -34 4401.59 620.563   5
   2  -2 -34 4604.92 569.097   5
  -2   2 -34 4846.07 630.636   5
   2   2 -34 4958.58 588.775   5
  -2  -2 -36 7677.06 794.565   5
   2   2 -36 8371.31 744.767   5
  -2   2 -36 7007.21 742.210   5
   2  -2 -36 7076.57 703.392   5
   2  -2 -38 7484.95 775.248   5
  -2   2 -38 7420.33 857.316   5
   2   2 -38 7733.67 763.601   5
  -2  -2 -38 6812.01 810.465   5
  -2   2 -40-568.651 488.936   5
  -2  -2 -40 316.816 413.310   5
   2  -2 -40-1256.52 479.541   5
   2   2 -40 8.23998 384.707   5
  -2   2 -42 9839.35 1014.51   5
   2  -2 -42 6882.06 824.620   5
   2   2 -42 9092.24 931.743   5
  -2  -2 -42 7039.78 846.727   5
  -2   2 -44-324.885 467.154   5
   2  -2 -44-656.040 467.108   5
  -2  -2 -44 1092.18 483.516   5
   2   2 -44-450.759 472.553   5
   2   2 -46 841.965 529.972   5
  -2  -2 -46 652.141 442.412   5
   2  -2 -46 502.362 387.429   5
  -2   2 -46 1035.62 507.216   5
   2  -2 -48 1735.79 562.966   5
  -2   2 -48 1087.64 610.971   5
   2   2 -48 1432.51 556.059   5
  -2  -2 -48 1331.64 514.069   5
   2  -2 -50 3218.49 681.886   5
   2   2 -50 3478.48 745.987   5
  -2   2 -50 2004.51 645.846   5
  -2  -2 -50 1523.12 554.856   5
   2   2 -52 2811.98 679.717   5
   2  -2 -52 1704.42 559.119   5
  -2  -2 -52 2854.23 713.393   5
  -2   2 -52 2679.29 663.202   5
  -2  -2 -54-15.3219 484.422   5
  -2   2 -54 25.7866 449.717   5
   2   2 -54 420.596 459.786   5
   2  -2 -54-650.445 503.278   5
  -2   2 -56 2157.42 669.759   5
   2  -2 -56 1055.27 444.739   5
   2   2 -56 1447.27 581.075   5
  -2  -2 -56 687.319 462.666   5
  -2   2 -58 732.935 476.127   5
   2  -2 -58 982.587 481.750   5
   2   2 -58 211.535 413.175   5
  -2  -2 -58 446.944 429.968   5
   2   2 -60-106.579 371.068   5
   2   2 -62 713.323 407.239   5
  -3   2   1 99265.7 1937.50   2
  -3   2  -1 96231.5 1966.97   1
  -3   2   1 95935.4 1997.05   1
  -3   2   3 45231.6 1402.73   1
  -3   2   5 3938.72 432.264   1
  -3   2  -7 531.359 294.893   2
  -3   2  -9 5480.28 691.424   2
  -3   2 -11 1459.07 458.216   2
  -3   2 -13 14490.2 1287.21   2
  -3   2 -15 287.141 323.258   2
  -3   2 -17 27315.7 1917.39   2
   3  -2 -17 27508.9 1139.05   2
  -3   2 -19 16109.2 1500.32   2
   2   3 -19 15334.3 1266.36   2
   3  -2 -19 15944.5 944.008   2
  -3   2 -21 36797.9 2405.96   2
   3  -2 -21 36263.0 1508.44   2
   2   3 -21 35439.9 2032.83   2
   3  -2 -23 1942.22 406.989   2
  -3   2 -23 2023.71 712.277   2
   2   3 -23 2238.27 603.777   2
   2   3 -25 2788.98 716.098   2
  -3   2 -25 2145.96 692.646   2
  -3   2 -27 43992.0 2857.36   2
   2   3 -27 44035.1 2603.57   2
  -3   2 -29 42458.1 2881.74   2
   2   3 -29 42311.3 1380.16   5
  -3   2 -29 41824.1 1488.35   5
   2   3 -29 42081.0 2668.80   2
  -3   2 -31 4093.41 997.153   2
   2   3 -31 3128.98 444.768   5
  -3   2 -31 3009.24 502.338   5
   3  -2 -31 3075.81 393.540   5
  -2  -3 -31 3190.98 497.904   5
   2   3 -31 3247.11 818.683   2
  -3   2 -33-103.575 282.571   5
   2   3 -33 128.797 253.736   5
   3  -2 -33-167.089 247.495   5
  -2  -3 -33-160.700 361.352   5
   2   3 -35 9952.95 814.187   5
  -3   2 -35 9995.25 894.493   5
   3  -2 -35 9842.06 773.691   5
  -2  -3 -35 9313.46 848.201   5
  -2  -3 -37 507.531 402.140   5
   2   3 -37 470.964 299.760   5
   3  -2 -37 950.342 382.433   5
  -3   2 -37 697.557 323.164   5
  -2  -3 -39 5830.96 773.349   5
   3  -2 -39 4199.97 563.432   5
   2   3 -39 4934.91 671.853   5
  -3   2 -39 4997.76 718.659   5
   3  -2 -41 7487.00 854.488   5
  -2  -3 -41 8162.25 901.464   5
  -3   2 -41 8733.16 968.240   5
   2   3 -41 8748.58 876.189   5
  -3   2 -43 169.974 428.241   5
  -2  -3 -43 107.790 423.587   5
   3  -2 -43-935.587 491.550   5
   2   3 -43 136.803 375.322   5
   3  -2 -45 627.944 399.806   5
  -2  -3 -45 357.673 467.697   5
  -3   2 -45 819.088 510.322   5
   2   3 -45 1337.24 512.256   5
   2   3 -47 4322.30 722.122   5
   3  -2 -47 4511.20 712.030   5
  -2  -3 -47 5134.23 806.374   5
  -3   2 -47 4523.62 807.307   5
   3  -2 -49-192.219 447.733   5
   2   3 -49-289.988 520.810   5
  -3   2 -49 156.881 526.343   5
  -2  -3 -49-1374.73 608.631   5
  -2  -3 -51-1165.72 561.165   5
   3  -2 -51 187.854 465.958   5
   2   3 -51 798.945 493.290   5
  -3   2 -51-593.062 600.441   5
  -2  -3 -53 3231.05 729.892   5
   3  -2 -53 3613.52 684.692   5
  -3   2 -53 3802.06 796.240   5
   2   3 -53 4010.50 782.779   5
   2   3 -55 693.832 464.227   5
  -3   2 -55 874.288 536.377   5
   3  -2 -55 833.321 482.584   5
  -2  -3 -55 784.406 520.089   5
  -2  -3 -57 775.440 479.267   5
   3  -2 -57 855.692 479.066   5
   2   3 -57 959.557 537.965   5
  -3   2 -57 1179.80 597.762   5
   2   3 -59-241.591 404.836   5
   2   3 -61 965.085 453.400   5
  -3   1   0 299312. 3218.67   1
  -3   1   2 859.238 232.004   1
  -3   1  -2 837.760 212.742   1
  -3   1  -6 38728.1 1585.78   2
   1   3   8 392.547 92.0694   1
  -3   1  -8 328.097 188.122   2
  -3   1 -10 21871.7 1371.17   2
  -3   1 -12 5512.30 805.442   2
  -3   1 -14 492.389 397.371   2
  -3   1 -16 27.3920 290.785   2
   1   3 -16 239.789 291.935   2
   1   3 -18 217.042 324.656   2
   3  -1 -18 225.487 244.253   2
  -3   1 -18 76.3937 307.038   2
  -3   1 -20 11445.2 1283.80   2
   3  -1 -20 10608.1 894.039   2
   1   3 -20 10337.3 1125.35   2
   3  -1 -22 5173.73 680.597   2
   1   3 -22 4260.55 791.300   2
  -3   1 -22 4301.55 853.575   2
  -3   1 -24 837.235 490.380   2
   1   3 -24-253.118 445.199   2
   3  -1 -24-241.468 342.970   2
  -3   1 -26 17927.3 1748.28   2
   1   3 -26 18560.8 1701.47   2
  -3   1 -28 283.014 541.205   2
   1   3 -28 87.8196 523.167   2
  -3   1 -30 33065.5 2495.39   2
   1   3 -30 33046.6 2446.07   2
   3  -1 -30 29976.1 1183.10   5
   1   3 -30 30604.3 1208.65   5
  -3   1 -30 29272.9 1306.81   5
   3  -1 -32 1214.87 312.167   5
  -3   1 -32 1745.45 398.869   5
  -1  -3 -32 1575.60 420.486   5
   1   3 -32 1534.41 359.636   5
   1   3 -32 2718.03 800.887   2
   3  -1 -34 6282.71 642.412   5
   1   3 -34 6236.98 666.726   5
  -3   1 -34 6302.44 734.756   5
  -1  -3 -34 6124.76 699.135   5
  -3   1 -36 5322.62 732.527   5
   3  -1 -36 4724.95 596.200   5
   1   3 -36 5020.02 628.858   5
  -1  -3 -36 4528.86 641.752   5
  -1  -3 -38 1422.52 421.170   5
   1   3 -38 1908.09 438.699   5
  -3   1 -38 2678.58 556.976   5
   3  -1 -38 3001.40 535.057   5
   1   3 -40-342.767 370.451   5
   3  -1 -40-368.480 388.923   5
  -1  -3 -40-66.9506 404.163   5
  -3   1 -40-1079.82 498.367   5
   3  -1 -42 2766.76 572.946   5
  -3   1 -42 3778.41 737.082   5
  -1  -3 -42 3326.27 629.728   5
   1   3 -42 3683.96 634.619   5
   3  -1 -44-1119.48 484.594   5
  -1  -3 -44-795.790 555.529   5
   1   3 -44 441.567 459.651   5
  -3   1 -44-287.139 516.221   5
   1   3 -46-739.095 542.110   5
  -1  -3 -46 254.511 436.782   5
   3  -1 -46-549.647 461.077   5
  -3   1 -46-124.119 489.715   5
  -3   1 -48 417.425 489.854   5
   3  -1 -48-780.716 457.134   5
   1   3 -48 697.719 508.288   5
  -1  -3 -48 248.247 437.260   5
   1   3 -50-113.975 458.319   5
   3  -1 -50-293.666 474.559   5
  -3   1 -50 167.507 551.801   5
  -1  -3 -50 619.021 522.953   5
  -3   1 -52 1054.05 546.747   5
  -1  -3 -52 587.028 496.376   5
   3  -1 -52 1294.67 544.710   5
   1   3 -52 965.877 535.524   5
  -1  -3 -54 149.997 444.514   5
   1   3 -54-324.089 524.798   5
   3  -1 -54-62.4521 429.665   5
  -3   1 -54-204.726 544.952   5
  -3   1 -56 2005.24 614.896   5
   3  -1 -56 1144.12 484.639   5
   1   3 -56 1637.25 572.449   5
   1   3 -58 125.747 454.490   5
   3  -1 -58 534.997 476.121   5
  -3   1 -58 1259.33 559.240   5
  -3   1 -60 499.112 419.337   5
   1   3 -60-149.204 375.770   5
   3  -1 -60 591.754 393.047   5
   1   3 -62 1024.94 438.175   5
  -3   0  -1 51526.7 1220.13   1
  -3   0  -3 2031.36 235.917   1
  -3   0  -5 769.096 246.357   2
   0   3   5 695.798 129.956   1
  -3   0  -7 13944.7 939.596   2
   0   3   7 13549.6 551.733   1
  -3   0  -9 913.585 289.996   2
  -3   0 -11 792.832 321.607   2
   0   3 -11 602.156 322.582   2
  -3   0 -13 5619.32 756.376   2
   0   3 -13 5194.84 746.833   2
  -3   0 -15 3244.77 601.319   2
   0   3 -15 3531.03 642.270   2
  -3   0 -17 2258.30 615.427   2
   0   3 -17 2465.42 577.904   2
  -3   0 -19 839.530 413.476   2
   0   3 -19 1187.74 437.104   2
   3   0 -19 1141.82 367.819   2
  -3   0 -21 1706.72 508.671   2
   0   3 -21 1703.31 525.487   2
   3   0 -21 1380.78 397.531   2
  -3   0 -23 4901.59 873.670   2
   0   3 -23 4813.56 891.809   2
   3   0 -23 5189.12 760.309   2
  -3   0 -25 4519.62 850.170   2
   0   3 -25 4605.85 901.956   2
   3   0 -25 5666.55 791.944   2
  -3   0 -27 1223.28 513.284   2
   3   0 -27 418.663 367.764   2
   0   3 -27 1006.14 457.010   2
   0   3 -29 11105.8 1400.90   2
   0   3 -29 9777.43 710.986   5
  -3   0 -29 10464.0 777.592   5
   0   3 -31 10713.2 1478.76   2
  -3   0 -31 11063.2 845.670   5
   3   0 -31 12112.7 768.900   5
   0   3 -31 11557.6 778.697   5
   0  -3 -31 11339.2 813.131   5
   0  -3 -33 98.5355 263.218   5
  -3   0 -33 309.485 330.453   5
   3   0 -33-103.564 291.532   5
   0   3 -33 158.179 250.762   5
   0  -3 -35 3472.35 520.118   5
  -3   0 -35 3199.04 576.329   5
   3   0 -35 2981.13 470.430   5
   0   3 -35 3078.00 491.271   5
   0   3 -37 3954.41 598.245   5
   0  -3 -37 3569.11 546.919   5
  -3   0 -37 4499.01 703.916   5
   3   0 -37 3615.89 537.513   5
   0  -3 -39 9170.08 855.036   5
  -3   0 -39 7294.65 871.139   5
   3   0 -39 10228.2 873.134   5
   0   3 -39 8522.92 844.304   5
  -3   0 -41 909.900 467.392   5
   0   3 -41-324.557 443.668   5
   3   0 -41 836.212 394.399   5
   0  -3 -41 64.2379 383.078   5
  -3   0 -43 10304.7 1059.44   5
   3   0 -43 11403.0 989.462   5
   0  -3 -43 10788.4 1049.91   5
   0   3 -43 11464.0 1082.17   5
  -3   0 -45 2137.09 610.547   5
   3   0 -45 1519.31 510.168   5
   0  -3 -45 1551.58 544.048   5
   0   3 -45 2137.71 586.054   5
  -3   0 -47 791.888 513.408   5
   0   3 -47 1404.73 558.578   5
   0  -3 -47 679.014 534.809   5
   3   0 -47 519.281 424.838   5
   0  -3 -49 1007.76 489.328   5
   3   0 -49 1017.96 535.827   5
  -3   0 -49 461.933 467.261   5
   0   3 -49 1045.08 474.648   5
   0   3 -51 1804.16 649.159   5
   0  -3 -51 1105.39 554.194   5
  -3   0 -51 1409.59 564.507   5
   3   0 -51 1810.38 580.589   5
   3   0 -53-679.366 507.710   5
   0  -3 -53-883.536 557.495   5
  -3   0 -53-984.189 606.972   5
   3   0 -55 1251.97 512.377   5
   0   3 -55 1076.51 557.152   5
   0  -3 -55 1417.80 555.414   5
  -3   0 -55 345.960 443.163   5
  -3   0 -57-524.244 489.673   5
   0   3 -57-599.593 485.600   5
   3   0 -57 332.454 438.495   5
   0   3 -59 176.797 418.310   5
  -3   0 -59 187.909 438.988   5
   3   0 -59 117.215 413.346   5
   0   3 -61-275.223 417.618   5
   3   0 -61 1024.49 452.677   5
  -1   3   0 1484.88 227.138   2
  -3  -1  -2 110478. 1619.61   1
  -1   3   2 110112. 1597.63   2
  -1   3   4 59104.4 1311.09   1
  -3  -1  -4 61143.2 1119.63   1
  -1   3   6 8303.49 503.591   1
  -1   3  -8 63325.2 2112.83   2
  -1   3   8 63447.5 1523.21   1
  -3  -1 -10 1424.74 360.903   2
  -1   3 -10 1880.87 420.327   2
  -3  -1 -12 13073.2 1067.01   2
  -1   3 -12 13371.9 1141.23   2
  -3  -1 -14 291.985 292.377   2
   1  -3 -14 366.877 137.325   2
  -1   3 -14 201.745 275.461   2
  -3  -1 -16 10254.8 1038.22   2
   1  -3 -16 11662.5 635.571   2
  -1   3 -16 11463.4 1172.60   2
  -3  -1 -18 31569.6 1855.59   2
   1  -3 -18 32621.4 1138.15   2
  -1   3 -18 34907.1 2077.70   2
  -3  -1 -20 2237.66 518.197   2
  -1   3 -20 2761.49 692.450   2
   3   1 -20 2408.63 466.902   2
  -3  -1 -22 46807.1 2395.06   2
   3   1 -22 47302.1 2166.78   2
  -1   3 -22 48337.5 2645.42   2
  -1   3 -24 6361.10 1059.19   2
   3   1 -24 7202.51 912.985   2
   3   1 -26 1266.67 479.768   2
  -1   3 -26 1534.37 569.655   2
  -1   3 -28 23805.6 2109.51   2
   3   1 -28 24237.7 1786.15   2
  -1   3 -30 1168.55 254.667   5
   3   1 -30 1252.91 327.454   5
  -3  -1 -30 1488.20 344.893   5
  -1   3 -32 5647.68 650.075   5
   3   1 -32 6635.66 635.317   5
  -3  -1 -32 6282.24 724.764   5
   1  -3 -32 6851.22 628.889   5
  -1   3 -32 6948.05 1265.42   2
   3   1 -34 9246.40 757.961   5
  -1   3 -34 8930.64 817.642   5
  -3  -1 -34 9117.74 843.803   5
   1  -3 -34 9436.09 800.071   5
  -3  -1 -36 541.194 328.175   5
   3   1 -36-374.971 371.353   5
  -1   3 -36-378.673 412.756   5
   1  -3 -36-232.705 377.201   5
  -3  -1 -38 7156.07 822.619   5
   3   1 -38 8254.95 771.353   5
  -1   3 -38 7996.23 811.435   5
   1  -3 -38 7788.15 789.967   5
  -1   3 -40 589.603 388.284   5
   3   1 -40 750.310 352.324   5
  -3  -1 -40 1021.26 505.104   5
   1  -3 -40 934.635 344.099   5
   1  -3 -42 899.628 459.559   5
  -3  -1 -42-341.689 527.036   5
   3   1 -42 921.541 410.376   5
  -1   3 -42 1037.64 545.596   5
   3   1 -44-785.426 477.626   5
  -3  -1 -44 329.539 471.451   5
   1  -3 -44-1078.28 503.488   5
  -1   3 -44-406.576 478.255   5
   1  -3 -46 1840.39 560.759   5
   3   1 -46 2704.25 569.598   5
  -1   3 -46 2265.79 620.519   5
  -3  -1 -46 1967.97 551.560   5
   1  -3 -48 2703.45 619.798   5
   3   1 -48 2512.56 631.756   5
  -3  -1 -48 2787.81 706.330   5
  -1   3 -48 2827.22 683.714   5
  -3  -1 -50 952.044 575.325   5
  -1   3 -50 1063.26 545.286   5
   1  -3 -50 52.0644 436.052   5
   3   1 -50 2002.57 589.186   5
   3   1 -52-1066.45 531.364   5
   1  -3 -52-57.0692 441.430   5
  -1   3 -52-765.476 584.686   5
  -3  -1 -52-449.775 509.973   5
   3   1 -54 735.546 480.424   5
   1  -3 -54 2025.23 587.966   5
  -3  -1 -54 1130.54 526.886   5
  -1   3 -54 1096.57 534.617   5
   1  -3 -56 165.804 418.688   5
  -3  -1 -56-617.974 548.129   5
  -1   3 -56 413.913 441.836   5
   3   1 -56-106.367 440.427   5
  -3  -1 -58 382.771 454.388   5
  -1   3 -58 319.892 441.054   5
   3   1 -58-61.6815 428.121   5
   3   1 -60 784.294 410.921   5
  -1   3 -60 1205.67 493.930   5
   3   1 -62 64.3266 347.484   5
  -2   3   1 32731.3 1082.34   2
  -2   3  -1 31103.6 1203.88   2
  -2   3   1 28756.7 1045.50   1
  -2   3   3 3762.92 303.789   2
  -2   3   3 3446.01 369.221   1
  -2   3   5 6840.75 526.731   1
  -3  -2  -5 7167.11 321.442   1
  -2   3   7 71183.6 1777.78   1
  -2   3  -7 68902.5 2280.54   2
  -2   3  -9 53397.0 2138.16   2
  -2   3 -11 254776. 4951.36   2
  -2   3 -13 632.041 291.347   2
   2  -3 -13 906.554 148.679   2
   2  -3 -15 1001.35 201.717   2
  -2   3 -15 879.716 413.264   2
   2  -3 -17 300.640 167.271   2
  -2   3 -17 220.769 370.141   2
   2  -3 -19 9586.50 617.496   2
  -2   3 -19 10476.3 1227.14   2
   2  -3 -21 1077.42 244.679   2
  -2   3 -21 965.262 467.222   2
   3   2 -21 1225.54 474.310   2
   3   2 -23 3038.82 661.016   2
  -2   3 -23 2920.03 741.607   2
  -2   3 -25 12594.4 1485.56   2
   3   2 -25 12261.2 1251.95   2
  -2   3 -27 43615.5 2872.62   2
   3   2 -27 43000.9 2434.84   2
  -2   3 -29 25252.4 2213.56   2
  -2   3 -29 27680.8 1197.85   5
   3   2 -29 25191.3 1945.31   2
  -3  -2 -31 645.567 314.516   5
   2  -3 -31 712.399 229.043   5
  -2   3 -31 564.258 261.564   5
   3   2 -31 738.901 277.060   5
  -2   3 -31 1614.91 607.620   2
  -2   3 -33 14921.4 1888.26   2
   3   2 -33 15615.9 944.216   5
   2  -3 -33 15689.3 979.665   5
  -3  -2 -33 15736.8 1084.27   5
  -2   3 -33 15721.1 999.482   5
   2  -3 -35 10578.9 847.416   5
  -2   3 -35 11064.0 918.058   5
   3   2 -35 10029.0 821.466   5
  -3  -2 -35 11565.4 1007.14   5
  -2   3 -37 24782.5 1401.63   5
  -3  -2 -37 26476.8 1492.97   5
   2  -3 -37 25906.5 1335.01   5
   3   2 -37 24668.1 1281.46   5
  -3  -2 -39 490.927 463.409   5
   2  -3 -39-563.925 391.999   5
   3   2 -39 441.027 337.362   5
  -2   3 -39-57.4375 404.047   5
   2  -3 -41 18116.0 1221.37   5
  -2   3 -41 19394.2 1343.82   5
   3   2 -41 18834.1 1222.13   5
  -3  -2 -41 18558.7 1330.76   5
   3   2 -43 118.746 368.395   5
  -2   3 -43-442.397 487.405   5
  -3  -2 -43 15.7960 413.305   5
   2  -3 -43 11.7281 368.828   5
   3   2 -45 9601.74 964.941   5
  -2   3 -45 10303.1 1084.32   5
  -3  -2 -45 8947.29 1047.05   5
   2  -3 -45 11289.5 1058.12   5
  -2   3 -47 502.099 505.919   5
   2  -3 -47 824.461 488.590   5
  -3  -2 -47 434.550 454.493   5
   3   2 -47-146.641 425.052   5
   3   2 -49 4845.44 778.397   5
  -2   3 -49 4910.26 818.276   5
   2  -3 -49 4224.88 728.694   5
  -3  -2 -49 4707.04 806.724   5
  -3  -2 -51-275.988 463.552   5
   3   2 -51-261.693 452.467   5
  -2   3 -51-416.471 501.472   5
   2  -3 -51-208.632 470.451   5
  -3  -2 -53 1105.90 566.456   5
   2  -3 -53 853.346 491.208   5
  -2   3 -53 1195.90 623.325   5
   3   2 -53 410.002 500.124   5
  -2   3 -55 71.8220 473.876   5
   2  -3 -55-38.7710 456.005   5
  -3  -2 -55 52.8451 442.277   5
   3   2 -55-214.273 464.635   5
  -2   3 -57 971.971 547.235   5
   2  -3 -57 899.131 467.893   5
  -3  -2 -57 181.932 438.538   5
   3   2 -57 200.662 432.767   5
   3   2 -59 516.449 425.561   5
  -2   3 -59 438.561 408.377   5
   3   2 -61 1810.41 506.403   5
  -3   3   0 1990.46 343.713   2
  -3   3   0 1865.43 312.173   1
  -3   3   2 4017.48 403.010   2
  -3   3   2 3412.64 419.305   1
  -3   3   4 6811.99 597.628   1
  -3   3   6 35950.3 1381.16   1
  -3   3   8 441.319 173.730   1
  -3   3 -10 1036.17 474.658   2
  -3   3 -12 9.55599 273.898   2
  -3   3 -14 3756.21 749.181   2
   3  -3 -16 3451.13 343.955   2
  -3   3 -16 3112.07 714.316   2
   3  -3 -18 2016.00 309.996   2
  -3   3 -18 1217.82 501.069   2
   3  -3 -20 14791.9 783.135   2
  -3   3 -20 15098.5 1566.98   2
   3   3 -22 1525.33 416.328   2
  -3   3 -22 2506.82 717.683   2
  -3   3 -24 10804.7 1476.03   2
   3   3 -24 9463.99 1135.87   2
   3   3 -26 1129.95 577.945   2
  -3   3 -26 286.873 429.388   2
  -3   3 -28 11403.4 1611.10   2
  -3   3 -28 9828.47 754.994   5
   3   3 -28 10753.2 1377.92   2
  -3   3 -30 13532.1 1686.63   2
  -3   3 -30 12127.2 919.131   5
  -3  -3 -30 13103.4 972.446   5
   3   3 -30 13922.4 1552.52   2
  -3   3 -32 351.855 580.065   2
  -3   3 -32 24.0507 275.444   5
   3  -3 -32-69.4985 235.965   5
   3   3 -32 139.553 245.000   5
  -3  -3 -32-87.9819 376.362   5
   3  -3 -34 4124.00 541.260   5
   3   3 -34 3014.77 491.889   5
  -3   3 -34 3639.28 585.030   5
  -3  -3 -34 3547.20 570.166   5
  -3  -3 -36-500.730 388.560   5
  -3   3 -36-10.0580 330.061   5
   3  -3 -36 413.642 305.347   5
   3   3 -36 347.044 303.516   5
  -3  -3 -38 1447.51 501.254   5
   3   3 -38 966.668 367.614   5
  -3   3 -38 1003.95 447.323   5
   3  -3 -38 116.796 393.700   5
   3   3 -40 461.017 387.114   5
   3  -3 -40-40.3642 320.217   5
  -3   3 -40-575.661 446.805   5
  -3  -3 -40-263.801 454.358   5
   3  -3 -42-672.666 475.177   5
  -3   3 -42 14.2249 421.251   5
   3   3 -42 145.959 350.344   5
  -3   3 -44 1092.34 540.060   5
   3   3 -44 1354.63 511.055   5
  -3  -3 -44 306.067 471.458   5
   3  -3 -44 903.346 461.804   5
  -3  -3 -46 419.800 508.059   5
   3  -3 -46 559.588 440.459   5
   3   3 -46 2031.14 549.233   5
  -3   3 -46 1421.00 598.357   5
  -3   3 -48 1240.74 572.675   5
  -3  -3 -48 683.398 549.968   5
   3   3 -48 1409.04 542.426   5
   3  -3 -48 1433.23 503.723   5
   3   3 -50 749.740 501.123   5
  -3   3 -50 371.508 478.497   5
  -3  -3 -50 9.01576 490.986   5
   3  -3 -50-48.7111 472.134   5
  -3   3 -52-166.460 495.115   5
   3   3 -52 202.900 427.474   5
   3  -3 -52 589.596 419.148   5
  -3  -3 -52 284.722 477.439   5
   3  -3 -54-603.779 471.837   5
  -3   3 -54 172.798 508.309   5
   3   3 -54 514.597 475.097   5
  -3  -3 -56 1240.62 520.295   5
   3   3 -56 1063.97 517.465   5
  -3   3 -56 1017.55 555.694   5
   3  -3 -56 1162.33 504.453   5
   3   3 -58 350.893 386.617   5
  -3   3 -58-479.791 434.758   5
   3   3 -60 1402.14 520.534   5
   3   3 -62-312.585 360.497   5
  -4   3   1 5388.10 546.483   2
  -4   3  -1 5621.32 616.553   2
  -4   3   1 4781.19 526.611   1
  -4   3  -1 5155.10 552.734   1
  -4   3   3 460.391 188.120   1
  -4   3   5 20879.5 1155.66   1
  -4   3   7 5645.04 626.860   1
  -4   3   9 61663.0 2132.13   1
  -4   3 -11 40969.1 2225.28   2
  -4   3 -13 24802.3 1810.33   2
  -4   3 -15 9883.02 1210.68   2
  -4   3 -17 262.413 408.427   2
  -4   3 -19 10308.2 1343.36   2
   4  -3 -19 10859.8 675.924   2
   4  -3 -21 1132.28 258.091   2
   3   4 -21 1592.56 493.756   2
  -4   3 -21 763.353 395.215   2
  -4   3 -23 1342.58 650.398   2
   3   4 -23 1418.23 465.446   2
  -4   3 -25 1664.73 626.727   2
   3   4 -25 1424.45 508.590   2
  -4   3 -27 12482.7 1640.78   2
   3   4 -27 12369.0 1422.62   2
  -4   3 -29 94.8276 500.339   2
  -4   3 -29 576.914 326.174   5
   3   4 -29 432.726 494.766   2
  -4   3 -31 7135.33 1420.88   2
  -4   3 -31 6486.05 685.719   5
  -3  -4 -31 6837.10 715.389   5
   4  -3 -31 7066.50 598.946   5
   3   4 -31 6751.09 1198.88   2
  -4   3 -33 5013.27 1176.77   2
   4  -3 -33 5570.05 582.173   5
   3   4 -33 5656.37 585.716   5
  -3  -4 -33 4920.98 648.818   5
  -4   3 -33 5123.92 675.331   5
  -3  -4 -35 2320.69 469.563   5
   4  -3 -35 3004.79 491.212   5
  -4   3 -35 2858.31 536.907   5
   3   4 -35 2819.76 467.246   5
   3   4 -37 7663.37 736.995   5
  -4   3 -37 7792.82 875.890   5
  -3  -4 -37 7767.09 895.894   5
   4  -3 -37 7911.55 717.284   5
  -3  -4 -39 6710.74 850.317   5
   4  -3 -39 7334.01 740.051   5
  -4   3 -39 7153.15 830.432   5
   3   4 -39 7817.64 786.799   5
   4  -3 -41 1478.91 430.291   5
  -4   3 -41 1226.15 459.449   5
  -3  -4 -41 1628.49 470.740   5
   3   4 -41 1648.97 479.322   5
  -4   3 -43 1788.77 624.661   5
  -3  -4 -43 2061.96 593.107   5
   4  -3 -43 2510.93 526.622   5
   3   4 -43 1873.63 503.501   5
   3   4 -45 2239.42 587.100   5
  -3  -4 -45 833.389 418.766   5
   4  -3 -45 1686.54 550.880   5
  -4   3 -45 899.322 557.930   5
   3   4 -47 2145.95 612.454   5
  -4   3 -47 931.367 566.899   5
   4  -3 -47 2886.95 613.192   5
  -3  -4 -47 2056.73 627.577   5
  -3  -4 -49-815.745 550.266   5
   4  -3 -49-766.617 504.465   5
  -4   3 -49-1035.74 614.971   5
   3   4 -49-276.548 469.235   5
   3   4 -51-310.758 540.451   5
  -3  -4 -51 34.5057 456.694   5
   4  -3 -51-265.938 449.834   5
  -4   3 -51 583.867 517.977   5
  -4   3 -53-898.263 522.644   5
   4  -3 -53-457.163 479.036   5
   3   4 -53 432.472 445.096   5
   3   4 -55 370.911 446.136   5
  -4   3 -55 601.891 525.605   5
   3   4 -57-130.174 436.419   5
  -4   3 -57-161.301 436.364   5
   3   4 -59 454.812 371.005   5
   3   4 -61-52.0576 361.291   5
  -4   2   0 2481.39 360.401   1
  -4   2   2 15835.9 918.715   1
  -4   2  -2 16163.2 912.159   1
  -4   2   4 45655.3 1646.63   1
  -4   2   6 153982. 3039.82   1
  -4   2  -8 45582.8 2047.26   2
  -4   2 -10 100886. 3299.41   2
  -4   2 -12 12927.9 1238.16   2
  -4   2 -14 2496.46 631.520   2
  -4   2 -16 6944.57 993.687   2
  -4   2 -18 12735.9 1396.42   2
  -4   2 -20 25064.2 2007.36   2
   4  -2 -20 25408.5 1197.69   2
   2   4 -20 24850.4 1731.36   2
  -4   2 -22 11077.7 1410.08   2
   4  -2 -22 12396.7 902.273   2
   2   4 -22 11574.5 1254.57   2
  -4   2 -24 73959.0 3628.59   2
   2   4 -24 71517.7 3216.15   2
  -4   2 -26 2233.64 709.358   2
   2   4 -26 1931.79 557.532   2
  -4   2 -28 46039.8 3086.16   2
  -4   2 -28 41110.1 1599.92   5
   2   4 -28 44741.3 2760.45   2
  -4   2 -30 1811.88 798.297   2
  -2  -4 -30 1055.03 298.741   5
  -4   2 -30 1650.75 412.358   5
   2   4 -30 1197.66 299.479   5
   2   4 -30 2004.21 716.268   2
   2   4 -32 30829.2 2513.28   2
  -4   2 -32 30961.2 2629.17   2
  -2  -4 -32 31120.9 1453.36   5
   4  -2 -32 30145.7 1240.73   5
   2   4 -32 31670.1 1276.90   5
  -4   2 -32 30365.3 1418.05   5
  -4   2 -34 2791.67 537.742   5
  -2  -4 -34 2925.97 485.284   5
   2   4 -34 2610.03 444.142   5
   4  -2 -34 2639.71 434.834   5
   2   4 -36 7931.68 759.744   5
  -2  -4 -36 8479.47 848.357   5
   4  -2 -36 8312.00 750.109   5
  -4   2 -36 7886.07 850.902   5
   4  -2 -38 2895.11 506.570   5
  -2  -4 -38 2680.71 621.537   5
  -4   2 -38 3065.87 635.123   5
   2   4 -38 2397.81 469.446   5
   4  -2 -40 551.463 384.253   5
  -4   2 -40 176.887 370.554   5
   2   4 -40 523.751 376.243   5
  -2  -4 -40 763.450 388.799   5
  -4   2 -42-36.6376 460.856   5
   2   4 -42-355.033 441.865   5
   4  -2 -42-365.008 358.494   5
  -2  -4 -42-163.953 438.342   5
  -4   2 -44 2042.54 666.456   5
   4  -2 -44 1535.46 500.687   5
  -2  -4 -44 1939.71 583.285   5
   2   4 -44 2899.76 633.039   5
   4  -2 -46 6853.14 801.801   5
  -2  -4 -46 5499.13 832.809   5
   2   4 -46 6852.86 871.645   5
  -4   2 -46 6174.62 901.972   5
  -2  -4 -48 7852.52 999.784   5
   4  -2 -48 7052.10 868.452   5
   2   4 -48 7837.14 918.324   5
  -4   2 -48 7114.79 960.852   5
   2   4 -50 4591.26 820.636   5
  -2  -4 -50 4131.94 777.784   5
  -4   2 -50 4035.04 788.288   5
   4  -2 -50 5219.23 784.222   5
  -2  -4 -52 816.279 517.519   5
   2   4 -52-462.141 528.477   5
   4  -2 -52 1547.13 571.523   5
  -4   2 -52 1.65539 585.940   5
   2   4 -54 680.347 510.278   5
  -4   2 -54 1221.35 611.833   5
   4  -2 -54 589.945 463.469   5
   2   4 -56 703.971 483.729   5
  -4   2 -56-160.692 493.327   5
   4  -2 -56 673.894 426.620   5
   2   4 -58 69.7368 427.413   5
   2   4 -60 354.477 474.959   5
   2   4 -62 792.769 434.405   5
  -4   1  -1 91705.9 2017.59   1
  -4   1   1 90683.2 2062.16   1
  -4   1   3 714.467 230.836   1
  -4   1  -3 632.893 192.030   1
  -4   1  -5 15773.1 1049.83   2
  -4   1  -7 623.317 254.384   2
  -4   1  -9 7782.25 858.243   2
   1   4   9 8641.73 376.497   1
  -4   1 -11 63283.7 2548.13   2
   1   4  11 64505.8 1219.20   1
  -4   1 -13 2501.54 604.213   2
   1   4  13 2674.49 337.930   1
  -4   1 -15 2809.97 674.372   2
   1   4 -15 2726.55 516.326   2
  -4   1 -17 16146.7 1461.42   2
   1   4 -17 16603.9 1359.48   2
  -4   1 -19 13986.7 1414.09   2
   1   4 -19 14392.1 1333.06   2
  -4   1 -21 25661.0 1993.25   2
   1   4 -21 24894.0 1811.21   2
   4  -1 -21 25155.5 1355.38   2
  -4   1 -23 40084.0 2555.28   2
   1   4 -23 39223.5 2385.91   2
   4  -1 -23 39935.6 1820.63   2
  -4   1 -25 44945.9 2838.75   2
   1   4 -25 42997.2 2625.99   2
   4  -1 -25 44277.9 1984.86   2
  -4   1 -27 18936.0 1856.40   2
   1   4 -27 17445.5 1728.89   2
  -4   1 -29 265.342 463.483   2
   1   4 -29 950.199 312.692   5
  -4   1 -29 578.440 260.190   5
   1   4 -29 1006.34 607.887   2
   1   4 -31 656.955 270.746   5
   4  -1 -31 269.065 242.166   5
  -1  -4 -31 30.4391 302.443   5
  -4   1 -31 1129.92 324.184   5
   1   4 -31 454.258 467.746   2
   4  -1 -33 755.628 268.327   5
  -4   1 -33 522.942 337.602   5
   1   4 -33 317.587 264.031   5
  -1  -4 -33-21.9530 300.938   5
   1   4 -33 749.825 641.486   2
  -4   1 -35 1411.18 431.426   5
   1   4 -35 1306.93 342.382   5
  -1  -4 -35 1661.84 422.688   5
   4  -1 -35 1764.17 398.284   5
   4  -1 -37 1580.37 394.168   5
  -4   1 -37 1900.74 544.775   5
  -1  -4 -37 1269.51 427.474   5
   1   4 -37 1304.42 412.466   5
  -1  -4 -39 611.006 363.851   5
   1   4 -39 467.971 374.905   5
  -4   1 -39 100.696 407.119   5
   4  -1 -39 697.563 351.472   5
   4  -1 -41 1442.16 427.339   5
  -1  -4 -41 1398.67 453.177   5
  -4   1 -41 1670.99 574.072   5
   1   4 -41 1277.31 497.606   5
   1   4 -43 1387.64 514.680   5
  -4   1 -43 381.945 450.913   5
   4  -1 -43 214.122 388.079   5
  -1  -4 -43 225.164 475.550   5
  -1  -4 -45 935.193 556.171   5
   4  -1 -45 86.9941 375.882   5
  -4   1 -45 1411.86 602.335   5
   1   4 -45 479.567 391.682   5
   1   4 -47 3819.71 653.621   5
  -1  -4 -47 3866.62 747.477   5
   4  -1 -47 4905.72 768.426   5
  -4   1 -47 3885.12 729.403   5
   4  -1 -49 1523.30 491.414   5
  -1  -4 -49 1092.15 465.655   5
   1   4 -49 754.734 493.749   5
  -4   1 -49 637.661 498.583   5
  -1  -4 -51 3611.65 716.620   5
   1   4 -51 3374.04 722.372   5
   4  -1 -51 3678.23 699.734   5
  -4   1 -51 3701.05 810.912   5
   1   4 -53 1069.12 550.351   5
  -1  -4 -53-518.628 525.007   5
   4  -1 -53 462.791 448.000   5
  -4   1 -53 638.261 492.649   5
   4  -1 -55 1232.56 534.517   5
  -4   1 -55 763.400 477.555   5
   1   4 -55 913.895 593.088   5
   4  -1 -57 603.215 478.714   5
  -4   1 -57-923.525 484.012   5
   1   4 -57-662.917 518.734   5
  -4   1 -59-967.046 498.766   5
   4  -1 -59-450.843 396.051   5
   1   4 -59-560.436 442.654   5
   1   4 -61-221.651 388.912   5
  -4   0   0 51176.2 1476.48   1
  -4   0  -2 458.384 151.564   1
  -4   0  -4 2519.60 321.738   1
   0   4   6 38271.4 952.158   1
  -4   0  -8 356.066 191.663   2
   0   4   8 502.829 142.565   1
  -4   0 -10 95675.9 2912.95   2
   0   4  10 99269.5 1788.72   1
  -4   0 -12 195.466 331.643   2
   0   4  12 402.503 211.511   1
   0   4 -12 327.895 322.700   2
  -4   0 -14 11370.9 1139.56   2
   0   4 -14 12347.9 1106.42   2
  -4   0 -16 3108.05 674.851   2
   0   4 -16 3246.07 664.389   2
  -4   0 -18 4615.93 828.644   2
   0   4 -18 4854.44 820.580   2
  -4   0 -20 843.024 441.688   2
   0   4 -20 333.070 315.084   2
  -4   0 -22 17654.6 1627.66   2
   4   0 -22 17668.8 1239.36   2
   0   4 -22 17322.5 1624.14   2
  -4   0 -24 1648.48 606.220   2
   4   0 -24 1132.15 404.012   2
   0   4 -24 1152.07 536.734   2
  -4   0 -26 22836.2 1919.21   2
   4   0 -26 23906.7 1603.39   2
   0   4 -26 23161.8 2033.91   2
   0   4 -28 15263.5 1719.21   2
   0   4 -28 12869.6 820.413   5
  -4   0 -30 1251.76 427.244   5
   0   4 -30 1456.72 331.123   5
   4   0 -30 1345.03 329.579   5
   0   4 -30 1269.36 502.410   2
   0   4 -32 14715.0 1864.20   2
   0   4 -32 15009.5 909.473   5
   0  -4 -32 15535.8 987.779   5
   4   0 -32 14657.7 854.350   5
  -4   0 -32 14004.0 1056.64   5
  -4   0 -34 459.312 376.858   5
   0  -4 -34 401.510 341.626   5
   4   0 -34 586.458 260.914   5
   0   4 -34 578.419 317.347   5
  -4   0 -36 2055.81 495.964   5
   0   4 -36 1481.64 427.187   5
   0  -4 -36 1295.22 406.373   5
   4   0 -36 1895.55 402.910   5
  -4   0 -38-301.724 434.446   5
   4   0 -38 18.4446 331.883   5
   0  -4 -38-482.104 426.167   5
   0   4 -38-16.2977 337.766   5
   4   0 -40 1675.90 417.719   5
   0   4 -40 1128.69 395.273   5
  -4   0 -40 946.300 494.418   5
   0  -4 -40 1975.66 498.604   5
   0   4 -42 208.420 407.537   5
  -4   0 -42-284.143 413.282   5
   4   0 -42 519.023 429.411   5
   0  -4 -42-287.603 424.845   5
   0  -4 -44-84.9375 405.473   5
   4   0 -44-146.040 374.725   5
   0   4 -44-39.6988 420.718   5
  -4   0 -44 18.6991 455.873   5
   4   0 -46 584.678 430.148   5
   0  -4 -46 232.468 398.035   5
  -4   0 -46 361.843 484.858   5
   0   4 -46 129.315 406.074   5
  -4   0 -48 116.974 510.887   5
   0   4 -48 47.2968 479.631   5
   0  -4 -48-483.816 499.985   5
   4   0 -48-208.492 460.255   5
  -4   0 -50-302.913 491.877   5
   0  -4 -50-438.856 456.980   5
   0   4 -50-747.193 506.990   5
   4   0 -50 315.684 467.447   5
   0   4 -52 1177.26 569.815   5
  -4   0 -52 104.771 476.321   5
   4   0 -52 328.059 427.621   5
   0  -4 -52 265.839 457.365   5
  -4   0 -54-583.638 568.471   5
   0   4 -54 701.839 510.599   5
   4   0 -54 130.183 441.849   5
   0  -4 -54 231.462 428.602   5
   0   4 -56 844.461 487.669   5
  -4   0 -56-134.559 464.736   5
   4   0 -56 509.335 436.674   5
   0   4 -58 343.531 428.783   5
  -4   0 -58-285.592 463.983   5
   4   0 -58 133.761 385.905   5
   0   4 -60 514.114 417.228   5
   4   0 -60 386.021 432.274   5
   0   4 -62 145.971 365.534   5
  -1   4  -1 28042.5 1120.13   2
  -1   4   1 27652.8 1005.07   2
  -4  -1  -1 29436.3 1039.33   1
  -1   4   3 68497.6 1372.35   2
  -4  -1  -3 71134.2 1516.05   1
  -1   4   5 5459.38 434.139   1
  -4  -1  -5 5181.06 397.285   1
  -1   4   5 5182.87 316.180   2
  -1   4   7 57588.5 1468.43   1
  -1   4   9 1008.36 260.147   1
  -1   4  11 1527.86 364.074   1
  -1   4 -11 1763.13 483.921   2
  -1   4  13 41991.9 1534.97   1
  -1   4 -13 46501.0 2171.84   2
  -1   4 -15 156.318 286.229   2
  -1   4 -17 1327.83 558.310   2
  -1   4 -19 1838.71 565.840   2
  -1   4 -21 772.154 470.484   2
  -1   4 -23 14107.1 1510.67   2
   4   1 -23 14360.3 1213.54   2
  -1   4 -25 30985.0 2332.24   2
   4   1 -25 29973.7 1868.92   2
  -1   4 -27 39218.7 2729.18   2
   4   1 -27 38474.4 2177.49   2
  -1   4 -29 22594.3 2151.05   2
  -1   4 -29 24579.1 1127.68   5
  -4  -1 -29 24363.6 1286.77   5
   4   1 -31 4441.27 492.011   5
  -4  -1 -31 4431.59 629.671   5
   1  -4 -31 4224.86 517.183   5
  -1   4 -31 4073.30 531.135   5
  -1   4 -31 5518.33 1153.62   2
  -1   4 -33 405.587 310.675   5
   4   1 -33 218.933 233.773   5
  -4  -1 -33 583.267 338.352   5
   1  -4 -33 265.051 246.593   5
  -1   4 -33 925.396 550.938   2
  -1   4 -35 4389.83 609.856   5
   4   1 -35 3548.79 503.981   5
  -4  -1 -35 4438.61 699.815   5
   1  -4 -35 3752.86 538.006   5
  -1   4 -37 2382.24 544.116   5
   4   1 -37 2092.55 434.914   5
   1  -4 -37 1680.71 421.641   5
  -4  -1 -37 2028.38 487.811   5
   4   1 -39 2662.29 504.955   5
   1  -4 -39 2386.42 534.289   5
  -1   4 -39 2192.78 536.722   5
  -4  -1 -39 2333.64 563.110   5
   4   1 -41 1686.75 451.344   5
   1  -4 -41 1926.90 520.263   5
  -4  -1 -41 1089.92 472.824   5
  -1   4 -41 1824.40 533.569   5
  -1   4 -43-791.445 478.294   5
   4   1 -43-181.204 382.702   5
  -4  -1 -43 224.189 454.878   5
   1  -4 -43-17.4121 375.858   5
  -1   4 -45 3025.81 687.594   5
   4   1 -45 3239.58 610.782   5
  -4  -1 -45 2178.24 659.344   5
   1  -4 -45 2897.49 642.788   5
   1  -4 -47 38.8794 433.152   5
   4   1 -47 247.118 396.224   5
  -1   4 -47 412.223 451.131   5
  -4  -1 -47 458.028 470.787   5
  -1   4 -49 2159.32 628.343   5
   1  -4 -49 2657.47 635.274   5
  -4  -1 -49 2333.36 636.087   5
   4   1 -49 1787.42 544.088   5
  -4  -1 -51 74.1296 469.379   5
  -1   4 -51 83.3008 475.329   5
   4   1 -51 140.267 439.788   5
   1  -4 -51-78.4548 431.227   5
  -1   4 -53 4182.87 838.113   5
   1  -4 -53 3518.75 663.622   5
  -4  -1 -53 3176.09 723.243   5
   4   1 -53 3821.87 721.713   5
   1  -4 -55 786.458 509.472   5
  -4  -1 -55-184.411 484.309   5
   4   1 -55-395.090 442.830   5
  -1   4 -55-4.61464 442.664   5
  -1   4 -57 1019.89 489.348   5
   4   1 -57 674.783 492.355   5
  -4  -1 -57-174.890 442.346   5
   4   1 -59-628.663 460.566   5
  -1   4 -59 476.792 448.583   5
   4   1 -61 1058.17 458.082   5
  -1   4 -61 902.947 445.710   5
  -2   4   0 945.548 230.869   2
  -2   4   2 3015.48 357.815   2
  -2   4  -2 2973.45 425.923   2
  -2   4   4 11107.3 573.338   2
  -2   4   4 11156.1 688.201   1
  -4  -2  -4 11128.4 544.928   1
  -4  -2  -6 23504.3 757.496   1
  -2   4   6 21574.3 1010.46   1
  -2   4   8 13713.6 829.581   1
  -2   4  10 17816.2 1041.96   1
  -2   4  12 3368.34 475.838   1
  -2   4 -12 3483.71 626.240   2
  -2   4  14 216.625 256.647   1
  -2   4 -14 614.495 413.848   2
  -2   4 -16 10661.5 1214.01   2
  -2   4 -18 1716.41 609.800   2
  -2   4 -20 10381.9 1308.77   2
  -2   4 -22 435.737 376.507   2
  -2   4 -24 1088.28 599.322   2
   4   2 -24 1666.05 551.404   2
  -2   4 -26 12428.7 1584.56   2
   4   2 -26 12100.9 1284.23   2
  -2   4 -28 2361.39 386.427   5
  -2   4 -28 2485.95 747.685   2
   4   2 -28 1920.67 519.708   2
  -2   4 -30 23924.6 2275.06   2
  -4  -2 -30 23188.4 1257.22   5
  -2   4 -30 21239.7 1127.77   5
  -2   4 -32 2391.04 422.653   5
   4   2 -32 2535.85 404.976   5
   2  -4 -32 2062.70 409.588   5
  -4  -2 -32 1676.12 429.805   5
  -2   4 -32 1566.18 715.592   2
  -2   4 -34 4143.18 1004.07   2
  -2   4 -34 4143.73 589.052   5
   4   2 -34 4987.25 569.258   5
   2  -4 -34 4292.74 544.374   5
  -4  -2 -34 4318.83 663.263   5
   4   2 -36 666.643 324.327   5
  -2   4 -36-100.402 366.502   5
   2  -4 -36-96.6912 341.722   5
  -4  -2 -36-16.4454 365.728   5
   2  -4 -38 1106.47 348.735   5
   4   2 -38 1375.27 349.703   5
  -4  -2 -38 1871.69 585.479   5
  -2   4 -38 1214.03 447.286   5
  -2   4 -40 435.579 386.741   5
  -4  -2 -40-540.778 485.717   5
   4   2 -40 297.330 345.107   5
   2  -4 -40-313.989 366.506   5
  -4  -2 -42 1452.42 531.128   5
   4   2 -42 1378.04 432.354   5
  -2   4 -42 1644.03 521.402   5
   2  -4 -42 1846.52 512.656   5
  -4  -2 -44-1077.61 614.397   5
   2  -4 -44-435.224 454.762   5
  -2   4 -44 277.219 464.840   5
   2  -4 -46 233.663 435.153   5
  -4  -2 -46-409.952 474.555   5
   4   2 -46-592.938 476.547   5
  -2   4 -46-348.389 486.166   5
   4   2 -48 133.088 402.336   5
  -4  -2 -48-17.4699 495.821   5
  -2   4 -48 456.172 521.607   5
   2  -4 -48-538.914 486.484   5
  -2   4 -50-627.474 578.891   5
  -4  -2 -50 861.837 616.365   5
   4   2 -50-371.778 422.943   5
   2  -4 -50 11.2022 408.411   5
  -4  -2 -52-168.695 484.035   5
  -2   4 -52-268.822 572.759   5
   2  -4 -52-418.452 470.295   5
   4   2 -52 535.925 510.291   5
   2  -4 -54 657.363 442.557   5
  -4  -2 -54 600.032 514.736   5
  -2   4 -54 180.075 477.847   5
   4   2 -54 239.468 465.827   5
  -4  -2 -56 1383.62 603.014   5
   4   2 -56 1507.98 530.889   5
  -2   4 -56 2350.60 651.242   5
   4   2 -58-146.922 475.827   5
  -2   4 -58 448.856 512.504   5
   4   2 -60 484.976 436.748   5
  -2   4 -60 502.797 449.403   5
   4   2 -62 421.320 388.020   5
  -2   4 -62 379.720 347.256   5
  -3   4  -1 1055.88 296.665   2
  -3   4   1 910.040 232.940   1
  -3   4   1 914.756 220.387   2
  -3   4   3 4429.61 441.231   2
  -3   4   3 4044.88 473.443   1
  -3   4   5 5323.56 544.541   1
  -4  -3  -5 5089.59 342.407   1
  -3   4   7 2331.64 415.552   1
  -3   4   9 209961. 3674.60   1
  -3   4  11 19903.1 1205.49   1
  -3   4  13 6916.21 769.588   1
  -3   4 -13 6801.77 972.799   2
  -3   4 -15 1346.94 539.031   2
  -3   4  15 878.220 267.619   1
  -3   4 -17 9555.15 1175.67   2
  -3   4 -19 26224.1 2067.71   2
  -3   4 -21 5151.14 989.547   2
  -3   4 -23 23540.4 2100.71   2
   4   3 -23 20959.1 1609.06   2
  -3   4 -25 29544.2 2445.34   2
   4   3 -25 28668.9 1972.25   2
  -3   4 -27 47124.9 3131.18   2
   4   3 -27 45672.9 2592.31   2
  -3   4 -29 2280.55 363.600   5
  -4  -3 -29 3056.39 494.532   5
  -3   4  29 2661.90 763.536   1
   4   3 -29 2452.56 652.880   2
  -3   4 -29 2997.71 904.256   2
   3  -4 -31 5236.90 536.968   5
  -3   4 -31 4633.91 582.468   5
  -4  -3 -31 4654.86 667.087   5
   4   3 -31 4298.53 924.881   2
  -3   4 -31 3855.13 1030.07   2
  -3   4 -33 9273.36 1500.28   2
  -4  -3 -33 8918.10 886.649   5
   4   3 -33 8915.68 723.956   5
   3  -4 -33 10131.8 754.124   5
  -3   4 -33 8889.19 784.093   5
   4   3 -35 18802.9 1044.04   5
  -3   4 -35 18875.8 1207.10   5
  -4  -3 -35 20021.9 1310.33   5
   3  -4 -35 19594.7 1090.46   5
  -4  -3 -37 10926.2 1008.14   5
   3  -4 -37 11837.5 895.713   5
   4   3 -37 11526.4 891.775   5
  -3   4 -37 10589.4 938.525   5
  -4  -3 -39 1723.83 557.699   5
  -3   4 -39 2657.31 579.444   5
   4   3 -39 2473.14 494.088   5
   3  -4 -39 2011.27 457.729   5
   4   3 -41 2581.04 520.283   5
  -3   4 -41 2095.84 557.848   5
  -4  -3 -41 3067.60 636.165   5
   3  -4 -41 2392.25 540.501   5
   4   3 -43 739.029 463.143   5
   3  -4 -43 1117.44 438.991   5
  -4  -3 -43 48.2920 467.603   5
  -3   4 -43 1398.14 536.393   5
   4   3 -45-1019.43 470.519   5
   3  -4 -45-1559.84 563.753   5
  -3   4 -45-81.4005 475.219   5
  -4  -3 -45 254.168 477.561   5
   4   3 -47 212.778 411.480   5
  -3   4 -47 736.840 484.026   5
  -4  -3 -47-39.2890 479.776   5
   3  -4 -47 881.489 521.663   5
   3  -4 -49-274.234 423.970   5
   4   3 -49 156.865 432.112   5
  -4  -3 -49-498.926 462.788   5
  -3   4 -49-1297.68 595.261   5
   4   3 -51 558.053 491.961   5
  -3   4 -51 1001.75 558.746   5
   3  -4 -51 1369.72 514.867   5
  -4  -3 -51 642.556 512.776   5
   3  -4 -53 495.826 443.133   5
   4   3 -53 371.711 428.017   5
  -3   4 -53 77.7408 498.585   5
  -3   4 -55 2062.65 644.663   5
   4   3 -55 1186.05 490.071   5
  -3   4 -57 158.496 439.436   5
   4   3 -57-345.177 453.096   5
   4   3 -59 65.7120 396.113   5
  -3   4 -59 751.709 466.726   5
   4   3 -61 1005.42 448.052   5
  -4   4   0 4484.23 559.436   2
  -4   4   0 4113.66 518.372   1
  -4   4   2 96104.1 2358.76   2
  -4   4  -2 95387.6 2742.37   2
  -4   4   2 93023.4 2401.39   1
  -4   4   4 40492.5 1628.70   1
  -4   4   6 20533.9 1177.01   1
  -4  -4  -6 19667.8 591.274   1
  -4   4   8 87015.9 2518.49   1
  -4   4  10 1950.93 488.504   1
  -4   4 -12 12791.6 1321.57   2
  -4   4  12 13944.8 1126.65   1
  -4   4 -14 19234.8 1654.02   2
  -4   4  14 19080.0 1322.64   1
  -4   4 -16 15529.7 1531.14   2
  -4   4  16 15555.8 1265.48   1
  -4   4 -18 19780.7 1815.54   2
  -4   4 -20 12414.8 1577.34   2
  -4   4 -22 3610.53 934.316   2
  -4   4 -24 2164.46 798.809   2
   4   4 -24 2079.52 684.170   2
  -4   4 -26 1231.15 758.294   2
   4   4 -26 1349.60 585.083   2
  -4   4 -28 8566.26 729.576   5
  -4   4 -28 8278.99 1422.17   2
  -4   4  28 9067.32 1205.51   1
   4   4 -28 9427.65 1306.28   2
  -4   4 -30 40.3758 576.758   2
  -4  -4 -30 194.515 313.564   5
  -4   4 -30-45.5628 280.002   5
  -4   4  30 573.273 469.836   1
   4   4 -30 467.037 526.949   2
  -4   4 -32 3050.39 986.700   2
  -4  -4 -32 3422.79 588.354   5
  -4   4 -32 3576.21 576.633   5
   4  -4 -32 3660.29 480.465   5
   4   4 -32 3565.63 924.986   2
  -4   4 -34 12400.5 1848.99   2
  -4  -4 -34 10639.1 991.299   5
  -4   4 -34 11173.6 918.421   5
   4  -4 -34 11762.7 825.193   5
   4   4 -34 11175.5 816.434   5
   4   4 -36 15601.5 1019.70   5
  -4   4 -36 14209.4 1117.74   5
  -4  -4 -36 14835.6 1224.26   5
   4  -4 -36 14886.1 972.660   5
  -4  -4 -38 167.985 465.420   5
   4   4 -38-8.13739 317.280   5
  -4   4 -38 156.871 373.897   5
   4  -4 -38 90.5321 297.636   5
  -4  -4 -40 156.208 423.106   5
   4  -4 -40 77.7980 332.572   5
  -4   4 -40 228.584 364.990   5
   4   4 -40 308.940 360.838   5
   4   4 -42 830.728 413.030   5
  -4   4 -42 659.381 465.898   5
  -4  -4 -42 346.088 480.769   5
   4  -4 -42 274.511 354.556   5
  -4  -4 -44 310.042 430.797   5
   4  -4 -44-378.585 385.394   5
   4   4 -44 134.424 358.525   5
  -4   4 -44-586.832 561.613   5
  -4  -4 -46 3986.14 794.958   5
   4   4 -46 4659.82 741.322   5
  -4   4 -46 3888.40 797.782   5
   4  -4 -46 3555.70 625.858   5
  -4  -4 -48 2400.91 700.291   5
   4   4 -48 3572.20 677.299   5
  -4   4 -48 3550.78 786.478   5
   4  -4 -48 3491.84 689.118   5
   4   4 -50 1854.49 570.137   5
  -4  -4 -50 1648.27 672.780   5
  -4   4 -50 2438.66 694.482   5
   4  -4 -50 3041.43 653.994   5
  -4   4 -52-640.722 507.215   5
   4   4 -52-227.517 463.116   5
   4   4 -54 448.801 452.412   5
  -4   4 -54 1205.80 638.485   5
  -4   4 -56-287.291 447.783   5
   4   4 -56-148.609 431.360   5
  -4   4 -58-628.274 437.572   5
   4   4 -58-258.806 415.310   5
   4   4 -60 843.885 422.569   5
  -5   4   1 1523.57 358.093   2
  -5   4  -1 1931.39 485.862   2
  -5   4  -1 1357.11 358.422   1
  -5   4   1 1456.84 381.689   1
  -5   4   3 3910.88 561.955   1
  -5   4   5 7247.59 834.145   1
  -5   4   7 2156.22 542.712   1
  -5   4   9 701.980 330.051   1
  -5   4  11 23828.0 1504.86   1
  -5   4 -13 8965.89 1187.15   2
  -5   4  13 8951.50 967.344   1
  -5   4  15 365.954 308.598   1
  -5   4 -15 393.315 422.358   2
  -5   4 -17 22729.7 1994.06   2
  -5   4  17 21803.7 1609.92   1
   5  -4 -19 207.097 124.707   2
  -5   4  19 340.207 297.634   1
  -5   4 -19 635.981 484.150   2
  -5   4  21 1007.50 458.994   1
  -5   4 -21 1339.07 607.583   2
  -5   4 -23 1379.14 710.604   2
  -5   4  23 2434.10 699.751   1
  -5   4 -25 15994.7 1916.28   2
  -5   4  25 15344.6 1595.85   1
   4   5 -25 16312.1 1635.71   2
  -5   4 -27 1169.29 731.548   2
  -5   4 -27 1930.50 386.315   5
  -5   4  27 1294.99 585.913   1
   4   5 -27 2229.83 765.884   2
  -5   4 -29 4104.52 1164.38   2
  -5   4 -29 4345.59 587.608   5
  -4  -5 -29 4567.70 594.441   5
  -5   4  29 4355.64 912.441   1
   4   5 -29 4605.99 998.959   2
  -5   4 -31 383.570 555.741   2
  -5   4 -31 559.650 292.724   5
   5  -4 -31 420.990 210.923   5
  -4  -5 -31 912.063 376.157   5
   4   5 -31 1504.61 752.211   2
  -5   4  31 52.0564 420.017   1
  -5   4 -33-386.329 762.821   2
  -5   4 -33 188.008 308.991   5
  -4  -5 -33-25.0155 302.254   5
   5  -4 -33-60.6450 228.959   5
   4   5 -33 603.622 622.021   2
  -5   4 -35 1464.84 907.307   2
   4   5 -35 968.760 364.184   5
  -5   4 -35 305.733 366.869   5
  -4  -5 -35 252.641 315.920   5
   5  -4 -35 783.476 310.571   5
   4   5 -37 3134.45 517.319   5
   5  -4 -37 2130.66 377.402   5
  -4  -5 -37 2815.14 605.771   5
  -5   4 -37 3050.94 609.107   5
   4   5 -39 3210.51 544.081   5
  -5   4 -39 3094.28 638.995   5
  -4  -5 -39 2829.11 658.847   5
   5  -4 -39 3533.40 541.555   5
  -4  -5 -41 4568.97 783.959   5
  -5   4 -41 4802.16 800.309   5
   4   5 -41 4244.73 630.044   5
   5  -4 -41 4545.26 630.939   5
   4   5 -43-233.444 395.476   5
   5  -4 -43 319.776 378.074   5
  -4  -5 -43-102.522 456.860   5
  -5   4 -43-21.8404 453.351   5
   5  -4 -45-498.602 442.622   5
   4   5 -45-652.375 474.605   5
  -5   4 -45 63.9517 473.330   5
  -4  -5 -45-462.306 488.531   5
   5  -4 -47-581.264 413.005   5
  -5   4 -47-580.129 578.977   5
  -4  -5 -47-678.129 552.831   5
   4   5 -47 146.912 419.979   5
  -4  -5 -49 203.560 483.613   5
  -5   4 -49 1255.53 637.755   5
   5  -4 -49 1101.09 442.683   5
   4   5 -49 1903.32 586.994   5
   4   5 -51 771.163 525.571   5
  -5   4 -51-520.999 602.405   5
   4   5 -53 648.286 453.351   5
  -5   4 -53-373.811 538.747   5
   4   5 -55 432.649 499.660   5
  -5   4 -55 547.502 564.681   5
  -5   4 -57-69.9597 421.704   5
   4   5 -57 228.607 427.811   5
   4   5 -59 923.651 463.835   5
   4   5 -61-473.158 432.370   5
  -5   3   0 2430.15 422.040   1
  -5   3  -2 34941.3 1654.32   2
  -5   3  -2 34252.0 1481.08   1
  -5   3   2 34085.9 1528.45   1
  -5   3   4 3025.70 472.139   1
  -5   3   6 35545.9 1633.20   1
  -5   3   8 9639.42 918.657   1
  -5   3  10 75989.4 2579.19   1
  -5   3 -12 2355.39 667.638   2
  -5   3 -14 50491.1 2745.83   2
  -5   3 -16 19709.4 1775.13   2
  -5   3 -18 867.293 452.097   2
  -5   3 -20 8191.63 1272.35   2
   5  -3 -20 8457.03 634.328   2
  -5   3 -22 23557.6 2113.24   2
   3   5 -22 23411.3 1801.25   2
  -5   3 -24 271.166 481.714   2
   3   5 -24 367.248 415.462   2
  -5   3 -26 29145.6 2572.57   2
   3   5 -26 27098.0 2152.85   2
  -5   3 -28-147.105 525.819   2
  -5   3 -28 173.338 253.226   5
   3   5 -28 375.838 449.328   2
  -5   3 -30 821.302 823.138   2
  -5   3 -30 309.840 324.061   5
  -3  -5 -30-404.629 321.546   5
   3   5 -30 245.968 502.919   2
  -5   3 -32 8349.50 1486.19   2
  -5   3 -32 8641.12 851.613   5
  -3  -5 -32 8880.36 846.277   5
   5  -3 -32 8651.15 654.618   5
   3   5 -32 9420.67 1468.40   2
  -3  -5 -34 4727.22 659.173   5
  -5   3 -34 5554.31 727.040   5
   5  -3 -34 4866.81 560.647   5
   3   5 -34 6032.29 627.532   5
   5  -3 -36 4430.59 589.117   5
   3   5 -36 5095.59 609.188   5
  -3  -5 -36 3556.88 663.538   5
  -5   3 -36 4403.09 682.297   5
  -3  -5 -38 9418.95 976.189   5
   5  -3 -38 8470.54 759.664   5
   3   5 -38 8870.88 818.209   5
  -5   3 -38 8390.93 959.328   5
   5  -3 -40 533.813 352.281   5
  -3  -5 -40 484.988 380.097   5
   3   5 -40 265.535 390.283   5
  -5   3 -40 690.237 443.516   5
   5  -3 -42-183.895 321.923   5
   3   5 -42 213.361 387.715   5
  -3  -5 -42 261.862 441.154   5
  -5   3 -42 85.3191 447.005   5
   3   5 -44 77.0045 416.850   5
  -3  -5 -44-658.495 523.208   5
   5  -3 -44-429.949 389.817   5
  -5   3 -44-483.243 582.614   5
   5  -3 -46 249.095 376.230   5
  -3  -5 -46-228.529 491.969   5
   3   5 -46-62.6634 433.925   5
  -5   3 -46-118.006 498.746   5
  -5   3 -48-296.949 574.207   5
  -3  -5 -48 310.055 448.265   5
   3   5 -48 698.406 471.017   5
   5  -3 -48 412.878 418.372   5
  -3  -5 -50 180.897 471.586   5
   3   5 -50 537.959 482.021   5
  -5   3 -50 880.338 620.458   5
   5  -3 -50 1221.67 483.568   5
  -5   3 -52-134.784 528.520   5
   5  -3 -52-249.565 518.972   5
   3   5 -52 657.032 510.850   5
   3   5 -54-577.311 453.551   5
  -5   3 -54-308.399 494.424   5
  -5   3 -56 513.388 521.752   5
   3   5 -56 703.799 516.588   5
   3   5 -58 485.865 454.269   5
   3   5 -60 5.47993 363.863   5
  -5   2  -1 31242.1 1355.91   1
  -5   2   1 31752.2 1407.20   1
  -5   2  -3 1457.41 337.972   1
  -5   2   3 1694.74 359.002   1
  -5   2   5 29785.1 1439.78   1
  -5   2   7 16196.5 1105.27   1
  -5   2 -11 21234.2 1628.76   2
  -5   2 -13 7082.62 1033.91   2
  -5   2 -15 18749.3 1644.34   2
  -5   2 -17 4030.45 844.266   2
   2   5  17 3215.55 291.010   1
  -5   2 -19 6278.30 1054.71   2
   2   5 -19 5467.51 833.333   2
   2   5  19 5064.54 403.890   1
  -5   2 -21 16874.4 1765.32   2
   2   5 -21 16426.7 1511.99   2
   2   5  21 13925.3 730.584   1
  -5   2 -23 3830.62 962.709   2
   2   5 -23 2819.40 776.505   2
   5  -2 -23 3048.48 506.150   2
  -5   2 -25 3053.19 857.785   2
   2   5 -25 2263.90 565.612   2
  -5   2 -27 13740.2 1801.70   2
   2   5 -27 13445.8 1590.56   2
  -5   2 -29 8208.23 1355.00   2
  -5   2 -29 6739.97 691.219   5
   2   5 -29 8476.23 1272.55   2
  -5   2 -31 1087.76 758.901   2
  -5   2 -31 732.621 324.409   5
   2   5 -31 990.797 317.706   5
   5  -2 -31 1489.02 341.364   5
  -2  -5 -31 947.644 303.982   5
   2   5 -31 1092.45 685.496   2
   5  -2 -33 509.435 246.637   5
  -2  -5 -33 467.816 305.501   5
  -5   2 -33 211.301 297.738   5
   2   5 -33 895.491 332.334   5
   2   5 -33 1008.32 807.796   2
   2   5 -35 7912.75 739.223   5
  -5   2 -35 8051.66 840.633   5
  -2  -5 -35 8037.30 841.980   5
   5  -2 -35 7499.96 695.146   5
  -5   2 -37 397.640 369.220   5
  -2  -5 -37 115.172 378.885   5
   5  -2 -37 244.734 302.978   5
   2   5 -37 1248.30 425.587   5
  -2  -5 -39 4817.55 722.862   5
   5  -2 -39 5367.86 673.758   5
  -5   2 -39 5248.86 783.464   5
   2   5 -39 6069.77 721.418   5
  -2  -5 -41-525.525 493.498   5
   5  -2 -41 77.9702 321.558   5
   2   5 -41-3.53343 390.966   5
  -5   2 -41-170.123 406.820   5
   2   5 -43 3585.38 690.087   5
  -2  -5 -43 2954.67 639.756   5
   5  -2 -43 2461.45 542.427   5
  -5   2 -43 3277.83 705.643   5
   2   5 -45-45.3456 427.295   5
   5  -2 -45 284.031 404.721   5
  -2  -5 -45-423.174 507.118   5
  -5   2 -45 143.248 488.357   5
  -2  -5 -47-494.898 509.855   5
   5  -2 -47 234.501 378.288   5
   2   5 -47 34.7143 434.474   5
  -5   2 -47-152.821 482.715   5
   5  -2 -49 89.0811 404.542   5
   2   5 -49 383.757 466.054   5
  -2  -5 -49-505.114 515.532   5
  -5   2 -49 703.662 564.190   5
   2   5 -51-138.682 489.878   5
  -2  -5 -51-566.597 540.983   5
   5  -2 -51 241.110 422.190   5
  -5   2 -51-1212.52 668.036   5
   2   5 -53 350.004 492.396   5
  -5   2 -53 830.104 609.851   5
   5  -2 -53 604.977 452.863   5
   2   5 -55 205.523 430.506   5
  -5   2 -55-254.281 450.415   5
   5  -2 -55 618.110 451.916   5
   2   5 -57 116.419 408.685   5
   2   5 -59 549.239 478.477   5
   2   5 -61 484.561 410.375   5
  -5   1   0 37537.4 1445.77   1
  -5   1  -2 19577.1 1035.38   1
  -5   1   2 20331.3 1111.75   1
  -5   1  -4 56341.9 1700.75   1
  -5   1   4 56728.7 1885.52   1
  -5   1  -8 743164. 8503.60   2
  -5   1 -10 157819. 4162.25   2
  -5   1 -12 150115. 4263.91   2
   1   5  12 164852. 1916.26   1
  -5   1 -14 685.901 406.318   2
   1   5  14 839.201 205.483   1
  -5   1 -16 37665.1 2308.80   2
   1   5 -16 39167.0 2104.87   2
   1   5  16 35254.6 1166.95   1
  -5   1 -18 20733.4 1787.00   2
   1   5 -18 21696.4 1655.86   2
   1   5  18 19628.7 943.514   1
  -5   1 -20 5368.39 1011.35   2
   1   5 -20 5659.01 906.239   2
   1   5  20 4865.24 517.492   1
  -5   1 -22 19735.6 1858.04   2
   1   5 -22 18143.7 1655.89   2
   1   5  22 16092.7 997.434   1
   5  -1 -22 16588.4 1139.60   2
  -5   1 -24 16521.3 1741.63   2
   5  -1 -24 17351.8 1225.09   2
   1   5 -24 16722.1 1611.59   2
  -5   1 -26 8385.94 1359.15   2
   1   5 -26 8140.42 1252.39   2
   1   5 -28 12230.1 747.368   5
  -5   1 -28 11564.7 842.719   5
   1   5 -28 11177.5 1468.33   2
   1   5 -30 1553.67 371.039   5
  -5   1 -30 1153.00 307.541   5
   1   5 -30 1730.06 709.695   2
   5  -1 -32 1352.81 325.299   5
  -5   1 -32 1504.39 402.077   5
   1   5 -32 976.800 287.293   5
  -1  -5 -32 674.299 313.000   5
   1   5 -32 954.200 690.663   2
   1   5 -34 22346.3 2294.81   2
  -5   1 -34 21459.4 1316.26   5
  -1  -5 -34 23370.3 1294.42   5
   1   5 -34 21462.6 1106.48   5
   5  -1 -34 19023.0 1023.08   5
   5  -1 -36 10945.3 832.415   5
  -5   1 -36 11284.5 1043.01   5
   1   5 -36 11008.4 879.998   5
  -1  -5 -36 11059.8 951.700   5
  -1  -5 -38 1789.07 508.032   5
   5  -1 -38 1438.48 405.964   5
   1   5 -38 1925.20 501.158   5
  -5   1 -38 1864.29 543.695   5
  -1  -5 -40 873.467 369.981   5
   1   5 -40 947.302 438.570   5
   5  -1 -40 1060.90 371.164   5
  -5   1 -40 478.658 426.371   5
   1   5 -42 11.3278 370.842   5
  -1  -5 -42 75.6269 380.353   5
   5  -1 -42-74.1363 390.222   5
  -5   1 -42-264.189 428.675   5
   5  -1 -44 2244.68 546.436   5
   1   5 -44 1454.43 545.998   5
  -5   1 -44 1915.23 668.589   5
  -1  -5 -44 1011.40 463.003   5
   1   5 -46 500.410 439.309   5
  -5   1 -46 1022.05 546.428   5
  -1  -5 -46 320.244 425.651   5
   5  -1 -46 576.421 407.477   5
  -5   1 -48 664.761 500.651   5
   5  -1 -48 1332.82 552.769   5
   1   5 -48 617.921 482.780   5
  -1  -5 -48 1198.35 464.415   5
  -5   1 -50-328.305 546.098   5
   1   5 -50-735.236 542.057   5
  -1  -5 -50-599.344 492.362   5
   5  -1 -50-427.762 447.705   5
   1   5 -52-19.5957 471.742   5
  -1  -5 -52-1167.79 602.442   5
  -5   1 -52-874.551 608.245   5
   5  -1 -52-516.922 450.332   5
   5  -1 -54 992.253 488.017   5
   1   5 -54 944.515 532.825   5
  -5   1 -54 1045.26 572.061   5
   5  -1 -56 89.5033 406.553   5
   1   5 -56 134.858 474.620   5
   5  -1 -58 400.634 413.935   5
  -5   1 -58 1123.92 502.206   5
   1   5 -58 196.228 431.783   5
   1   5 -60 1764.23 520.204   5
   1   5 -62 2857.49 535.199   5
  -5   0   1 19177.3 1025.68   1
  -5   0  -1 18873.4 983.285   1
  -5   0  -3 18642.5 938.608   1
  -5   0  -5 2103.50 314.066   1
   0   5   9 26665.5 949.407   1
   0   5  11 12324.7 673.490   1
  -5   0 -13 1398.40 557.007   2
   0   5  13 1829.20 341.391   1
   0   5 -13 2226.55 578.334   2
  -5   0 -15 822.169 486.287   2
   0   5  15 1203.16 301.695   1
   0   5 -15 1602.56 539.065   2
  -5   0 -17 1206.99 546.626   2
   0   5  17 1091.75 299.343   1
   0   5 -17 1572.14 573.202   2
  -5   0 -19 1395.56 536.211   2
   0   5  19 1500.82 327.120   1
   0   5 -19 1504.36 494.735   2
  -5   0 -21 12559.8 1398.30   2
   0   5 -21 14165.7 1486.52   2
   0   5  21 12606.4 963.324   1
   0   5  23 4231.15 601.560   1
   0   5 -23 5206.64 971.447   2
   5   0 -23 4587.37 693.808   2
   0   5  25 7890.42 839.410   1
   0   5 -25 7888.35 1191.44   2
   5   0 -25 8263.43 916.159   2
   0   5 -27 1058.72 555.218   2
  -5   0 -29 156.244 239.045   5
   0   5 -29 163.096 240.799   5
   0   5 -29 14.3222 508.787   2
   0   5 -31 2060.81 402.526   5
  -5   0 -31 2441.59 516.121   5
   0  -5 -31 1958.45 376.461   5
   0   5 -31 2599.04 943.310   2
  -5   0 -33-210.242 326.873   5
   0  -5 -33 117.426 276.446   5
   5   0 -33 242.495 221.079   5
   0   5 -33 259.821 266.556   5
   0   5 -33 292.033 593.205   2
   0  -5 -35 1407.67 367.235   5
  -5   0 -35 2018.14 498.125   5
   5   0 -35 1907.24 409.690   5
   0   5 -35 2703.19 512.843   5
   5   0 -37 314.184 281.560   5
   0  -5 -37 232.373 336.698   5
  -5   0 -37 43.6901 407.761   5
   0   5 -37 630.129 388.049   5
  -5   0 -39 2859.30 634.208   5
   5   0 -39 3423.17 548.971   5
   0  -5 -39 3214.54 596.216   5
   0   5 -39 3367.21 608.950   5
   5   0 -41-561.710 376.908   5
   0   5 -41-224.942 386.540   5
  -5   0 -41-821.039 529.085   5
   0  -5 -41-395.499 402.664   5
   5   0 -43 1739.08 498.321   5
   0   5 -43 1396.57 510.612   5
  -5   0 -43 1575.87 607.074   5
   0  -5 -43 1942.04 544.980   5
  -5   0 -45-214.325 538.170   5
   0   5 -45-152.667 478.276   5
   5   0 -45 70.5955 387.191   5
   0  -5 -45-703.583 427.495   5
  -5   0 -47 1811.88 609.509   5
   0   5 -47 1024.49 521.032   5
   5   0 -47 1202.43 507.535   5
   0  -5 -47 603.008 415.402   5
   0  -5 -49 706.129 474.293   5
   5   0 -49-1057.86 582.886   5
   0   5 -49-257.294 442.029   5
  -5   0 -49-58.4110 578.484   5
   0   5 -51 265.869 526.538   5
  -5   0 -51-287.977 560.461   5
   0  -5 -51-827.333 575.110   5
   5   0 -51-458.287 524.771   5
   5   0 -53 22.0577 454.462   5
   0   5 -53-45.6774 458.256   5
  -5   0 -53 232.539 480.070   5
   0  -5 -53 783.103 530.001   5
   0   5 -55 1209.75 582.548   5
   5   0 -55 244.157 432.767   5
   5   0 -57-1040.02 500.350   5
   0   5 -57-430.036 500.745   5
  -5   0 -57 622.140 437.695   5
   0   5 -59 82.0565 427.154   5
   5   0 -59-476.312 457.309   5
   0   5 -61-545.485 395.413   5
  -5  -1  -2 5987.34 533.201   1
  -5  -1  -4 5883.85 505.610   1
  -1   5   4 5443.30 425.698   2
  -5  -1  -6 27687.8 1055.96   1
  -1   5   6 26762.8 796.124   2
  -1   5   6 27524.2 1058.47   1
  -1   5   8 5920.07 510.859   1
  -1   5  10 51168.3 1540.42   1
  -1   5  12 35415.7 1351.54   1
  -1   5 -12 38260.8 1986.87   2
  -1   5  14 11575.5 838.240   1
  -1   5 -14 12241.8 1203.35   2
  -1   5 -16 38078.9 2210.23   2
  -1   5  16 36182.0 1537.08   1
  -1   5  18 20440.7 1225.87   1
  -1   5 -18 22199.9 1790.87   2
  -1   5 -20 12446.0 1393.56   2
  -1   5  20 10577.2 928.939   1
  -1   5 -22 1420.93 563.291   2
  -1   5  22 1046.34 353.161   1
   5   1 -24 12941.7 1204.40   2
  -1   5 -24 13160.6 1538.06   2
  -1   5  24 13117.0 1139.68   1
  -1   5  26 16697.4 1327.55   1
   5   1 -26 17392.3 1421.98   2
  -1   5 -26 17393.8 1868.10   2
  -5  -1 -28 1699.42 389.065   5
  -1   5 -28 1089.59 247.983   5
  -1   5 -28 503.357 509.114   2
   5   1 -28 1574.78 493.858   2
  -1   5 -30 3430.71 490.093   5
  -5  -1 -30 3525.92 562.753   5
  -1   5 -30 3779.03 1052.91   2
  -1   5 -32 12347.3 1741.30   2
  -1   5 -32 10741.5 857.226   5
   1  -5 -32 9774.12 782.371   5
  -5  -1 -32 10319.2 926.925   5
  -5  -1 -34 5856.54 761.563   5
   5   1 -34 6291.44 607.344   5
   1  -5 -34 6204.41 692.241   5
  -1   5 -34 6460.25 691.889   5
  -1   5 -34 8231.06 1509.89   2
   5   1 -36 10427.2 836.411   5
  -1   5 -36 10490.6 910.849   5
   1  -5 -36 10489.7 864.964   5
  -5  -1 -36 10300.0 1024.04   5
   5   1 -38 2645.77 485.856   5
   1  -5 -38 2823.03 564.025   5
  -1   5 -38 2278.97 502.871   5
  -5  -1 -38 2498.76 592.546   5
   5   1 -40 1001.44 395.193   5
  -5  -1 -40-25.9730 384.192   5
   1  -5 -40 806.122 416.499   5
  -1   5 -40 738.717 413.148   5
   1  -5 -42-52.2964 387.937   5
  -5  -1 -42-222.868 484.892   5
   5   1 -42 340.578 348.268   5
  -1   5 -42 256.492 430.542   5
  -1   5 -44-127.031 428.669   5
  -5  -1 -44-465.235 489.449   5
   5   1 -44 601.332 423.589   5
   1  -5 -44-500.495 442.281   5
  -1   5 -46 503.385 452.938   5
  -5  -1 -46 1395.25 582.651   5
   5   1 -46 823.292 450.502   5
   1  -5 -46 610.069 416.723   5
   5   1 -48 3118.27 638.096   5
   1  -5 -48 2223.75 647.601   5
  -1   5 -48 2861.91 699.542   5
  -5  -1 -48 3009.03 779.320   5
  -5  -1 -50 1335.47 584.721   5
   5   1 -50 1645.10 560.169   5
   1  -5 -50 2109.76 586.163   5
  -1   5 -50 2611.35 669.733   5
   5   1 -52 260.719 435.155   5
  -5  -1 -52 1044.86 581.990   5
  -1   5 -52-751.778 594.682   5
   1  -5 -52 66.3038 436.688   5
  -1   5 -54 312.290 438.902   5
   5   1 -54 124.583 466.449   5
   5   1 -56-76.3154 403.008   5
  -5  -1 -56-557.218 465.010   5
  -1   5 -56 354.452 493.892   5
  -1   5 -58 558.807 445.199   5
   5   1 -58 712.115 415.839   5
  -1   5 -60 1013.28 467.364   5
   5   1 -60 749.841 426.093   5
  -2   5  -1 30490.7 1364.82   2
  -2   5   1 30341.2 1275.47   2
  -2   5   3 14564.4 828.142   2
  -5  -2  -3 14051.6 775.515   1
  -2   5  -3 14509.7 1025.91   2
  -2   5   5 49950.4 1282.98   2
  -2   5   5 50572.8 1582.48   1
  -5  -2  -5 48647.6 1346.12   1
  -2   5   7 14567.8 553.407   2
  -2   5   7 13504.1 854.608   1
  -5  -2  -7 14572.7 718.183   1
  -2   5   9 76812.5 2087.93   1
  -2   5  11 5876.96 642.290   1
  -2   5  13 1096.96 341.397   1
  -2   5 -13 1369.91 483.221   2
  -2   5  15 8994.48 848.884   1
  -2   5 -15 9562.46 1204.41   2
  -2   5 -17 5876.43 963.746   2
  -2   5  17 5127.13 650.568   1
  -2   5  19 1122.49 354.879   1
  -2   5 -19 1174.01 422.540   2
  -2   5 -21 16678.4 1646.10   2
  -2   5  21 15550.8 1238.68   1
  -2   5  23 14807.8 1268.59   1
  -2   5 -23 16581.4 1781.74   2
  -2   5  25 3148.02 632.637   1
  -2   5 -25 3134.97 835.171   2
   5   2 -25 3736.47 759.309   2
  -2   5 -27 9420.00 1418.67   2
   5   2 -27 9613.48 1141.94   2
  -2   5  27 9346.31 1131.13   1
  -2   5 -29 5.13232 279.566   5
  -5  -2 -29-61.2602 291.844   5
   5   2 -29-274.857 484.451   2
  -2   5 -31 4512.83 552.198   5
  -5  -2 -31 5606.71 702.818   5
  -2   5 -31 4047.72 1021.86   2
  -2   5 -33 10957.7 1778.47   2
  -2   5 -33 8519.67 807.872   5
   2  -5 -33 9970.49 790.146   5
  -5  -2 -33 9377.89 935.780   5
  -2   5 -35 15117.0 2062.72   2
   2  -5 -35 16464.2 1059.83   5
  -5  -2 -35 15087.0 1206.00   5
   5   2 -35 14915.9 930.811   5
  -2   5 -35 15545.2 1058.25   5
   2  -5 -37 18807.5 1169.45   5
  -2   5 -37 18574.3 1203.18   5
   5   2 -37 18282.7 1062.54   5
  -5  -2 -37 19226.9 1384.83   5
   5   2 -39 3154.63 535.282   5
  -2   5 -39 2932.61 581.084   5
   2  -5 -39 2790.44 539.964   5
  -5  -2 -39 2432.60 568.973   5
  -5  -2 -41-95.2128 427.273   5
   2  -5 -41-626.885 399.828   5
  -2   5 -41-55.4930 387.742   5
   5   2 -41 187.237 336.783   5
  -2   5 -43 1742.38 593.868   5
   5   2 -43 1226.61 474.971   5
  -5  -2 -43 482.730 436.445   5
   2  -5 -43 1417.78 482.528   5
  -2   5 -45 3539.83 721.460   5
  -5  -2 -45 4073.35 822.616   5
   2  -5 -45 3743.47 665.163   5
   5   2 -45 4063.15 675.235   5
  -5  -2 -47 7869.14 1051.81   5
   5   2 -47 7396.78 874.200   5
   2  -5 -47 8006.97 919.835   5
  -2   5 -47 8398.04 997.288   5
  -5  -2 -49 3860.84 809.349   5
  -2   5 -49 3810.47 771.989   5
   2  -5 -49 2503.18 621.480   5
   5   2 -49 3352.95 643.294   5
   5   2 -51 1342.92 553.866   5
  -2   5 -51 1533.18 619.871   5
  -5  -2 -51 930.725 599.110   5
   2  -5 -51 536.203 440.939   5
  -2   5 -53 332.610 516.537   5
   5   2 -53-99.6638 418.457   5
  -5  -2 -55-733.836 538.442   5
  -2   5 -55 159.666 462.592   5
   5   2 -55-495.536 455.798   5
  -2   5 -57 294.340 474.757   5
   5   2 -57-302.131 464.879   5
  -2   5 -59 55.6223 424.442   5
   5   2 -59 430.568 397.266   5
  -2   5 -61-47.1801 384.593   5
   5   2 -61 1279.58 444.792   5
  -3   5   0 7939.52 746.517   2
  -3   5   2 9025.18 725.038   2
  -3   5  -2 8880.18 837.628   2
  -3   5   4 311.827 193.683   2
  -5  -3  -4 348.227 135.327   1
  -3   5   4 460.459 214.267   1
  -3   5   6 57878.4 1411.66   2
  -5  -3  -6 58464.6 1326.34   1
  -3   5   6 57702.0 1871.31   1
  -3   5   8 134094. 2981.65   1
  -3   5  10 306.179 251.418   1
  -3   5 -12 37921.0 2188.70   2
  -3   5  12 37541.6 1695.39   1
  -3   5 -14 25351.6 1886.11   2
  -3   5  14 24141.7 1430.20   1
  -3   5  16 5076.11 714.579   1
  -3   5 -16 5625.82 1048.74   2
  -3   5 -18 26894.0 2097.73   2
  -3   5  18 24923.0 1571.02   1
  -3   5  20 4957.53 752.269   1
  -3   5 -20 5109.24 984.241   2
  -3   5  22-45.3820 401.968   1
  -3   5 -22 532.973 409.738   2
  -3   5 -24 5582.74 1111.13   2
  -3   5  24 6061.27 844.360   1
  -3   5  26 1696.33 589.739   1
   5   3 -26 1311.52 547.638   2
  -3   5 -26 2183.99 782.494   2
  -3   5 -28 6275.97 609.732   5
  -3   5 -28 5580.92 1201.15   2
   5   3 -28 5353.06 902.355   2
  -3   5  28 6743.01 997.741   1
  -5  -3 -30 27.0266 300.355   5
  -3   5 -30-179.472 281.213   5
   5   3 -30-399.924 388.706   2
  -3   5 -30 181.657 668.095   2
   3  -5 -32-136.594 259.365   5
  -3   5 -32-484.523 323.622   5
  -5  -3 -32-221.274 388.885   5
  -3   5 -32 314.016 712.189   2
  -3   5 -34 975.884 692.455   2
   3  -5 -34 942.601 300.118   5
  -3   5 -34 1372.69 397.310   5
  -5  -3 -34 1113.59 396.241   5
  -3   5 -36 245.146 337.134   5
   3  -5 -36 810.853 335.302   5
  -5  -3 -36 113.830 370.610   5
   5   3 -36 420.304 325.048   5
   3  -5 -38 4763.95 641.898   5
  -5  -3 -38 5401.41 788.281   5
  -3   5 -38 5293.55 759.259   5
   5   3 -38 5488.56 656.634   5
   5   3 -40 2835.32 542.419   5
  -5  -3 -40 2193.02 598.613   5
   3  -5 -40 3530.73 605.493   5
  -3   5 -40 3801.52 687.124   5
  -3   5 -42 798.799 476.806   5
   3  -5 -42 1135.08 457.224   5
   5   3 -42 1148.93 456.126   5
  -5  -3 -42 1328.37 589.832   5
  -5  -3 -44 1102.51 555.640   5
   5   3 -44 57.4933 374.077   5
   3  -5 -44 606.820 415.539   5
  -3   5 -44 712.743 453.748   5
   3  -5 -46 625.846 466.655   5
  -3   5 -46 796.423 547.696   5
  -5  -3 -46-238.156 482.929   5
   5   3 -46 42.4833 382.163   5
   3  -5 -48-516.404 417.672   5
  -5  -3 -48 257.925 535.345   5
   5   3 -48 429.266 491.245   5
  -3   5 -48-937.785 536.850   5
   5   3 -50 1505.34 549.588   5
  -5  -3 -50 355.495 556.685   5
  -3   5 -50-222.979 528.137   5
  -3   5 -52 504.807 543.065   5
   5   3 -52 210.833 476.519   5
   5   3 -54 43.1210 458.701   5
  -3   5 -54 258.330 450.841   5
  -3   5 -56 284.400 458.707   5
   5   3 -56-250.525 448.035   5
   5   3 -58-107.658 387.594   5
  -3   5 -58-1324.34 541.965   5
   5   3 -60 270.879 415.021   5
  -3   5 -60-237.563 415.523   5
  -4   5   1 598.527 246.500   2
  -4   5   1 768.956 265.148   1
  -4   5  -1 581.121 207.921   2
  -4   5   3 15067.1 953.565   2
  -4   5   3 13794.3 972.735   1
  -4   5   5 72999.2 1895.89   2
  -4   5   5 72083.4 2235.62   1
  -5  -4  -7 5009.60 384.753   1
  -4   5   7 4976.97 696.738   1
  -4   5   9 2195.15 504.633   1
  -4   5  11 2482.36 522.602   1
  -4   5 -13 23263.6 1844.25   2
  -4   5  13 22505.1 1483.65   1
  -4   5 -15 8332.36 1207.02   2
  -4   5  15 8066.17 937.065   1
  -4   5 -17 17266.2 1752.53   2
  -4   5  17 16409.6 1358.49   1
  -4   5 -19 17325.5 1756.60   2
  -4   5  19 16801.0 1403.22   1
  -4   5 -21 713.652 467.938   2
  -4   5  21 937.874 425.960   1
  -4   5  23 2434.33 587.938   1
  -4   5 -23 2670.03 930.316   2
   5   4 -25 4954.26 885.042   2
  -4   5  25 5198.92 905.091   1
  -4   5 -25 5735.92 1197.60   2
  -4   5 -27 950.656 269.623   5
  -4   5 -27 1532.24 707.866   2
  -4   5  27 1633.85 638.948   1
   5   4 -27 1198.95 560.207   2
  -5  -4 -29 5478.30 648.223   5
  -4   5 -29 5365.40 641.679   5
   5   4 -29 6041.76 1085.14   2
  -4   5  29 6489.96 1034.19   1
  -4   5 -29 5619.88 1270.76   2
  -4   5 -31-560.662 817.606   2
  -5  -4 -31 440.514 314.563   5
  -4   5 -31 4.53426 266.571   5
   5   4 -31-148.284 527.648   2
  -4   5 -33 6844.40 1429.24   2
  -4   5 -33 7350.26 750.085   5
   4  -5 -33 7346.18 659.419   5
  -5  -4 -33 6463.66 801.607   5
  -4   5 -35 1758.14 836.111   2
   5   4 -35 3688.40 530.759   5
  -5  -4 -35 2607.83 579.044   5
  -4   5 -35 2826.86 526.460   5
   4  -5 -35 2629.77 419.910   5
   5   4 -37 2480.53 468.564   5
  -4   5 -37 1979.21 524.022   5
   4  -5 -37 2256.98 450.902   5
  -5  -4 -37 2111.51 580.831   5
  -5  -4 -39 64.9636 427.347   5
   4  -5 -39-486.331 374.262   5
  -4   5 -39 276.762 390.192   5
   5   4 -39 233.817 333.707   5
   5   4 -41-434.338 394.688   5
  -5  -4 -41 682.310 492.874   5
  -4   5 -41-626.640 455.579   5
   4  -5 -41 648.758 382.708   5
  -4   5 -43 427.140 443.313   5
   5   4 -43 307.420 357.185   5
  -5  -4 -43 340.593 496.015   5
   4  -5 -43 272.187 403.967   5
  -5  -4 -45 1061.98 574.207   5
   5   4 -45 1023.01 450.733   5
  -4   5 -45 494.987 494.391   5
   4  -5 -45 800.592 403.636   5
  -5  -4 -47 1640.22 708.300   5
   4  -5 -47 1776.33 557.593   5
   5   4 -47 2255.80 587.181   5
  -4   5 -47 1323.79 542.085   5
   5   4 -49 4426.28 734.539   5
  -5  -4 -49 2777.59 690.669   5
  -4   5 -49 3690.79 782.373   5
   5   4 -51 997.646 491.397   5
  -4   5 -51 203.713 510.960   5
   5   4 -53 558.595 491.844   5
  -4   5 -53-280.026 529.657   5
  -4   5 -55-1096.08 540.235   5
   5   4 -55 795.283 490.013   5
   5   4 -57 360.893 426.633   5
  -4   5 -57-401.922 516.085   5
   5   4 -59 1048.07 465.625   5
  -4   5 -59-46.4738 441.208   5
   5   4 -61 529.454 369.666   5
  -4   5 -61 397.274 415.397   5
  -5   5   0 565.921 323.034   2
  -5   5   0 405.318 235.016   1
  -5   5   2 20072.3 1255.68   2
  -5   5  -2 20318.5 1405.77   2
  -5   5   2 19532.2 1254.82   1
  -5   5   4 2335.16 533.052   1
  -5   5   6 4862.68 690.946   1
  -5   5   8 34470.6 1774.70   1
  -5  -5  -8 36168.9 773.345   1
  -5   5  10 8126.05 905.679   1
  -5   5 -12 35592.0 2290.16   2
  -5   5  12 36771.4 1923.01   1
  -5   5  14 4417.68 739.782   1
  -5   5 -14 4926.54 959.723   2
  -5   5 -16 9888.27 1329.12   2
  -5   5  16 9435.86 1074.21   1
  -5   5  18 2045.82 624.260   1
  -5   5 -18 2305.55 750.191   2
  -5   5 -20 2162.05 675.573   2
  -5   5  20 2198.30 677.266   1
  -5   5 -22 9593.73 1442.34   2
  -5   5  22 10276.0 1252.33   1
  -5   5 -24 16138.1 1910.65   2
  -5   5  24 14605.2 1526.23   1
   5   5 -26 2099.47 625.138   2
  -5   5  26 3099.35 761.037   1
  -5   5 -26 2218.89 997.501   2
  -5   5 -28 947.619 615.467   2
  -5   5 -28 484.679 283.879   5
  -5   5  28-221.979 492.550   1
   5   5 -28 1218.48 661.754   2
  -5   5 -30 9920.24 1672.02   2
  -5   5 -30 11004.9 902.615   5
  -5  -5 -30 10394.8 926.347   5
   5   5 -30 10802.1 1491.08   2
  -5   5  30 9702.15 1365.44   1
  -5   5 -32 1762.93 756.035   2
  -5   5 -32 1314.13 442.243   5
  -5  -5 -32 1365.90 419.347   5
   5   5 -32 691.137 536.694   2
  -5   5 -34 1856.67 991.258   2
  -5   5 -34 1887.24 458.090   5
   5  -5 -34 598.003 259.646   5
  -5  -5 -34 495.894 347.542   5
  -5   5 -36 23892.8 2647.95   2
   5   5 -36 24652.4 1247.02   5
  -5   5 -36 23238.0 1422.23   5
   5  -5 -36 24767.5 1222.18   5
  -5  -5 -36 25375.4 1598.59   5
  -5  -5 -38 1064.21 462.497   5
  -5   5 -38 1939.66 544.579   5
   5  -5 -38 1738.47 410.988   5
   5   5 -38 1719.70 430.840   5
   5   5 -40 3942.21 637.307   5
  -5   5 -40 2850.11 663.259   5
  -5  -5 -40 3251.55 672.613   5
   5  -5 -40 2780.73 499.004   5
   5  -5 -42-514.011 436.430   5
   5   5 -42-115.597 346.853   5
  -5   5 -42-837.805 490.346   5
  -5  -5 -42-569.551 478.086   5
   5  -5 -44 1215.07 475.670   5
  -5   5 -44 446.173 437.555   5
  -5  -5 -44 1081.94 523.511   5
   5   5 -44 1193.35 516.731   5
  -5  -5 -46-1065.67 654.277   5
  -5   5 -46 74.2922 482.063   5
   5   5 -46-672.276 477.829   5
  -5   5 -48 510.006 518.699   5
   5   5 -48 596.169 408.420   5
  -5   5 -50-707.797 523.900   5
   5   5 -50-69.6871 449.767   5
  -5  -5 -50-960.693 626.429   5
   5   5 -52 1372.31 549.678   5
  -5   5 -52 2332.16 655.487   5
  -5   5 -54 597.588 504.915   5
   5   5 -54 2244.49 644.898   5
  -5   5 -56-269.371 439.560   5
   5   5 -56-288.639 404.153   5
  -5   5 -58-728.597 557.721   5
   5   5 -58-114.913 410.685   5
  -5   5 -60 691.660 462.317   5
   5   5 -60-123.506 396.646   5
  -6   5   1 5059.08 773.443   2
  -6   5  -1 5015.69 812.699   2
  -6   5   1 4613.81 718.879   1
  -6   5  -1 4615.24 686.705   1
  -6   5   3 75137.4 2584.42   1
  -6   5   5 1801.00 492.129   1
  -6   5   7 12545.6 1179.23   1
  -6   5   9 13164.9 1181.21   1
  -6   5  11 168427. 4276.53   1
  -6   5 -13 93929.0 3981.68   2
  -6   5  13 95979.3 3356.67   1
  -6   5 -15 7522.56 1253.51   2
  -6   5  15 7472.80 993.277   1
  -6   5 -17 5756.69 1099.09   2
  -6   5  17 5711.36 936.877   1
  -6   5 -19 939.176 636.553   2
  -6   5  19 1045.53 512.197   1
  -6   5 -21 5124.17 1161.48   2
  -6   5  21 5899.66 1007.86   1
  -6   5 -23 19330.0 2110.52   2
  -6   5  23 17886.2 1731.83   1
  -6   5 -25 20696.2 2271.78   2
  -6   5  25 19075.8 1848.90   1
  -6   5 -27 22007.3 2376.15   2
  -6   5 -27 18137.9 1043.49   5
   5   6 -27 21309.5 1987.14   2
  -6   5  27 20438.0 1978.41   1
  -6   5 -29 9412.78 1683.53   2
  -6   5 -29 8204.10 782.946   5
  -5  -6 -29 9504.84 850.655   5
  -6   5  29 8384.27 1321.90   1
   5   6 -29 9052.54 1387.40   2
  -6   5 -31 5688.67 1343.84   2
  -5  -6 -31 5327.72 702.807   5
  -6   5 -31 5424.50 679.223   5
   5   6 -31 6559.57 1245.48   2
  -6   5  31 5165.92 1080.06   1
  -6   5 -33 1237.43 980.685   2
  -6   5 -33 945.498 393.936   5
  -5  -6 -33 75.8808 335.058   5
   5   6 -33 1371.87 779.608   2
  -6   5 -35 983.708 888.640   2
  -5  -6 -35 223.233 357.983   5
  -6   5 -35 20.3740 406.439   5
   5   6 -37 776.320 353.499   5
  -6   5 -37 464.139 431.366   5
  -5  -6 -37 666.236 466.968   5
   5   6 -39-172.178 360.741   5
  -6   5 -39 128.411 436.772   5
  -5  -6 -39 63.8244 414.559   5
  -5  -6 -41 1867.29 585.923   5
  -6   5 -41 2291.28 659.075   5
   5   6 -41 1777.90 465.244   5
  -6   5 -43 1256.03 543.119   5
   5   6 -43 2176.85 526.726   5
  -5  -6 -43 1383.86 525.918   5
  -6   5 -45 2240.51 664.459   5
   5   6 -45 1429.68 496.942   5
  -5  -6 -45 1768.33 606.011   5
   5   6 -47 1130.11 498.176   5
  -6   5 -47 681.517 511.628   5
   5   6 -49 1463.03 543.630   5
  -6   5 -49 1826.45 669.105   5
   5   6 -51-36.2742 450.511   5
  -6   5 -51 169.607 470.201   5
   5   6 -53 1387.38 549.835   5
  -6   5 -53 1083.74 540.230   5
   5   6 -55-829.626 539.310   5
  -6   5 -55-1128.69 571.708   5
  -6   5 -57-466.040 470.517   5
   5   6 -57 375.142 455.651   5
   5   6 -59 137.029 387.823   5
  -6   5 -59-518.241 432.198   5
   5   6 -61-44.9787 366.770   5
  -6   4   0 70558.0 2499.08   2
  -6   4   0 74628.1 2417.50   1
  -6   4   2 3856.70 604.612   1
  -6   4  -2 3692.90 593.199   1
  -6   4   4 130259. 3388.53   1
  -6   4   6 64868.7 2476.62   1
  -6   4   8 59562.5 2412.32   1
  -6   4  10 27512.1 1699.14   1
  -6   4 -12 17053.0 1608.38   2
  -6   4  12 17068.8 1396.17   1
  -6   4 -14 1855.60 629.048   2
  -6   4  14 1875.13 521.497   1
  -6   4 -16 12218.9 1478.34   2
  -6   4  16 12618.5 1261.31   1
  -6   4 -18 34137.1 2543.41   2
  -6   4  18 34546.0 2175.89   1
  -6   4 -20 32665.0 2583.42   2
  -6   4  20 32707.5 2195.02   1
  -6   4 -22 4037.88 982.314   2
  -6   4  22 4521.26 935.855   1
  -6   4 -24 14958.9 1868.75   2
   4   6 -24 14256.6 1542.83   2
  -6   4  24 14225.1 1576.42   1
  -6   4 -26 739.874 597.604   2
  -6   4  26 977.320 522.328   1
   4   6 -26 495.918 407.288   2
  -6   4 -28 1290.93 732.118   2
  -6   4 -28 201.257 254.114   5
  -6   4  28 223.856 481.385   1
   4   6 -28 834.114 641.092   2
  -6   4 -30 6267.75 1465.40   2
  -6   4 -30 5090.31 667.147   5
  -4  -6 -30 5319.31 676.830   5
  -6   4  30 4388.41 964.442   1
   4   6 -30 5846.25 1153.82   2
  -6   4 -32 4025.76 1133.45   2
  -6   4 -32 3556.67 618.972   5
  -4  -6 -32 3834.80 614.082   5
   6  -4 -32 3361.41 412.035   5
  -6   4  32 3047.68 874.703   1
   4   6 -32 2977.18 803.246   2
  -6   4 -34 22488.3 2553.17   2
  -4  -6 -34 21005.9 1361.69   5
   6  -4 -34 21775.1 1086.10   5
  -6   4 -34 21191.6 1362.36   5
   4   6 -34 20446.9 2187.27   2
   4   6 -36 4835.82 587.286   5
  -6   4 -36 4672.52 740.645   5
  -4  -6 -36 4716.64 703.879   5
   6  -4 -36 4214.95 542.958   5
   4   6 -38 13743.8 991.372   5
  -6   4 -38 12859.4 1139.39   5
  -4  -6 -38 13049.2 1118.29   5
   6  -4 -38 12645.1 901.067   5
  -4  -6 -40-774.252 566.997   5
   4   6 -40-339.503 440.785   5
  -6   4 -40-190.101 444.938   5
   6  -4 -40 287.577 314.620   5
   4   6 -42 1054.91 469.211   5
  -4  -6 -42 192.506 420.655   5
   6  -4 -42 1242.65 472.634   5
  -6   4 -42 2057.44 642.123   5
  -6   4 -44 2814.06 668.863   5
   4   6 -44 2981.05 639.046   5
  -4  -6 -44 2753.71 659.813   5
   6  -4 -44 3734.49 614.394   5
   6  -4 -46 5004.28 735.291   5
  -4  -6 -46 3966.26 748.168   5
  -6   4 -46 4089.94 841.326   5
   4   6 -46 4368.95 725.083   5
  -6   4 -48 5545.40 917.297   5
   4   6 -48 4534.92 739.303   5
  -6   4 -50 738.200 530.327   5
  -4  -6 -50 732.733 531.429   5
   4   6 -50 2091.74 613.871   5
   4   6 -52-759.921 538.262   5
  -6   4 -52 17.9600 561.334   5
   4   6 -54 205.963 452.235   5
  -6   4 -54-13.4694 504.400   5
   4   6 -56 864.429 537.029   5
  -6   4 -56 144.533 466.992   5
   4   6 -58 206.137 409.606   5
   4   6 -60 1974.67 534.950   5
  -6   3   1 8543.43 828.891   1
  -6   3  -1 7924.68 776.684   1
  -6   3  -3 13457.6 1004.44   1
  -6   3   3 13636.9 1054.53   1
  -6   3   5 45068.5 2033.79   1
  -6   3   7 29842.5 1738.94   1
  -6   3   9 3898.34 644.171   1
  -6   3 -11 31163.5 2108.18   2
  -6   3  11 29987.2 1759.01   1
  -6   3 -13 3726.47 871.227   2
  -6   3  13 3313.32 659.748   1
  -6   3 -15 559.472 457.232   2
  -6   3 -17 40132.7 2682.61   2
  -6   3 -19 48603.0 3041.57   2
  -6   3 -21 9646.12 1368.78   2
  -6   3 -23 19081.0 2043.60   2
   3   6 -23 18436.4 1749.54   2
  -6   3 -25 6380.43 1273.56   2
   3   6 -25 5173.92 1046.99   2
  -6   3 -27 2462.12 835.019   2
  -6   3 -27 1707.10 396.833   5
   3   6 -27 2430.20 751.263   2
  -6   3 -29 1500.10 621.015   2
  -6   3 -29 694.173 315.278   5
   3   6 -29 863.054 526.041   2
  -6   3 -31 2953.76 911.622   2
  -3  -6 -31 2403.71 490.319   5
   6  -3 -31 2052.85 348.253   5
  -6   3 -31 1998.79 492.877   5
   3   6 -31 2474.59 830.373   2
  -6   3  31 1699.72 646.242   1
  -3  -6 -33 5484.58 703.033   5
   3   6 -33 6163.07 660.222   5
   6  -3 -33 5603.21 573.331   5
  -6   3 -33 5404.69 693.673   5
   3   6 -33 6637.26 1403.17   2
  -6   3  33 5297.89 1168.82   1
   6  -3 -35 152.688 249.646   5
  -6   3 -35 470.595 393.582   5
   3   6 -35 304.058 283.538   5
  -3  -6 -35-439.898 387.277   5
   3   6 -37 836.532 404.599   5
   6  -3 -37 1064.17 372.599   5
  -6   3 -37 778.477 411.483   5
  -3  -6 -37 434.273 357.401   5
  -3  -6 -39 6763.67 869.617   5
   3   6 -39 7926.23 789.648   5
   6  -3 -39 7692.71 744.650   5
  -6   3 -39 6596.47 872.443   5
   6  -3 -41 406.001 362.523   5
  -6   3 -41 287.037 431.881   5
   3   6 -41 269.478 365.687   5
  -6   3 -43 7822.10 975.101   5
  -3  -6 -43 8389.88 1028.83   5
   6  -3 -43 9004.78 860.260   5
   3   6 -43 8699.73 881.219   5
   3   6 -45 1079.77 456.782   5
  -3  -6 -45 1227.14 545.802   5
   6  -3 -45 2232.36 574.562   5
  -6   3 -45 1289.44 554.383   5
   3   6 -47 394.123 463.977   5
  -6   3 -47-250.781 501.406   5
  -3  -6 -47-182.891 506.535   5
   6  -3 -47 37.4100 395.393   5
   3   6 -49 3871.91 756.754   5
  -6   3 -49 2550.73 694.862   5
   6  -3 -49 2438.90 575.715   5
  -3  -6 -51 249.506 453.283   5
   3   6 -51-617.591 547.290   5
   6  -3 -51 355.741 409.923   5
  -6   3 -51 187.470 546.222   5
   3   6 -53 793.834 458.340   5
  -6   3 -53-48.7950 562.256   5
   3   6 -55 591.520 462.464   5
  -6   3 -55-894.042 557.955   5
   3   6 -57-222.357 460.644   5
   3   6 -59-87.2439 408.114   5
   3   6 -61-244.686 365.787   5
  -6   2   0 35310.3 1569.86   1
  -6   2  -2 2230.75 400.325   1
  -6   2   2 2463.14 452.437   1
  -6   2  -4 3633.57 512.186   1
  -6   2   4 2475.28 465.601   1
  -6   2   6 999999. 9107.31   1
  -6   2   8 404432. 6021.18   1
  -6   2 -12 1888.03 552.154   2
  -6   2 -14 20122.8 1768.22   2
  -6   2 -16 9322.81 1287.03   2
  -6   2 -18 1032.85 615.731   2
  -6   2 -20 13916.7 1622.88   2
   2   6 -20 13158.6 1421.45   2
  -6   2 -22 26679.9 2269.73   2
   2   6 -22 27778.4 2052.64   2
  -6   2 -24 1236.28 610.911   2
   2   6 -24 2480.46 823.511   2
  -6   2 -26 10409.2 1510.00   2
   2   6 -26 10103.9 1350.02   2
  -6   2 -28 3520.96 1000.02   2
  -6   2 -28 3625.50 531.693   5
   2   6 -28 3528.23 802.848   2
  -6   2 -30 7622.00 794.941   5
   2   6 -30 7163.34 1279.14   2
  -6   2 -32 625.940 336.174   5
   2   6 -32 335.081 296.500   5
   6  -2 -32 298.048 218.162   5
  -2  -6 -32 39.9448 274.590   5
   2   6 -32 746.501 807.542   2
   2   6 -34 9274.59 790.087   5
  -6   2 -34 8591.01 913.379   5
   6  -2 -34 8785.19 714.412   5
  -2  -6 -34 9381.96 869.992   5
   2   6 -34 8861.26 1599.45   2
   6  -2 -36 5277.96 596.276   5
  -2  -6 -36 5893.60 732.568   5
   2   6 -36 5251.51 654.014   5
  -6   2 -36 5385.81 749.430   5
  -6   2 -38-658.232 452.656   5
  -2  -6 -38-375.867 442.958   5
   2   6 -38-70.4033 399.908   5
   6  -2 -38 914.859 365.359   5
   2   6 -40 5572.36 721.158   5
  -2  -6 -40 6432.14 808.233   5
  -6   2 -40 5223.84 804.503   5
   6  -2 -40 5210.16 630.665   5
   6  -2 -42 136.945 374.950   5
  -6   2 -42-465.502 515.341   5
  -2  -6 -42-704.312 536.170   5
   2   6 -42-844.490 491.753   5
   6  -2 -44 3765.45 633.257   5
  -6   2 -44 2981.94 708.730   5
  -2  -6 -44 3294.57 685.852   5
   2   6 -44 3140.38 628.920   5
  -6   2 -46 1803.83 621.854   5
   2   6 -46 2281.94 589.474   5
  -2  -6 -46 2365.10 573.962   5
   6  -2 -46 1386.12 483.885   5
  -6   2 -48 3174.24 758.336   5
   6  -2 -48 3495.69 650.076   5
   2   6 -48 2839.50 629.825   5
  -2  -6 -48 3717.15 738.478   5
  -6   2 -50 2314.46 682.605   5
   6  -2 -50 1626.96 511.608   5
   2   6 -50 1668.48 604.067   5
  -2  -6 -50 980.372 438.442   5
   2   6 -52 52.4238 460.522   5
   6  -2 -52 575.580 439.617   5
  -2  -6 -52 44.5391 448.614   5
  -6   2 -52-302.340 580.668   5
   2   6 -54-185.484 426.067   5
  -6   2 -54-477.220 547.099   5
   6  -2 -54-457.578 418.017   5
   2   6 -56 316.861 456.318   5
   2   6 -58 1008.30 471.497   5
   2   6 -60-26.9002 403.050   5
  -6   1   1 19146.6 1152.90   1
  -6   1  -1 19697.3 1135.28   1
  -6   1   3 49333.2 1905.57   1
  -6   1  -3 49729.0 1777.39   1
  -6   1  -5 17783.5 1055.69   1
  -6   1   5 17972.7 1203.50   1
  -6   1 -11 34497.1 2176.67   2
  -6   1 -13 9391.33 1148.51   2
  -6   1 -15 3167.82 785.569   2
  -6   1 -17 19519.0 1778.06   2
   1   6  17 20195.6 813.294   1
   1   6 -17 21978.8 1679.80   2
  -6   1 -19 16099.1 1655.11   2
   1   6  19 16397.1 788.046   1
   1   6 -19 17833.2 1586.74   2
  -6   1 -21 114996. 4505.84   2
   1   6 -21 118813. 4232.14   2
   1   6  21 107588. 2189.17   1
  -6   1 -23 56467.4 3223.26   2
   1   6 -23 58137.1 3106.07   2
   1   6 -25 131004. 4790.10   2
  -6   1 -27 11269.1 874.078   5
   1   6 -27 12416.6 1587.73   2
   1   6 -29-292.194 318.093   5
  -6   1 -29 150.500 318.907   5
   1   6 -29 330.655 510.803   2
   1   6 -31 2975.01 435.654   5
  -1  -6 -31 2784.79 490.403   5
  -6   1 -31 2614.69 552.710   5
   1   6 -31 3865.24 1020.95   2
  -1  -6 -33 254.590 279.401   5
   6  -1 -33 546.363 287.921   5
   1   6 -33 103.952 273.896   5
  -6   1 -33 81.4909 326.163   5
   1   6 -33 61.9836 619.328   2
   1   6 -35 24196.6 2492.05   2
   1   6 -35 24258.7 1279.15   5
   6  -1 -35 24620.1 1179.37   5
  -1  -6 -35 27114.6 1426.34   5
  -6   1 -35 25869.7 1548.81   5
   1   6 -37 690.518 372.119   5
  -6   1 -37 1156.03 513.089   5
  -1  -6 -37 828.982 354.622   5
   6  -1 -37 1194.84 350.654   5
   6  -1 -39 6614.56 699.858   5
  -6   1 -39 5595.22 831.354   5
   1   6 -39 6939.42 752.190   5
  -1  -6 -39 6124.70 778.366   5
   6  -1 -41 14673.7 1031.10   5
   1   6 -41 13994.2 1116.00   5
  -6   1 -41 14861.3 1271.55   5
  -1  -6 -41 13308.1 1165.26   5
  -1  -6 -43 363.781 380.557   5
  -6   1 -43 1223.95 583.057   5
   6  -1 -43 1050.57 413.104   5
   1   6 -43 1090.82 478.283   5
   6  -1 -45-362.044 406.965   5
  -1  -6 -45-968.782 517.001   5
   1   6 -45-490.536 483.985   5
  -6   1 -45-611.905 615.741   5
  -1  -6 -47 15570.2 1254.99   5
   6  -1 -47 15129.2 1150.64   5
   1   6 -47 15344.2 1267.56   5
  -6   1 -47 13190.2 1306.41   5
   1   6 -49 4956.33 820.819   5
   6  -1 -49 4947.38 755.460   5
  -1  -6 -49 4945.38 793.676   5
  -6   1 -49 5155.38 945.416   5
   6  -1 -51 5805.04 801.389   5
  -6   1 -51 4979.99 875.361   5
   1   6 -51 6223.78 877.652   5
  -1  -6 -51 5660.21 837.828   5
   6  -1 -53 2161.86 568.575   5
   1   6 -53 2014.89 606.448   5
  -6   1 -53 2909.69 717.863   5
   1   6 -55 921.226 518.589   5
   6  -1 -55 157.933 413.375   5
   6  -1 -57 767.686 445.887   5
   1   6 -57 1183.74 543.766   5
   1   6 -59-248.389 410.591   5
   1   6 -61 176.106 378.459   5
  -6   0   0 8953.45 762.498   1
  -6   0   2 6337.96 668.276   1
  -6   0  -2 6233.87 620.950   1
  -6   0  -4 1821.24 388.720   1
  -6   0  -6 778140. 6550.73   1
   0   6  12 11760.1 668.410   1
   0   6 -12 11439.4 1092.69   2
   0   6  14 36164.9 1262.00   1
   0   6 -14 37748.1 2106.01   2
   0   6  16 2935.27 406.479   1
   0   6 -16 2979.66 670.376   2
   0   6 -18 263.418 350.879   2
   0   6  18 146.213 178.926   1
   0   6 -20 5014.79 936.200   2
   0   6  20 4514.23 540.664   1
   0   6 -22 17156.1 1717.58   2
   0   6  22 15064.2 1016.11   1
   0   6 -24 3738.08 957.352   2
   6   0 -26 21465.6 1508.12   2
   0   6 -26 22941.8 2170.23   2
   0   6 -28 4293.83 473.260   5
  -6   0 -28 3749.62 560.504   5
   0   6 -28 4109.28 1026.85   2
   0   6 -30 16447.1 1933.25   2
   0   6 -30 16197.2 962.918   5
  -6   0 -30 15235.4 1144.59   5
   0   6 -32 711.513 316.012   5
  -6   0 -32 821.109 392.053   5
   0  -6 -32 1224.91 398.023   5
   0   6 -32 1599.54 923.580   2
   0   6 -34 8525.60 756.224   5
   6   0 -34 8403.32 701.703   5
  -6   0 -34 9127.52 930.550   5
   0  -6 -34 8177.50 796.912   5
   0   6 -34 7510.68 1436.88   2
   6   0 -36 1893.43 393.854   5
  -6   0 -36 2360.41 573.374   5
   0  -6 -36 1446.64 422.320   5
   0   6 -36 2365.91 503.152   5
   0   6 -38 418.575 344.542   5
   6   0 -38-448.816 300.574   5
  -6   0 -38-77.1577 405.808   5
   0  -6 -38-571.310 454.258   5
   0  -6 -40 2665.29 530.540   5
  -6   0 -40 2375.46 621.813   5
   6   0 -40 3211.47 533.471   5
   0   6 -40 1913.15 482.459   5
   6   0 -42 114.059 337.979   5
   0  -6 -42-578.798 487.113   5
   0   6 -42 110.325 393.027   5
  -6   0 -42 156.007 437.904   5
  -6   0 -44 1607.80 621.465   5
   0   6 -44 2016.57 564.916   5
   0  -6 -44 1593.16 554.281   5
   6   0 -44 2129.17 521.765   5
   0   6 -46 1330.41 552.854   5
   0  -6 -46 1251.75 491.571   5
  -6   0 -46 71.0917 506.392   5
   6   0 -46 1229.15 449.476   5
   6   0 -48 1869.48 545.497   5
   0  -6 -48 1373.17 560.187   5
  -6   0 -48 1407.44 640.644   5
   0   6 -48 1876.29 582.706   5
   0   6 -50-308.469 540.415   5
   0  -6 -50-243.805 479.231   5
   6   0 -50-380.413 427.423   5
  -6   0 -50 202.278 527.293   5
   6   0 -52 232.441 415.923   5
  -6   0 -52 384.624 578.869   5
   0   6 -52 136.770 465.309   5
   0   6 -54 284.502 482.104   5
   6   0 -54 125.485 408.070   5
   0   6 -56-673.084 500.068   5
   6   0 -56-265.909 431.334   5
  -6   0 -56-149.095 453.243   5
   0   6 -58 905.636 475.937   5
   6   0 -58 203.095 381.719   5
   0   6 -60 205.506 390.852   5
  -6  -1  -1 10751.6 807.040   1
  -6  -1  -3 658.553 230.051   1
  -6  -1  -5 4745.85 510.406   1
  -1   6   5 4911.77 468.120   2
  -6  -1  -7 55968.8 1695.89   1
  -1   6   7 54429.5 1249.41   2
  -1   6   9 25967.0 1144.62   1
  -1   6  11 97401.8 2184.88   1
  -1   6 -13 59127.2 2653.59   2
  -1   6  13 57839.7 1780.10   1
  -1   6 -15 27876.0 1907.16   2
  -1   6  15 27673.1 1317.14   1
  -1   6 -17 3559.88 771.256   2
  -1   6  17 3375.58 482.581   1
  -1   6 -19 15622.4 1571.21   2
  -1   6  19 14370.2 1033.52   1
  -1   6  21 9023.67 861.817   1
  -1   6 -21 10032.1 1309.61   2
  -1   6 -23 32207.2 2439.91   2
  -1   6  23 28779.9 1612.95   1
  -1   6  25 1269.37 455.190   1
  -1   6 -25 2113.97 844.827   2
  -1   6 -27 8599.01 644.703   5
  -1   6 -27 6937.60 1277.23   2
   6   1 -27 6598.96 869.410   2
  -6  -1 -29 297.554 295.777   5
  -1   6 -29 318.248 247.559   5
  -1   6 -29-105.393 658.171   2
  -1   6 -31 163.523 257.159   5
  -6  -1 -31 250.943 307.363   5
  -1   6 -31 171.560 642.613   2
   1  -6 -33 388.789 342.364   5
  -1   6 -33-387.437 286.228   5
  -6  -1 -33 569.968 353.020   5
  -1   6 -33 452.758 620.844   2
  -6  -1 -35 6090.97 780.852   5
   6   1 -35 6130.77 648.883   5
  -1   6 -35 5879.22 656.044   5
   1  -6 -35 6383.74 671.765   5
  -1   6 -35 4640.01 1169.73   2
  -1   6 -37 154.859 343.736   5
   6   1 -37-37.6740 348.065   5
   1  -6 -37 273.099 333.280   5
  -6  -1 -37 84.2653 372.376   5
  -6  -1 -39 16708.5 1350.30   5
   6   1 -39 17210.7 1061.65   5
   1  -6 -39 16872.1 1181.91   5
  -1   6 -39 17697.5 1189.41   5
  -6  -1 -41-12.1522 488.693   5
   1  -6 -41 624.758 428.287   5
   6   1 -41 515.171 356.149   5
  -1   6 -41 810.632 445.415   5
  -1   6 -43 4643.01 785.469   5
   1  -6 -43 5482.58 791.297   5
  -6  -1 -43 4196.51 824.794   5
   6   1 -43 5905.46 740.254   5
   6   1 -45 1418.32 499.958   5
  -6  -1 -45 1372.31 582.993   5
  -1   6 -45 1579.55 637.430   5
   1  -6 -45 1601.74 601.187   5
  -1   6 -47 947.408 551.785   5
  -6  -1 -47 336.952 521.600   5
   1  -6 -47 924.186 446.648   5
   6   1 -47 333.880 420.878   5
   6   1 -49 5986.01 793.089   5
  -6  -1 -49 5029.27 922.948   5
  -1   6 -49 5915.23 871.321   5
  -6  -1 -51 1161.50 571.615   5
  -1   6 -51 1848.58 680.879   5
   6   1 -51 2647.37 601.831   5
  -1   6 -53-68.8327 477.047   5
   6   1 -53 721.578 473.115   5
  -1   6 -55-158.414 491.739   5
   6   1 -55-110.638 460.088   5
  -1   6 -57 517.303 447.290   5
   6   1 -57 384.832 442.484   5
   6   1 -59-272.276 430.362   5
  -1   6 -59 549.284 482.359   5
  -1   6 -61-163.303 368.185   5
  -2   6   0 22929.1 1215.34   2
  -2   6  -2 28498.2 1452.45   2
  -6  -2  -2 29306.9 1251.35   1
  -2   6   2 28705.9 1288.51   2
  -6  -2  -4 12927.4 806.608   1
  -2   6   4 13015.0 810.894   2
  -2   6   6 15317.3 762.012   2
  -6  -2  -6 14719.0 829.054   1
  -2   6   6 16410.5 981.147   1
  -2   6   8 15575.0 603.819   2
  -2   6   8 15180.3 951.136   1
  -2   6  10 1016.30 282.498   1
  -2   6  12 33938.7 1489.38   1
  -2   6 -14 1630.10 613.928   2
  -2   6  14 1717.79 380.867   1
  -2   6  16 4814.00 680.981   1
  -2   6 -16 5528.95 939.061   2
  -2   6 -18 12847.0 1448.81   2
  -2   6  18 11575.0 1007.68   1
  -2   6  20 7399.27 835.022   1
  -2   6 -20 8557.11 1217.03   2
  -2   6 -22 309.236 412.126   2
  -2   6  22 1073.59 365.407   1
  -2   6 -24 15456.8 1798.32   2
  -2   6  24 14203.6 1253.70   1
  -2   6 -26 675.671 582.987   2
  -2   6  26 426.437 368.427   1
   6   2 -26 334.195 316.973   2
  -2   6 -28 7530.51 637.512   5
  -6  -2 -28 6268.60 700.183   5
   6   2 -28 7549.37 1082.38   2
  -2   6 -28 7697.31 1391.66   2
  -6  -2 -30-47.0047 271.811   5
  -2   6 -30 384.440 288.670   5
  -2   6 -30 842.978 541.287   2
  -6  -2 -32 529.976 376.833   5
  -2   6 -32 49.9047 261.992   5
  -2   6 -32-452.179 566.326   2
  -2   6 -34-79.7233 344.111   5
  -6  -2 -34-85.9904 384.453   5
   2  -6 -34 181.663 262.407   5
  -2   6 -34 114.247 698.120   2
   2  -6 -36 916.391 290.788   5
   6   2 -36 1202.17 381.994   5
  -2   6 -36 1332.66 409.248   5
  -6  -2 -36 1383.80 540.442   5
  -2   6 -36 978.934 699.852   2
  -2   6 -38-724.853 434.918   5
   6   2 -38 65.3170 354.175   5
  -6  -2 -38-491.385 542.414   5
   2  -6 -38 364.476 312.807   5
  -2   6 -40 5252.83 736.183   5
  -6  -2 -40 6399.83 891.385   5
   6   2 -40 5128.75 681.226   5
   2  -6 -40 5139.85 701.846   5
  -2   6 -42 29.4741 413.756   5
  -6  -2 -42 736.892 475.837   5
   6   2 -42 771.210 419.910   5
   2  -6 -42 740.684 393.462   5
   2  -6 -44-1066.53 513.844   5
   6   2 -44 707.503 446.779   5
  -2   6 -44 522.641 462.333   5
  -6  -2 -44-531.627 546.601   5
  -2   6 -46 768.873 504.540   5
   6   2 -46 68.0829 441.680   5
   2  -6 -46-693.165 503.257   5
  -6  -2 -46 324.268 566.796   5
   6   2 -48 308.263 406.798   5
  -2   6 -48 668.513 487.118   5
  -6  -2 -48 1251.37 611.565   5
  -2   6 -50-203.811 512.289   5
  -6  -2 -50-1203.80 619.792   5
   6   2 -50-248.583 453.618   5
   6   2 -52 232.155 457.411   5
  -2   6 -52-307.995 567.048   5
   6   2 -54 407.429 478.680   5
  -2   6 -54 892.139 517.678   5
  -2   6 -56 164.516 499.735   5
   6   2 -56 145.270 399.704   5
   6   2 -58 271.012 418.537   5
  -2   6 -58 65.9410 441.515   5
   6   2 -60-377.811 437.102   5
  -2   6 -60-29.5280 437.375   5
  -3   6   1 16049.6 1076.34   2
  -3   6  -1 15382.4 1121.82   2
  -3   6   3 7547.12 690.300   2
  -3   6  -3 7161.05 794.364   2
  -3   6   5 13721.4 857.009   2
  -6  -3  -5 13856.1 787.285   1
  -3   6   5 14419.2 1001.77   1
  -3   6   7 15890.1 774.825   2
  -3   6   7 13838.6 1009.15   1
  -6  -3  -7 14503.5 763.702   1
  -3   6   9 18406.5 1170.46   1
  -3   6  11 1115.75 360.504   1
  -3   6 -13 1130.48 448.375   2
  -3   6  13 1525.92 448.120   1
  -3   6 -15 28061.6 2072.58   2
  -3   6  15 27691.8 1569.56   1
  -3   6  17 260.039 312.526   1
  -3   6 -17 472.164 402.256   2
  -3   6 -19 19220.2 1887.74   2
  -3   6  19 19022.4 1391.27   1
  -3   6  21 921.855 398.002   1
  -3   6 -21 1460.46 627.102   2
  -3   6 -23 15788.7 1799.70   2
  -3   6  23 14217.4 1310.42   1
  -3   6 -25 23324.2 2278.53   2
  -3   6  25 22661.3 1692.21   1
  -3   6 -27 6673.56 616.596   5
  -3   6  27 6056.41 894.652   1
   6   3 -27 5887.36 946.147   2
  -3   6 -27 6967.41 1306.14   2
  -3   6 -29 19758.2 2290.64   2
  -3   6 -29 18770.4 1027.36   5
  -6  -3 -29 18245.1 1225.13   5
   6   3 -29 18327.0 1747.65   2
  -6  -3 -31 152.551 282.010   5
  -3   6 -31 465.627 326.082   5
  -3   6 -31 395.082 609.324   2
  -3   6 -33 800.722 323.754   5
  -6  -3 -33 212.847 375.790   5
  -3   6 -33 1076.87 672.025   2
  -3   6 -35 10890.1 1803.15   2
  -6  -3 -35 11393.2 1075.70   5
   3  -6 -35 11385.2 874.728   5
  -3   6 -35 11390.1 916.650   5
  -6  -3 -37 10542.1 1074.44   5
  -3   6 -37 10171.4 968.131   5
   6   3 -37 10175.2 834.315   5
   3  -6 -37 9358.66 822.515   5
   3  -6 -39 4357.04 635.790   5
   6   3 -39 4022.70 600.670   5
  -6  -3 -39 3914.65 717.588   5
  -3   6 -39 3515.98 635.213   5
  -3   6 -41-49.4450 412.582   5
  -6  -3 -41 882.638 504.851   5
   6   3 -41 1181.54 478.211   5
   3  -6 -41 413.244 376.204   5
  -3   6 -43 630.395 506.616   5
  -6  -3 -43 865.675 544.583   5
   6   3 -43 221.869 414.049   5
   6   3 -45-223.664 370.161   5
  -6  -3 -45 245.317 453.673   5
  -3   6 -45-107.958 474.760   5
  -3   6 -47 235.087 508.516   5
   6   3 -47 769.831 514.765   5
  -6  -3 -47 827.839 572.567   5
  -3   6 -49 2018.60 661.315   5
   6   3 -49 1627.68 581.865   5
  -6  -3 -49 2036.22 777.330   5
   6   3 -51 1092.57 532.806   5
  -3   6 -51 2461.95 719.315   5
  -3   6 -53 1412.81 604.596   5
   6   3 -53 515.758 421.782   5
  -3   6 -55 1016.67 554.110   5
   6   3 -55 589.077 437.145   5
   6   3 -57-540.991 476.126   5
  -3   6 -57-109.223 508.278   5
   6   3 -59 908.743 448.709   5
  -3   6 -59 382.232 434.408   5
   6   3 -61 425.368 391.619   5
  -4   6   0 68770.9 2395.51   2
  -4   6   2 3258.60 525.111   2
  -4   6  -2 2720.95 519.622   2
  -4   6   4 121541. 2763.64   2
  -4   6   4 119329. 3008.07   1
  -4   6   6 137540. 2679.49   2
  -4   6   6 135943. 3264.56   1
  -6  -4  -6 137520. 2327.22   1
  -4   6   8 1480.59 435.523   1
  -6  -4  -8 1398.86 252.693   1
  -4   6  10 2169.04 508.300   1
  -4   6  12 81393.4 2756.99   1
  -4   6 -14 29447.4 2149.35   2
  -4   6  14 29169.0 1697.12   1
  -4   6 -16 902.319 489.840   2
  -4   6  16 1186.98 435.216   1
  -4   6 -18 361.761 521.551   2
  -4   6  18 804.128 394.378   1
  -4   6  20 489.565 358.658   1
  -4   6 -20 405.517 458.163   2
  -4   6  22 881.570 453.141   1
  -4   6 -22 1637.26 612.650   2
  -4   6 -24 1305.24 630.519   2
  -4   6  24 1046.56 520.554   1
  -4   6 -26 20394.2 2263.80   2
  -4   6  26 19589.6 1678.69   1
  -4   6 -28 22124.6 2370.08   2
  -6  -4 -28 20282.2 1254.32   5
  -4   6 -28 20284.0 1137.61   5
   6   4 -28 21760.7 1893.79   2
  -4   6  28 21953.2 1845.21   1
  -4   6 -30 956.958 366.832   5
  -6  -4 -30 1091.99 419.680   5
   6   4 -30 1951.49 694.779   2
  -4   6 -30 1334.21 866.414   2
  -4   6 -32 1082.65 362.084   5
  -6  -4 -32 861.117 441.886   5
  -4   6 -32 1350.33 804.960   2
  -4   6 -34 25566.2 2736.57   2
  -6  -4 -34 26055.6 1525.30   5
  -4   6 -34 24647.6 1390.81   5
  -4   6 -36 2455.26 1044.00   2
  -6  -4 -36 1079.60 452.318   5
  -4   6 -36 1883.18 476.769   5
  -4   6 -38 10809.6 990.554   5
  -6  -4 -38 11643.1 1166.20   5
   6   4 -38 11094.7 915.221   5
  -6  -4 -40 225.497 427.751   5
  -4   6 -40-224.787 449.812   5
   6   4 -40 16.7448 354.008   5
  -6  -4 -42-484.248 577.753   5
  -4   6 -42 348.757 498.832   5
   6   4 -42 154.985 332.629   5
  -6  -4 -44 81.3441 444.422   5
   6   4 -44 637.227 418.320   5
  -4   6 -44 614.885 574.338   5
   6   4 -46-255.970 452.682   5
  -4   6 -46 482.165 488.710   5
  -6  -4 -46-579.234 475.827   5
   6   4 -48 1640.76 561.598   5
  -4   6 -48 2195.63 700.225   5
   6   4 -50-301.610 493.842   5
  -6  -4 -50 246.186 497.228   5
  -4   6 -50 172.689 557.370   5
   6   4 -52 168.826 458.274   5
  -4   6 -52-346.059 490.850   5
   6   4 -54-81.9781 466.762   5
  -4   6 -54 686.047 560.514   5
   6   4 -56 13.2235 452.004   5
  -4   6 -56 758.629 551.926   5
  -4   6 -58-63.9605 457.470   5
   6   4 -58 373.200 403.381   5
   6   4 -60-326.925 396.382   5
  -5   6  -1 6539.06 900.993   2
  -5   6   1 6026.52 810.544   2
  -5   6   3 9341.07 901.628   2
  -5   6  -3 9663.43 1058.03   2
  -5   6   3 9402.53 941.315   1
  -5   6   5 46954.1 1783.38   2
  -5   6   5 46043.9 2011.07   1
  -6  -5  -7 12235.4 652.949   1
  -5   6   7 12125.4 1097.35   1
  -6  -5  -9 21542.2 715.114   1
  -5   6   9 20203.5 1435.01   1
  -5   6  11 912.340 447.963   1
  -5   6 -13 10625.3 1311.35   2
  -5   6  13 11205.3 1117.08   1
  -5   6  15 5939.77 868.333   1
  -5   6 -15 5054.38 959.363   2
  -5   6 -17 8188.48 1297.74   2
  -5   6  17 8216.10 1023.35   1
  -5   6 -19 3026.79 789.198   2
  -5   6  19 2692.18 641.103   1
  -5   6 -21 18437.1 2048.12   2
  -5   6  21 19765.2 1655.34   1
  -5   6 -23 5979.15 1237.90   2
  -5   6  23 4978.28 908.648   1
  -5   6 -25 4417.48 1203.78   2
  -5   6  25 2841.31 738.693   1
  -5   6 -27 2848.69 449.005   5
  -5   6  27 2698.98 766.453   1
  -5   6 -27 3575.85 1080.03   2
   6   5 -27 2874.10 736.029   2
  -5   6 -29 504.406 324.047   5
  -6  -5 -29 313.186 259.356   5
  -5   6 -29 1392.91 933.497   2
  -5   6  29 1666.55 722.741   1
   6   5 -29 1080.48 675.016   2
  -5   6 -31 204.308 658.670   2
  -5   6 -31 316.050 296.976   5
  -6  -5 -31 168.454 322.687   5
   6   5 -31 1341.05 695.364   2
  -5   6 -33 1630.50 854.287   2
  -5   6 -33 1803.47 499.553   5
  -6  -5 -33 2208.21 540.637   5
  -5   6 -35 1241.27 442.760   5
  -6  -5 -35 508.235 404.041   5
  -5   6 -37 3828.93 732.225   5
  -6  -5 -37 2968.38 648.111   5
   6   5 -37 3625.28 528.025   5
   6   5 -39 2038.42 454.097   5
  -5   6 -39 1979.01 578.857   5
  -6  -5 -39 2090.48 625.428   5
  -5   6 -41 6733.88 864.580   5
   6   5 -41 7009.82 778.970   5
  -6  -5 -41 5748.08 876.712   5
   6   5 -43-157.419 402.217   5
  -6  -5 -43-268.509 442.282   5
  -5   6 -43-446.195 548.200   5
  -6  -5 -45-813.981 531.998   5
  -5   6 -45 263.043 511.557   5
   6   5 -45 3.65623 412.461   5
  -5   6 -47 1354.87 638.371   5
   6   5 -47 2670.95 616.332   5
  -5   6 -49 1700.46 602.011   5
   6   5 -49 839.520 442.525   5
  -6  -5 -49 1293.87 553.776   5
   6   5 -51-426.684 443.449   5
  -5   6 -51 128.074 531.590   5
   6   5 -53 524.361 501.446   5
  -5   6 -53 1293.91 629.347   5
  -5   6 -55 1438.26 614.896   5
   6   5 -55 569.285 441.504   5
   6   5 -57 135.791 461.316   5
  -5   6 -57 160.506 473.496   5
   6   5 -59-388.780 371.450   5
   6   5 -61-656.219 384.664   5
  -6   6   0 109386. 3379.66   2
  -6   6   2 16504.2 1264.65   2
  -6   6  -2 15351.4 1387.68   2
  -6   6   2 16852.8 1309.19   1
  -6   6   4 8937.49 991.465   1
  -6   6   6 20013.1 1431.47   1
  -6  -6  -8 1568.75 236.171   1
  -6   6   8 1806.15 557.707   1
  -6   6  10 6933.13 903.896   1
  -6   6 -12 15185.9 1679.79   2
  -6   6  12 17065.7 1452.51   1
  -6   6 -14 2876.17 816.119   2
  -6   6  14 2599.90 621.963   1
  -6   6  16 916.319 463.282   1
  -6   6 -16 680.874 397.241   2
  -6   6 -18 8969.70 1385.46   2
  -6   6  18 8512.84 1110.48   1
  -6   6 -20 2559.72 851.783   2
  -6   6  20 2451.05 643.528   1
  -6   6 -22 11387.0 1667.18   2
  -6   6  22 12514.7 1405.25   1
  -6   6  24 783.263 484.999   1
  -6   6 -24 849.804 590.741   2
  -6   6 -26 3241.15 456.539   5
  -6   6  26 4040.79 883.188   1
  -6   6 -26 3322.00 1075.23   2
  -6   6 -28 2122.63 920.300   2
  -6   6 -28 1331.29 363.503   5
  -6  -6 -28 1365.26 438.092   5
  -6   6  28 1889.04 725.193   1
   6   6 -28 2373.33 805.644   2
  -6   6 -30 3747.39 1222.48   2
  -6   6 -30 5061.12 641.227   5
  -6  -6 -30 5402.18 703.297   5
   6   6 -30 5126.69 1076.08   2
  -6   6  30 4583.02 1023.02   1
  -6   6 -32 16225.1 2337.23   2
  -6  -6 -32 16918.4 1205.07   5
  -6   6 -32 17814.2 1157.99   5
   6   6 -32 17096.9 1991.88   2
  -6   6 -34 1061.23 1062.68   2
  -6  -6 -34 1641.58 501.701   5
  -6   6 -34 1880.62 487.453   5
  -6   6 -36 17209.9 2387.00   2
  -6  -6 -36 20169.6 1510.72   5
  -6   6 -36 21224.0 1414.50   5
   6   6 -38 636.148 355.636   5
  -6  -6 -38 331.749 438.807   5
  -6  -6 -40 2592.11 663.212   5
   6   6 -40 2492.75 519.461   5
  -6   6 -40 2455.85 652.402   5
   6   6 -42 1057.93 473.281   5
  -6  -6 -42-0.99820 482.194   5
  -6   6 -42 250.453 429.611   5
   6   6 -44-32.5737 426.902   5
  -6   6 -44-853.303 553.386   5
  -6  -6 -46-189.636 572.912   5
   6   6 -46 1834.75 605.426   5
  -6   6 -46 732.659 584.732   5
   6   6 -48 454.716 456.115   5
  -6   6 -48 605.747 635.707   5
   6   6 -50 1099.49 470.877   5
  -6   6 -50 1019.98 603.366   5
  -6   6 -52 1055.09 571.237   5
   6   6 -52 828.008 526.209   5
   6   6 -54-340.820 446.040   5
  -6   6 -54-684.113 491.953   5
  -6   6 -56-50.2661 450.774   5
   6   6 -56 789.495 489.637   5
   6   6 -58 89.7665 420.448   5
   6   6 -60 673.106 358.004   5
  -7   6  -1 6556.19 937.600   2
  -7   6   1 7349.42 920.366   2
  -7   6   1 7141.16 897.557   1
  -7   6  -3 1382.17 526.328   2
  -7   6   3 1622.71 479.594   1
  -7   6   5 8031.42 963.905   1
  -7   6   7 14235.1 1321.68   1
  -7   6   9 13675.6 1320.28   1
  -6  -7  -9 11868.1 502.929   1
  -7   6 -11 219.388 466.238   2
  -7   6  11 540.059 379.103   1
  -7   6 -13 3758.01 866.907   2
  -7   6  13 3467.77 705.727   1
  -7   6  15 1370.05 493.159   1
  -7   6 -15 1261.11 672.846   2
  -7   6  17 3887.58 797.089   1
  -7   6 -17 4020.62 1091.21   2
  -7   6 -19 13552.7 1834.24   2
  -7   6  19 12508.6 1417.40   1
  -7   6 -21 8482.33 1517.57   2
  -7   6  21 8139.49 1195.04   1
  -7   6 -23 2538.61 831.566   2
  -7   6  23 2622.09 779.830   1
  -7   6 -25-491.198 807.684   2
  -7   6 -25-78.3618 252.392   5
  -7   6  25-64.8515 445.413   1
  -7   6 -27 1262.34 883.937   2
  -7   6 -27 2099.13 444.022   5
   6   7 -27 1189.52 550.289   2
  -7   6  27 1590.84 735.762   1
  -7   6 -29-106.337 665.635   2
  -6  -7 -29 151.547 299.336   5
  -7   6 -29-300.239 313.182   5
   6   7 -29 151.044 607.206   2
  -7   6  29 403.788 582.985   1
  -7   6 -31-22.1463 690.158   2
  -6  -7 -31 521.465 354.654   5
  -7   6 -31 936.325 366.906   5
  -7   6  31 1082.33 616.878   1
   6   7 -31 1678.30 745.374   2
  -7   6 -33 4658.29 1345.34   2
  -7   6 -33 3980.89 661.074   5
  -6  -7 -33 3912.98 687.325   5
   6   7 -33 4060.65 1001.18   2
  -7   6 -35 1636.31 821.150   2
  -7   6 -35 1521.89 499.203   5
  -6  -7 -35 2083.65 530.895   5
  -6  -7 -37 1858.59 530.728   5
  -7   6 -37 1658.64 539.783   5
  -6  -7 -39 676.570 499.423   5
   6   7 -39 941.300 419.149   5
  -7   6 -41 1542.76 576.661   5
   6   7 -41 1722.26 467.829   5
  -6  -7 -43 2078.93 665.729   5
  -7   6 -43 1691.31 577.336   5
   6   7 -43 2085.90 500.504   5
  -7   6 -45-351.856 532.856   5
   6   7 -45-283.331 498.400   5
  -7   6 -47 2666.66 717.910   5
   6   7 -47 2841.02 613.188   5
  -7   6 -49 507.464 539.298   5
   6   7 -49 1160.70 514.303   5
  -7   6 -51 371.935 525.297   5
   6   7 -51 844.975 516.521   5
  -7   6 -53 199.250 545.744   5
   6   7 -53-105.263 444.629   5
   6   7 -55 530.286 481.320   5
  -7   6 -55 421.175 485.704   5
   6   7 -57-5.87920 419.757   5
   6   7 -59 117.002 376.597   5
  -7   5   0 12868.7 1171.29   2
  -7   5   0 13333.9 1162.25   1
  -7   5  -2 1540.53 485.351   2
  -7   5  -2 1068.77 395.323   1
  -7   5   2 1030.72 388.604   1
  -7   5   4 5166.31 767.912   1
  -7   5   6 642.921 459.192   1
  -7   5   8 67352.8 2789.20   1
  -7   5  10 2946.81 665.477   1
  -7   5 -12 9854.01 1328.16   2
  -7   5  12 9056.38 1098.05   1
  -7   5 -14 2108.14 807.021   2
  -7   5  14 1500.17 524.468   1
  -7   5  16 558.541 341.378   1
  -7   5 -16 408.694 457.306   2
  -7   5 -18 1058.67 596.148   2
  -7   5  18 765.302 512.218   1
  -7   5 -20 2651.79 798.902   2
  -7   5  20 2991.13 741.781   1
  -7   5 -22 17212.6 2071.68   2
  -7   5  22 15497.8 1622.10   1
  -7   5 -24 10888.9 1722.19   2
  -7   5  24 10642.1 1414.95   1
  -7   5 -26 2220.91 820.555   2
  -7   5 -26 3391.79 524.981   5
   5   7 -26 2325.01 791.674   2
  -7   5  26 2032.13 744.515   1
  -7   5 -28 7304.21 1550.94   2
  -7   5 -28 8758.92 848.874   5
  -7   5  28 7365.88 1289.15   1
   5   7 -28 7579.34 1284.46   2
  -7   5 -30 2209.41 883.564   2
  -5  -7 -30 1287.52 412.779   5
  -7   5 -30 1862.72 468.701   5
   5   7 -30 1528.68 744.143   2
  -7   5  30 2838.43 859.958   1
  -7   5 -32 752.397 896.622   2
  -7   5 -32 1478.29 479.378   5
  -5  -7 -32 1212.93 430.326   5
   5   7 -32 1024.54 690.101   2
  -7   5  32 2005.39 827.451   1
  -7   5 -34 12071.8 1993.83   2
  -7   5 -34 12368.1 1079.13   5
  -5  -7 -34 11775.5 1066.04   5
   5   7 -34 11711.3 1758.45   2
  -5  -7 -36 493.015 367.885   5
  -7   5 -36 1334.56 498.172   5
  -5  -7 -38 18432.5 1396.36   5
   5   7 -38 20586.9 1210.03   5
  -7   5 -38 19154.1 1366.97   5
  -5  -7 -40 4102.23 749.179   5
   5   7 -40 3988.77 637.776   5
  -7   5 -40 3715.05 739.720   5
   5   7 -42 2636.48 572.849   5
  -7   5 -42 2165.38 631.609   5
  -5  -7 -42 1084.42 485.432   5
  -7   5 -44-293.247 517.223   5
   5   7 -44 1059.13 494.242   5
  -7   5 -46 483.312 527.401   5
  -5  -7 -46 756.448 518.782   5
   5   7 -46 1338.50 537.848   5
   5   7 -48 1461.33 520.830   5
  -7   5 -48 847.363 589.358   5
   5   7 -50 2601.69 638.142   5
  -7   5 -50 2620.92 768.319   5
  -7   5 -52 173.203 503.796   5
   5   7 -52 1057.65 517.988   5
   5   7 -54 736.390 497.876   5
  -7   5 -54 725.991 517.189   5
   5   7 -56-164.888 420.550   5
   5   7 -58-221.698 424.514   5
   5   7 -60 725.173 383.281   5
  -7   4   1 125782. 3442.38   1
  -7   4  -1 122129. 3337.25   1
  -7   4   3 313.618 367.743   1
  -7   4  -3 284.284 306.397   1
  -7   4   5 71381.5 2715.82   1
  -7   4   7 65690.2 2652.28   1
  -7   4   9 274.178 365.992   1
  -7   4 -11 1038.29 556.305   2
  -7   4  11 1130.24 517.890   1
  -7   4 -13 961.015 505.377   2
  -7   4  13 1340.98 541.107   1
  -7   4 -15 24188.7 2171.09   2
  -7   4  15 24577.7 1837.84   1
  -7   4 -17 17212.2 1883.90   2
  -7   4  17 17224.0 1631.08   1
  -7   4 -19 251.725 448.697   2
  -7   4  19 673.338 406.001   1
  -7   4 -21 13128.5 1740.37   2
  -7   4  21 11754.9 1390.99   1
  -7   4 -23 4100.99 1070.70   2
  -7   4  23 3443.77 848.981   1
  -7   4 -25 803.910 700.739   2
   4   7 -25 22.7118 532.082   2
  -7   4  25 34.0555 447.504   1
  -7   4 -27-406.035 678.090   2
  -7   4 -27 136.277 287.396   5
  -7   4  27-270.998 552.931   1
   4   7 -27 254.616 490.123   2
  -7   4 -29 32.7988 739.056   2
  -4  -7 -29-439.519 313.620   5
  -7   4 -29 118.808 316.412   5
   4   7 -29 310.099 637.823   2
  -7   4  29 138.422 568.012   1
  -7   4 -31 2388.76 1063.85   2
  -4  -7 -31 879.179 360.635   5
  -7   4 -31 1448.80 457.633   5
   4   7 -31 2218.09 958.741   2
  -7   4  31 1853.78 780.016   1
  -7   4 -33 3439.52 633.935   5
  -4  -7 -33 3030.77 566.720   5
   7  -4 -33 2954.26 447.469   5
   4   7 -33 3777.84 1095.01   2
  -7   4  33 2160.05 880.077   1
   4   7 -35 1813.25 464.549   5
  -7   4 -35 923.552 433.010   5
  -4  -7 -35 844.244 360.772   5
   7  -4 -35 535.888 268.647   5
   7  -4 -37 2230.63 455.538   5
   4   7 -37 1678.26 424.610   5
  -4  -7 -37 1148.45 390.617   5
  -7   4 -37 607.642 395.401   5
   4   7 -39 1778.67 445.810   5
  -7   4 -39 1166.29 545.631   5
   7  -4 -39 1128.09 341.336   5
  -4  -7 -39 1811.30 557.891   5
  -4  -7 -41-813.169 567.654   5
   7  -4 -41 258.602 337.564   5
   4   7 -41-411.815 441.614   5
  -7   4 -41-584.568 442.740   5
  -7   4 -43 4382.98 781.512   5
  -4  -7 -43 3679.82 720.227   5
   7  -4 -43 4338.53 630.958   5
   4   7 -43 4041.92 653.990   5
   7  -4 -45 2423.65 555.031   5
  -7   4 -45 2578.83 711.024   5
   4   7 -45 2053.58 581.238   5
   4   7 -47 31.4825 403.641   5
  -7   4 -47-249.892 580.885   5
  -4  -7 -47-765.116 553.762   5
  -7   4 -49 637.857 528.211   5
   4   7 -49 471.382 438.789   5
   4   7 -51 784.923 541.778   5
  -7   4 -51 1421.59 658.501   5
   4   7 -53 983.767 496.350   5
  -7   4 -53 703.224 575.244   5
   4   7 -55 24.5636 445.312   5
  -7   4 -55 329.991 511.508   5
   4   7 -57 343.613 439.480   5
  -7   4 -57-547.192 584.262   5
   4   7 -59-774.400 450.351   5
   4   7 -61-1.30544 375.909   5
  -7   3   0 61634.5 2292.71   1
  -7   3   2 8522.14 928.738   1
  -7   3  -2 8360.86 856.417   1
  -7   3   4 90721.1 2931.42   1
  -7   3  -4 93045.4 2758.93   1
  -7   3   6 3414.28 650.058   1
  -7   3   8 95308.8 3167.65   1
  -7   3  10 39644.8 2094.61   1
  -7   3 -12 132818. 4612.84   2
  -7   3  12 139493. 4047.03   1
  -7   3 -14 26372.5 2155.82   2
  -7   3  14 26054.9 1860.25   1
  -7   3 -16 15968.6 1781.38   2
  -7   3 -18 857.781 638.478   2
  -7   3 -20 305.757 499.934   2
  -7   3 -22 920.817 660.156   2
   3   7 -22 956.126 511.529   2
  -7   3 -24 7681.79 1467.78   2
   3   7 -24 8232.92 1220.95   2
  -7   3 -26 25193.4 2489.71   2
  -7   3 -26 21792.1 1164.91   5
   3   7 -26 24226.4 2216.59   2
  -7   3 -28 345.327 621.988   2
  -7   3 -28-114.680 301.604   5
   3   7 -28 379.940 536.114   2
  -7   3 -30 752.821 393.633   5
  -3  -7 -30 636.486 350.249   5
  -7   3  30 86.4870 473.825   1
   3   7 -30 1115.55 538.108   2
   7  -3 -32 2217.54 367.599   5
  -3  -7 -32 2384.01 524.299   5
  -7   3 -32 2420.38 482.271   5
  -7   3  32 2013.24 768.633   1
   3   7 -32 1311.68 615.012   2
   7  -3 -34 512.902 273.818   5
   3   7 -34 393.219 279.868   5
  -3  -7 -34 165.761 311.320   5
  -7   3 -34 244.583 336.396   5
   3   7 -34 1720.52 878.109   2
  -7   3  34 705.753 657.774   1
   7  -3 -36 5647.76 620.466   5
   3   7 -36 5793.66 689.867   5
  -7   3 -36 5593.17 804.104   5
  -3  -7 -36 5942.20 770.380   5
  -3  -7 -38 481.647 408.209   5
  -7   3 -38 966.860 481.894   5
   7  -3 -38 707.760 339.939   5
   3   7 -38 1604.91 437.814   5
  -7   3 -40 19000.7 1439.83   5
   3   7 -40 19578.8 1266.06   5
   7  -3 -40 19565.5 1157.17   5
  -3  -7 -40 19257.1 1365.29   5
  -3  -7 -42 975.042 414.344   5
   7  -3 -42 1702.92 486.229   5
   3   7 -42 889.844 437.174   5
  -7   3 -42 924.487 454.523   5
   7  -3 -44 217.958 376.882   5
   3   7 -44-769.436 550.979   5
  -7   3 -44 207.168 467.434   5
  -3  -7 -44 142.136 464.222   5
   3   7 -46 3694.76 668.684   5
   7  -3 -46 2936.44 595.252   5
  -3  -7 -46 2327.88 628.984   5
  -7   3 -46 2895.80 777.245   5
   3   7 -48 2344.22 616.725   5
   7  -3 -48 4164.02 651.408   5
  -7   3 -48 2993.82 743.599   5
  -7   3 -50 1584.39 631.746   5
   3   7 -50 1668.40 566.179   5
   7  -3 -50 1516.30 522.540   5
   3   7 -52-8.47762 479.170   5
  -7   3 -52 231.579 504.028   5
   3   7 -54-146.658 470.007   5
  -7   3 -54-488.970 508.985   5
   3   7 -56 162.201 426.241   5
   3   7 -58 920.095 475.319   5
   3   7 -60 9.82686 409.926   5
  -7   2   1 34276.4 1704.62   1
  -7   2  -1 34820.0 1682.90   1
  -7   2   3 4853.46 793.432   1
  -7   2  -3 4416.30 690.464   1
  -7   2  -5 27709.4 1584.05   1
  -7   2   5 26234.0 1674.98   1
  -7   2   7 43190.9 2090.38   1
  -7   2   9 22925.8 1697.77   1
  -7   2 -11 7215.82 1050.75   2
  -7   2 -13 5583.75 1027.02   2
  -7   2 -15 17.8604 521.069   2
  -7   2 -17 1185.37 533.554   2
  -7   2 -19 27118.4 2280.81   2
   2   7 -19 28339.0 2009.69   2
  -7   2 -21 420.051 527.871   2
   2   7 -21 213.841 518.149   2
  -7   2 -23 33552.0 2717.91   2
   2   7 -23 36949.9 2542.30   2
  -7   2 -25 1028.82 594.365   2
   2   7 -25 1386.39 559.713   2
  -7   2 -27 992.365 372.536   5
   2   7 -27 840.928 689.859   2
  -7   2 -29 1477.21 405.690   5
   2   7 -29 1850.29 839.185   2
  -2  -7 -31 119.992 263.104   5
  -7   2 -31 195.040 285.166   5
   2   7 -31 700.935 633.110   2
  -7   2 -33 706.903 416.010   5
   7  -2 -33 730.306 292.781   5
   2   7 -33 884.205 295.182   5
  -2  -7 -33 774.225 321.903   5
   2   7 -33 817.446 734.113   2
   2   7 -35 2012.58 437.949   5
  -7   2 -35 1808.60 477.377   5
   7  -2 -35 1749.00 359.949   5
  -2  -7 -35 2609.41 515.266   5
  -7   2  35 1769.77 899.160   1
   2   7 -35 1740.83 726.337   2
   2   7 -37 3150.24 532.725   5
  -2  -7 -37 2749.82 606.051   5
   7  -2 -37 2688.20 437.992   5
  -7   2 -37 2786.78 604.010   5
  -2  -7 -39 6019.05 771.973   5
   7  -2 -39 6532.89 671.964   5
   2   7 -39 6202.68 741.807   5
  -7   2 -39 7074.40 895.965   5
   2   7 -41 9672.99 900.570   5
  -2  -7 -41 7115.53 875.260   5
  -7   2 -41 7809.67 971.158   5
   7  -2 -41 8108.89 772.165   5
   7  -2 -43 4263.00 637.754   5
   2   7 -43 3561.24 666.985   5
  -7   2 -43 3881.84 829.239   5
  -2  -7 -43 2847.89 627.618   5
   2   7 -45 5511.89 811.492   5
   7  -2 -45 5815.99 745.901   5
  -7   2 -45 4683.87 847.700   5
  -2  -7 -45 4780.50 766.784   5
  -2  -7 -47 1221.86 578.994   5
  -7   2 -47 967.568 574.002   5
   7  -2 -47 1011.18 385.054   5
   2   7 -47 752.512 454.580   5
   2   7 -49 2034.21 633.587   5
  -7   2 -49 2509.80 753.502   5
   7  -2 -49 2730.92 637.021   5
   7  -2 -51-470.561 437.345   5
  -7   2 -51 728.365 528.533   5
   2   7 -51-753.329 538.785   5
   2   7 -53-786.590 514.640   5
   7  -2 -53-182.651 399.433   5
  -7   2 -53 570.795 583.316   5
   2   7 -55 256.150 487.972   5
   2   7 -57 1177.18 510.002   5
   2   7 -59-232.314 436.633   5
   2   7 -61 335.192 415.284   5
  -7   1   0 230801. 4261.30   1
  -7   1   2 96051.5 2852.75   1
  -7   1  -2 97911.0 2685.86   1
  -7   1  -4 10745.8 918.960   1
  -7   1   4 12003.0 1024.24   1
  -7   1   6 554663. 7226.39   1
   1   7 -16 7917.32 1087.62   2
   1   7 -18 31853.9 2136.33   2
   1   7 -20 6596.57 1070.64   2
   1   7 -22 1298.06 571.391   2
   1   7 -24 1436.77 570.577   2
   1   7 -26 854.016 637.117   2
  -7   1 -28 5930.88 687.773   5
   1   7 -28 6981.67 1274.98   2
  -7   1 -30-63.9821 328.572   5
   1   7 -30 214.162 238.678   5
   1   7 -30 14.2792 538.803   2
  -1  -7 -32 2810.36 478.608   5
   1   7 -32 3054.64 465.426   5
  -7   1 -32 2847.05 621.400   5
   1   7 -32 3154.38 1061.41   2
  -1  -7 -34 306.282 288.135   5
   1   7 -34 421.480 292.717   5
   7  -1 -34 774.888 309.245   5
  -7   1 -34 1228.92 415.504   5
   1   7 -34 1102.73 756.156   2
   1   7 -36 1629.50 403.161   5
   7  -1 -36 1226.34 363.967   5
  -1  -7 -36 506.481 323.066   5
  -7   1 -36 1770.41 548.295   5
   1   7 -36 1350.58 833.972   2
   7  -1 -38 5249.64 615.193   5
  -1  -7 -38 5784.24 707.707   5
  -7   1 -38 5278.80 829.988   5
   1   7 -38 6195.38 713.766   5
  -1  -7 -40-359.269 500.714   5
  -7   1 -40 477.148 517.119   5
   7  -1 -40 723.908 364.447   5
   1   7 -40-97.8454 391.267   5
   7  -1 -42 4151.55 585.600   5
  -1  -7 -42 5140.75 761.239   5
   1   7 -42 4529.48 664.857   5
  -7   1 -42 4262.50 774.024   5
  -1  -7 -44-764.617 510.972   5
   7  -1 -44-409.900 380.151   5
  -7   1 -44-1023.93 538.225   5
   1   7 -44-232.178 395.169   5
   1   7 -46 203.633 463.870   5
   7  -1 -46 769.354 449.746   5
  -7   1 -46-404.182 510.175   5
  -1  -7 -46-841.494 619.782   5
   1   7 -48-957.228 568.412   5
   7  -1 -48 165.743 403.950   5
  -7   1 -48-753.892 638.492   5
  -7   1 -50-260.389 532.089   5
   7  -1 -50 828.805 510.991   5
   1   7 -50 99.1107 490.971   5
   7  -1 -52 128.855 434.721   5
   1   7 -52 220.573 482.043   5
  -7   1 -52-227.916 512.127   5
   1   7 -54 546.121 494.553   5
   7  -1 -54-83.1992 433.552   5
   7  -1 -56 1545.79 520.993   5
   1   7 -56 937.639 502.918   5
   1   7 -58-415.521 428.107   5
   1   7 -60 3024.16 598.627   5
  -7   0  -1 23338.8 1311.91   1
  -7   0   1 23897.9 1365.55   1
  -7   0   3 10305.9 965.441   1
  -7   0  -3 10340.4 889.399   1
  -7   0  -5 118078. 2847.61   1
  -7   0  -7 5932.62 671.898   1
   0   7 -13 15149.4 1394.19   2
   0   7 -15 14616.9 1418.99   2
   0   7  17 12023.4 740.401   1
   0   7 -17 11991.3 1336.99   2
   0   7  19 67374.2 1818.80   1
   0   7 -19 71541.4 3341.32   2
   0   7  21 9089.25 708.851   1
   0   7 -21 9565.18 1295.02   2
   0   7 -23 53441.6 3114.86   2
   0   7 -25 2166.95 791.695   2
   0   7 -27 845.070 271.429   5
  -7   0 -27 825.698 327.013   5
   0   7 -27 907.211 654.506   2
   0   7 -29 472.697 271.291   5
  -7   0 -29 212.398 272.700   5
   0   7 -29 259.520 487.594   2
   0   7 -31 379.898 283.685   5
  -7   0 -31 184.497 306.158   5
   0   7 -31 452.787 544.740   2
  -7   0 -33 5533.89 746.339   5
   0   7 -33 6143.30 631.702   5
   0  -7 -33 6255.93 687.449   5
   0   7 -33 7152.15 1459.94   2
   7   0 -35 187.333 251.128   5
  -7   0 -35 22.6811 382.583   5
   0   7 -35 323.171 292.820   5
   0  -7 -35-149.736 284.260   5
   0   7 -35 1020.50 731.013   2
   7   0 -37 12315.7 882.828   5
  -7   0 -37 12564.5 1168.43   5
   0   7 -37 12730.1 967.927   5
   0  -7 -37 12508.1 1020.75   5
   0  -7 -39 940.218 345.773   5
   0   7 -39 923.145 363.074   5
  -7   0 -39 637.334 432.070   5
   7   0 -39 1165.57 336.526   5
   0  -7 -41 16556.2 1224.05   5
  -7   0 -41 14304.1 1362.85   5
   7   0 -41 17992.0 1122.43   5
   0   7 -41 16779.9 1230.28   5
   0   7 -43 48.4905 395.561   5
   7   0 -43 861.085 393.225   5
   0  -7 -43 640.304 411.557   5
  -7   0 -43-491.829 595.476   5
   0   7 -45 8433.21 953.658   5
  -7   0 -45 7824.17 1092.57   5
   7   0 -45 8369.93 859.398   5
   0   7 -47-369.843 530.270   5
   7   0 -47 208.320 383.830   5
  -7   0 -47-1119.83 682.807   5
   0   7 -49 6265.43 875.930   5
   7   0 -49 4755.22 734.423   5
  -7   0 -49 5171.81 923.863   5
  -7   0 -51-643.988 566.155   5
   7   0 -51 648.030 453.814   5
   0   7 -51 270.107 479.047   5
   0   7 -53-277.296 469.315   5
   7   0 -53-722.279 494.806   5
   0   7 -55 160.211 471.930   5
   7   0 -55 24.9020 401.374   5
   0   7 -57-197.567 440.094   5
   7   0 -57 475.030 434.190   5
   0   7 -59 224.822 402.015   5
   0   7 -61 1066.32 432.964   5
  -7  -1   0 48356.0 1853.92   1
  -7  -1  -2 1254.56 346.816   1
  -7  -1  -4 187510. 3437.02   1
  -7  -1  -6 33070.8 1432.12   1
  -1   7   6 33356.2 1206.22   2
  -1   7   8 30679.6 1024.98   2
  -1   7  10 45715.9 874.755   2
  -1   7  12 6085.73 594.844   1
  -1   7 -14 3509.25 793.305   2
  -1   7  14 3277.03 504.990   1
  -1   7 -16 9389.81 1223.31   2
  -1   7  16 9267.60 758.796   1
  -1   7  18 1381.52 357.516   1
  -1   7 -18 1453.76 558.839   2
  -1   7  20 682.097 247.480   1
  -1   7 -20 1443.39 597.357   2
  -1   7  22 1659.67 458.855   1
  -1   7 -22 1839.05 733.381   2
  -1   7 -24 21969.3 2120.67   2
  -1   7 -26 15589.3 1909.50   2
  -1   7 -28 5660.54 580.979   5
  -7  -1 -28 5328.29 708.516   5
  -1   7 -28 6106.73 1308.74   2
  -1   7 -30 357.116 281.435   5
  -7  -1 -30 367.294 371.320   5
  -1   7 -32 1498.52 403.391   5
  -7  -1 -32 1003.63 416.315   5
  -1   7 -32 1095.86 732.558   2
  -7  -1 -34 376.202 372.941   5
  -1   7 -34 700.285 412.919   5
  -1   7 -34 721.519 760.673   2
  -7  -1 -36 220.659 368.448   5
  -1   7 -36 238.626 357.002   5
   7   1 -36 305.707 274.198   5
  -1   7 -38 3389.36 629.159   5
   7   1 -38 3661.64 549.306   5
  -7  -1 -38 3450.45 746.871   5
  -7  -1 -40-834.228 574.322   5
  -1   7 -40-750.180 507.280   5
   7   1 -40-168.948 415.207   5
  -7  -1 -42 5989.09 957.914   5
   7   1 -42 5465.57 710.879   5
  -1   7 -42 5483.61 802.737   5
   7   1 -44 578.513 407.238   5
  -1   7 -44 140.222 447.980   5
  -7  -1 -46 1704.97 649.191   5
  -1   7 -46 1100.12 516.073   5
   7   1 -46 1386.04 465.533   5
  -7  -1 -48-42.9343 556.592   5
  -1   7 -48-151.281 513.775   5
   7   1 -48-17.7877 408.583   5
   7   1 -50 49.8206 424.241   5
  -7  -1 -50 66.6849 555.218   5
  -1   7 -50 459.827 479.655   5
   7   1 -52 933.508 503.209   5
  -1   7 -52 238.371 480.948   5
   7   1 -54 272.909 393.383   5
  -1   7 -54 516.476 491.761   5
  -1   7 -56-299.797 485.258   5
   7   1 -56 167.667 396.484   5
  -1   7 -58-387.727 451.278   5
   7   1 -58 558.969 437.972   5
   7   1 -60 160.599 349.068   5
  -1   7 -60 483.034 442.262   5
  -7  -2  -1 36820.2 1587.81   1
  -2   7  -1 37460.6 1751.33   2
  -2   7   1 35887.2 1627.12   2
  -2   7  -3 3749.22 678.169   2
  -2   7   3 4062.82 560.992   2
  -7  -2  -3 4042.66 551.102   1
  -2   7   5 71982.8 1973.93   2
  -7  -2  -5 72984.7 2065.47   1
  -2   7   7 57108.3 1553.90   2
  -7  -2  -7 56273.7 1766.93   1
  -2   7   9 24596.6 810.782   2
  -2   7   9 23804.7 1249.52   1
  -2   7  11 50785.9 1846.27   1
  -2   7 -13 57600.2 2843.58   2
  -2   7  13 56598.6 1991.92   1
  -2   7  15 13107.8 1006.17   1
  -2   7 -15 14356.1 1507.32   2
  -2   7 -17 28596.0 2151.17   2
  -2   7  17 26696.0 1496.03   1
  -2   7  19 29181.2 1603.03   1
  -2   7 -19 30757.7 2353.46   2
  -2   7 -21 31725.8 2441.23   2
  -2   7  21 29524.4 1650.21   1
  -2   7 -23 815.675 550.391   2
  -2   7  23 1388.70 487.239   1
  -2   7 -25 398.814 553.528   2
  -2   7 -27 884.915 250.674   5
  -7  -2 -27 914.022 299.589   5
  -2   7 -27 620.741 665.072   2
  -2   7 -29 949.586 315.605   5
  -7  -2 -29 536.185 371.953   5
  -2   7 -29 1408.64 831.720   2
  -7  -2 -31 1319.22 454.717   5
  -2   7 -31 1539.69 415.837   5
  -2   7 -31 1654.60 765.650   2
  -7  -2 -33 10677.7 1043.92   5
  -2   7 -33 11301.8 871.257   5
  -2   7 -33 10152.7 1754.14   2
  -2   7 -35 14997.5 2092.81   2
  -2   7 -35 18326.4 1148.52   5
  -7  -2 -35 17366.2 1366.60   5
  -2   7 -37 4049.76 602.552   5
   7   2 -37 3707.67 523.366   5
  -7  -2 -37 3306.71 700.277   5
  -2   7 -37 3204.40 951.617   2
  -2   7 -39 3270.34 579.024   5
  -7  -2 -39 4144.55 812.204   5
   7   2 -39 4120.68 586.865   5
   7   2 -41 1277.44 414.291   5
  -7  -2 -41 400.722 447.900   5
  -2   7 -41-161.804 440.660   5
  -2   7 -43 2520.24 655.855   5
  -7  -2 -43 1976.46 685.316   5
   7   2 -43 2670.66 531.453   5
   7   2 -45-106.675 385.535   5
  -2   7 -45 111.045 469.109   5
  -7  -2 -45 1173.48 594.259   5
  -7  -2 -47 6013.30 961.084   5
   7   2 -47 6329.36 815.094   5
  -2   7 -47 6283.42 908.412   5
   7   2 -49 2073.78 596.586   5
  -7  -2 -49 926.429 588.571   5
  -2   7 -49 1431.48 583.291   5
  -2   7 -51 479.938 504.278   5
   7   2 -51 1123.01 549.160   5
   7   2 -53 816.552 509.394   5
  -2   7 -53 776.287 580.261   5
   7   2 -55-462.775 483.023   5
  -2   7 -55-441.651 537.760   5
  -2   7 -57 137.584 444.640   5
   7   2 -57 268.240 412.070   5
   7   2 -59-161.024 392.718   5
  -2   7 -59-385.158 441.259   5
  -2   7 -61 917.852 416.660   5
   7   2 -61 1210.47 396.385   5
  -3   7   0 17467.8 1228.33   2
  -3   7   2 28185.0 1459.86   2
  -3   7  -2 25803.3 1577.25   2
  -3   7   4 19575.7 1148.36   2
  -7  -3  -4 19811.8 1096.85   1
  -3   7   6 42237.0 1520.53   2
  -7  -3  -6 43065.5 1507.50   1
  -3   7   8 41939.7 1280.61   2
  -7  -3  -8 43106.2 1435.66   1
  -3   7   8 43126.2 1811.76   1
  -3   7  10 16444.7 1126.08   1
  -3   7  12 57437.6 2145.03   1
  -3   7  14 16085.3 1210.10   1
  -3   7 -14 16658.9 1670.84   2
  -3   7  16 9308.72 926.208   1
  -3   7 -16 9849.36 1306.07   2
  -3   7  18 1018.33 386.773   1
  -3   7 -18 1337.75 606.249   2
  -3   7 -20 826.750 508.089   2
  -3   7  20 685.795 358.507   1
  -3   7  22 7557.62 938.526   1
  -3   7 -22 7604.18 1317.04   2
  -3   7 -24 149.647 544.964   2
  -3   7  24 646.789 461.800   1
  -3   7 -26 1388.80 627.827   2
  -3   7  26 1284.44 449.817   1
  -7  -3 -28 8837.71 852.276   5
  -3   7 -28 8541.40 735.647   5
  -3   7 -28 9241.50 1609.41   2
   7   3 -28 9145.35 1249.68   2
  -7  -3 -30-179.198 294.139   5
  -3   7 -30 251.379 253.584   5
  -3   7 -30-831.130 759.290   2
   7   3 -30 350.090 452.825   2
  -7  -3 -32 5436.89 757.256   5
  -3   7 -32 6395.25 686.726   5
  -3   7 -32 6688.12 1508.10   2
  -3   7 -34 496.376 392.251   5
  -7  -3 -34 306.958 373.832   5
  -3   7 -34 78.1106 633.858   2
  -3   7 -36 13412.4 2075.56   2
  -7  -3 -36 13096.4 1237.10   5
  -3   7 -36 14760.4 1104.62   5
   7   3 -38-144.540 347.942   5
  -7  -3 -38-424.029 497.615   5
  -3   7 -38 486.961 379.823   5
   7   3 -40 3081.13 532.901   5
  -3   7 -40 2827.09 616.242   5
  -7  -3 -40 3174.34 733.702   5
   7   3 -42 759.278 441.124   5
  -3   7 -42 352.026 404.215   5
  -7  -3 -42 676.955 536.932   5
  -7  -3 -44 493.314 514.330   5
  -3   7 -44 307.995 444.658   5
   7   3 -44 21.9777 378.326   5
  -7  -3 -46 1004.24 630.923   5
  -3   7 -46 309.742 437.138   5
   7   3 -46 1400.73 493.432   5
  -3   7 -48-407.665 491.013   5
   7   3 -48-214.279 444.059   5
  -3   7 -50 316.677 517.450   5
  -7  -3 -50-72.1621 493.020   5
   7   3 -50 821.929 473.662   5
  -3   7 -52-349.987 557.436   5
   7   3 -52-478.564 437.610   5
   7   3 -54-93.0357 435.322   5
  -3   7 -54-172.929 460.160   5
  -3   7 -56 545.438 522.595   5
   7   3 -56 474.329 434.613   5
  -3   7 -58 74.4628 462.181   5
   7   3 -58 721.340 452.547   5
   7   3 -60-249.963 367.231   5
  -3   7 -60 1164.76 555.173   5
  -4   7   1 7225.90 887.167   2
  -4   7  -1 8430.72 1041.77   2
  -4   7   3 24349.4 1415.06   2
  -4   7  -3 23464.8 1656.63   2
  -4   7   5 3458.68 604.611   1
  -4   7   5 3075.41 489.219   2
  -7  -4  -5 3000.13 440.434   1
  -4   7   7 25117.5 1172.78   2
  -4   7   7 22765.4 1412.39   1
  -7  -4  -7 23581.0 1053.30   1
  -7  -4  -9 20949.7 927.389   1
  -4   7   9 18754.7 1310.60   1
  -4   7  11 2603.74 513.859   1
  -4   7 -13 3272.24 781.445   2
  -4   7  13 3601.25 632.734   1
  -4   7 -15 5205.27 990.009   2
  -4   7  15 4930.40 764.643   1
  -4   7 -17 8991.34 1327.15   2
  -4   7  17 9416.30 1036.41   1
  -4   7  19 519.615 275.316   1
  -4   7 -19 226.027 419.721   2
  -4   7 -21 17846.9 1979.51   2
  -4   7  21 17297.2 1468.77   1
  -4   7  23 6746.23 969.505   1
  -4   7 -23 5272.30 1190.50   2
  -4   7  25 5161.06 894.479   1
  -4   7 -25 5318.31 1216.87   2
  -7  -4 -27 5.54298 338.187   5
  -4   7 -27 19.0563 239.878   5
  -4   7 -27 62.5255 563.318   2
  -4   7  27 640.830 343.487   1
  -4   7 -29 1263.43 325.550   5
  -7  -4 -29 1173.27 441.614   5
   7   4 -29 1813.76 613.109   2
  -4   7 -29 461.979 606.513   2
  -7  -4 -31-132.980 304.540   5
  -4   7 -31 620.236 316.317   5
  -4   7 -31 2.78476 790.137   2
   7   4 -31 513.353 549.400   2
  -7  -4 -33 939.512 454.326   5
  -4   7 -33 979.284 405.592   5
  -4   7 -33 1362.60 987.586   2
  -4   7 -35 5845.98 1392.33   2
  -4   7 -35 6671.93 723.744   5
  -7  -4 -35 6959.07 879.850   5
  -4   7 -37 802.619 928.871   2
  -7  -4 -37 643.597 452.193   5
  -4   7 -37 374.347 373.050   5
  -4   7 -39 453.892 468.814   5
  -7  -4 -39-48.5178 434.972   5
   7   4 -39-169.923 326.841   5
  -4   7 -41 4416.79 716.236   5
  -7  -4 -41 4290.72 806.969   5
   7   4 -41 3513.51 612.550   5
  -7  -4 -43-485.986 513.192   5
  -4   7 -43 576.420 450.311   5
   7   4 -43-129.907 370.747   5
  -4   7 -45 55.0642 449.617   5
   7   4 -45 233.197 379.768   5
  -4   7 -47 2560.59 686.700   5
   7   4 -47 2433.34 606.387   5
  -7  -4 -49 2847.41 763.339   5
   7   4 -49 2895.80 670.332   5
  -4   7 -49 2264.44 668.039   5
   7   4 -51-65.0749 431.998   5
  -4   7 -51 429.370 508.195   5
  -4   7 -53 1113.64 601.735   5
   7   4 -53-114.875 433.876   5
  -4   7 -55 1070.44 539.995   5
   7   4 -55 921.215 456.227   5
  -4   7 -57-5.11309 507.792   5
   7   4 -57-308.097 464.806   5
   7   4 -59-62.6382 386.607   5
  -4   7 -59 293.224 411.946   5
   7   4 -61 391.009 399.367   5
  -5   7   0 978577. 9968.85   2
  -5   7   2 72348.3 2571.03   2
  -5   7  -2 70905.3 2831.21   2
  -5   7   4 1019.07 409.056   2
  -5   7   4 906.086 375.994   1
  -5   7   6 732.388 311.087   2
  -7  -5  -6 896.367 288.404   1
  -5   7   6 715.482 329.339   1
  -7  -5  -8 2963.75 392.322   1
  -5   7   8 2851.15 582.974   1
  -5   7  10 5629.65 799.688   1
  -5   7 -12 22989.8 1969.73   2
  -5   7  12 24666.7 1647.78   1
  -5   7  14 1711.92 524.241   1
  -5   7 -14 1846.39 662.260   2
  -5   7  16 3931.04 736.280   1
  -5   7 -16 3692.45 905.842   2
  -5   7  18 2198.51 595.167   1
  -5   7 -18 2595.09 834.848   2
  -5   7 -20 1353.63 776.531   2
  -5   7  20 1203.61 467.743   1
  -5   7 -22 11302.7 1613.17   2
  -5   7  22 11294.4 1266.55   1
  -5   7 -24 4028.95 1144.54   2
  -5   7  24 4044.77 889.472   1
  -5   7 -26 2110.34 418.819   5
  -5   7  26 910.041 451.806   1
  -5   7 -26 1060.09 659.593   2
  -5   7 -28 23024.9 2498.27   2
  -5   7 -28 23717.0 1179.30   5
  -7  -5 -28 22304.2 1367.93   5
  -5   7  28 21836.4 1888.50   1
  -5   7 -30 245.433 312.529   5
  -7  -5 -30 194.559 295.553   5
   7   5 -30-49.4915 607.295   2
  -5   7 -30 217.176 660.525   2
  -5   7 -32 4458.75 1353.42   2
  -7  -5 -32 4036.34 656.167   5
  -5   7 -32 4473.08 664.563   5
   7   5 -32 4615.85 1042.28   2
  -5   7 -34 11366.9 1967.72   2
  -7  -5 -34 10660.8 1095.97   5
  -5   7 -34 11925.6 989.535   5
  -5   7 -36-504.377 815.305   2
  -7  -5 -36 241.810 383.099   5
  -5   7 -36 179.873 375.670   5
  -7  -5 -38 2981.45 675.040   5
  -5   7 -38 2583.33 606.882   5
   7   5 -38 3130.63 540.515   5
  -7  -5 -40 2135.58 630.633   5
   7   5 -40 2372.59 500.568   5
  -5   7 -40 2455.54 629.025   5
  -5   7 -42 5054.96 830.669   5
  -7  -5 -42 5579.41 930.569   5
   7   5 -42 4815.24 680.374   5
  -5   7 -44 876.851 519.403   5
   7   5 -44 1188.78 465.437   5
  -5   7 -46 1100.52 584.695   5
  -7  -5 -46 967.983 526.560   5
   7   5 -46 1146.07 470.553   5
   7   5 -48 1600.63 524.412   5
  -5   7 -48 2019.63 638.033   5
   7   5 -50 1373.33 528.133   5
  -5   7 -50 760.521 503.038   5
   7   5 -52 2244.55 584.399   5
  -5   7 -52 3293.19 756.841   5
   7   5 -54 1305.37 482.299   5
  -5   7 -54 2556.41 706.721   5
   7   5 -56 1291.69 481.496   5
  -5   7 -56 1544.41 577.421   5
   7   5 -58-62.2792 379.720   5
  -5   7 -58 38.3720 441.469   5
   7   5 -60-524.784 375.575   5
  -6   7   1 65884.2 2661.70   2
  -6   7  -1 61720.4 2711.46   2
  -6   7   3 11111.7 1075.55   2
  -6   7  -3 12307.6 1307.50   2
  -6   7   3 12334.3 1149.04   1
  -6   7   5 1306.55 480.762   1
  -7  -6  -7 635.428 254.291   1
  -6   7   7 515.448 420.300   1
  -6   7   9 26667.5 1703.84   1
  -7  -6  -9 26590.7 927.409   1
  -6   7  11 5321.46 822.798   1
  -6   7 -11 4453.55 955.746   2
  -6   7 -13 1676.90 718.931   2
  -6   7  13 693.485 379.991   1
  -6   7 -15 2170.54 731.277   2
  -6   7  15 2845.27 587.970   1
  -6   7  17 1518.56 491.023   1
  -6   7 -17 1070.31 684.804   2
  -6   7 -19 36243.0 2875.68   2
  -6   7  19 37320.1 2300.47   1
  -6   7  21 9043.07 1211.65   1
  -6   7 -21 7982.39 1428.39   2
  -6   7 -23 36927.2 3054.09   2
  -6   7  23 34671.8 2381.30   1
  -6   7 -25 17379.2 2150.59   2
  -6   7 -25 15476.9 936.931   5
  -6   7  25 17670.0 1697.28   1
  -6   7 -27 26575.0 2766.85   2
  -7  -6 -27 25323.5 1403.29   5
  -6   7 -27 23950.9 1287.80   5
  -6   7  27 25542.5 2147.95   1
  -6   7 -29 8766.87 1713.88   2
  -6   7 -29 7830.49 793.797   5
  -7  -6 -29 7362.95 831.500   5
   7   6 -29 9144.40 1389.72   2
  -6   7  29 9220.87 1373.53   1
  -6   7 -31 5068.59 1513.09   2
  -6   7 -31 4402.32 614.586   5
  -7  -6 -31 4557.60 704.889   5
   7   6 -31 5289.33 1121.36   2
  -6   7 -33 1116.71 860.400   2
  -6   7 -33 1575.26 460.073   5
  -7  -6 -33 2220.97 578.416   5
   7   6 -33 1113.04 690.061   2
  -6   7 -35 5394.79 1323.80   2
  -7  -6 -35 4177.57 760.936   5
  -6   7 -35 4299.92 682.928   5
  -6   7 -37 107.195 413.602   5
  -7  -6 -37-136.032 397.313   5
  -6   7 -39 3245.29 690.908   5
  -7  -6 -39 2746.90 671.172   5
   7   6 -39 2868.24 562.794   5
   7   6 -41 2152.37 512.803   5
  -6   7 -41 2244.79 644.589   5
   7   6 -43-432.765 396.118   5
  -6   7 -43-468.150 524.193   5
   7   6 -45 3114.64 621.688   5
  -6   7 -45 3109.84 743.143   5
  -6   7 -47 748.263 486.744   5
   7   6 -47 1413.98 541.740   5
   7   6 -49 2341.15 597.284   5
  -6   7 -49 2115.40 671.619   5
  -6   7  51 3043.66 754.211   3
  -6   7 -51 3741.57 765.266   5
   7   6 -51 4533.67 724.754   5
   7   6 -53 2006.76 602.242   5
  -6   7 -53 2095.33 696.933   5
   7   6 -55 1366.59 525.793   5
  -6   7 -55 1255.66 591.461   5
   7   6 -57-526.896 458.717   5
  -6   7 -57-242.695 435.243   5
   7   6 -59-7.96818 369.764   5
  -7   7   0 99.7070 340.762   2
  -7   7  -2 4921.96 901.030   2
  -7   7   2 4537.70 758.799   2
  -7   7   2 4651.99 747.879   1
  -7   7   4 5826.69 850.701   1
  -7   7  -4 5078.50 903.423   2
  -7   7  -6 685.133 554.872   2
  -7   7   6 346.397 354.449   1
  -7   7  -8 11209.3 1376.24   2
  -7  -7  -8 10243.5 647.730   1
  -7   7   8 10372.9 1172.77   1
  -7   7 -10 1209.94 602.127   2
  -7  -7 -10 1382.44 194.197   1
  -7   7  10 1272.48 520.489   1
  -7   7  12 1266.30 470.659   1
  -7   7 -12 913.717 469.339   2
  -7   7 -14 1346.46 583.599   2
  -7   7  14 1148.60 499.393   1
  -7   7 -16 2107.78 780.773   2
  -7   7  16 1382.78 555.899   1
  -7   7 -18 3961.15 1030.09   2
  -7   7  18 4014.59 869.601   1
  -7   7 -20 5105.32 1208.62   2
  -7   7  20 4788.90 902.586   1
  -7   7  22 649.923 417.094   1
  -7   7 -22 496.980 528.086   2
  -7   7 -24 1694.79 774.561   2
  -7   7  24 1872.57 601.367   1
  -7   7 -26 7805.28 1599.47   2
  -7   7 -26 7248.10 730.924   5
  -7   7  26 7380.08 1270.43   1
  -7   7 -28 709.975 786.684   2
  -7  -7 -28 47.3413 313.491   5
  -7   7 -28-54.5587 329.484   5
  -7   7  28-185.743 557.065   1
  -7   7 -30 4193.79 1297.90   2
  -7  -7 -30 3155.60 582.884   5
  -7   7 -30 3226.80 572.255   5
   7   7 -30 3678.58 965.917   2
  -7   7  30 2277.91 710.818   1
  -7   7 -32 593.856 924.619   2
  -7  -7 -32 1187.21 437.265   5
  -7   7 -32 1512.38 439.386   5
   7   7 -32 28.6152 592.651   2
  -7   7 -34-842.322 840.395   2
  -7   7 -34-19.6717 420.604   5
   7   7 -34 64.5874 579.552   2
  -7   7 -36 4169.80 1483.78   2
  -7   7 -36 5308.95 810.665   5
  -7   7 -38 634.763 456.998   5
  -7   7 -40-113.371 441.422   5
  -7  -7 -40 269.425 457.350   5
   7   7 -40 428.046 369.407   5
   7   7 -42 708.505 387.929   5
  -7   7 -42 664.005 508.147   5
   7   7 -44 823.165 464.919   5
  -7   7 -44 154.076 529.081   5
  -7   7 -46 918.988 574.102   5
   7   7 -46 688.779 424.292   5
  -7   7 -48 647.975 561.513   5
   7   7 -48 528.015 465.610   5
   7   7 -50 1310.68 537.677   5
  -7   7 -50-168.983 511.353   5
   7   7 -52 1232.88 543.759   5
  -7   7 -52 347.077 520.884   5
   7   7 -54 1710.84 551.027   5
  -7   7 -54 1575.80 628.473   5
   7   7 -56-1046.84 487.411   5
  -7   7 -56 14.4060 470.445   5
  -7   7 -58 227.341 427.097   5
   7   7 -58 108.481 412.269   5
   7   7 -60 1207.16 439.808   5
  -8   7  -1 9038.83 1172.24   2
  -8   7   1 8773.93 1117.83   2
  -8   7   1 8944.77 1050.07   1
  -8   7  -3 1040.01 585.614   2
  -8   7   3 1862.65 583.146   1
  -8   7  -5 1162.34 627.974   2
  -8   7   5 1329.40 578.214   1
  -8   7  -7 31179.5 2325.66   2
  -8   7   7 30428.4 1983.71   1
  -8   7  -9 3269.56 876.129   2
  -7  -8  -9 3452.38 362.684   1
  -8   7   9 3642.71 789.962   1
  -8   7  11 5694.27 941.330   1
  -8   7 -11 5239.74 1059.35   2
  -8   7 -13 526.133 436.052   2
  -8   7  13 634.244 401.746   1
  -8   7 -15 9987.64 1511.20   2
  -8   7  15 9153.70 1252.76   1
  -8   7  17 419.584 500.767   1
  -8   7 -17 933.614 744.164   2
  -8   7 -19 1951.90 919.508   2
  -8   7  19 10.0989 439.841   1
  -8   7 -21 262.570 505.905   2
  -8   7  21 766.172 534.872   1
  -8   7 -23 1715.05 645.180   2
  -8   7  23 1555.14 622.041   1
  -8   7 -25 8128.77 1611.17   2
  -8   7 -25 7022.67 713.642   5
  -8   7  25 7724.03 1317.19   1
  -8   7 -27 4667.21 1381.09   2
  -8   7 -27 3189.85 545.561   5
  -7  -8 -27 2540.03 536.742   5
  -8   7  27 3838.61 1036.47   1
  -8   7 -29 7038.78 1635.58   2
  -7  -8 -29 4984.96 733.848   5
  -8   7 -29 5289.29 646.664   5
   7   8 -29 5802.04 1208.33   2
  -8   7  29 6698.67 1329.43   1
  -8   7 -31-673.761 826.040   2
  -8   7 -31 437.570 345.157   5
  -7  -8 -31 204.381 414.376   5
   7   8 -31 325.880 689.707   2
  -8   7 -33 3645.28 1335.59   2
  -7  -8 -33 3641.95 677.937   5
  -8   7 -33 3835.87 663.186   5
   7   8 -33 4248.15 1197.36   2
  -8   7 -35 9387.48 2030.71   2
  -7  -8 -35 9200.10 971.211   5
  -8   7 -35 9491.43 998.779   5
  -8   7 -37 8464.04 978.344   5
   7   8 -39 4766.36 697.111   5
  -8   7 -39 3840.65 724.859   5
  -8   7 -41-478.868 495.269   5
   7   8 -41 677.938 397.247   5
   7   8 -43 883.963 435.088   5
  -8   7 -43 882.680 576.171   5
  -8   7 -45 28.9637 530.421   5
   7   8 -45 437.332 405.926   5
  -8   7  47-473.863 577.660   3
   7   8 -47 129.643 419.284   5
  -8   7 -47 562.395 585.245   5
   7   8 -49 1222.64 498.496   5
  -8   7 -49 1838.89 659.271   5
  -8   7 -51 1924.81 666.197   5
   7   8 -51 2307.79 602.017   5
  -8   7 -53 1461.84 575.528   5
   7   8 -53 1997.98 537.990   5
   7   8 -55 392.811 406.104   5
   7   8 -57 29.5147 443.973   5
  -8   7 -57 454.523 418.495   5
   7   8 -59 430.672 402.911   5
  -8   6   0 1393.93 476.395   1
  -8   6  -2 18276.7 1578.87   2
  -8   6   2 18130.5 1465.73   1
  -8   6  -4 10904.6 1330.23   2
  -8   6   4 10457.1 1118.98   1
  -8   6  -6 8113.50 1179.96   2
  -8   6   6 8260.68 1060.50   1
  -8   6  -8 11127.0 1406.64   2
  -8   6   8 11302.5 1244.34   1
  -8   6 -10 920.741 554.013   2
  -8   6  10 1290.94 590.862   1
  -8   6 -12 1085.09 536.964   2
  -8   6  12 2127.61 607.848   1
  -8   6 -14 992.734 633.765   2
  -8   6  14-76.4793 419.261   1
  -8   6 -16 1343.76 715.813   2
  -8   6  16 658.044 510.184   1
  -8   6 -18 2296.68 861.316   2
  -8   6  18 1165.51 499.101   1
  -8   6 -20 19932.2 2299.32   2
  -8   6  20 18668.0 1850.80   1
  -8   6 -22 4167.27 1107.48   2
  -8   6  22 3031.45 831.558   1
  -8   6 -24-151.726 594.681   2
  -8   6  24 95.7276 477.299   1
  -8   6 -26 1199.54 771.409   2
  -8   6 -26 912.148 363.109   5
  -8   6  26 1137.99 638.938   1
  -8   6 -28-481.955 889.504   2
  -8   6 -28 95.5040 292.117   5
  -8   6  28 581.854 637.927   1
   6   8 -28-58.2152 486.191   2
  -8   6 -30 5103.84 1430.65   2
  -8   6 -30 4657.03 661.185   5
   6   8 -30 4803.99 1199.16   2
  -8   6  30 3984.73 1018.33   1
  -8   6 -32 1967.34 997.029   2
  -8   6 -32 1100.95 466.804   5
   6   8 -32 1394.15 947.537   2
  -8   6  32 1230.91 698.070   1
  -8   6 -34 448.296 410.006   5
   6   8 -34-427.991 756.007   2
  -8   6 -36 2517.87 629.844   5
   6   8 -38-167.867 379.638   5
  -8   6 -38-220.825 456.634   5
   6   8 -40 815.870 433.675   5
  -6  -8 -40 788.058 486.667   5
  -8   6 -40 1074.79 514.805   5
   6   8 -42 786.248 430.424   5
  -8   6 -42 1298.92 667.182   5
   6   8 -44-16.2973 411.041   5
  -8   6 -44 1048.54 565.746   5
  -8   6 -46-185.832 518.197   5
   6   8 -46 46.0826 428.633   5
   6   8 -48-282.846 475.348   5
  -8   6 -48 403.433 589.812   5
   6   8 -50-438.112 500.080   5
  -8   6 -50-28.1088 516.765   5
  -8   6 -52-699.101 602.118   5
   6   8 -52 799.932 477.016   5
  -8   6 -54 840.270 603.840   5
   6   8 -54 1315.17 529.116   5
   6   8 -56 631.394 441.869   5
   6   8 -58-67.7868 381.649   5
   6   8 -60-63.4003 360.660   5
  -8   5  -1 1947.10 522.496   1
  -8   5   1 1890.95 525.702   1
  -8   5  -3 4467.64 830.008   2
  -8   5   3 4092.22 731.558   1
  -8   5   5 2832.22 631.545   1
  -8   5   7 2792.37 630.675   1
  -8   5   9 5619.46 969.182   1
  -8   5 -11 13831.5 1631.46   2
  -8   5  11 13889.7 1424.47   1
  -8   5 -13 21056.5 2055.82   2
  -8   5  13 20884.7 1742.45   1
  -8   5 -15 7763.74 1387.67   2
  -8   5  15 7570.97 1078.70   1
  -8   5 -17 7038.54 1230.52   2
  -8   5  17 6704.44 1027.56   1
  -8   5 -19 11043.9 1612.49   2
  -8   5  19 11929.1 1453.51   1
  -8   5 -21 9027.36 1505.90   2
  -8   5  21 7836.98 1214.34   1
  -8   5 -23-10.1259 578.945   2
  -8   5  23-300.282 463.727   1
  -8   5 -25 3996.35 1179.44   2
  -8   5 -25 3951.46 544.175   5
  -8   5  25 3362.68 882.090   1
  -8   5 -27 14796.5 2152.30   2
  -8   5 -27 13909.8 1031.76   5
  -8   5  27 11201.1 1596.50   1
   5   8 -27 12594.6 1645.09   2
  -8   5 -29 3353.68 1116.05   2
  -5  -8 -29 3931.19 579.001   5
  -8   5 -29 3546.12 592.201   5
  -8   5  29 3029.61 905.053   1
   5   8 -29 3541.21 996.100   2
  -8   5 -31 3230.41 1201.80   2
  -8   5 -31 2433.54 538.019   5
  -5  -8 -31 1853.77 479.840   5
   5   8 -31 2199.44 849.893   2
  -8   5  31 1110.69 708.515   1
  -8   5 -33 1504.32 436.366   5
  -5  -8 -33 1434.56 449.147   5
   5   8 -33 2233.56 918.577   2
  -8   5  33 716.424 524.980   1
  -5  -8 -35 262.965 358.579   5
  -8   5 -35 695.233 451.067   5
   5   8 -35 837.695 641.481   2
   5   8 -37 767.240 348.888   5
  -5  -8 -37 211.927 393.373   5
   5   8 -39 227.605 400.370   5
  -8   5 -39 1205.99 512.505   5
   5   8 -41 359.825 367.286   5
  -8   5 -41 841.244 571.475   5
  -5  -8 -43 2572.96 627.211   5
  -8   5 -43 3228.07 718.002   5
   5   8 -43 3708.43 638.925   5
   5   8 -45 666.530 457.742   5
  -8   5 -45-236.283 515.203   5
   5   8 -47 4853.07 726.408   5
  -8   5 -47 4641.11 882.101   5
   5   8 -49-405.717 487.530   5
  -8   5 -49-105.892 490.396   5
   5   8 -51 2175.89 605.470   5
  -8   5 -51 1551.17 645.956   5
  -8   5 -53 302.534 525.930   5
   5   8 -53-142.598 420.420   5
   5   8 -55 614.941 445.527   5
   5   8 -57-118.609 388.817   5
   5   8 -59-356.984 376.631   5
  -8   4   0 10911.2 1081.67   1
  -8   4   2 61504.6 2590.40   1
  -8   4  -2 60620.1 2477.17   1
  -8   4   4 1256.83 477.447   1
  -8   4  -4 1386.06 476.229   1
  -8   4   6 4322.34 695.251   1
  -8   4   8 12709.3 1265.96   1
  -8   4 -10 129895. 4636.60   2
  -8   4  10 136048. 4167.71   1
  -8   4 -12 21760.8 2013.13   2
  -8   4  12 25467.3 1871.64   1
  -8   4 -14 1664.13 691.096   2
  -8   4  14 1722.52 608.248   1
  -8   4 -16 12243.7 1657.56   2
  -8   4  16 12903.4 1426.85   1
  -8   4 -18 19552.3 2100.63   2
  -8   4  18 20252.8 1847.94   1
  -8   4 -20 9702.89 1571.39   2
  -8   4  20 8588.50 1276.85   1
  -8   4 -22 17605.1 2088.74   2
  -8   4  22 18298.7 1836.09   1
  -8   4 -24 27346.9 2635.42   2
  -8   4  24 25142.2 2238.30   1
   4   8 -24 27124.4 2275.03   2
  -8   4 -26 162.426 546.341   2
  -8   4 -26-453.264 360.849   5
   4   8 -26-253.964 500.215   2
  -8   4  26-20.9783 471.153   1
  -8   4 -28 13684.4 2076.37   2
  -8   4 -28 12418.2 991.399   5
  -8   4  28 13794.8 1820.75   1
   4   8 -28 13517.5 1770.08   2
  -4  -8 -30-573.962 385.595   5
  -8   4 -30 410.857 303.635   5
   4   8 -30 326.056 538.526   2
  -4  -8 -32 10074.6 947.348   5
   8  -4 -32 10695.5 715.086   5
  -8   4 -32 10794.2 1002.56   5
  -8   4  32 9280.96 1518.74   1
   4   8 -32 8908.01 1496.37   2
   8  -4 -34-287.844 318.522   5
  -4  -8 -34-287.836 441.492   5
  -8   4 -34 509.239 382.019   5
  -8   4  34-72.8641 699.958   1
   4   8 -34 1438.22 890.453   2
   4   8 -36 9174.19 848.227   5
  -8   4 -36 8540.61 956.274   5
   8  -4 -36 8495.48 707.102   5
  -4  -8 -36 8301.19 933.662   5
  -4  -8 -38-769.966 485.041   5
   4   8 -38-117.826 356.804   5
   8  -4 -38-242.022 308.644   5
  -8   4 -38-478.058 485.207   5
  -4  -8 -40 6030.06 816.544   5
   8  -4 -40 6407.37 668.816   5
   4   8 -40 7964.55 815.999   5
  -8   4 -40 6003.76 954.910   5
  -8   4 -42 1845.64 593.271   5
   8  -4 -42 2010.66 455.794   5
   4   8 -42 1579.27 485.619   5
  -8   4 -44 3804.28 825.655   5
   4   8 -44 4119.51 706.490   5
  -8   4 -46 1976.19 685.480   5
   4   8 -46 1378.80 495.400   5
  -8   4 -48 3477.71 824.705   5
   4   8 -48 2971.16 668.927   5
   4   8 -50 1660.58 598.112   5
  -8   4 -50 2468.40 791.715   5
  -8   4 -52 16.2792 535.289   5
   4   8 -52 238.851 459.097   5
   4   8 -54 3427.89 674.591   5
   4   8 -56 191.496 513.458   5
  -8   4 -56 81.8529 443.956   5
   4   8 -58 1216.27 454.698   5
   4   8 -60-19.7257 361.189   5
  -8   3   1 6343.64 853.575   1
  -8   3  -1 6197.10 821.422   1
  -8   3   3 19167.3 1442.48   1
  -8   3  -3 18496.0 1322.82   1
  -8   3  -5 954.043 362.972   1
  -8   3   5 898.826 368.349   1
  -8   3   7 23242.1 1677.46   1
  -8   3   9 44527.3 2336.42   1
  -8   3 -11 9457.68 1335.56   2
  -8   3  11 9643.76 1174.75   1
  -8   3 -13 2259.10 715.502   2
  -8   3  13 2502.18 648.966   1
  -8   3 -15 2150.07 691.918   2
  -8   3  15 2073.92 602.903   1
  -8   3 -17 22161.2 2141.45   2
  -8   3  17 25024.1 2023.39   1
  -8   3 -19 1052.90 556.633   2
  -8   3  19 2138.47 701.005   1
  -8   3 -21 69150.6 3992.82   2
  -8   3  21 72934.9 3553.77   1
  -8   3 -23 296.639 485.642   2
   3   8 -23-80.0345 518.692   2
  -8   3  23-312.918 489.239   1
  -8   3 -25 1542.38 897.958   2
  -8   3  25 388.707 521.750   1
   3   8 -25 787.244 457.681   2
  -8   3 -27 1947.11 463.772   5
   3   8 -27 2909.76 937.139   2
  -8   3  27 2046.96 792.274   1
  -8   3 -29 789.325 370.714   5
   3   8 -29 1208.20 800.609   2
  -8   3  29-221.132 508.924   1
  -3  -8 -31 539.938 366.568   5
  -8   3 -31 417.882 390.846   5
   3   8 -31-36.8660 602.890   2
  -8   3  31 243.562 558.975   1
  -3  -8 -33-4.15796 291.186   5
   8  -3 -33 137.871 236.112   5
  -8   3 -33-158.037 372.446   5
   3   8 -33 683.600 644.794   2
  -8   3  33 861.434 793.241   1
   8  -3 -35 1548.83 375.387   5
  -3  -8 -35 2659.81 579.018   5
   3   8 -35 1636.34 407.484   5
  -8   3 -35 1749.98 479.825   5
  -8   3  35 1489.16 886.038   1
   3   8 -35 2117.93 927.623   2
   8  -3 -37 2391.05 436.681   5
  -3  -8 -37 2404.33 558.026   5
  -8   3 -37 2923.62 648.858   5
   3   8 -37 3466.96 551.218   5
   8  -3 -39 1186.43 381.225   5
  -8   3 -39 1096.94 641.991   5
  -3  -8 -39-385.281 510.918   5
   3   8 -39 580.777 334.167   5
  -3  -8 -41 5572.36 792.258   5
   3   8 -41 6998.88 778.170   5
  -8   3 -41 6684.57 955.119   5
   8  -3 -41 6978.78 719.309   5
  -3  -8 -43 1737.95 540.988   5
  -8   3 -43 2530.46 708.277   5
   3   8 -43 1780.19 501.605   5
   8  -3 -43 1755.09 457.269   5
   8  -3 -45 4074.85 673.292   5
  -8   3 -45 3996.30 831.372   5
   3   8 -45 4549.38 748.202   5
   3   8 -47 3448.04 688.959   5
  -8   3 -47 2395.05 642.799   5
  -3  -8 -47 3317.31 669.263   5
   8  -3 -47 3798.89 651.269   5
   8  -3 -49 572.395 394.308   5
   3   8 -49 428.073 481.366   5
  -8   3 -51 873.265 544.030   5
   3   8 -51 2559.90 676.047   5
   3   8 -53 390.635 523.193   5
  -8   3 -55 443.396 521.610   5
   3   8 -55-409.590 468.460   5
   3   8 -57 106.704 421.764   5
   3   8 -59-7.74271 382.044   5
  -8   2   0 42692.8 2015.82   1
  -8   2  -2 17188.2 1263.32   1
  -8   2   2 16774.3 1344.30   1
  -8   2  -4 134982. 3398.80   1
  -8   2   4 135301. 3733.30   1
  -8   2   6 10634.9 1108.48   1
  -8   2  -6 11618.8 998.311   1
  -8   2   8 166137. 4355.63   1
  -8   2  10 126222. 3846.90   1
   2   8 -20 196.923 382.950   2
   2   8 -22 3406.94 907.633   2
   2   8 -24 21078.9 2040.42   2
  -8   2 -26 3500.13 520.351   5
   2   8 -26 3151.81 897.114   2
  -8   2 -28 3475.27 555.170   5
   2   8 -28 4407.09 1104.12   2
  -8   2 -30 8397.87 859.616   5
   2   8 -30 9373.84 1582.88   2
   2   8 -32 43.2403 278.890   5
  -2  -8 -32-188.735 323.197   5
  -8   2 -32-203.225 383.673   5
  -8   2  32-467.530 583.121   1
   2   8 -32 27.6604 700.616   2
   8  -2 -34 1659.68 369.307   5
   2   8 -34 1692.67 397.192   5
  -8   2 -34 1802.30 495.291   5
  -2  -8 -34 2354.46 505.468   5
  -8   2  34 1920.50 814.633   1
   2   8 -34 2930.00 903.263   2
  -8   2 -36-216.005 380.996   5
   2   8 -36-487.092 418.148   5
   8  -2 -36-290.259 292.357   5
  -2  -8 -36-675.444 448.357   5
   2   8 -36-78.4647 721.394   2
  -8   2  36-630.495 910.493   1
   8  -2 -38 4287.38 563.374   5
   2   8 -38 6104.89 739.020   5
  -2  -8 -38 5324.46 734.165   5
  -8   2 -38 5084.59 835.327   5
  -8   2 -40-595.833 517.846   5
  -2  -8 -40-711.385 587.038   5
   8  -2 -40-8.61566 332.535   5
   2   8 -40-1191.58 497.303   5
  -2  -8 -42 5112.63 738.298   5
  -8   2 -42 7328.68 1043.42   5
   2   8 -42 7533.50 892.456   5
   8  -2 -42 5808.18 693.410   5
   8  -2 -44-130.292 382.690   5
  -2  -8 -44-882.053 532.416   5
   2   8 -44-471.754 429.045   5
  -8   2 -44-854.543 614.765   5
   8  -2 -46 900.662 392.230   5
  -8   2 -46 919.536 623.473   5
   2   8 -46 1300.02 520.886   5
   8  -2 -48-313.038 469.369   5
   2   8 -48 714.996 481.638   5
  -8   2 -48 421.878 665.244   5
  -8   2 -50-286.171 506.742   5
   2   8 -50-676.983 520.386   5
   8  -2 -50-396.449 455.267   5
   2   8 -52 439.159 507.322   5
  -8   2 -52 324.350 499.962   5
   8  -2 -52 281.742 402.194   5
   2   8 -54 1977.45 598.316   5
  -8   2 -54 212.793 510.984   5
   2   8 -56 1214.75 519.245   5
   2   8 -58 1861.13 462.510   5
   2   8 -60 1021.63 441.112   5
  -8   1  -1 32329.8 1698.42   1
  -8   1   1 31104.5 1744.34   1
  -8   1   3 2783.28 666.112   1
  -8   1  -3 2773.00 593.661   1
  -8   1  -5 6967.46 811.088   1
  -8   1   5 6345.36 923.276   1
  -8   1   7 43480.0 2228.45   1
  -8   1  -7 43937.5 1929.82   1
   1   8 -17 21139.8 1750.12   2
   1   8 -19 10454.8 1322.45   2
   1   8 -21-579.137 544.573   2
   1   8 -23 77221.3 3794.58   2
   1   8 -25 7584.07 1286.52   2
  -8   1 -27 1910.30 450.277   5
   1   8 -27 2417.88 837.683   2
  -8   1 -29 6262.66 768.858   5
   1   8 -29 8185.74 1493.37   2
   1   8 -31 2103.97 363.106   5
  -8   1 -31 1198.57 372.196   5
   1   8 -31 1904.86 868.062   2
   1   8 -33 61.6186 278.071   5
  -8   1 -33 722.931 449.771   5
  -8   1 -35 1051.15 505.038   5
   1   8 -35 1259.70 432.603   5
   8  -1 -35 1073.48 334.815   5
   1   8 -35 57.3692 886.641   2
  -8   1 -37 1353.50 516.862   5
   1   8 -37 1210.92 366.903   5
   8  -1 -37 1577.78 405.663   5
  -8   1  37 508.910 633.179   1
   1   8 -37 605.960 823.398   2
   8  -1 -39 25315.5 1253.07   5
  -8   1 -39 25751.7 1696.22   5
   1   8 -39 25873.3 1379.92   5
   1   8 -41-748.886 521.831   5
  -8   1 -41-954.767 569.977   5
   8  -1 -41 16.8151 329.363   5
  -8   1 -43 15968.6 1414.73   5
   8  -1 -43 16570.4 1094.92   5
   1   8 -43 15882.4 1214.56   5
   8  -1 -45 4698.29 675.123   5
  -8   1 -45 3809.93 790.705   5
   1   8 -45 3665.38 678.626   5
   1   8 -47 1254.52 526.815   5
  -8   1 -47 1729.87 583.938   5
   8  -1 -47 1373.52 493.683   5
   1   8 -49 7894.73 948.184   5
  -8   1 -49 6446.63 984.531   5
   8  -1 -49 7010.34 818.457   5
   8  -1 -51-231.150 426.495   5
  -8   1 -51 830.804 540.383   5
   1   8 -51 735.915 502.720   5
   1   8 -53 181.197 488.814   5
   8  -1 -53 1058.80 495.623   5
   8  -1 -55 220.221 428.923   5
   1   8 -55-1271.04 569.922   5
   1   8 -57-880.908 497.428   5
   1   8 -59-213.740 408.059   5
   1   8 -61 548.857 367.466   5
  -8   0   0 17345.1 1295.35   1
  -8   0  -2 42354.3 1879.20   1
  -8   0   2 43299.7 2031.04   1
  -8   0   4 154267. 3863.42   1
  -8   0  -4 149738. 3409.96   1
  -8   0  -6 14985.4 1070.29   1
   0   8  12 31397.3 798.418   2
   0   8 -12 35125.4 2098.78   2
   0   8 -14 16946.7 1543.29   2
   0   8 -16 20388.3 1731.67   2
   0   8 -18 913.811 577.414   2
   0   8 -20 9872.58 1351.88   2
   0   8 -22 9107.12 1357.92   2
   0   8 -24 1444.08 776.482   2
  -8   0 -26 21788.8 1255.15   5
   0   8 -26 24262.2 2347.39   2
   0   8 -28 675.583 293.444   5
  -8   0 -28 508.021 323.416   5
   0   8 -28 858.092 652.144   2
  -8   0 -30 2588.90 531.953   5
   0   8 -30 3074.51 444.410   5
   0   8 -30 2352.34 881.863   2
   0   8 -32-4.94105 283.381   5
  -8   0 -32-2.40251 353.123   5
   0   8 -34 2119.73 457.823   5
  -8   0 -34 1666.05 512.550   5
   0   8 -34 2014.44 933.409   2
  -8   0 -36 518.035 397.563   5
   0   8 -36 1249.10 450.344   5
   8   0 -36-111.542 281.777   5
   0   8 -36 1047.37 889.124   2
   8   0 -38 114.251 323.673   5
  -8   0 -38-893.252 551.794   5
   0   8 -38-693.377 445.460   5
  -8   0 -40 12012.0 1257.33   5
   0   8 -40 11530.4 1016.86   5
   8   0 -40 11055.6 887.948   5
   0   8 -42-1885.59 665.690   5
  -8   0 -42-875.948 584.309   5
   8   0 -42-394.614 392.768   5
   0   8 -44 858.561 457.799   5
  -8   0 -44 372.392 518.372   5
   8   0 -44 925.178 399.418   5
   0   8 -46 3051.42 688.793   5
  -8   0 -46 2815.84 717.965   5
   8   0 -46 3517.47 642.598   5
   8   0 -48 3060.66 566.858   5
  -8   0 -48 2237.07 679.534   5
   0   8 -48 4395.74 765.609   5
   0   8 -50 2472.89 665.594   5
   8   0 -50 1690.60 512.436   5
   8   0 -52 351.396 422.781   5
   0   8 -52 648.346 577.843   5
   8   0 -54 1838.83 528.919   5
   0   8 -54 2315.85 627.602   5
   0   8 -56 1067.49 523.095   5
   8   0 -56-218.443 402.585   5
   0   8 -58 158.746 431.790   5
   0   8 -60 712.035 418.303   5
  -8  -1  -1 81224.3 2617.73   1
  -8  -1   1 82591.1 2729.49   1
  -8  -1  -3 5704.54 706.277   1
  -8  -1  -5 95774.5 2650.89   1
  -1   8   5 91918.2 2309.29   2
  -8  -1  -7 52966.6 1961.26   1
  -1   8   7 53050.5 1616.35   2
  -1   8   9 22191.5 916.991   2
  -1   8  11 52846.2 1006.26   2
  -1   8 -13 6764.67 1025.42   2
  -1   8 -15 5671.66 976.102   2
  -1   8  17 16908.7 1039.41   1
  -1   8 -17 16701.9 1656.49   2
  -1   8 -19 464.141 389.375   2
  -1   8  19 747.214 245.530   1
  -1   8  21 27792.8 1371.87   1
  -1   8 -21 27994.9 2299.17   2
  -1   8 -23 2999.42 819.258   2
  -1   8 -25 778.578 634.975   2
  -1   8 -27 746.562 277.576   5
  -8  -1 -27 423.479 276.670   5
  -1   8 -27 50.7057 737.868   2
  -1   8 -29 462.805 286.394   5
  -8  -1 -29 614.983 414.825   5
  -1   8 -29-251.592 539.164   2
  -8  -1 -31 1643.95 439.170   5
  -1   8 -31 2105.23 435.850   5
  -1   8 -31 1815.97 917.246   2
  -1   8 -33 5035.26 605.104   5
  -8  -1 -33 4649.51 707.901   5
  -1   8 -33 5191.46 1248.23   2
  -1   8 -35 3720.06 578.152   5
  -8  -1 -35 3271.72 648.139   5
  -1   8 -35 4284.20 1262.70   2
  -1   8 -37 15280.4 2222.88   2
  -8  -1 -37 18461.0 1442.63   5
  -1   8 -37 19733.7 1230.34   5
   8   1 -37 19511.0 1066.33   5
  -1   8 -39 291.966 385.430   5
  -8  -1 -39 328.953 421.724   5
   8   1 -39 567.271 336.672   5
  -1   8 -41 16201.0 1226.98   5
   8   1 -41 17754.2 1097.01   5
  -8  -1 -41 17293.6 1457.98   5
  -8  -1 -43-444.732 587.331   5
   8   1 -43 568.083 410.010   5
  -1   8 -43 552.725 451.439   5
  -1   8 -45 3646.38 667.302   5
  -8  -1 -45 3181.70 760.670   5
   8   1 -45 4307.12 658.074   5
   8   1 -47 2886.18 577.229   5
  -8  -1 -47 3131.27 699.325   5
  -1   8 -47 2852.83 643.923   5
  -1   8 -49-131.938 513.904   5
   8   1 -49 926.791 469.219   5
   8   1 -51 1651.63 569.898   5
  -8  -1 -51 2164.91 706.772   5
  -1   8 -51 1329.88 583.533   5
   8   1 -53-360.809 479.450   5
  -1   8 -53-1063.29 584.544   5
  -1   8 -55 320.056 440.068   5
   8   1 -55 12.1813 404.353   5
  -1   8 -57 392.655 493.783   5
   8   1 -57 209.894 378.738   5
   8   1 -59-943.703 425.843   5
  -1   8 -59-81.7901 408.910   5
  -1   8 -61 121.569 379.750   5
  -8  -2   0 111702. 3025.34   1
  -2   8   0 104679. 2988.90   2
  -2   8  -2 1892.18 492.419   2
  -2   8   2 2165.92 489.001   2
  -8  -2  -2 2097.93 491.413   1
  -2   8   4 1088.03 371.681   2
  -8  -2  -4 956.166 382.731   1
  -8  -2  -6 49101.9 1832.35   1
  -2   8   6 48881.0 1700.44   2
  -2   8   8 22149.4 1013.94   2
  -8  -2  -8 22453.2 1206.06   1
  -2   8  10 1020.46 245.680   2
  -2   8 -12 1300.77 532.679   2
  -2   8  14 3085.61 549.988   1
  -2   8 -14 3558.07 824.372   2
  -2   8  16 1636.74 413.904   1
  -2   8 -16 1625.84 527.153   2
  -2   8  18 2609.92 517.262   1
  -2   8 -18 2796.36 791.139   2
  -2   8  20 1745.00 444.717   1
  -2   8 -20 1996.25 757.212   2
  -2   8  22 17243.0 1265.80   1
  -2   8 -22 18209.2 1947.89   2
  -2   8 -24 5912.27 1218.76   2
  -2   8 -26 31.8753 236.388   5
  -8  -2 -26-173.942 261.731   5
  -2   8 -28 5399.67 562.042   5
  -8  -2 -28 4644.27 637.098   5
  -2   8 -28 5162.75 1146.57   2
  -8  -2 -30-64.1160 319.819   5
  -2   8 -30 227.870 245.474   5
  -2   8 -30 7.85772 618.460   2
  -8  -2 -32 2125.34 540.376   5
  -2   8 -32 2630.96 469.172   5
  -2   8 -32 2384.93 950.021   2
  -8  -2 -34 1270.46 481.304   5
  -2   8 -34 1560.56 440.797   5
  -2   8 -34 1161.71 842.702   2
  -2   8 -36 290.232 345.191   5
  -8  -2 -36 65.6554 378.351   5
  -2   8 -36 49.7804 680.195   2
   8   2 -38 13210.7 991.774   5
  -8  -2 -38 12951.8 1252.56   5
  -2   8 -38 13801.4 1095.43   5
   8   2 -40 3679.64 583.439   5
  -2   8 -40 3821.17 685.047   5
  -8  -2 -40 3827.07 774.765   5
   8   2 -42 5476.15 694.010   5
  -2   8 -42 5359.27 814.501   5
  -8  -2 -42 6047.55 953.898   5
  -2   8 -44-510.198 553.213   5
   8   2 -44 99.5011 348.603   5
  -8  -2 -44 57.6151 497.726   5
  -2   8 -46 1186.32 562.773   5
  -8  -2 -46 1470.96 615.746   5
   8   2 -46 1395.02 444.877   5
  -2   8 -48 3577.13 744.035   5
   8   2 -48 4421.77 694.000   5
  -2   8 -50 1683.43 608.446   5
   8   2 -50 1570.51 512.707   5
  -8  -2 -50 1640.49 672.727   5
   8   2 -52-435.185 415.130   5
  -2   8 -52 14.9381 517.930   5
   8   2 -54-192.498 430.553   5
  -2   8 -54-201.904 484.313   5
   8   2 -56 763.438 396.279   5
  -2   8 -56 1288.00 572.378   5
  -2   8 -58-619.872 449.486   5
   8   2 -58 63.6124 364.995   5
  -2   8 -60 771.378 446.342   5
   8   2 -60 244.177 353.782   5
  -3   8   1 20054.5 1374.87   2
  -3   8  -1 19554.1 1455.08   2
  -3   8  -3 9068.40 1053.22   2
  -3   8   3 8217.18 869.054   2
  -8  -3  -3 8837.08 875.616   1
  -3   8   5 8182.13 761.833   2
  -8  -3  -5 7911.63 749.326   1
  -3   8   7 3748.66 475.882   2
  -8  -3  -7 3891.15 512.691   1
  -3   8   9 2827.34 386.090   2
  -8  -3  -9 3088.32 460.878   1
  -3   8  11 61688.9 2284.05   1
  -3   8 -13 55737.5 2937.60   2
  -3   8  13 53901.8 2179.64   1
  -3   8  15 498.307 229.824   1
  -3   8 -15 693.715 549.027   2
  -3   8 -17 1272.45 628.163   2
  -3   8  17 1765.77 447.589   1
  -3   8  19 1381.20 410.728   1
  -3   8 -19 1077.52 562.787   2
  -3   8 -21 2469.12 825.396   2
  -3   8  21 2333.25 575.316   1
  -3   8  23 16905.6 1382.52   1
  -3   8 -23 17722.4 2016.77   2
  -3   8 -25 29000.5 2662.13   2
  -3   8 -27 11042.8 1761.30   2
  -3   8 -27 11826.0 825.545   5
  -8  -3 -27 11372.4 946.446   5
  -8  -3 -29 5991.98 748.777   5
  -3   8 -29 6372.17 620.210   5
  -3   8 -29 4853.90 1229.35   2
   8   3 -29 5982.56 1003.27   2
  -8  -3 -31 906.997 485.938   5
  -3   8 -31 1690.45 436.222   5
  -8  -3 -33 90.3745 343.301   5
  -3   8 -33 253.306 337.463   5
  -3   8 -33 883.179 743.602   2
  -3   8 -35 6841.46 766.474   5
  -8  -3 -35 5820.52 861.145   5
  -3   8 -35 4980.44 1323.83   2
  -3   8 -37 3756.49 1323.18   2
  -8  -3 -37 4882.12 855.433   5
  -3   8 -37 5543.74 725.087   5
  -8  -3 -39 162.686 481.953   5
   8   3 -39 273.285 350.928   5
  -3   8 -39 1244.21 540.839   5
  -8  -3 -41 2089.63 661.775   5
  -3   8 -41 2567.74 651.893   5
   8   3 -41 1649.24 442.941   5
   8   3 -43 76.0384 361.749   5
  -3   8 -43 1065.12 598.279   5
  -8  -3 -43 170.396 523.149   5
  -3   8 -45 2168.79 597.043   5
  -8  -3 -45 2378.39 765.969   5
   8   3 -45 1844.91 541.589   5
  -3   8 -47 430.613 495.313   5
   8   3 -47 101.423 413.185   5
  -3   8 -49 1322.70 586.658   5
   8   3 -49 1231.42 496.683   5
   8   3 -51 1048.07 500.544   5
  -3   8 -51 1360.08 623.883   5
   8   3 -53 4924.09 751.572   5
  -3   8 -53 5005.74 845.182   5
   8   3 -55 355.409 426.738   5
  -3   8 -55 871.623 506.168   5
  -3   8 -57 17.5456 436.132   5
   8   3 -57 745.467 476.180   5
  -3   8 -59 507.628 431.380   5
   8   3 -59-693.788 462.280   5
  -3   8 -61 1660.11 516.231   5
  -4   8   0 16725.3 1317.14   2
  -4   8   2 2099.32 493.630   2
  -4   8  -2 2001.13 518.617   2
  -4   8   4 2174.09 476.552   2
  -4   8  -4 2180.87 569.565   2
  -8  -4  -4 2351.72 436.602   1
  -8  -4  -6 1991.41 395.978   1
  -4   8   6 2258.26 435.993   2
  -4   8   8 1794.59 371.376   2
  -4   8   8 1837.97 489.754   1
  -8  -4  -8 2064.09 381.903   1
  -4   8  10 8197.01 914.258   1
  -4   8  12 3222.65 613.597   1
  -4   8 -12 3447.49 887.499   2
  -4   8 -14 846.825 468.149   2
  -4   8  14 753.190 360.932   1
  -4   8  16 2963.14 589.305   1
  -4   8 -16 3347.98 917.367   2
  -4   8  18 2610.99 549.953   1
  -4   8 -18 2465.09 814.628   2
  -4   8  20 7377.36 942.433   1
  -4   8 -20 7042.47 1281.21   2
  -4   8  22 247.219 356.080   1
  -4   8 -22 894.253 703.438   2
  -4   8 -24 20690.5 2324.48   2
  -4   8  24 18949.9 1590.76   1
  -4   8 -26 30365.3 2849.93   2
  -4   8 -26 29698.6 1213.97   5
  -8  -4 -26 28517.1 1478.39   5
  -4   8 -28 1313.07 333.227   5
  -8  -4 -28 1216.11 405.369   5
  -4   8 -28 1477.87 877.341   2
  -8  -4 -30 7943.80 892.008   5
  -4   8 -30 9242.32 812.859   5
  -4   8 -30 11253.4 1903.17   2
   8   4 -30 10511.8 1418.63   2
  -8  -4 -32 5774.72 800.586   5
  -4   8 -32 5796.97 709.431   5
  -4   8 -32 5757.07 1474.02   2
  -4   8 -34 1237.38 445.499   5
  -8  -4 -34 722.691 390.568   5
  -4   8 -34 788.936 753.496   2
  -4   8 -36 19506.5 2597.06   2
  -4   8 -36 20272.2 1318.76   5
  -8  -4 -36 20014.3 1502.92   5
  -4   8 -38 3237.92 1214.68   2
  -4   8 -38 1453.67 451.368   5
  -8  -4 -38 2215.02 643.611   5
  -4   8 -40 4180.48 705.141   5
   8   4 -40 4278.13 667.930   5
  -8  -4 -40 3571.23 809.691   5
  -4   8 -42 1179.57 559.115   5
   8   4 -42 1249.75 458.739   5
  -8  -4 -42 1632.38 639.060   5
   8   4 -44-54.2518 383.378   5
  -4   8 -44 803.466 552.976   5
  -8  -4 -46 1145.01 691.512   5
   8   4 -46 498.701 419.590   5
  -4   8 -46-373.498 510.035   5
   8   4 -48 2332.14 568.611   5
  -4   8 -48 2317.43 739.801   5
  -4   8 -50-202.479 485.884   5
   8   4 -50-288.371 436.839   5
   8   4 -52 654.273 438.224   5
  -4   8 -52 540.259 528.620   5
   8   4 -54 716.227 477.789   5
  -4   8 -54 663.469 559.204   5
   8   4 -56-945.217 485.364   5
  -4   8 -56 959.677 532.309   5
   8   4 -58-492.067 395.570   5
  -4   8 -58-67.5162 405.869   5
   8   4 -60-537.017 397.358   5
  -4   8 -60 804.833 447.998   5
  -5   8   1 63917.9 2627.13   2
  -5   8  -1 60829.2 2650.60   2
  -5   8   3 6530.78 831.649   2
  -5   8  -3 7662.93 1026.87   2
  -5   8   5 1871.02 477.826   2
  -5   8  -5 2562.75 665.171   2
  -8  -5  -5 2114.18 415.603   1
  -5   8   7 2388.47 454.537   2
  -5   8   7 2418.49 575.686   1
  -8  -5  -7 2697.14 421.121   1
  -5   8   9 15028.8 1290.60   1
  -5   8  -9 15245.0 1549.21   2
  -8  -5  -9 16115.8 888.924   1
  -5   8 -11 17050.2 1738.93   2
  -5   8  11 17141.7 1386.32   1
  -5   8 -13 11179.8 1496.12   2
  -5   8  13 12008.8 1191.89   1
  -5   8 -15 17314.2 1872.90   2
  -5   8  15 17403.5 1455.40   1
  -5   8  17 779.072 311.753   1
  -5   8 -17 465.884 440.333   2
  -5   8 -19 53450.2 3445.70   2
  -5   8  19 54296.0 2652.64   1
  -5   8 -21 7844.10 1427.63   2
  -5   8  21 8537.48 1080.09   1
  -5   8 -23 20457.6 2268.31   2
  -5   8  23 19224.6 1677.79   1
  -5   8 -25 4092.68 493.830   5
  -5   8 -25 3114.84 1010.23   2
  -5   8  25 2623.56 647.341   1
  -8  -5 -27 13637.1 1056.97   5
  -5   8 -27 13212.6 884.585   5
  -5   8  27 10491.4 1292.41   1
  -5   8 -27 11092.9 1801.82   2
  -8  -5 -29 5316.63 718.418   5
  -5   8 -29 5553.23 628.057   5
  -5   8 -29 5128.19 1331.96   2
  -5   8 -31 6642.16 757.306   5
  -8  -5 -31 6132.79 791.813   5
  -5   8 -31 6169.38 1523.95   2
   8   5 -31 5595.10 1180.17   2
  -5   8 -33 6533.15 1627.23   2
  -8  -5 -33 5319.66 807.635   5
  -5   8 -33 6625.46 807.676   5
  -5   8 -35 4.03942 762.430   2
  -5   8 -35 354.416 362.773   5
  -8  -5 -35-123.674 390.032   5
  -5   8 -37 1389.57 968.043   2
  -5   8 -37 697.435 411.959   5
  -8  -5 -37 414.625 441.359   5
  -5   8 -39 417.768 426.856   5
  -8  -5 -39-107.173 534.588   5
   8   5 -39 818.347 384.990   5
  -5   8 -41 3854.11 701.402   5
   8   5 -41 3509.59 598.225   5
   8   5 -43 446.842 388.822   5
  -5   8 -43 21.7967 451.685   5
  -5   8 -45 2469.36 691.829   5
   8   5 -45 1980.66 551.331   5
  -5   8 -47 1951.72 650.100   5
   8   5 -47 721.267 433.090   5
  -5   8 -49 2737.51 729.582   5
   8   5 -49 1563.44 533.660   5
   8   5 -51 4377.75 730.997   5
  -5   8 -51 3601.73 786.357   5
  -5   8  53 1477.05 586.939   3
  -5   8 -53 1423.64 608.764   5
   8   5 -53 1540.31 586.771   5
   8   5 -55 2001.04 557.654   5
  -5   8 -55 1290.17 601.914   5
  -5   8 -57-449.076 493.547   5
   8   5 -57-262.820 466.343   5
  -5   8 -59 235.107 391.387   5
   8   5 -59 105.972 374.495   5
  -6   8   0 21919.7 1645.77   2
  -6   8   2 13630.0 1247.53   2
  -6   8  -2 14543.1 1426.50   2
  -6   8   4 2308.37 511.169   2
  -6   8  -4 2149.91 644.163   2
  -6   8   6 707.741 343.908   2
  -8  -6  -6 658.349 325.994   1
  -6   8   6 614.859 369.973   1
  -6   8  -6 90.6930 329.336   2
  -6   8   8 2673.36 611.771   1
  -8  -6  -8 2231.67 362.660   1
  -6   8  -8 2207.09 692.735   2
  -6   8  10 911.577 475.832   1
  -6   8 -10 937.007 535.125   2
  -8  -6 -10 634.548 202.762   1
  -6   8 -12 1479.42 580.756   2
  -6   8  12 1353.98 500.967   1
  -6   8  14 1511.48 600.384   1
  -6   8 -14 1148.86 585.635   2
  -6   8 -16 10181.1 1492.12   2
  -6   8  16 10456.8 1208.22   1
  -6   8 -18 2017.86 901.069   2
  -6   8  18 2523.64 705.400   1
  -6   8 -20 4006.30 1058.23   2
  -6   8  20 3766.20 797.362   1
  -6   8 -22 11358.5 1777.89   2
  -6   8  22 11230.9 1375.67   1
  -6   8  24 4565.05 914.889   1
  -6   8 -24 3852.90 968.068   2
  -6   8 -26 3121.67 496.948   5
  -6   8 -26 2678.15 1138.02   2
  -6   8  26 3636.35 916.298   1
  -6   8 -28 16072.6 2228.62   2
  -8  -6 -28 15066.1 1162.70   5
  -6   8 -28 15556.7 1034.57   5
  -6   8  28 17076.8 1799.30   1
  -6   8 -30 470.320 353.842   5
  -8  -6 -30 606.168 379.691   5
  -6   8 -30 901.728 990.099   2
   8   6 -30 734.950 625.425   2
  -6   8 -32 975.190 848.205   2
  -6   8 -32 252.505 323.328   5
  -8  -6 -32-87.0505 384.054   5
   8   6 -32 466.052 675.949   2
  -6   8 -34 4892.04 1466.82   2
  -6   8 -34 7879.87 854.938   5
  -6   8 -36 5890.09 1615.37   2
  -6   8 -36 6774.18 834.893   5
  -6   8 -38 3426.48 1359.79   2
  -6   8 -38 5451.18 780.455   5
  -8  -6 -40 1113.86 587.203   5
   8   6 -40 646.232 383.804   5
  -6   8 -40 984.081 526.415   5
   8   6 -42 883.963 396.251   5
  -6   8 -42 1015.70 522.131   5
   8   6 -44-284.909 404.423   5
  -6   8 -44 429.934 491.827   5
  -6   8 -46 1527.20 622.762   5
   8   6 -46 740.864 421.452   5
  -6   8 -48 916.816 635.771   5
   8   6 -48-373.433 415.287   5
   8   6 -50 529.720 464.551   5
  -6   8 -50-1029.96 586.923   5
  -6   8  52 619.431 445.939   3
   8   6 -52 754.732 434.014   5
  -6   8 -52 1130.97 575.730   5
   8   6 -54 476.685 435.252   5
  -6   8 -54-974.911 621.401   5
   8   6 -56-51.2659 424.706   5
  -6   8 -56-141.997 530.819   5
   8   6 -58 1528.97 482.047   5
   8   6 -60-11.9588 330.242   5
  -7   8   1 809.518 467.068   2
  -7   8  -1 1082.11 594.528   2
  -7   8   3 4335.79 769.942   2
  -7   8  -3 4310.80 880.451   2
  -7   8  -5 26796.3 2096.14   2
  -7   8   5 27218.7 1806.52   1
  -7   8   7 852.243 515.756   1
  -7   8  -7 441.852 484.659   2
  -8  -7  -7 256.017 219.788   1
  -7   8  -9 17610.1 1805.45   2
  -8  -7  -9 17479.0 891.787   1
  -7   8   9 17379.7 1496.56   1
  -7   8 -11 7045.13 1253.98   2
  -7   8  11 6997.58 1008.57   1
  -7   8 -13 21121.4 2072.46   2
  -7   8  13 21499.2 1750.49   1
  -7   8 -15 3658.61 810.456   2
  -7   8  15 4310.08 818.603   1
  -7   8 -17 69532.3 4010.96   2
  -7   8  17 70895.9 3332.36   1
  -7   8 -19 12910.8 1834.12   2
  -7   8  19 13234.5 1473.63   1
  -7   8 -21 62327.0 4034.24   2
  -7   8  21 61920.8 3232.85   1
  -7   8  23 4316.63 893.006   1
  -7   8 -23 4288.56 1166.65   2
  -7   8 -25 11111.3 1912.00   2
  -7   8 -25 11275.0 827.959   5
  -7   8  25 11792.3 1590.56   1
  -7   8 -27 1050.20 347.100   5
  -8  -7 -27 1323.60 470.280   5
  -7   8  27-22.3642 586.558   1
  -7   8 -27 454.906 716.345   2
  -7   8 -29 6008.89 1485.95   2
  -8  -7 -29 6713.47 777.109   5
  -7   8 -29 6120.86 760.816   5
  -7   8 -31 6882.25 1656.79   2
  -8  -7 -31 6158.45 814.604   5
  -7   8 -31 6031.60 772.829   5
   8   7 -31 6945.49 1380.54   2
  -7   8 -33 3816.08 1470.04   2
  -7   8 -33 3250.71 631.900   5
  -8  -7 -33 3358.74 706.284   5
   8   7 -33 4394.00 1090.74   2
  -7   8 -35 4751.82 1439.53   2
  -8  -7 -35 4256.92 764.498   5
  -7   8 -35 4425.69 746.715   5
  -7   8 -37 264.308 930.563   2
  -7   8 -37 590.579 462.031   5
  -7   8 -39 1732.89 590.718   5
   8   7 -41 1206.53 425.289   5
  -7   8 -41 1850.60 605.495   5
   8   7 -43 1684.65 532.576   5
  -7   8 -43 144.998 469.787   5
   8   7 -45-23.3955 386.835   5
  -7   8 -45-22.6429 473.851   5
   8   7 -47 2462.84 655.145   5
  -7   8 -47 986.451 568.000   5
  -7   8  49 781.312 543.524   3
  -7   8 -49 2677.85 724.708   5
   8   7 -49 2564.96 665.658   5
  -7   8  51 2152.40 683.490   3
   8   7 -51 3196.95 687.334   5
  -7   8 -51 2034.43 730.169   5
   8   7 -53 710.822 463.600   5
  -7   8 -53-308.371 550.394   5
   8   7 -55 1221.60 523.600   5
  -7   8 -55 1353.13 614.768   5
   8   7 -57 754.399 456.777   5
   8   7 -59 926.095 414.076   5
  -8   8   0 11953.3 1323.00   2
  -8   8   2 578.527 475.017   2
  -8   8  -2 208.031 384.289   2
  -8   8  -4 1010.07 567.237   2
  -8   8   4 640.363 377.215   1
  -8   8   6 1678.93 571.971   1
  -8   8  -6 775.213 493.749   2
  -8  -8  -8 1425.38 313.662   1
  -8   8   8 1322.69 529.035   1
  -8   8  -8 1818.71 755.828   2
  -8   8 -10 4275.02 980.447   2
  -8  -8 -10 3368.95 368.646   1
  -8   8  10 3311.16 737.507   1
  -8   8  12 2438.48 736.507   1
  -8   8 -12 2081.24 729.437   2
  -8   8  14 1011.19 476.841   1
  -8   8 -14 401.027 485.065   2
  -8   8  16 1649.25 630.818   1
  -8   8 -16 1787.33 724.759   2
  -8   8  18 7261.93 1156.95   1
  -8   8 -18 9094.16 1531.39   2
  -8   8 -20 711.433 792.280   2
  -8   8  20 1154.81 504.958   1
  -8   8 -22 852.879 755.731   2
  -8   8  22 154.575 455.489   1
  -8   8 -24 1020.76 776.610   2
  -8   8 -24 305.066 328.329   5
  -8   8  24 1622.11 708.919   1
  -8   8 -26 343.280 663.304   2
  -8   8 -26 504.958 288.153   5
  -8   8  26 1048.83 488.446   1
  -8   8 -28 462.224 726.179   2
  -8   8 -28 186.268 298.304   5
  -8   8  28 1735.72 802.145   1
  -8   8 -30 1297.95 869.571   2
  -8   8 -30 1419.40 411.285   5
   8   8 -30 1820.64 894.482   2
  -8   8 -32 3833.14 1446.06   2
  -8   8 -32 2010.39 524.252   5
   8   8 -32 2471.30 938.413   2
  -8   8 -34-586.542 755.594   2
  -8   8 -34 355.653 394.367   5
   8   8 -34 664.635 711.318   2
  -8   8 -36 2259.84 1022.49   2
  -8   8 -36 1945.48 581.274   5
  -8   8 -38 1027.40 503.684   5
   8   8 -40 1819.15 495.604   5
  -8   8 -40 1308.30 595.088   5
  -8   8 -42 673.972 511.783   5
   8   8 -42 383.611 392.665   5
  -8   8 -44-837.102 599.443   5
   8   8 -44-149.477 385.194   5
  -8   8  46 315.083 474.858   3
  -8   8 -46 1805.61 628.249   5
   8   8 -46 817.634 475.696   5
   8   8 -48 87.4386 415.592   5
  -8   8 -48-288.210 519.650   5
  -8   8  50 1290.24 609.371   3
  -8   8 -50 1429.29 590.177   5
   8   8 -50 1854.98 572.508   5
   8   8 -52 144.411 418.031   5
  -8   8 -52 958.112 535.330   5
   8   8 -54 750.399 515.394   5
  -8   8 -54 956.829 552.077   5
   8   8 -56 2549.58 571.492   5
   8   8 -58 465.451 386.972   5
  -9   8  -1 633.982 406.993   2
  -9   8  -3 1375.17 537.581   2
  -9   8   3 2050.67 693.072   1
  -9   8  -5 5258.33 1042.09   2
  -9   8   5 5182.73 891.439   1
  -9   8  -7 12061.3 1631.60   2
  -9   8   7 12144.8 1355.59   1
  -9   8  -9 15809.9 1853.95   2
  -9   8   9 17019.7 1595.01   1
  -8  -9  -9 17004.3 873.388   1
  -9   8 -11 24468.3 2352.52   2
  -9   8  11 25342.9 2006.50   1
  -9   8 -13 561.183 458.807   2
  -9   8  13 790.945 429.901   1
  -9   8 -15 6606.52 1344.26   2
  -9   8  15 7609.15 1198.48   1
  -9   8 -17 2314.84 895.214   2
  -9   8  17 2091.64 753.097   1
  -9   8 -19 4862.15 1141.55   2
  -9   8  19 4553.06 1035.42   1
  -9   8 -21 5962.88 1464.60   2
  -9   8  21 5358.51 1054.82   1
  -9   8 -23 15927.2 2264.54   2
  -9   8 -23 17472.2 1036.57   5
  -9   8  23 15717.2 1837.84   1
  -9   8 -25-419.016 664.835   2
  -9   8 -25-241.780 315.292   5
  -9   8  25 463.086 495.192   1
  -9   8 -27 1035.88 954.704   2
  -9   8 -27-242.122 354.420   5
  -9   8  27-902.611 893.306   1
  -9   8 -29-152.432 343.402   5
  -9   8  29 135.472 668.429   1
  -9   8 -31 3893.99 1377.07   2
  -9   8 -31 2160.90 542.819   5
   8   9 -31 4191.51 1190.31   2
  -9   8 -33-113.323 752.865   2
  -9   8 -33 1633.95 522.568   5
   8   9 -33 728.577 619.382   2
  -9   8 -35 1422.71 534.568   5
   8   9 -35 794.973 774.668   2
  -9   8 -37 1173.42 510.082   5
  -9   8 -39-258.302 479.916   5
   8   9 -41-253.092 390.296   5
  -9   8 -41 40.7182 551.826   5
  -9   8  43 282.126 578.384   3
   8   9 -43 156.993 392.338   5
  -9   8 -43-165.724 476.873   5
   8   9 -45 815.708 411.154   5
  -9   8 -45 541.561 592.244   5
  -9   8  47-128.666 475.804   3
  -9   8 -47-955.810 576.829   5
   8   9 -47-347.101 463.647   5
  -9   8 -49-888.743 566.075   5
   8   9 -49-662.844 477.283   5
   8   9 -51-208.805 489.750   5
  -9   8 -51 117.225 538.656   5
   8   9 -53 1509.46 547.815   5
  -9   8 -53 1088.15 553.797   5
  -9   8 -55 648.994 481.858   5
   8   9 -55 12.4262 419.358   5
   8   9 -57 777.208 439.557   5
   8   9 -59 310.657 343.181   5
  -9   7   0 7569.31 1004.94   1
  -9   7  -2 33297.4 2285.98   2
  -9   7   2 31816.6 2046.61   1
  -9   7  -4 12511.8 1514.79   2
  -9   7   4 13256.1 1385.44   1
  -9   7  -6 20349.6 1918.67   2
  -9   7   6 18961.4 1651.07   1
  -9   7  -8 1340.08 695.914   2
  -9   7   8 1042.68 545.773   1
  -9   7 -10 7147.68 1257.72   2
  -7  -9 -10 4189.59 314.546   1
  -9   7  10 6062.50 991.646   1
  -9   7 -12 15130.5 1872.22   2
  -9   7  12 14275.2 1527.39   1
  -9   7 -14 1104.17 609.409   2
  -9   7  14 1875.19 621.896   1
  -9   7 -16 283.074 590.182   2
  -9   7  16 505.053 475.084   1
  -9   7 -18 3536.85 1022.06   2
  -9   7  18 4062.38 1017.77   1
  -9   7 -20 1765.44 787.185   2
  -9   7  20 1074.41 631.458   1
  -9   7 -22 4221.82 1159.37   2
  -9   7  22 3813.07 986.175   1
  -9   7 -24 6183.88 1623.74   2
  -9   7 -24 6022.31 700.883   5
  -9   7  24 5334.86 1107.94   1
  -9   7 -26 2190.49 1040.70   2
  -9   7 -26 3393.93 563.474   5
  -9   7  26 2444.36 840.945   1
  -9   7 -28 264.163 844.825   2
  -9   7 -28 40.9969 290.886   5
   7   9 -28 729.676 668.893   2
  -9   7  28-646.350 604.414   1
  -9   7 -30 2947.18 1110.39   2
  -9   7 -30 3310.90 646.355   5
   7   9 -30 2776.56 1045.77   2
  -9   7  30 2861.98 801.507   1
  -9   7 -32 499.744 955.980   2
  -9   7 -32 532.329 344.973   5
   7   9 -32 1796.84 900.918   2
  -9   7 -34 3875.84 689.590   5
   7   9 -34 5693.69 1339.40   2
  -9   7 -36 159.277 452.018   5
  -9   7 -38 819.188 545.200   5
   7   9 -40 3498.70 571.903   5
  -9   7 -40 3219.80 688.468   5
  -9   7  42 3029.03 720.811   3
   7   9 -42 2717.21 603.372   5
  -9   7 -42 2974.01 784.885   5
  -9   7  44-914.689 541.692   3
   7   9 -44 143.506 427.495   5
  -9   7 -44-22.8134 486.699   5
  -9   7  46 741.609 517.973   3
  -9   7 -46 1001.48 655.759   5
   7   9 -46-206.120 417.528   5
   7   9 -48 2820.45 634.004   5
  -9   7 -48 3008.72 744.830   5
  -9   7 -50 592.416 557.826   5
   7   9 -50 307.565 444.038   5
  -9   7 -52 2648.99 696.113   5
   7   9 -52 2241.36 611.084   5
   7   9 -54 318.548 395.164   5
   7   9 -56-588.192 445.152   5
   7   9 -58 1.22617 363.843   5
  -9   6   1 5035.25 876.905   1
  -9   6  -1 4810.12 847.800   1
  -9   6  -3 14623.6 1509.14   2
  -9   6   3 14877.7 1426.78   1
  -9   6  -5 11926.6 1492.47   2
  -9   6   5 11329.4 1284.91   1
  -9   6  -7 2684.60 721.170   2
  -9   6   7 2763.96 715.500   1
  -9   6  -9 42015.7 2841.29   2
  -9   6   9 42396.3 2507.70   1
  -9   6 -11 270.261 507.813   2
  -9   6  11 1036.88 467.641   1
  -9   6 -13 4.39114 463.931   2
  -9   6  13 449.404 425.447   1
  -9   6 -15 619.914 536.950   2
  -9   6  15 956.741 482.224   1
  -9   6 -17 6500.95 1280.75   2
  -9   6  17 6942.71 1158.91   1
  -9   6 -19 6209.77 1413.30   2
  -9   6  19 5693.52 1082.72   1
  -9   6 -21 1433.14 860.020   2
  -9   6  21 2345.88 761.418   1
  -9   6 -23 2062.62 895.653   2
  -9   6  23 1579.52 689.048   1
  -9   6 -25 2191.09 1075.22   2
  -9   6 -25 1548.21 408.610   5
  -9   6  25 2009.04 808.198   1
  -9   6 -27 4037.73 1193.45   2
  -9   6 -27 3891.47 596.788   5
  -9   6  27 2913.60 1010.84   1
   6   9 -27 4278.84 1110.81   2
  -9   6 -29-28.0092 648.192   2
  -9   6 -29 233.828 345.594   5
   6   9 -29-294.096 671.436   2
  -9   6  29-66.3277 571.564   1
  -9   6 -31-1211.24 889.683   2
  -9   6 -31-13.8151 320.946   5
  -9   6  31-362.346 603.478   1
   6   9 -31-185.256 565.392   2
  -9   6 -33 10425.1 1014.63   5
   6   9 -33 7996.98 1550.32   2
  -9   6 -35 3680.90 709.928   5
   6   9 -35 2669.26 1139.43   2
  -9   6 -37 3562.60 723.703   5
   6   9 -39 352.565 411.167   5
  -9   6 -39-95.1483 438.460   5
   6   9 -41 2758.88 579.919   5
  -9   6 -41 2398.88 682.695   5
  -9   6  43 1141.17 629.417   3
   6   9 -43 222.604 427.028   5
  -9   6 -43 460.551 538.930   5
  -9   6 -45 608.425 587.358   5
   6   9 -45 945.719 450.217   5
  -9   6 -47 916.597 585.273   5
   6   9 -47 666.946 475.654   5
  -9   6 -49 1533.88 644.578   5
   6   9 -49 1395.40 538.016   5
  -9   6 -51-114.373 559.914   5
   6   9 -51 311.287 438.810   5
   6   9 -53-172.467 463.370   5
   6   9 -55-84.5275 428.478   5
  -9   6 -55-519.404 581.496   5
   6   9 -57-32.7352 410.751   5
   6   9 -59 392.614 403.701   5
  -9   5   0 2743.31 637.385   1
  -9   5   2 671.755 333.338   1
  -9   5  -2 133.494 358.060   1
  -9   5   4 41534.2 2291.35   1
  -9   5  -6 1279.61 701.256   2
  -9   5   6 1806.83 625.626   1
  -9   5  -8 21607.1 1982.95   2
  -9   5   8 24660.8 1879.81   1
  -9   5 -10 25298.1 2216.70   2
  -9   5  10 25288.9 1938.93   1
  -9   5 -12 17169.8 1912.72   2
  -9   5  12 18791.7 1696.78   1
  -9   5 -14 43587.7 3079.72   2
  -9   5  14 42691.8 2615.03   1
  -9   5 -16 13027.2 1720.52   2
  -9   5  16 12401.7 1450.20   1
  -9   5 -18 9667.07 1617.69   2
  -9   5  18 11007.4 1465.06   1
  -9   5 -20 1161.33 821.701   2
  -9   5  20 953.043 596.150   1
  -9   5 -22 4621.15 1200.82   2
  -9   5  22 4382.00 972.489   1
  -9   5 -24 3366.50 1021.35   2
  -9   5 -24 2950.31 494.757   5
  -9   5  24 2591.57 837.582   1
  -9   5 -26 1176.66 699.727   2
  -9   5 -26 903.094 377.581   5
  -9   5  26 500.882 645.545   1
   5   9 -26 206.622 525.860   2
  -9   5 -28 3908.19 1193.68   2
  -9   5 -28 3018.13 547.801   5
   5   9 -28 3152.50 891.436   2
  -9   5  28 3344.23 986.872   1
  -9   5 -30 3524.60 598.031   5
  -9   5  30 4086.22 1097.70   1
   5   9 -30 5058.94 1240.66   2
  -9   5 -32 1911.13 492.340   5
   5   9 -32 1983.64 867.795   2
  -9   5  32 1500.78 889.737   1
  -9   5 -34 1254.74 481.982   5
   5   9 -34 4168.05 1193.99   2
  -9   5 -36 7360.69 920.638   5
   5   9 -36 5872.26 1420.17   2
  -5  -9 -38 4876.86 764.727   5
  -9   5 -38 5164.71 815.033   5
   5   9 -38 5097.33 652.479   5
  -9   5 -40 11256.6 1187.04   5
   5   9 -40 12323.6 994.636   5
   5   9 -42 5633.44 751.408   5
  -9   5 -42 5551.38 972.129   5
  -9   5 -44 2361.29 756.814   5
   5   9 -44 2317.41 562.038   5
  -9   5 -46 1272.52 573.005   5
   5   9 -46 423.108 483.851   5
   5   9 -48 4.15114 474.298   5
  -9   5 -48-28.7203 512.500   5
  -9   5 -50 627.797 555.079   5
   5   9 -50 1284.80 553.190   5
   5   9 -52-683.998 464.605   5
  -9   5 -52 152.537 513.107   5
   5   9 -54 329.820 422.579   5
   5   9 -56-519.641 462.015   5
   5   9 -58 1872.84 505.503   5
   5   9 -60 268.925 363.883   5
  -9   4   1 4016.17 732.263   1
  -9   4  -1 3618.93 675.284   1
  -9   4  -3 1468.21 496.211   1
  -9   4   3 2006.69 625.595   1
  -9   4   5 67058.2 2937.05   1
  -9   4   7 68344.0 3017.02   1
  -9   4  -9 79833.0 3675.32   2
  -9   4   9 79435.4 3345.80   1
  -9   4 -11 5360.09 1113.51   2
  -9   4  11 7457.56 1095.95   1
  -9   4 -13 23001.3 2206.31   2
  -9   4  13 27086.9 2074.88   1
  -9   4 -15 10098.6 1523.96   2
  -9   4  15 10332.3 1337.71   1
  -9   4 -17 2191.55 778.405   2
  -9   4  17 3270.71 787.499   1
  -9   4 -19 52829.7 3575.46   2
  -9   4  19 50371.1 3040.96   1
  -9   4 -21 4160.00 1073.16   2
  -9   4  21 3743.80 886.743   1
  -9   4 -23 1596.56 795.959   2
  -9   4  23 1847.28 784.180   1
  -9   4 -25 503.915 731.843   2
  -9   4 -25 358.659 291.812   5
   4   9 -25 689.109 549.271   2
  -9   4  25 44.5366 578.782   1
  -9   4 -27 1712.72 411.170   5
  -9   4  27 2366.32 934.767   1
   4   9 -27 1762.95 831.171   2
  -9   4 -29 327.659 310.207   5
  -9   4  29 124.524 598.156   1
   4   9 -29-128.196 585.595   2
  -4  -9 -31 4731.09 646.712   5
  -9   4 -31 4936.64 714.363   5
  -9   4  31 4103.82 1107.23   1
   4   9 -31 4725.95 1184.52   2
  -4  -9 -33 4911.02 680.002   5
  -9   4 -33 5493.50 815.340   5
  -9   4  33 4859.52 1237.84   1
   4   9 -33 5347.86 1252.69   2
  -9   4 -35 15919.8 1286.26   5
  -4  -9 -35 15055.9 1143.21   5
  -9   4  35 14204.7 2040.12   1
   4   9 -35 16014.6 2231.11   2
   4   9 -37 3072.71 531.054   5
  -9   4 -37 3159.44 686.762   5
   4   9 -39 7394.69 794.606   5
  -9   4 -39 6911.82 912.114   5
   4   9 -41 207.205 400.541   5
  -9   4 -41-424.297 514.375   5
  -4  -9 -41-388.470 440.241   5
   4   9 -43 9856.26 972.228   5
  -9   4 -43 8691.78 1155.94   5
  -9   4 -45 1101.28 606.048   5
   4   9 -45 843.944 463.145   5
   4   9 -47 4609.73 771.889   5
  -9   4 -47 2677.33 721.997   5
   4   9 -49-429.820 495.163   5
  -9   4 -49 1018.23 686.291   5
   4   9 -51 1139.36 520.309   5
  -9   4 -51-901.033 660.233   5
   4   9 -53 806.192 497.027   5
   4   9 -55 1138.43 499.357   5
   4   9 -57 463.043 435.086   5
   4   9 -59 385.820 416.132   5
  -9   3   0 20285.9 1511.49   1
  -9   3  -2 7957.12 948.869   1
  -9   3   2 8259.71 1043.88   1
  -9   3  -4 5788.59 825.494   1
  -9   3   4 5489.04 857.862   1
  -9   3   6 11277.6 1213.19   1
  -9   3   8 14794.8 1423.81   1
  -9   3  10 17871.1 1613.37   1
  -9   3  12 202502. 5427.24   1
  -9   3  14 149298. 4764.67   1
  -9   3  16 111265. 4267.16   1
  -9   3  18 38587.7 2562.04   1
  -9   3  20 10440.7 1484.90   1
  -9   3  22 15108.3 1740.36   1
   3   9 -22 17467.1 1857.79   2
  -9   3  24 7990.71 1361.56   1
   3   9 -24 8336.68 1375.36   2
  -9   3 -26 11117.2 917.172   5
   3   9 -26 13433.5 1715.59   2
  -9   3  26 11471.3 1608.53   1
  -9   3 -28 4869.46 672.776   5
  -9   3  28 4907.83 1168.46   1
   3   9 -28 6139.03 1265.24   2
  -9   3 -30 20846.8 1334.94   5
  -9   3  30 16505.8 2061.88   1
   3   9 -30 21045.6 2296.00   2
  -9   3 -32-432.726 400.641   5
  -9   3  32-395.488 678.068   1
   3   9 -32-414.729 836.290   2
   9  -3 -34 14738.6 873.082   5
  -9   3 -34 13883.1 1175.03   5
   3   9 -34 15241.9 1008.93   5
  -9   3  34 13032.7 1947.49   1
   3   9 -34 13511.1 1956.64   2
   9  -3 -36 384.851 287.257   5
   3   9 -36 57.1226 301.905   5
  -9   3 -36-199.036 519.022   5
  -9   3  36-1019.21 1019.07   1
   3   9 -36-456.153 869.757   2
   3   9 -38 24153.3 1349.44   5
  -9   3 -38 22017.2 1600.54   5
   9  -3 -38 24861.2 1228.69   5
  -9   3 -40 9627.02 1151.61   5
   3   9 -40 10964.2 955.087   5
   9  -3 -40 11059.2 861.873   5
   9  -3 -42 24661.4 1288.65   5
  -9   3 -42 21247.1 1621.08   5
   3   9 -42 24245.1 1424.06   5
   9  -3 -44 1631.44 449.928   5
   3   9 -44 1215.78 495.776   5
  -9   3 -44 1467.40 650.055   5
   3   9 -46-212.053 483.563   5
  -9   3 -46-139.327 547.913   5
   9  -3 -46 253.020 378.216   5
   3   9 -48 1128.95 550.695   5
  -9   3 -48-133.934 595.900   5
   3   9 -50 2275.10 638.966   5
  -9   3 -50 2075.42 709.696   5
   3   9 -52 2948.56 670.086   5
   3   9 -54 440.099 470.585   5
   3   9 -56 6912.00 861.090   5
   3   9 -58-582.346 418.061   5
   3   9 -60 2990.47 561.162   5
  -9   2   1 24740.5 1664.94   1
  -9   2  -1 24706.9 1611.82   1
  -9   2  -3 15270.7 1232.62   1
  -9   2   3 14196.3 1291.96   1
  -9   2   5 22430.2 1637.47   1
  -9   2  -5 22122.5 1488.24   1
  -9   2   7 113478. 3759.12   1
  -9   2   9 205553. 5210.24   1
  -9   2  11 401767. 7456.07   1
  -9   2  13 19368.6 1721.15   1
   2   9 -19 27872.4 2162.97   2
   2   9 -21 8991.97 1302.48   2
   2   9 -23 4735.52 1111.39   2
  -9   2 -25 414.840 317.283   5
   2   9 -25 508.990 539.055   2
  -9   2 -27 6874.49 779.105   5
   2   9 -27 8863.92 1500.97   2
  -9   2 -29 460.490 322.110   5
   2   9 -29 2430.54 918.324   2
  -9   2 -31 7327.30 875.671   5
   2   9 -31 11540.9 1816.05   2
  -9   2  31 9399.15 1646.36   1
  -9   2 -33 6338.98 811.326   5
   2   9 -33 5534.41 614.819   5
   2   9 -33 5643.83 1266.90   2
  -9   2  33 6477.05 1514.10   1
   2   9 -35 2417.99 497.962   5
   9  -2 -35 1750.54 393.384   5
  -9   2 -35 2158.31 577.253   5
  -9   2  35 3361.59 1169.38   1
   2   9 -35 2653.61 886.358   2
  -9   2 -37 11658.7 1137.11   5
   2   9 -37 13329.7 1020.32   5
   9  -2 -37 12374.6 894.476   5
   2   9 -37 12097.7 2046.99   2
   9  -2 -39 156.751 318.735   5
  -9   2 -39 967.428 469.580   5
   2   9 -39 1010.64 418.472   5
  -9   2 -41 14686.6 1383.21   5
   2   9 -41 13760.0 1098.85   5
   9  -2 -41 15956.3 1051.44   5
  -9   2 -43-182.394 537.852   5
   9  -2 -43-446.567 390.770   5
   2   9 -43-459.835 476.991   5
  -9   2 -45 9224.65 1215.73   5
   2   9 -45 10773.3 1046.69   5
   9  -2 -45 9682.46 894.800   5
   2   9 -47 6270.48 837.200   5
  -9   2 -47 5371.20 950.260   5
   9  -2 -47 5481.43 727.009   5
   9  -2 -49 417.091 382.196   5
  -9   2 -49-370.354 585.673   5
   2   9 -49 1208.66 567.467   5
   9  -2 -51 1220.58 479.687   5
   2   9 -51 1716.29 563.201   5
   2   9 -53 988.223 534.070   5
  -9   2 -53-534.778 521.317   5
   2   9 -55-1203.33 537.477   5
   2   9 -57 3533.24 716.824   5
   2   9 -59-142.354 410.015   5
  -9   1   0 4533.87 735.995   1
  -9   1   2 3396.71 673.286   1
  -9   1  -2 3364.94 675.577   1
  -9   1   4 12742.1 1243.19   1
  -9   1  -4 12719.0 1153.27   1
  -9   1  -6 23269.5 1436.72   1
  -9   1   6 22542.5 1624.65   1
  -9   1   8 10855.2 1174.27   1
   1   9 -16 13567.1 1514.28   2
   1   9 -18 2050.91 661.625   2
   1   9 -20 1285.63 642.554   2
   1   9 -22 6833.35 1245.80   2
   1   9 -24 23714.5 2223.80   2
  -9   1 -26 7451.44 728.310   5
   1   9 -26 8230.30 1388.28   2
  -9   1 -28 18672.1 1228.36   5
   1   9 -28 20453.3 2248.15   2
   1   9 -30 995.892 328.242   5
  -9   1 -30 1188.73 393.650   5
   1   9 -30 985.397 650.611   2
   1   9 -32 14995.6 937.778   5
  -9   1 -32 12995.7 1110.05   5
   1   9 -32 13431.9 1953.54   2
   1   9 -34-161.875 304.302   5
  -9   1 -34 339.045 363.932   5
   1   9 -34 737.856 727.721   2
  -9   1 -36 9938.29 1070.39   5
   1   9 -36 10816.3 899.306   5
   9  -1 -36 10090.0 783.986   5
  -9   1  36 7960.92 1635.65   1
   1   9 -36 9955.99 1810.81   2
   9  -1 -38 573.089 335.411   5
  -9   1 -38 920.943 524.958   5
   1   9 -38 1205.96 470.895   5
  -9   1  38 664.709 727.802   1
  -9   1 -40 12166.5 1197.23   5
   9  -1 -40 13193.3 952.680   5
   1   9 -40 12832.6 1014.77   5
  -9   1 -42 443.853 505.040   5
   1   9 -42 189.470 421.134   5
   9  -1 -42 422.680 329.127   5
   9  -1 -44 3325.34 541.145   5
  -9   1 -44 2484.46 702.572   5
   1   9 -44 2740.97 583.498   5
   1   9 -46 556.659 453.188   5
  -9   1 -46 514.081 664.405   5
   9  -1 -46-178.675 387.015   5
  -9   1 -48 3273.91 775.576   5
   9  -1 -48 1676.50 463.148   5
   1   9 -48 1938.54 634.983   5
   9  -1 -50-1221.11 477.773   5
   1   9 -50-507.546 494.337   5
   1   9 -52 1692.65 563.667   5
   9  -1 -52 1689.76 525.724   5
  -9   1 -52 860.534 595.484   5
   9  -1 -54 2559.48 562.643   5
   1   9 -54 3303.66 715.056   5
   1   9 -56-207.918 469.425   5
   1   9 -58 4876.20 731.159   5
   1   9 -60 49.3071 392.031   5
  -9   0   1 810.046 408.502   1
  -9   0  -1 1236.39 496.070   1
  -9   0   3 26890.6 1701.03   1
  -9   0  -3 26785.7 1582.04   1
  -9   0  -5 27422.6 1522.32   1
  -9   0   5 27009.5 1760.97   1
  -9   0  -7 16270.5 1184.84   1
   0   9 -11 5726.94 937.282   2
   0   9  13 114204. 1479.63   2
   0   9 -13 137589. 4375.12   2
   0   9 -15 19515.0 1723.14   2
   0   9 -17 107447. 4208.28   2
   0   9 -19 10803.5 1423.12   2
   0   9 -21 71605.6 3712.11   2
   0   9 -23 1121.01 684.397   2
  -9   0 -25 934.152 379.006   5
   0   9 -25 1105.36 722.230   2
  -9   0 -27 4775.58 694.275   5
   0   9 -27 7044.67 603.569   5
   0   9 -27 6938.61 1401.28   2
   0   9 -29 2142.05 400.435   5
  -9   0 -29 1436.65 497.180   5
   0   9 -29 2646.69 1016.81   2
  -9   0 -31 2868.90 611.918   5
   0   9 -31 3006.91 494.171   5
   0   9 -31 4326.24 1255.32   2
   0   9 -33 4177.52 578.810   5
  -9   0 -33 4357.83 754.532   5
   0   9 -33 4789.45 1199.35   2
  -9   0 -35 5290.73 882.835   5
   0   9 -35 6234.38 698.750   5
   0   9 -35 4121.79 1216.03   2
  -9   0 -37-319.765 455.492   5
   0   9 -37 491.957 369.249   5
   9   0 -37-648.083 359.446   5
   0   9 -37 1148.41 955.406   2
  -9   0 -39 20553.9 1575.68   5
   9   0 -39 21740.7 1180.74   5
   0   9 -39 21988.6 1332.43   5
  -9   0 -41-293.246 557.591   5
   0   9 -41 265.846 372.872   5
   9   0 -41-207.749 382.820   5
  -9   0 -43 13721.0 1442.72   5
   9   0 -43 12735.9 996.414   5
   0   9 -43 12513.8 1089.58   5
  -9   0 -45 2426.78 714.053   5
   9   0 -45 2070.03 505.042   5
   0   9 -45 3032.25 647.026   5
   0   9 -47 1376.31 534.772   5
   9   0 -47 1812.42 516.709   5
  -9   0 -47 1755.01 634.947   5
   0   9 -49 3404.81 686.870   5
   9   0 -49 2552.86 557.926   5
   0   9 -51 1452.42 597.760   5
  -9   0 -51 257.081 484.043   5
   9   0 -51 1691.12 555.679   5
   9   0 -53 586.298 447.701   5
   0   9 -53 843.115 551.867   5
   9   0 -55 966.247 487.335   5
   0   9 -55 791.621 507.678   5
   0   9 -57-299.841 448.599   5
   0   9 -59 1896.85 515.642   5
  -9  -1   0 41517.4 2012.94   1
  -9  -1   2 67968.6 2637.18   1
  -1   9  -2 63338.7 2447.98   2
  -9  -1  -2 65962.0 2461.05   1
  -1   9   4 2009.64 423.237   2
  -1   9  -4 2459.97 577.153   2
  -9  -1  -4 2206.80 504.002   1
  -9  -1  -6 413.114 312.602   1
  -1   9   6 337.175 254.739   2
  -1   9   8 48659.7 1627.90   2
  -9  -1  -8 51178.7 2003.59   1
  -1   9  10 128856. 2296.80   2
  -1   9  12 9355.48 433.213   2
  -1   9 -12 11095.0 1290.02   2
  -1   9 -14 6757.20 1039.45   2
  -1   9 -16 14278.0 1612.64   2
  -1   9 -18 25590.9 2177.94   2
  -1   9 -20 14833.0 1740.56   2
  -1   9 -22 10656.2 1544.67   2
  -1   9 -24 37099.1 2911.95   2
  -1   9 -26 524.343 211.234   5
  -9  -1 -26 181.049 271.882   5
  -1   9 -26 114.628 571.554   2
  -1   9 -28 14976.6 873.582   5
  -9  -1 -28 12366.3 1067.21   5
  -1   9 -28 12810.6 1876.39   2
  -1   9 -30 1273.69 329.082   5
  -9  -1 -30 966.774 420.216   5
  -1   9 -30 2049.57 944.003   2
  -1   9 -32 4859.66 573.076   5
  -9  -1 -32 3921.82 663.784   5
  -1   9 -32 6140.19 1498.27   2
  -9  -1 -34 1987.00 579.673   5
  -1   9 -34 2460.72 473.558   5
  -1   9 -34 2342.39 1110.09   2
  -9  -1 -36 3148.73 718.251   5
  -1   9 -36 3011.49 556.957   5
  -1   9 -36 3065.02 1048.82   2
   9   1 -38-115.434 306.906   5
  -9  -1 -38-539.637 525.904   5
  -1   9 -38-412.442 419.273   5
  -1   9 -38-832.437 1025.83   2
  -9  -1 -40 6750.54 1061.12   5
   9   1 -40 6991.17 761.851   5
  -1   9 -40 8951.29 919.129   5
  -1   9 -42 670.223 402.817   5
  -9  -1 -42 282.173 504.343   5
   9   1 -42 420.703 337.625   5
  -1   9 -44 7033.33 949.555   5
  -9  -1 -44 6069.16 990.710   5
   9   1 -44 6458.74 777.317   5
  -9  -1 -46 1775.51 691.957   5
  -1   9 -46 1765.43 617.087   5
   9   1 -46 2093.30 550.525   5
  -1   9 -48 2304.85 663.595   5
   9   1 -48 1989.65 474.363   5
  -1   9 -50 1728.10 651.659   5
   9   1 -50 1270.98 488.588   5
   9   1 -52 112.182 458.307   5
  -1   9 -52 415.913 507.308   5
   9   1 -54 3932.16 667.278   5
  -1   9 -54 2218.75 697.545   5
   9   1 -56-411.145 445.001   5
  -1   9 -56 695.797 530.683   5
  -1   9 -58 678.807 455.159   5
   9   1 -58 892.411 373.142   5
  -1   9 -60-211.666 395.670   5
  -2   9  -1 2647.59 548.091   2
  -2   9   1 2548.64 483.332   2
  -9  -2   1 2643.13 535.385   1
  -9  -2  -1 2776.27 532.448   1
  -2   9   3 981.317 376.692   2
  -9  -2  -3 1099.54 380.282   1
  -2   9  -3 1183.07 435.075   2
  -9  -2  -5 1959.78 465.075   1
  -2   9  -5 1708.83 486.156   2
  -2   9   5 1817.91 429.174   2
  -2   9   7 9274.86 806.331   2
  -9  -2  -7 8944.47 847.317   1
  -2   9   9 15714.7 892.572   2
  -9  -2  -9 18061.1 1158.99   1
  -2   9  11 10525.3 568.204   2
  -2   9 -11 11172.9 1303.78   2
  -2   9 -13 25114.5 2003.09   2
  -2   9 -15 9270.08 1274.80   2
  -2   9 -17 8582.52 1288.50   2
  -2   9 -19 19128.9 1975.13   2
  -2   9  19 19712.3 1302.92   1
  -2   9 -21 5974.68 1218.62   2
  -2   9  21 6122.29 730.087   1
  -2   9 -23 1270.00 570.416   2
  -9  -2 -25 674.786 351.021   5
  -2   9 -25 1640.92 772.161   2
  -9  -2 -27 4950.01 676.950   5
  -2   9 -27 6052.04 585.094   5
  -2   9 -27 5060.71 1162.72   2
  -2   9 -29 3850.47 511.795   5
  -9  -2 -29 2681.07 531.193   5
  -2   9 -29 2760.11 999.564   2
  -9  -2 -31-109.311 343.257   5
  -2   9 -31-77.2436 333.341   5
  -2   9 -31 35.6609 735.156   2
  -2   9 -33 2673.98 488.012   5
  -9  -2 -33 2497.44 596.478   5
  -2   9 -33 1849.59 769.201   2
  -2   9 -35-334.841 399.996   5
  -9  -2 -35-520.116 494.733   5
  -2   9 -35-1230.96 958.338   2
  -9  -2 -37 322.728 481.154   5
  -2   9 -37 1095.57 460.414   5
  -2   9 -37 1094.05 1001.89   2
   9   2 -39 324.794 322.305   5
  -9  -2 -39 492.431 443.391   5
  -2   9 -39-125.492 422.261   5
  -9  -2 -41 584.524 530.134   5
   9   2 -41 215.560 352.605   5
  -2   9 -41 113.559 386.399   5
   9   2 -43 5401.24 697.322   5
  -2   9 -43 7409.20 932.137   5
  -9  -2 -43 5274.74 898.384   5
  -2   9 -45 602.386 520.826   5
   9   2 -45 923.020 455.760   5
  -2   9 -47 3155.17 699.552   5
   9   2 -47 3756.10 630.322   5
  -2   9 -49-355.064 499.074   5
   9   2 -49-283.733 428.292   5
  -2   9 -51 838.796 581.527   5
   9   2 -51-686.769 478.920   5
   9   2 -53-17.6073 454.428   5
  -2   9 -53-483.275 531.473   5
   9   2 -55 421.355 422.278   5
  -2   9 -55 289.279 459.782   5
  -2   9  57-75.5290 427.975   3
  -2   9 -57 561.801 448.238   5
   9   2 -57 570.019 420.248   5
   9   2 -59 270.585 380.050   5
  -2   9 -59-88.6882 378.383   5
  -3   9   0 15380.7 1261.25   2
  -9  -3  -2 215.093 247.915   1
  -3   9   2 502.259 344.813   2
  -3   9  -2 486.005 299.110   2
  -3   9  -4 5601.67 824.733   2
  -9  -3  -4 5851.52 741.906   1
  -3   9   4 5729.07 716.066   2
  -9  -3  -6 1160.01 357.283   1
  -3   9  -6 774.765 415.114   2
  -3   9   6 1352.40 425.619   2
  -3   9   8 58167.5 1883.26   2
  -3   9  -8 58749.9 2808.03   2
  -9  -3  -8 57473.1 1991.22   1
  -3   9  10 6943.23 585.905   2
  -3   9 -10 7597.05 1093.81   2
  -3   9 -12 795.191 495.718   2
  -3   9  14 1767.19 424.007   1
  -3   9 -14 1973.73 628.336   2
  -3   9  16 589.873 347.922   1
  -3   9 -16 1144.26 624.741   2
  -3   9  18 3773.67 651.036   1
  -3   9 -18 3836.77 933.498   2
  -3   9  20 40265.6 2019.13   1
  -3   9 -20 39826.3 2927.72   2
  -3   9  22 4491.25 709.820   1
  -3   9 -22 4577.34 1119.75   2
  -3   9 -24 1005.73 623.107   2
  -9  -3 -26 3469.96 575.473   5
  -3   9 -26 3458.08 479.773   5
  -3   9 -26 3569.55 1075.33   2
  -3   9 -28-306.875 313.356   5
  -9  -3 -28-221.164 317.847   5
  -3   9 -28-711.258 747.759   2
  -9  -3 -30 8753.30 892.063   5
  -3   9 -30 10675.7 839.004   5
  -3   9 -30 10366.0 1825.54   2
  -3   9 -32 1049.38 347.835   5
  -9  -3 -32 1053.73 412.691   5
  -3   9 -32 600.608 727.042   2
  -9  -3 -34 11470.7 1160.25   5
  -3   9 -34 11858.2 939.136   5
  -3   9 -34 11363.9 1985.48   2
  -3   9 -36-435.101 363.611   5
  -9  -3 -36-157.245 477.390   5
  -3   9 -36-777.430 870.355   2
  -3   9 -38 2992.85 1227.82   2
  -3   9 -38 4424.92 701.372   5
  -9  -3 -38 4224.04 797.599   5
   9   3 -40 1163.12 430.678   5
  -3   9 -40 1620.91 541.601   5
  -9  -3 -40 851.827 529.133   5
   9   3 -42 633.486 392.837   5
  -9  -3 -42-210.039 492.537   5
  -3   9 -42 665.317 526.884   5
  -3   9 -44 382.507 518.167   5
   9   3 -44 481.994 387.094   5
  -3   9 -46 2127.64 683.573   5
  -9  -3 -46 1982.30 739.752   5
   9   3 -46 1810.83 550.010   5
  -3   9 -48 1256.90 606.041   5
   9   3 -48 974.741 452.006   5
  -3   9 -50 685.160 523.746   5
   9   3 -50 740.331 496.569   5
   9   3 -52 597.255 431.664   5
  -3   9 -52 645.338 471.834   5
   9   3 -54 143.177 422.336   5
  -3   9 -54 439.560 548.449   5
  -3   9  56-76.3396 436.093   3
   9   3 -56-96.6728 464.642   5
  -3   9 -56 982.217 533.186   5
  -3   9 -58 588.753 467.307   5
   9   3 -58-1076.25 461.542   5
  -3   9 -60 982.534 425.873   5
   9   3 -60 625.378 352.385   5
  -4   9  -1 2974.60 662.093   2
  -4   9   1 3207.58 637.381   2
  -4   9  -3 1674.88 604.805   2
  -9  -4  -3 1359.97 364.694   1
  -4   9   3 1143.49 444.515   2
  -4   9   5 4522.14 698.606   2
  -4   9  -5 4887.94 852.088   2
  -9  -4  -5 4514.90 620.561   1
  -4   9   7 27451.8 1430.71   2
  -4   9  -7 27741.6 2013.49   2
  -9  -4  -7 27624.1 1402.72   1
  -4   9   9 2139.80 419.834   2
  -9  -4  -9 2148.33 447.696   1
  -4   9  -9 1881.46 555.646   2
  -4   9  11 2739.81 574.186   1
  -4   9 -11 2559.45 725.184   2
  -4   9  13 955.348 393.003   1
  -4   9 -13 239.622 405.419   2
  -4   9  15 321.190 270.319   1
  -4   9 -15-78.3341 471.512   2
  -4   9 -17 58.0663 437.584   2
  -4   9  17-126.885 400.891   1
  -4   9 -19 1066.70 574.696   2
  -4   9  19 582.371 377.990   1
  -4   9 -21 1848.49 863.696   2
  -4   9  21 1968.91 562.734   1
  -4   9  23 2359.13 636.776   1
  -4   9 -23 3086.03 1065.93   2
  -9  -4 -25-204.523 266.817   5
  -4   9 -25 400.117 260.675   5
  -4   9 -25-292.931 810.528   2
  -4   9 -27 3028.43 466.474   5
  -9  -4 -27 3062.81 550.213   5
  -4   9 -27 2524.52 953.443   2
  -4   9 -29 192.298 293.507   5
  -9  -4 -29 184.394 314.509   5
  -4   9 -29-161.525 786.102   2
  -9  -4 -31 1054.28 415.958   5
  -4   9 -31 1160.93 359.127   5
  -4   9 -31-69.9854 716.928   2
  -4   9 -33 210.324 305.977   5
  -9  -4 -33-673.883 473.751   5
  -4   9 -33-636.358 742.102   2
  -9  -4 -35 823.683 544.210   5
  -4   9 -35 108.870 341.140   5
  -4   9 -35-595.534 866.964   2
  -4   9 -37 1280.10 1068.77   2
  -9  -4 -37 255.924 531.869   5
  -4   9 -37-417.233 412.578   5
  -4   9 -39 762.552 454.826   5
   9   4 -41 837.339 438.882   5
  -4   9 -41 476.179 430.912   5
   9   4 -43 557.894 432.714   5
  -9  -4 -43-586.860 499.426   5
  -4   9 -43 222.787 464.193   5
  -4   9 -45 52.8557 490.679   5
   9   4 -45 328.972 430.360   5
   9   4 -47 572.937 415.660   5
  -4   9 -47 1764.63 637.712   5
  -4   9 -49 1052.38 588.078   5
   9   4 -49 232.913 422.697   5
  -4   9 -51 1405.75 592.823   5
   9   4 -51 1002.15 502.887   5
   9   4 -53 92.0824 416.046   5
  -4   9 -53 961.122 568.737   5
  -4   9  55 229.871 419.112   3
  -4   9 -55-911.488 536.618   5
   9   4 -55 91.4406 455.954   5
   9   4 -57-624.346 425.298   5
  -4   9 -57-346.097 466.468   5
  -4   9 -59-284.728 389.834   5
   9   4 -59-162.558 345.294   5
  -5   9   0 357.265 365.731   2
  -5   9  -2 4139.32 838.378   2
  -5   9   2 4010.68 729.401   2
  -9  -5  -4 4670.86 636.681   1
  -5   9  -4 4022.18 794.998   2
  -5   9   4 4380.59 724.382   2
  -5   9   6 2642.27 553.440   2
  -5   9  -6 3318.34 795.639   2
  -9  -5  -6 3259.17 546.709   1
  -5   9   8 792.076 362.553   2
  -9  -5  -8 992.375 333.089   1
  -5   9  -8 1228.95 540.782   2
  -5   9 -10 4009.21 933.051   2
  -5   9  10 4408.56 739.701   1
  -9  -5 -10 4623.66 544.260   1
  -5   9  12 5136.66 798.584   1
  -5   9 -12 5044.66 972.375   2
  -5   9 -14 6850.88 1163.31   2
  -5   9  14 7293.11 957.649   1
  -5   9 -16 6034.62 1156.81   2
  -5   9  16 6154.32 867.098   1
  -5   9 -18 22796.0 2295.91   2
  -5   9  18 24261.5 1756.79   1
  -5   9  20 3726.74 770.911   1
  -5   9 -20 3428.97 968.898   2
  -5   9 -22 17592.0 2178.07   2
  -5   9  22 18786.6 1609.98   1
  -5   9 -24-262.582 535.354   2
  -5   9  24 169.500 460.029   1
  -5   9 -26 556.121 281.767   5
  -5   9 -26 446.918 669.507   2
  -9  -5 -28 895.505 324.711   5
  -5   9 -28 1343.88 393.299   5
  -5   9 -28 1404.83 975.126   2
  -9  -5 -30 47.6203 317.384   5
  -5   9 -30 330.255 320.393   5
  -5   9 -30-137.727 665.446   2
  -5   9 -32 4196.35 633.799   5
  -9  -5 -32 3856.99 705.081   5
  -5   9 -32 4633.31 1334.82   2
  -5   9 -34 5468.37 1408.17   2
  -5   9 -34 4886.21 678.486   5
  -5   9 -36 1830.87 929.170   2
  -5   9 -36 3453.71 641.631   5
  -5   9 -38 1356.77 1202.43   2
  -5   9 -38 243.835 433.733   5
  -5   9 -40 517.233 467.200   5
  -9  -5 -40 426.084 525.287   5
   9   5 -40 606.011 365.082   5
  -5   9 -42 3022.85 698.403   5
   9   5 -42 2094.10 508.127   5
   9   5 -44-37.8915 379.882   5
  -5   9 -44-183.021 536.753   5
  -5   9 -46 82.0296 547.314   5
   9   5 -46 506.255 468.870   5
  -5   9 -48 443.611 522.956   5
   9   5 -48 1330.03 530.913   5
  -5   9 -50 849.618 546.652   5
   9   5 -50 695.504 484.118   5
  -5   9 -52 411.644 509.752   5
   9   5 -52 293.858 426.952   5
   9   5 -54-422.611 424.134   5
  -5   9 -54-132.402 529.591   5
   9   5 -56 177.846 406.734   5
  -5   9 -56-676.679 521.689   5
  -5   9 -58-653.022 465.962   5
   9   5 -58-18.4410 364.925   5
   9   5 -60 228.173 357.066   5
  -6   9   1 26366.3 1886.47   2
  -6   9  -1 30027.0 2029.84   2
  -6   9  -3 6425.04 1051.93   2
  -6   9   3 6771.66 919.388   2
  -6   9   5 19257.7 1411.16   2
  -6   9  -5 17868.8 1698.14   2
  -6   9   7 249.341 258.039   2
  -9  -6  -7 384.182 224.163   1
  -6   9  -7 357.784 353.729   2
  -6   9  -9 43101.9 2816.96   2
  -9  -6  -9 46060.9 1630.20   1
  -6   9   9 44936.5 2336.68   1
  -6   9 -11 8493.30 1337.14   2
  -6   9  11 8464.22 1048.25   1
  -6   9 -13 11790.4 1576.70   2
  -6   9  13 12291.7 1269.01   1
  -6   9  15-61.6639 435.498   1
  -6   9 -15-189.075 605.732   2
  -6   9 -17 28312.7 2579.44   2
  -6   9  17 27158.1 1944.00   1
  -6   9 -19 46.3499 631.311   2
  -6   9  19-229.145 415.713   1
  -6   9 -21 33351.0 2949.79   2
  -6   9  21 31523.0 2198.30   1
  -6   9  23 7371.01 1136.08   1
  -6   9 -23 6901.65 1392.91   2
  -6   9 -25 44858.0 3617.52   2
  -9  -6 -25 40847.0 1763.92   5
  -6   9 -25 42183.1 1528.00   5
  -6   9  25 42628.7 2618.94   1
  -6   9 -27 24227.7 2748.99   2
  -9  -6 -27 22419.4 1420.96   5
  -6   9 -27 23455.4 1208.58   5
  -6   9 -29 23481.5 2765.27   2
  -6   9 -29 23932.6 1273.00   5
  -9  -6 -29 25700.0 1521.92   5
  -9  -6 -31 8701.50 955.123   5
  -6   9 -31 8517.06 825.862   5
  -6   9 -31 9399.26 1874.36   2
   9   6 -31 6770.19 1289.14   2
  -6   9 -33 521.591 763.397   2
  -6   9 -33 61.1557 346.775   5
  -9  -6 -33 982.046 505.330   5
  -6   9 -35 2430.21 1304.56   2
  -9  -6 -35 2471.33 691.708   5
  -6   9 -35 1971.87 566.519   5
  -6   9 -37 2482.88 1073.00   2
  -6   9 -37 2472.38 586.076   5
  -6   9 -39 845.100 1121.53   2
  -6   9 -39 992.918 530.293   5
  -6   9 -41-299.513 439.949   5
   9   6 -41-337.071 395.955   5
   9   6 -43 5357.98 764.771   5
  -6   9 -43 5077.94 890.106   5
   9   6 -45 634.787 437.486   5
  -6   9 -45 492.280 509.840   5
  -6   9 -47 1357.17 553.352   5
   9   6 -47 2764.13 649.361   5
   9   6 -49 2002.10 524.424   5
  -6   9 -49 591.036 525.847   5
  -6   9 -51 4301.83 804.278   5
   9   6 -51 5077.11 776.551   5
  -6   9  53 1610.33 565.254   3
  -6   9 -53 2923.14 715.988   5
   9   6 -53 2458.81 615.229   5
   9   6 -55 4771.10 724.538   5
  -6   9 -55 3972.93 785.010   5
   9   6 -57-35.4759 395.712   5
  -6   9 -57-1101.20 492.513   5
   9   6 -59 840.359 421.618   5
  -7   9   0 10203.2 1226.92   2
  -7   9   2 23043.3 1757.26   2
  -7   9  -2 24224.4 1944.00   2
  -7   9   4 433.482 427.096   2
  -7   9  -4 193.770 408.253   2
  -7   9   6 778.604 500.392   1
  -7   9  -6 892.573 448.069   2
  -7   9  -8 6707.01 1189.74   2
  -9  -7  -8 6771.55 653.391   1
  -7   9   8 6719.10 1027.94   1
  -7   9 -10 1442.91 668.583   2
  -9  -7 -10 2021.40 335.564   1
  -7   9  10 1674.16 488.243   1
  -7   9 -12 11160.4 1577.72   2
  -7   9  12 11646.7 1280.56   1
  -7   9  14 3396.32 754.444   1
  -7   9 -14 3374.39 992.191   2
  -7   9 -16 16364.4 1970.83   2
  -7   9  16 17670.8 1633.93   1
  -7   9 -18 762.399 597.823   2
  -7   9  18 1493.45 593.494   1
  -7   9 -20 16984.7 2133.85   2
  -7   9  20 16722.6 1695.70   1
  -7   9  22 2282.91 635.495   1
  -7   9 -22 2129.46 766.339   2
  -7   9 -24 4041.95 581.691   5
  -7   9 -24 7676.05 1805.53   2
  -7   9  24 7818.09 1276.66   1
  -7   9 -26 676.647 305.735   5
  -7   9 -26 1110.07 783.763   2
  -7   9  26-575.675 551.300   1
  -7   9 -28 937.758 469.502   5
  -7   9 -28 2048.88 1261.77   2
  -7   9 -30 1387.53 1089.09   2
  -7   9 -30 101.861 331.841   5
  -7   9 -32 4966.78 1519.44   2
  -7   9 -32 5581.17 767.332   5
   9   7 -32 5340.65 1244.20   2
  -7   9 -34 363.264 759.102   2
  -7   9 -34 484.735 418.995   5
  -7   9 -36 3357.75 1369.02   2
  -7   9 -36 5100.22 757.577   5
  -7   9 -38 604.893 914.926   2
  -7   9 -38 29.7140 424.020   5
  -7   9 -40 296.162 528.220   5
   9   7 -42 2109.20 516.161   5
  -7   9 -42 2870.87 742.105   5
   9   7 -44-49.8468 411.018   5
  -7   9 -44-1116.70 541.291   5
  -7   9 -46-199.284 502.809   5
   9   7 -46-446.396 434.949   5
  -7   9  48 272.810 498.155   3
  -7   9 -48 143.408 557.327   5
   9   7 -48 398.987 440.447   5
  -7   9 -50 1934.91 711.715   5
   9   7 -50 1599.37 593.524   5
  -7   9  52-420.619 508.819   3
  -7   9 -52-464.677 577.576   5
   9   7 -52-289.372 471.938   5
  -7   9 -54 1162.81 606.742   5
   9   7 -54 1846.11 568.970   5
   9   7 -56-60.3222 450.121   5
  -7   9 -56-250.844 495.189   5
   9   7 -58 989.920 439.760   5
  -8   9  -1 48334.5 2767.52   2
  -8   9   1 50199.8 2735.29   2
  -8   9   3 10485.4 1203.70   2
  -8   9  -3 12139.3 1486.13   2
  -8   9   5 1720.93 551.213   1
  -8   9  -5 2190.38 719.787   2
  -8   9  -7 19766.8 1972.62   2
  -8   9   7 20531.3 1724.41   1
  -8   9  -9 1377.60 570.293   2
  -9  -8  -9 2038.10 362.713   1
  -8   9   9 1341.58 510.428   1
  -8   9 -11 8609.95 1400.32   2
  -8   9  11 9168.63 1193.71   1
  -8   9 -13 1206.59 528.407   2
  -8   9  13 1480.01 547.957   1
  -8   9 -15 16764.5 2062.23   2
  -8   9  15 16845.3 1665.27   1
  -8   9 -17 13761.0 1858.02   2
  -8   9  17 14305.0 1587.30   1
  -8   9  19 7144.79 1187.06   1
  -8   9 -19 6346.89 1362.94   2
  -8   9 -21-65.0328 733.745   2
  -8   9  21 511.349 422.762   1
  -8   9 -23 52204.0 3962.77   2
  -8   9 -23 47530.8 1680.30   5
  -8   9  23 48969.7 3064.61   1
  -8   9 -25 19747.0 2507.95   2
  -8   9 -25 20232.5 1123.12   5
  -8   9  25 20691.9 2056.68   1
  -8   9 -27 57584.0 4406.32   2
  -8   9 -27 49753.8 1947.26   5
  -8   9  27 56011.9 3404.20   1
  -8   9 -29 22146.1 2790.09   2
  -8   9 -29 24049.1 1347.93   5
  -8   9 -31 2168.12 1150.62   2
  -8   9 -31 1915.35 542.358   5
   9   8 -31 2327.75 952.174   2
  -8   9 -33 4877.69 1545.30   2
  -8   9 -33 4655.91 736.050   5
   9   8 -33 5054.52 1251.53   2
  -8   9 -35 7420.58 1791.06   2
  -8   9 -35 8510.22 946.216   5
  -8   9 -37 5338.91 1863.12   2
  -8   9 -37 6085.35 872.083   5
  -8   9 -39 2428.35 663.791   5
   9   8 -41 3141.89 593.322   5
  -8   9 -41 3211.36 716.289   5
  -8   9 -43-330.271 524.821   5
   9   8 -43 898.485 442.403   5
  -8   9  45 314.017 481.000   3
   9   8 -45 1359.17 502.496   5
  -8   9 -45 1175.10 583.180   5
  -8   9 -47-680.887 582.685   5
   9   8 -47-596.005 501.229   5
  -8   9  49 2405.52 718.949   3
  -8   9 -49 3279.10 874.570   5
   9   8 -49 3958.73 714.606   5
  -8   9  51-109.630 501.695   3
  -8   9 -51 366.795 533.729   5
   9   8 -51 112.861 512.903   5
  -8   9 -53 9516.42 1127.48   5
   9   8 -53 9245.71 1008.65   5
  -8   9 -55-379.027 469.907   5
   9   8 -55 951.998 453.766   5
   9   8 -57 1764.48 518.342   5
  -8   9 -57 1935.94 560.074   5
   9   8 -59-428.261 393.184   5
  -9   9   0 715.201 369.974   2
  -9   9  -2 7538.09 1173.15   2
  -9   9  -4 4959.67 1069.71   2
  -9   9  -6 3802.20 988.813   2
  -9   9   6 4613.47 903.237   1
  -9   9  -8 2148.91 847.556   2
  -9  -9  -8 1210.30 358.423   1
  -9   9   8 1818.02 639.029   1
  -9   9 -10 1422.68 784.189   2
  -9   9  10 2102.45 708.487   1
  -9   9 -12 2391.75 832.700   2
  -9   9  12 1713.35 617.845   1
  -9   9  14 5780.14 1120.42   1
  -9   9 -14 4962.27 1271.67   2
  -9   9 -16 11285.9 1715.74   2
  -9   9  16 11660.5 1478.28   1
  -9   9 -18 1610.78 848.011   2
  -9   9  18 1918.81 746.479   1
  -9   9 -20-66.6739 623.255   2
  -9   9  20-328.087 567.193   1
  -9   9 -22 5181.15 1477.43   2
  -9   9  22 5408.35 1191.86   1
  -9   9 -24 2560.09 995.062   2
  -9   9 -24 3883.57 567.862   5
  -9   9  24 1627.64 727.132   1
  -9   9 -26 2402.61 1293.36   2
  -9   9 -26 1479.53 445.261   5
  -9   9  26 2396.98 829.789   1
  -9   9 -28 2659.59 1295.23   2
  -9   9 -28 4261.71 627.249   5
  -9   9 -30 5441.81 1602.64   2
  -9   9 -30 4434.01 743.114   5
  -9   9 -32 17247.0 2615.94   2
  -9   9 -32 17840.4 1293.66   5
   9   9 -32 17407.0 2141.29   2
  -9   9 -34-506.389 868.587   2
  -9   9 -34 838.365 449.804   5
   9   9 -34 1203.92 849.580   2
  -9   9 -36 18369.7 2927.53   2
  -9   9 -36 18538.8 1415.50   5
  -9   9 -38 391.807 481.453   5
  -9   9 -40-402.567 503.314   5
  -9   9  42 533.681 522.602   3
  -9   9 -42 499.380 466.126   5
   9   9 -42 489.720 422.958   5
   9   9 -44 1246.46 507.298   5
  -9   9 -44 1403.31 686.057   5
  -9   9  46-103.836 501.575   3
  -9   9 -46 1463.04 611.622   5
   9   9 -46 432.245 445.292   5
  -9   9  48 0.79443 478.353   3
  -9   9 -48-123.454 519.174   5
   9   9 -48-96.6931 446.009   5
   9   9 -50 2198.35 570.114   5
  -9   9 -50 2454.80 702.683   5
   9   9 -52-184.793 432.811   5
  -9   9 -52 979.847 644.600   5
   9   9 -54 655.709 431.375   5
   9   9 -56 697.042 404.422   5
   9   9 -58 98.2085 361.883   5
 -10   9  -1 38445.0 2617.25   2
 -10   9  -3 18863.3 1955.67   2
 -10   9  -5 46259.6 3124.96   2
 -10   9   5 47704.2 2767.81   1
 -10   9  -7 7061.78 1255.19   2
 -10   9   7 6801.31 1083.15   1
 -10   9  -9 23783.6 2375.28   2
  -9 -10  -9 25282.5 1195.80   1
 -10   9   9 26044.2 2128.81   1
 -10   9 -11 18092.2 2114.82   2
 -10   9  11 18918.0 1851.29   1
 -10   9 -13 1566.01 795.187   2
 -10   9  13 1959.37 718.663   1
 -10   9 -15 19805.2 2378.73   2
 -10   9  15 18262.2 1923.53   1
 -10   9 -17 2246.82 980.613   2
 -10   9  17 2990.70 841.476   1
 -10   9 -19-94.3484 782.724   2
 -10   9  19 756.810 515.540   1
 -10   9 -21 24099.1 2833.96   2
 -10   9  21 22743.6 1506.88   3
 -10   9  21 23281.0 2337.15   1
 -10   9  23 8604.58 956.907   3
 -10   9 -23 7821.99 1772.03   2
 -10   9 -23 7770.59 746.242   5
 -10   9  23 8751.54 1449.05   1
 -10   9  25 28979.6 1760.34   3
 -10   9 -25 31279.9 3285.34   2
 -10   9 -25 30590.9 1451.70   5
 -10   9  25 31573.9 2771.62   1
 -10   9 -27 25543.5 3103.80   2
 -10   9 -27 28493.1 1448.97   5
 -10   9  27 22812.2 2398.54   1
 -10   9 -29 17686.3 2652.84   2
 -10   9 -29 17386.2 1231.74   5
 -10   9  29 17734.4 2151.88   1
 -10   9 -31 2602.10 1272.32   2
 -10   9 -31 2092.37 519.762   5
   9  10 -31 2468.89 1072.86   2
 -10   9  33-2.29589 407.048   3
 -10   9 -33 132.646 380.036   5
   9  10 -33 19.7779 799.189   2
 -10   9  35 4259.11 904.259   3
 -10   9 -35 5810.33 881.858   5
   9  10 -35 4819.91 1348.16   2
 -10   9  37 1175.08 559.664   3
 -10   9 -37 2009.87 576.688   5
 -10   9  39 2260.81 749.082   3
 -10   9 -39 4365.35 940.126   5
 -10   9  41 1589.91 660.287   3
   9  10 -41 2724.15 586.509   5
 -10   9 -41 1435.32 618.182   5
 -10   9  43 689.053 538.735   3
 -10   9 -43 166.301 503.520   5
   9  10 -43 146.936 395.689   5
 -10   9  45 1258.79 616.838   3
   9  10 -45 3156.79 635.511   5
 -10   9 -45 2617.95 714.743   5
 -10   9 -47 6689.08 989.935   5
   9  10 -47 7576.10 886.811   5
 -10   9 -49 1531.43 607.482   5
   9  10 -49 2031.68 567.142   5
 -10   9 -51 6564.62 983.182   5
   9  10 -51 8247.80 884.483   5
   9  10 -53 541.966 484.524   5
   9  10 -55 1913.32 537.141   5
   9  10 -57 184.605 381.977   5
 -10   8   2 5426.11 965.836   1
 -10   8  -4 166.727 439.073   2
 -10   8   4 733.743 493.009   1
 -10   8  -6 2990.45 900.784   2
 -10   8   6 2613.08 695.532   1
 -10   8  -8 4676.69 1161.03   2
 -10   8   8 5603.96 1045.50   1
 -10   8 -10 12000.6 1744.77   2
 -10   8  10 11660.2 1450.60   1
 -10   8 -12 6607.93 1394.68   2
 -10   8  12 7788.06 1232.41   1
 -10   8 -14 1797.74 818.826   2
 -10   8  14 2521.86 841.542   1
 -10   8 -16 2654.17 941.994   2
 -10   8  16 2388.66 798.845   1
 -10   8 -18 830.078 822.465   2
 -10   8  18 232.364 434.384   1
 -10   8 -20 8950.81 1711.27   2
 -10   8  20 7261.07 1312.58   1
 -10   8  22 3973.92 630.703   3
 -10   8 -22 4140.58 1313.62   2
 -10   8 -22 4341.03 554.125   5
 -10   8  22 3857.02 1004.95   1
 -10   8 -24 3758.84 1203.63   2
 -10   8 -24 1544.25 421.887   5
 -10   8  24 4019.96 1142.14   1
 -10   8 -26 8607.24 1864.13   2
 -10   8 -26 5411.55 675.125   5
 -10   8  26 9537.78 1632.54   1
 -10   8 -28 22938.7 2932.46   2
 -10   8 -28 18528.5 1267.98   5
 -10   8  28 21154.1 2370.89   1
 -10   8 -30 1028.39 946.959   2
 -10   8 -30 807.099 412.244   5
   8  10 -30 1145.91 657.789   2
 -10   8  30 1368.04 881.760   1
 -10   8 -32 516.771 995.789   2
 -10   8 -32 1220.15 508.472   5
   8  10 -32 1540.28 823.559   2
 -10   8 -34 25464.2 1606.57   5
   8  10 -34 22536.1 2600.94   2
 -10   8  36 2671.69 765.787   3
 -10   8 -36 4451.91 784.054   5
 -10   8  38 9795.05 1199.39   3
 -10   8 -38 9500.84 1040.73   5
 -10   8 -40 217.583 518.742   5
   8  10 -40 156.489 429.644   5
 -10   8  42 1083.10 669.104   3
   8  10 -42 608.981 425.155   5
 -10   8 -42 1678.94 680.155   5
 -10   8  44 829.706 548.161   3
 -10   8 -44 1594.82 632.358   5
   8  10 -44 743.216 435.237   5
 -10   8  46 929.028 610.734   3
 -10   8 -46 1593.45 732.322   5
   8  10 -46 589.608 481.452   5
 -10   8 -48 1582.94 625.917   5
   8  10 -48 1994.96 572.275   5
 -10   8 -50 88.0972 482.858   5
   8  10 -50 1035.74 531.409   5
   8  10 -52 964.508 494.791   5
   8  10 -54 790.920 439.044   5
 -10   8 -54 616.078 492.299   5
   8  10 -56 424.956 415.410   5
   8  10 -58-860.274 419.841   5
 -10   7   1 16071.8 1552.60   1
 -10   7   3 31158.8 2166.07   1
 -10   7  -5 394.303 401.275   2
 -10   7   5 545.835 377.464   1
 -10   7  -7 13112.3 1613.41   2
 -10   7   7 14089.3 1498.11   1
 -10   7  -9 38546.7 2861.33   2
 -10   7   9 39471.2 2533.01   1
 -10   7 -11 1585.26 643.991   2
 -10   7  11 965.491 454.843   1
 -10   7 -13 62877.7 3897.70   2
 -10   7  13 63304.0 3400.12   1
 -10   7 -15 22096.6 2378.96   2
 -10   7  15 23693.9 2151.15   1
 -10   7 -17 3997.53 1065.83   2
 -10   7  17 3077.60 884.997   1
 -10   7 -19-423.600 716.485   2
 -10   7  19 733.968 623.361   1
 -10   7 -21 21817.2 2624.23   2
 -10   7  21 21438.2 2203.67   1
 -10   7 -23 7896.22 1662.41   2
 -10   7 -23 7750.51 713.228   5
 -10   7  23 7632.18 1379.16   1
 -10   7 -25 18147.3 2458.59   2
 -10   7 -25 16475.3 1130.41   5
 -10   7  25 16176.8 1995.75   1
 -10   7 -27 7015.58 1609.58   2
 -10   7 -27 6960.72 772.476   5
 -10   7  27 7959.70 1507.49   1
 -10   7 -29 284.420 839.565   2
 -10   7 -29 370.559 304.427   5
   7  10 -29 715.042 647.654   2
 -10   7  29 1302.21 789.618   1
 -10   7 -31 1330.01 487.747   5
 -10   7  31 1846.74 941.645   1
   7  10 -31 1406.31 763.262   2
 -10   7 -33 2607.27 573.513   5
   7  10 -33 2295.05 761.162   2
 -10   7 -35 801.440 509.452   5
   7  10 -35 80.0206 670.138   2
 -10   7  37 10256.3 1232.87   3
 -10   7 -37 11392.5 1128.59   5
 -10   7 -39-717.042 548.066   5
   7  10 -39 75.9886 383.695   5
 -10   7 -41 11361.7 1209.80   5
   7  10 -41 9683.28 928.034   5
 -10   7  43-518.414 501.060   3
   7  10 -43-266.141 414.621   5
 -10   7 -43-405.132 535.946   5
 -10   7 -45 283.645 501.034   5
   7  10 -45-10.9171 469.067   5
 -10   7 -47 3443.45 805.399   5
   7  10 -47 5385.21 749.989   5
 -10   7 -49 2176.14 758.648   5
   7  10 -49 2680.55 635.946   5
   7  10 -51 478.520 434.187   5
   7  10 -53-127.406 455.060   5
 -10   7 -53 1716.23 619.948   5
   7  10 -55 57.5396 458.824   5
   7  10 -57-671.554 408.837   5
   7  10 -59 876.517 425.133   5
 -10   6   0 2844.63 712.292   1
 -10   6  -2 2340.22 646.782   1
 -10   6   2 2211.92 575.126   1
 -10   6   4 18559.8 1649.99   1
 -10   6   6 1628.62 560.045   1
 -10   6  -8 52114.6 3166.29   2
 -10   6   8 53126.6 2881.18   1
 -10   6 -10 1607.52 623.290   2
 -10   6  10 1402.32 616.034   1
 -10   6 -12 12749.4 1769.74   2
 -10   6  12 13438.0 1543.55   1
 -10   6 -14 4200.26 946.942   2
 -10   6  14 4503.14 873.061   1
 -10   6 -16 2636.49 953.622   2
 -10   6  16 2921.64 836.239   1
 -10   6 -18 548.487 549.100   2
 -10   6  18 1091.49 673.351   1
 -10   6 -20 3894.53 1059.34   2
 -10   6  20 3703.78 965.637   1
 -10   6 -22 79.5694 636.852   2
 -10   6  22 728.349 598.518   1
 -10   6 -24 11747.4 1997.83   2
 -10   6 -24 10148.9 875.846   5
 -10   6  24 11730.2 1701.96   1
 -10   6 -26 4460.61 1314.49   2
 -10   6 -26 3076.80 545.999   5
 -10   6  26 3924.14 1017.72   1
 -10   6 -28 3507.72 581.077   5
 -10   6  28 4081.73 1123.98   1
   6  10 -28 5934.11 1299.68   2
 -10   6 -30 25.2532 362.134   5
   6  10 -30 716.536 694.732   2
 -10   6  30 733.036 854.695   1
 -10   6 -32 2270.32 591.506   5
 -10   6  32 2608.02 1009.27   1
   6  10 -32 2800.17 1033.56   2
 -10   6 -34 9743.66 1012.76   5
   6  10 -34 12390.1 2037.53   2
 -10   6 -36 19513.8 1473.89   5
   6  10 -36 20989.3 2606.14   2
 -10   6  38 4423.74 884.459   3
 -10   6 -38 4930.73 856.498   5
   6  10 -38 5110.36 690.842   5
 -10   6  40 1066.43 538.848   3
   6  10 -40 622.183 369.942   5
 -10   6 -40 1288.23 555.753   5
 -10   6  42 585.643 546.186   3
   6  10 -42 92.7700 400.174   5
 -10   6 -42 1480.79 656.983   5
   6  10 -44 414.958 477.457   5
 -10   6 -44 55.2321 524.218   5
   6  10 -46 2988.79 651.808   5
 -10   6 -46 2586.04 732.868   5
 -10   6 -48 880.371 651.799   5
   6  10 -48-65.2719 456.754   5
 -10   6 -50-367.997 536.373   5
   6  10 -50 319.714 439.190   5
   6  10 -52 1084.68 500.329   5
   6  10 -54-251.371 404.660   5
   6  10 -56-14.9169 403.570   5
   6  10 -58 732.820 436.513   5
 -10   5   1 19193.5 1593.25   1
 -10   5  -1 18690.7 1566.79   1
 -10   5   3 6664.88 966.731   1
 -10   5  -3 6876.16 989.084   1
 -10   5   5 6100.74 1008.27   1
 -10   5   7 2096.76 646.311   1
 -10   5   9 1959.39 603.541   1
 -10   5 -11 15336.4 1836.91   2
 -10   5  11 16555.4 1681.03   1
 -10   5 -13 48294.8 3290.55   2
 -10   5  13 51270.6 2974.22   1
 -10   5 -15 9555.48 1545.60   2
 -10   5  15 12621.3 1518.36   1
 -10   5 -17 42991.5 3267.79   2
 -10   5  17 46207.2 2961.79   1
 -10   5 -19 6988.83 1463.08   2
 -10   5  19 6261.30 1216.49   1
 -10   5 -21 4126.59 1216.70   2
 -10   5  21 3575.27 978.292   1
 -10   5 -23 4424.59 1246.62   2
 -10   5 -23 4284.98 587.342   5
 -10   5  23 6304.85 1276.30   1
 -10   5 -25 484.254 363.727   5
 -10   5  25 680.256 685.998   1
   5  10 -25 883.273 755.368   2
 -10   5 -27-117.270 261.991   5
 -10   5  27 221.525 691.757   1
   5  10 -27 95.9237 544.392   2
 -10   5 -29 516.531 381.273   5
   5  10 -29 925.836 803.882   2
 -10   5  29 966.964 703.057   1
 -10   5 -31 2065.86 550.125   5
   5  10 -31 1846.89 969.152   2
 -10   5  31 1973.96 861.981   1
 -10   5 -33 60.1513 435.833   5
 -10   5  33-242.304 632.695   1
   5  10 -33-635.937 930.219   2
 -10   5 -35 1958.00 557.239   5
   5  10 -35 792.934 703.532   2
 -10   5  37 253.556 396.868   3
 -10   5 -37-738.610 490.152   5
   5  10 -37-349.888 404.712   5
   5  10 -37-99.6175 800.372   2
   5  10 -39 7132.32 760.742   5
 -10   5 -39 7336.68 958.717   5
   5  10 -41-125.203 415.943   5
 -10   5 -41-508.920 551.877   5
 -10   5 -43 7669.65 1155.77   5
   5  10 -43 9139.08 939.957   5
 -10   5 -45 1662.16 642.782   5
   5  10 -45 1792.23 534.089   5
 -10   5 -47 253.950 549.163   5
   5  10 -47 300.879 418.626   5
 -10   5 -49 2490.16 750.410   5
   5  10 -49 2355.23 653.089   5
   5  10 -51 486.614 513.748   5
 -10   5 -53-1276.18 570.035   5
   5  10 -53-369.845 441.532   5
   5  10 -55 2404.46 605.700   5
   5  10 -57-69.0072 375.282   5
   5  10 -59 288.921 390.254   5
 -10   4   0 2965.99 714.851   1
 -10   4  -2 9802.50 1127.15   1
 -10   4   2 10084.8 1178.43   1
 -10   4  -4 15659.0 1428.13   1
 -10   4   4 15920.7 1501.19   1
 -10   4   6 7903.14 1076.02   1
 -10   4   8 3738.67 782.588   1
 -10   4  10 9253.64 1236.55   1
 -10   4  12 10099.4 1315.34   1
 -10   4  14 6402.03 1098.84   1
 -10   4  16 14875.5 1685.05   1
 -10   4  18 3456.88 915.711   1
 -10   4  20 559.133 447.934   1
 -10   4  22 39462.2 2929.66   1
 -10   4 -24 147.094 245.015   5
 -10   4  24 390.764 503.436   1
   4  10 -24 8.57326 532.948   2
 -10   4 -26 12121.5 953.933   5
 -10   4  26 11560.5 1659.86   1
   4  10 -26 13271.7 1790.20   2
 -10   4 -28 10118.8 952.464   5
   4  10 -28 11535.0 1695.59   2
 -10   4  28 10561.6 1802.12   1
 -10   4 -30 4423.26 668.929   5
 -10   4  30 3678.54 1039.71   1
   4  10 -30 4603.43 1195.07   2
 -10   4 -32 10657.8 1057.15   5
   4  10 -32 13022.2 1983.68   2
 -10   4  32 13133.2 1969.12   1
 -10   4 -34 753.438 422.987   5
   4  10 -34-348.653 810.295   2
 -10   4  34 958.986 753.398   1
   4  10 -36 7499.84 800.691   5
 -10   4 -36 7341.95 961.557   5
   4  10 -36 9963.27 1805.79   2
 -10   4 -38 378.339 487.335   5
   4  10 -38 141.170 351.852   5
   4  10 -40 405.623 445.568   5
 -10   4 -40 760.947 558.767   5
 -10   4 -42 3535.41 890.274   5
   4  10 -42 3443.54 614.027   5
 -10   4 -44 887.272 559.029   5
   4  10 -44 880.430 436.140   5
 -10   4 -46 2.00213 498.911   5
   4  10 -46 777.025 434.130   5
 -10   4 -48 465.638 540.135   5
   4  10 -48 235.380 478.627   5
   4  10 -50-320.829 494.643   5
   4  10 -52 908.679 489.997   5
 -10   4 -52 822.351 562.697   5
   4  10 -54-756.217 491.794   5
   4  10 -56 207.807 460.914   5
   4  10 -58 1406.58 510.106   5
   4  10 -60 419.417 440.996   5
 -10   3   1 9892.22 1164.48   1
 -10   3  -1 9931.41 1123.28   1
 -10   3  -3 23931.1 1673.06   1
 -10   3   3 23325.9 1799.80   1
 -10   3   5 1778.48 609.320   1
 -10   3  -5 1926.61 613.030   1
 -10   3   7 60419.6 2936.82   1
 -10   3   9 1767.62 539.035   1
 -10   3  11 54374.4 2898.43   1
 -10   3  13 11617.5 1296.46   1
 -10   3  15 65255.0 3350.96   1
 -10   3  17 613.499 407.618   1
 -10   3  19 72756.6 3788.20   1
   3  10 -21 3340.01 917.726   2
 -10   3  21 1993.13 782.455   1
 -10   3  23 3250.83 968.616   1
   3  10 -23 4711.80 1105.05   2
 -10   3 -25 2687.35 510.849   5
   3  10 -25 4296.48 1156.96   2
 -10   3  25 4651.78 1240.00   1
 -10   3 -27 1073.80 403.667   5
   3  10 -27 1941.78 806.495   2
 -10   3  27 1324.44 817.048   1
 -10   3 -29 1041.33 441.456   5
 -10   3  29 515.032 539.305   1
   3  10 -29 1036.11 834.345   2
 -10   3 -31 3326.11 706.395   5
   3  10 -31 4504.58 1105.93   2
 -10   3  31 3438.36 1072.42   1
 -10   3 -33 3217.65 665.786   5
 -10   3  33 1638.99 742.344   1
   3  10 -33 1636.44 791.152   2
  10  -3 -35-554.265 335.622   5
   3  10 -35-617.826 380.398   5
 -10   3 -35 247.770 436.407   5
 -10   3  35-1165.63 720.576   1
   3  10 -35-914.769 974.074   2
 -10   3 -37 2324.28 688.373   5
  10  -3 -37 2793.28 490.992   5
   3  10 -37 2605.73 524.066   5
  10  -3 -39 329.230 318.912   5
   3  10 -39 974.727 403.283   5
 -10   3 -39-107.030 503.191   5
  10  -3 -41 5642.81 673.521   5
   3  10 -41 5069.10 742.018   5
 -10   3 -41 5433.51 1005.34   5
   3  10 -43 196.515 443.845   5
 -10   3 -43-45.0841 503.424   5
  10  -3 -43-757.564 428.912   5
   3  10 -45 4246.68 727.734   5
 -10   3 -45 4058.67 831.822   5
 -10   3 -47 2144.02 766.853   5
   3  10 -47 3213.75 698.901   5
   3  10 -49 3846.26 752.896   5
   3  10 -51-177.979 468.700   5
 -10   3 -51 279.903 547.026   5
   3  10 -53 2888.06 649.261   5
   3  10 -55 1972.76 574.113   5
   3  10 -57 1005.97 471.176   5
   3  10 -59-711.876 431.733   5
 -10   2   0 64459.5 2777.91   1
 -10   2   2 39594.2 2250.59   1
 -10   2  -2 40576.4 2144.21   1
 -10   2   4 90228.1 3414.96   1
 -10   2  -4 88407.0 3085.34   1
 -10   2   6 16962.7 1588.24   1
 -10   2  -6 16240.5 1369.71   1
 -10   2   8 21275.4 1788.94   1
 -10   2  10 3430.06 770.175   1
 -10   2  12 47957.5 2709.06   1
 -10   2  14 15565.7 1709.80   1
 -10   2  16-257.292 627.024   1
   2  10 -18 3444.33 890.952   2
 -10   2  18 3355.04 849.828   1
   2  10 -20 1562.72 691.830   2
 -10   2  20 805.490 442.950   1
   2  10 -22 26603.3 2339.47   2
 -10   2  22 24737.5 2324.04   1
 -10   2 -24 7510.28 764.863   5
   2  10 -24 7889.09 1329.87   2
 -10   2  24 7770.95 1348.19   1
 -10   2 -26 20385.5 1223.94   5
 -10   2  26 20839.1 2294.09   1
   2  10 -26 21966.6 2280.74   2
 -10   2 -28 17350.7 1185.98   5
 -10   2  28 15394.7 2010.03   1
   2  10 -28 17777.5 2100.20   2
 -10   2 -30 15332.3 1238.42   5
 -10   2  30 18619.9 2275.78   1
   2  10 -30 19700.2 2362.88   2
 -10   2 -32 9032.94 956.354   5
   2  10 -32 9401.73 772.880   5
 -10   2  32 8175.79 1612.72   1
   2  10 -32 8354.20 1533.61   2
 -10   2 -34 11151.6 1149.99   5
   2  10 -34 12295.3 904.591   5
 -10   2  34 11342.6 1908.50   1
   2  10 -34 11299.4 1903.55   2
   2  10 -36 4586.13 622.557   5
 -10   2 -36 3998.38 737.067   5
  10  -2 -36 3521.11 502.615   5
 -10   2  36 2939.36 1146.59   1
   2  10 -36 4047.89 1292.35   2
   2  10 -38 1226.98 421.856   5
  10  -2 -38 1536.88 383.948   5
 -10   2 -38 3217.48 758.446   5
   2  10 -38 2575.99 897.450   2
   2  10 -40 7720.27 855.661   5
 -10   2 -40 6729.83 998.306   5
  10  -2 -40 6154.69 682.824   5
   2  10 -42 543.729 464.913   5
 -10   2 -42 1058.24 654.372   5
  10  -2 -42-170.207 357.291   5
   2  10 -44 2251.10 609.636   5
 -10   2 -44 3098.45 927.160   5
  10  -2 -44 2067.92 505.145   5
   2  10 -46 644.717 442.836   5
  10  -2 -46 1278.70 448.193   5
 -10   2 -46 1548.64 651.478   5
  10  -2 -48-114.845 382.618   5
   2  10 -48 457.884 482.122   5
   2  10 -50 2716.85 644.514   5
   2  10 -52 4806.18 774.840   5
   2  10 -54-634.556 501.352   5
   2  10 -56 2020.27 571.151   5
   2  10 -58 1342.29 481.966   5
   2  10 -60 450.850 368.687   5
 -10   1  -1 3176.83 683.778   1
 -10   1   1 3383.77 709.958   1
 -10   1  -3 92779.5 3150.97   1
 -10   1   3 91669.6 3380.71   1
 -10   1   5 1049.36 435.875   1
 -10   1  -5 1061.64 449.378   1
 -10   1  -7 152203. 3940.33   1
 -10   1   7 152426. 4570.72   1
 -10   1   9 4150.99 850.775   1
 -10   1  11 33572.6 2235.24   1
   1  10 -15 47492.1 2711.64   2
   1  10 -17 6017.26 985.377   2
   1  10 -19 19236.3 1916.53   2
   1  10 -21 1314.11 611.611   2
   1  10 -23 3256.96 999.759   2
 -10   1 -25 3344.57 549.963   5
   1  10 -25 5145.83 1293.21   2
 -10   1 -27 1659.78 424.460   5
   1  10 -27 4338.78 1116.27   2
 -10   1 -29 648.293 369.668   5
   1  10 -29 1183.00 654.602   2
   1  10 -31 2617.45 433.553   5
 -10   1 -31 2457.30 610.604   5
   1  10 -31 2950.02 1000.68   2
   1  10 -33 440.275 286.131   5
 -10   1 -33 177.725 336.817   5
 -10   1  33 12.4006 670.927   1
   1  10 -33-452.761 806.890   2
   1  10 -35 1128.65 424.605   5
 -10   1 -35 577.109 434.722   5
   1  10 -35 1514.81 937.128   2
 -10   1  35 249.270 687.007   1
   1  10 -37 1996.53 468.333   5
 -10   1 -37 1936.91 635.912   5
  10  -1 -37 2733.68 424.523   5
 -10   1  37 1691.80 1001.82   1
  10  -1 -39-410.087 366.329   5
 -10   1 -39-944.756 555.258   5
   1  10 -39-327.088 404.241   5
  10  -1 -41 4124.78 560.688   5
 -10   1 -41 4344.25 920.175   5
   1  10 -41 3650.53 589.164   5
 -10   1 -43 72.7694 576.321   5
   1  10 -43 236.733 435.766   5
  10  -1 -43 77.2739 355.468   5
 -10   1 -45 9431.75 1149.60   5
  10  -1 -45 10558.7 918.128   5
   1  10 -45 10584.8 1056.99   5
   1  10 -47 1095.63 498.861   5
  10  -1 -47 414.119 417.966   5
  10  -1 -49 3623.86 611.092   5
   1  10 -49 3844.79 749.582   5
 -10   1 -49 3972.08 871.929   5
  10  -1 -51 2173.43 529.006   5
   1  10 -51 1607.67 603.956   5
   1  10 -53-424.917 483.249   5
   1  10 -55 1807.41 638.748   5
   1  10 -57 652.811 421.315   5
   1  10 -59-34.6036 391.569   5
 -10   0   0 21123.8 1558.50   1
 -10   0  -2 46230.0 2240.45   1
 -10   0   2 47942.4 2369.13   1
 -10   0   4 6034.58 915.706   1
 -10   0  -4 6343.80 867.403   1
 -10   0  -6 4774.09 741.784   1
 -10   0   6 5225.45 899.402   1
 -10   0  -8 16902.3 1318.57   1
   0  10  12 140344. 2409.47   2
   0  10 -12 138714. 4506.27   2
   0  10 -14 47047.4 2694.30   2
   0  10 -16 59261.7 3220.50   2
   0  10 -18 1331.28 573.441   2
   0  10 -20 8246.64 1330.08   2
   0  10 -22 9972.09 1462.46   2
 -10   0 -24 11401.3 932.962   5
   0  10 -24 12584.4 1668.78   2
 -10   0 -26 17188.8 1228.08   5
   0  10 -26 22194.2 2389.38   2
   0  10 -28 7229.01 603.039   5
 -10   0 -28 6473.29 777.145   5
   0  10 -28 7223.39 1481.54   2
 -10   0 -30 15579.1 1223.58   5
   0  10 -30 16667.9 966.489   5
   0  10 -30 16449.8 2154.13   2
 -10   0 -32 5542.07 802.321   5
   0  10 -32 6626.33 677.651   5
   0  10 -32 6604.50 1498.44   2
 -10   0 -34 10489.1 1100.03   5
   0  10 -34 10704.8 903.100   5
   0  10 -34 11617.2 1968.78   2
 -10   0 -36-4.08372 427.171   5
   0  10 -36 193.661 372.901   5
   0  10 -36 303.189 842.567   2
 -10   0  36-1104.35 973.764   1
  10   0 -38 11202.0 878.469   5
   0  10 -38 12653.3 1072.20   5
 -10   0 -38 11597.3 1252.95   5
   0  10 -38 14363.5 2224.44   2
 -10   0  38 10590.2 2061.15   1
  10   0 -40 1835.24 457.228   5
 -10   0 -40 1861.23 627.437   5
   0  10 -40 854.389 391.089   5
  10   0 -42 18991.5 1196.33   5
   0  10 -42 20756.1 1341.83   5
 -10   0 -42 21648.8 1681.63   5
 -10   0 -44 2730.66 745.185   5
  10   0 -44 3541.46 607.700   5
   0  10 -44 2527.69 645.229   5
   0  10 -46 522.902 500.297   5
  10   0 -46 185.925 396.785   5
   0  10 -48-547.971 479.326   5
 -10   0 -48 963.385 661.591   5
  10   0 -48 17.6895 398.591   5
   0  10 -50 2740.86 685.984   5
  10   0 -50 2735.46 564.382   5
  10   0 -52 730.933 455.868   5
   0  10 -52 105.585 485.309   5
  10   0 -54 2102.60 524.808   5
   0  10 -54 1219.73 562.895   5
   0  10 -56 4143.94 752.082   5
   0  10 -58 492.619 432.988   5
   0  10 -60 2486.50 544.439   5
  -1  10  -1 3050.70 586.258   2
 -10  -1   1 3165.59 630.153   1
 -10  -1  -1 3515.80 689.105   1
  -1  10   1 2760.72 557.724   2
  -1  10   3 841.432 373.667   2
 -10  -1  -3 894.205 407.694   1
  -1  10  -3 611.298 360.031   2
 -10  -1   3 976.513 521.570   1
 -10  -1  -5 69389.1 2590.64   1
  -1  10   5 66644.8 2287.01   2
  -1  10  -5 68316.0 2796.11   2
 -10  -1  -7 47217.9 2067.11   1
  -1  10  -7 46446.8 2442.73   2
  -1  10   7 45143.6 1820.84   2
 -10  -1  -9 77843.2 2650.59   1
  -1  10  -9 79023.8 3267.96   2
  -1  10   9 76274.0 2092.40   2
  -1  10  11 353.938 173.331   2
  -1  10 -11-49.0058 551.181   2
  -1  10 -13 12281.5 1441.58   2
  -1  10 -15 27579.7 2174.37   2
  -1  10 -17 746.892 449.665   2
  -1  10 -19 40307.3 2862.40   2
  -1  10 -21 4116.37 990.705   2
  -1  10 -23 931.169 685.418   2
  -1  10 -25 2312.49 351.338   5
 -10  -1 -25 1824.62 463.429   5
  -1  10 -25 2369.69 866.471   2
 -10  -1 -27 572.852 345.208   5
  -1  10 -27 1101.96 297.703   5
  -1  10 -29 1.07410 252.738   5
 -10  -1 -29-308.304 337.836   5
  -1  10 -29 498.803 618.769   2
  -1  10 -31 3186.02 493.680   5
 -10  -1 -31 3537.01 711.844   5
  -1  10 -31 2477.10 1027.28   2
 -10  -1 -33 5053.31 824.851   5
  -1  10 -33 6015.10 679.499   5
  -1  10 -33 6569.98 1528.85   2
 -10  -1 -35 9856.71 1105.23   5
  -1  10 -35 10977.5 924.112   5
  -1  10 -35 9280.59 1828.72   2
 -10  -1 -37 1202.66 515.378   5
  -1  10 -37 2298.81 511.196   5
  -1  10 -37 1369.89 902.564   2
  10   1 -39 6159.96 683.785   5
  -1  10 -39 6933.43 812.094   5
 -10  -1 -39 6339.43 958.428   5
 -10  -1  39 4512.75 1207.02   1
  10   1 -41 44.3537 380.563   5
  -1  10 -41-691.767 469.347   5
 -10  -1 -41 87.2509 557.737   5
  -1  10 -43 9210.51 968.708   5
  10   1 -43 9392.03 864.178   5
 -10  -1 -43 7080.70 1047.21   5
  -1  10 -45-38.7680 444.870   5
  10   1 -45 274.700 433.383   5
  -1  10 -47 6175.09 861.904   5
 -10  -1 -47 4499.82 902.430   5
  10   1 -47 5088.30 738.119   5
  -1  10 -49 382.422 453.975   5
  10   1 -49 222.502 391.829   5
  10   1 -51 0.41993 396.515   5
  -1  10 -51 842.491 612.083   5
  10   1 -53 277.571 400.986   5
  -1  10 -53 1769.94 586.695   5
  10   1 -55 123.912 380.214   5
  -1  10 -55 324.108 457.958   5
  -1  10 -57 538.031 477.728   5
  10   1 -57-185.475 454.765   5
  -1  10 -59 366.370 392.340   5
 -10  -2   0 8058.12 934.339   1
  -2  10   0 8270.54 971.746   2
  -2  10  -2 402.776 320.499   2
  -2  10   2 480.345 290.040   2
 -10  -2   2 319.751 374.511   1
 -10  -2  -2 545.821 364.993   1
 -10  -2  -4 34188.6 1791.19   1
  -2  10  -4 32985.4 2020.39   2
  -2  10   4 34287.0 1750.72   2
  -2  10   6 2937.15 545.559   2
  -2  10  -6 2777.36 685.286   2
 -10  -2  -6 2497.71 563.562   1
  -2  10   8 3020.31 494.898   2
 -10  -2  -8 2725.06 558.158   1
  -2  10  -8 3068.84 750.572   2
  -2  10  10 44954.1 1529.35   2
  -2  10 -10 48226.2 2700.94   2
  -2  10  12 5422.50 393.996   2
  -2  10 -12 5359.78 963.364   2
  -2  10 -14 24424.3 2068.73   2
  -2  10 -16 7703.81 1267.52   2
  -2  10 -18 5998.87 1164.74   2
  -2  10 -20 2962.15 987.743   2
  -2  10 -22 9561.91 1547.78   2
 -10  -2 -24 2386.47 502.862   5
  -2  10 -24 1945.92 792.293   2
  -2  10 -26 4308.17 485.235   5
 -10  -2 -26 3698.48 587.419   5
  -2  10 -26 3441.49 1121.92   2
  -2  10 -28 2544.84 413.330   5
 -10  -2 -28 1688.26 454.904   5
  -2  10 -28 2462.02 1043.71   2
  -2  10 -30 5872.86 652.111   5
 -10  -2 -30 4949.36 746.908   5
  -2  10 -30 5278.09 1319.68   2
 -10  -2 -32 3021.39 653.973   5
  -2  10 -32 3835.26 571.181   5
  -2  10 -32 4864.77 1440.13   2
 -10  -2 -34 166.773 405.824   5
  -2  10 -34-8.91418 387.919   5
  -2  10 -34 327.434 754.837   2
 -10  -2 -36 11381.4 1189.49   5
  -2  10 -36 12478.1 1018.70   5
  -2  10 -36 13073.7 2209.52   2
 -10  -2 -38 5491.74 865.667   5
  -2  10 -38 5308.10 711.427   5
  -2  10 -38 4012.87 1386.32   2
 -10  -2 -40 15863.6 1461.62   5
  10   2 -40 17077.2 1124.27   5
  -2  10 -40 17100.3 1233.81   5
  10   2 -42 5894.79 711.864   5
  -2  10 -42 5268.14 779.041   5
  10   2 -44 2226.68 556.154   5
  -2  10 -44 2678.08 631.311   5
  -2  10 -46 692.885 551.205   5
  10   2 -46 375.810 399.083   5
  -2  10 -48 869.364 553.749   5
  10   2 -48 75.7924 397.595   5
  10   2 -50 836.355 398.147   5
  -2  10 -50 1722.37 639.758   5
  10   2 -52 696.235 449.323   5
  -2  10 -52 1957.36 674.487   5
  10   2 -54 417.023 412.421   5
  -2  10 -54 1010.74 593.689   5
  -2  10 -56 204.095 485.874   5
  10   2 -56-1098.76 507.241   5
  10   2 -58 1267.37 417.691   5
  -2  10 -58 2403.79 589.372   5
  -2  10 -60-8.84140 367.673   5
  -3  10  -1 5483.75 888.313   2
  -3  10   1 5998.25 840.104   2
 -10  -3  -1 5274.36 800.343   1
  -3  10   3 3534.96 674.236   2
 -10  -3  -3 3445.11 620.267   1
  -3  10  -3 3737.39 764.845   2
  -3  10   5 33368.8 1727.20   2
 -10  -3  -5 32527.6 1711.99   1
  -3  10  -5 31127.2 2093.38   2
  -3  10   7 6997.78 787.391   2
 -10  -3  -7 6447.96 788.458   1
  -3  10  -7 7258.24 1070.74   2
  -3  10   9 26789.8 1320.11   2
  -3  10  -9 26912.8 2037.58   2
 -10  -3  -9 27223.3 1465.88   1
  -3  10  11 4379.74 472.843   2
  -3  10 -11 4862.23 1000.05   2
  -3  10 -13 2978.30 802.804   2
  -3  10 -15 2027.07 729.920   2
  -3  10 -17 3767.30 924.371   2
  -3  10 -19 9751.52 1508.87   2
  -3  10 -21 1980.04 766.278   2
  -3  10 -23 1927.94 871.485   2
  -3  10 -25 1178.40 325.034   5
 -10  -3 -25 607.678 321.534   5
  -3  10 -25 330.112 712.312   2
 -10  -3 -27 3836.59 671.169   5
  -3  10 -27 3754.18 482.722   5
  -3  10 -27 2660.26 1000.78   2
  -3  10 -29 56.9636 275.530   5
 -10  -3 -29-166.304 378.410   5
  -3  10 -29 603.617 671.908   2
 -10  -3 -31 107.615 380.808   5
  -3  10 -31-136.947 336.572   5
  -3  10 -31-76.7259 753.972   2
  -3  10 -33 14235.2 1020.86   5
 -10  -3 -33 12358.7 1213.53   5
  -3  10 -33 11023.3 2035.72   2
 -10  -3 -35 7080.18 967.675   5
  -3  10 -35 8075.85 807.498   5
  -3  10 -35 6367.72 1665.66   2
 -10  -3 -37 3042.73 677.799   5
  -3  10 -37 3478.14 627.534   5
  -3  10 -37 3177.56 1301.59   2
  -3  10 -39 1889.87 1099.07   2
  -3  10 -39 893.003 470.076   5
  10   3 -41 396.304 392.609   5
  -3  10 -41-95.9858 420.619   5
 -10  -3 -43 2510.43 780.557   5
  -3  10 -43 2420.19 579.033   5
  10   3 -43 1823.82 500.353   5
  10   3 -45 2435.11 583.152   5
  -3  10 -45 2097.15 649.723   5
  -3  10 -47 555.732 538.846   5
  10   3 -47 324.341 486.364   5
  10   3 -49 1286.32 522.109   5
  -3  10 -49 1107.10 550.338   5
  10   3 -51-272.365 445.225   5
  -3  10 -51-516.623 514.003   5
  10   3 -53 631.736 478.029   5
  -3  10 -53 454.155 489.783   5
  10   3 -55 1626.04 473.573   5
  -3  10 -55 1907.56 623.997   5
  -3  10  57-129.741 425.458   3
  -3  10 -57 571.909 472.367   5
  10   3 -57 212.333 390.819   5
  10   3 -59 299.044 376.013   5
  -3  10 -59 92.1947 383.068   5
  -4  10   0 589.494 324.219   2
  -4  10  -2 9892.48 1178.39   2
 -10  -4  -2 10081.6 1023.82   1
  -4  10   2 10055.7 1098.26   2
  -4  10   4 533.835 288.779   2
  -4  10  -4 548.125 459.883   2
 -10  -4  -4 803.006 375.727   1
 -10  -4  -6 1368.16 432.814   1
  -4  10  -6 1788.86 628.435   2
  -4  10   6 1641.05 463.970   2
  -4  10   8 18165.1 1192.38   2
  -4  10  -8 19786.5 1797.93   2
 -10  -4  -8 19374.0 1250.12   1
  -4  10  10 2850.61 462.214   2
 -10  -4 -10 2980.82 533.061   1
  -4  10 -10 2424.56 788.014   2
  -4  10 -12 4750.05 971.992   2
  -4  10 -14 5694.23 1099.50   2
  -4  10 -16 319.522 500.872   2
  -4  10  18 407.203 335.656   1
  -4  10 -18 48.2352 495.447   2
  -4  10  20 2419.89 564.545   1
  -4  10 -20 1550.94 723.228   2
  -4  10 -22 1566.56 842.979   2
  -4  10  22 1471.66 533.405   1
  -4  10 -24 4509.11 1202.81   2
  -4  10 -26 10673.8 796.328   5
  -4  10 -26 10199.6 1746.36   2
  -4  10 -28 8636.88 738.316   5
  -4  10 -28 10603.6 1892.94   2
  -4  10 -30 2343.97 480.684   5
  -4  10 -30 2856.58 1159.16   2
  -4  10 -32 1054.84 360.865   5
  -4  10 -32-180.368 743.274   2
  -4  10 -34 8010.60 866.447   5
  -4  10 -34 7461.68 1761.61   2
  -4  10 -36 11182.0 990.522   5
  -4  10 -36 10131.5 1932.69   2
  -4  10 -38 5744.92 1667.66   2
  -4  10 -38 7230.79 854.240   5
 -10  -4 -40 1923.46 686.733   5
  -4  10 -40 3409.71 709.133   5
  -4  10 -42-304.078 517.560   5
  10   4 -42 545.005 358.417   5
  -4  10 -44 807.859 548.848   5
  10   4 -44 1061.30 472.711   5
  -4  10 -46 948.297 580.658   5
  10   4 -46 18.2338 380.432   5
  10   4 -48 2378.51 546.550   5
  -4  10 -48 2248.58 666.408   5
  -4  10 -50 852.868 498.976   5
  10   4 -50 1957.60 552.141   5
  -4  10 -52 4824.04 817.005   5
  10   4 -52 4785.94 715.419   5
  -4  10  54 939.812 543.957   3
  10   4 -54 417.477 407.267   5
  -4  10 -54 1670.46 586.676   5
  -4  10  56 339.284 399.041   3
  10   4 -56-73.6672 433.986   5
  -4  10 -56 48.3365 442.945   5
  -4  10 -58-20.2119 404.313   5
  10   4 -58-97.0918 384.994   5
  -4  10 -60-44.2602 359.294   5
  10   4 -60 1064.36 386.142   5
  -5  10   1 329.528 420.976   2
  -5  10  -1 560.232 345.858   2
 -10  -5  -3 757.576 313.409   1
  -5  10   3 1180.73 473.965   2
  -5  10  -3 1304.96 508.897   2
  -5  10   5 17400.8 1349.67   2
 -10  -5  -5 16720.2 1236.13   1
  -5  10  -5 16959.4 1615.97   2
  -5  10   7 9930.64 944.652   2
 -10  -5  -7 9997.80 921.299   1
  -5  10  -7 9939.45 1280.81   2
  -5  10   9 18537.2 1169.31   2
 -10  -5  -9 19506.3 1174.84   1
  -5  10  -9 16916.7 1766.93   2
  -5  10 -11 5053.17 986.137   2
  -5  10  13 8770.55 1088.73   1
  -5  10 -13 7652.52 1265.13   2
  -5  10  15 1187.93 435.440   1
  -5  10 -15 1444.93 680.598   2
  -5  10 -17 33216.7 2784.03   2
  -5  10  17 32770.6 2039.29   1
  -5  10  19 6510.23 947.043   1
  -5  10 -19 5733.61 1275.57   2
  -5  10 -21 12292.4 1845.91   2
  -5  10  21 12275.5 1336.85   1
  -5  10 -23 540.515 607.429   2
  -5  10  23-155.250 368.140   1
  -5  10 -25 2728.88 465.107   5
  -5  10 -25 1538.95 991.853   2
 -10  -5 -27 2.84801 331.008   5
  -5  10 -27 153.522 260.399   5
  -5  10 -27 377.536 827.017   2
  -5  10 -29 3663.36 586.682   5
 -10  -5 -29 3696.47 663.126   5
  -5  10 -29 4311.89 1320.96   2
 -10  -5 -31-87.4061 384.624   5
  -5  10 -31-161.862 296.691   5
  -5  10 -31-511.986 764.909   2
 -10  -5 -33-42.8404 383.751   5
  -5  10 -33 400.462 334.378   5
  -5  10 -33 791.310 845.138   2
  -5  10 -35 194.626 728.741   2
 -10  -5 -35 298.263 440.114   5
  -5  10 -35 164.910 346.903   5
  -5  10 -37 1903.11 1185.31   2
  -5  10 -37 291.579 405.526   5
  -5  10 -39 1784.44 1353.40   2
  -5  10 -39 1338.73 525.723   5
  -5  10 -41 1258.04 567.855   5
  10   5 -41 508.541 418.327   5
  -5  10 -43 230.771 471.113   5
  10   5 -43-62.7581 379.571   5
  10   5 -45 326.161 410.675   5
  -5  10 -45 695.235 496.345   5
  -5  10 -47 858.166 576.012   5
  10   5 -47 1056.19 506.739   5
  10   5 -49 580.274 441.419   5
  -5  10 -49 261.806 535.531   5
  -5  10 -51 543.393 581.683   5
  10   5 -51 853.696 462.617   5
  -5  10  53 662.816 518.156   3
  10   5 -53-53.9191 471.895   5
  -5  10 -53-403.084 495.050   5
  -5  10  55 686.943 507.301   3
  10   5 -55 1992.99 537.641   5
  -5  10 -55 1353.19 582.617   5
  -5  10 -57 192.904 413.311   5
  10   5 -57-853.117 446.620   5
  10   5 -59-83.3307 357.928   5
  -5  10 -59-413.801 412.317   5
  -6  10   0 15324.2 1458.35   2
  -6  10   2 44020.7 2406.53   2
  -6  10  -2 44530.3 2586.35   2
 -10  -6  -4 1913.62 458.222   1
  -6  10  -4 2029.24 728.188   2
  -6  10   4 1812.98 545.358   2
  -6  10   6 2176.00 543.512   2
 -10  -6  -6 2384.30 505.020   1
  -6  10  -6 2146.09 728.809   2
  -6  10  -8 9279.94 1377.48   2
 -10  -6  -8 8720.22 825.502   1
  -6  10 -10 1834.75 702.783   2
 -10  -6 -10 2025.71 394.894   1
  -6  10 -12 11612.6 1583.49   2
  -6  10  12 10880.9 1223.97   1
  -6  10 -14 7954.67 1392.15   2
  -6  10  14 8687.54 1103.53   1
  -6  10 -16 10585.7 1579.72   2
  -6  10  16 10686.2 1249.08   1
  -6  10  18 820.934 398.900   1
  -6  10 -18 672.208 514.633   2
  -6  10 -20 11122.8 1847.54   2
  -6  10  20 11727.2 1356.06   1
  -6  10 -22 9430.42 1659.38   2
  -6  10  22 9965.34 1263.98   1
  -6  10 -24 30981.0 3062.25   2
  -6  10 -24 30814.6 1317.76   5
  -6  10  24 32614.6 2265.19   1
  -6  10 -26 9540.15 816.474   5
  -6  10 -26 10740.8 1835.00   2
  -6  10 -28 20618.0 2642.54   2
  -6  10 -28 21852.8 1233.74   5
  -6  10 -30 2198.29 451.754   5
  -6  10 -30 2517.86 1104.96   2
  -6  10 -32 3323.64 594.631   5
  10   6 -32 2842.36 917.114   2
  -6  10 -32 3474.57 1400.00   2
  -6  10 -34 10481.7 1980.30   2
  -6  10 -34 12198.7 1031.70   5
  -6  10 -36 345.625 922.910   2
  -6  10 -36 57.0743 368.550   5
  -6  10 -38 1763.71 1270.08   2
  -6  10 -38 2717.74 660.997   5
  -6  10 -40 494.689 515.279   5
  10   6 -42 5667.86 736.762   5
  -6  10 -42 5732.43 875.012   5
  10   6 -44 423.492 391.364   5
  -6  10 -44 967.722 620.555   5
  10   6 -46 452.975 432.846   5
  -6  10 -46 1071.54 580.731   5
  -6  10 -48 675.247 563.583   5
  10   6 -48-279.772 461.061   5
  -6  10  50 2759.96 756.360   3
  10   6 -50 4563.03 762.322   5
  -6  10 -50 4423.38 849.710   5
  10   6 -52 280.980 434.680   5
  -6  10 -52-37.8564 616.573   5
  -6  10  54 3977.18 795.235   3
  10   6 -54 5647.57 771.519   5
  -6  10 -54 4154.07 737.959   5
  10   6 -56-309.431 465.307   5
  -6  10 -56-585.646 512.401   5
  10   6 -58 140.239 358.560   5
  -7  10   1 15795.9 1544.51   2
  -7  10  -1 16481.4 1647.33   2
  -7  10   3 3965.47 787.559   2
  -7  10  -3 4744.60 970.120   2
  -7  10   5 4909.81 773.435   2
  -7  10  -5 5569.48 1054.24   2
  -7  10  -7 49790.2 3082.51   2
 -10  -7  -7 50941.3 1993.21   1
 -10  -7  -9 2389.75 444.410   1
  -7  10  -9 2023.92 617.259   2
 -10  -7 -11 2443.89 399.131   1
  -7  10 -11 2215.19 753.204   2
  -7  10  11 2470.58 661.996   1
  -7  10 -13 9441.91 1512.60   2
  -7  10  13 10350.7 1234.14   1
  -7  10 -15 31881.2 2771.44   2
  -7  10  15 32739.8 2254.28   1
  -7  10 -17 619.007 593.194   2
  -7  10  17 819.132 404.442   1
  -7  10 -19 54242.4 3849.70   2
  -7  10  19 54556.5 2969.78   1
  -7  10 -21-183.691 995.298   2
  -7  10  21-686.536 737.666   1
  -7  10 -23 25219.0 2859.09   2
  -7  10  23 24088.0 2069.67   1
  -7  10 -25-20.7520 319.818   5
  -7  10  25-323.368 560.559   1
  -7  10 -27 6766.31 709.863   5
  -7  10 -27 6288.62 1610.39   2
  -7  10 -29 1723.87 409.878   5
  -7  10 -29 2108.21 817.293   2
  -7  10 -31 2524.17 1328.32   2
  -7  10 -31 1073.18 443.388   5
  -7  10 -33 2121.79 1336.45   2
  -7  10 -33 1225.54 472.354   5
  -7  10 -35 3180.30 1458.41   2
  -7  10 -35 2638.14 557.324   5
  -7  10 -37 5380.11 1701.13   2
  -7  10 -37 5460.21 857.959   5
  -7  10 -39 43.4305 901.361   2
  -7  10 -39-367.559 453.579   5
  -7  10 -41 1513.24 595.370   5
  10   7 -43 1845.64 531.545   5
  -7  10 -43 1032.78 511.575   5
  10   7 -45 188.726 419.140   5
  -7  10 -45 939.474 627.291   5
  -7  10  47-235.438 527.193   3
  -7  10 -47-816.066 617.273   5
  10   7 -47-385.434 459.061   5
  -7  10 -49 2443.28 769.849   5
  10   7 -49 2279.71 577.878   5
  -7  10  51-211.767 457.377   3
  10   7 -51 37.0230 422.321   5
  -7  10 -51-988.748 644.008   5
  -7  10  53 1877.95 670.107   3
  10   7 -53 3371.27 662.040   5
  -7  10 -53 3419.95 766.338   5
  -7  10 -55-1437.77 578.572   5
  10   7 -55-975.021 495.467   5
  10   7 -57 2938.53 591.336   5
  10   7 -59-73.6900 339.420   5
  -8  10   0 16520.8 1622.44   2
  -8  10  -2 11006.1 1380.62   2
  -8  10   2 12208.6 1342.65   2
  -8  10   4 6188.06 935.354   2
  -8  10  -4 6077.36 1139.25   2
  -8  10  -6 11168.9 1479.48   2
  -8  10  -8 8656.04 1416.32   2
 -10  -8  -8 10827.6 883.030   1
  -8  10   8 9822.86 1300.87   1
  -8  10  10 1970.15 649.197   1
  -8  10 -10 1628.63 826.205   2
 -10  -8 -10 1392.90 301.173   1
  -8  10 -12 1469.49 804.769   2
  -8  10  12 1654.36 620.249   1
  -8  10  14 2957.58 841.447   1
  -8  10 -14 3459.71 1117.49   2
  -8  10 -16 1869.89 869.946   2
  -8  10  16 1662.53 663.981   1
  -8  10 -18 16665.2 2235.19   2
  -8  10  18 15363.9 1690.96   1
  -8  10 -20 5454.04 1325.58   2
  -8  10  20 6919.02 1188.04   1
  -8  10 -22 22276.4 2633.13   2
  -8  10  22 20240.1 2013.58   1
  -8  10 -24-923.271 424.971   5
  -8  10 -24-835.802 1004.10   2
  -8  10  24-431.818 535.243   1
  -8  10 -26 8300.74 834.577   5
  -8  10 -26 9242.97 1860.73   2
  -8  10  26 7988.81 1341.57   1
  -8  10 -28 1460.37 900.329   2
  -8  10 -28-136.019 363.997   5
  -8  10 -30 11499.4 2107.52   2
  -8  10 -30 10601.4 978.713   5
  -8  10 -32 154.638 843.209   2
  -8  10 -32 2475.60 553.690   5
  10   8 -32 1391.82 855.667   2
  -8  10 -34 11653.3 2240.50   2
  -8  10 -34 9110.01 970.097   5
  -8  10 -36 1554.34 1193.00   2
  -8  10 -36 2770.23 650.570   5
  -8  10 -38-647.747 928.826   2
  -8  10 -38 1223.03 560.170   5
  -8  10 -40 1112.02 517.603   5
  10   8 -42-537.157 392.190   5
  -8  10 -42-192.008 535.662   5
  -8  10  44 190.288 487.244   3
  -8  10 -44 158.689 496.533   5
  10   8 -44-52.3957 436.609   5
  -8  10  46 125.663 505.053   3
  10   8 -46 405.073 423.676   5
  -8  10 -46-416.152 576.391   5
  -8  10  48 1146.84 670.259   3
  10   8 -48 3652.29 682.926   5
  -8  10 -48 2708.63 773.366   5
  -8  10  50-523.449 562.369   3
  -8  10 -50-604.637 595.264   5
  10   8 -50-927.833 472.013   5
  10   8 -52 4155.49 714.943   5
  -8  10 -52 4543.67 890.492   5
  -8  10 -54 552.515 483.520   5
  10   8 -54-34.3330 414.421   5
  10   8 -56 2455.80 550.864   5
  10   8 -58-1073.97 452.559   5
  -9  10   1 679.249 439.255   2
  -9  10  -1 572.367 530.566   2
  -9  10  -3 1306.90 578.256   2
  -9  10  -5 20328.9 2064.69   2
  -9  10  -7 5736.74 1148.30   2
  -9  10   7 5705.48 957.878   1
  -9  10  -9 6928.78 1352.93   2
  -9  10   9 7883.39 1148.20   1
 -10  -9  -9 7637.46 727.819   1
  -9  10 -11 1283.78 647.758   2
  -9  10  11 1150.99 535.167   1
  -9  10 -13 27727.1 2644.21   2
  -9  10  13 29858.3 2285.64   1
  -9  10 -15 1738.00 818.646   2
  -9  10  15 1625.27 585.270   1
  -9  10 -17 31578.1 3015.86   2
  -9  10  17 31767.6 2453.90   1
  -9  10 -19 1379.41 669.477   2
  -9  10  19 2154.87 780.126   1
  -9  10 -21 36442.6 3444.79   2
  -9  10  21 33453.4 2617.30   1
  -9  10 -23-1243.76 1152.33   2
  -9  10 -23-156.354 333.811   5
  -9  10  23 140.062 468.350   1
  -9  10 -25 12906.4 2268.36   2
  -9  10 -25 9939.56 883.815   5
  -9  10  25 10868.2 1551.08   1
  -9  10 -27-935.866 491.049   5
  -9  10  27 127.640 669.573   1
  -9  10 -29 2213.05 1208.67   2
  -9  10 -29 2056.37 561.208   5
  -9  10 -31 541.798 803.191   2
  -9  10 -31 1387.85 500.267   5
  -9  10 -33 811.866 849.230   2
  -9  10 -33 1614.25 506.065   5
  10   9 -33 1415.76 832.026   2
  -9  10 -35 2951.70 1449.52   2
  -9  10 -35 2870.42 664.973   5
  -9  10 -37-905.611 926.208   2
  -9  10 -37-497.219 500.538   5
  -9  10 -39 739.778 530.237   5
  -9  10  41 1895.53 698.428   3
  -9  10 -41 2848.90 724.204   5
  10   9 -43-228.978 424.051   5
  -9  10 -43 651.536 516.361   5
  -9  10  45-415.377 588.803   3
  -9  10 -45 708.908 506.273   5
  10   9 -45 1224.62 526.546   5
  -9  10  47 558.344 494.633   3
  -9  10 -47 2494.30 726.295   5
  10   9 -47 2331.45 590.290   5
  -9  10  49 36.8294 455.155   3
  -9  10 -49 305.011 513.296   5
  10   9 -49 344.106 453.084   5
  -9  10 -51 4052.35 832.648   5
  10   9 -51 1410.58 533.075   5
  -9  10 -53-544.431 522.532   5
  10   9 -53 288.754 430.500   5
  10   9 -55 1457.02 535.928   5
  10   9 -57 283.350 380.602   5
 -10  10   0 8097.51 1235.02   2
 -10  10  -2 1661.64 600.504   2
 -10  10  -4 11415.7 1659.61   2
 -10  10  -6 1337.53 771.487   2
 -10  10  -8 6314.21 1381.03   2
 -10  10   8 6698.96 1174.45   1
 -10 -10  -8 7182.46 778.263   1
 -10  10 -10 97.8389 531.703   2
 -10  10  10 1090.20 601.720   1
 -10  10 -12 8654.66 1590.60   2
 -10  10  12 10011.5 1423.95   1
 -10  10 -14 3182.08 1001.41   2
 -10  10  14 2681.23 821.659   1
 -10  10 -16 1647.81 847.457   2
 -10  10  16 986.580 654.592   1
 -10  10 -18 548.432 605.528   2
 -10  10  18 597.062 332.593   3
 -10  10  18-230.603 490.625   1
 -10  10 -20 4140.27 1375.60   2
 -10  10  20 4012.54 1033.07   1
 -10  10 -22 5825.71 1451.92   2
 -10  10  22 6049.61 861.572   3
 -10  10 -22 5333.60 606.322   5
 -10  10  22 6279.87 1305.21   1
 -10  10 -24 233.323 779.201   2
 -10  10  24 666.494 398.241   3
 -10  10 -24 718.013 336.155   5
 -10  10  24 1712.26 894.781   1
 -10  10 -26 19361.7 2643.33   2
 -10  10  26 17010.3 1404.35   3
 -10  10 -26 16914.9 1108.02   5
 -10  10  26 18889.8 2153.45   1
 -10  10  28 76.5926 373.005   3
 -10  10 -28 49.3929 1078.73   2
 -10  10 -28 592.964 420.619   5
 -10  10  28 1218.35 889.074   1
 -10  10 -30 15421.9 2500.06   2
 -10  10  30 14648.9 1363.33   3
 -10  10 -30 16103.3 1203.42   5
 -10  10 -32 4736.30 1409.95   2
 -10  10  32 4986.03 866.823   3
 -10  10 -32 4719.74 757.804   5
  10  10 -32 3006.40 1100.72   2
 -10  10  34-240.026 474.261   3
 -10  10 -34 292.822 404.814   5
  10  10 -34 599.352 733.566   2
 -10  10  36 4465.83 856.743   3
 -10  10 -36 4083.03 795.342   5
 -10  10 -38 570.435 497.658   5
 -10  10  40-294.625 498.616   3
 -10  10 -40 765.483 509.652   5
 -10  10  42-371.882 573.499   3
  10  10 -42 46.8649 399.274   5
 -10  10 -42-642.661 521.160   5
 -10  10  44 897.786 554.754   3
 -10  10 -44-110.738 586.300   5
  10  10 -44-197.350 461.191   5
 -10  10  46-379.755 556.131   3
  10  10 -46 758.538 504.399   5
 -10  10 -46 649.478 670.807   5
 -10  10 -48-215.677 537.645   5
  10  10 -48 427.857 452.723   5
 -10  10 -50 1742.37 638.837   5
  10  10 -50 951.539 517.521   5
  10  10 -52 205.979 436.470   5
  10  10 -54 545.947 425.318   5
 -10  10 -54 971.862 508.872   5
  10  10 -56-157.974 406.688   5
  10  10 -58 550.888 395.604   5
 -11  10  -3 2204.57 776.210   2
 -11  10  -5 20950.6 2212.25   2
 -11  10  -7 8824.61 1509.89   2
 -11  10   7 8271.75 1255.99   1
 -11  10  -9 17994.5 2139.75   2
 -11  10   9 17708.8 1851.11   1
 -11  10 -11 5131.93 1218.57   2
 -11  10  11 6332.49 1156.78   1
 -11  10 -13 9443.02 1692.85   2
 -11  10  13 7986.13 1343.74   1
 -11  10 -15 2011.60 913.225   2
 -11  10  15 2630.10 876.098   1
 -11  10 -17 9610.89 1745.92   2
 -11  10  17 9970.55 953.917   3
 -11  10  17 9953.76 1543.32   1
 -11  10 -19 3923.22 1333.82   2
 -11  10  19 1883.75 496.139   3
 -11  10  19 2061.71 756.794   1
 -11  10  21 8343.35 941.061   3
 -11  10 -21 6888.82 1722.50   2
 -11  10 -21 8362.59 747.749   5
 -11  10  21 5670.55 1170.11   1
 -11  10 -23 3706.21 1408.29   2
 -11  10  23 1520.51 488.824   3
 -11  10  23 3522.29 1086.96   1
 -11  10  25 216.601 380.886   3
 -11  10 -25 586.641 381.397   5
 -11  10  25-301.192 663.383   1
 -11  10 -27 8564.04 2119.32   2
 -11  10  27 6857.06 973.631   3
 -11  10 -27 5564.41 787.054   5
 -11  10  27 10401.2 1746.36   1
 -11  10  29 646.520 457.985   3
 -11  10 -29 219.782 852.756   2
 -11  10 -29 1053.62 457.473   5
 -11  10  29 156.318 667.950   1
 -11  10 -31 292.392 934.344   2
 -11  10  31 1354.17 556.865   3
 -11  10 -31 455.160 409.352   5
  10  11 -31 223.584 792.068   2
 -11  10  33 3566.83 793.613   3
 -11  10 -33 4174.03 754.066   5
  10  11 -33 3709.51 1298.58   2
 -11  10  35 2862.69 818.510   3
 -11  10 -35 4967.80 794.145   5
  10  11 -35 3596.99 1360.12   2
 -11  10  37 2696.31 843.640   3
 -11  10 -37 3430.64 738.304   5
 -11  10  39 4517.85 936.061   3
 -11  10 -39 4523.73 812.561   5
 -11  10  41 417.827 586.432   3
 -11  10 -41 2174.68 693.189   5
 -11  10  43 107.221 452.849   3
 -11  10 -43-476.579 521.564   5
  10  11 -43-945.089 539.313   5
 -11  10 -45 2286.96 757.925   5
  10  11 -45 2407.64 631.295   5
 -11  10  47-242.741 457.041   3
  10  11 -47 1150.20 476.505   5
 -11  10 -47 1613.18 666.721   5
  10  11 -49 665.392 454.452   5
  10  11 -51 519.442 438.127   5
  10  11 -53 744.354 497.936   5
  10  11 -55 743.939 447.507   5
  10  11 -57 520.654 377.755   5
 -11   9  -4 1697.11 745.215   2
 -11   9   4 1595.88 711.368   1
 -11   9  -6 2765.82 906.821   2
 -11   9   6 1723.37 634.366   1
 -11   9  -8 12506.5 1876.93   2
 -11   9   8 14229.5 1649.04   1
 -11   9 -10 17948.5 2218.42   2
 -11   9  10 17790.2 1870.02   1
 -11   9 -12 8332.47 1642.43   2
 -11   9  12 8549.26 1390.51   1
 -11   9 -14 1916.05 911.127   2
 -11   9  14 2058.68 792.654   1
 -11   9 -16 211.298 666.458   2
 -11   9  16 264.596 608.173   1
 -11   9 -18-119.761 645.152   2
 -11   9  18 565.690 664.553   1
 -11   9  20 1471.15 454.929   3
 -11   9 -20 1474.30 921.139   2
 -11   9  20 1428.85 757.146   1
 -11   9  22 768.929 456.588   3
 -11   9 -22 512.380 836.222   2
 -11   9 -22 351.489 287.349   5
 -11   9  22 94.6296 581.661   1
 -11   9 -24 4729.69 1466.71   2
 -11   9  24 4066.73 770.507   3
 -11   9 -24 2864.59 563.171   5
 -11   9  24 4102.43 1012.88   1
 -11   9 -26 724.031 897.873   2
 -11   9 -26 1638.19 435.380   5
 -11   9  26 161.568 626.046   1
 -11   9 -28 11394.5 2143.57   2
 -11   9 -28 9468.72 953.043   5
 -11   9  28 11448.6 1783.23   1
 -11   9 -30 1977.10 1224.11   2
 -11   9 -30 2660.01 611.026   5
   9  11 -30 3243.90 1072.15   2
 -11   9  30 2605.91 904.933   1
 -11   9 -32 3037.01 652.589   5
   9  11 -32 5130.91 1314.26   2
 -11   9  34 8440.09 1070.22   3
 -11   9 -34 9577.65 1058.87   5
   9  11 -34 9514.08 1907.34   2
 -11   9  36 69.5924 424.198   3
 -11   9 -36-506.946 577.289   5
   9  11 -36 1135.21 1047.98   2
 -11   9  38 7743.10 1152.26   3
 -11   9 -38 10628.4 1254.28   5
 -11   9  40 1190.84 613.998   3
 -11   9 -40 1057.13 579.784   5
 -11   9  42 225.332 464.360   3
 -11   9 -42 485.693 542.824   5
   9  11 -42 1420.66 490.733   5
   9  11 -44 2551.54 628.992   5
 -11   9 -44 2472.28 741.196   5
   9  11 -46-300.175 473.318   5
 -11   9 -46-116.475 548.969   5
 -11   9 -48 1848.24 713.577   5
   9  11 -48 1010.87 494.017   5
   9  11 -50 438.848 447.096   5
 -11   9 -52-1012.80 540.730   5
   9  11 -52-700.183 473.347   5
   9  11 -54 1738.69 526.870   5
   9  11 -56-506.299 399.868   5
   9  11 -58-454.570 364.613   5
 -11   8   1 3362.02 801.735   1
 -11   8   3 19336.3 1815.45   1
 -11   8   5 13799.2 1556.99   1
 -11   8  -7 105377. 4816.79   2
 -11   8   7 109901. 4352.75   1
 -11   8  -9-87.6562 681.132   2
 -11   8   9 119.832 394.521   1
 -11   8 -11 41165.1 3313.81   2
 -11   8  11 44714.9 2891.36   1
 -11   8 -13-770.183 746.470   2
 -11   8  13-534.347 634.011   1
 -11   8 -15 16194.2 2238.94   2
 -11   8  15 15559.9 1853.60   1
 -11   8 -17 2715.64 937.590   2
 -11   8  17 3313.01 897.617   1
 -11   8 -19 12175.2 2003.05   2
 -11   8  19 13391.3 1779.94   1
 -11   8  21 4034.79 633.890   3
 -11   8 -21 2937.27 1039.03   2
 -11   8 -21 3810.03 506.491   5
 -11   8  21 4317.67 1136.58   1
 -11   8 -23-280.131 753.154   2
 -11   8  23 988.112 404.283   3
 -11   8 -23 1410.86 382.692   5
 -11   8  23-128.064 796.079   1
 -11   8 -25 10874.1 2009.91   2
 -11   8 -25 13521.1 1024.74   5
 -11   8  25 10595.6 1671.93   1
 -11   8 -27 3005.73 1402.44   2
 -11   8 -27 3524.86 618.464   5
 -11   8  27 2613.91 932.786   1
 -11   8 -29 283.200 329.286   5
   8  11 -29 763.097 816.032   2
 -11   8  29 623.169 709.483   1
 -11   8 -31 2620.51 592.208   5
 -11   8  31 2674.64 1050.22   1
   8  11 -31 2419.29 1035.21   2
 -11   8 -33 2317.55 604.611   5
   8  11 -33 2306.77 1056.33   2
 -11   8  35 18807.0 1648.87   3
 -11   8 -35 20046.3 1525.05   5
   8  11 -35 22800.7 2710.96   2
 -11   8  37 1269.99 621.242   3
 -11   8 -37 1948.36 682.131   5
 -11   8  39 11663.4 1351.51   3
 -11   8 -39 14941.0 1391.84   5
 -11   8  41-894.352 596.469   3
 -11   8 -41 583.565 596.332   5
   8  11 -41-15.5434 427.184   5
 -11   8  43 992.632 581.391   3
 -11   8 -43 1226.78 621.519   5
   8  11 -43 1340.47 493.002   5
   8  11 -45 1174.45 543.281   5
 -11   8 -45 672.645 593.366   5
   8  11 -47 3377.85 641.023   5
 -11   8 -47 3253.39 760.696   5
   8  11 -49 4807.91 733.079   5
   8  11 -51-39.9197 484.516   5
   8  11 -53 1144.84 453.299   5
   8  11 -55-567.619 429.378   5
   8  11 -57-49.5948 364.275   5
 -11   7   0 14675.6 1513.02   1
 -11   7   2 986.865 489.018   1
 -11   7   4 4260.32 883.849   1
 -11   7   6 8614.20 1231.15   1
 -11   7   8 3328.64 885.090   1
 -11   7 -10 3048.14 878.999   2
 -11   7  10 2664.52 776.506   1
 -11   7 -12 5316.06 1245.95   2
 -11   7  12 5267.73 1119.04   1
 -11   7 -14 22600.2 2466.72   2
 -11   7  14 20963.3 2073.98   1
 -11   7 -16 15505.6 2103.42   2
 -11   7  16 15126.5 1844.38   1
 -11   7 -18 10401.7 1811.75   2
 -11   7  18 10459.4 1543.42   1
 -11   7 -20 31588.7 3165.13   2
 -11   7  20 30312.6 2684.18   1
 -11   7 -22 3321.17 1194.11   2
 -11   7 -22 1099.20 346.831   5
 -11   7  22 3099.08 969.495   1
 -11   7 -24 7161.46 1680.56   2
 -11   7 -24 4930.84 654.175   5
 -11   7  24 7635.86 1432.49   1
 -11   7 -26 30.0126 695.776   2
 -11   7 -26-446.638 316.477   5
 -11   7  26-238.057 636.680   1
 -11   7 -28 1043.79 393.186   5
 -11   7  28 1310.04 831.713   1
   7  11 -28 869.940 646.401   2
 -11   7  30 1579.60 524.669   3
 -11   7 -30 1391.81 441.497   5
   7  11 -30 2019.68 911.379   2
 -11   7  30 2412.32 982.901   1
 -11   7 -32 956.195 405.014   5
 -11   7  32 488.120 687.752   1
   7  11 -32 1934.37 977.628   2
 -11   7 -34 3517.49 748.222   5
   7  11 -34 5361.53 1401.98   2
 -11   7  36 626.946 454.330   3
 -11   7 -36 949.193 510.833   5
   7  11 -36-150.676 843.657   2
 -11   7  38 1900.55 634.418   3
 -11   7 -38 2059.23 627.028   5
 -11   7  40 62.4893 428.714   3
   7  11 -40 671.308 386.956   5
 -11   7 -40 1379.13 635.582   5
 -11   7  42 294.743 491.212   3
   7  11 -42-46.9710 456.532   5
 -11   7 -42 341.032 581.561   5
   7  11 -44 1145.80 495.395   5
 -11   7 -44 1431.44 601.822   5
 -11   7 -46 3023.43 753.113   5
   7  11 -46 2415.37 616.320   5
   7  11 -48 2368.88 630.960   5
 -11   7 -48 1130.64 642.163   5
   7  11 -50 823.743 475.025   5
   7  11 -52 1884.27 582.515   5
   7  11 -54-414.654 436.621   5
   7  11 -56-267.271 447.208   5
   7  11 -58 1908.93 478.971   5
 -11   6  -1 5036.67 893.937   1
 -11   6   1 4774.94 908.991   1
 -11   6   3 6185.68 1025.23   1
 -11   6   5 36007.5 2416.92   1
 -11   6   7 3169.61 821.242   1
 -11   6   9 337.793 379.124   1
 -11   6  11 12767.9 1545.66   1
 -11   6 -13 1158.46 600.245   2
 -11   6  13 772.615 572.621   1
 -11   6 -15 62.5754 534.604   2
 -11   6  15 1119.83 659.813   1
 -11   6 -17 3379.66 1014.31   2
 -11   6  17 5498.78 1169.19   1
 -11   6 -19 938.146 662.653   2
 -11   6  19 1507.60 628.423   1
 -11   6 -21 1949.02 947.565   2
 -11   6  21 3354.75 1008.08   1
 -11   6 -23 14435.9 1013.82   5
 -11   6  23 14419.0 1874.92   1
 -11   6 -25 114.419 282.598   5
 -11   6  25-142.794 575.091   1
 -11   6 -27 1035.54 436.470   5
   6  11 -27 2608.44 923.532   2
 -11   6  27 1363.59 782.876   1
 -11   6  29 587.809 400.724   3
 -11   6 -29 252.664 347.440   5
 -11   6  29 566.455 767.470   1
   6  11 -29 76.7832 631.696   2
 -11   6  31-297.262 364.398   3
 -11   6 -31-562.089 414.467   5
   6  11 -31-314.465 618.277   2
 -11   6  31-1740.84 934.541   1
 -11   6 -33 781.264 516.058   5
 -11   6  33 361.627 733.042   1
   6  11 -33 983.770 844.941   2
 -11   6 -35 896.445 529.055   5
   6  11 -35 128.277 690.118   2
 -11   6  37 2044.58 650.589   3
 -11   6 -37 1611.12 538.597   5
   6  11 -37 968.515 726.127   2
 -11   6  39 5787.50 979.281   3
 -11   6 -39 7621.64 1022.87   5
   6  11 -39 8181.06 804.940   5
 -11   6 -41 2376.46 702.130   5
   6  11 -41 1395.77 462.134   5
   6  11 -43 4286.73 659.350   5
 -11   6 -43 5619.67 976.217   5
 -11   6 -45 1941.41 747.496   5
   6  11 -45 1124.44 502.086   5
 -11   6 -47-285.876 528.828   5
   6  11 -47 548.489 457.421   5
   6  11 -49 1535.87 552.415   5
   6  11 -51 289.836 468.351   5
 -11   6 -51 644.717 646.968   5
   6  11 -53 88.5932 441.571   5
   6  11 -55-0.99774 436.541   5
   6  11 -57 328.131 376.189   5
   6  11 -59-49.2294 400.996   5
 -11   5   0 33680.3 2173.24   1
 -11   5  -2 19566.4 1662.77   1
 -11   5   2 19093.1 1690.84   1
 -11   5  -4 1997.14 609.373   1
 -11   5   4 1887.97 648.386   1
 -11   5   6 29801.1 2172.74   1
 -11   5   8 5583.79 1012.37   1
 -11   5  10 978.855 490.843   1
 -11   5  12 31773.1 2396.30   1
 -11   5  14 2640.77 867.195   1
 -11   5  16 80966.1 4039.06   1
 -11   5  18 31737.0 2581.15   1
 -11   5  20 622.876 488.845   1
 -11   5 -22 16077.4 1011.77   5
 -11   5  22 19184.7 2117.97   1
 -11   5 -24 1098.98 416.027   5
 -11   5  24 1021.65 745.280   1
 -11   5 -26 2376.50 543.394   5
   5  11 -26 3697.33 1074.41   2
 -11   5  26 3046.65 1027.99   1
 -11   5  28 6613.97 826.995   3
 -11   5 -28 6838.38 839.691   5
   5  11 -28 8347.27 1579.66   2
 -11   5  28 8122.68 1572.98   1
 -11   5  30-145.219 352.358   3
 -11   5 -30 694.289 421.945   5
   5  11 -30-124.443 810.683   2
 -11   5  30-19.7185 585.067   1
 -11   5 -32 2358.70 565.721   5
 -11   5  32 2262.13 982.432   1
   5  11 -32 2554.22 1014.60   2
 -11   5 -34 1067.61 479.077   5
   5  11 -34 855.394 874.403   2
 -11   5  34 765.991 736.048   1
 -11   5  36 221.694 382.250   3
 -11   5 -36 619.375 450.464   5
   5  11 -36 546.127 723.038   2
   5  11 -38 1068.44 406.389   5
 -11   5 -38 1804.07 580.144   5
   5  11 -40 441.119 394.720   5
 -11   5 -40-833.662 543.907   5
   5  11 -42 591.955 431.859   5
 -11   5 -42 1030.54 654.413   5
 -11   5 -44 161.864 611.828   5
   5  11 -44 102.683 389.332   5
   5  11 -46 216.272 433.023   5
 -11   5 -46 1241.92 677.165   5
   5  11 -48 305.286 482.177   5
   5  11 -50 1064.35 534.349   5
 -11   5 -50 779.039 564.088   5
   5  11 -52 149.292 448.765   5
   5  11 -54 422.932 431.923   5
   5  11 -56 2749.48 618.878   5
   5  11 -58 661.475 418.916   5
 -11   4   1 16014.1 1530.63   1
 -11   4  -1 15165.9 1472.61   1
 -11   4   3 7084.58 1063.29   1
 -11   4  -3 6949.47 1002.33   1
 -11   4  -5 4393.49 803.321   1
 -11   4   5 4177.91 917.233   1
 -11   4   7 20588.9 1817.76   1
 -11   4   9 4030.02 880.026   1
 -11   4  11 125595. 4681.09   1
 -11   4  13 18386.3 1902.26   1
 -11   4  15 79251.4 3938.72   1
 -11   4  17 1603.00 751.411   1
 -11   4  19 17111.1 2005.26   1
 -11   4  21 6381.05 1363.57   1
 -11   4 -23 802.100 355.943   5
   4  11 -23 1977.90 839.516   2
 -11   4  23 1899.69 802.471   1
 -11   4 -25 3691.36 645.689   5
   4  11 -25 5940.11 1244.21   2
 -11   4  25 5908.68 1365.08   1
 -11   4 -27 719.999 405.355   5
   4  11 -27 1613.24 956.217   2
 -11   4  27 922.746 934.932   1
 -11   4 -29 583.192 342.032   5
   4  11 -29-167.484 586.892   2
 -11   4  29-500.632 860.540   1
 -11   4 -31 898.925 554.001   5
 -11   4  31 1630.67 957.678   1
   4  11 -31 2287.45 1095.35   2
 -11   4 -33 3998.43 705.084   5
 -11   4  33 1371.30 821.416   1
   4  11 -33 2913.26 961.280   2
   4  11 -35 5157.41 661.834   5
 -11   4 -35 4833.24 873.350   5
 -11   4  35 2805.98 1236.20   1
 -11   4 -37 10569.5 1173.38   5
   4  11 -37 11833.8 938.983   5
   4  11 -37 8752.11 1840.33   2
   4  11 -39 9741.15 909.903   5
 -11   4 -39 8908.43 1151.17   5
   4  11 -41 13416.1 1087.68   5
 -11   4 -41 14303.0 1393.52   5
 -11   4 -43 652.162 698.354   5
   4  11 -43-149.449 416.473   5
 -11   4 -45 4299.22 892.547   5
   4  11 -45 4862.14 740.755   5
   4  11 -47 515.321 470.528   5
   4  11 -49-185.338 454.977   5
   4  11 -51 1239.05 531.248   5
   4  11 -53 2412.79 621.063   5
   4  11 -55-568.765 454.149   5
   4  11 -57 1500.20 541.016   5
   4  11 -59 365.260 368.980   5
 -11   3   0 1303.16 514.442   1
 -11   3  -2 2885.17 693.692   1
 -11   3   2 2668.49 697.666   1
 -11   3   4 4068.80 873.197   1
 -11   3  -4 4000.35 755.789   1
 -11   3  -6 12853.0 1296.03   1
 -11   3   6 14196.7 1507.98   1
 -11   3   8 16281.4 1694.46   1
 -11   3  10 11412.9 1491.52   1
 -11   3  12 14545.1 1716.40   1
 -11   3  14 157383. 5349.10   1
 -11   3  16 35670.9 2654.68   1
 -11   3  18 29163.4 2512.41   1
 -11   3  20 27267.9 2487.46   1
   3  11 -22 3631.86 981.740   2
 -11   3  22 3732.02 1031.34   1
 -11   3 -24 9571.93 905.897   5
 -11   3  24 11652.8 1712.15   1
   3  11 -24 11680.3 1669.70   2
 -11   3 -26 10532.0 909.549   5
 -11   3  26 10912.9 1793.12   1
   3  11 -26 12201.2 1755.27   2
 -11   3 -28 25298.8 1456.97   5
   3  11 -28 24851.3 2552.86   2
 -11   3  28 22655.5 2457.94   1
 -11   3 -30 6675.39 822.436   5
 -11   3  30 8420.55 1626.20   1
 -11   3 -32 25920.8 1638.31   5
   3  11 -32 22649.6 2619.48   2
 -11   3  32 19109.7 2467.64   1
 -11   3 -34 3518.32 675.011   5
   3  11 -34 3628.47 554.172   5
 -11   3  34 4181.57 1269.09   1
   3  11 -34 4086.42 1132.48   2
  11  -3 -36 11552.0 807.742   5
 -11   3 -36 10890.2 1163.33   5
   3  11 -36 12304.4 936.672   5
 -11   3  36 8430.49 1759.72   1
   3  11 -36 8723.73 1714.75   2
   3  11 -38-88.7368 374.075   5
  11  -3 -38 110.288 282.489   5
 -11   3 -38-966.628 676.551   5
   3  11 -38-1520.57 1019.68   2
  11  -3 -40 12766.6 899.391   5
   3  11 -40 13022.2 1008.63   5
 -11   3 -40 10676.6 1229.52   5
 -11   3 -42 713.004 524.576   5
   3  11 -42 524.198 433.896   5
 -11   3 -44 1037.72 614.819   5
   3  11 -44 1121.62 495.819   5
   3  11 -46 426.971 456.969   5
   3  11 -48 2298.07 609.996   5
   3  11 -50 2781.14 654.237   5
   3  11 -52 180.983 466.359   5
   3  11 -54 4689.89 738.876   5
   3  11 -56-189.256 424.589   5
   3  11 -58 3775.13 628.740   5
 -11   2   1 684.706 413.964   1
 -11   2  -1 994.053 518.575   1
 -11   2  -3 47965.6 2448.96   1
 -11   2   3 47154.8 2591.76   1
 -11   2  -5 2965.74 690.600   1
 -11   2   5 2721.94 790.454   1
 -11   2  -7 7004.66 937.474   1
 -11   2   7 7276.63 1068.15   1
 -11   2   9 257692. 6399.74   1
 -11   2  11 75015.3 3558.54   1
 -11   2  13 566997. 9963.06   1
 -11   2  15 53732.6 3160.44   1
 -11   2  17 275430. 7301.37   1
   2  11 -19 5482.18 1057.19   2
 -11   2  19 4704.55 1044.53   1
 -11   2  21 1860.60 731.128   1
   2  11 -21 3315.23 964.345   2
 -11   2 -23 16008.8 1099.86   5
 -11   2  23 18227.2 2160.25   1
   2  11 -23 20840.8 2229.91   2
 -11   2 -25 1335.87 423.928   5
 -11   2  25 2106.43 932.814   1
 -11   2 -27 2716.91 495.765   5
   2  11 -27 3453.21 1024.43   2
 -11   2  27 2780.97 972.101   1
 -11   2 -29 26004.0 1542.68   5
 -11   2  29 27055.7 2883.16   1
 -11   2 -31 10168.7 1052.65   5
 -11   2  31 7668.77 1544.27   1
   2  11 -31 8880.68 1620.87   2
 -11   2 -33 12177.5 1243.61   5
   2  11 -33 15791.9 1044.71   5
 -11   2  33 15798.2 2367.73   1
   2  11 -33 16799.4 2317.76   2
 -11   2 -35 11304.4 1141.43   5
   2  11 -35 11255.5 909.224   5
   2  11 -35 9943.27 1945.21   2
 -11   2  35 8791.23 1667.77   1
   2  11 -37 20138.5 2670.94   2
   2  11 -37 19173.2 1250.13   5
  11  -2 -37 17428.9 1023.31   5
 -11   2 -37 16346.6 1415.88   5
 -11   2  37 17704.6 2609.44   1
  11  -2 -39 20343.6 1126.68   5
 -11   2 -39 18833.8 1521.38   5
   2  11 -39 21614.0 1283.82   5
  11  -2 -41 23450.7 1274.24   5
 -11   2 -41 21678.5 1744.76   5
   2  11 -41 26862.2 1470.54   5
 -11   2 -43 16882.1 1537.91   5
   2  11 -43 18165.8 1298.21   5
  11  -2 -43 17629.2 1121.77   5
  11  -2 -45 1680.79 485.608   5
   2  11 -45 1009.62 499.271   5
   2  11 -47 6843.58 900.172   5
  11  -2 -47 5414.71 715.952   5
   2  11 -49 4468.21 789.967   5
   2  11 -51 1706.65 605.365   5
   2  11 -53 262.004 470.671   5
   2  11 -55 13045.9 1161.19   5
   2  11 -57-329.591 478.777   5
   2  11 -59 5109.02 737.629   5
 -11   1   0 12444.3 1322.24   1
 -11   1   2 4477.61 900.427   1
 -11   1  -2 4762.18 888.364   1
 -11   1   4 24123.7 1876.60   1
 -11   1  -4 23755.0 1676.07   1
 -11   1   6 10284.6 1288.95   1
 -11   1  -6 10297.5 1101.22   1
 -11   1  -8 16060.9 1375.51   1
 -11   1   8 16470.3 1631.65   1
 -11   1  10 6019.52 1186.54   1
 -11   1  12 11793.9 1439.75   1
 -11   1  14 53279.7 3215.54   1
   1  11 -16 4888.88 1045.39   2
   1  11 -18 32301.9 2611.79   2
   1  11 -20 31921.0 2585.79   2
   1  11 -22 2242.60 884.727   2
 -11   1 -24 18131.4 1187.89   5
   1  11 -24 18753.2 2172.75   2
 -11   1 -26 19265.0 1302.69   5
   1  11 -26 19734.5 2251.56   2
 -11   1 -28 15434.8 1153.48   5
   1  11 -28 19201.3 2368.66   2
   1  11 -30 25325.4 1199.23   5
 -11   1 -30 22854.8 1455.37   5
 -11   1  30 19255.7 2360.59   1
   1  11 -30 22510.9 2513.20   2
   1  11 -32 16860.5 1006.80   5
 -11   1 -32 13922.8 1203.63   5
 -11   1  32 17213.2 2317.49   1
   1  11 -32 15364.0 2221.91   2
   1  11 -34 19687.9 1164.21   5
 -11   1 -34 16318.4 1329.05   5
   1  11 -34 15497.5 2281.67   2
 -11   1  34 14126.1 2227.39   1
   1  11 -36 2311.69 519.696   5
 -11   1 -36 1919.98 540.592   5
 -11   1  36 2958.46 1192.56   1
   1  11 -36 3659.31 1332.15   2
   1  11 -38 8903.84 853.116   5
 -11   1 -38 6290.35 893.364   5
  11  -1 -38 7538.72 715.168   5
 -11   1  38 5256.79 1475.19   1
   1  11 -38 5203.81 1416.15   2
  11  -1 -40 3370.61 540.806   5
 -11   1 -40 2435.24 727.975   5
   1  11 -40 2916.39 597.256   5
  11  -1 -42 2291.05 456.426   5
 -11   1 -42 428.069 518.111   5
   1  11 -42 1061.26 516.899   5
   1  11 -44 976.751 521.531   5
  11  -1 -44 639.888 409.018   5
  11  -1 -46 369.031 402.321   5
   1  11 -46-27.9969 434.144   5
   1  11 -48 3569.12 707.943   5
  11  -1 -48 4103.33 669.206   5
   1  11 -50 7210.51 932.254   5
  11  -1 -50 5710.57 707.324   5
   1  11 -52 952.113 512.275   5
   1  11 -54 3387.27 704.569   5
   1  11 -56 1137.24 529.526   5
   1  11 -58 659.696 461.440   5
   1  11  60 704.751 406.060   3
 -11   0   1 8692.49 1128.36   1
 -11   0  -1 8571.37 1094.95   1
 -11   0  -3 3226.04 670.811   1
 -11   0   3 3548.37 762.792   1
 -11   0   5 19281.6 1683.95   1
 -11   0  -5 18515.1 1456.58   1
 -11   0   7 29593.6 2128.76   1
 -11   0  -7 29568.1 1793.03   1
 -11   0   9 5411.57 940.806   1
   0  11  11 210840. 3485.20   2
   0  11 -11 215650. 5682.80   2
   0  11  13 11984.0 721.181   2
   0  11 -13 10098.9 1178.07   2
   0  11 -15 182610. 5647.14   2
   0  11 -17 845.621 454.559   2
   0  11 -19 25842.5 2355.62   2
   0  11 -21 6803.08 1333.77   2
 -11   0 -23 619.441 342.480   5
   0  11 -23 1855.70 815.308   2
 -11   0 -25 3959.03 592.581   5
   0  11 -25 6035.13 1371.80   2
   0  11 -27 3433.25 475.800   5
 -11   0 -27 1866.20 533.946   5
   0  11 -27 4798.41 1274.95   2
   0  11 -29 4754.08 540.168   5
 -11   0 -29 4497.37 722.941   5
   0  11 -29 4377.63 1310.99   2
   0  11 -31 8349.51 775.341   5
 -11   0 -31 7962.62 940.765   5
   0  11 -31 10377.5 1848.45   2
   0  11 -33 5220.93 657.710   5
 -11   0 -33 4850.47 803.060   5
   0  11 -33 3653.14 1322.41   2
   0  11 -35 7585.90 773.058   5
 -11   0 -35 6787.48 927.167   5
 -11   0  35 6460.16 1563.64   1
   0  11 -35 10184.3 1843.17   2
 -11   0 -37 11142.3 1201.85   5
   0  11 -37 11718.2 988.368   5
 -11   0  37 9170.09 1955.11   1
   0  11 -37 11014.7 2070.60   2
 -11   0 -39 13776.3 1314.63   5
  11   0 -39 14175.9 991.678   5
   0  11 -39 15690.3 1146.26   5
 -11   0  39 12259.7 2276.21   1
   0  11 -39 16672.7 2468.68   2
  11   0 -41 18865.4 1183.27   5
 -11   0 -41 19770.1 1590.51   5
   0  11 -41 19615.3 1294.89   5
  11   0 -43 3367.15 519.175   5
   0  11 -43 3497.97 629.068   5
   0  11 -45 5711.18 844.373   5
 -11   0 -45 4043.21 918.098   5
  11   0 -45 5927.84 729.486   5
  11   0 -47 4416.45 687.352   5
   0  11 -47 2374.50 629.508   5
   0  11 -49-1539.91 613.633   5
  11   0 -49 712.729 480.253   5
   0  11 -51 3410.54 747.332   5
  11   0 -51 1716.95 518.745   5
  11   0 -53 2498.78 574.505   5
   0  11 -53 2982.78 719.309   5
   0  11 -55-481.618 439.548   5
   0  11 -57 3612.83 669.574   5
   0  11  59 1300.84 524.020   3
   0  11 -59-126.151 415.849   5
 -11  -1   0 3324.50 725.100   1
  -1  11   0 2730.61 586.737   2
 -11  -1  -2 38120.7 2104.55   1
 -11  -1   2 38905.8 2233.01   1
  -1  11   2 36626.6 1909.11   2
  -1  11  -2 35833.1 2041.76   2
  -1  11   4 7488.93 862.159   2
  -1  11  -4 7640.93 973.915   2
 -11  -1  -4 7750.18 998.186   1
 -11  -1   4 7906.39 1070.88   1
  -1  11  -6 21874.3 1693.63   2
 -11  -1   6 21518.6 1750.06   1
 -11  -1  -6 21036.9 1495.57   1
  -1  11   6 20894.3 1345.34   2
 -11  -1  -8 1619.45 457.615   1
  -1  11  -8 1661.09 646.916   2
  -1  11   8 1538.92 410.706   2
  -1  11  10 452.613 240.170   2
  -1  11 -10 562.805 406.847   2
  -1  11  12 47283.8 1484.26   2
  -1  11 -12 49140.1 2840.20   2
  -1  11 -14 1951.60 647.316   2
  -1  11 -16 69379.5 3639.39   2
  -1  11 -18 16981.1 1904.67   2
  -1  11 -20-255.359 719.203   2
  -1  11 -22 34206.9 2840.35   2
 -11  -1 -24 1949.13 462.229   5
  -1  11 -24 2377.74 347.814   5
  -1  11 -24 3259.91 1043.08   2
 -11  -1 -26 8201.34 847.825   5
  -1  11 -26 8407.45 654.032   5
  -1  11 -26 7924.13 1542.02   2
 -11  -1 -28 6113.39 787.754   5
  -1  11 -28 7472.83 652.226   5
  -1  11 -28 7004.73 1473.85   2
  -1  11 -30 11965.0 866.961   5
 -11  -1 -30 10371.9 1025.38   5
  -1  11 -30 11453.0 1870.02   2
  -1  11 -32 8905.25 775.139   5
 -11  -1 -32 6260.63 850.057   5
  -1  11 -32 8195.13 1803.23   2
 -11  -1 -34 522.595 450.236   5
  -1  11 -34 532.413 325.778   5
  -1  11 -34 1371.58 1029.14   2
 -11  -1 -36 5021.29 838.717   5
  -1  11 -36 6217.14 719.615   5
  -1  11 -36 5636.27 1603.52   2
 -11  -1 -38 463.215 461.174   5
  -1  11 -38 1197.20 466.199   5
 -11  -1  38-16.3901 900.849   1
  -1  11 -38 1903.48 1199.56   2
  11   1 -40-456.928 368.778   5
  -1  11 -40-877.812 502.114   5
 -11  -1  40-802.124 869.924   1
  11   1 -42 5924.04 722.040   5
  -1  11 -42 6713.21 846.066   5
  11   1 -44 1613.97 479.031   5
 -11  -1 -44 862.210 519.771   5
  -1  11 -44 1603.43 527.832   5
  -1  11 -46 12.6963 458.802   5
  11   1 -46 590.902 427.836   5
  -1  11 -48-238.180 477.553   5
  11   1 -48 0.40455 410.089   5
  -1  11 -50 391.894 502.491   5
  11   1 -50-827.841 424.318   5
  11   1 -52 1725.84 524.205   5
  -1  11 -52 3299.20 726.041   5
  11   1 -54-463.056 397.788   5
  -1  11 -54 685.943 530.054   5
  11   1 -56 2816.05 555.163   5
  -1  11 -56 2715.70 620.817   5
  -1  11  58 731.364 477.442   3
  -1  11 -58-141.739 379.947   5
 -11  -2   1 7328.83 985.043   1
 -11  -2  -1 7099.56 966.510   1
  -2  11   1 7401.37 930.339   2
  -2  11  -1 6402.82 936.823   2
 -11  -2   3 12551.2 1322.68   1
 -11  -2  -3 12689.0 1228.46   1
  -2  11  -3 12320.9 1271.11   2
  -2  11   3 12987.8 1197.29   2
  -2  11  -5 2393.47 722.087   2
  -2  11   5 2698.10 604.792   2
 -11  -2  -5 2538.06 615.000   1
  -2  11  -7 3808.97 844.739   2
 -11  -2  -7 3397.62 650.819   1
  -2  11   7 4355.30 626.611   2
  -2  11  -9 6197.71 1056.31   2
  -2  11   9 6188.90 679.304   2
 -11  -2  -9 5812.01 804.076   1
  -2  11 -11 246.032 426.206   2
  -2  11  11 227.524 186.046   2
  -2  11 -13 2332.36 690.902   2
  -2  11 -15 1627.22 648.982   2
  -2  11 -17 9109.53 1407.73   2
  -2  11 -19 14450.5 1816.50   2
  -2  11 -21 1503.54 820.747   2
  -2  11 -23 14535.8 1922.90   2
  -2  11 -25 1117.57 325.001   5
  -2  11 -25 1811.72 817.661   2
  -2  11 -27 2414.02 395.950   5
 -11  -2 -27 2116.20 505.547   5
  -2  11 -27 1932.09 957.886   2
  -2  11 -29 1614.29 413.086   5
 -11  -2 -29 1431.99 531.628   5
  -2  11 -29 2536.21 1066.44   2
 -11  -2 -31 675.424 417.132   5
  -2  11 -31 834.470 334.624   5
  -2  11 -31 690.828 791.207   2
  -2  11 -33 1120.23 372.961   5
 -11  -2 -33-45.7654 408.599   5
  -2  11 -33 917.809 791.619   2
  -2  11 -35 5664.62 717.943   5
  -2  11 -35 6378.78 1615.09   2
  -2  11 -37 1129.98 423.764   5
  -2  11 -37 2370.42 1270.78   2
  -2  11 -39 4234.97 702.060   5
  -2  11 -39 4637.42 1536.67   2
  -2  11 -41 1579.85 519.103   5
  11   2 -41 1664.05 459.160   5
 -11  -2 -41 1733.54 659.431   5
 -11  -2  41 2154.34 1104.62   1
  11   2 -43 1561.30 507.276   5
  -2  11 -43 1040.61 498.486   5
  -2  11 -45 4209.60 793.737   5
  11   2 -45 3704.60 642.069   5
  -2  11 -47 107.082 491.137   5
  11   2 -47-92.5041 418.008   5
  -2  11 -49 2019.09 586.372   5
  11   2 -49 2554.52 565.508   5
  11   2 -51-1104.14 503.365   5
  -2  11 -51-487.800 523.024   5
  -2  11 -53 678.609 474.912   5
  11   2 -53 847.963 428.043   5
  11   2 -55 288.693 396.259   5
  -2  11 -55-825.166 512.591   5
  -2  11  57-338.562 447.456   3
  -2  11 -57 482.485 463.310   5
  11   2 -57 196.181 417.522   5
  -2  11  59-475.523 387.656   3
  -2  11 -59 685.734 413.668   5
 -11  -3   0 137.665 315.183   1
  -3  11   0 533.734 448.136   2
  -3  11   2 5580.04 829.258   2
 -11  -3  -2 5784.52 871.375   1
  -3  11  -2 5866.43 941.382   2
  -3  11   4 958.990 402.113   2
  -3  11  -4 938.319 516.787   2
 -11  -3  -4 1154.89 435.991   1
 -11  -3  -6 4275.61 705.914   1
  -3  11  -6 4013.22 846.410   2
  -3  11   6 3797.06 671.253   2
  -3  11   8 7259.38 777.904   2
  -3  11  -8 6922.56 1112.25   2
 -11  -3  -8 6388.14 813.382   1
  -3  11  10 14253.3 967.422   2
 -11  -3 -10 14654.1 1128.92   1
  -3  11 -10 14673.5 1614.25   2
  -3  11 -12 7310.99 1172.65   2
  -3  11 -14 177.484 523.554   2
  -3  11 -16 5320.46 1083.32   2
  -3  11 -18 1179.11 630.507   2
  -3  11 -20 1093.04 672.400   2
  -3  11 -22 1294.47 641.961   2
  -3  11 -24 1559.49 326.647   5
 -11  -3 -24 1684.84 435.629   5
  -3  11 -24 726.862 592.791   2
  -3  11 -26 1178.76 330.419   5
  -3  11 -26 863.254 673.052   2
  -3  11 -28-191.437 277.579   5
  -3  11 -28 427.861 698.933   2
  -3  11 -30-339.020 312.816   5
  -3  11 -30 458.497 805.459   2
  -3  11 -32 784.053 354.960   5
  -3  11 -32 2418.79 1210.06   2
  -3  11 -34-34.4323 331.216   5
  -3  11 -34 1665.69 1170.44   2
  -3  11 -36-178.756 392.941   5
  -3  11 -36 1999.62 1115.66   2
 -11  -3 -38 10.2426 517.214   5
  -3  11 -38-442.674 478.638   5
  -3  11 -38-1534.74 1130.08   2
  -3  11 -40-424.861 456.786   5
  -3  11 -42-453.066 451.799   5
  11   3 -42 577.825 439.649   5
 -11  -3  42-100.503 1061.27   1
  -3  11 -44-1.41530 454.308   5
  11   3 -44 243.298 367.703   5
  -3  11 -46 5000.17 870.593   5
  11   3 -46 5128.74 694.959   5
  11   3 -48 78.4080 399.427   5
  -3  11 -48 433.674 531.280   5
  11   3 -50 286.774 408.903   5
  -3  11 -50 496.560 537.598   5
  11   3 -52 331.498 443.009   5
  -3  11 -52 72.8604 458.732   5
  -3  11 -54 226.136 506.732   5
  11   3 -54-365.221 428.623   5
  11   3 -56-405.496 412.155   5
  -3  11 -56-629.293 483.130   5
  -3  11  58 978.958 481.043   3
  -3  11 -58 1731.69 520.621   5
  11   3 -58 780.365 392.412   5
 -11  -4  -1 22902.6 1611.13   1
  -4  11  -1 21257.5 1704.75   2
  -4  11   1 22042.4 1671.54   2
  -4  11   3 3720.73 732.825   2
 -11  -4  -3 3861.79 747.399   1
  -4  11  -3 4061.25 848.481   2
  -4  11   5 26034.9 1650.61   2
  -4  11  -5 26544.8 2027.86   2
 -11  -4  -5 25707.0 1596.06   1
  -4  11   7 605.496 323.850   2
 -11  -4  -7 598.427 347.567   1
  -4  11  -7 179.668 409.710   2
  -4  11   9 32343.6 1594.63   2
  -4  11  -9 32181.4 2397.35   2
 -11  -4  -9 33048.8 1661.63   1
  -4  11 -11 21267.1 1992.73   2
  -4  11 -13 903.488 522.779   2
  -4  11 -15-439.573 478.168   2
  -4  11 -17 4094.09 1020.77   2
  -4  11 -19 1424.43 659.696   2
  -4  11 -21 1525.51 863.469   2
  -4  11 -23 1518.50 959.967   2
  -4  11 -25 83.0961 243.144   5
  -4  11 -25-36.6661 625.928   2
  -4  11 -27 645.495 336.524   5
  -4  11 -27-429.114 819.099   2
  -4  11 -29 2185.55 465.743   5
 -11  -4 -29 1743.38 539.777   5
  -4  11 -29 1687.03 932.089   2
  -4  11 -31 198.795 332.812   5
 -11  -4 -31-473.297 402.544   5
  -4  11 -31 567.480 796.508   2
  -4  11 -33 3528.70 569.562   5
 -11  -4 -33 3348.07 698.250   5
  -4  11 -33 2131.01 1062.68   2
  -4  11 -35 1984.37 557.729   5
  -4  11 -35 910.622 1051.53   2
  -4  11 -37 3562.26 644.471   5
  -4  11 -37 2459.91 949.372   2
  -4  11 -39 1736.68 1185.71   2
  -4  11 -39 2939.61 687.754   5
  -4  11 -41-126.427 477.969   5
  11   4 -41-435.203 388.901   5
  -4  11 -43 1605.55 607.560   5
  11   4 -43 1485.02 492.047   5
  11   4 -45 1120.87 464.309   5
  -4  11 -45 1541.66 648.483   5
  11   4 -47-140.745 458.204   5
  -4  11 -47-84.3107 497.401   5
  11   4 -49 79.1643 389.004   5
  -4  11 -49 924.689 498.644   5
  11   4 -51 769.318 483.296   5
  -4  11 -51 1121.93 534.146   5
  -4  11  53-774.470 542.003   3
  11   4 -53-134.617 428.701   5
  -4  11 -53 979.694 554.005   5
  11   4 -55-847.167 460.335   5
  -4  11 -55-583.765 521.525   5
  -4  11  57-211.455 387.100   3
  11   4 -57-495.590 451.099   5
  -4  11 -57-204.050 417.053   5
  -4  11 -59 115.908 390.393   5
  11   4 -59 620.491 391.506   5
  -5  11   0 18333.4 1596.66   2
  -5  11   2 4215.15 768.758   2
 -11  -5  -2 4302.49 751.380   1
  -5  11  -2 4283.21 847.461   2
  -5  11   4 16369.7 1386.96   2
 -11  -5  -4 16642.0 1311.66   1
  -5  11  -4 16180.9 1612.54   2
  -5  11   6 6805.42 903.118   2
 -11  -5  -6 7085.23 886.086   1
  -5  11  -6 6657.81 1123.58   2
  -5  11   8 15493.8 1210.32   2
 -11  -5  -8 14953.2 1163.81   1
  -5  11  -8 15315.4 1734.30   2
  -5  11 -10 3065.63 930.901   2
 -11  -5 -10 2845.73 536.106   1
  -5  11 -12 7690.62 1326.33   2
  -5  11 -14 3984.90 890.278   2
  -5  11 -16 4346.81 1053.14   2
  -5  11 -18 3574.13 1000.20   2
  -5  11 -20 8256.13 1499.05   2
  -5  11 -22 14268.2 2083.76   2
  -5  11 -24 17626.4 2313.35   2
  -5  11 -24 15941.1 937.323   5
  -5  11 -26 799.767 308.888   5
  -5  11 -26 7.42737 668.548   2
  -5  11 -28 6183.11 638.331   5
  -5  11 -28 7008.88 1650.80   2
  -5  11 -30-233.054 338.872   5
  -5  11 -30-1608.37 1190.48   2
  -5  11 -32 15809.0 2443.38   2
  -5  11 -32 16312.6 1149.36   5
  -5  11 -34 637.024 343.961   5
  -5  11 -34 622.131 832.403   2
  -5  11 -36 8588.38 1978.31   2
  -5  11 -36 9685.15 924.240   5
  -5  11 -38 123.000 897.368   2
  -5  11 -38 664.087 437.505   5
  -5  11 -40-516.200 843.552   2
  -5  11 -40-103.436 491.889   5
  -5  11 -42 73.2037 532.072   5
  11   5 -42 121.026 366.054   5
  11   5 -44 2372.20 549.401   5
  -5  11 -44 2340.19 683.336   5
  11   5 -46 2819.82 613.687   5
  -5  11 -46 755.486 612.274   5
  -5  11 -48-46.9744 509.517   5
  11   5 -48-264.532 440.191   5
  -5  11 -50 5252.74 900.497   5
  11   5 -50 4832.39 760.734   5
  -5  11  52-679.939 619.916   3
  11   5 -52-111.188 412.127   5
  -5  11 -52-1035.66 594.137   5
  -5  11  54 675.089 544.957   3
  11   5 -54 2465.72 606.264   5
  -5  11 -54 2010.58 604.204   5
  -5  11  56-307.436 432.634   3
  11   5 -56-126.189 398.008   5
  -5  11 -56 278.995 417.595   5
  -5  11 -58 2892.51 648.758   5
  11   5 -58 444.805 359.158   5
  -6  11   1 14480.9 1469.95   2
  -6  11  -1 13756.9 1444.77   2
  -6  11  -3 12349.7 1436.97   2
  -6  11   3 12449.9 1298.27   2
 -11  -6  -3 13132.1 1198.56   1
  -6  11   5 7490.20 945.527   2
 -11  -6  -5 8208.00 921.775   1
  -6  11  -5 7357.07 1188.16   2
  -6  11   7 5152.49 759.713   2
 -11  -6  -7 5298.21 729.228   1
  -6  11  -7 4160.45 949.341   2
  -6  11  -9 25825.5 2264.71   2
 -11  -6  -9 28431.5 1502.20   1
 -11  -6 -11 7894.15 726.157   1
  -6  11 -11 6743.93 1254.80   2
  -6  11 -13 11548.5 1709.55   2
  -6  11 -15 6160.20 1283.70   2
  -6  11 -17 16464.4 2090.36   2
  -6  11  17 17119.7 1592.79   1
  -6  11 -19 1127.76 650.125   2
  -6  11  19 739.917 383.283   1
  -6  11 -21 13680.8 2032.24   2
  -6  11  21 14201.2 1490.69   1
  -6  11 -23 9220.74 777.680   5
  -6  11  23 8977.15 1238.97   1
  -6  11 -23 9646.88 1822.99   2
  -6  11 -25 8816.71 724.197   5
  -6  11 -25 7556.18 1557.17   2
  -6  11 -27 26715.8 3081.12   2
  -6  11 -27 25944.1 1324.82   5
  -6  11 -29 5085.94 620.716   5
  -6  11 -29 3396.14 1141.33   2
  -6  11 -31 1358.28 463.731   5
  -6  11 -31 953.440 1009.38   2
  -6  11 -33 2210.89 561.208   5
  -6  11 -33 4042.93 1351.02   2
  -6  11 -35 978.175 1047.39   2
  -6  11 -35 1405.96 462.901   5
  -6  11 -37 3928.85 1415.30   2
  -6  11 -37 3251.64 671.446   5
  -6  11 -39 810.151 1074.41   2
  -6  11 -39 1189.04 584.362   5
  -6  11 -41-24.1971 479.415   5
  11   6 -43 398.646 390.209   5
  -6  11 -43-477.293 508.086   5
  11   6 -45 351.748 424.912   5
  -6  11 -45 1166.25 615.653   5
  11   6 -47-619.330 473.623   5
  -6  11 -47 609.472 579.294   5
  -6  11  49 1429.65 639.668   3
  -6  11 -49 2075.35 683.150   5
  11   6 -49 1446.63 524.769   5
  11   6 -51-580.896 493.293   5
  -6  11 -51-941.249 672.809   5
  -6  11  53 1357.95 631.818   3
  -6  11 -53 3147.17 754.353   5
  11   6 -53 3778.81 671.161   5
  -6  11  55 10.6212 422.098   3
  11   6 -55-477.569 464.439   5
  -6  11 -55-999.241 558.803   5
  11   6 -57 1004.71 413.270   5
  -6  11 -57 1047.28 506.548   5
  11   6 -59 362.733 348.282   5
  -7  11   0 34387.5 2365.69   2
  -7  11   2 1002.42 488.671   2
  -7  11  -2 261.309 443.125   2
  -7  11  -4 14101.8 1627.53   2
  -7  11   4 15253.4 1467.16   2
  -7  11   6 5966.83 921.829   2
 -11  -7  -6 5520.78 774.370   1
  -7  11  -6 6296.16 1120.59   2
 -11  -7  -8 4293.50 636.535   1
  -7  11  -8 3717.02 955.382   2
  -7  11 -10 562.450 504.762   2
 -11  -7 -10 1147.63 372.651   1
  -7  11 -12 3961.04 1057.93   2
  -7  11 -14 2374.61 1004.73   2
  -7  11  14 2343.56 718.671   1
  -7  11  16 2008.14 667.478   1
  -7  11 -16 2253.40 948.312   2
  -7  11 -18 22275.3 2502.71   2
  -7  11  18 22973.5 1945.53   1
  -7  11 -20 11953.0 1942.17   2
  -7  11  20 12478.7 1504.95   1
  -7  11 -22 37621.7 3425.84   2
  -7  11  22 40442.1 2602.37   1
  -7  11 -24 3645.67 534.450   5
  -7  11  24 5915.73 1056.63   1
  -7  11 -24 5995.61 1443.70   2
  -7  11 -26 37593.2 3620.71   2
  -7  11 -26 30023.1 1424.50   5
  -7  11 -28-52.4214 355.404   5
  -7  11 -28-149.545 951.935   2
  -7  11 -30 20690.4 2848.94   2
  -7  11 -30 21153.4 1303.30   5
  -7  11 -32 1981.53 902.927   2
  -7  11 -32 1637.02 488.656   5
  -7  11 -34 9048.97 2048.31   2
  -7  11 -34 12719.0 1047.41   5
  -7  11 -36 2594.73 1360.61   2
  -7  11 -36 2627.96 638.487   5
  -7  11 -38-466.778 1071.43   2
  -7  11 -38 402.740 483.448   5
  -7  11 -40 310.360 917.435   2
  -7  11 -40 172.156 481.486   5
  11   7 -42-104.675 385.860   5
  -7  11 -42-113.289 486.516   5
  -7  11 -44-362.423 478.804   5
  11   7 -44-328.145 416.032   5
  11   7 -46 10.1879 437.858   5
  -7  11 -46 235.093 527.018   5
  -7  11  48 3280.71 891.597   3
  -7  11 -48 4964.94 901.877   5
  11   7 -48 4155.28 639.207   5
  -7  11  50 1467.86 614.040   3
  -7  11 -50 203.130 505.887   5
  11   7 -50 593.509 468.900   5
  -7  11 -52 7460.68 1013.81   5
  11   7 -52 7757.23 857.229   5
  -7  11 -54-680.200 515.708   5
  11   7 -54-72.9988 450.148   5
  11   7 -56 3859.43 619.320   5
  -7  11 -56 3441.76 705.563   5
  -7  11 -58-652.650 426.601   5
  11   7 -58-419.243 380.810   5
  -8  11  -1 36672.2 2507.16   2
  -8  11   1 34143.5 2388.53   2
  -8  11   3 1596.48 656.659   2
  -8  11  -3 1496.02 745.317   2
  -8  11   5 16670.8 1504.76   2
  -8  11  -5 16310.6 1807.49   2
 -11  -8  -7 6164.14 763.048   1
  -8  11  -7 5531.90 1085.02   2
 -11  -8  -9 1795.30 410.862   1
  -8  11  -9 1556.06 792.374   2
  -8  11 -11 5145.36 1182.86   2
  -8  11 -13 27667.3 2656.81   2
  -8  11  13 30910.0 2309.74   1
  -8  11  15 4319.65 880.955   1
  -8  11 -15 4435.90 1201.14   2
  -8  11 -17 24933.2 2714.94   2
  -8  11  17 27916.9 2237.58   1
  -8  11 -19 21392.5 2451.56   2
  -8  11  19 22091.9 1992.22   1
  -8  11 -21 26756.6 2960.53   2
  -8  11  21 26689.5 2320.49   1
  -8  11 -23 1955.66 368.533   5
  -8  11  23-433.772 713.891   1
  -8  11 -23 477.243 715.254   2
  -8  11 -25 69727.0 4975.80   2
  -8  11 -25 70548.9 2100.99   5
  -8  11  25 66900.6 3678.75   1
  -8  11 -27 16822.6 2480.93   2
  -8  11 -27 21741.0 1253.85   5
  -8  11 -29 14098.5 2565.87   2
  -8  11 -29 12512.4 1045.09   5
  -8  11 -31 492.740 786.827   2
  -8  11 -31 1580.80 464.189   5
  -8  11 -33 433.919 811.676   2
  -8  11 -33 1321.44 515.051   5
  11   8 -33 169.409 618.253   2
  -8  11 -35 1532.61 1167.65   2
  -8  11 -35 1864.83 553.797   5
  -8  11 -37 13119.2 2511.40   2
  -8  11 -37 15920.3 1291.88   5
  -8  11 -39 2.83125 1047.07   2
  -8  11 -39-164.641 477.190   5
  -8  11 -41 2713.44 719.488   5
  -8  11  43 2019.32 734.769   3
  -8  11 -43 1759.26 698.058   5
  11   8 -43 2748.37 600.245   5
  -8  11  45 290.130 519.198   3
  11   8 -45 277.778 429.472   5
  -8  11 -45-90.5549 476.627   5
  -8  11  47 2587.24 807.214   3
  11   8 -47 4828.90 745.107   5
  -8  11 -47 4859.76 916.226   5
  -8  11  49 274.482 473.122   3
  -8  11 -49-591.446 535.666   5
  11   8 -49-323.949 494.017   5
  -8  11  51 4966.46 876.831   3
  11   8 -51 6920.07 858.899   5
  -8  11 -51 7491.37 1050.59   5
  11   8 -53-372.513 464.714   5
  -8  11 -53-405.566 543.021   5
  11   8 -55 3503.44 656.961   5
  11   8 -57 424.931 355.251   5
  -8  11 -57-456.026 453.514   5
  -9  11   0 1161.32 463.208   2
  -9  11   2 60888.6 3178.25   2
  -9  11  -2 61011.8 3423.32   2
  -9  11  -4 4451.58 1047.00   2
  -9  11  -6 1703.91 854.280   2
  -9  11  -8 16340.5 2009.29   2
 -11  -9  -8 17291.6 1189.61   1
  -9  11 -10 7958.02 1454.32   2
  -9  11  12 3695.90 870.626   1
  -9  11 -12 3392.01 973.317   2
  -9  11 -14 3054.54 1079.51   2
  -9  11  14 3949.35 982.399   1
  -9  11 -16 5954.39 1414.49   2
  -9  11  16 5326.01 1120.87   1
  -9  11  18 1021.71 446.976   3
  -9  11 -18 1797.75 936.102   2
  -9  11  18 1630.93 724.871   1
  -9  11  20 24640.0 1541.66   3
  -9  11 -20 26745.7 2986.25   2
  -9  11  20 26949.0 2362.60   1
  -9  11 -22 2124.53 421.389   5
  -9  11 -22 2321.08 901.339   2
  -9  11 -24 54615.5 4469.92   2
  -9  11 -24 47035.4 1782.76   5
  -9  11  24 54745.4 3447.29   1
  -9  11 -26 19058.6 2577.90   2
  -9  11  26 19993.2 2134.12   1
  -9  11 -28 67785.9 5131.63   2
  -9  11 -28 61665.1 2133.07   5
  -9  11 -30-458.485 800.620   2
  -9  11 -30-435.545 423.506   5
  -9  11 -32 5033.95 1620.97   2
  -9  11 -32 4571.81 765.200   5
  -9  11 -34 14488.4 2588.35   2
  -9  11 -34 15151.8 1254.25   5
  11   9 -34 13534.7 2094.31   2
  -9  11 -36 5900.84 1776.33   2
  -9  11 -36 6582.70 880.978   5
  -9  11  38 335.414 562.641   3
  -9  11 -38-546.907 1208.11   2
  -9  11 -38 205.908 441.084   5
  -9  11  40 843.545 642.728   3
  -9  11 -40 871.506 651.761   5
  -9  11 -42-514.012 536.401   5
  -9  11  44 2523.15 831.454   3
  -9  11 -44 3986.06 863.611   5
  11   9 -44 2843.03 659.413   5
  -9  11  46-253.055 481.435   3
  11   9 -46 657.595 461.277   5
  -9  11 -46 1419.68 609.628   5
  -9  11  48 257.584 461.401   3
  -9  11 -48 1764.43 635.031   5
  11   9 -48 1532.68 541.379   5
  11   9 -50 3295.56 633.440   5
  -9  11 -50 2998.12 821.882   5
  -9  11 -52 917.401 465.730   5
  11   9 -52 1361.54 563.159   5
  11   9 -54 4712.75 745.978   5
  11   9 -56 183.826 368.430   5
  11   9 -58 3202.65 535.278   5
 -10  11   1 8573.28 1348.66   2
 -10  11  -1 7625.38 1345.77   2
 -10  11  -3 39001.4 2876.96   2
 -10  11  -5 4062.90 1075.39   2
 -10  11  -7 36005.9 2954.46   2
 -11 -10  -7 34711.6 1756.84   1
 -10  11  -9 1584.41 802.774   2
 -10  11 -11 6758.31 1362.40   2
 -10  11  11 7045.17 1165.79   1
 -10  11 -13 11802.6 1914.92   2
 -10  11  13 12427.9 1635.69   1
 -10  11 -15 9104.69 1755.88   2
 -10  11  15 8225.42 1290.38   1
 -10  11 -17 1653.51 856.354   2
 -10  11  17 2030.67 492.165   3
 -10  11  17 2219.47 801.368   1
 -10  11  19 41369.2 1969.20   3
 -10  11 -19 38668.0 3565.60   2
 -10  11  19 39114.3 2929.68   1
 -10  11 -21-533.782 1161.36   2
 -10  11 -21 368.929 260.990   5
 -10  11  21-92.0998 763.611   1
 -10  11 -23 47745.0 4220.68   2
 -10  11  23 47883.3 2292.76   3
 -10  11 -23 50969.8 1837.60   5
 -10  11  23 45577.5 3247.88   1
 -10  11 -25 3935.71 1190.64   2
 -10  11  25 7325.73 896.124   3
 -10  11  25 5587.05 1220.86   1
 -10  11  27 37991.1 2131.05   3
 -10  11 -27 38212.4 4038.99   2
 -10  11  27 31740.8 2710.08   1
 -10  11  29 2267.71 597.192   3
 -10  11 -29 1781.63 1318.81   2
 -10  11 -31 4373.17 1704.34   2
 -10  11  31 3868.33 888.913   3
 -10  11 -31 3695.89 683.720   5
 -10  11  33 658.753 602.863   3
 -10  11 -33 1166.65 1008.75   2
 -10  11 -33 842.761 463.828   5
  11  10 -33 2107.90 857.942   2
 -10  11  35 2038.79 715.905   3
 -10  11 -35 1137.60 1191.25   2
 -10  11 -35 2813.65 642.792   5
 -10  11 -37 3108.86 712.887   5
 -10  11  39 7827.73 1169.53   3
 -10  11 -39 9757.10 1191.68   5
 -10  11  41 422.592 522.904   3
 -10  11 -41 675.537 542.763   5
 -10  11  43 1377.53 657.536   3
  11  10 -43 483.744 427.520   5
 -10  11 -43 2091.18 682.537   5
  11  10 -45 10654.0 973.829   5
 -10  11 -45 9049.12 1127.99   5
  11  10 -47 693.010 468.867   5
 -10  11 -47 968.044 571.719   5
 -10  11 -49 15096.5 1349.97   5
  11  10 -49 14981.0 1133.08   5
 -10  11  51-1034.88 532.638   3
 -10  11 -51 58.9488 471.767   5
  11  10 -51 279.078 449.023   5
  11  10 -53 2796.48 600.131   5
  11  10 -55 596.298 443.016   5
  11  10 -57 1112.62 393.048   5
 -11  11  -2 13784.2 1742.60   2
 -11  11  -4 48735.8 3406.31   2
 -11  11  -6 4777.99 1159.88   2
 -11  11  -8 365.555 729.445   2
 -11  11 -10 16192.3 2159.73   2
 -11  11  10 16867.4 1943.19   1
 -11  11 -12 9120.76 1691.58   2
 -11  11  12 10375.5 1514.33   1
 -11  11 -14 3216.43 1157.70   2
 -11  11  14 3340.05 567.133   3
 -11  11  14 3592.10 956.847   1
 -11  11 -16 1940.73 1149.20   2
 -11  11  16 2470.55 930.367   1
 -11  11 -18 8476.37 1746.06   2
 -11  11  18 8388.55 950.173   3
 -11  11  18 8424.65 1493.58   1
 -11  11 -20-649.074 696.387   2
 -11  11  20 162.479 325.269   3
 -11  11 -20 260.935 281.725   5
 -11  11  20-1025.96 812.443   1
 -11  11 -22 37781.1 3808.83   2
 -11  11  22 35395.1 1977.35   3
 -11  11 -22 33095.0 1489.59   5
 -11  11  22 36718.8 2990.36   1
 -11  11 -24 4880.54 1450.62   2
 -11  11  24 3334.86 714.910   3
 -11  11 -24 2311.56 445.077   5
 -11  11  24 3894.76 1090.87   1
 -11  11 -26 67363.2 5189.29   2
 -11  11  26 63536.8 2644.22   3
 -11  11 -26 63298.6 2223.25   5
 -11  11  26 62420.9 4016.74   1
 -11  11 -28 2455.73 1278.30   2
 -11  11  28 2648.06 704.611   3
 -11  11 -28 3002.68 546.512   5
 -11  11 -30 14232.3 2494.43   2
 -11  11  30 15545.5 1507.49   3
 -11  11 -30 18257.6 1319.28   5
 -11  11  32 261.345 416.934   3
 -11  11 -32 1128.60 1121.83   2
 -11  11 -32 55.7527 402.244   5
  11  11 -32-529.319 676.057   2
 -11  11  34 1805.88 671.840   3
 -11  11 -34 2012.61 551.248   5
  11  11 -34 2067.84 1086.37   2
 -11  11  36 4802.23 1014.45   3
 -11  11 -36 6848.04 917.717   5
 -11  11  38 2301.27 751.725   3
 -11  11 -38 3739.72 781.706   5
 -11  11  40-764.531 606.283   3
 -11  11 -40-582.672 576.122   5
 -11  11  42 1194.55 669.416   3
 -11  11 -42 1720.41 648.670   5
  11  11 -44 21.5547 398.286   5
 -11  11 -44 958.600 679.553   5
 -11  11  46 3024.60 728.755   3
  11  11 -46 1907.68 545.302   5
 -11  11 -46 777.525 563.153   5
 -11  11  48 20.0798 500.290   3
 -11  11 -48 1997.48 783.944   5
  11  11 -48 1115.17 518.250   5
 -11  11  50 1369.26 566.963   3
  11  11 -50 768.258 454.545   5
  11  11 -52 3761.17 675.797   5
  11  11 -54 129.593 405.591   5
  11  11 -56 3617.42 562.395   5
 -12  11  -5 41272.6 3213.22   2
 -12  11  -7 3446.12 928.912   2
 -12  11   9 9347.46 1487.33   1
 -12  11  -9 9239.57 1697.14   2
 -12  11  11 14361.6 1810.34   1
 -12  11 -11 14476.7 2138.58   2
 -12  11  13 3988.98 1078.35   1
 -12  11 -13 3532.67 1235.09   2
 -12  11  15 13516.9 1813.83   1
 -12  11 -15 13765.4 2143.97   2
 -12  11 -15 11661.5 997.062   3
 -12  11  17-135.183 565.296   1
 -12  11 -17 259.343 675.244   2
 -12  11  17-27.3168 316.982   3
 -12  11  17 448.396 251.780   4
 -12  11  19 3812.53 706.454   3
 -12  11 -19 6232.40 1722.70   2
 -12  11  19 5943.48 1342.98   1
 -12  11 -19 2917.62 502.749   5
 -12  11  19 3911.95 524.712   4
 -12  11 -21 5791.03 1576.38   2
 -12  11 -21 9237.75 805.986   5
 -12  11  21 10590.5 820.294   4
 -12  11  21 6400.14 1363.61   1
 -12  11 -23 318.006 886.851   2
 -12  11 -23 2379.17 463.165   5
 -12  11  23 832.721 753.965   1
 -12  11  25 15696.2 1483.82   3
 -12  11 -25 16863.6 2800.69   2
 -12  11 -25 18748.9 1241.25   5
 -12  11  25 12577.5 1915.95   1
 -12  11 -27 626.368 890.039   2
 -12  11  27-166.320 412.274   3
 -12  11 -27 242.956 365.038   5
 -12  11  27 942.624 892.549   1
 -12  11 -29 1428.77 1013.96   2
 -12  11  29 95.2831 397.668   3
 -12  11 -29 710.416 445.136   5
 -12  11  31 652.023 510.132   3
 -12  11 -31 556.375 440.153   5
 -12  11  33 524.910 505.111   3
 -12  11 -33 864.488 502.575   5
  11  12 -33 453.808 930.169   2
 -12  11  35 1027.20 491.731   3
 -12  11 -35 243.044 417.810   5
  11  12 -35-189.306 764.495   2
 -12  11  37 1492.40 644.358   3
 -12  11 -37 2168.17 617.403   5
 -12  11 -39 2644.06 752.468   5
 -12  11 -41 2773.56 735.536   5
 -12  11  43 1828.35 671.104   3
 -12  11 -43 2698.90 723.782   5
  11  12 -43 1970.36 566.292   5
 -12  11  45-236.910 483.612   3
  11  12 -45 491.517 462.280   5
 -12  11 -45 797.087 575.993   5
 -12  11  47 2615.76 664.830   3
  11  12 -47 5316.64 730.182   5
 -12  11 -49 1.68518 513.269   5
  11  12 -49 39.8666 418.930   5
  11  12 -51 578.603 424.308   5
  11  12 -53 1335.00 511.988   5
  11  12 -55 336.262 370.935   5
 -12  10  -6 91319.5 4743.43   2
 -12  10   6 101747. 4533.52   1
 -12  10  -8 41212.0 3351.44   2
 -12  10   8 42297.8 3009.61   1
 -12  10 -10 13783.3 2055.57   2
 -12  10  10 14021.2 1783.88   1
 -12  10 -12 4514.96 1316.53   2
 -12  10  12 6918.04 1288.02   1
 -12  10 -14-748.902 915.286   2
 -12  10  14 497.194 559.213   1
 -12  10 -16 1029.22 941.735   2
 -12  10  16 296.881 287.670   3
 -12  10  16 976.116 735.184   1
 -12  10 -18 658.635 802.126   2
 -12  10  18 878.580 370.297   3
 -12  10  18 1119.18 677.595   1
 -12  10 -20 25968.4 3116.99   2
 -12  10 -20 23526.3 1292.87   5
 -12  10  20 23022.6 2422.24   1
 -12  10 -22 10205.3 2021.21   2
 -12  10 -22 6871.97 764.127   5
 -12  10  22 8412.23 1588.97   1
 -12  10 -24 34192.9 3625.00   2
 -12  10  24 37158.8 1965.25   3
 -12  10 -24 34792.4 1611.41   5
 -12  10  24 31235.1 2933.56   1
 -12  10 -26 1763.47 1040.49   2
 -12  10  26 1759.91 612.730   3
 -12  10 -26 1114.98 444.592   5
 -12  10  26 1044.59 763.747   1
 -12  10 -28 16418.1 2623.70   2
 -12  10  28 15337.7 1419.02   3
 -12  10 -28 17750.6 1290.06   5
 -12  10  28 12721.2 2015.95   1
 -12  10  30 469.443 445.695   3
 -12  10 -30 488.808 370.756   5
 -12  10  32 9223.95 1189.71   3
 -12  10 -32 10143.2 1079.78   5
  10  12 -32 10351.5 1844.69   2
 -12  10  34 1831.13 663.390   3
 -12  10 -34 1890.92 605.612   5
  10  12 -34 2560.39 1074.52   2
 -12  10  36 8897.09 1150.22   3
 -12  10 -36 9867.50 1144.72   5
  10  12 -36 8507.35 1808.93   2
 -12  10  38 525.246 511.360   3
 -12  10 -38-263.771 504.197   5
 -12  10 -40 1939.91 662.166   5
 -12  10  42 674.405 539.066   3
  10  12 -42 883.567 421.007   5
 -12  10  44 3334.33 801.532   3
  10  12 -44 4107.88 735.983   5
 -12  10 -44 2788.13 779.833   5
  10  12 -46 3307.73 692.127   5
 -12  10 -46 3061.82 749.293   5
  10  12 -48 5077.78 795.464   5
  10  12 -50 4406.67 679.195   5
  10  12 -52 46.2622 391.427   5
  10  12 -54 2557.00 554.159   5
  10  12 -56-327.261 381.802   5
 -12   9   3 4683.70 1072.20   1
 -12   9   5 720.164 599.189   1
 -12   9   7 29342.3 2370.49   1
 -12   9  -9 22629.5 2416.52   2
 -12   9   9 24894.8 2230.90   1
 -12   9 -11-642.693 773.335   2
 -12   9  11 197.717 442.851   1
 -12   9 -13 20600.2 2452.84   2
 -12   9  13 18940.2 2039.17   1
 -12   9 -15 271.493 598.873   2
 -12   9  15 379.912 472.576   1
 -12   9  17 11234.4 984.183   3
 -12   9 -17 11043.5 2005.87   2
 -12   9  17 11753.7 1673.52   1
 -12   9 -19 74.0698 687.573   2
 -12   9  19-269.935 628.594   1
 -12   9 -21 1954.47 1063.63   2
 -12   9 -21 1582.36 401.538   5
 -12   9  21 3286.46 1056.39   1
 -12   9 -23-75.8684 1078.33   2
 -12   9  23 604.244 375.121   3
 -12   9 -23 208.055 309.856   5
 -12   9  23 167.418 582.006   1
 -12   9  25 3126.48 672.722   3
 -12   9 -25 3802.33 1385.38   2
 -12   9 -25 4947.80 682.424   5
 -12   9  25 3390.84 1157.48   1
 -12   9  27 1941.69 616.042   3
 -12   9 -27 3436.41 614.846   5
 -12   9  27 3052.93 1033.12   1
 -12   9  29 548.219 460.640   3
 -12   9 -29 1635.81 540.694   5
 -12   9  29-98.9771 659.230   1
 -12   9  31 14.2917 377.748   3
 -12   9 -31-33.6257 346.516   5
   9  12 -31-23.4524 825.329   2
 -12   9  33 3417.05 773.839   3
 -12   9 -33 4149.43 775.762   5
   9  12 -33 5628.64 1417.60   2
 -12   9  35-11.3277 456.891   3
 -12   9 -35 836.909 492.076   5
   9  12 -35 488.928 866.443   2
 -12   9  37 5152.53 944.112   3
 -12   9 -37 6119.90 994.963   5
 -12   9 -39 438.563 522.265   5
 -12   9 -41 15.2611 528.907   5
   9  12 -41-679.312 438.011   5
 -12   9  43 1458.13 602.785   3
   9  12 -43-55.0410 432.212   5
 -12   9 -43 1193.08 620.104   5
 -12   9  45 530.184 525.667   3
   9  12 -45 236.049 459.617   5
 -12   9 -45 137.595 528.170   5
   9  12 -47 658.085 464.989   5
 -12   9 -49 307.684 562.197   5
   9  12 -49 1581.51 546.555   5
   9  12 -51 770.536 472.574   5
   9  12 -53 4.20390 437.729   5
   9  12 -55 735.983 417.836   5
   9  12 -57 271.507 373.021   5
 -12   8   2 12906.2 1557.82   1
 -12   8   4 13652.2 1615.19   1
 -12   8   6 26151.7 2229.72   1
 -12   8   8 2121.98 726.312   1
 -12   8  10 3765.26 1065.17   1
 -12   8 -12 20842.6 2387.74   2
 -12   8  12 20325.5 2063.35   1
 -12   8 -14 12075.1 1943.06   2
 -12   8  14 12381.6 1717.77   1
 -12   8 -16 4380.68 1200.71   2
 -12   8  16 4122.66 1082.50   1
 -12   8 -18 927.655 731.695   2
 -12   8  18-343.824 639.763   1
 -12   8 -20 1922.90 952.715   2
 -12   8 -20 1075.95 341.867   5
 -12   8  20 1991.40 836.023   1
 -12   8  22 7325.44 908.236   3
 -12   8 -22 9044.94 1801.40   2
 -12   8 -22 5766.52 688.341   5
 -12   8  22 7692.56 1485.14   1
 -12   8  24 9961.18 1076.03   3
 -12   8 -24 9154.76 884.319   5
 -12   8  24 11543.8 1848.31   1
 -12   8  26 8553.20 1035.99   3
 -12   8 -26 8869.67 886.873   5
 -12   8  26 10439.7 1777.28   1
 -12   8  28 372.269 427.565   3
 -12   8 -28-83.3266 353.922   5
 -12   8  28 68.4386 720.507   1
 -12   8  30 4132.12 857.121   3
 -12   8 -30 5037.95 800.842   5
   8  12 -30 6845.98 1540.47   2
 -12   8  30 4566.70 1342.16   1
 -12   8  32 1556.92 613.616   3
 -12   8 -32 2443.37 599.498   5
   8  12 -32 1717.35 987.837   2
 -12   8  32 586.055 800.298   1
 -12   8  34 2825.58 680.030   3
 -12   8 -34 2406.89 676.982   5
   8  12 -34 2503.30 1029.58   2
 -12   8  36 4911.76 920.712   3
 -12   8 -36 8058.03 1057.36   5
   8  12 -36 5610.13 1487.46   2
 -12   8  38 1088.44 586.186   3
 -12   8 -38 1850.48 768.957   5
   8  12 -40 2913.14 572.525   5
 -12   8 -40 2817.66 774.133   5
   8  12 -42 611.107 406.656   5
 -12   8 -42 1035.05 569.399   5
 -12   8  44 3451.36 770.475   3
   8  12 -44 6567.84 843.203   5
 -12   8 -44 4966.61 930.348   5
   8  12 -46 232.302 423.138   5
   8  12 -48 5668.79 847.541   5
   8  12 -50 68.9660 399.488   5
   8  12 -52 1645.07 546.403   5
   8  12 -54 134.572 424.746   5
   8  12 -56-621.347 437.334   5
   8  12 -58 879.145 476.093   5
 -12   7  -1 11429.3 1365.74   1
 -12   7   1 10945.6 1338.93   1
 -12   7   3 21875.7 1981.55   1
 -12   7   5 37707.3 2598.28   1
 -12   7   7 1915.15 720.726   1
 -12   7   9 3695.54 911.272   1
 -12   7  11 25321.8 2306.80   1
 -12   7  13 2221.95 862.694   1
 -12   7  15 8765.62 1380.36   1
 -12   7  17 607.576 550.608   1
 -12   7  19 1691.85 908.022   1
 -12   7  21-6.64399 293.025   3
 -12   7 -21 92.4152 278.894   5
 -12   7  21 297.226 552.083   1
 -12   7  23 17639.1 1267.39   3
 -12   7 -23 19445.1 1202.52   5
 -12   7  25-221.019 315.427   3
 -12   7 -25 56.0445 357.918   5
 -12   7  25 332.117 584.291   1
 -12   7  27 2419.09 585.811   3
 -12   7 -27 1975.96 526.019   5
   7  12 -27 2237.26 985.066   2
 -12   7  27 2719.76 1075.78   1
 -12   7  29 1184.01 534.321   3
 -12   7 -29 804.654 409.311   5
   7  12 -29 695.378 781.052   2
 -12   7  29 1241.27 855.136   1
 -12   7  31 1217.72 520.731   3
 -12   7 -31 1052.25 476.637   5
   7  12 -31 626.282 761.127   2
 -12   7  31 71.4978 693.434   1
 -12   7  33 2378.05 715.395   3
 -12   7 -33 2759.69 658.558   5
 -12   7  33 2117.78 884.008   1
   7  12 -33 2614.39 1096.83   2
 -12   7  35 231.489 451.904   3
 -12   7 -35-184.740 512.571   5
   7  12 -35 249.151 740.027   2
 -12   7  37 1794.71 653.748   3
 -12   7 -37 4087.64 874.280   5
   7  12 -37 2851.11 1264.26   2
 -12   7 -39 6853.14 966.157   5
   7  12 -39 7754.70 863.172   5
   7  12 -41 5270.08 718.639   5
 -12   7 -41 2555.04 689.493   5
   7  12 -43 540.743 436.312   5
 -12   7 -43 746.751 582.750   5
 -12   7 -45 2072.57 763.019   5
   7  12 -45 1220.95 503.184   5
   7  12 -47-524.543 504.015   5
 -12   7 -49 155.607 532.728   5
   7  12 -49 1471.90 500.710   5
   7  12 -51 1655.36 552.464   5
   7  12 -53-524.807 453.304   5
   7  12 -55 387.006 446.809   5
   7  12 -57-112.548 364.777   5
 -12   6   0 13275.0 1488.90   1
 -12   6  -2 4006.68 909.070   1
 -12   6   2 4332.35 959.381   1
 -12   6   4 8028.94 1183.71   1
 -12   6   6 25166.4 2103.84   1
 -12   6   8 2621.43 797.720   1
 -12   6  10 43437.1 2917.03   1
 -12   6  12 10244.0 1548.50   1
 -12   6  14 51766.3 3348.05   1
 -12   6  16 1032.29 512.387   1
 -12   6  18-52.1631 613.281   1
 -12   6  20 1234.84 765.546   1
 -12   6 -22 24547.6 1353.34   5
 -12   6  22 27245.2 2684.37   1
 -12   6  24 1111.52 494.741   3
 -12   6 -24 1131.17 416.021   5
 -12   6  26 9737.51 974.842   3
 -12   6 -26 9562.59 938.780   5
   6  12 -26 10985.6 1776.10   2
 -12   6  26 10808.4 1839.94   1
 -12   6  28 526.230 343.917   3
 -12   6 -28-363.129 339.936   5
   6  12 -28 423.202 629.348   2
 -12   6  28-486.254 740.698   1
 -12   6  30 307.399 375.306   3
 -12   6 -30 108.241 390.737   5
 -12   6  30-81.7247 629.476   1
   6  12 -30 269.203 655.272   2
 -12   6  32-144.454 445.120   3
 -12   6 -32 485.631 423.005   5
 -12   6  32 170.372 871.456   1
   6  12 -32 1525.57 1022.15   2
 -12   6  34 6154.95 872.786   3
 -12   6 -34 6920.65 955.060   5
 -12   6  34 3642.31 1295.89   1
   6  12 -34 5210.88 1379.51   2
 -12   6  36 2064.55 635.309   3
 -12   6 -36 1342.99 526.016   5
   6  12 -36 1435.13 1046.24   2
 -12   6  38 7446.50 1059.09   3
 -12   6 -38 8846.57 1098.01   5
   6  12 -38 10347.2 912.001   5
 -12   6 -40 7119.40 1101.76   5
   6  12 -40 9918.26 932.804   5
   6  12 -42 1986.87 530.518   5
 -12   6 -42 2056.50 717.448   5
 -12   6 -44 2055.13 827.972   5
   6  12 -44 1305.09 508.698   5
   6  12 -46 3063.09 648.114   5
   6  12 -48 638.832 482.900   5
 -12   6 -48 313.872 592.321   5
   6  12 -50 2155.68 582.341   5
   6  12 -52 474.237 469.648   5
   6  12 -54 364.883 442.010   5
   6  12 -56 832.268 436.061   5
   6  12 -58-50.3214 418.312   5
 -12   5  -1 924.720 467.421   1
 -12   5   1 355.443 327.765   1
 -12   5  -3 7066.37 1090.41   1
 -12   5   3 7600.97 1195.41   1
 -12   5   5 36610.2 2502.83   1
 -12   5   7 9125.83 1297.94   1
 -12   5   9 19523.5 1919.20   1
 -12   5  11 24927.4 2211.62   1
 -12   5  13 13859.2 1726.07   1
 -12   5  15 24531.5 2275.87   1
 -12   5  17 5094.76 1066.83   1
 -12   5  19 13328.8 1835.04   1
 -12   5 -21 9455.63 817.045   5
 -12   5  21 7921.45 1504.67   1
 -12   5 -23 1902.17 503.117   5
 -12   5  23 3889.45 1094.60   1
 -12   5  25 3882.04 720.110   3
 -12   5 -25 3880.84 625.101   5
 -12   5  25 4317.06 1191.75   1
   5  12 -25 4528.96 1123.66   2
 -12   5  27 249.815 333.179   3
 -12   5 -27 375.200 392.702   5
   5  12 -27-16.9256 621.899   2
 -12   5  27 277.730 647.604   1
 -12   5  29 739.654 487.110   3
 -12   5 -29 890.464 445.920   5
   5  12 -29 1526.26 954.353   2
 -12   5  29-70.2367 662.312   1
 -12   5  31 324.437 380.707   3
 -12   5 -31 1525.77 546.821   5
 -12   5  31 544.403 616.923   1
   5  12 -31 621.667 713.656   2
 -12   5  33 1506.13 461.760   3
 -12   5 -33 1319.12 496.484   5
   5  12 -33 1231.20 1013.08   2
 -12   5  33 979.175 757.842   1
 -12   5 -35 2386.38 666.274   5
 -12   5  35 1521.21 773.041   1
   5  12 -35 2934.48 1065.64   2
 -12   5 -37 140.121 522.444   5
   5  12 -37 542.154 375.833   5
   5  12 -37 274.306 790.693   2
 -12   5 -39 82.0441 449.225   5
   5  12 -39 742.166 435.869   5
   5  12 -41 6951.31 796.629   5
 -12   5 -41 5023.63 933.157   5
 -12   5 -43 1154.85 627.568   5
   5  12 -43 914.084 488.664   5
   5  12 -45 2232.86 570.727   5
   5  12 -47 267.655 436.942   5
   5  12 -49 328.692 478.770   5
   5  12 -51 1994.72 621.959   5
   5  12 -53 703.686 479.389   5
   5  12 -55-539.832 465.413   5
   5  12 -57 681.368 421.792   5
 -12   4   0 830.630 506.132   1
 -12   4  -2 1534.14 552.639   1
 -12   4   2 1303.17 469.354   1
 -12   4  -4 1506.08 428.837   1
 -12   4   4 1385.90 622.781   1
 -12   4   6 2244.04 769.065   1
 -12   4   8 44540.5 2819.86   1
 -12   4  10 36866.8 2609.95   1
 -12   4  12 96210.7 4337.85   1
 -12   4  14 21264.9 2078.44   1
 -12   4  16 43057.2 3027.94   1
 -12   4  18 2433.62 816.591   1
 -12   4  20 26817.1 2535.76   1
 -12   4 -22 1021.87 348.132   5
   4  12 -22 1545.48 711.586   2
 -12   4  22 1603.84 842.998   1
 -12   4 -24 10735.9 949.565   5
   4  12 -24 11695.7 1703.27   2
 -12   4  24 10747.1 1775.83   1
 -12   4 -26 10491.8 990.218   5
   4  12 -26 9979.19 1682.52   2
 -12   4  26 9765.68 1725.28   1
 -12   4  28 1634.22 501.529   3
 -12   4 -28 2499.33 561.124   5
 -12   4  28 1349.06 819.384   1
   4  12 -28 1901.26 911.527   2
 -12   4 -30 22013.0 1487.15   5
 -12   4  30 18383.0 2432.15   1
   4  12 -30 21993.5 2541.41   2
 -12   4 -32 345.855 394.500   5
 -12   4  32 467.435 635.501   1
   4  12 -32 382.722 713.718   2
 -12   4 -34 6730.50 943.129   5
   4  12 -34 7173.43 1770.60   2
 -12   4  34 5868.46 1460.89   1
   4  12 -36-568.519 461.036   5
 -12   4 -36-375.729 547.690   5
 -12   4  36-320.937 935.133   1
   4  12 -36 677.089 772.453   2
   4  12 -38 23099.9 1330.64   5
 -12   4 -38 21223.2 1647.23   5
   4  12 -38 20919.9 2841.94   2
 -12   4 -40 4220.36 847.764   5
   4  12 -40 3502.20 613.716   5
 -12   4 -42 11016.3 1265.10   5
   4  12 -42 10838.7 1011.65   5
   4  12 -44 3283.09 636.466   5
   4  12 -46 465.718 438.246   5
   4  12 -48 1186.36 536.780   5
   4  12 -50 651.461 527.805   5
   4  12 -52 1198.80 517.998   5
   4  12 -54 1461.81 535.281   5
   4  12 -56 893.028 471.290   5
   4  12 -58 208.092 372.410   5
 -12   3  -1 629.032 377.988   1
 -12   3   1 689.117 361.384   1
 -12   3   3 764.499 469.038   1
 -12   3  -3 1148.47 440.055   1
 -12   3  -5 1092.29 434.687   1
 -12   3   5 1672.10 647.685   1
 -12   3   7 18773.2 1803.07   1
 -12   3   9 20257.5 1876.46   1
 -12   3  11 45630.2 2910.10   1
 -12   3  13 37012.6 2677.26   1
 -12   3  15 13569.7 1652.23   1
 -12   3  17 61083.6 3618.79   1
 -12   3  19 6286.67 1308.11   1
 -12   3 -21 3060.73 540.619   5
 -12   3  21 5609.85 1229.35   1
   3  12 -21 6363.01 1302.74   2
 -12   3 -23 10967.0 916.735   5
 -12   3  23 9865.57 1673.80   1
   3  12 -23 13516.5 1835.98   2
 -12   3 -25 1292.21 465.441   5
   3  12 -25 1635.12 842.174   2
 -12   3  25 806.245 712.172   1
 -12   3 -27 2663.49 569.666   5
   3  12 -27 5276.08 1378.07   2
 -12   3  27 3021.21 1172.43   1
 -12   3 -29 1763.48 478.365   5
   3  12 -29 1480.88 879.090   2
 -12   3  29 933.923 664.494   1
 -12   3 -31 1488.00 546.378   5
 -12   3  31 1077.85 716.306   1
   3  12 -31 2764.56 1337.83   2
 -12   3 -33-31.8929 429.289   5
 -12   3  33-683.564 819.132   1
   3  12 -33 783.206 808.531   2
   3  12 -35-683.600 415.421   5
 -12   3 -35-220.270 415.505   5
   3  12 -35 491.614 733.202   2
 -12   3  35-177.490 787.497   1
  12  -3 -37-398.331 318.227   5
   3  12 -37-112.878 407.436   5
 -12   3 -37-15.7936 512.111   5
   3  12 -37 348.091 1015.58   2
 -12   3  37-114.168 1029.00   1
   3  12 -39-526.077 417.921   5
 -12   3 -39 1315.16 688.994   5
 -12   3 -41 492.772 527.673   5
   3  12 -41 1147.50 478.990   5
   3  12 -43 3001.23 634.058   5
   3  12 -45 1269.58 592.602   5
   3  12 -47 1093.96 516.882   5
 -12   3 -47 2323.61 715.388   5
   3  12 -49 1893.42 600.372   5
   3  12 -51 1629.52 581.974   5
   3  12 -53 4313.38 758.118   5
   3  12 -55 1967.43 584.120   5
   3  12 -57 415.917 406.863   5
   3  12 -59-85.6271 347.489   5
 -12   2   0 1494.00 508.863   1
 -12   2  -2 439.751 430.105   1
 -12   2   2 747.850 432.457   1
 -12   2   4 849.264 497.698   1
 -12   2  -4 967.100 495.444   1
 -12   2  -6 16438.9 1493.76   1
 -12   2   6 16731.1 1738.30   1
 -12   2   8 4872.84 1003.65   1
 -12   2  10 26634.7 2167.82   1
 -12   2  12 36206.1 2629.11   1
 -12   2  14 107677. 4562.86   1
 -12   2  16 13491.6 1921.00   1
 -12   2  18 6011.78 1139.85   1
   2  12 -18 7694.58 1272.82   2
 -12   2  20 8591.20 1465.85   1
   2  12 -20 10373.0 1526.20   2
 -12   2 -22 11432.9 971.640   5
   2  12 -22 13843.4 1879.14   2
 -12   2  22 12059.3 1775.82   1
 -12   2 -24 9917.57 935.402   5
   2  12 -24 9995.24 1646.11   2
 -12   2  24 9569.49 1633.81   1
 -12   2 -26 6177.51 754.940   5
 -12   2  26 5289.71 1376.01   1
   2  12 -26 6459.89 1399.90   2
 -12   2 -28 41073.7 1892.56   5
 -12   2  28 42746.8 3605.13   1
   2  12 -28 45442.6 3600.96   2
 -12   2 -30 5485.11 768.856   5
 -12   2  30 4073.13 1206.32   1
   2  12 -30 3700.30 1064.67   2
 -12   2 -32 33041.7 1861.13   5
   2  12 -32 35702.5 1512.78   5
   2  12 -32 34417.9 3341.76   2
 -12   2  32 32483.5 3357.94   1
   2  12 -34 10814.2 863.170   5
 -12   2 -34 11024.2 1160.12   5
   2  12 -34 8890.13 1782.82   2
 -12   2  34 9369.53 1885.03   1
   2  12 -36 9946.04 911.020   5
 -12   2 -36 9236.90 1079.34   5
   2  12 -36 9188.73 1918.56   2
 -12   2  36 10000.1 2042.79   1
   2  12 -38 2839.40 505.842   5
 -12   2 -38 3425.08 765.325   5
  12  -2 -38 3321.27 517.047   5
 -12   2  38 1501.18 743.750   1
   2  12 -38 2374.08 1042.75   2
  12  -2 -40 24871.9 1309.90   5
 -12   2 -40 22983.0 1822.46   5
   2  12 -40 26412.9 1437.33   5
  12  -2 -42 9700.66 839.077   5
   2  12 -42 8514.25 945.632   5
   2  12 -44 2256.26 575.254   5
  12  -2 -44 3291.07 568.040   5
   2  12 -46 4700.84 756.940   5
   2  12 -48 6697.76 862.012   5
   2  12 -50 3896.51 702.711   5
   2  12 -52 2692.27 642.116   5
   2  12 -54 2361.07 643.995   5
   2  12 -56 1031.83 479.128   5
   2  12 -58 198.332 395.850   5
 -12   1   1 2058.57 655.445   1
 -12   1  -1 2133.12 647.055   1
 -12   1   3 5630.73 944.419   1
 -12   1  -3 4924.28 869.625   1
 -12   1  -5 579.304 385.279   1
 -12   1   5 778.215 465.662   1
 -12   1   7 10257.6 1326.88   1
 -12   1  -7 9619.94 1087.90   1
 -12   1   9 49850.5 2899.74   1
 -12   1  11 47278.1 2885.41   1
 -12   1  13 30982.9 2372.98   1
[truncated: 1,907,775 more chars]
