# Supplementary material for: Bridging the Gap between Charge Storage Site and Transportation Pathway in Molecular-Cage-Based Flexible Electrodes
Source: ACS Cent Sci. 2023 Apr 5;9(4):805–15. doi: 10.1021/acscentsci.3c00027 (PMC10141610; doi:10.1021/acscentsci.3c00027)
Supplement: Supplementary file 10 — oc3c00027_si_010.cif [file oc3c00027_si_010.cif]

data_co-5-20211210
_audit_creation_date               2021-12-10
_audit_creation_method
;
Olex2 1.3
(compiled 2020.11.12 svn.r5f609507 for OlexSys, GUI svn.r6408)
;
_shelx_SHELXL_version_number       '2014/7'
_audit_contact_author_address      ?
_audit_contact_author_email        ?
_audit_contact_author_name         ''
_audit_contact_author_phone        ?
_publ_contact_author_id_orcid      ?
_publ_section_references
;
Dolomanov, O.V., Bourhis, L.J., Gildea, R.J, Howard, J.A.K. & Puschmann, H.
 (2009), J. Appl. Cryst. 42, 339-341.

Sheldrick, G.M. (2008). Acta Cryst. A64, 112-122.

Sheldrick, G.M. (2015). Acta Cryst. C71, 3-8.
;
_chemical_name_common              ?
_chemical_name_systematic          ?
_chemical_formula_moiety           'C456 H408 Co24 N24 O126 S24'
_chemical_formula_sum              'C456 H408 Co24 N24 O126 S24'
_chemical_formula_weight           10423.80
_chemical_melting_point            ?
loop_
  _atom_type_symbol
  _atom_type_description
  _atom_type_scat_dispersion_real
  _atom_type_scat_dispersion_imag
  _atom_type_scat_source
 'C' 'C' 0.0033 0.0016 'International Tables Vol C Tables 4.2.6.8 and 6.1.1.4'
 'H' 'H' 0.0000 0.0000 'International Tables Vol C Tables 4.2.6.8 and 6.1.1.4'
 'Co' 'Co' 0.3494 0.9721 'International Tables Vol C Tables 4.2.6.8 and 6.1.1.4'
 'N' 'N' 0.0061 0.0033 'International Tables Vol C Tables 4.2.6.8 and 6.1.1.4'
 'O' 'O' 0.0106 0.0060 'International Tables Vol C Tables 4.2.6.8 and 6.1.1.4'
 'S' 'S' 0.1246 0.1234 'International Tables Vol C Tables 4.2.6.8 and 6.1.1.4'

_shelx_space_group_comment
;
The symmetry employed for this shelxl refinement is uniquely defined
by the following loop, which should always be used as a source of
symmetry information in preference to the above space-group names.
They are only intended as comments.
;
_space_group_crystal_system        'tetragonal'
_space_group_IT_number             87
_space_group_name_H-M_alt          'I 4/m'
_space_group_name_Hall             '-I 4'
loop_
  _space_group_symop_operation_xyz
 'x, y, z'
 '-y, x, z'
 '-x, -y, z'
 'y, -x, z'
 'x+1/2, y+1/2, z+1/2'
 '-y+1/2, x+1/2, z+1/2'
 '-x+1/2, -y+1/2, z+1/2'
 'y+1/2, -x+1/2, z+1/2'
 '-x, -y, -z'
 'y, -x, -z'
 'x, y, -z'
 '-y, x, -z'
 '-x+1/2, -y+1/2, -z+1/2'
 'y+1/2, -x+1/2, -z+1/2'
 'x+1/2, y+1/2, -z+1/2'
 '-y+1/2, x+1/2, -z+1/2'

_cell_length_a                     32.9556(7)
_cell_length_b                     32.9556(7)
_cell_length_c                     54.5250(11)
_cell_angle_alpha                  90
_cell_angle_beta                   90
_cell_angle_gamma                  90
_cell_volume                       59218(3)
_cell_formula_units_Z              2
_cell_measurement_reflns_used      21204
_cell_measurement_temperature      100.00(10)
_cell_measurement_theta_max        24.9440
_cell_measurement_theta_min        3.4840
_shelx_estimated_absorpt_T_max     0.885
_shelx_estimated_absorpt_T_min     0.774
_exptl_absorpt_coefficient_mu      0.402
_exptl_absorpt_correction_T_max    1.00000
_exptl_absorpt_correction_T_min    0.81065
_exptl_absorpt_correction_type     multi-scan
_exptl_absorpt_process_details
;
CrysAlisPro 1.171.39.7e (Rigaku Oxford Diffraction, 2015)
Empirical absorption correction using spherical harmonics,
 implemented in SCALE3 ABSPACK scaling algorithm.
;
_exptl_absorpt_special_details     ?
_exptl_crystal_colour              'clear light pink'
_exptl_crystal_colour_lustre       clear
_exptl_crystal_colour_modifier     light
_exptl_crystal_colour_primary      pink
_exptl_crystal_density_diffrn      0.585
_exptl_crystal_density_meas        ?
_exptl_crystal_density_method      ?
_exptl_crystal_description         block
_exptl_crystal_F_000               10704
_exptl_crystal_size_max            0.67
_exptl_crystal_size_mid            0.57
_exptl_crystal_size_min            0.31
_exptl_transmission_factor_max     ?
_exptl_transmission_factor_min     ?
_diffrn_reflns_av_R_equivalents    0.0914
_diffrn_reflns_av_unetI/netI       0.0787
_diffrn_reflns_Laue_measured_fraction_full  0.997
_diffrn_reflns_Laue_measured_fraction_max  0.997
_diffrn_reflns_limit_h_max         31
_diffrn_reflns_limit_h_min         -39
_diffrn_reflns_limit_k_max         39
_diffrn_reflns_limit_k_min         -38
_diffrn_reflns_limit_l_max         64
_diffrn_reflns_limit_l_min         -64
_diffrn_reflns_number              124926
_diffrn_reflns_point_group_measured_fraction_full  0.997
_diffrn_reflns_point_group_measured_fraction_max  0.997
_diffrn_reflns_theta_full          25.026
_diffrn_reflns_theta_max           25.026
_diffrn_reflns_theta_min           3.338
_diffrn_ambient_environment        N~2~
_diffrn_ambient_temperature        100.00(10)
_diffrn_detector                   'CCD plate'
_diffrn_detector_area_resol_mean   10.4273
_diffrn_detector_type              AtlasS2
_diffrn_measured_fraction_theta_full  0.997
_diffrn_measured_fraction_theta_max  0.997
_diffrn_measurement_details
;
List of Runs (angles in degrees, time in seconds):

  # Type    Start    End  Width  t~exp~   \w     \q     \k     \f   Frames
--------------------------------------------------------------------------
  1  \w    -68.00  34.00   0.50   25.00    --   11.15 -19.00 -30.00  204
  2  \w    -35.00  44.00   0.50   25.00    --   11.15 -77.00-120.00  158
;
_diffrn_measurement_device         'four-circle diffractometer'
_diffrn_measurement_device_type    'SuperNova, Dual, Cu at home/near, AtlasS2'
_diffrn_measurement_method         '\w scans'
_diffrn_orient_matrix_type        
 'CrysAlisPro convention (1999,Acta A55,543-557)'
_diffrn_orient_matrix_UB_11        -0.0119654000
_diffrn_orient_matrix_UB_12        -0.0092916000
_diffrn_orient_matrix_UB_13        -0.0092330000
_diffrn_orient_matrix_UB_21        0.0079193000
_diffrn_orient_matrix_UB_22        -0.0192454000
_diffrn_orient_matrix_UB_23        0.0033372000
_diffrn_orient_matrix_UB_31        -0.0160353000
_diffrn_orient_matrix_UB_32        -0.0025593000
_diffrn_orient_matrix_UB_33        0.0085388000
_diffrn_radiation_monochromator    mirror
_diffrn_radiation_probe            x-ray
_diffrn_radiation_type             'Mo K\a'
_diffrn_radiation_wavelength       0.71073
_diffrn_source                     'micro-focus sealed X-ray tube'
_diffrn_source_type                'SuperNova (Mo) X-ray Source'
_reflns_Friedel_coverage           0.000
_reflns_Friedel_fraction_full      .
_reflns_Friedel_fraction_max       .
_reflns_number_gt                  14302
_reflns_number_total               26404
_reflns_odcompleteness_completeness  86.12
_reflns_odcompleteness_iscentric   1
_reflns_odcompleteness_theta       26.32
_reflns_special_details
;
 Reflections were merged by SHELXL according to the crystal
 class for the calculation of statistics and refinement.
 
 Structure factors included contributions from the .fab file.
 
 _reflns_Friedel_fraction is defined as the number of unique
 Friedel pairs measured divided by the number that would be
 possible theoretically, ignoring centric projections and
 systematic absences.
;
_reflns_threshold_expression       'I > 2\s(I)'
_computing_cell_refinement         'CrysAlisPro 1.171.39.7e (Rigaku OD, 2015)'
_computing_data_collection         'CrysAlisPro 1.171.39.7e (Rigaku OD, 2015)'
_computing_data_reduction          'CrysAlisPro 1.171.39.7e (Rigaku OD, 2015)'
_computing_molecular_graphics      'Olex2 1.3 (Dolomanov et al., 2009)'
_computing_publication_material    'Olex2 1.3 (Dolomanov et al., 2009)'
_computing_structure_refinement    'SHELXL 2014/7 (Sheldrick, 2015)'
_computing_structure_solution      'SHELXS  (Sheldrick, 2008)'
_refine_diff_density_max           0.849
_refine_diff_density_min           -0.452
_refine_diff_density_rms           0.060
_refine_ls_extinction_coef         .
_refine_ls_extinction_method       none
_refine_ls_goodness_of_fit_ref     1.084
_refine_ls_hydrogen_treatment      mixed
_refine_ls_matrix_type             full
_refine_ls_number_parameters       936
_refine_ls_number_reflns           26404
_refine_ls_number_restraints       608
_refine_ls_R_factor_all            0.1197
_refine_ls_R_factor_gt             0.0803
_refine_ls_restrained_S_all        1.102
_refine_ls_shift/su_max            0.002
_refine_ls_shift/su_mean           0.000
_refine_ls_structure_factor_coef   Fsqd
_refine_ls_weighting_details      
 'w=1/[\s^2^(Fo^2^)+(0.1464P)^2^+3.1490P] where P=(Fo^2^+2Fc^2^)/3'
_refine_ls_weighting_scheme        calc
_refine_ls_wR_factor_gt            0.2462
_refine_ls_wR_factor_ref           0.2762
_refine_special_details            ?
_olex2_refinement_description
;
1. Fixed Uiso
 At 1.2 times of:
  All C(H) groups, All C(H,H) groups, All N(H,H) groups
 At 1.5 times of:
  All C(H,H,H) groups
2. Restrained distances
 C20-C14 = C5AA-C14 = C6AA-C14 = C14-C12 = C56-C14 = C6-C14 = C97-C14
 1.54 with sigma of 0.02
 N10_$1-N10_$2
 2 with sigma of 0.001
 C97-C56 = C6AA-C56
 2.56 with sigma of 0.02
 C0AA-C13
 2.408 with sigma of 0.02
 C45-C0AA
 2.408 with sigma of 0.02
 C113-C1AA
 2.408 with sigma of 0.02
 C6AA-C97
 2.56 with sigma of 0.02
 N27-C1AA
 2.423 with sigma of 0.02
 C6-C5AA
 2.56 with sigma of 0.02
 C5AA-C12
 2.56 with sigma of 0.02
 C12-C6
 2.56 with sigma of 0.02
 C6-C20
 2.56 with sigma of 0.02
 C20-C56
 2.56 with sigma of 0.02
 C12-C20
 2.56 with sigma of 0.02
 C20-C6AA
 2.56 with sigma of 0.02
 C5AA-C20
 2.56 with sigma of 0.02
 C20-C97
 2.56 with sigma of 0.02
 C4AA-C73
 2.56 with sigma of 0.02
 C73-C112
 2.56 with sigma of 0.02
 C112-C4AA
 2.56 with sigma of 0.02
 C28-C17
 2.56 with sigma of 0.02
 C17-C5
 2.56 with sigma of 0.02
 C5-C28
 2.56 with sigma of 0.02
 C73-C76
 2.56 with sigma of 0.02
 C76-C5
 2.56 with sigma of 0.02
 C76-C112
 2.56 with sigma of 0.02
 C76-C17
 2.56 with sigma of 0.02
 C76-C4AA
 2.56 with sigma of 0.02
 C76-C28
 2.56 with sigma of 0.02
 C76-C18 = C18-C112 = C18-C17 = C5-C18 = C4AA-C18 = C28-C18 = C73-C18
 1.54 with sigma of 0.02
 C61-C19 = C77-C19 = C26-C19 = C62-C19 = C31-C19 = C43-C19 = C7-C19
 1.54 with sigma of 0.02
 C77-C31
 2.56 with sigma of 0.02
 C31-C7
 2.56 with sigma of 0.02
 C7-C77
 2.56 with sigma of 0.02
 C26-C62
 2.56 with sigma of 0.02
 C62-C43
 2.56 with sigma of 0.02
 C43-C26
 2.56 with sigma of 0.02
 C61-C7
 2.56 with sigma of 0.02
 C43-C61
 2.56 with sigma of 0.02
 C61-C31
 2.56 with sigma of 0.02
 C62-C61
 2.56 with sigma of 0.02
 C61-C77
 2.56 with sigma of 0.02
 C26-C61
 2.56 with sigma of 0.02
 H57B-H57A
 1.54 with sigma of 0.02
 H57B-N57
 0.89 with sigma of 0.02
 N57-H57A
 0.89 with sigma of 0.02
 C113-N27
 2.423 with sigma of 0.02
 N27-C0AA
 1.435 with sigma of 0.02
 H26A-C61
 2.85 with sigma of 0.02
 H73A-C76
 2.85 with sigma of 0.02
 H12A-C20
 2.85 with sigma of 0.02
 H31A-C61
 2.85 with sigma of 0.02
 N37_$3-N39_$1
 2 with sigma of 0.001
 N27_$4-N27_$3
 2 with sigma of 0.001
3. Restrained planarity
 C0AA, C113, C13, C22, C45, C1AA, N27
 with sigma of 0.1
4. Uiso/Uaniso restraints and constraints
Uanis(C45) \\sim Ueq, Uanis(C27) \\sim Ueq, Uanis(C22) \\sim Ueq, Uanis(C1AA)
\\sim Ueq, Uanis(C0AA) \\sim Ueq, Uanis(C13) \\sim Ueq, Uanis(C78) \\sim Ueq,
Uanis(C89) \\sim Ueq, Uanis(N27) \\sim Ueq, Uanis(N37) \\sim Ueq, Uanis(C103)
\\sim Ueq, Uanis(C113) \\sim Ueq: with sigma of 0.02 and sigma for terminal
atoms of 0.04
Uanis(C12) \\sim Ueq, Uanis(C14) \\sim Ueq, Uanis(C6) \\sim Ueq, Uanis(C5AA)
\\sim Ueq, Uanis(C6AA) \\sim Ueq, Uanis(C56) \\sim Ueq, Uanis(C97) \\sim Ueq:
with sigma of 0.02 and sigma for terminal atoms of 0.04
Uanis(C17) \\sim Ueq, Uanis(C18) \\sim Ueq, Uanis(C28) \\sim Ueq, Uanis(C5)
\\sim Ueq, Uanis(C4AA) \\sim Ueq, Uanis(C73) \\sim Ueq, Uanis(C112) \\sim Ueq:
with sigma of 0.02 and sigma for terminal atoms of 0.04
Uanis(C19) \\sim Ueq, Uanis(C31) \\sim Ueq, Uanis(C7) \\sim Ueq, Uanis(C26)
\\sim Ueq, Uanis(C43) \\sim Ueq, Uanis(C62) \\sim Ueq, Uanis(C77) \\sim Ueq:
with sigma of 0.02 and sigma for terminal atoms of 0.04
5. Rigid body (RIGU) restrains
 C37, C46, C71, C79, C88, C169, C1, C3, C2, N10, C3AA, N39
 with sigma for 1-2 distances of 0.001 and sigma for 1-3 distances of 0.001
 C45, C27, C22, C1AA, C0AA, C13, C78, C89, N27, N37, C103, C113
 with sigma for 1-2 distances of 0.001 and sigma for 1-3 distances of 0.001
 C30, C38, N57, C58, C59, C63, C65
 with sigma for 1-2 distances of 0.001 and sigma for 1-3 distances of 0.001
 C12, C14, C6, C5AA, C6AA, C56, C97
 with sigma for 1-2 distances of 0.001 and sigma for 1-3 distances of 0.001
 C17, C18, C28, C5, C4AA, C73, C112
 with sigma for 1-2 distances of 0.001 and sigma for 1-3 distances of 0.001
 C19, C31, C7, C26, C43, C62, C77
 with sigma for 1-2 distances of 0.001 and sigma for 1-3 distances of 0.001
6. Others
 Fixed Sof: C71(0.5) C79(0.5) H79(0.5) C88(0.5) H88(0.5) C169(0.5) H169(0.5)
 C17(0.5) H17A(0.5) H17B(0.5) H17C(0.5) C1(0.5) C28(0.5) H28A(0.5) H28B(0.5)
 H28C(0.5) C31(0.5) H31A(0.5) H31B(0.5) H31C(0.5) C5(0.5) H5A(0.5) H5B(0.5)
 H5C(0.5) C3(0.5) H3(0.5) C2(0.5) H2(0.5) C12(0.5) H12A(0.5) H12B(0.5)
 H12C(0.5) C6(0.5) H6A(0.5) H6B(0.5) H6C(0.5) C7(0.5) H7A(0.5) H7B(0.5)
 H7C(0.5) C26(0.5) H26A(0.5) H26B(0.5) H26C(0.5) C22(0.5) H22(0.5) C0AA(0.5)
 C13(0.5) H13(0.5) N10(0.5) H10A(0.5) H10B(0.5) C3AA(0.5) H3AA(0.5) N39(0.5)
 H39A(0.5) H39B(0.5) N27(0.5) H27A(0.5) H27B(0.5) N37(0.5) H37A(0.5) H37B(0.5)
 C103(0.5) H103(0.5) C89(0.5) C78(0.5) H78(0.5) C27(0.5) H27(0.5) C113(0.5)
 H113(0.5) C4AA(0.5) H4AA(0.5) H4AB(0.5) H4AC(0.5) C5AA(0.5) H5AA(0.5)
 H5AB(0.5) H5AC(0.5) C43(0.5) H43A(0.5) H43B(0.5) H43C(0.5) C6AA(0.5) H6AA(0.5)
 H6AB(0.5) H6AC(0.5) C56(0.5) H56A(0.5) H56B(0.5) H56C(0.5) C62(0.5) H62A(0.5)
 H62B(0.5) H62C(0.5) C73(0.5) H73A(0.5) H73B(0.5) H73C(0.5) C77(0.5) H77A(0.5)
 H77B(0.5) H77C(0.5) C97(0.5) H97A(0.5) H97B(0.5) H97C(0.5) C112(0.5) H11A(0.5)
 H11B(0.5) H11C(0.5)
7.a Rotating group:
 N27(H27A,H27B), N37(H37A,H37B)
7.b Aromatic/amide H refined with riding coordinates:
 C39(H39), C44(H44), C47(H47), C50(H50), C53(H53), C54(H54), C58(H58),
 C59(H59), C60(H60), C64(H64), C65(H65), C79(H79), C88(H88), C169(H169), C3(H3),
  C2(H2), C22(H22), C13(H13), C3AA(H3AA), C8(H8), C103(H103), C78(H78),
 C27(H27), C113(H113)
7.c Fitted hexagon refined as free rotating group:
 C103(C1AA,C89,C78,C45,C27)
7.d X=CH2 refined with riding coordinates:
 N10(H10A,H10B), N39(H39A,H39B)
7.e Idealised Me refined as rotating group:
 C17(H17A,H17B,H17C), C28(H28A,H28B,H28C), C31(H31A,H31B,H31C), C5(H5A,H5B,
 H5C), C12(H12A,H12B,H12C), C6(H6A,H6B,H6C), C7(H7A,H7B,H7C), C26(H26A,H26B,
 H26C), C4AA(H4AA,H4AB,H4AC), C5AA(H5AA,H5AB,H5AC), C43(H43A,H43B,H43C),
 C6AA(H6AA,H6AB,H6AC), C56(H56A,H56B,H56C), C62(H62A,H62B,H62C), C73(H73A,H73B,
 H73C), C77(H77A,H77B,H77C), C97(H97A,H97B,H97C), C112(H11A,H11B,H11C)
;
_atom_sites_solution_hydrogens     mixed
_atom_sites_solution_primary       direct
_atom_sites_solution_secondary     ?
loop_
  _atom_site_label
  _atom_site_type_symbol
  _atom_site_fract_x
  _atom_site_fract_y
  _atom_site_fract_z
  _atom_site_U_iso_or_equiv
  _atom_site_adp_type
  _atom_site_occupancy
  _atom_site_site_symmetry_order
  _atom_site_calc_flag
  _atom_site_refinement_flags_posn
  _atom_site_refinement_flags_adp
  _atom_site_refinement_flags_occupancy
  _atom_site_disorder_assembly
  _atom_site_disorder_group
 Co1 Co 0.05118(2) 0.03862(2) 0.23891(2) 0.0661(2) Uani 1 1 d . . . . .
 Co2 Co 0.21193(2) -0.32757(2) 0.03925(2) 0.0631(2) Uani 1 1 d . . . . .
 Co3 Co 0.15963(3) -0.36429(3) 0.0000 0.0621(3) Uani 1 2 d S T P . .
 Co4 Co 0.26185(3) -0.28947(3) 0.0000 0.0686(3) Uani 1 2 d S T P . .
 S5 S 0.15863(5) -0.45787(5) 0.0000 0.0602(4) Uani 1 2 d S T P . .
 S6 S 0.35199(6) -0.31453(5) 0.0000 0.0671(5) Uani 1 2 d S T P . .
 S7 S 0.25701(4) -0.38804(4) 0.07250(2) 0.0640(3) Uani 1 1 d . . . . .
 S8 S 0.09576(5) 0.07267(5) 0.28404(2) 0.0883(4) Uani 1 1 d . . . . .
 O4 O 0.00794(10) 0.06157(10) 0.26336(4) 0.0754(9) Uani 1 1 d . . . . .
 O5 O 0.23059(10) -0.35276(9) 0.07281(5) 0.0692(9) Uani 1 1 d . . . . .
 O6 O 0.27086(9) -0.33349(9) 0.02683(5) 0.0628(8) Uani 1 1 d . . . . .
 O7 O 0.19978(8) -0.38561(8) 0.02675(5) 0.0572(7) Uani 1 1 d . . . . .
 O8 O 0.26901(10) -0.40399(10) 0.09576(5) 0.0760(9) Uani 1 1 d . . . . .
 O10 O 0.09351(10) 0.01980(11) 0.21424(5) 0.0733(9) Uani 1 1 d . . . . .
 C11 C 0.20707(13) -0.42054(15) 0.03607(7) 0.0604(11) Uani 1 1 d . . . . .
 O12 O 0.32465(14) -0.27985(12) 0.0000 0.0690(12) Uani 1 2 d S T P . .
 O14 O 0.13348(12) -0.42206(14) 0.0000 0.0673(12) Uani 1 2 d S T P . .
 C15 C 0.01135(17) 0.08414(17) 0.28300(7) 0.0812(16) Uani 1 1 d . . . . .
 O17 O 0.39492(14) -0.30545(14) 0.0000 0.0788(13) Uani 1 2 d S T P . .
 O18 O 0.22041(11) -0.27170(10) 0.05415(6) 0.0767(9) Uani 1 1 d . . . . .
 O19 O 0.25514(12) -0.24364(9) 0.02417(6) 0.0874(11) Uani 1 1 d . . . . .
 O20 O 0.13841(13) -0.49576(14) 0.0000 0.0719(12) Uani 1 2 d S T P . .
 O22 O 0.09576(10) 0.07220(11) 0.25775(5) 0.0805(10) Uani 1 1 d . . . . .
 C23 C 0.30341(15) -0.34987(14) 0.03600(7) 0.0614(11) Uani 1 1 d . . . . .
 C24 C 0.23273(13) -0.42777(13) 0.05642(7) 0.0592(11) Uani 1 1 d . . . . .
 C25 C 0.10000(14) -0.01399(17) 0.20626(7) 0.0642(12) Uani 1 1 d . . . . .
 O26 O 0.12692(13) 0.09682(13) 0.29515(6) 0.1090(13) Uani 1 1 d . . . . .
 C30 C 0.12716(17) -0.01961(16) 0.18521(8) 0.0798(13) Uani 1 1 d . U . . .
 C32 C 0.30107(15) -0.37667(14) 0.05684(8) 0.0700(13) Uani 1 1 d . . . . .
 C34 C 0.23607(18) -0.24143(16) 0.04383(9) 0.0797(15) Uani 1 1 d . . . . .
 C37 C 0.2333(2) -0.20106(16) 0.05620(10) 0.0933(16) Uani 1 1 d . U . . .
 C38 C 0.17593(19) -0.03232(16) 0.14390(9) 0.0907(16) Uani 1 1 d . U . . .
 C39 C 0.23975(16) -0.46608(16) 0.06567(9) 0.0804(15) Uani 1 1 d . . . . .
 H39 H 0.2561 -0.4684 0.0795 0.096 Uiso 1 1 calc R U . . .
 C40 C 0.20254(19) -0.03923(14) 0.12191(9) 0.0871(17) Uani 1 1 d . . . . .
 C41 C 0.04851(18) 0.09222(17) 0.29491(8) 0.0870(16) Uani 1 1 d . . . . .
 C42 C 0.34161(15) -0.34568(14) 0.02574(9) 0.0700(13) Uani 1 1 d . . . . .
 C44 C 0.2248(2) -0.00839(16) 0.11142(9) 0.101(2) Uani 1 1 d . . . . .
 H44 H 0.2247 0.0170 0.1189 0.121 Uiso 1 1 calc R U . . .
 C46 C 0.2278(2) -0.12560(17) 0.07874(10) 0.1055(18) Uani 1 1 d . U . . .
 C47 C 0.2049(2) -0.07813(16) 0.11088(10) 0.101(2) Uani 1 1 d . . . . .
 H47 H 0.1904 -0.0997 0.1176 0.122 Uiso 1 1 calc R U . . .
 C49 C 0.2472(2) -0.01359(18) 0.09020(10) 0.104(2) Uani 1 1 d . . . . .
 C50 C 0.2502(2) -0.05202(16) 0.08078(10) 0.102(2) Uani 1 1 d . . . . .
 H50 H 0.2673 -0.0568 0.0675 0.122 Uiso 1 1 calc R U . . .
 C52 C 0.2280(2) -0.08411(16) 0.09070(10) 0.103(2) Uani 1 1 d . . . . .
 C53 C 0.19910(17) -0.49464(16) 0.03569(10) 0.0882(16) Uani 1 1 d . . . . .
 H53 H 0.1873 -0.5174 0.0285 0.106 Uiso 1 1 calc R U . . .
 C54 C 0.0507(2) 0.1154(2) 0.31540(9) 0.112(2) Uani 1 1 d . . . . .
 H54 H 0.0759 0.1183 0.3229 0.134 Uiso 1 1 calc R U . . .
 N57 N 0.1197(3) 0.0510(2) 0.17199(15) 0.231(5) Uani 1 1 d D U . . .
 C58 C 0.1617(2) 0.00397(19) 0.14892(11) 0.137(3) Uani 1 1 d . U . . .
 H58 H 0.1670 0.0252 0.1382 0.164 Uiso 1 1 calc R U . . .
 C59 C 0.1674(2) -0.06343(18) 0.15948(11) 0.125(2) Uani 1 1 d . U . . .
 H59 H 0.1780 -0.0892 0.1566 0.150 Uiso 1 1 calc R U . . .
 C60 C 0.33602(18) -0.3941(2) 0.06525(12) 0.122(3) Uani 1 1 d . . . . .
 H60 H 0.3343 -0.4093 0.0796 0.147 Uiso 1 1 calc R U . . .
 C61 C 0.22457(19) -0.49991(16) 0.05594(10) 0.0962(18) Uani 1 1 d D . . . .
 C63 C 0.1384(2) 0.01147(19) 0.17025(11) 0.128(2) Uani 1 1 d . U . . .
 C64 C 0.37541(17) -0.3657(2) 0.03483(12) 0.112(2) Uani 1 1 d . . . . .
 H64 H 0.4003 -0.3614 0.0272 0.135 Uiso 1 1 calc R U . . .
 C65 C 0.1425(2) -0.05646(18) 0.17993(11) 0.114(2) Uani 1 1 d . U . . .
 H65 H 0.1364 -0.0781 0.1902 0.136 Uiso 1 1 calc R U . . .
 C71 C 0.2102(9) -0.1925(5) 0.0748(4) 0.157(5) Uani 0.5 1 d . U P A 1
 C76 C 0.37399(17) -0.3911(2) 0.05424(14) 0.146(3) Uani 1 1 d D . . . .
 C79 C 0.2621(6) -0.1745(4) 0.0530(3) 0.141(5) Uani 0.5 1 d . U P A 1
 H79 H 0.2849 -0.1824 0.0442 0.170 Uiso 0.5 1 calc R U P A 1
 C88 C 0.2324(3) -0.1292(3) 0.0538(2) 0.074(2) Uani 0.5 1 d . U P A 2
 H88 H 0.2336 -0.1057 0.0444 0.089 Uiso 0.5 1 calc R U P A 2
 C169 C 0.2016(6) -0.1544(4) 0.0837(3) 0.145(6) Uani 0.5 1 d . U P A 1
 H169 H 0.1783 -0.1492 0.0927 0.174 Uiso 0.5 1 calc R U P A 1
 O2 O 0.19903(13) -0.31160(13) 0.0000 0.0661(11) Uani 1 2 d S T P . .
 O1 O 0.08583(11) -0.04704(11) 0.21567(5) 0.0782(9) Uani 1 1 d . . . . .
 C16 C 0.19085(13) -0.45740(14) 0.02600(7) 0.0595(11) Uani 1 1 d . . . . .
 C17 C 0.4046(5) -0.4373(5) 0.0869(3) 0.157(5) Uani 0.5 1 d D U P B 1
 H17A H 0.4287 -0.4514 0.0919 0.236 Uiso 0.5 1 calc R U P B 1
 H17B H 0.3840 -0.4565 0.0825 0.236 Uiso 0.5 1 calc R U P B 1
 H17C H 0.3950 -0.4208 0.1002 0.236 Uiso 0.5 1 calc R U P B 1
 C18 C 0.4140(2) -0.4110(3) 0.06538(17) 0.166(3) Uani 1 1 d D U . . .
 C19 C 0.2336(3) -0.5432(2) 0.06600(14) 0.155(3) Uani 1 1 d D U . . .
 C20 C 0.0179(2) 0.1349(2) 0.32579(9) 0.111(2) Uani 1 1 d D . . . .
 C1 C 0.2352(3) -0.1657(3) 0.04239(19) 0.070(2) Uani 0.5 1 d . U P A 2
 C28 C 0.4443(4) -0.3782(4) 0.0700(3) 0.148(4) Uani 0.5 1 d D U P B 1
 H28A H 0.4317 -0.3565 0.0789 0.222 Uiso 0.5 1 calc R U P B 1
 H28B H 0.4544 -0.3682 0.0547 0.222 Uiso 0.5 1 calc R U P B 1
 H28C H 0.4664 -0.3890 0.0795 0.222 Uiso 0.5 1 calc R U P B 1
 C31 C 0.1924(4) -0.5666(4) 0.0680(3) 0.155(4) Uani 0.5 1 d D U P C 1
 H31A H 0.1847 -0.5764 0.0521 0.233 Uiso 0.5 1 calc DR U P C 1
 H31B H 0.1718 -0.5486 0.0741 0.233 Uiso 0.5 1 calc R U P C 1
 H31C H 0.1955 -0.5890 0.0790 0.233 Uiso 0.5 1 calc R U P C 1
 C5 C 0.4296(4) -0.4416(4) 0.0438(2) 0.158(4) Uani 0.5 1 d D U P B 1
 H5A H 0.4527 -0.4566 0.0495 0.236 Uiso 0.5 1 calc R U P B 1
 H5B H 0.4372 -0.4260 0.0296 0.236 Uiso 0.5 1 calc R U P B 1
 H5C H 0.4082 -0.4600 0.0395 0.236 Uiso 0.5 1 calc R U P B 1
 C3 C 0.2245(3) -0.1596(3) 0.0919(2) 0.080(3) Uani 0.5 1 d . U P A 2
 H3 H 0.2205 -0.1581 0.1087 0.096 Uiso 0.5 1 calc R U P A 2
 C2 C 0.2609(6) -0.1347(5) 0.0623(3) 0.179(9) Uani 0.5 1 d . U P A 1
 H2 H 0.2802 -0.1153 0.0580 0.214 Uiso 0.5 1 calc R U P A 1
 C9 C -0.02227(18) 0.10063(18) 0.29468(7) 0.0882(17) Uani 1 1 d . . . . .
 C12 C 0.0634(4) 0.1595(5) 0.3602(3) 0.162(4) Uani 0.5 1 d D U P D 1
 H12A H 0.0652 0.1342 0.3689 0.242 Uiso 0.5 1 calc DR U P D 1
 H12B H 0.0679 0.1815 0.3714 0.242 Uiso 0.5 1 calc R U P D 1
 H12C H 0.0837 0.1602 0.3476 0.242 Uiso 0.5 1 calc R U P D 1
 C14 C 0.0210(3) 0.1636(3) 0.34859(13) 0.163(3) Uani 1 1 d D U . . .
 C6 C 0.0135(6) 0.2067(4) 0.3381(3) 0.194(5) Uani 0.5 1 d D U P D 1
 H6A H 0.0378 0.2164 0.3304 0.291 Uiso 0.5 1 calc R U P D 1
 H6B H 0.0060 0.2247 0.3512 0.291 Uiso 0.5 1 calc R U P D 1
 H6C H -0.0080 0.2057 0.3262 0.291 Uiso 0.5 1 calc R U P D 1
 C7 C 0.2637(4) -0.5635(4) 0.0487(3) 0.154(4) Uani 0.5 1 d D U P C 1
 H7A H 0.2627 -0.5924 0.0510 0.231 Uiso 0.5 1 calc R U P C 1
 H7B H 0.2906 -0.5539 0.0522 0.231 Uiso 0.5 1 calc R U P C 1
 H7C H 0.2568 -0.5571 0.0321 0.231 Uiso 0.5 1 calc R U P C 1
 C26 C 0.2682(5) -0.5401(5) 0.0847(3) 0.163(5) Uani 0.5 1 d D U P C 2
 H26A H 0.2577 -0.5307 0.1001 0.245 Uiso 0.5 1 calc DR U P C 2
 H26B H 0.2883 -0.5214 0.0788 0.245 Uiso 0.5 1 calc R U P C 2
 H26C H 0.2803 -0.5664 0.0869 0.245 Uiso 0.5 1 calc R U P C 2
 C22 C 0.2812(4) 0.0530(3) 0.0920(2) 0.098(3) Uani 0.5 1 d . U P E 2
 H22 H 0.2766 0.0529 0.1089 0.118 Uiso 0.5 1 calc R U P E 2
 C0AA C 0.2991(3) 0.0512(3) 0.04351(16) 0.091(3) Uani 0.5 1 d D U P E 2
 C13 C 0.3016(4) 0.0873(3) 0.08058(18) 0.105(4) Uani 0.5 1 d D U P E 2
 H13 H 0.3109 0.1090 0.0900 0.126 Uiso 0.5 1 calc R U P E 2
 O0AA O 0.11650(10) -0.34547(11) 0.02450(6) 0.0806(10) Uani 1 1 d . . . . .
 O1AA O 0.15602(11) -0.32097(12) 0.05382(6) 0.0889(11) Uani 1 1 d . . . . .
 C2AA C 0.12188(15) -0.32505(16) 0.04359(8) 0.0708(13) Uani 1 1 d . . . . .
 N10 N 0.2431(4) -0.1651(3) 0.01833(2) 0.140(5) Uani 0.5 1 d . U P A 2
 H10A H 0.2462 -0.1423 0.0109 0.168 Uiso 0.5 1 calc R U P A 2
 H10B H 0.2452 -0.1875 0.0103 0.168 Uiso 0.5 1 calc R U P A 2
 C3AA C 0.2271(5) -0.1993(5) 0.0798(3) 0.101(5) Uani 0.5 1 d . U P A 2
 H3AA H 0.2243 -0.2230 0.0888 0.121 Uiso 0.5 1 calc R U P A 2
 N39 N 0.1784(4) -0.2151(4) 0.0775(3) 0.262(9) Uani 0.5 1 d . U P A 1
 H39A H 0.1736 -0.2343 0.0672 0.314 Uiso 0.5 1 calc R U P A 1
 H39B H 0.1620 -0.2108 0.0895 0.314 Uiso 0.5 1 calc R U P A 1
 N27 N 0.3077(5) 0.0484(4) 0.01834(2) 0.227(8) Uani 0.5 1 d D U P E 2
 H27A H 0.2930 0.0297 0.0113 0.272 Uiso 0.5 1 d R U P E 2
 H27B H 0.3021 0.0715 0.0114 0.272 Uiso 0.5 1 d R U P E 2
 N37 N 0.2495(5) 0.1292(3) 0.0724(4) 0.194(7) Uani 0.5 1 d . U P E 1
 H37A H 0.2248 0.1274 0.0664 0.233 Uiso 0.5 1 d R U P E 1
 H37B H 0.2474 0.1355 0.0879 0.233 Uiso 0.5 1 d R U P E 1
 C8 C -0.0179(2) 0.12593(19) 0.31585(9) 0.113(2) Uani 1 1 d . . . . .
 H8 H -0.0412 0.1366 0.3230 0.135 Uiso 1 1 calc R U . . .
 C103 C 0.32286(16) 0.04827(15) 0.05335(12) 0.106(4) Uani 0.5 1 d G U P E 1
 H103 H 0.3463 0.0444 0.0442 0.128 Uiso 0.5 1 calc R U P E 1
 C1AA C 0.30661(15) 0.08696(12) 0.05590(8) 0.0874(13) Uani 1 1 d DG U . . .
 C89 C 0.27154(19) 0.09274(11) 0.06963(12) 0.094(3) Uani 0.5 1 d G U P E 1
 C78 C 0.25271(17) 0.05983(15) 0.08080(12) 0.116(4) Uani 0.5 1 d G U P E 1
 H78 H 0.2292 0.0637 0.0900 0.140 Uiso 0.5 1 calc R U P E 1
 C45 C 0.26896(16) 0.02113(12) 0.07824(8) 0.0921(15) Uani 1 1 d DG U . . .
 C27 C 0.30403(18) 0.01535(11) 0.06452(12) 0.096(3) Uani 0.5 1 d G U P E 1
 H27 H 0.3149 -0.0105 0.0628 0.115 Uiso 0.5 1 calc R U P E 1
 C113 C 0.2795(3) 0.0195(3) 0.05485(18) 0.095(3) Uani 0.5 1 d D U P E 2
 H113 H 0.2735 -0.0037 0.0458 0.114 Uiso 0.5 1 calc R U P E 2
 O2AA O 0.0000 0.0000 0.22721(9) 0.0646(16) Uani 1 4 d S T P . .
 C4AA C 0.4145(5) -0.3794(5) 0.0920(3) 0.185(5) Uani 0.5 1 d D U P B 2
 H4AA H 0.3924 -0.3605 0.0913 0.277 Uiso 0.5 1 calc R U P B 2
 H4AB H 0.4397 -0.3648 0.0927 0.277 Uiso 0.5 1 calc R U P B 2
 H4AC H 0.4118 -0.3959 0.1064 0.277 Uiso 0.5 1 calc R U P B 2
 C5AA C -0.0108(4) 0.1519(5) 0.3678(2) 0.159(4) Uani 0.5 1 d D U P D 1
 H5AA H -0.0375 0.1555 0.3611 0.238 Uiso 0.5 1 calc R U P D 1
 H5AB H -0.0077 0.1688 0.3820 0.238 Uiso 0.5 1 calc R U P D 1
 H5AC H -0.0071 0.1240 0.3724 0.238 Uiso 0.5 1 calc R U P D 1
 C43 C 0.2390(5) -0.5748(4) 0.0465(2) 0.152(4) Uani 0.5 1 d D U P C 2
 H43A H 0.2467 -0.6000 0.0540 0.228 Uiso 0.5 1 calc R U P C 2
 H43B H 0.2598 -0.5663 0.0353 0.228 Uiso 0.5 1 calc R U P C 2
 H43C H 0.2140 -0.5784 0.0378 0.228 Uiso 0.5 1 calc R U P C 2
 C6AA C 0.0068(5) 0.1367(4) 0.3710(2) 0.162(4) Uani 0.5 1 d D U P D 2
 H6AA H -0.0213 0.1297 0.3691 0.243 Uiso 0.5 1 calc R U P D 2
 H6AB H 0.0102 0.1517 0.3860 0.243 Uiso 0.5 1 calc R U P D 2
 H6AC H 0.0228 0.1124 0.3717 0.243 Uiso 0.5 1 calc R U P D 2
 C56 C 0.0631(4) 0.1792(5) 0.3515(3) 0.162(4) Uani 0.5 1 d D U P D 2
 H56A H 0.0817 0.1567 0.3524 0.244 Uiso 0.5 1 calc R U P D 2
 H56B H 0.0650 0.1949 0.3663 0.244 Uiso 0.5 1 calc R U P D 2
 H56C H 0.0700 0.1959 0.3377 0.244 Uiso 0.5 1 calc R U P D 2
 C62 C 0.1926(4) -0.5527(5) 0.0809(3) 0.176(5) Uani 0.5 1 d D U P C 2
 H62A H 0.1696 -0.5467 0.0707 0.263 Uiso 0.5 1 calc R U P C 2
 H62B H 0.1916 -0.5361 0.0954 0.263 Uiso 0.5 1 calc R U P C 2
 H62C H 0.1921 -0.5808 0.0854 0.263 Uiso 0.5 1 calc R U P C 2
 C73 C 0.4533(4) -0.3952(6) 0.0563(3) 0.182(5) Uani 0.5 1 d D U P B 2
 H73A H 0.4555 -0.3669 0.0603 0.273 Uiso 0.5 1 calc DR U P B 2
 H73B H 0.4548 -0.3986 0.0389 0.273 Uiso 0.5 1 calc R U P B 2
 H73C H 0.4751 -0.4098 0.0640 0.273 Uiso 0.5 1 calc R U P B 2
 C77 C 0.2471(5) -0.5389(5) 0.0928(2) 0.155(4) Uani 0.5 1 d D U P C 1
 H77A H 0.2252 -0.5277 0.1023 0.233 Uiso 0.5 1 calc R U P C 1
 H77B H 0.2701 -0.5211 0.0937 0.233 Uiso 0.5 1 calc R U P C 1
 H77C H 0.2542 -0.5650 0.0992 0.233 Uiso 0.5 1 calc R U P C 1
 C97 C -0.0115(5) 0.1974(4) 0.3467(3) 0.161(4) Uani 0.5 1 d D U P D 2
 H97A H -0.0063 0.2137 0.3324 0.241 Uiso 0.5 1 calc R U P D 2
 H97B H -0.0105 0.2141 0.3611 0.241 Uiso 0.5 1 calc R U P D 2
 H97C H -0.0379 0.1853 0.3453 0.241 Uiso 0.5 1 calc R U P D 2
 C112 C 0.4072(5) -0.4500(4) 0.0763(3) 0.164(5) Uani 0.5 1 d D U P B 2
 H11A H 0.4312 -0.4584 0.0848 0.245 Uiso 0.5 1 calc R U P B 2
 H11B H 0.4008 -0.4693 0.0637 0.245 Uiso 0.5 1 calc R U P B 2
 H11C H 0.3849 -0.4483 0.0876 0.245 Uiso 0.5 1 calc R U P B 2
 H57A H 0.0986(17) 0.056(2) 0.1836(11) 0.196 Uiso 1 1 d D U . . .
 H57B H 0.121(2) 0.0737(15) 0.1615(11) 0.196 Uiso 1 1 d D U . . .

loop_
  _atom_site_aniso_label
  _atom_site_aniso_U_11
  _atom_site_aniso_U_22
  _atom_site_aniso_U_33
  _atom_site_aniso_U_23
  _atom_site_aniso_U_13
  _atom_site_aniso_U_12
 Co1 0.0894(5) 0.0873(5) 0.0217(3) -0.0010(3) -0.0040(3) 0.0012(3)
 Co2 0.0790(5) 0.0623(4) 0.0480(3) -0.0026(3) -0.0026(3) 0.0160(3)
 Co3 0.0723(6) 0.0692(6) 0.0449(4) 0.000 0.000 0.0214(5)
 Co4 0.1031(7) 0.0537(5) 0.0491(5) 0.000 0.000 0.0183(5)
 S5 0.0569(10) 0.0692(11) 0.0545(8) 0.000 0.000 0.0015(9)
 S6 0.0851(13) 0.0573(10) 0.0590(9) 0.000 0.000 -0.0097(9)
 S7 0.0724(8) 0.0738(8) 0.0458(6) 0.0105(5) -0.0096(5) -0.0001(6)
 S8 0.1095(11) 0.1143(12) 0.0409(6) -0.0071(6) -0.0212(7) -0.0095(9)
 O4 0.107(3) 0.091(2) 0.0280(14) -0.0200(14) -0.0032(14) -0.0045(19)
 O5 0.090(2) 0.074(2) 0.0439(15) -0.0014(14) -0.0052(14) 0.0116(18)
 O6 0.080(2) 0.0616(18) 0.0470(15) 0.0020(13) -0.0021(15) 0.0080(16)
 O7 0.0674(19) 0.0560(18) 0.0482(15) 0.0052(14) -0.0031(13) 0.0078(14)
 O8 0.090(2) 0.088(2) 0.0498(16) 0.0108(16) -0.0164(15) -0.0036(18)
 O10 0.097(3) 0.081(2) 0.0425(16) -0.0095(16) 0.0080(15) -0.0029(19)
 C11 0.060(3) 0.076(3) 0.046(2) 0.005(2) 0.002(2) -0.004(2)
 O12 0.104(4) 0.041(2) 0.062(2) 0.000 0.000 -0.006(2)
 O14 0.045(2) 0.096(3) 0.061(2) 0.000 0.000 0.022(2)
 C15 0.109(4) 0.111(4) 0.024(2) -0.003(2) -0.010(2) -0.001(3)
 O17 0.081(3) 0.082(3) 0.073(3) 0.000 0.000 -0.023(3)
 O18 0.106(3) 0.058(2) 0.0654(19) -0.0148(17) 0.0073(18) 0.0147(19)
 O19 0.133(3) 0.0506(19) 0.078(2) -0.0142(16) 0.011(2) 0.0173(19)
 O20 0.065(3) 0.084(3) 0.067(3) 0.000 0.000 -0.008(2)
 O22 0.097(3) 0.105(3) 0.0396(15) -0.0017(15) -0.0075(15) -0.001(2)
 C23 0.066(3) 0.066(3) 0.052(2) 0.011(2) -0.005(2) 0.004(2)
 C24 0.062(3) 0.064(3) 0.052(2) 0.011(2) 0.002(2) 0.008(2)
 C25 0.078(3) 0.083(4) 0.032(2) 0.004(2) 0.011(2) -0.009(3)
 O26 0.128(3) 0.137(3) 0.062(2) -0.010(2) -0.037(2) -0.028(3)
 C30 0.105(3) 0.083(2) 0.051(2) -0.0112(17) 0.013(2) -0.016(2)
 C32 0.069(3) 0.068(3) 0.073(3) 0.015(2) -0.022(2) 0.005(2)
 C34 0.121(5) 0.056(3) 0.062(3) -0.016(3) 0.009(3) 0.021(3)
 C37 0.142(4) 0.061(2) 0.077(2) -0.0113(16) 0.019(2) 0.007(2)
 C38 0.136(4) 0.065(2) 0.071(2) -0.0147(17) 0.040(3) -0.027(2)
 C39 0.087(4) 0.082(4) 0.071(3) 0.013(3) -0.032(3) 0.001(3)
 C40 0.141(5) 0.047(3) 0.073(3) -0.009(2) 0.037(3) -0.015(3)
 C41 0.121(5) 0.104(4) 0.037(2) -0.009(2) -0.021(3) 0.008(3)
 C42 0.075(3) 0.058(3) 0.076(3) 0.010(2) -0.004(3) 0.004(3)
 C44 0.163(6) 0.068(3) 0.072(3) -0.016(3) 0.054(4) -0.029(4)
 C46 0.171(5) 0.066(2) 0.079(2) -0.0164(17) 0.051(3) -0.012(2)
 C47 0.160(6) 0.067(4) 0.077(3) -0.004(3) 0.044(4) -0.027(4)
 C49 0.150(6) 0.084(4) 0.077(4) -0.018(3) 0.040(4) -0.028(4)
 C50 0.157(6) 0.065(4) 0.084(4) -0.017(3) 0.062(4) -0.018(4)
 C52 0.173(6) 0.064(3) 0.071(3) -0.010(3) 0.051(4) -0.015(4)
 C53 0.107(4) 0.071(4) 0.086(3) 0.004(3) -0.021(3) -0.008(3)
 C54 0.160(6) 0.131(5) 0.045(3) -0.022(3) -0.028(3) 0.015(5)
 N57 0.408(10) 0.117(3) 0.168(6) 0.039(3) 0.180(7) 0.077(5)
 C58 0.230(6) 0.074(2) 0.105(3) -0.001(2) 0.092(4) -0.004(3)
 C59 0.191(6) 0.075(2) 0.110(3) 0.001(2) 0.084(4) -0.007(3)
 C60 0.075(4) 0.172(7) 0.120(5) 0.091(5) -0.010(4) -0.014(4)
 C61 0.122(5) 0.074(4) 0.093(4) 0.017(3) -0.040(4) -0.003(3)
 C63 0.208(6) 0.082(2) 0.093(3) -0.0049(19) 0.076(4) -0.005(2)
 C64 0.058(4) 0.162(6) 0.117(5) 0.051(5) 0.004(3) -0.001(4)
 C65 0.164(5) 0.082(2) 0.094(3) 0.000(2) 0.063(3) -0.009(2)
 C71 0.239(8) 0.075(3) 0.158(7) -0.041(4) 0.111(7) -0.031(4)
 C76 0.058(4) 0.192(7) 0.188(7) 0.130(6) -0.017(4) 0.007(4)
 C79 0.196(6) 0.092(4) 0.136(10) -0.057(5) 0.080(7) -0.034(4)
 C88 0.083(7) 0.061(3) 0.079(3) -0.0129(19) 0.039(3) 0.007(3)
 C169 0.205(8) 0.078(3) 0.153(12) -0.042(5) 0.096(9) -0.030(4)
 O2 0.081(3) 0.075(3) 0.043(2) 0.000 0.000 -0.002(2)
 O1 0.102(3) 0.089(2) 0.0438(16) -0.0007(16) 0.0102(16) 0.001(2)
 C16 0.054(3) 0.068(3) 0.056(2) 0.012(2) 0.003(2) 0.009(2)
 C17 0.097(9) 0.165(7) 0.209(7) 0.082(5) 0.007(6) 0.027(6)
 C18 0.100(4) 0.184(6) 0.214(7) 0.085(5) -0.001(4) 0.012(4)
 C19 0.212(7) 0.111(4) 0.141(5) 0.009(3) -0.070(4) 0.020(4)
 C20 0.145(6) 0.133(6) 0.056(3) -0.037(3) -0.025(4) 0.004(5)
 C1 0.072(6) 0.060(2) 0.077(2) -0.0125(18) 0.022(3) 0.014(3)
 C28 0.079(6) 0.170(7) 0.194(9) 0.094(6) -0.011(6) 0.028(5)
 C31 0.216(7) 0.114(9) 0.136(7) 0.014(6) -0.071(5) 0.014(5)
 C5 0.089(8) 0.176(8) 0.207(7) 0.088(6) -0.002(5) 0.015(5)
 C3 0.097(8) 0.066(3) 0.078(3) -0.015(2) 0.030(3) -0.017(3)
 C2 0.236(9) 0.099(4) 0.201(16) -0.078(7) 0.139(12) -0.055(6)
 C9 0.115(4) 0.118(4) 0.031(2) -0.021(2) 0.005(3) -0.005(3)
 C12 0.216(7) 0.151(9) 0.118(8) -0.081(6) -0.054(5) 0.026(5)
 C14 0.211(6) 0.173(6) 0.107(4) -0.067(4) -0.048(4) 0.029(5)
 C6 0.224(9) 0.188(7) 0.169(10) -0.038(6) -0.044(7) 0.033(6)
 C7 0.211(8) 0.104(9) 0.147(7) 0.003(6) -0.068(6) 0.010(6)
 C26 0.214(7) 0.139(11) 0.137(6) 0.005(6) -0.065(5) 0.022(6)
 C22 0.142(8) 0.079(3) 0.074(3) -0.007(2) 0.035(3) -0.025(4)
 C0AA 0.112(8) 0.086(3) 0.076(3) -0.008(2) 0.033(3) -0.028(4)
 C13 0.158(9) 0.086(4) 0.070(3) -0.006(2) 0.031(3) -0.036(5)
 O0AA 0.080(2) 0.099(3) 0.0625(19) -0.0139(18) 0.0001(17) 0.0303(19)
 O1AA 0.080(3) 0.118(3) 0.068(2) -0.0275(19) 0.0013(19) 0.030(2)
 C2AA 0.057(3) 0.095(4) 0.060(3) -0.013(3) 0.001(2) 0.030(3)
 N10 0.262(14) 0.070(4) 0.088(3) -0.009(2) 0.056(4) 0.038(5)
 C3AA 0.160(15) 0.066(3) 0.077(3) -0.0146(19) 0.022(3) -0.011(3)
 N39 0.297(10) 0.133(6) 0.356(16) -0.132(9) 0.211(12) -0.088(7)
 N27 0.43(2) 0.154(7) 0.098(3) -0.039(3) 0.109(6) -0.151(10)
 N37 0.197(8) 0.096(3) 0.288(15) 0.034(5) 0.150(10) 0.006(4)
 C8 0.174(7) 0.115(5) 0.049(3) -0.028(3) 0.001(4) 0.022(5)
 C103 0.133(5) 0.085(3) 0.102(7) 0.005(3) 0.056(5) -0.015(3)
 C1AA 0.111(3) 0.082(2) 0.069(2) -0.0025(17) 0.025(2) -0.022(2)
 C89 0.119(4) 0.081(3) 0.084(6) -0.009(3) 0.035(4) -0.024(3)
 C78 0.138(5) 0.081(3) 0.130(8) -0.002(3) 0.070(6) -0.016(3)
 C45 0.122(4) 0.079(2) 0.075(2) -0.0098(18) 0.040(2) -0.020(2)
 C27 0.125(5) 0.080(3) 0.084(6) -0.001(3) 0.046(5) -0.016(3)
 C113 0.128(8) 0.084(3) 0.074(3) -0.012(2) 0.040(3) -0.030(4)
 O2AA 0.077(3) 0.077(3) 0.039(3) 0.000 0.000 0.000
 C4AA 0.109(9) 0.206(8) 0.240(8) 0.064(6) 0.007(6) -0.001(6)
 C5AA 0.211(7) 0.166(9) 0.100(6) -0.073(6) -0.054(5) 0.029(6)
 C43 0.225(9) 0.099(7) 0.132(6) 0.024(5) -0.072(6) 0.028(6)
 C6AA 0.220(8) 0.164(7) 0.103(5) -0.074(5) -0.035(6) 0.040(6)
 C56 0.212(7) 0.172(9) 0.104(8) -0.063(6) -0.050(5) 0.030(5)
 C62 0.221(7) 0.151(11) 0.155(8) 0.008(7) -0.061(5) 0.015(6)
 C73 0.111(6) 0.193(9) 0.243(10) 0.075(7) 0.012(6) 0.006(6)
 C77 0.219(9) 0.105(9) 0.142(5) 0.011(4) -0.072(5) 0.018(7)
 C97 0.205(7) 0.162(7) 0.115(8) -0.069(5) -0.048(6) 0.022(6)
 C112 0.100(9) 0.188(7) 0.203(9) 0.082(5) -0.015(7) 0.008(5)

_geom_special_details
;
 All esds (except the esd in the dihedral angle between two l.s. planes)
 are estimated using the full covariance matrix.  The cell esds are taken
 into account individually in the estimation of esds in distances, angles
 and torsion angles; correlations between esds in cell parameters are only
 used when they are defined by crystal symmetry.  An approximate (isotropic)
 treatment of cell esds is used for estimating esds involving l.s. planes.
;
loop_
  _geom_bond_atom_site_label_1
  _geom_bond_atom_site_label_2
  _geom_bond_distance
  _geom_bond_site_symmetry_2
  _geom_bond_publ_flag
 Co1 Co1 2.9883(10) 2 ?
 Co1 Co1 2.9882(10) 4 ?
 Co1 O4 2.061(3) 4 ?
 Co1 O4 2.093(3) . ?
 Co1 O10 2.035(3) . ?
 Co1 O22 2.107(3) . ?
 Co1 O1 2.011(3) 2 ?
 Co1 O2AA 2.2072(16) . ?
 Co2 Co4 2.9773(9) . ?
 Co2 O5 2.101(3) . ?
 Co2 O6 2.066(3) . ?
 Co2 O7 2.070(3) . ?
 Co2 O18 2.032(3) . ?
 Co2 O2 2.2446(14) . ?
 Co2 O1AA 2.018(3) . ?
 Co3 O7 2.091(3) . ?
 Co3 O7 2.091(3) 11 ?
 Co3 O14 2.090(5) . ?
 Co3 O2 2.168(4) . ?
 Co3 O0AA 2.047(3) 11 ?
 Co3 O0AA 2.047(3) . ?
 Co4 Co2 2.9774(9) 11 ?
 Co4 O6 2.082(3) 11 ?
 Co4 O6 2.082(3) . ?
 Co4 O12 2.094(5) . ?
 Co4 O19 2.017(3) . ?
 Co4 O19 2.017(3) 11 ?
 Co4 O2 2.195(4) . ?
 S5 O14 1.442(4) . ?
 S5 O20 1.415(5) . ?
 S5 C16 1.771(4) . ?
 S5 C16 1.771(4) 11 ?
 S6 O12 1.455(4) . ?
 S6 O17 1.446(5) . ?
 S6 C42 1.772(5) . ?
 S6 C42 1.772(5) 11 ?
 S7 O5 1.453(3) . ?
 S7 O8 1.428(3) . ?
 S7 C24 1.767(5) . ?
 S7 C32 1.726(5) . ?
 S8 O22 1.434(3) . ?
 S8 O26 1.433(4) . ?
 S8 C41 1.786(6) . ?
 S8 C9 1.767(6) 4 ?
 O4 Co1 2.061(3) 2 ?
 O4 C15 1.309(5) . ?
 O6 C23 1.301(5) . ?
 O7 C11 1.281(5) . ?
 O10 C25 1.215(5) . ?
 C11 C24 1.416(6) . ?
 C11 C16 1.436(6) . ?
 C15 C41 1.412(7) . ?
 C15 C9 1.388(7) . ?
 O18 C34 1.256(6) . ?
 O19 C34 1.245(6) . ?
 C23 C32 1.441(6) . ?
 C23 C42 1.385(6) . ?
 C24 C39 1.379(6) . ?
 C25 C30 1.467(6) . ?
 C25 O1 1.292(5) . ?
 C30 C63 1.360(7) . ?
 C30 C65 1.347(7) . ?
 C32 C60 1.366(7) . ?
 C34 C37 1.494(7) . ?
 C37 C71 1.301(19) . ?
 C37 C79 1.305(15) . ?
 C37 C1 1.388(11) . ?
 C37 C3AA 1.302(15) . ?
 C38 C40 1.503(7) . ?
 C38 C58 1.314(7) . ?
 C38 C59 1.361(7) . ?
 C39 H39 0.9300 . ?
 C39 C61 1.332(7) . ?
 C40 C44 1.378(7) . ?
 C40 C47 1.418(7) . ?
 C41 C54 1.355(7) . ?
 C42 C64 1.386(7) . ?
 C44 H44 0.9300 . ?
 C44 C49 1.383(7) . ?
 C46 C52 1.515(7) . ?
 C46 C88 1.371(11) . ?
 C46 C169 1.309(16) . ?
 C46 C3 1.334(13) . ?
 C46 C2 1.444(15) . ?
 C47 H47 0.9300 . ?
 C47 C52 1.352(7) . ?
 C49 C50 1.370(7) . ?
 C49 C45 1.500(6) . ?
 C50 H50 0.9300 . ?
 C50 C52 1.395(7) . ?
 C53 H53 0.9300 . ?
 C53 C61 1.398(7) . ?
 C53 C16 1.363(6) . ?
 C54 H54 0.9300 . ?
 C54 C20 1.381(8) . ?
 N57 C63 1.444(8) . ?
 N57 H57A 0.953(19) . ?
 N57 H57B 0.940(19) . ?
 C58 H58 0.9300 . ?
 C58 C63 1.416(7) . ?
 C59 H59 0.9300 . ?
 C59 C65 1.403(7) . ?
 C60 H60 0.9300 . ?
 C60 C76 1.391(8) . ?
 C61 C19 1.556(8) . ?
 C64 H64 0.9300 . ?
 C64 C76 1.351(8) . ?
 C65 H65 0.9300 . ?
 C71 C169 1.37(2) . ?
 C71 N39 1.29(3) . ?
 C76 C18 1.591(8) . ?
 C79 H79 0.9300 . ?
 C79 C2 1.406(17) . ?
 C88 H88 0.9300 . ?
 C88 C1 1.361(13) . ?
 C169 H169 0.9300 . ?
 O2 Co2 2.2448(14) 11 ?
 O1 Co1 2.011(3) 4 ?
 C17 H17A 0.9600 . ?
 C17 H17B 0.9600 . ?
 C17 H17C 0.9600 . ?
 C17 C18 1.491(11) . ?
 C18 C28 1.493(11) . ?
 C18 C5 1.635(12) . ?
 C18 C4AA 1.789(13) . ?
 C18 C73 1.482(12) . ?
 C18 C112 1.433(12) . ?
 C19 C31 1.564(12) . ?
 C19 C7 1.524(12) . ?
 C19 C26 1.532(11) . ?
 C19 C43 1.499(11) . ?
 C19 C62 1.607(12) . ?
 C19 C77 1.534(11) . ?
 C20 C14 1.565(7) . ?
 C20 C8 1.332(9) . ?
 C1 N10 1.338(10) . ?
 C28 H28A 0.9600 . ?
 C28 H28B 0.9600 . ?
 C28 H28C 0.9600 . ?
 C31 H31A 0.9600 . ?
 C31 H31B 0.9600 . ?
 C31 H31C 0.9600 . ?
 C5 H5A 0.9600 . ?
 C5 H5B 0.9600 . ?
 C5 H5C 0.9600 . ?
 C3 H3 0.9300 . ?
 C3 C3AA 1.469(17) . ?
 C2 H2 0.9300 . ?
 C9 S8 1.767(6) 2 ?
 C9 C8 1.431(7) . ?
 C12 H12A 0.9600 . ?
 C12 H12B 0.9600 . ?
 C12 H12C 0.9600 . ?
 C12 C14 1.543(12) . ?
 C14 C6 1.551(12) . ?
 C14 C5AA 1.531(12) . ?
 C14 C6AA 1.581(12) . ?
 C14 C56 1.490(12) . ?
 C14 C97 1.548(11) . ?
 C6 H6A 0.9600 . ?
 C6 H6B 0.9600 . ?
 C6 H6C 0.9600 . ?
 C7 H7A 0.9600 . ?
 C7 H7B 0.9600 . ?
 C7 H7C 0.9600 . ?
 C26 H26A 0.9600 . ?
 C26 H26B 0.9600 . ?
 C26 H26C 0.9600 . ?
 C22 H22 0.9300 . ?
 C22 C13 1.457(14) . ?
 C22 C45 1.352(12) . ?
 C0AA N27 1.405(9) . ?
 C0AA C1AA 1.379(11) . ?
 C0AA C113 1.376(12) . ?
 C13 H13 0.9300 . ?
 C13 C1AA 1.356(10) . ?
 O0AA C2AA 1.252(5) . ?
 O1AA C2AA 1.263(5) . ?
 C2AA C1AA 1.465(17) 4 ?
 N10 H10A 0.8600 . ?
 N10 H10B 0.8600 . ?
 C3AA H3AA 0.9300 . ?
 N39 H39A 0.8600 . ?
 N39 H39B 0.8600 . ?
 N27 H27A 0.8722 . ?
 N27 H27B 0.8700 . ?
 N37 H37A 0.8792 . ?
 N37 H37B 0.8758 . ?
 N37 C89 1.410(10) . ?
 C8 H8 0.9300 . ?
 C103 H103 0.9300 . ?
 C103 C1AA 1.3900 . ?
 C103 C27 1.3900 . ?
 C1AA C2AA 1.465(5) 2 ?
 C1AA C89 1.3900 . ?
 C89 C78 1.3900 . ?
 C78 H78 0.9300 . ?
 C78 C45 1.3900 . ?
 C45 C27 1.3900 . ?
 C45 C113 1.323(10) . ?
 C27 H27 0.9300 . ?
 C113 H113 0.9300 . ?
 O2AA Co1 2.2070(16) 4 ?
 O2AA Co1 2.2070(16) 2 ?
 O2AA Co1 2.2071(16) 3 ?
 C4AA H4AA 0.9600 . ?
 C4AA H4AB 0.9600 . ?
 C4AA H4AC 0.9600 . ?
 C5AA H5AA 0.9600 . ?
 C5AA H5AB 0.9600 . ?
 C5AA H5AC 0.9600 . ?
 C43 H43A 0.9600 . ?
 C43 H43B 0.9600 . ?
 C43 H43C 0.9600 . ?
 C6AA H6AA 0.9600 . ?
 C6AA H6AB 0.9600 . ?
 C6AA H6AC 0.9600 . ?
 C56 H56A 0.9600 . ?
 C56 H56B 0.9600 . ?
 C56 H56C 0.9600 . ?
 C62 H62A 0.9600 . ?
 C62 H62B 0.9600 . ?
 C62 H62C 0.9600 . ?
 C73 H73A 0.9600 . ?
 C73 H73B 0.9600 . ?
 C73 H73C 0.9600 . ?
 C77 H77A 0.9600 . ?
 C77 H77B 0.9600 . ?
 C77 H77C 0.9600 . ?
 C97 H97A 0.9600 . ?
 C97 H97B 0.9600 . ?
 C97 H97C 0.9600 . ?
 C112 H11A 0.9600 . ?
 C112 H11B 0.9600 . ?
 C112 H11C 0.9600 . ?

loop_
  _geom_angle_atom_site_label_1
  _geom_angle_atom_site_label_2
  _geom_angle_atom_site_label_3
  _geom_angle
  _geom_angle_site_symmetry_1
  _geom_angle_site_symmetry_3
  _geom_angle_publ_flag
 Co1 Co1 Co1 90.0 4 2 ?
 O4 Co1 Co1 44.42(8) 4 4 ?
 O4 Co1 Co1 105.52(10) 4 2 ?
 O4 Co1 Co1 105.28(9) . 4 ?
 O4 Co1 Co1 43.58(8) . 2 ?
 O4 Co1 O4 88.29(17) 4 . ?
 O4 Co1 O22 87.70(12) 4 . ?
 O4 Co1 O22 88.53(12) . . ?
 O4 Co1 O2AA 83.36(13) 4 . ?
 O4 Co1 O2AA 82.64(13) . . ?
 O10 Co1 Co1 78.06(10) . 4 ?
 O10 Co1 Co1 136.16(9) . 2 ?
 O10 Co1 O4 94.98(13) . 4 ?
 O10 Co1 O4 176.47(14) . . ?
 O10 Co1 O22 90.25(13) . . ?
 O10 Co1 O2AA 99.05(13) . . ?
 O22 Co1 Co1 128.16(10) . 2 ?
 O22 Co1 Co1 128.09(10) . 4 ?
 O22 Co1 O2AA 167.60(15) . . ?
 O1 Co1 Co1 79.96(10) 2 2 ?
 O1 Co1 Co1 139.18(9) 2 4 ?
 O1 Co1 O4 94.33(13) 2 . ?
 O1 Co1 O4 174.05(14) 2 4 ?
 O1 Co1 O10 82.29(13) 2 . ?
 O1 Co1 O22 87.02(13) 2 . ?
 O1 Co1 O2AA 102.26(14) 2 . ?
 O2AA Co1 Co1 47.39(3) . 4 ?
 O2AA Co1 Co1 47.39(3) . 2 ?
 O5 Co2 Co4 129.12(9) . . ?
 O5 Co2 O2 168.06(14) . . ?
 O6 Co2 Co4 44.33(8) . . ?
 O6 Co2 O5 88.46(12) . . ?
 O6 Co2 O7 89.24(11) . . ?
 O6 Co2 O2 83.54(13) . . ?
 O7 Co2 Co4 105.07(8) . . ?
 O7 Co2 O5 88.76(11) . . ?
 O7 Co2 O2 82.30(13) . . ?
 O18 Co2 Co4 80.17(10) . . ?
 O18 Co2 O5 88.25(13) . . ?
 O18 Co2 O6 95.01(13) . . ?
 O18 Co2 O7 174.74(13) . . ?
 O18 Co2 O2 101.23(14) . . ?
 O2 Co2 Co4 47.18(11) . . ?
 O1AA Co2 Co4 137.89(11) . . ?
 O1AA Co2 O5 88.11(13) . . ?
 O1AA Co2 O6 175.86(12) . . ?
 O1AA Co2 O7 93.02(13) . . ?
 O1AA Co2 O18 82.56(15) . . ?
 O1AA Co2 O2 100.20(15) . . ?
 O7 Co3 O7 88.47(15) . 11 ?
 O7 Co3 O2 83.70(12) 11 . ?
 O7 Co3 O2 83.70(12) . . ?
 O14 Co3 O7 87.41(11) . . ?
 O14 Co3 O7 87.41(11) . 11 ?
 O14 Co3 O2 167.57(16) . . ?
 O0AA Co3 O7 175.23(13) 11 . ?
 O0AA Co3 O7 94.93(11) . . ?
 O0AA Co3 O7 94.94(11) 11 11 ?
 O0AA Co3 O7 175.23(13) . 11 ?
 O0AA Co3 O14 89.41(13) 11 . ?
 O0AA Co3 O14 89.40(13) . . ?
 O0AA Co3 O2 99.98(14) . . ?
 O0AA Co3 O2 99.97(14) 11 . ?
 O0AA Co3 O0AA 81.47(18) 11 . ?
 Co2 Co4 Co2 91.92(4) . 11 ?
 O6 Co4 Co2 106.86(9) 11 . ?
 O6 Co4 Co2 43.91(8) 11 11 ?
 O6 Co4 Co2 106.86(9) . 11 ?
 O6 Co4 Co2 43.91(8) . . ?
 O6 Co4 O6 89.31(15) . 11 ?
 O6 Co4 O12 87.97(12) 11 . ?
 O6 Co4 O12 87.97(12) . . ?
 O6 Co4 O2 84.43(12) . . ?
 O6 Co4 O2 84.43(12) 11 . ?
 O12 Co4 Co2 127.59(5) . 11 ?
 O12 Co4 Co2 127.60(5) . . ?
 O12 Co4 O2 169.30(16) . . ?
 O19 Co4 Co2 136.47(12) 11 . ?
 O19 Co4 Co2 136.47(12) . 11 ?
 O19 Co4 Co2 77.61(11) . . ?
 O19 Co4 Co2 77.61(11) 11 11 ?
 O19 Co4 O6 175.48(14) . 11 ?
 O19 Co4 O6 94.49(12) . . ?
 O19 Co4 O6 94.49(12) 11 11 ?
 O19 Co4 O6 175.48(14) 11 . ?
 O19 Co4 O12 89.71(15) 11 . ?
 O19 Co4 O12 89.71(15) . . ?
 O19 Co4 O19 81.6(2) . 11 ?
 O19 Co4 O2 98.36(15) . . ?
 O19 Co4 O2 98.36(15) 11 . ?
 O2 Co4 Co2 48.60(4) . . ?
 O2 Co4 Co2 48.60(4) . 11 ?
 O14 S5 C16 109.72(18) . . ?
 O14 S5 C16 109.72(18) . 11 ?
 O20 S5 O14 116.8(3) . . ?
 O20 S5 C16 106.85(19) . . ?
 O20 S5 C16 106.85(19) . 11 ?
 C16 S5 C16 106.3(3) . 11 ?
 O12 S6 C42 109.6(2) . 11 ?
 O12 S6 C42 109.6(2) . . ?
 O17 S6 O12 116.3(3) . . ?
 O17 S6 C42 108.0(2) . 11 ?
 O17 S6 C42 108.0(2) . . ?
 C42 S6 C42 104.7(3) . 11 ?
 O5 S7 C24 109.10(19) . . ?
 O5 S7 C32 109.6(2) . . ?
 O8 S7 O5 116.74(19) . . ?
 O8 S7 C24 107.1(2) . . ?
 O8 S7 C32 106.6(2) . . ?
 C32 S7 C24 107.2(2) . . ?
 O22 S8 C41 109.6(2) . . ?
 O22 S8 C9 108.5(2) . 4 ?
 O26 S8 O22 115.4(2) . . ?
 O26 S8 C41 106.5(3) . . ?
 O26 S8 C9 108.6(2) . 4 ?
 C9 S8 C41 108.0(3) 4 . ?
 Co1 O4 Co1 92.00(10) 2 . ?
 C15 O4 Co1 131.9(3) . . ?
 C15 O4 Co1 133.4(3) . 2 ?
 S7 O5 Co2 118.78(16) . . ?
 Co2 O6 Co4 91.75(12) . . ?
 C23 O6 Co2 133.5(3) . . ?
 C23 O6 Co4 132.6(3) . . ?
 Co2 O7 Co3 92.38(11) . . ?
 C11 O7 Co2 131.6(3) . . ?
 C11 O7 Co3 134.2(3) . . ?
 C25 O10 Co1 129.6(3) . . ?
 O7 C11 C24 125.1(4) . . ?
 O7 C11 C16 122.6(4) . . ?
 C24 C11 C16 112.3(4) . . ?
 S6 O12 Co4 119.5(2) . . ?
 S5 O14 Co3 120.6(2) . . ?
 O4 C15 C41 123.9(5) . . ?
 O4 C15 C9 122.0(5) . . ?
 C9 C15 C41 114.0(4) . . ?
 C34 O18 Co2 126.7(3) . . ?
 C34 O19 Co4 131.4(4) . . ?
 S8 O22 Co1 119.6(2) . . ?
 O6 C23 C32 120.9(4) . . ?
 O6 C23 C42 123.6(4) . . ?
 C42 C23 C32 115.4(4) . . ?
 C11 C24 S7 122.3(3) . . ?
 C39 C24 S7 114.9(3) . . ?
 C39 C24 C11 122.7(4) . . ?
 O10 C25 C30 120.2(5) . . ?
 O10 C25 O1 124.6(4) . . ?
 O1 C25 C30 115.1(5) . . ?
 C63 C30 C25 122.6(5) . . ?
 C65 C30 C25 120.7(5) . . ?
 C65 C30 C63 116.7(5) . . ?
 C23 C32 S7 124.6(4) . . ?
 C60 C32 S7 116.9(4) . . ?
 C60 C32 C23 118.5(5) . . ?
 O18 C34 C37 118.7(5) . . ?
 O19 C34 O18 123.1(4) . . ?
 O19 C34 C37 118.1(5) . . ?
 C71 C37 C34 125.6(11) . . ?
 C71 C37 C79 112.6(13) . . ?
 C79 C37 C34 119.5(8) . . ?
 C1 C37 C34 120.0(6) . . ?
 C3AA C37 C34 119.6(8) . . ?
 C3AA C37 C1 120.4(9) . . ?
 C58 C38 C40 120.9(5) . . ?
 C58 C38 C59 118.8(5) . . ?
 C59 C38 C40 120.3(5) . . ?
 C24 C39 H39 118.0 . . ?
 C61 C39 C24 123.9(4) . . ?
 C61 C39 H39 118.0 . . ?
 C44 C40 C38 122.0(4) . . ?
 C44 C40 C47 117.5(5) . . ?
 C47 C40 C38 120.5(4) . . ?
 C15 C41 S8 122.4(4) . . ?
 C54 C41 S8 115.5(5) . . ?
 C54 C41 C15 122.1(6) . . ?
 C23 C42 S6 123.6(4) . . ?
 C23 C42 C64 122.6(5) . . ?
 C64 C42 S6 113.8(4) . . ?
 C40 C44 H44 118.7 . . ?
 C40 C44 C49 122.7(5) . . ?
 C49 C44 H44 118.7 . . ?
 C88 C46 C52 120.2(6) . . ?
 C169 C46 C52 124.6(8) . . ?
 C169 C46 C2 118.3(10) . . ?
 C3 C46 C52 121.8(7) . . ?
 C3 C46 C88 117.9(8) . . ?
 C2 C46 C52 116.9(8) . . ?
 C40 C47 H47 119.8 . . ?
 C52 C47 C40 120.5(5) . . ?
 C52 C47 H47 119.8 . . ?
 C44 C49 C45 121.6(5) . . ?
 C50 C49 C44 117.8(5) . . ?
 C50 C49 C45 120.6(5) . . ?
 C49 C50 H50 119.4 . . ?
 C49 C50 C52 121.2(5) . . ?
 C52 C50 H50 119.4 . . ?
 C47 C52 C46 118.7(5) . . ?
 C47 C52 C50 120.0(5) . . ?
 C50 C52 C46 121.3(5) . . ?
 C61 C53 H53 118.7 . . ?
 C16 C53 H53 118.7 . . ?
 C16 C53 C61 122.5(5) . . ?
 C41 C54 H54 118.0 . . ?
 C41 C54 C20 124.0(6) . . ?
 C20 C54 H54 118.0 . . ?
 C63 N57 H57A 120(4) . . ?
 C63 N57 H57B 132(4) . . ?
 H57A N57 H57B 107(3) . . ?
 C38 C58 H58 119.2 . . ?
 C38 C58 C63 121.6(6) . . ?
 C63 C58 H58 119.2 . . ?
 C38 C59 H59 120.2 . . ?
 C38 C59 C65 119.6(6) . . ?
 C65 C59 H59 120.2 . . ?
 C32 C60 H60 117.1 . . ?
 C32 C60 C76 125.7(5) . . ?
 C76 C60 H60 117.1 . . ?
 C39 C61 C53 115.8(5) . . ?
 C39 C61 C19 123.7(5) . . ?
 C53 C61 C19 120.5(5) . . ?
 C30 C63 N57 121.7(6) . . ?
 C30 C63 C58 120.5(6) . . ?
 C58 C63 N57 116.3(6) . . ?
 C42 C64 H64 118.4 . . ?
 C76 C64 C42 123.2(5) . . ?
 C76 C64 H64 118.4 . . ?
 C30 C65 C59 122.5(5) . . ?
 C30 C65 H65 118.8 . . ?
 C59 C65 H65 118.8 . . ?
 C37 C71 C169 126.3(18) . . ?
 N39 C71 C37 115.8(18) . . ?
 N39 C71 C169 109(2) . . ?
 C60 C76 C18 123.4(5) . . ?
 C64 C76 C60 114.4(5) . . ?
 C64 C76 C18 121.7(5) . . ?
 C37 C79 H79 118.1 . . ?
 C37 C79 C2 123.9(14) . . ?
 C2 C79 H79 118.1 . . ?
 C46 C88 H88 118.7 . . ?
 C1 C88 C46 122.5(10) . . ?
 C1 C88 H88 118.7 . . ?
 C46 C169 C71 117.1(17) . . ?
 C46 C169 H169 121.4 . . ?
 C71 C169 H169 121.4 . . ?
 Co2 O2 Co2 144.9(2) . 11 ?
 Co3 O2 Co2 85.73(11) . 11 ?
 Co3 O2 Co2 85.73(11) . . ?
 Co3 O2 Co4 146.2(2) . . ?
 Co4 O2 Co2 84.22(11) . . ?
 Co4 O2 Co2 84.22(11) . 11 ?
 C25 O1 Co1 126.0(3) . 4 ?
 C11 C16 S5 122.4(3) . . ?
 C53 C16 S5 115.0(4) . . ?
 C53 C16 C11 122.6(4) . . ?
 H17A C17 H17B 109.5 . . ?
 H17A C17 H17C 109.5 . . ?
 H17B C17 H17C 109.5 . . ?
 C18 C17 H17A 109.5 . . ?
 C18 C17 H17B 109.5 . . ?
 C18 C17 H17C 109.5 . . ?
 C76 C18 C5 103.9(7) . . ?
 C76 C18 C4AA 94.6(7) . . ?
 C17 C18 C76 111.6(8) . . ?
 C17 C18 C28 115.1(10) . . ?
 C17 C18 C5 105.9(9) . . ?
 C28 C18 C76 108.8(7) . . ?
 C28 C18 C5 110.9(8) . . ?
 C73 C18 C76 116.9(9) . . ?
 C73 C18 C4AA 93.3(9) . . ?
 C112 C18 C76 113.5(9) . . ?
 C112 C18 C4AA 100.8(9) . . ?
 C112 C18 C73 126.1(10) . . ?
 C61 C19 C31 108.0(8) . . ?
 C61 C19 C62 101.3(8) . . ?
 C7 C19 C61 108.1(8) . . ?
 C7 C19 C31 113.0(9) . . ?
 C7 C19 C77 116.2(9) . . ?
 C26 C19 C61 108.5(8) . . ?
 C26 C19 C62 107.7(9) . . ?
 C43 C19 C61 114.3(8) . . ?
 C43 C19 C26 115.3(9) . . ?
 C43 C19 C62 108.8(9) . . ?
 C77 C19 C61 107.8(8) . . ?
 C77 C19 C31 103.3(9) . . ?
 C54 C20 C14 123.8(6) . . ?
 C8 C20 C54 115.1(5) . . ?
 C8 C20 C14 121.0(6) . . ?
 C88 C1 C37 119.4(9) . . ?
 N10 C1 C37 123.6(8) . . ?
 N10 C1 C88 116.7(10) . . ?
 C18 C28 H28A 109.5 . . ?
 C18 C28 H28B 109.5 . . ?
 C18 C28 H28C 109.5 . . ?
 H28A C28 H28B 109.5 . . ?
 H28A C28 H28C 109.5 . . ?
 H28B C28 H28C 109.5 . . ?
 C19 C31 H31A 109.5 . . ?
 C19 C31 H31B 109.5 . . ?
 C19 C31 H31C 109.5 . . ?
 H31A C31 H31B 109.5 . . ?
 H31A C31 H31C 109.5 . . ?
 H31B C31 H31C 109.5 . . ?
 C18 C5 H5A 109.5 . . ?
 C18 C5 H5B 109.5 . . ?
 C18 C5 H5C 109.5 . . ?
 H5A C5 H5B 109.5 . . ?
 H5A C5 H5C 109.5 . . ?
 H5B C5 H5C 109.5 . . ?
 C46 C3 H3 119.9 . . ?
 C46 C3 C3AA 120.2(11) . . ?
 C3AA C3 H3 119.9 . . ?
 C46 C2 H2 122.0 . . ?
 C79 C2 C46 116.0(13) . . ?
 C79 C2 H2 122.0 . . ?
 C15 C9 S8 124.3(3) . 2 ?
 C15 C9 C8 121.2(6) . . ?
 C8 C9 S8 114.3(5) . 2 ?
 H12A C12 H12B 109.5 . . ?
 H12A C12 H12C 109.5 . . ?
 H12B C12 H12C 109.5 . . ?
 C14 C12 H12A 109.5 . . ?
 C14 C12 H12B 109.5 . . ?
 C14 C12 H12C 109.5 . . ?
 C20 C14 C6AA 104.9(8) . . ?
 C12 C14 C20 109.4(7) . . ?
 C12 C14 C6 112.1(10) . . ?
 C6 C14 C20 104.5(8) . . ?
 C5AA C14 C20 110.4(8) . . ?
 C5AA C14 C12 108.4(9) . . ?
 C5AA C14 C6 112.0(9) . . ?
 C56 C14 C20 110.7(8) . . ?
 C56 C14 C6AA 112.7(9) . . ?
 C56 C14 C97 113.8(10) . . ?
 C97 C14 C20 109.6(7) . . ?
 C97 C14 C6AA 104.6(9) . . ?
 C14 C6 H6A 109.5 . . ?
 C14 C6 H6B 109.5 . . ?
 C14 C6 H6C 109.5 . . ?
 H6A C6 H6B 109.5 . . ?
 H6A C6 H6C 109.5 . . ?
 H6B C6 H6C 109.5 . . ?
 C19 C7 H7A 109.5 . . ?
 C19 C7 H7B 109.5 . . ?
 C19 C7 H7C 109.5 . . ?
 H7A C7 H7B 109.5 . . ?
 H7A C7 H7C 109.5 . . ?
 H7B C7 H7C 109.5 . . ?
 C19 C26 H26A 109.5 . . ?
 C19 C26 H26B 109.5 . . ?
 C19 C26 H26C 109.5 . . ?
 H26A C26 H26B 109.5 . . ?
 H26A C26 H26C 109.5 . . ?
 H26B C26 H26C 109.5 . . ?
 C13 C22 H22 119.9 . . ?
 C45 C22 H22 119.9 . . ?
 C45 C22 C13 120.2(9) . . ?
 C1AA C0AA N27 119.9(8) . . ?
 C113 C0AA N27 118.9(10) . . ?
 C113 C0AA C1AA 120.8(7) . . ?
 C22 C13 H13 120.9 . . ?
 C1AA C13 C22 118.3(9) . . ?
 C1AA C13 H13 120.9 . . ?
 C2AA O0AA Co3 127.4(3) . . ?
 C2AA O1AA Co2 128.9(3) . . ?
 O0AA C2AA O1AA 123.4(4) . . ?
 O0AA C2AA C1AA 119.5(15) . 4 ?
 O1AA C2AA C1AA 116.9(14) . 4 ?
 C1 N10 H10A 120.0 . . ?
 C1 N10 H10B 120.0 . . ?
 H10A N10 H10B 120.0 . . ?
 C37 C3AA C3 119.5(13) . . ?
 C37 C3AA H3AA 120.3 . . ?
 C3 C3AA H3AA 120.3 . . ?
 C71 N39 H39A 120.0 . . ?
 C71 N39 H39B 120.0 . . ?
 H39A N39 H39B 120.0 . . ?
 C0AA N27 H27A 111.3 . . ?
 C0AA N27 H27B 109.1 . . ?
 H27A N27 H27B 107.9 . . ?
 H37A N37 H37B 107.4 . . ?
 C89 N37 H37A 112.5 . . ?
 C89 N37 H37B 110.4 . . ?
 C20 C8 C9 123.1(6) . . ?
 C20 C8 H8 118.5 . . ?
 C9 C8 H8 118.5 . . ?
 C1AA C103 H103 120.0 . . ?
 C1AA C103 C27 120.0 . . ?
 C27 C103 H103 120.0 . . ?
 C0AA C1AA C2AA 121.3(5) . 2 ?
 C13 C1AA C0AA 118.2(6) . . ?
 C13 C1AA C2AA 119.9(6) . 2 ?
 C103 C1AA C2AA 121.0(4) . 2 ?
 C103 C1AA C89 120.0 . . ?
 C89 C1AA C2AA 119.0(4) . 2 ?
 C1AA C89 N37 127.0(5) . . ?
 C78 C89 N37 112.8(5) . . ?
 C78 C89 C1AA 120.0 . . ?
 C89 C78 H78 120.0 . . ?
 C45 C78 C89 120.0 . . ?
 C45 C78 H78 120.0 . . ?
 C22 C45 C49 119.5(6) . . ?
 C78 C45 C49 118.2(4) . . ?
 C78 C45 C27 120.0 . . ?
 C27 C45 C49 121.8(4) . . ?
 C113 C45 C49 121.0(6) . . ?
 C113 C45 C22 119.2(7) . . ?
 C103 C27 H27 120.0 . . ?
 C45 C27 C103 120.0 . . ?
 C45 C27 H27 120.0 . . ?
 C0AA C113 H113 119.1 . . ?
 C45 C113 C0AA 121.7(9) . . ?
 C45 C113 H113 119.1 . . ?
 Co1 O2AA Co1 85.22(7) 2 . ?
 Co1 O2AA Co1 146.4(2) 3 . ?
 Co1 O2AA Co1 85.21(7) 4 . ?
 Co1 O2AA Co1 85.22(7) 3 4 ?
 Co1 O2AA Co1 146.4(2) 2 4 ?
 Co1 O2AA Co1 85.22(7) 3 2 ?
 C18 C4AA H4AA 109.5 . . ?
 C18 C4AA H4AB 109.5 . . ?
 C18 C4AA H4AC 109.5 . . ?
 H4AA C4AA H4AB 109.5 . . ?
 H4AA C4AA H4AC 109.5 . . ?
 H4AB C4AA H4AC 109.5 . . ?
 C14 C5AA H5AA 109.5 . . ?
 C14 C5AA H5AB 109.5 . . ?
 C14 C5AA H5AC 109.5 . . ?
 H5AA C5AA H5AB 109.5 . . ?
 H5AA C5AA H5AC 109.5 . . ?
 H5AB C5AA H5AC 109.5 . . ?
 C19 C43 H43A 109.5 . . ?
 C19 C43 H43B 109.5 . . ?
 C19 C43 H43C 109.5 . . ?
 H43A C43 H43B 109.5 . . ?
 H43A C43 H43C 109.5 . . ?
 H43B C43 H43C 109.5 . . ?
 C14 C6AA H6AA 109.5 . . ?
 C14 C6AA H6AB 109.5 . . ?
 C14 C6AA H6AC 109.5 . . ?
 H6AA C6AA H6AB 109.5 . . ?
 H6AA C6AA H6AC 109.5 . . ?
 H6AB C6AA H6AC 109.5 . . ?
 C14 C56 H56A 109.5 . . ?
 C14 C56 H56B 109.5 . . ?
 C14 C56 H56C 109.5 . . ?
 H56A C56 H56B 109.5 . . ?
 H56A C56 H56C 109.5 . . ?
 H56B C56 H56C 109.5 . . ?
 C19 C62 H62A 109.5 . . ?
 C19 C62 H62B 109.5 . . ?
 C19 C62 H62C 109.5 . . ?
 H62A C62 H62B 109.5 . . ?
 H62A C62 H62C 109.5 . . ?
 H62B C62 H62C 109.5 . . ?
 C18 C73 H73A 109.5 . . ?
 C18 C73 H73B 109.5 . . ?
 C18 C73 H73C 109.5 . . ?
 H73A C73 H73B 109.5 . . ?
 H73A C73 H73C 109.5 . . ?
 H73B C73 H73C 109.5 . . ?
 C19 C77 H77A 109.5 . . ?
 C19 C77 H77B 109.5 . . ?
 C19 C77 H77C 109.5 . . ?
 H77A C77 H77B 109.5 . . ?
 H77A C77 H77C 109.5 . . ?
 H77B C77 H77C 109.5 . . ?
 C14 C97 H97A 109.5 . . ?
 C14 C97 H97B 109.5 . . ?
 C14 C97 H97C 109.5 . . ?
 H97A C97 H97B 109.5 . . ?
 H97A C97 H97C 109.5 . . ?
 H97B C97 H97C 109.5 . . ?
 C18 C112 H11A 109.5 . . ?
 C18 C112 H11B 109.5 . . ?
 C18 C112 H11C 109.5 . . ?
 H11A C112 H11B 109.5 . . ?
 H11A C112 H11C 109.5 . . ?
 H11B C112 H11C 109.5 . . ?

loop_
  _geom_torsion_atom_site_label_1
  _geom_torsion_atom_site_label_2
  _geom_torsion_atom_site_label_3
  _geom_torsion_atom_site_label_4
  _geom_torsion
  _geom_torsion_site_symmetry_1
  _geom_torsion_site_symmetry_2
  _geom_torsion_site_symmetry_3
  _geom_torsion_site_symmetry_4
  _geom_torsion_publ_flag
 Co1 O4 C15 C41 -168.8(4) 2 . . . ?
 Co1 O4 C15 C41 -12.6(8) . . . . ?
 Co1 O4 C15 C9 14.7(8) 2 . . . ?
 Co1 O4 C15 C9 170.8(4) . . . . ?
 Co1 O10 C25 C30 168.7(3) . . . . ?
 Co1 O10 C25 O1 -14.4(7) . . . . ?
 Co2 O6 C23 C32 13.9(6) . . . . ?
 Co2 O6 C23 C42 -171.1(3) . . . . ?
 Co2 O7 C11 C24 -11.9(6) . . . . ?
 Co2 O7 C11 C16 170.8(3) . . . . ?
 Co2 O18 C34 O19 -13.1(8) . . . . ?
 Co2 O18 C34 C37 169.6(4) . . . . ?
 Co2 O1AA C2AA O0AA 22.2(8) . . . . ?
 Co2 O1AA C2AA C1AA -162(2) . . . 4 ?
 Co3 O7 C11 C24 -172.0(3) . . . . ?
 Co3 O7 C11 C16 10.6(6) . . . . ?
 Co3 O0AA C2AA O1AA -17.6(8) . . . . ?
 Co3 O0AA C2AA C1AA 166(2) . . . 4 ?
 Co4 O6 C23 C32 172.4(3) . . . . ?
 Co4 O6 C23 C42 -12.7(7) . . . . ?
 Co4 O19 C34 O18 9.6(9) . . . . ?
 Co4 O19 C34 C37 -173.1(4) . . . . ?
 S6 C42 C64 C76 -179.5(7) . . . . ?
 S7 C24 C39 C61 -179.2(5) . . . . ?
 S7 C32 C60 C76 175.2(7) . . . . ?
 S8 C41 C54 C20 176.3(5) . . . . ?
 S8 C9 C8 C20 -176.5(5) 2 . . . ?
 O4 C15 C41 S8 0.8(8) . . . . ?
 O4 C15 C41 C54 -179.2(5) . . . . ?
 O4 C15 C9 S8 -3.3(8) . . . 2 ?
 O4 C15 C9 C8 -178.7(5) . . . . ?
 O5 S7 C24 C11 34.4(4) . . . . ?
 O5 S7 C24 C39 -143.8(4) . . . . ?
 O5 S7 C32 C23 -34.3(5) . . . . ?
 O5 S7 C32 C60 144.7(5) . . . . ?
 O6 C23 C32 S7 -3.1(7) . . . . ?
 O6 C23 C32 C60 177.9(5) . . . . ?
 O6 C23 C42 S6 4.7(7) . . . . ?
 O6 C23 C42 C64 -175.4(5) . . . . ?
 O7 C11 C24 S7 2.4(6) . . . . ?
 O7 C11 C24 C39 -179.6(4) . . . . ?
 O7 C11 C16 S5 -1.0(6) . . . . ?
 O7 C11 C16 C53 179.0(4) . . . . ?
 O8 S7 O5 Co2 179.77(19) . . . . ?
 O8 S7 C24 C11 161.6(4) . . . . ?
 O8 S7 C24 C39 -16.6(4) . . . . ?
 O8 S7 C32 C23 -161.5(4) . . . . ?
 O8 S7 C32 C60 17.5(6) . . . . ?
 O10 C25 C30 C63 -16.0(9) . . . . ?
 O10 C25 C30 C65 163.6(6) . . . . ?
 O10 C25 O1 Co1 18.3(7) . . . 4 ?
 C11 C24 C39 C61 2.7(9) . . . . ?
 O12 S6 C42 C23 31.3(5) . . . . ?
 O12 S6 C42 C64 -148.6(4) . . . . ?
 O14 S5 C16 C11 -33.9(4) . . . . ?
 O14 S5 C16 C53 146.2(4) . . . . ?
 C15 C41 C54 C20 -3.6(10) . . . . ?
 C15 C9 C8 C20 -0.7(10) . . . . ?
 O17 S6 O12 Co4 180.0 . . . . ?
 O17 S6 C42 C23 158.9(4) . . . . ?
 O17 S6 C42 C64 -21.0(5) . . . . ?
 O18 C34 C37 C71 -12.4(19) . . . . ?
 O18 C34 C37 C79 149.1(11) . . . . ?
 O18 C34 C37 C1 -154.9(7) . . . . ?
 O18 C34 C37 C3AA 21.8(12) . . . . ?
 O19 C34 C37 C71 170.2(17) . . . . ?
 O19 C34 C37 C79 -28.3(13) . . . . ?
 O19 C34 C37 C1 27.6(10) . . . . ?
 O19 C34 C37 C3AA -155.7(10) . . . . ?
 O20 S5 O14 Co3 180.0 . . . . ?
 O20 S5 C16 C11 -161.5(3) . . . . ?
 O20 S5 C16 C53 18.6(4) . . . . ?
 O22 S8 C41 C15 36.2(5) . . . . ?
 O22 S8 C41 C54 -143.8(4) . . . . ?
 C23 C32 C60 C76 -5.7(11) . . . . ?
 C23 C42 C64 C76 0.6(11) . . . . ?
 C24 S7 O5 Co2 -58.8(3) . . . . ?
 C24 S7 C32 C23 84.0(5) . . . . ?
 C24 S7 C32 C60 -96.9(5) . . . . ?
 C24 C11 C16 S5 -178.6(3) . . . . ?
 C24 C11 C16 C53 1.3(6) . . . . ?
 C24 C39 C61 C53 -2.2(9) . . . . ?
 C24 C39 C61 C19 178.1(6) . . . . ?
 C25 C30 C63 N57 -9.0(12) . . . . ?
 C25 C30 C63 C58 -174.3(7) . . . . ?
 C25 C30 C65 C59 177.7(6) . . . . ?
 O26 S8 O22 Co1 -179.2(2) . . . . ?
 O26 S8 C41 C15 161.6(4) . . . . ?
 O26 S8 C41 C54 -18.4(5) . . . . ?
 C30 C25 O1 Co1 -164.7(3) . . . 4 ?
 C32 S7 O5 Co2 58.4(3) . . . . ?
 C32 S7 C24 C11 -84.3(4) . . . . ?
 C32 S7 C24 C39 97.6(4) . . . . ?
 C32 C23 C42 S6 179.9(3) . . . . ?
 C32 C23 C42 C64 -0.2(8) . . . . ?
 C32 C60 C76 C64 5.8(13) . . . . ?
 C32 C60 C76 C18 178.0(7) . . . . ?
 C34 C37 C71 C169 -167(2) . . . . ?
 C34 C37 C71 N39 -25(3) . . . . ?
 C34 C37 C79 C2 174.8(16) . . . . ?
 C34 C37 C1 C88 179.6(8) . . . . ?
 C34 C37 C1 N10 -6.1(15) . . . . ?
 C34 C37 C3AA C3 179.8(10) . . . . ?
 C37 C71 C169 C46 -24(4) . . . . ?
 C37 C79 C2 C46 8(3) . . . . ?
 C38 C40 C44 C49 -175.4(6) . . . . ?
 C38 C40 C47 C52 178.2(6) . . . . ?
 C38 C58 C63 C30 -5.6(13) . . . . ?
 C38 C58 C63 N57 -171.7(9) . . . . ?
 C38 C59 C65 C30 -1.5(12) . . . . ?
 C39 C61 C19 C31 132.9(9) . . . . ?
 C39 C61 C19 C7 -104.5(9) . . . . ?
 C39 C61 C19 C26 -11.1(12) . . . . ?
 C39 C61 C19 C43 -141.3(10) . . . . ?
 C39 C61 C19 C62 102.0(9) . . . . ?
 C39 C61 C19 C77 21.9(12) . . . . ?
 C40 C38 C58 C63 -176.6(7) . . . . ?
 C40 C38 C59 C65 180.0(6) . . . . ?
 C40 C44 C49 C50 -6.3(11) . . . . ?
 C40 C44 C49 C45 175.9(6) . . . . ?
 C40 C47 C52 C46 -176.8(6) . . . . ?
 C40 C47 C52 C50 0.9(11) . . . . ?
 C41 S8 O22 Co1 -59.0(3) . . . . ?
 C41 C15 C9 S8 179.8(4) . . . 2 ?
 C41 C15 C9 C8 4.4(8) . . . . ?
 C41 C54 C20 C14 -176.4(6) . . . . ?
 C41 C54 C20 C8 7.3(10) . . . . ?
 C42 S6 O12 Co4 -57.20(19) . . . . ?
 C42 S6 O12 Co4 57.20(19) 11 . . . ?
 C42 S6 C42 C23 -86.2(5) 11 . . . ?
 C42 S6 C42 C64 93.9(5) 11 . . . ?
 C42 C23 C32 S7 -178.4(4) . . . . ?
 C42 C23 C32 C60 2.6(7) . . . . ?
 C42 C64 C76 C60 -3.1(12) . . . . ?
 C42 C64 C76 C18 -175.4(7) . . . . ?
 C44 C40 C47 C52 -0.5(10) . . . . ?
 C44 C49 C50 C52 6.5(11) . . . . ?
 C44 C49 C45 C22 27.0(11) . . . . ?
 C44 C49 C45 C78 -29.8(9) . . . . ?
 C44 C49 C45 C27 151.3(6) . . . . ?
 C44 C49 C45 C113 -159.1(8) . . . . ?
 C46 C88 C1 C37 0.3(16) . . . . ?
 C46 C88 C1 N10 -174.4(11) . . . . ?
 C46 C3 C3AA C37 1(2) . . . . ?
 C47 C40 C44 C49 3.3(10) . . . . ?
 C49 C50 C52 C46 173.6(7) . . . . ?
 C49 C50 C52 C47 -4.0(11) . . . . ?
 C49 C45 C27 C103 178.8(5) . . . . ?
 C49 C45 C113 C0AA 179.3(8) . . . . ?
 C50 C49 C45 C22 -150.8(8) . . . . ?
 C50 C49 C45 C78 152.4(6) . . . . ?
 C50 C49 C45 C27 -26.4(9) . . . . ?
 C50 C49 C45 C113 23.2(11) . . . . ?
 C52 C46 C88 C1 175.4(9) . . . . ?
 C52 C46 C169 C71 -167.8(16) . . . . ?
 C52 C46 C3 C3AA -176.0(10) . . . . ?
 C52 C46 C2 C79 174.6(15) . . . . ?
 C53 C61 C19 C31 -46.7(10) . . . . ?
 C53 C61 C19 C7 75.9(10) . . . . ?
 C53 C61 C19 C26 169.2(9) . . . . ?
 C53 C61 C19 C43 39.1(12) . . . . ?
 C53 C61 C19 C62 -77.7(9) . . . . ?
 C53 C61 C19 C77 -157.7(9) . . . . ?
 C54 C20 C14 C12 -11.2(12) . . . . ?
 C54 C20 C14 C6 109.0(10) . . . . ?
 C54 C20 C14 C5AA -130.5(10) . . . . ?
 C54 C20 C14 C6AA -100.3(10) . . . . ?
 C54 C20 C14 C56 21.5(12) . . . . ?
 C54 C20 C14 C97 147.9(10) . . . . ?
 C54 C20 C8 C9 -5.1(10) . . . . ?
 C58 C38 C40 C44 23.7(11) . . . . ?
 C58 C38 C40 C47 -155.0(7) . . . . ?
 C58 C38 C59 C65 2.2(12) . . . . ?
 C59 C38 C40 C44 -153.9(7) . . . . ?
 C59 C38 C40 C47 27.3(10) . . . . ?
 C59 C38 C58 C63 1.2(12) . . . . ?
 C60 C76 C18 C17 7.5(14) . . . . ?
 C60 C76 C18 C28 -120.7(11) . . . . ?
 C60 C76 C18 C5 121.2(10) . . . . ?
 C60 C76 C18 C4AA -65.6(10) . . . . ?
 C60 C76 C18 C73 -161.6(12) . . . . ?
 C60 C76 C18 C112 38.2(14) . . . . ?
 C61 C53 C16 S5 178.8(5) . . . . ?
 C61 C53 C16 C11 -1.1(8) . . . . ?
 C63 C30 C65 C59 -2.8(11) . . . . ?
 C64 C76 C18 C17 179.1(11) . . . . ?
 C64 C76 C18 C28 50.9(12) . . . . ?
 C64 C76 C18 C5 -67.2(10) . . . . ?
 C64 C76 C18 C4AA 106.0(10) . . . . ?
 C64 C76 C18 C73 10.0(15) . . . . ?
 C64 C76 C18 C112 -150.2(12) . . . . ?
 C65 C30 C63 N57 171.4(8) . . . . ?
 C65 C30 C63 C58 6.1(11) . . . . ?
 C71 C37 C79 C2 -21(3) . . . . ?
 C79 C37 C71 C169 30(3) . . . . ?
 C79 C37 C71 N39 173(2) . . . . ?
 C88 C46 C52 C47 147.4(8) . . . . ?
 C88 C46 C52 C50 -30.2(12) . . . . ?
 C88 C46 C3 C3AA 2.0(16) . . . . ?
 C169 C46 C52 C47 12.8(16) . . . . ?
 C169 C46 C52 C50 -164.8(13) . . . . ?
 C169 C46 C2 C79 -1(3) . . . . ?
 O1 C25 C30 C63 166.8(6) . . . . ?
 O1 C25 C30 C65 -13.6(8) . . . . ?
 C16 S5 O14 Co3 58.24(17) . . . . ?
 C16 S5 O14 Co3 -58.24(17) 11 . . . ?
 C16 S5 C16 C11 84.7(4) 11 . . . ?
 C16 S5 C16 C53 -95.2(4) 11 . . . ?
 C16 C11 C24 S7 180.0(3) . . . . ?
 C16 C11 C24 C39 -2.0(6) . . . . ?
 C16 C53 C61 C39 1.4(9) . . . . ?
 C16 C53 C61 C19 -178.9(6) . . . . ?
 C1 C37 C3AA C3 -3.5(19) . . . . ?
 C3 C46 C52 C47 -34.6(12) . . . . ?
 C3 C46 C52 C50 147.8(9) . . . . ?
 C3 C46 C88 C1 -2.7(15) . . . . ?
 C2 C46 C52 C47 -162.0(12) . . . . ?
 C2 C46 C52 C50 20.3(15) . . . . ?
 C2 C46 C169 C71 7(3) . . . . ?
 C9 S8 O22 Co1 58.8(3) 4 . . . ?
 C9 S8 C41 C15 -81.9(5) 4 . . . ?
 C9 S8 C41 C54 98.1(5) 4 . . . ?
 C9 C15 C41 S8 177.6(4) . . . . ?
 C9 C15 C41 C54 -2.4(8) . . . . ?
 C14 C20 C8 C9 178.5(6) . . . . ?
 C22 C13 C1AA C0AA -11.8(14) . . . . ?
 C22 C13 C1AA C2AA 176.8(8) . . . 2 ?
 C22 C45 C113 C0AA -6.7(13) . . . . ?
 C13 C22 C45 C49 -178.7(9) . . . . ?
 C13 C22 C45 C113 7.3(15) . . . . ?
 C2AA C1AA C89 N37 3.3(14) 2 . . . ?
 C2AA C1AA C89 C78 177.8(4) 2 . . . ?
 C3AA C37 C1 C88 2.9(16) . . . . ?
 C3AA C37 C1 N10 177.2(13) . . . . ?
 N39 C71 C169 C46 -168.7(19) . . . . ?
 N27 C0AA C1AA C13 -173.8(10) . . . . ?
 N27 C0AA C1AA C2AA -2.6(12) . . . 2 ?
 N27 C0AA C113 C45 -176.9(11) . . . . ?
 N37 C89 C78 C45 175.2(12) . . . . ?
 C8 C20 C14 C12 164.9(9) . . . . ?
 C8 C20 C14 C6 -74.9(11) . . . . ?
 C8 C20 C14 C5AA 45.6(11) . . . . ?
 C8 C20 C14 C6AA 75.7(10) . . . . ?
 C8 C20 C14 C56 -162.4(9) . . . . ?
 C8 C20 C14 C97 -36.0(12) . . . . ?
 C103 C1AA C89 N37 -174.5(14) . . . . ?
 C103 C1AA C89 C78 0.0 . . . . ?
 C1AA C0AA C113 C45 -3.4(12) . . . . ?
 C1AA C103 C27 C45 0.0 . . . . ?
 C1AA C89 C78 C45 0.0 . . . . ?
 C89 C78 C45 C49 -178.9(5) . . . . ?
 C89 C78 C45 C27 0.0 . . . . ?
 C78 C45 C27 C103 0.0 . . . . ?
 C45 C49 C50 C52 -175.6(6) . . . . ?
 C45 C22 C13 C1AA 2.1(16) . . . . ?
 C27 C103 C1AA C2AA -177.8(4) . . . 2 ?
 C27 C103 C1AA C89 0.0 . . . . ?
 C113 C0AA C1AA C13 12.8(12) . . . . ?
 C113 C0AA C1AA C2AA -176.0(7) . . . 2 ?

_smtbx_masks_special_details       ?
loop_
  _smtbx_masks_void_nr
  _smtbx_masks_void_average_x
  _smtbx_masks_void_average_y
  _smtbx_masks_void_average_z
  _smtbx_masks_void_volume
  _smtbx_masks_void_count_electrons
  _smtbx_masks_void_content
 1 -0.863 -0.780 -0.715 41662.2 5544.3 ?

_smtbx_masks_void_probe_radius     1.2
_smtbx_masks_void_truncation_radius  1.2
_shelx_fab_file
;
0 0 10 80.8085 -1.4454
0 0 12 593.4508 -0.1428
0 0 14 388.3709 -0.1220
0 0 16 284.9175 -1.1237
0 0 18 238.6554 1.0211
0 0 20 114.7678 -0.8589
0 0 22 114.2820 -0.2478
0 0 24 193.7308 0.8840
0 0 26 124.7270 0.0115
0 0 28 164.3452 1.0726
0 0 30 54.4851 -0.2531
0 0 32 57.6153 -0.8048
0 0 34 54.4429 0.2375
0 0 36 -58.1919 -0.1285
0 0 38 37.4787 0.6372
0 0 40 114.1949 0.4174
0 0 42 39.5089 -0.2698
0 0 44 -41.1814 0.2254
0 0 46 29.8613 -0.2472
0 0 48 -25.7540 -0.1061
0 0 50 38.0737 0.1304
0 0 52 3.2299 0.1996
0 0 54 3.7416 0.6388
0 0 56 20.8797 0.4424
0 0 58 -6.5333 0.3345
0 0 60 1.5312 -0.4607
0 0 62 29.9276 -1.3392
0 0 64 6.4679 -0.8438
0 1 9 -63.5184 -0.7809
0 1 11 -148.1739 0.0669
0 1 13 -37.3210 0.4071
0 1 15 47.3600 -0.9086
0 1 17 -39.8309 0.3643
0 1 19 -105.1695 -0.0004
0 1 21 -73.8054 -0.2771
0 1 23 76.7898 0.3405
0 1 25 -3.2519 -0.4771
0 1 27 -36.7466 0.0065
0 1 29 -21.5692 0.1971
0 1 31 9.1565 -0.3036
0 1 33 -11.7100 0.2723
0 1 35 -29.6084 -0.1100
0 1 37 -6.2807 -0.2084
0 1 39 10.7492 0.2650
0 1 41 -29.6741 -0.1395
0 1 43 -10.5348 0.0623
0 1 45 -2.1831 0.2819
0 1 47 -11.0723 -0.5277
0 1 49 -15.0275 0.0373
0 1 51 -20.0271 0.0279
0 1 53 -14.5945 -0.3134
0 1 55 -18.5436 0.5170
0 1 57 -5.9224 -0.9537
0 1 59 -12.4226 -0.0456
0 1 61 6.4881 1.5496
0 1 63 -2.1786 -2.4185
0 2 10 -193.6778 -1.0711
0 2 12 39.8419 2.1001
0 2 14 -46.1376 0.6490
0 2 16 55.9700 -1.4763
0 2 18 -53.3354 0.5115
0 2 20 -47.1501 -0.2597
0 2 22 44.9298 0.3595
0 2 24 3.5544 0.5415
0 2 26 -57.0795 -1.0636
0 2 28 17.5149 -0.1341
0 2 30 18.1543 -0.0974
0 2 32 -25.1846 0.2822
0 2 34 6.9504 0.8435
0 2 36 0.3003 -0.4694
0 2 38 -22.4145 -0.3724
0 2 40 -4.5502 -0.2616
0 2 42 15.8427 -0.2321
0 2 44 -7.4257 0.3599
0 2 46 -20.9442 0.0423
0 2 48 7.4006 0.1689
0 2 50 16.5703 0.0988
0 2 52 -21.7323 -0.3034
0 2 54 -17.2701 -0.1027
0 2 56 12.2902 -0.0319
0 2 58 14.0953 0.3548
0 2 60 -11.1718 0.2686
0 2 62 7.4274 -0.5762
0 2 64 -8.8449 -0.3874
0 3 9 11.7316 -0.0075
0 3 11 136.8902 -0.0848
0 3 13 -29.3357 0.2073
0 3 15 -69.1596 -0.4642
0 3 17 20.2021 0.4299
0 3 19 -32.5692 0.0189
0 3 21 -38.6522 -0.2211
0 3 23 16.4511 0.2640
0 3 25 14.1505 -0.1073
0 3 27 11.3400 0.2824
0 3 29 23.9202 0.0602
0 3 31 -9.6981 -0.4071
0 3 33 -1.8246 -0.0683
0 3 35 5.1557 -0.1316
0 3 37 -6.1014 0.0697
0 3 39 5.5166 0.2814
0 3 41 -17.5849 -0.2338
0 3 43 2.8041 -0.0761
0 3 45 5.9808 0.0938
0 3 47 -10.2753 -0.2184
0 3 49 -5.4646 0.1865
0 3 51 0.7827 -0.0763
0 3 53 -20.4156 -0.2293
0 3 55 2.9871 0.3821
0 3 57 3.0638 -0.5690
0 3 59 -7.1825 -0.0449
0 3 61 1.9236 0.9504
0 3 63 -0.0447 -1.6927
0 4 6 304.7482 -0.0434
0 4 8 3.0552 0.1232
0 4 10 -4.0252 -2.1264
0 4 12 70.2338 -0.1757
0 4 14 -6.1473 -0.0477
0 4 16 50.0205 -0.0323
0 4 18 60.4287 0.9794
0 4 20 39.9314 -0.2421
0 4 22 53.0718 -0.4900
0 4 24 -19.0433 0.0218
0 4 26 -4.0835 -0.0496
0 4 28 52.0620 0.5083
0 4 30 35.0732 0.1204
0 4 32 -19.5368 -0.1721
0 4 34 13.2696 0.0153
0 4 36 27.5895 -0.2485
0 4 38 -1.0558 0.2737
0 4 40 21.4400 0.1060
0 4 42 3.9052 -0.1077
0 4 44 3.7351 0.0987
0 4 46 -5.6692 -0.0877
0 4 48 7.5011 0.0446
0 4 50 13.5519 0.0955
0 4 52 -12.3752 -0.0232
0 4 54 -0.8640 -0.0098
0 4 56 12.9983 -0.1168
0 4 58 3.4377 0.0787
0 4 60 1.6190 0.1331
0 4 62 4.5158 -0.0437
0 4 64 -12.2505 0.4510
0 5 5 207.2555 0.5995
0 5 7 139.3154 0.5616
0 5 9 140.2972 -0.8844
0 5 11 -17.7593 -0.5009
0 5 13 -71.1411 0.4465
0 5 15 -28.7285 0.2349
0 5 17 -84.3866 0.3008
0 5 19 43.5607 0.0276
0 5 21 -20.0695 -0.0826
0 5 23 -40.7891 -0.0816
0 5 25 -3.4016 -0.1498
0 5 27 0.2061 0.0317
0 5 29 -35.5148 -0.0728
0 5 31 -22.1807 0.0669
0 5 33 7.8448 0.0991
0 5 35 -6.9832 -0.0763
0 5 37 -20.7928 -0.0952
0 5 39 -6.1998 0.0285
0 5 41 -14.5239 0.0332
0 5 43 -9.0856 0.0906
0 5 45 16.7754 0.1208
0 5 47 -12.0061 -0.0414
0 5 49 -15.3914 0.1374
0 5 51 9.7585 0.1782
0 5 53 -3.6837 -0.1437
0 5 55 -2.6992 0.2131
0 5 57 -1.1705 0.0244
0 5 59 -7.1233 -0.2822
0 5 61 4.4014 0.1439
0 5 63 -7.8504 -0.3860
0 6 0 387.8520 -3.1422
0 6 2 88.5421 -3.8479
0 6 4 -116.8338 0.3763
0 6 6 220.3157 1.4966
0 6 8 311.5200 -0.5075
0 6 10 -62.6329 -0.0948
0 6 12 87.8226 0.1863
0 6 14 -104.0700 -0.2185
0 6 16 88.2367 0.2406
0 6 18 22.7817 -0.1877
0 6 20 0.7755 -0.1863
0 6 22 18.6774 -0.0755
0 6 24 15.5098 -0.0886
0 6 26 -14.0554 0.3142
0 6 28 45.4140 0.0178
0 6 30 4.7453 -0.1712
0 6 32 -14.9874 0.0623
0 6 34 1.6909 -0.0558
0 6 36 10.4481 0.0700
0 6 38 -3.6058 0.1274
0 6 40 -2.7866 -0.1959
0 6 42 22.6647 -0.0235
0 6 44 5.0769 -0.1240
0 6 46 -16.1229 -0.0986
0 6 48 -5.2570 0.1330
0 6 50 7.9549 -0.0487
0 6 52 -7.4399 0.1208
0 6 54 7.0384 0.1342
0 6 56 0.1536 -0.2113
0 6 58 1.0036 -0.3149
0 6 60 -3.8845 -0.3289
0 6 62 -8.7083 0.2298
0 6 64 9.9099 0.9408
0 7 1 -26.5749 2.8617
0 7 3 -98.0900 -0.5996
0 7 5 89.0571 -1.9084
0 7 7 118.4182 -0.5096
0 7 9 -81.8859 1.8623
0 7 11 78.6836 1.9518
0 7 13 98.3156 0.4091
0 7 15 -7.7621 -0.8505
0 7 17 -34.3400 -1.1505
0 7 19 -46.1500 -0.1345
0 7 21 -22.1484 0.7265
0 7 23 26.8219 0.2608
0 7 25 -5.7735 0.0861
0 7 27 -20.4648 -0.2217
0 7 29 3.4490 -0.3094
0 7 31 -15.2243 0.2075
0 7 33 -15.2205 -0.0101
0 7 35 6.3562 0.0109
0 7 37 3.0927 -0.0116
0 7 39 -2.8268 -0.1002
0 7 41 -9.5283 0.3173
0 7 43 -8.0320 0.0583
0 7 45 8.2382 -0.1071
0 7 47 15.9628 -0.0262
0 7 49 -9.1993 -0.1475
0 7 51 -4.6762 0.0528
0 7 53 3.9496 0.0492
0 7 55 2.1072 0.0186
0 7 57 -0.5605 0.4101
0 7 59 -17.8868 0.5899
0 7 61 7.2206 -0.4250
0 7 63 1.6577 -1.0049
0 8 0 -43.1009 9.9857
0 8 2 141.8218 -3.4677
0 8 4 -4.3085 1.0990
0 8 6 81.1940 0.8858
0 8 8 -66.9275 -1.1119
0 8 10 148.5934 1.8401
0 8 12 41.4557 0.1566
0 8 14 83.3893 -1.0300
0 8 16 30.5671 -0.1556
0 8 18 -0.8067 -0.9610
0 8 20 -10.2121 0.5581
0 8 22 49.3897 0.6443
0 8 24 -4.4920 -0.2152
0 8 26 -10.7558 0.3870
0 8 28 33.0305 -0.3351
0 8 30 9.8157 -0.2115
0 8 32 -13.0601 0.2980
0 8 34 8.0263 -0.0853
0 8 36 1.7278 0.3172
0 8 38 -6.9822 -0.0446
0 8 40 10.7582 -0.3506
0 8 42 -0.5793 0.2265
0 8 44 -0.9959 0.1204
0 8 46 2.5985 0.1172
0 8 48 -4.4532 -0.0520
0 8 50 6.5139 -0.4338
0 8 52 -4.5831 -0.0008
0 8 54 6.5055 0.2621
0 8 56 0.6820 0.2953
0 8 58 11.0097 0.0082
0 8 60 4.2450 -0.4310
0 8 62 11.0845 -0.4473
0 9 1 83.9909 -2.4412
0 9 3 67.9425 0.8526
0 9 5 -203.6735 2.4255
0 9 7 -51.6220 -0.1345
0 9 9 7.0809 -1.3261
0 9 11 70.5981 -2.0104
0 9 13 44.0251 -0.6969
0 9 15 52.4065 1.5951
0 9 17 -29.6701 1.1754
0 9 19 16.9882 0.2488
0 9 21 -37.8063 -0.6215
0 9 23 20.1833 -1.0273
0 9 25 15.9033 0.2828
0 9 27 14.8074 0.3616
0 9 29 -11.8610 0.0270
0 9 31 -19.1846 0.1150
0 9 33 12.1532 -0.4528
0 9 35 6.1324 0.0616
0 9 37 -3.5406 0.2134
0 9 39 9.0463 -0.3082
0 9 41 3.6309 0.0131
0 9 43 -17.5689 -0.3496
0 9 45 31.1022 -0.2745
0 9 47 -0.2914 0.4159
0 9 49 1.4842 0.1710
0 9 51 12.8443 0.0704
0 9 53 -6.8918 -0.1049
0 9 55 -6.7248 -1.0026
0 9 57 -7.3044 0.0279
0 9 59 -7.0871 0.7307
0 9 61 -1.9692 -0.2097
0 9 63 -4.5849 4.1059
0 10 0 97.5011 9.4710
0 10 2 -138.1476 -4.6209
0 10 4 -114.9475 2.8195
0 10 6 12.9518 1.0353
0 10 8 -56.9010 -2.9367
0 10 10 -121.4900 0.6627
0 10 12 95.1696 -0.8492
0 10 14 0.1500 0.1766
0 10 16 9.1747 1.8509
0 10 18 9.2957 -0.7273
0 10 20 -19.5665 0.1612
0 10 22 -20.1021 -0.2197
0 10 24 -35.6184 -0.8446
0 10 26 -5.9365 0.5904
0 10 28 8.2148 -0.0615
0 10 30 -9.9604 0.1546
0 10 32 -9.2092 0.2574
0 10 34 9.1552 -0.6024
0 10 36 -4.2116 0.1254
0 10 38 -9.5578 0.0423
0 10 40 0.7891 0.0018
0 10 42 -0.6741 0.3224
0 10 44 1.7977 -0.3660
0 10 46 -8.1510 -0.1020
0 10 48 1.1828 0.1762
0 10 50 5.0179 -0.0613
0 10 52 -5.2744 0.1628
0 10 54 -4.5513 -0.2043
0 10 56 7.4321 -0.0630
0 10 58 5.5063 0.1877
0 10 60 -21.0819 -0.2085
0 10 62 0.9002 1.1512
0 11 1 51.0445 -0.7538
0 11 3 -43.9152 -1.6967
0 11 5 77.0707 -1.1320
0 11 7 -38.7585 -1.1214
0 11 9 -47.8435 1.4662
0 11 11 -15.5998 1.2425
0 11 13 27.4978 -0.3198
0 11 15 -13.6630 -0.7231
0 11 17 14.2556 -1.3366
0 11 19 3.2226 -0.0054
0 11 21 11.1976 1.0108
0 11 23 1.9369 0.4647
0 11 25 -0.7720 0.3057
0 11 27 -2.7686 -0.4486
0 11 29 -6.8530 -0.2820
0 11 31 -24.0674 0.4695
0 11 33 10.1065 -0.0814
0 11 35 1.9812 0.0966
0 11 37 2.7288 -0.0186
0 11 39 -10.3263 -0.3266
0 11 41 19.5967 0.3212
0 11 43 -0.9293 0.1625
0 11 45 6.5840 -0.0566
0 11 47 6.4346 0.0736
0 11 49 0.4366 -0.4322
0 11 51 2.9252 -0.1449
0 11 53 8.7974 0.5724
0 11 55 7.9305 -0.1234
0 11 57 -3.6740 0.3762
0 11 59 -0.5683 -0.0488
0 11 61 5.8859 -2.9249
0 12 0 130.3483 8.1592
0 12 2 11.5996 -5.2730
0 12 4 -47.5909 2.0074
0 12 6 -42.8546 1.7697
0 12 8 -39.4581 -1.4395
0 12 10 18.0982 1.4409
0 12 12 25.3879 -1.0864
0 12 14 -38.5875 -0.3376
0 12 16 12.0536 1.3628
0 12 18 23.8822 -0.7093
0 12 20 45.5726 0.4279
0 12 22 12.8618 0.0500
0 12 24 -15.5570 -0.5998
0 12 26 11.5023 0.4021
0 12 28 36.3816 -0.5493
0 12 30 7.1735 -0.1312
0 12 32 -5.1343 0.3197
0 12 34 28.1685 -0.1822
0 12 36 -8.2405 0.3937
0 12 38 6.0463 -0.1200
0 12 40 1.2265 -0.1966
0 12 42 11.2299 0.2967
0 12 44 -7.0127 -0.0993
0 12 46 7.0733 0.2443
0 12 48 6.2557 0.1059
0 12 50 -5.2636 -0.1123
0 12 52 -4.1570 0.1513
0 12 54 -7.4450 -0.2842
0 12 56 0.6522 0.1254
0 12 58 2.3204 0.4315
0 12 60 -4.1269 -0.5746
0 13 1 -57.1629 -1.3793
0 13 3 28.0795 -0.4798
0 13 5 79.8206 0.1385
0 13 7 59.4208 -0.4984
0 13 9 7.6177 0.6615
0 13 11 34.5778 0.5126
0 13 13 -72.9594 0.0778
0 13 15 20.2550 0.2083
0 13 17 62.2246 -0.4319
0 13 19 17.4447 -0.1824
0 13 21 11.8095 -0.0634
0 13 23 29.5263 -0.2474
0 13 25 9.0051 0.3440
0 13 27 -6.0837 0.1639
0 13 29 -5.9054 0.0641
0 13 31 -7.6054 0.2054
0 13 33 10.5181 -0.3315
0 13 35 6.0604 0.1089
0 13 37 -10.5730 0.2753
0 13 39 14.6377 -0.0488
0 13 41 -3.1543 0.0833
0 13 43 1.5047 -0.1459
0 13 45 2.6935 -0.2471
0 13 47 -0.6956 0.1293
0 13 49 -3.2777 -0.0358
0 13 51 8.6881 -0.0170
0 13 53 -8.2580 0.3645
0 13 55 6.3456 -0.4509
0 13 57 4.7563 -0.1075
0 13 59 -5.5962 1.1445
0 13 61 -3.7870 -2.0162
0 14 0 -33.5298 2.7233
0 14 2 4.6654 -4.4987
0 14 4 30.4035 1.1720
0 14 6 70.4104 1.2169
0 14 8 6.4164 0.0262
0 14 10 17.8034 1.9232
0 14 12 -52.9784 -0.4817
0 14 14 -23.8489 -0.4431
0 14 16 -2.2791 0.0558
0 14 18 24.5427 -1.0278
0 14 20 -12.7263 0.2352
0 14 22 -7.1217 0.1478
0 14 24 -25.2458 -0.0631
0 14 26 -2.3685 0.3867
0 14 28 -8.5830 -0.4907
0 14 30 5.5585 -0.1263
0 14 32 -23.9166 0.0451
0 14 34 0.7836 -0.2370
0 14 36 -2.4492 0.2310
0 14 38 -13.9349 -0.1742
0 14 40 7.0731 -0.0316
0 14 42 -5.3577 0.2172
0 14 44 -14.7304 -0.1876
0 14 46 3.4485 0.1790
0 14 48 -6.6228 -0.1461
0 14 50 11.4801 -0.0682
0 14 52 1.0424 0.3442
0 14 54 7.3531 -0.1678
0 14 56 12.7668 0.1859
0 14 58 17.1758 0.3215
0 14 60 0.1120 -1.5128
0 15 1 7.3019 -2.7913
0 15 3 -0.7309 0.5374
0 15 5 -26.0855 1.4465
0 15 7 -15.9584 -0.0489
0 15 9 -20.5946 -0.9862
0 15 11 -2.7427 -1.2897
0 15 13 7.3247 -0.4648
0 15 15 -7.8066 0.6310
0 15 17 -18.1846 0.5782
0 15 19 -6.4058 0.2212
0 15 21 1.7690 -0.2119
0 15 23 22.1452 -0.4281
0 15 25 10.3832 0.0156
0 15 27 23.6375 0.2292
0 15 29 -2.9352 0.2940
0 15 31 1.9415 0.0719
0 15 33 7.4943 -0.1922
0 15 35 -10.1801 0.0026
0 15 37 9.6285 0.1272
0 15 39 8.6305 0.0680
0 15 41 -8.2980 -0.1043
0 15 43 -3.5753 -0.1095
0 15 45 10.6030 -0.0838
0 15 47 0.4666 0.0924
0 15 49 2.6938 0.0681
0 15 51 1.9685 -0.1796
0 15 53 5.4885 0.1126
0 15 55 -4.8299 -0.2499
0 15 57 -2.9024 -0.0023
0 15 59 3.4157 2.1561
0 16 0 11.2275 4.8456
0 16 2 -16.0457 0.1959
0 16 4 -10.2626 0.3243
0 16 6 26.7995 -0.8898
0 16 8 -5.1162 -0.7002
0 16 10 -30.5338 0.5885
0 16 12 4.0138 -0.0134
0 16 14 2.5850 0.3830
0 16 16 10.0467 0.2903
0 16 18 -12.6676 -0.0432
0 16 20 -17.6179 0.4510
0 16 22 1.2891 -0.0157
0 16 24 -3.9155 -0.1235
0 16 26 -3.0739 -0.0762
0 16 28 4.9464 -0.1660
0 16 30 10.5634 0.3307
0 16 32 6.7063 0.0070
0 16 34 12.9973 -0.2487
0 16 36 23.0821 0.0090
0 16 38 -3.6942 -0.1411
0 16 40 -2.4070 0.1689
0 16 42 17.0927 0.2181
0 16 44 -8.9191 -0.2435
0 16 46 -4.9321 0.1106
0 16 48 -4.8958 -0.1062
0 16 50 -7.9611 -0.1356
0 16 52 24.6004 0.3335
0 16 54 -5.7613 -0.4099
0 16 56 12.1278 -0.2952
0 16 58 -6.8633 0.4539
0 17 1 15.1512 6.1158
0 17 3 23.6302 0.4741
0 17 5 5.6556 -2.0112
0 17 7 -12.0472 -1.1801
0 17 9 -6.7104 0.0701
0 17 11 -4.1139 0.5706
0 17 13 -5.0403 0.1958
0 17 15 -1.2056 -0.3590
0 17 17 16.5471 -0.2646
0 17 19 -1.5777 0.0409
0 17 21 -26.5002 0.3571
0 17 23 -15.8818 0.3759
0 17 25 3.1520 -0.1972
0 17 27 8.4818 -0.5634
0 17 29 -1.9986 -0.2552
0 17 31 2.5106 0.0873
0 17 33 -12.3601 0.4995
0 17 35 1.5511 0.1197
0 17 37 -7.4069 -0.2889
0 17 39 -4.8516 -0.1033
0 17 41 0.0088 -0.0990
0 17 43 -8.8314 0.3231
0 17 45 6.3996 0.1521
0 17 47 -2.6768 -0.2178
0 17 49 5.4223 -0.1212
0 17 51 9.6536 -0.3819
0 17 53 2.4560 0.5236
0 17 55 3.5272 0.4368
0 17 57 23.2875 -0.8033
0 18 0 46.6381 -5.4708
0 18 2 -16.3297 0.2937
0 18 4 -13.7532 0.4925
0 18 6 -56.3273 0.6176
0 18 8 -25.8629 0.3836
0 18 10 -7.0626 -0.8030
0 18 12 -3.0850 -0.2333
0 18 14 -17.9336 0.5065
0 18 16 -16.6718 0.0826
0 18 18 -30.2976 0.1361
0 18 20 -6.2395 -0.3488
0 18 22 -8.2389 -0.6401
0 18 24 -2.1168 0.1773
0 18 26 3.5648 0.1675
0 18 28 8.7092 0.1553
0 18 30 -2.0258 0.1008
0 18 32 -16.1086 -0.3613
0 18 34 8.5260 -0.0618
0 18 36 -12.4923 0.1664
0 18 38 -13.5491 0.0366
0 18 40 10.2071 0.0199
0 18 42 -20.0381 -0.0149
0 18 44 -21.4182 -0.1058
0 18 46 22.7684 0.1248
0 18 48 8.8765 0.1425
0 18 50 -13.3615 -0.0524
0 18 52 -17.2773 0.1882
0 18 54 4.0131 -0.1894
0 18 56 -14.7059 -0.0212
0 19 1 -1.5857 -6.1776
0 19 3 14.8516 -1.6652
0 19 5 14.2866 0.6960
0 19 7 -0.5847 1.6987
0 19 9 12.3411 0.6269
0 19 11 8.5781 -0.0967
0 19 13 24.3411 -0.2489
0 19 15 17.0139 -0.3151
0 19 17 6.0001 0.1503
0 19 19 -17.2615 -0.1665
0 19 21 -13.3042 -0.2549
0 19 23 3.7894 0.0832
0 19 25 1.4906 0.0526
0 19 27 -6.0937 0.3249
0 19 29 9.7391 0.1060
0 19 31 8.7649 -0.4003
0 19 33 -10.6129 -0.1888
0 19 35 -21.6587 -0.1415
0 19 37 -5.9919 0.1034
0 19 39 0.6197 0.5042
0 19 41 -14.5764 -0.0370
0 19 43 -1.3648 -0.0215
0 19 45 0.4945 -0.0392
0 19 47 -2.7823 0.0256
0 19 49 -0.9274 0.5597
0 19 51 13.1522 -0.2150
0 19 53 -2.2835 -0.3213
0 19 55 8.1239 -0.4727
0 20 0 7.2707 -2.0657
0 20 2 -11.3345 2.6953
0 20 4 -16.3204 -1.2670
0 20 6 35.0851 -1.5671
0 20 8 13.5291 1.0807
0 20 10 -10.6038 0.1055
0 20 12 -14.4875 0.4252
0 20 14 -3.0289 0.0464
0 20 16 -4.9210 -0.9477
0 20 18 4.5679 0.3986
0 20 20 8.1216 0.3450
0 20 22 15.1189 0.2115
0 20 24 -35.4870 0.3732
0 20 26 -2.0667 -0.4907
0 20 28 13.8626 -0.1319
0 20 30 -9.0964 0.1436
0 20 32 -6.1440 0.1164
0 20 34 11.4962 0.4101
0 20 36 1.3760 0.0288
0 20 38 -3.1204 -0.1035
0 20 40 -9.8217 -0.0925
0 20 42 -0.8086 -0.0813
0 20 44 -7.4901 0.0065
0 20 46 -4.2740 -0.1748
0 20 48 19.8304 -0.3133
0 20 50 2.4340 -0.1228
0 20 52 -2.3175 0.3142
0 20 54 13.9794 0.2624
0 21 1 0.2710 2.7325
0 21 3 -2.9973 0.9220
0 21 5 37.9755 -0.1215
0 21 7 3.8315 0.0714
0 21 9 7.7264 -0.3783
0 21 11 21.4516 0.0234
0 21 13 16.7223 0.3926
0 21 15 10.2590 0.0686
0 21 17 26.5858 0.2286
0 21 19 8.8988 -0.1969
0 21 21 -7.0180 -0.1364
0 21 23 22.6715 0.1859
0 21 25 7.7963 -0.1766
0 21 27 -0.9944 0.0204
0 21 29 1.2150 0.0113
0 21 31 6.4801 -0.0319
0 21 33 18.7048 0.2303
0 21 35 -3.5275 -0.0457
0 21 37 5.8180 -0.2198
0 21 39 7.6769 0.0151
0 21 41 -15.0405 -0.1761
0 21 43 1.0193 0.1882
0 21 45 -5.0674 0.1660
0 21 47 13.1972 -0.0257
0 21 49 -14.2106 0.1096
0 21 51 9.7597 -0.1512
0 21 53 -3.0127 0.4887
0 22 0 12.5564 -3.0886
0 22 2 10.9209 2.4014
0 22 4 19.0906 -0.3913
0 22 6 5.1596 -0.7070
0 22 8 3.5947 0.8955
0 22 10 0.8875 -1.0033
0 22 12 8.5655 -0.0806
0 22 14 18.8254 0.2173
0 22 16 1.2582 -0.4482
0 22 18 -22.1422 0.5337
0 22 20 -1.5999 -0.3415
0 22 22 3.7599 -0.3111
0 22 24 -0.9657 0.1753
0 22 26 -11.0048 -0.1174
0 22 28 -7.8125 0.4177
0 22 30 12.6273 0.0579
0 22 32 -7.7014 -0.2130
0 22 34 4.7294 -0.1804
0 22 36 4.8131 -0.3501
0 22 38 -5.5562 0.1639
0 22 40 11.5729 0.1022
0 22 42 -17.0266 0.0990
0 22 44 -4.6250 0.0479
0 22 46 -10.0475 -0.0466
0 22 48 9.3954 0.1269
0 22 50 1.9648 -0.0644
0 22 52 -3.9317 0.0884
0 23 1 -30.0267 2.9223
0 23 3 2.1760 1.2777
0 23 5 4.9859 -0.2496
0 23 7 0.7602 -0.6254
0 23 9 -12.3414 -0.7101
0 23 11 -11.3624 0.0779
0 23 13 -22.4744 0.4626
0 23 15 -8.3196 0.2172
0 23 17 -9.3096 0.2763
0 23 19 -7.3276 0.1078
0 23 21 -13.8464 0.1104
0 23 23 -0.0907 0.0406
0 23 25 -11.5245 -0.2783
0 23 27 -13.9411 -0.1170
0 23 29 -24.1827 -0.0515
0 23 31 1.3366 -0.0203
0 23 33 25.3230 0.2253
0 23 35 -2.8913 0.1011
0 23 37 0.1314 0.0402
0 23 39 7.0780 0.0196
0 23 41 -9.0171 -0.1470
0 23 43 0.1043 0.0052
0 23 45 0.3082 -0.1788
0 23 47 -0.4351 -0.0607
0 23 49 -0.3420 0.2751
0 23 51 -9.4516 0.3986
0 24 0 34.1763 -7.5817
0 24 2 5.0731 -0.1431
0 24 4 5.5499 -0.6382
0 24 6 12.8626 0.1952
0 24 8 0.6132 0.6939
0 24 10 7.0513 -0.9762
0 24 12 23.5351 0.1148
0 24 14 15.1708 0.0403
0 24 16 7.0236 -0.2914
0 24 18 -5.5700 0.4662
0 24 20 23.2335 -0.2647
0 24 22 21.8140 0.0981
0 24 24 -15.9441 0.3408
0 24 26 4.2755 0.0118
0 24 28 11.6350 0.2913
0 24 30 6.3668 -0.3094
0 24 32 7.7385 -0.1060
0 24 34 15.2383 0.2347
0 24 36 33.5700 -0.0697
0 24 38 10.7480 0.1912
0 24 40 -9.3868 -0.2724
0 24 42 26.9547 -0.1062
0 24 44 7.4285 0.2740
0 24 46 -0.9578 0.3251
0 24 48 -15.7144 0.1372
0 24 50 20.8044 -1.6260
0 25 1 -8.5140 -1.1759
0 25 3 -2.0813 -0.7806
0 25 5 -0.9461 -0.1537
0 25 7 7.4220 0.6607
0 25 9 1.7098 0.5485
0 25 11 6.9947 0.1936
0 25 13 7.5550 -0.3343
0 25 15 7.7951 -0.3696
0 25 17 3.2180 -0.0847
0 25 19 -11.7414 -0.0836
0 25 21 -2.4819 -0.0250
0 25 23 -16.2527 -0.2046
0 25 25 4.7677 -0.1775
0 25 27 8.7493 0.0030
0 25 29 -1.5522 -0.0800
0 25 31 -11.4328 0.0220
0 25 33 -6.7415 0.0304
0 25 35 12.1437 -0.1866
0 25 37 17.8472 -0.0585
0 25 39 -1.2448 -0.1208
0 25 41 -30.7726 0.0752
0 25 43 11.5755 0.0530
0 25 45 1.5055 -0.1551
0 25 47 -12.3735 0.0557
0 25 49 -19.3662 -0.2198
0 26 0 13.5406 4.3237
0 26 2 -22.9881 2.6543
0 26 4 -1.0648 -0.5473
0 26 6 -17.8263 -1.1590
0 26 8 4.1817 0.0600
0 26 10 9.3944 0.1699
0 26 12 -8.8853 0.8091
0 26 14 1.1533 0.0061
0 26 16 -5.4900 -0.4904
0 26 18 -6.2156 0.0164
0 26 20 -2.6092 -0.0256
0 26 22 -1.7503 0.4326
0 26 24 -21.4126 0.0896
0 26 26 -12.0959 -0.2830
0 26 28 -8.5513 0.2191
0 26 30 1.1901 0.0073
0 26 32 -14.7854 0.2264
0 26 34 2.1785 0.1797
0 26 36 -3.6522 -0.1795
0 26 38 0.5560 0.0574
0 26 40 -7.6038 0.0207
0 26 42 -5.7682 0.1824
0 26 44 -5.7868 -0.1956
0 26 46 3.6533 -0.1560
0 26 48 -12.9561 1.6780
0 27 1 -18.1106 -1.8791
0 27 3 -6.1259 -0.2848
0 27 5 13.9402 0.6269
0 27 7 -5.5111 0.5076
0 27 9 -0.2711 0.0858
0 27 11 24.0919 0.0935
0 27 13 25.6354 0.0605
0 27 15 12.8556 0.0886
0 27 17 7.9174 -0.1247
0 27 19 -8.2624 -0.3801
0 27 21 15.6181 -0.0114
0 27 23 0.2973 0.1975
0 27 25 -22.6680 0.3901
0 27 27 27.0347 0.2537
0 27 29 6.2258 -0.2443
0 27 31 8.8904 -0.2547
0 27 33 1.7761 -0.1299
0 27 35 0.0802 0.1527
0 27 37 26.9940 0.2968
0 27 39 -20.4466 -0.0045
0 27 41 0.2478 0.2384
0 27 43 7.6352 0.0915
0 27 45 -14.4693 -0.4515
0 27 47 -16.1189 -0.5721
0 28 0 33.3261 -3.8990
0 28 2 -12.8146 -1.0768
0 28 4 -5.5257 0.1732
0 28 6 12.7305 0.8191
0 28 8 1.6898 0.1828
0 28 10 -3.2730 -0.8320
0 28 12 5.4896 -0.4571
0 28 14 -3.9769 -0.2817
0 28 16 -2.3467 0.3750
0 28 18 -9.4460 0.5628
0 28 20 -26.0292 -0.1048
0 28 22 6.2042 -0.0227
0 28 24 9.7553 -0.3089
0 28 26 7.1167 -0.1065
0 28 28 10.3841 0.3591
0 28 30 -10.9793 -0.0562
0 28 32 -3.4720 0.1907
0 28 34 -8.1375 -0.0388
0 28 36 -1.7184 -0.1106
0 28 38 -8.1123 0.1295
0 28 40 -14.0205 -0.1635
0 28 42 -27.9892 0.1822
0 28 44 -3.9462 -0.1824
0 29 1 -33.0965 4.4486
0 29 3 -1.6184 1.1173
0 29 5 -2.7671 -0.7123
0 29 7 -16.7937 -1.1697
0 29 9 4.8784 -0.5553
0 29 11 8.0479 0.0872
0 29 13 -22.4371 0.2407
0 29 15 2.8006 0.3058
0 29 17 -5.2708 0.1260
0 29 19 -1.4706 -0.0032
0 29 21 8.2457 -0.1690
0 29 23 -0.9499 -0.5393
0 29 25 15.8033 -0.3106
0 29 27 -6.7749 -0.0852
0 29 29 -16.3239 0.1551
0 29 31 14.0090 0.3909
0 29 33 0.4149 -0.1362
0 29 35 -7.2529 -0.2991
0 29 37 4.2044 -0.1436
0 29 39 8.0589 -0.2101
0 29 41 -1.4870 0.0827
0 29 43 -5.3447 1.0412
0 30 0 -0.2958 0.5768
0 30 2 -6.0936 -0.4782
0 30 4 17.1456 -0.3483
0 30 6 2.2597 0.3903
0 30 8 15.5876 0.0269
0 30 10 -5.6055 0.4043
0 30 12 -5.0018 0.3270
0 30 14 18.5520 -0.2088
0 30 16 28.3037 -0.0766
0 30 18 4.5407 -0.2205
0 30 20 -3.7728 -0.1124
0 30 22 9.1077 0.3702
0 30 24 6.8862 0.1049
0 30 26 15.5681 0.0680
0 30 28 -14.7382 -0.1210
0 30 30 1.5411 -0.5001
0 30 32 -16.1358 0.0238
0 30 34 16.7066 0.1043
0 30 36 -5.7862 -0.2266
0 30 38 -2.6873 -0.0744
0 30 40 11.4332 -0.2825
0 31 1 7.8101 -2.2123
0 31 3 -3.4232 -0.6023
0 31 5 -5.3361 0.4412
0 31 7 13.2227 0.4801
0 31 9 -10.2909 0.2430
0 31 11 -5.3240 0.0815
0 31 13 11.5089 -0.2053
0 31 15 -1.1286 -0.2202
0 31 17 0.5207 -0.0708
0 31 19 -19.1302 0.1628
0 31 21 -10.7887 0.2855
0 31 23 8.8253 0.1469
0 31 25 -4.2348 0.1806
0 31 27 3.1255 0.1137
0 31 29 -12.1374 -0.0289
0 31 31 -0.3676 0.0983
0 31 33 7.8524 0.1984
0 31 35 4.9017 0.2599
0 31 37 -2.7422 0.2090
0 31 39 0.8893 -0.6231
0 32 0 11.3665 2.9294
0 32 2 8.3263 0.3503
0 32 4 -2.6586 -0.2725
0 32 6 8.5433 -0.2892
0 32 8 -7.5326 -0.3616
0 32 10 10.2183 0.4265
0 32 12 11.8077 0.1491
0 32 14 19.9831 -0.1103
0 32 16 -19.2183 -0.0030
0 32 18 17.6214 -0.2412
0 32 20 -2.2180 -0.0682
0 32 22 0.0285 -0.0648
0 32 24 6.1421 -0.1795
0 32 26 -1.8482 -0.0331
0 32 28 13.4119 -0.2362
0 32 30 4.3520 -0.0789
0 32 32 12.8714 0.1982
0 32 34 -13.5112 0.0637
0 32 36 7.0694 -0.7754
0 33 1 4.4764 -1.3673
0 33 3 -15.1751 -0.1434
0 33 5 -2.3757 0.5049
0 33 7 -5.1628 0.2653
0 33 9 17.9685 -0.2275
0 33 11 23.7289 -0.3779
0 33 13 24.5889 0.0111
0 33 15 15.4944 0.2975
0 33 17 6.1378 0.1555
0 33 19 19.4224 -0.1400
0 33 21 4.0800 -0.2189
0 33 23 6.6560 0.0228
0 33 25 -13.4849 0.3758
0 33 27 1.7613 0.2505
0 33 29 -15.4997 -0.1821
0 33 31 11.2327 -0.3251
0 33 33 -2.3171 0.0946
0 33 35 -4.4010 0.6488
0 34 0 -4.1966 -0.6542
0 34 2 -4.6791 -0.6931
0 34 4 11.9045 0.2207
0 34 6 -5.4071 0.4896
0 34 8 -12.7231 0.0134
0 34 10 -3.7541 0.0937
0 34 12 -0.8611 0.0265
0 34 14 12.9796 0.1903
0 34 16 -9.2329 0.4744
0 34 18 4.7047 0.1981
0 34 20 -26.3803 0.0570
0 34 22 11.6788 -0.2106
0 34 24 6.5226 -0.1371
0 34 26 -0.5623 0.3345
0 34 28 9.2880 0.3008
0 34 30 -10.1904 -0.0673
0 34 32 6.3619 0.0276
0 35 1 -5.4687 1.8231
0 35 3 -6.0392 -0.0121
0 35 5 -1.5993 -0.6827
0 35 7 -11.9327 -0.3420
0 35 9 -0.5031 0.2033
0 35 11 3.5547 0.2776
0 35 13 0.7042 0.0174
0 35 15 6.2306 -0.2436
0 35 17 11.7487 -0.1469
0 35 19 -7.1739 0.1376
0 35 21 4.2371 0.3033
0 35 23 -19.1996 0.1437
0 35 25 3.4119 0.2527
0 35 27 -18.1070 0.4852
0 35 29 -12.2800 0.6693
0 36 0 -4.4291 1.5317
0 36 2 9.3885 0.5990
0 36 4 20.1972 0.5270
0 36 6 -29.3502 0.1323
0 36 8 -2.1601 -0.3854
0 36 10 -5.3345 0.0093
0 36 12 18.6719 -0.0612
0 36 14 -5.9863 0.0517
0 36 16 -22.1807 0.2072
0 36 18 -8.1110 -0.1181
0 36 20 -18.8459 0.2510
0 36 22 -12.5762 0.2876
0 36 24 12.4375 0.3740
0 37 1 20.7484 -0.9677
0 37 3 27.9754 -0.1416
0 37 5 -15.7821 0.3158
0 37 7 6.1833 0.3438
0 37 9 1.3116 -0.0068
0 37 11 3.8520 -0.0612
0 37 13 16.5703 0.1919
0 37 15 -24.3357 0.3687
0 37 17 -3.1049 0.3934
0 37 19 -13.2971 0.1045
0 37 21 2.6853 -0.2533
0 38 0 -5.3324 -0.6169
0 38 2 -2.7098 -0.8083
0 38 4 7.2002 -0.8296
0 38 6 -12.5412 -0.6551
0 38 8 1.5898 -0.3326
0 38 10 -1.2654 0.2825
0 38 12 7.0562 -0.0384
0 38 14 -33.2776 -0.5081
0 38 16 -16.5218 -1.0859
0 39 1 11.9543 -0.6824
0 39 3 -3.5972 -0.2023
0 39 5 6.3191 0.1059
0 39 7 -3.9459 -0.1006
1 1 10 -47.7168 -1.9755
1 1 12 29.3567 0.7933
1 1 14 96.9533 0.3373
1 1 16 144.1706 -0.8318
1 1 18 -26.1627 1.0075
1 1 20 -11.4857 -0.4681
1 1 22 59.9090 -0.0919
1 1 24 30.4248 0.2812
1 1 26 -42.2894 -0.7618
1 1 28 40.6457 0.4624
1 1 30 -1.2012 -0.0142
1 1 32 -1.2727 -0.1393
1 1 34 17.2141 0.4232
1 1 36 21.2346 -0.4162
1 1 38 -11.1086 0.0949
1 1 40 16.9730 0.1305
1 1 42 14.2530 -0.2120
1 1 44 4.7050 0.2194
1 1 46 -13.0300 -0.0552
1 1 48 22.1398 0.2441
1 1 50 1.1451 0.2463
1 1 52 -17.9864 -0.0918
1 1 54 -8.6264 0.0870
1 1 56 2.7972 0.0498
1 1 58 -3.1327 0.3573
1 1 60 12.5869 0.1046
1 1 62 -7.0450 -0.6733
1 1 64 -5.6035 -0.2268
1 2 9 -191.7531 -0.8767
1 2 11 101.6076 0.9751
1 2 13 -106.4759 1.5204
1 2 15 -106.9806 -0.0345
1 2 17 24.8246 0.4706
1 2 19 -51.3558 0.0009
1 2 21 -61.3808 -0.3485
1 2 23 -34.2023 0.0708
1 2 25 37.5394 -0.4737
1 2 27 -24.5811 0.0439
1 2 29 -1.5509 0.2032
1 2 31 -26.1150 -0.1286
1 2 33 -12.0592 0.2478
1 2 35 -4.0787 -0.1251
1 2 37 -18.8125 -0.2608
1 2 39 -8.3910 0.0299
1 2 41 5.0983 -0.3287
1 2 43 -26.7817 -0.0674
1 2 45 18.3334 0.2297
1 2 47 -11.9038 -0.2330
1 2 49 -3.6887 0.1983
1 2 51 -11.5325 -0.0648
1 2 53 -4.4247 -0.4033
1 2 55 -0.8879 0.2203
1 2 57 -0.4350 -0.9215
1 2 59 -11.9979 -0.0278
1 2 61 14.3903 1.3718
1 2 63 -1.7936 -2.0292
1 3 8 40.4831 1.3284
1 3 10 -156.9108 -1.4914
1 3 12 -53.9355 0.3373
1 3 14 -39.6970 -0.2784
1 3 16 -19.3013 -0.8878
1 3 18 -12.8862 0.6705
1 3 20 -42.5430 -0.4357
1 3 22 22.0541 -0.2369
1 3 24 13.8052 0.5056
1 3 26 -15.1713 0.0002
1 3 28 29.9665 0.4129
1 3 30 36.2593 -0.3049
1 3 32 -7.1990 -0.4790
1 3 34 3.4711 0.2766
1 3 36 -1.7601 0.0816
1 3 38 -9.4613 0.4111
1 3 40 14.2422 0.0894
1 3 42 1.0740 -0.1979
1 3 44 -0.6668 0.1188
1 3 46 -7.9824 -0.1122
1 3 48 5.6139 -0.0718
1 3 50 4.5710 -0.1000
1 3 52 -12.5920 -0.0550
1 3 54 3.8536 0.3132
1 3 56 8.2593 0.1865
1 3 58 -17.3247 0.1236
1 3 60 5.5034 -0.0808
1 3 62 -9.1259 -0.5062
1 3 64 -2.1865 -0.0587
1 4 7 229.2075 3.3343
1 4 9 -304.5222 0.4012
1 4 11 9.2507 -1.1007
1 4 13 7.6289 -0.5279
1 4 15 -60.4039 -0.1011
1 4 17 84.4908 0.6263
1 4 19 42.3658 0.0691
1 4 21 12.5698 -0.4485
1 4 23 36.7619 -0.1119
1 4 25 21.0218 -0.0134
1 4 27 17.2695 0.3252
1 4 29 36.2580 0.0556
1 4 31 20.8463 -0.2027
1 4 33 24.0904 -0.1096
1 4 35 7.7161 -0.1589
1 4 37 9.9059 0.0168
1 4 39 20.3306 0.3030
1 4 41 -20.3817 0.1066
1 4 43 8.3337 -0.0566
1 4 45 23.2873 -0.1431
1 4 47 -0.1348 -0.2648
1 4 49 2.3566 0.2568
1 4 51 -0.1577 0.3689
1 4 53 0.9817 -0.0302
1 4 55 -0.7627 0.1666
1 4 57 8.4957 -0.3251
1 4 59 -3.5149 -0.2413
1 4 61 -8.2078 0.5012
1 4 63 6.8308 -0.7603
1 5 4 212.2209 -2.6104
1 5 6 -289.4396 -1.5356
1 5 8 319.7982 -0.4721
1 5 10 229.7833 0.7416
1 5 12 183.2247 1.6822
1 5 14 -29.6879 0.1721
1 5 16 143.7037 -0.8447
1 5 18 48.7713 -0.5483
1 5 20 26.1491 -0.0344
1 5 22 41.4569 0.5101
1 5 24 32.9653 0.2098
1 5 26 -18.0326 -0.3285
1 5 28 87.0294 -0.2784
1 5 30 21.9002 0.1103
1 5 32 5.9848 0.5666
1 5 34 -1.5758 0.2756
1 5 36 20.8286 -0.2493
1 5 38 -5.8802 -0.1857
1 5 40 25.5802 -0.1909
1 5 42 6.3592 0.1666
1 5 44 3.2949 0.2070
1 5 46 8.6617 -0.0317
1 5 48 0.6381 -0.0441
1 5 50 13.6369 -0.1896
1 5 52 -0.4686 -0.0184
1 5 54 4.2350 0.1309
1 5 56 13.1947 0.0099
1 5 58 -12.6664 0.2477
1 5 60 9.1645 0.0865
1 5 62 7.9416 -0.4215
1 5 64 4.1055 -0.8005
1 6 1 -155.3770 2.0758
1 6 3 203.3810 -0.0576
1 6 5 -66.1698 -1.1412
1 6 7 -406.2740 -0.7498
1 6 9 -151.0920 0.1280
1 6 11 -205.0315 0.3288
1 6 13 9.3711 0.1422
1 6 15 -31.8241 -0.4173
1 6 17 -90.3911 -0.5250
1 6 19 4.4013 0.2267
1 6 21 -33.2387 0.8402
1 6 23 2.9921 0.4533
1 6 25 -51.3437 -0.0017
1 6 27 -13.9406 -0.2820
1 6 29 9.1296 -0.3999
1 6 31 -38.9808 -0.0103
1 6 33 0.1381 0.0254
1 6 35 2.8847 0.0569
1 6 37 -3.3926 -0.0416
1 6 39 -6.3739 -0.1694
1 6 41 -31.0629 0.0274
1 6 43 -0.6079 0.0492
1 6 45 24.0629 0.2471
1 6 47 -14.4499 0.0872
1 6 49 -1.5569 -0.2596
1 6 51 -3.3061 -0.2651
1 6 53 -4.4747 -0.2372
1 6 55 -5.6631 0.3312
1 6 57 -0.7768 0.4204
1 6 59 -3.3625 0.0176
1 6 61 -1.6192 -0.2445
1 6 63 -8.6481 -0.6160
1 7 0 306.9246 0.1479
1 7 2 25.5576 -4.1635
1 7 4 -96.4839 2.0018
1 7 6 289.3224 2.5630
1 7 8 -79.8792 -1.1726
1 7 10 -202.7291 -1.0587
1 7 12 97.9695 -1.4418
1 7 14 93.9645 -0.3335
1 7 16 -18.7575 1.5551
1 7 18 39.8784 0.3998
1 7 20 42.2549 -0.1304
1 7 22 23.6704 -0.6533
1 7 24 -26.8785 -0.7000
1 7 26 -29.9011 0.6360
1 7 28 36.8088 0.3619
1 7 30 -11.2973 0.0266
1 7 32 0.6701 -0.0074
1 7 34 27.4892 -0.3892
1 7 36 6.7070 0.2318
1 7 38 -9.0535 0.2461
1 7 40 -6.1603 -0.2337
1 7 42 3.7597 -0.0861
1 7 44 1.8543 -0.2717
1 7 46 7.5010 0.0155
1 7 48 6.7665 0.2833
1 7 50 15.0167 0.0205
1 7 52 -11.0213 0.1603
1 7 54 -14.3084 -0.0066
1 7 56 9.9034 -0.5541
1 7 58 -2.3348 -0.6901
1 7 60 -2.0910 -0.1157
1 7 62 -0.4206 1.5500
1 8 1 173.9355 1.6913
1 8 3 31.3323 0.2830
1 8 5 -12.8364 -0.5538
1 8 7 -202.8395 -1.2696
1 8 9 -86.1116 0.2620
1 8 11 104.9355 0.1324
1 8 13 23.2562 -0.1424
1 8 15 -47.0415 0.3367
1 8 17 30.3458 -0.2017
1 8 19 -34.1760 -0.0965
1 8 21 -25.3974 -0.0295
1 8 23 19.4392 -0.5266
1 8 25 -27.4661 0.0921
1 8 27 -21.9841 0.0989
1 8 29 -11.9086 0.0272
1 8 31 -10.4291 0.2400
1 8 33 -0.2427 -0.3200
1 8 35 -22.3518 -0.0658
1 8 37 3.9977 0.1156
1 8 39 3.5382 -0.1241
1 8 41 -30.0807 0.3308
1 8 43 -3.4008 -0.0431
1 8 45 4.2411 -0.2333
1 8 47 -7.0739 0.1001
1 8 49 -5.3768 -0.0273
1 8 51 -2.9841 0.1384
1 8 53 0.4875 0.1910
1 8 55 12.7007 -0.5146
1 8 57 1.2201 0.1033
1 8 59 -1.5878 0.7443
1 8 61 2.8806 -0.5270
1 8 63 18.0857 1.2520
1 9 0 38.4879 5.9677
1 9 2 -35.1480 -3.9878
1 9 4 -49.9939 2.9723
1 9 6 26.3008 1.7835
1 9 8 11.1543 -1.5631
1 9 10 -4.9356 1.4526
1 9 12 -46.2347 -0.0100
1 9 14 65.9661 0.2279
1 9 16 -40.3331 1.2242
1 9 18 -27.2002 -1.1087
1 9 20 7.9065 0.2152
1 9 22 54.7326 0.3757
1 9 24 -17.2452 -0.3696
1 9 26 -9.2856 0.4331
1 9 28 17.3006 -0.4966
1 9 30 -2.9011 -0.1825
1 9 32 -7.1065 0.3912
1 9 34 12.3940 -0.2146
1 9 36 -4.0687 0.1954
1 9 38 -14.1508 -0.1508
1 9 40 21.0225 -0.2987
1 9 42 -4.2466 0.3057
1 9 44 -12.6926 -0.0054
1 9 46 -2.6175 0.1236
1 9 48 4.6922 0.1017
1 9 50 1.6685 -0.1846
1 9 52 -10.0045 0.1584
1 9 54 -6.5303 -0.0529
1 9 56 8.2690 -0.1156
1 9 58 -5.3508 -0.0257
1 9 60 -7.7754 -0.3036
1 9 62 -2.4029 0.4700
1 10 1 -199.6610 -0.0630
1 10 3 -31.1979 -0.3325
1 10 5 27.1899 -0.0289
1 10 7 147.1914 -1.2029
1 10 9 -26.4918 0.4510
1 10 11 -24.8678 0.2914
1 10 13 -56.4701 -0.4775
1 10 15 -13.8629 0.0012
1 10 17 26.4074 -0.5217
1 10 19 -19.4111 0.0480
1 10 21 -38.5526 0.3413
1 10 23 -3.7059 -0.2762
1 10 25 -3.5285 0.2516
1 10 27 -22.4133 -0.1054
1 10 29 -17.1726 -0.0826
1 10 31 -13.6191 0.3731
1 10 33 9.9043 -0.2499
1 10 35 -10.5516 0.1210
1 10 37 -3.0446 0.2091
1 10 39 -0.9814 -0.2326
1 10 41 -7.6983 0.2248
1 10 43 -0.8828 -0.0527
1 10 45 9.0299 -0.2078
1 10 47 -0.9221 0.1917
1 10 49 -6.8810 -0.1717
1 10 51 5.2278 -0.0004
1 10 53 8.9083 0.3007
1 10 55 6.4066 -0.7069
1 10 57 2.6386 0.0913
1 10 59 -5.4086 0.3240
1 10 61 4.3437 -1.2000
1 11 0 14.5055 3.1239
1 11 2 -29.9420 -7.6782
1 11 4 -7.3023 0.5290
1 11 6 -49.0100 1.3966
1 11 8 48.0915 -0.0748
1 11 10 35.6687 3.3920
1 11 12 43.2303 -0.4893
1 11 14 -164.7694 -1.3086
1 11 16 -11.2326 0.1481
1 11 18 41.7576 -1.4813
1 11 20 -0.1882 0.7804
1 11 22 -17.8836 0.7599
1 11 24 21.0655 -0.3215
1 11 26 9.4383 0.4556
1 11 28 25.5979 -0.5119
1 11 30 -6.6429 -0.0375
1 11 32 11.0514 0.3759
1 11 34 -13.6035 -0.3749
1 11 36 5.6540 0.2224
1 11 38 8.4865 -0.0960
1 11 40 19.0402 -0.1239
1 11 42 23.6072 0.4199
1 11 44 -5.9370 -0.1010
1 11 46 1.4053 0.0628
1 11 48 2.6946 -0.0699
1 11 50 -2.5199 -0.2782
1 11 52 -0.0635 0.3276
1 11 54 -0.4973 0.3439
1 11 56 0.7261 0.6851
1 11 58 -6.8370 0.3839
1 11 60 1.4484 -1.7416
1 11 62 -15.4430 -1.6084
1 12 1 -22.6551 0.1905
1 12 3 71.3940 0.0561
1 12 5 7.6182 0.1949
1 12 7 5.7124 -1.3841
1 12 9 36.2095 -0.7507
1 12 11 74.6120 -0.9546
1 12 13 58.7229 -0.7101
1 12 15 21.6898 0.7019
1 12 17 -5.7765 0.2508
1 12 19 -37.4640 0.0750
1 12 21 17.6752 -0.0335
1 12 23 15.5617 -0.2618
1 12 25 18.0389 0.4353
1 12 27 17.7130 -0.0672
1 12 29 5.1786 -0.2675
1 12 31 6.9768 0.2033
1 12 33 17.0702 -0.2606
1 12 35 0.4097 0.2411
1 12 37 10.9761 0.2352
1 12 39 16.1156 -0.3406
1 12 41 -5.3551 -0.0154
1 12 43 1.9709 0.0015
1 12 45 16.5166 -0.0249
1 12 47 1.7745 0.3893
1 12 49 -0.0674 -0.1116
1 12 51 -5.1017 -0.2644
1 12 53 -4.4231 0.1651
1 12 55 -13.2157 -0.5558
1 12 57 2.5946 -0.0141
1 12 59 -10.1127 1.0887
1 12 61 -8.1292 -1.4981
1 13 0 11.1439 3.9528
1 13 2 -21.0988 -2.8982
1 13 4 -34.1766 3.9664
1 13 6 125.7161 1.6845
1 13 8 -36.7342 -2.4230
1 13 10 18.9049 -0.1774
1 13 12 22.1549 -1.0963
1 13 14 64.1075 0.9409
1 13 16 -13.7445 2.3419
1 13 18 15.2829 -0.3142
1 13 20 -0.5828 -0.1774
1 13 22 2.8871 -0.8550
1 13 24 7.4609 -0.7900
1 13 26 9.8149 0.7656
1 13 28 13.4858 0.1753
1 13 30 3.9635 0.2096
1 13 32 8.5130 0.0048
1 13 34 -7.3156 -0.6122
1 13 36 -8.5957 0.1714
1 13 38 -20.1598 -0.0030
1 13 40 6.8750 -0.0764
1 13 42 17.1738 -0.0480
1 13 44 6.2331 -0.5054
1 13 46 -10.3186 0.1147
1 13 48 10.4175 0.1713
1 13 50 2.0509 0.2292
1 13 52 -1.1541 0.1212
1 13 54 -0.3860 -0.8602
1 13 56 -6.8269 -0.4804
1 13 58 6.8861 0.6690
1 13 60 7.1204 1.2593
1 14 1 24.6696 0.7406
1 14 3 9.9287 -0.3753
1 14 5 31.4148 -0.7031
1 14 7 28.9942 -0.5717
1 14 9 -31.9430 1.0170
1 14 11 -1.1113 0.9355
1 14 13 27.7157 -0.1962
1 14 15 3.9968 -0.7936
1 14 17 31.7970 -0.9731
1 14 19 15.3605 0.1217
1 14 21 -17.8282 0.7078
1 14 23 4.4458 0.2773
1 14 25 -12.9479 0.1227
1 14 27 -3.1624 -0.1919
1 14 29 1.2619 -0.0328
1 14 31 1.1120 0.3036
1 14 33 8.5406 -0.1577
1 14 35 -4.6238 -0.1270
1 14 37 -1.0526 -0.0448
1 14 39 0.6681 0.0521
1 14 41 -16.7966 0.3370
1 14 43 8.5727 0.2273
1 14 45 8.4446 -0.2460
1 14 47 -5.9274 -0.2216
1 14 49 -7.5236 -0.1999
1 14 51 -2.3592 0.0328
1 14 53 6.7166 0.6112
1 14 55 1.0238 -0.0690
1 14 57 -7.9492 -0.6723
1 14 59 14.6229 0.0104
1 15 0 8.6263 7.5633
1 15 2 -14.7039 0.0503
1 15 4 -27.7304 0.7042
1 15 6 -48.1359 -0.8229
1 15 8 -29.6166 -0.2169
1 15 10 -24.8107 1.7344
1 15 12 -3.4455 -0.2456
1 15 14 13.3105 -0.4535
1 15 16 9.7870 -0.2144
1 15 18 10.8391 -0.4495
1 15 20 -42.7173 0.7020
1 15 22 8.8906 0.1909
1 15 24 -0.7681 -0.1466
1 15 26 12.1952 -0.1737
1 15 28 3.3990 -0.7462
1 15 30 -1.0581 -0.0346
1 15 32 -1.7742 0.3127
1 15 34 13.1107 0.1610
1 15 36 -5.1554 0.2130
1 15 38 -16.3473 -0.4167
1 15 40 2.2047 -0.1639
1 15 42 14.1948 0.2839
1 15 44 -10.7980 0.0592
1 15 46 -0.1860 0.4159
1 15 48 -1.9569 -0.1596
1 15 50 2.2078 -0.3070
1 15 52 -20.7628 0.3239
1 15 54 -5.0001 0.0024
1 15 56 12.4706 0.2302
1 15 58 -3.5038 -0.0984
1 16 1 -5.6367 -0.5595
1 16 3 42.1100 0.3167
1 16 5 29.4830 0.1709
1 16 7 6.4961 -0.5747
1 16 9 44.0974 -0.8640
1 16 11 21.2687 -0.5977
1 16 13 -6.9535 0.2586
1 16 15 17.8138 0.8720
1 16 17 8.4222 0.4469
1 16 19 -9.2309 -0.2987
1 16 21 4.8506 -0.6272
1 16 23 12.1877 -0.2858
1 16 25 -8.8649 0.1946
1 16 27 -11.9163 0.3748
1 16 29 -17.9229 0.2492
1 16 31 -7.0188 -0.1470
1 16 33 4.0220 -0.0479
1 16 35 3.1163 0.0630
1 16 37 1.7747 0.0700
1 16 39 -2.9068 0.0455
1 16 41 -13.2152 -0.2810
1 16 43 -0.1654 -0.0639
1 16 45 -5.1294 0.0641
1 16 47 5.3650 0.2024
1 16 49 -7.6715 0.2683
1 16 51 12.5613 -0.3032
1 16 53 -1.1314 0.1555
1 16 55 5.6210 0.0999
1 16 57 0.3430 -0.0996
1 16 59 -1.8602 1.6095
1 17 0 78.9096 -4.2668
1 17 2 45.2357 -1.4717
1 17 4 -31.4965 0.0954
1 17 6 -16.6025 0.5201
1 17 8 38.0969 0.8059
1 17 10 -29.0747 0.3073
1 17 12 31.6209 -0.2081
1 17 14 19.4664 -0.1387
1 17 16 12.9183 -0.5129
1 17 18 0.6169 -0.1391
1 17 20 34.9635 0.2496
1 17 22 26.9583 -0.0981
1 17 24 -2.4961 0.2561
1 17 26 1.7662 0.0485
1 17 28 31.2771 -0.0913
1 17 30 10.1206 0.1314
1 17 32 8.2133 -0.3062
1 17 34 13.8748 -0.2369
1 17 36 -1.3315 0.0647
1 17 38 -9.4390 -0.0028
1 17 40 -5.9376 0.1800
1 17 42 10.3668 0.1170
1 17 44 -0.5244 -0.3610
1 17 46 -16.4731 -0.0474
1 17 48 3.0568 -0.0383
1 17 50 -3.7887 -0.1829
1 17 52 -1.8290 0.3638
1 17 54 -7.6333 -0.1964
1 17 56 11.0221 -0.1347
1 17 58 5.4891 0.1873
1 18 1 11.4752 -3.8520
1 18 3 22.7513 -0.7058
1 18 5 43.2151 0.9016
1 18 7 -17.9656 1.3546
1 18 9 -7.9996 0.2214
1 18 11 43.5341 -0.2283
1 18 13 30.3969 -0.1825
1 18 15 -16.2584 -0.3381
1 18 17 -5.1701 -0.0067
1 18 19 -7.2007 0.0420
1 18 21 0.7300 0.1719
1 18 23 25.8071 0.3272
1 18 25 10.9910 -0.0736
1 18 27 -15.7105 -0.0976
1 18 29 -3.5692 -0.0643
1 18 31 -18.2548 -0.2135
1 18 33 8.0635 0.2892
1 18 35 -3.7359 0.0584
1 18 37 7.1838 -0.1554
1 18 39 -22.0198 0.1517
1 18 41 -1.1536 -0.1111
1 18 43 -20.6715 0.1570
1 18 45 9.4482 0.0752
1 18 47 -0.5192 -0.1840
1 18 49 -7.1042 0.1574
1 18 51 -3.4315 -0.4073
1 18 53 20.9563 0.0424
1 18 55 -22.4567 0.1982
1 18 57 9.2864 -0.2251
1 19 0 17.7567 -2.1426
1 19 2 -9.1812 2.1823
1 19 4 -28.3172 -0.8360
1 19 6 17.8573 -1.0108
1 19 8 -5.4644 0.2599
1 19 10 -8.5510 -0.9078
1 19 12 3.2365 0.0884
1 19 14 -0.6218 0.5101
1 19 16 -15.3818 -0.2675
1 19 18 -19.6306 0.5337
1 19 20 -24.6987 -0.0525
1 19 22 -6.4494 -0.3766
1 19 24 -24.1598 0.3797
1 19 26 -9.1662 0.0183
1 19 28 8.9880 0.2718
1 19 30 -0.0108 0.2447
1 19 32 4.3261 -0.2794
1 19 34 -11.4707 -0.0087
1 19 36 -11.2031 0.0001
1 19 38 -27.5520 0.0018
1 19 40 4.8000 0.0855
1 19 42 -2.9827 -0.0636
1 19 44 -14.6644 -0.1165
1 19 46 -7.5324 0.0890
1 19 48 -22.1082 0.3500
1 19 50 20.3119 0.1972
1 19 52 1.2523 0.1164
1 19 54 -12.1034 -0.2880
1 19 56 9.3074 0.2216
1 20 1 9.7521 8.7599
1 20 3 -6.9731 1.7127
1 20 5 24.7583 -2.0782
1 20 7 11.2243 -1.1979
1 20 9 1.4481 -0.2888
1 20 11 28.2744 0.5856
1 20 13 -6.1821 0.5721
1 20 15 28.6996 -0.0769
1 20 17 1.1675 0.2742
1 20 19 4.6519 -0.0240
1 20 21 -7.7363 -0.0035
1 20 23 10.5746 0.0967
1 20 25 8.4154 -0.4701
1 20 27 -1.3912 -0.1266
1 20 29 2.1392 0.0531
1 20 31 6.5938 0.0564
1 20 33 3.1931 0.4354
1 20 35 2.6267 0.0207
1 20 37 0.9675 -0.2537
1 20 39 0.0500 0.0540
1 20 41 1.5709 -0.2150
1 20 43 -4.8263 0.1842
1 20 45 8.6920 0.0598
1 20 47 9.4922 -0.3155
1 20 49 5.2866 -0.0698
1 20 51 8.2810 -0.2692
1 20 53 -7.5770 0.2607
1 20 55 12.1378 0.0808
1 21 0 -37.7843 -1.0859
1 21 2 4.7951 4.6954
1 21 4 -53.7510 -0.0170
1 21 6 4.0348 -1.5130
1 21 8 14.1701 0.4640
1 21 10 -1.4711 -0.8800
1 21 12 -1.2469 0.3571
1 21 14 -10.6544 0.3769
1 21 16 -2.4282 -0.8283
1 21 18 -5.2850 0.4152
1 21 20 -15.7070 -0.1752
1 21 22 -15.3414 -0.1336
1 21 24 -10.6393 0.3062
1 21 26 -15.7047 -0.3956
1 21 28 -0.0010 0.1339
1 21 30 3.4510 0.0373
1 21 32 -10.6048 -0.0714
1 21 34 4.5664 0.2929
1 21 36 -15.3083 -0.0629
1 21 38 -4.2443 -0.1120
1 21 40 4.5060 -0.0750
1 21 42 2.3310 -0.0144
1 21 44 3.0173 0.0183
1 21 46 -27.6751 -0.1762
1 21 48 2.5562 -0.2195
1 21 50 -5.0311 -0.1498
1 21 52 5.4412 0.1672
1 21 54 -18.1290 -0.1758
1 22 1 -24.8778 -9.8885
1 22 3 -21.5401 -1.7871
1 22 5 -12.2638 2.2361
1 22 7 -18.9387 2.5810
1 22 9 0.8979 0.2526
1 22 11 -4.0942 -0.3957
1 22 13 -28.2281 -0.1518
1 22 15 -17.7987 -0.1685
1 22 17 -4.2509 0.2300
1 22 19 -7.6296 -0.3362
1 22 21 -19.9671 -0.4172
1 22 23 -29.3465 0.1050
1 22 25 0.3570 0.0876
1 22 27 -14.3132 0.4022
1 22 29 -11.2352 -0.0027
1 22 31 -11.7458 -0.5132
1 22 33 -19.4903 -0.2599
1 22 35 13.9789 -0.0884
1 22 37 1.5181 0.2756
1 22 39 -11.7148 0.4916
1 22 41 -0.6459 -0.1945
1 22 43 0.6694 -0.0902
1 22 45 -6.8758 -0.0241
1 22 47 8.2140 0.2755
1 22 49 -12.0485 0.2283
1 22 51 6.1534 -0.6892
1 22 53 -6.1803 -0.4633
1 23 0 -4.1214 -3.0190
1 23 2 10.9089 1.6733
1 23 4 -22.4364 -1.8854
1 23 6 7.3002 -0.8409
1 23 8 0.1808 0.8848
1 23 10 7.9779 -1.1568
1 23 12 12.1190 -0.0864
1 23 14 -2.5941 -0.1336
1 23 16 18.0985 -0.5196
1 23 18 10.2374 0.8375
1 23 20 -46.4052 -0.0566
1 23 22 0.5040 0.0322
1 23 24 36.9194 0.1502
1 23 26 -9.7526 -0.4199
1 23 28 -24.6654 0.1693
1 23 30 -11.2992 -0.0997
1 23 32 19.6622 0.1644
1 23 34 0.3610 0.2951
1 23 36 8.7516 -0.2167
1 23 38 -2.5448 0.0842
1 23 40 4.5909 -0.1364
1 23 42 4.6619 -0.0414
1 23 44 20.7870 -0.1360
1 23 46 -5.2855 -0.2206
1 23 48 27.5583 0.1043
1 23 50 -18.1506 -0.0097
1 23 52 1.2157 1.5106
1 24 1 -16.7409 4.4945
1 24 3 -6.9106 0.4522
1 24 5 -18.4270 -1.2332
1 24 7 -16.4838 -0.5481
1 24 9 -26.1727 0.0725
1 24 11 16.9535 0.7350
1 24 13 13.2822 0.5121
1 24 15 -1.5720 -0.1161
1 24 17 -4.1024 -0.1149
1 24 19 -9.7713 -0.1047
1 24 21 17.9577 0.1050
1 24 23 -9.2934 0.0762
1 24 25 17.3879 -0.2715
1 24 27 0.7509 -0.1459
1 24 29 -3.7648 0.0283
1 24 31 8.1450 0.2924
1 24 33 5.9433 0.3628
1 24 35 -11.4512 -0.1106
1 24 37 -3.3999 -0.2023
1 24 39 -4.3973 -0.2410
1 24 41 -3.1271 0.0176
1 24 43 3.8306 0.4134
1 24 45 17.2238 0.0452
1 24 47 -19.5002 0.0154
1 24 49 1.9903 0.1408
1 24 51 -11.1835 0.0256
1 25 0 -6.1974 -5.3571
1 25 2 20.2402 0.0683
1 25 4 -19.3636 -0.5529
1 25 6 41.4759 0.4450
1 25 8 28.0848 1.0616
1 25 10 14.6299 -0.4138
1 25 12 6.0768 0.2020
1 25 14 17.4509 -0.2247
1 25 16 -16.8404 -0.5416
1 25 18 12.0983 0.0461
1 25 20 5.2596 -0.4430
1 25 22 12.2685 0.2475
1 25 24 -23.7980 0.3516
1 25 26 10.9129 0.0443
1 25 28 -3.7582 0.3391
1 25 30 -5.3718 -0.5140
1 25 32 -0.8830 -0.3635
1 25 34 16.3343 -0.0013
1 25 36 -3.5891 -0.1106
1 25 38 -9.7091 0.3967
1 25 40 5.4122 0.1130
1 25 42 -6.5389 0.2818
1 25 44 19.3355 0.0675
1 25 46 -10.1304 -0.2771
1 25 48 13.6783 -0.2712
1 26 1 -6.3683 1.7181
1 26 3 -7.3516 0.9240
1 26 5 3.4992 0.1194
1 26 7 5.5879 -0.2859
1 26 9 28.6782 -0.5368
1 26 11 1.7842 0.0106
1 26 13 16.3256 0.1950
1 26 15 -7.6829 0.2262
1 26 17 14.0019 0.3616
1 26 19 9.5451 0.0849
1 26 21 -8.9765 -0.0286
1 26 23 -7.0389 -0.2921
1 26 25 11.5803 -0.1911
1 26 27 -18.2839 0.1432
1 26 29 -9.2549 -0.0326
1 26 31 4.0950 -0.0293
1 26 33 21.1542 -0.0353
1 26 35 0.0576 -0.0918
1 26 37 2.7791 0.2105
1 26 39 -8.7958 -0.1124
1 26 41 -15.9739 -0.0968
1 26 43 9.7294 -0.1973
1 26 45 -7.8090 -0.1368
1 26 47 0.4147 0.9033
1 27 0 -32.0756 2.2144
1 27 2 -27.9347 2.2658
1 27 4 -7.5327 0.2301
1 27 6 -13.5265 -0.6149
1 27 8 -13.9438 -0.5697
1 27 10 -21.8254 -0.6640
1 27 12 9.1646 0.3623
1 27 14 1.5379 0.2519
1 27 16 -27.8869 0.2276
1 27 18 -16.6881 0.1990
1 27 20 10.5701 -0.3402
1 27 22 -10.1695 0.1466
1 27 24 -5.7319 -0.1029
1 27 26 -27.0734 -0.2382
1 27 28 18.2812 0.1474
1 27 30 9.9110 -0.1369
1 27 32 0.9828 0.2999
1 27 34 -10.0594 0.1487
1 27 36 10.1185 -0.1739
1 27 38 -1.3826 -0.1412
1 27 40 3.6253 -0.5983
1 27 42 3.8327 0.0924
1 27 44 3.3253 0.2245
1 27 46 1.6301 0.2408
1 28 1 3.8964 -2.7997
1 28 3 -0.8923 -0.6184
1 28 5 -2.6833 0.7564
1 28 7 18.7404 0.8606
1 28 9 12.0209 0.2610
1 28 11 -11.5475 -0.3107
1 28 13 -12.3205 -0.4765
1 28 15 11.3707 -0.0603
1 28 17 14.8835 0.1367
1 28 19 -1.4296 0.0230
1 28 21 -15.0413 0.0420
1 28 23 11.7405 -0.1163
1 28 25 2.3828 0.1461
1 28 27 3.6398 0.1745
1 28 29 6.1957 -0.0642
1 28 31 -2.5389 0.1064
1 28 33 -3.4549 -0.1322
1 28 35 11.7631 0.0160
1 28 37 -20.8153 0.2277
1 28 39 -4.3231 0.0562
1 28 41 -7.9963 0.0287
1 28 43 -4.5415 -0.1315
1 28 45 -6.2749 -0.9679
1 29 0 8.7983 0.1289
1 29 2 10.6813 -1.4668
1 29 4 -17.4245 -1.0887
1 29 6 -4.8113 0.4332
1 29 8 -5.1097 0.4238
1 29 10 -1.6380 0.4159
1 29 12 4.4669 0.2973
1 29 14 -1.3353 -0.4509
1 29 16 -8.9438 -0.0692
1 29 18 -4.2530 0.0688
1 29 20 11.1264 0.1077
1 29 22 1.0838 0.5701
1 29 24 -16.2944 -0.1556
1 29 26 -9.1594 -0.2363
1 29 28 -5.3471 0.1182
1 29 30 3.7944 -0.1149
1 29 32 6.9336 0.2361
1 29 34 1.0748 -0.1316
1 29 36 10.2133 -0.1567
1 29 38 13.1656 0.2762
1 29 40 4.2222 -0.2066
1 29 42 -4.3261 0.1958
1 30 1 -10.7143 1.2623
1 30 3 15.2425 -0.3678
1 30 5 -11.0277 -0.8123
1 30 7 -31.3281 -0.6683
1 30 9 -29.7930 0.0863
1 30 11 -7.8625 0.5630
1 30 13 -12.0381 0.3474
1 30 15 9.7141 -0.0238
1 30 17 -0.2403 -0.4023
1 30 19 1.7118 -0.2328
1 30 21 -2.7066 0.0629
1 30 23 12.8613 -0.0003
1 30 25 15.4301 0.1860
1 30 27 15.5515 0.0258
1 30 29 11.0774 -0.1572
1 30 31 -7.8325 0.2194
1 30 33 -11.4594 -0.0574
1 30 35 10.6358 -0.0082
1 30 37 -12.2086 -0.0053
1 30 39 14.0087 -0.1777
1 30 41 -14.1617 -0.6139
1 31 0 -3.7697 -1.3498
1 31 2 1.5864 -1.0066
1 31 4 -2.9849 0.9882
1 31 6 -1.9858 1.0147
1 31 8 -8.8993 -0.5703
1 31 10 14.5229 -0.3808
1 31 12 -14.1676 -0.4809
1 31 14 -16.3680 -0.2138
1 31 16 0.4556 0.4573
1 31 18 -0.0665 0.0355
1 31 20 -19.1418 -0.1396
1 31 22 6.0615 -0.0507
1 31 24 11.9801 -0.1439
1 31 26 -5.6685 0.2053
1 31 28 -16.6352 -0.0910
1 31 30 -17.8798 -0.3454
1 31 32 -1.9598 0.0178
1 31 34 -6.8140 0.0546
1 31 36 18.5410 0.3291
1 31 38 17.2475 1.1863
1 32 1 -2.0160 0.8122
1 32 3 10.1076 0.5436
1 32 5 -0.6114 0.3837
1 32 7 21.8651 0.1244
1 32 9 16.7359 -0.0479
1 32 11 -7.9021 -0.3210
1 32 13 21.2516 -0.3477
1 32 15 29.8070 -0.0230
1 32 17 2.4844 0.1257
1 32 19 17.0991 0.0895
1 32 21 3.8697 -0.0911
1 32 23 1.4521 -0.2774
1 32 25 3.4452 -0.1073
1 32 27 8.9714 0.1303
1 32 29 -6.9390 0.2546
1 32 31 6.6090 0.4176
1 32 33 7.6289 0.1553
1 32 35 10.7067 -0.3268
1 32 37 -5.6171 0.6767
1 33 0 6.0589 3.0176
1 33 2 -23.2263 -0.2345
1 33 4 -11.3261 -0.5075
1 33 6 -12.9613 -0.3919
1 33 8 -6.0610 -0.1577
1 33 10 21.1978 0.9795
1 33 12 11.3521 0.6551
1 33 14 13.0083 0.1488
1 33 16 -7.3322 -0.1236
1 33 18 1.0238 -0.5471
1 33 20 -14.8140 -0.0828
1 33 22 1.9752 0.0879
1 33 24 -12.0081 -0.0495
1 33 26 -18.1699 0.0698
1 33 28 3.2208 -0.2257
1 33 30 -0.1519 -0.0803
1 33 32 -20.5223 0.0836
1 33 34 4.2552 -0.2746
1 34 1 -0.7241 -0.0687
1 34 3 -1.2279 0.3551
1 34 5 2.1883 0.3691
1 34 7 -7.9514 -0.1311
1 34 9 21.4546 -0.4183
1 34 11 9.1235 -0.5569
1 34 13 15.4893 -0.1756
1 34 15 -5.2912 0.1525
1 34 17 25.4788 0.2071
1 34 19 -14.3799 0.1836
1 34 21 11.8246 0.1331
1 34 23 -5.0670 0.0062
1 34 25 11.8900 -0.0354
1 34 27 -17.5471 -0.4383
1 34 29 14.5013 -0.3198
1 34 31 -11.2966 0.0889
1 35 0 -11.9222 0.3174
1 35 2 -6.0783 -0.7507
1 35 4 -4.9621 0.1532
1 35 6 -1.3714 0.2127
1 35 8 -6.3197 -0.2522
1 35 10 11.4342 0.0510
1 35 12 6.3781 -0.2497
1 35 14 11.1718 -0.1785
1 35 16 10.4800 0.1819
1 35 18 7.3740 -0.0464
1 35 20 10.7171 0.1348
1 35 22 -29.0444 -0.3127
1 35 24 1.3700 -0.2802
1 35 26 -32.5207 0.1461
1 35 28 -13.8739 0.0671
1 36 1 9.5788 -1.2885
1 36 3 17.8977 -0.7709
1 36 5 10.0007 -0.3060
1 36 7 -14.2043 0.0908
1 36 9 -8.3847 0.3900
1 36 11 -21.5977 0.2177
1 36 13 -17.6558 -0.0031
1 36 15 2.2657 -0.2612
1 36 17 -19.8021 -0.3591
1 36 19 -4.4394 -0.4803
1 36 21 -20.3757 -0.2777
1 36 23 -4.2418 -0.1200
1 36 25 -0.4751 -0.0481
1 37 0 21.8435 -0.0958
1 37 2 17.4745 -0.1097
1 37 4 -18.3559 0.6734
1 37 6 13.1619 0.3943
1 37 8 -6.6572 -0.2159
1 37 10 -7.2931 0.0685
1 37 12 -3.4591 -0.1514
1 37 14 6.4828 0.2984
1 37 16 -14.6543 0.6762
1 37 18 -5.1377 0.0280
1 37 20 -9.8492 0.1520
1 38 1 1.8874 1.1239
1 38 3 24.6905 0.4873
1 38 5 14.4618 0.1747
1 38 7 -2.0616 0.3298
1 38 9 -2.6984 0.4458
1 38 11 23.5755 0.2955
1 38 13 14.0356 -0.0385
1 38 15 -11.9529 -0.0862
1 39 0 -14.0269 1.0991
1 39 2 14.9010 0.3812
1 39 4 -8.4559 0.0205
1 39 6 6.1555 -0.2901
2 1 9 -17.0479 -0.3187
2 1 11 -140.5047 -1.3130
2 1 13 26.6110 -0.1448
2 1 15 33.1264 -0.2776
2 1 17 -1.3132 0.7162
2 1 19 -88.6133 0.0547
2 1 21 -84.3650 -0.4917
2 1 23 -3.1003 0.2155
2 1 25 -32.8858 0.1688
2 1 27 -46.3730 0.6438
2 1 29 -24.7152 0.3429
2 1 31 -34.4005 -0.5663
2 1 33 -6.6050 -0.3046
2 1 35 -20.7954 -0.1094
2 1 37 -9.1672 0.2874
2 1 39 14.1469 0.5808
2 1 41 -19.6115 -0.1568
2 1 43 -5.0335 -0.1794
2 1 45 9.3194 0.0849
2 1 47 -5.6739 -0.3725
2 1 49 -8.0121 0.0237
2 1 51 10.0232 -0.0983
2 1 53 -6.1316 -0.0459
2 1 55 9.9797 0.7452
2 1 57 -8.8094 -0.7883
2 1 59 -4.4104 -0.3989
2 1 61 1.8520 1.0214
2 1 63 17.9691 -1.9703
2 2 8 -86.3731 1.4641
2 2 10 -70.8351 -1.6519
2 2 12 -193.8894 -0.1753
2 2 14 -32.9634 -0.3418
2 2 16 -30.0904 -0.6763
2 2 18 -46.3409 0.6484
2 2 20 -129.7499 -0.6102
2 2 22 -20.7827 -0.1707
2 2 24 -53.7904 0.5838
2 2 26 -67.7684 -0.0314
2 2 28 15.8035 0.4995
2 2 30 -9.9361 -0.2205
2 2 32 -59.9607 -0.4980
2 2 34 0.6848 0.1429
2 2 36 -24.6666 -0.0898
2 2 38 -8.7238 0.4035
2 2 40 11.0270 0.3070
2 2 42 5.5168 -0.0812
2 2 44 -18.6131 -0.0411
2 2 46 -22.4667 -0.3045
2 2 48 -0.5731 0.0508
2 2 50 11.9495 0.0998
2 2 52 -15.9666 0.0246
2 2 54 -0.5245 0.3120
2 2 56 -2.0481 0.1361
2 2 58 1.0818 0.1277
2 2 60 -7.3416 0.0212
2 2 62 6.6872 -0.5147
2 2 64 -3.6973 -0.1518
2 3 7 87.5802 -0.7257
2 3 9 -26.8677 0.3683
2 3 11 145.5762 0.9313
2 3 13 130.5427 0.5919
2 3 15 -4.3886 -0.6925
2 3 17 34.6287 -0.1402
2 3 19 48.9419 0.1940
2 3 21 15.2300 0.3188
2 3 23 27.9876 0.4390
2 3 25 18.3707 -0.4559
2 3 27 18.7432 -0.4280
2 3 29 18.7002 -0.0833
2 3 31 20.5211 0.2110
2 3 33 24.5878 0.4717
2 3 35 18.0450 -0.1204
2 3 37 12.3974 -0.4838
2 3 39 31.0398 -0.1398
2 3 41 -16.6978 -0.0433
2 3 43 12.4089 0.1703
2 3 45 28.6577 0.1932
2 3 47 10.2263 -0.1853
2 3 49 -10.2322 0.1298
2 3 51 8.3830 -0.0240
2 3 53 -0.0685 -0.2391
2 3 55 4.8242 0.2295
2 3 57 1.6089 -0.2619
2 3 59 -7.2416 0.2032
2 3 61 -7.3693 0.7965
2 3 63 3.9096 -1.9117
2 4 6 385.9397 -0.4200
2 4 8 113.2116 -0.6550
2 4 10 -68.8258 -0.9726
2 4 12 15.1690 0.6319
2 4 14 69.6237 0.2900
2 4 16 -26.1586 -0.3374
2 4 18 31.8633 0.2742
2 4 20 39.2469 0.0456
2 4 22 15.7986 0.2144
2 4 24 -26.0105 0.1338
2 4 26 -52.8091 -0.3593
2 4 28 11.1396 0.0072
2 4 30 12.0094 0.0174
2 4 32 -30.3182 0.1282
2 4 34 14.3086 0.2858
2 4 36 1.6075 0.0341
2 4 38 -20.4925 0.1142
2 4 40 7.3199 -0.1317
2 4 42 1.7307 -0.0551
2 4 44 3.8887 0.1748
2 4 46 -11.3546 0.0708
2 4 48 -2.5653 0.0802
2 4 50 14.8312 -0.1868
2 4 52 -11.6747 -0.1605
2 4 54 11.2158 -0.0168
2 4 56 2.4748 -0.2190
2 4 58 9.6042 -0.0221
2 4 60 0.8701 0.1046
2 4 62 -2.6484 0.0971
2 4 64 -8.6649 0.5010
2 5 3 182.8718 0.7360
2 5 5 17.5891 0.3624
2 5 7 97.0620 0.5439
2 5 9 66.1278 0.3467
2 5 11 31.0435 0.0232
2 5 13 -86.9444 0.2908
2 5 15 3.9528 0.1705
2 5 17 -1.8589 0.0693
2 5 19 -6.4744 -0.0920
2 5 21 -0.5700 -0.2757
2 5 23 31.6487 -0.1522
2 5 25 -8.4504 0.0171
2 5 27 21.5717 0.2090
2 5 29 19.2668 -0.0366
2 5 31 -27.3132 -0.1671
2 5 33 4.4710 -0.1681
2 5 35 14.7604 -0.0461
2 5 37 8.8018 0.0192
2 5 39 -3.0773 0.0722
2 5 41 -16.4762 0.0603
2 5 43 2.0969 -0.1011
2 5 45 19.9171 0.0810
2 5 47 -4.6107 0.0618
2 5 49 -1.1726 0.1280
2 5 51 -3.2892 0.1309
2 5 53 -0.1872 -0.2024
2 5 55 -0.4281 0.1758
2 5 57 -4.4051 0.0843
2 5 59 2.1534 -0.1997
2 5 61 -10.0337 0.2690
2 5 63 7.2846 -0.0733
2 6 0 312.9023 0.9118
2 6 2 -217.1454 -2.3129
2 6 4 -84.2019 -0.3608
2 6 6 252.8220 1.0037
2 6 8 106.1513 -0.2991
2 6 10 -289.5176 0.3526
2 6 12 79.9034 0.0909
2 6 14 21.5939 -0.1930
2 6 16 -56.0611 0.1355
2 6 18 -31.0634 -0.3484
2 6 20 36.0334 -0.1404
2 6 22 -2.0662 0.0624
2 6 24 -20.5607 -0.1077
2 6 26 -57.9449 0.2491
2 6 28 38.0817 0.0173
2 6 30 -4.0589 -0.0793
2 6 32 -10.5113 0.1237
2 6 34 0.9797 -0.1015
2 6 36 -3.5480 0.1158
2 6 38 -5.3650 0.0726
2 6 40 -0.1380 -0.1779
2 6 42 9.2682 0.1156
2 6 44 -2.3799 -0.0670
2 6 46 -11.2031 -0.1492
2 6 48 8.6408 -0.1159
2 6 50 -13.5333 -0.3497
2 6 52 7.9027 0.0408
2 6 54 -15.1394 0.2714
2 6 56 15.6123 -0.1337
2 6 58 -1.0121 -0.1689
2 6 60 -12.4013 -0.1205
2 6 62 6.1932 0.2199
2 6 64 -4.1108 0.3278
2 7 1 23.3305 -2.0485
2 7 3 -168.1195 0.4710
2 7 5 -72.8476 1.2392
2 7 7 -199.4084 -0.0271
2 7 9 84.7700 -0.5319
2 7 11 -18.0808 -1.5917
2 7 13 -28.1346 -0.8036
2 7 15 -58.0158 0.9956
2 7 17 53.6134 0.8758
2 7 19 -43.8504 0.2218
2 7 21 -28.0677 -0.3570
2 7 23 54.1302 -0.7637
2 7 25 -22.8233 -0.1541
2 7 27 -11.1650 0.0854
2 7 29 -3.9226 0.0353
2 7 31 -15.7038 0.1617
2 7 33 4.0974 -0.2138
2 7 35 8.6561 -0.0927
2 7 37 -0.9902 -0.0195
2 7 39 -6.8830 -0.1885
2 7 41 -17.0791 0.1059
2 7 43 3.9977 -0.1609
2 7 45 10.1341 -0.1002
2 7 47 -7.8144 0.1797
2 7 49 2.4073 0.1144
2 7 51 -1.7506 0.1838
2 7 53 -12.2438 0.1033
2 7 55 3.8428 -0.1944
2 7 57 -8.3198 -0.1373
2 7 59 2.4359 0.0982
2 7 61 3.4378 -0.0972
2 7 63 1.2304 1.6095
2 8 0 171.9825 5.3241
2 8 2 39.3148 -3.8494
2 8 4 -290.4518 0.2867
2 8 6 8.0676 1.1960
2 8 8 -147.3688 -0.9761
2 8 10 106.2679 0.9638
2 8 12 -25.9229 -0.1916
2 8 14 -35.2803 -0.1118
2 8 16 -20.4981 0.8873
2 8 18 11.2053 -0.6029
2 8 20 -29.3672 0.2896
2 8 22 -27.6059 0.2966
2 8 24 -18.7876 -0.3356
2 8 26 26.5581 0.4211
2 8 28 -10.7349 -0.1043
2 8 30 -2.2039 0.0665
2 8 32 -12.2463 0.2536
2 8 34 -2.3365 -0.4050
2 8 36 -6.9355 0.0951
2 8 38 -14.9590 0.1993
2 8 40 -9.8991 0.0774
2 8 42 3.1289 0.2899
2 8 44 -1.1210 -0.2244
2 8 46 -4.1702 -0.1338
2 8 48 -3.3709 0.0067
2 8 50 1.7636 -0.0970
2 8 52 -3.1141 0.2341
2 8 54 7.9825 0.0164
2 8 56 3.0707 -0.1679
2 8 58 -7.0252 0.0554
2 8 60 -1.4001 -0.0446
2 8 62 15.1830 0.3558
2 9 1 -182.1973 -0.3316
2 9 3 72.3884 -2.5644
2 9 5 -16.2123 -2.6492
2 9 7 102.5921 -1.5854
2 9 9 -41.1905 2.2363
2 9 11 100.8915 2.2984
2 9 13 47.3981 -0.1292
2 9 15 27.6523 -1.5659
2 9 17 3.3820 -2.2006
2 9 19 -5.8325 -0.2770
2 9 21 -4.9427 1.3183
2 9 23 30.6130 0.7432
2 9 25 6.0481 0.3921
2 9 27 0.8525 -0.5165
2 9 29 -0.5342 -0.4787
2 9 31 6.9151 0.3080
2 9 33 6.4607 -0.0089
2 9 35 -1.6465 0.2033
2 9 37 9.0829 0.1435
2 9 39 12.5778 -0.3114
2 9 41 -21.7253 0.2643
2 9 43 1.3359 0.1946
2 9 45 21.9644 0.0189
2 9 47 19.4932 0.0812
2 9 49 -13.9881 -0.4601
2 9 51 2.6541 -0.1633
2 9 53 1.9835 0.5128
2 9 55 0.2132 0.0495
2 9 57 3.9477 0.8548
2 9 59 -5.5752 0.3817
2 9 61 -4.7122 -2.6561
2 9 63 3.3623 -0.2345
2 10 0 50.9248 7.7891
2 10 2 -45.9882 -1.6759
2 10 4 131.2570 3.1468
2 10 6 -88.7456 1.7674
2 10 8 26.8431 -1.9248
2 10 10 9.7362 0.6658
2 10 12 197.0802 -1.2544
2 10 14 68.7377 -0.1692
2 10 16 12.2587 2.0030
2 10 18 -49.1874 -0.4329
2 10 20 -1.7995 0.2270
2 10 22 -1.5371 -0.2614
2 10 24 -3.3198 -0.7339
2 10 26 -30.5182 0.5737
2 10 28 5.0657 -0.3243
2 10 30 6.4775 -0.1712
2 10 32 -15.5218 0.2305
2 10 34 9.4029 -0.2217
2 10 36 -8.2861 0.3270
2 10 38 -0.4203 -0.1326
2 10 40 -8.9157 -0.4427
2 10 42 1.0735 0.0926
2 10 44 -8.9793 -0.1614
2 10 46 -6.2213 0.2431
2 10 48 11.5799 0.2262
2 10 50 7.0458 -0.2542
2 10 52 -0.3863 -0.0173
2 10 54 -14.2957 -0.2247
2 10 56 11.2136 0.1156
2 10 58 3.7910 0.3570
2 10 60 14.7984 -0.6009
2 10 62 0.4866 0.6741
2 11 1 38.6883 2.4311
2 11 3 -34.4919 2.0820
2 11 5 119.7132 0.9882
2 11 7 -29.5272 -1.7406
2 11 9 22.3408 -1.1822
2 11 11 0.8194 -1.0236
2 11 13 -11.1894 -0.4359
2 11 15 -0.4681 1.4317
2 11 17 41.2027 0.8669
2 11 19 -9.3929 0.0649
2 11 21 -18.9427 -0.6357
2 11 23 -8.2125 -1.0725
2 11 25 10.1673 0.2369
2 11 27 2.1746 0.3505
2 11 29 -32.3783 0.1872
2 11 31 -19.5652 0.2320
2 11 33 7.0768 -0.6037
2 11 35 -3.3581 -0.0585
2 11 37 -21.4022 0.2975
2 11 39 8.2519 -0.0623
2 11 41 -12.0475 0.2017
2 11 43 -4.9997 -0.1124
2 11 45 12.0135 -0.3380
2 11 47 -1.1582 0.2040
2 11 49 5.9073 0.0249
2 11 51 0.1407 0.0946
2 11 53 2.2481 0.1784
2 11 55 5.6237 -1.1123
2 11 57 -4.3038 -0.6109
2 11 59 -9.4361 0.6647
2 11 61 -2.5666 0.1407
2 12 0 -144.6324 5.0208
2 12 2 -49.5447 -4.5473
2 12 4 7.9183 0.5454
2 12 6 7.3580 0.9182
2 12 8 58.2429 -0.7886
2 12 10 -54.4249 2.5202
2 12 12 -68.5014 0.0619
2 12 14 -79.3940 -0.4602
2 12 16 98.1460 0.4402
2 12 18 -6.7702 -1.2930
2 12 20 -21.1781 0.5735
2 12 22 -31.9730 0.5292
2 12 24 3.6530 -0.2563
2 12 26 -22.5360 0.4066
2 12 28 13.2309 -0.4434
2 12 30 -1.5339 0.0556
2 12 32 9.2611 0.3668
2 12 34 22.1052 -0.3722
2 12 36 1.2828 0.0663
2 12 38 6.1892 -0.1994
2 12 40 26.8847 -0.1131
2 12 42 -4.2645 0.2742
2 12 44 2.4536 -0.1831
2 12 46 18.7809 0.0601
2 12 48 -0.9585 -0.1012
2 12 50 -7.6333 -0.0738
2 12 52 -7.7534 0.3057
2 12 54 -4.3373 -0.0816
2 12 56 1.6285 0.2364
2 12 58 -13.9050 0.1264
2 12 60 -4.6090 -1.6790
2 13 1 -7.3454 -0.3685
2 13 3 33.6627 -0.5182
2 13 5 21.7669 -0.4924
2 13 7 -0.4149 -1.2550
2 13 9 5.2031 -0.2067
2 13 11 -8.4655 -0.0871
2 13 13 2.7436 -0.3354
2 13 15 17.7306 0.0153
2 13 17 -3.5834 -0.4008
2 13 19 2.3870 0.1039
2 13 21 17.4588 0.3559
2 13 23 0.1811 -0.0709
2 13 25 -11.1643 0.1525
2 13 27 3.8320 -0.2598
2 13 29 -8.7009 -0.1961
2 13 31 -12.0096 0.4448
2 13 33 5.9479 0.0270
2 13 35 6.3892 0.2001
2 13 37 -9.8014 0.0679
2 13 39 -12.0004 -0.2689
2 13 41 12.7277 0.0885
2 13 43 -10.8495 0.2233
2 13 45 11.1641 0.0102
2 13 47 1.8917 0.1867
2 13 49 2.0476 -0.1436
2 13 51 7.7005 -0.2211
2 13 53 1.5948 0.3029
2 13 55 6.6860 -0.2129
2 13 57 13.6016 -0.0688
2 13 59 9.3379 1.2950
2 13 61 6.4028 -2.5783
2 14 0 108.2998 2.6939
2 14 2 -10.2413 -2.8916
2 14 4 -69.3850 1.2329
2 14 6 -18.5385 0.7481
2 14 8 -29.5706 -0.3917
2 14 10 67.5650 1.1581
2 14 12 -56.3054 -0.7105
2 14 14 -23.0004 -0.2945
2 14 16 -36.2090 0.6508
2 14 18 2.0808 -0.2196
2 14 20 10.6389 0.5460
2 14 22 17.5710 -0.2510
2 14 24 -18.4342 -0.4563
2 14 26 9.8822 0.3466
2 14 28 19.4983 -0.1477
2 14 30 17.9039 0.0740
2 14 32 -10.0578 0.0098
2 14 34 16.7758 -0.3661
2 14 36 5.5554 0.1354
2 14 38 1.6636 -0.0864
2 14 40 11.6713 0.0521
2 14 42 -25.3010 0.1197
2 14 44 2.0679 -0.3127
2 14 46 -0.4728 0.1576
2 14 48 -1.7469 -0.0574
2 14 50 7.1362 -0.0481
2 14 52 4.4939 0.2171
2 14 54 -8.1547 -0.2084
2 14 56 1.4466 0.2555
2 14 58 19.5555 0.4854
2 14 60 -0.9489 -0.9523
2 15 1 -64.2834 0.7896
2 15 3 -71.1579 -0.5487
2 15 5 6.0813 -1.0690
2 15 7 -9.5730 -0.6428
2 15 9 -48.9138 0.5456
2 15 11 -8.5802 0.3840
2 15 13 -33.1130 -0.0329
2 15 15 -8.9239 -0.0518
2 15 17 -8.3148 -0.3803
2 15 19 -14.4288 -0.1505
2 15 21 -29.8482 0.1593
2 15 23 11.4764 0.2363
2 15 25 -2.5923 0.2206
2 15 27 -3.7525 -0.0930
2 15 29 -4.5134 -0.2511
2 15 31 7.3015 -0.0768
2 15 33 4.1370 0.0976
2 15 35 0.8706 0.2104
2 15 37 0.6756 0.0434
2 15 39 -11.0534 -0.0649
2 15 41 -3.3416 -0.0719
2 15 43 -3.1917 0.0853
2 15 45 -5.8398 -0.0562
2 15 47 -12.5157 -0.0133
2 15 49 -5.7297 -0.0233
2 15 51 3.0322 -0.2670
2 15 53 7.8568 0.4142
2 15 55 -13.1314 0.1653
2 15 57 4.7302 -0.4450
2 15 59 1.8236 0.3819
2 16 0 25.6121 -2.8502
2 16 2 -2.5582 -0.6639
2 16 4 -11.0472 1.9236
2 16 6 10.3439 0.6672
2 16 8 32.3800 -0.3063
2 16 10 -15.1382 -0.1341
2 16 12 27.7346 -0.2259
2 16 14 8.1779 0.5555
2 16 16 17.5192 0.2603
2 16 18 -13.3484 -0.3043
2 16 20 18.1724 -0.0982
2 16 22 46.5280 -0.4800
2 16 24 16.8876 0.1687
2 16 26 -0.8154 0.4185
2 16 28 22.8448 -0.0420
2 16 30 2.8995 -0.0003
2 16 32 6.9746 -0.2156
2 16 34 24.0964 -0.0693
2 16 36 8.6798 0.2301
2 16 38 1.3180 -0.1363
2 16 40 20.2637 -0.0902
2 16 42 0.6246 -0.0043
2 16 44 -7.9724 -0.2661
2 16 46 5.0495 0.2867
2 16 48 9.7579 0.1334
2 16 50 13.5809 -0.1021
2 16 52 -4.2245 0.2338
2 16 54 0.8458 -0.3727
2 16 56 4.9491 0.1760
2 16 58 3.1734 1.1182
2 17 1 28.4276 -1.1153
2 17 3 9.8536 0.4079
2 17 5 4.1359 0.6305
2 17 7 -63.7862 0.3300
2 17 9 -14.6582 -0.3511
2 17 11 22.7164 -0.5118
2 17 13 -21.0481 -0.1945
2 17 15 1.2023 -0.1102
2 17 17 25.3685 0.0633
2 17 19 -25.4845 0.1089
2 17 21 -10.7438 0.0020
2 17 23 10.2575 0.0080
2 17 25 22.7253 -0.0670
2 17 27 -6.2582 0.2204
2 17 29 18.5579 0.2990
2 17 31 2.4293 -0.1841
2 17 33 -6.3924 -0.0613
2 17 35 -1.8066 -0.1556
2 17 37 4.0700 -0.0089
2 17 39 -1.9071 0.3884
2 17 41 2.8998 0.0699
2 17 43 -15.3884 -0.0065
2 17 45 0.4931 -0.1601
2 17 47 -8.3187 -0.0369
2 17 49 -14.9410 0.5314
2 17 51 8.8612 -0.0957
2 17 53 -2.4005 0.1051
2 17 55 -22.1344 -0.1546
2 17 57 1.5856 -0.4708
2 18 0 61.3867 8.5879
2 18 2 43.1411 3.6610
2 18 4 15.1083 -2.0960
2 18 6 26.5322 -2.0065
2 18 8 29.5213 0.5741
2 18 10 32.1148 0.4099
2 18 12 17.1241 0.3772
2 18 14 3.1240 -0.1126
2 18 16 24.0549 -0.8607
2 18 18 14.8813 0.3222
2 18 20 11.7995 0.4973
2 18 22 12.0673 -0.0943
2 18 24 -3.9055 -0.0442
2 18 26 16.7268 -0.6781
2 18 28 18.9489 -0.3060
2 18 30 5.1922 0.4285
2 18 32 0.3502 0.3351
2 18 34 -1.8333 0.2774
2 18 36 11.6938 -0.1522
2 18 38 -1.4504 -0.4553
2 18 40 -0.7056 -0.1094
2 18 42 16.3299 0.1659
2 18 44 -7.6811 0.0051
2 18 46 -9.6081 -0.0100
2 18 48 0.9996 -0.1563
2 18 50 3.2018 -0.3449
2 18 52 1.5411 0.1361
2 18 54 -6.2519 -0.0770
2 18 56 0.9559 0.0527
2 19 1 -17.3853 0.0291
2 19 3 42.1181 0.4868
2 19 5 11.7799 0.1435
2 19 7 20.1013 0.3800
2 19 9 -27.7288 -0.5792
2 19 11 11.4176 -0.2832
2 19 13 -42.5279 0.5376
2 19 15 2.6100 0.3860
2 19 17 18.4924 0.3071
2 19 19 11.6899 -0.3668
2 19 21 -10.4136 -0.3551
2 19 23 -6.5388 0.1613
2 19 25 -7.1348 -0.0136
2 19 27 -2.7051 0.1612
2 19 29 -15.1356 0.0151
2 19 31 -8.8219 -0.2877
2 19 33 10.2619 0.3045
2 19 35 -4.9486 0.1235
2 19 37 -23.1063 -0.2070
2 19 39 2.4273 -0.0863
2 19 41 3.5629 -0.3194
2 19 43 0.1243 0.1813
2 19 45 -4.2770 0.1505
2 19 47 -20.3530 -0.2781
2 19 49 23.6446 -0.0121
2 19 51 -26.2749 -0.3630
2 19 53 1.8783 0.0261
2 19 55 10.4469 0.4220
2 20 0 -1.9387 -13.5014
2 20 2 -7.0845 -0.7225
2 20 4 -8.9575 0.4489
2 20 6 -4.7852 0.5509
2 20 8 -33.4689 1.2816
2 20 10 -22.9008 -1.3474
2 20 12 12.9416 -0.3680
2 20 14 7.2748 0.3107
2 20 16 -15.6490 -0.5759
2 20 18 -7.1223 0.4177
2 20 20 -14.6012 -0.3051
2 20 22 2.0946 -0.2454
2 20 24 -10.5065 0.5547
2 20 26 9.3766 0.0151
2 20 28 6.0328 0.3241
2 20 30 -5.3734 -0.0999
2 20 32 8.0329 -0.6568
2 20 34 10.9710 -0.1976
2 20 36 -2.1839 0.0219
2 20 38 3.2240 0.2527
2 20 40 7.3212 0.3023
2 20 42 -3.4944 -0.0710
2 20 44 5.8014 -0.2288
2 20 46 10.3519 -0.0804
2 20 48 6.1188 0.3117
2 20 50 8.3010 0.3451
2 20 52 -20.3743 -0.0821
2 20 54 2.7467 -0.9761
2 21 1 -9.0542 0.4220
2 21 3 -10.1285 -0.1185
2 21 5 -7.8549 -0.4821
2 21 7 6.1928 0.4724
2 21 9 15.8978 -0.0126
2 21 11 -5.2826 0.3054
2 21 13 2.7029 0.1252
2 21 15 6.8608 -0.5295
2 21 17 -0.8052 0.2705
2 21 19 -4.6351 0.1875
2 21 21 -9.7542 0.1219
2 21 23 8.9715 0.1311
2 21 25 -17.9187 -0.5282
2 21 27 8.1390 -0.0996
2 21 29 -14.4577 0.0501
2 21 31 24.3851 -0.0358
2 21 33 -6.0385 0.2459
2 21 35 0.4406 -0.0391
2 21 37 4.6944 -0.0167
2 21 39 2.9097 0.2725
2 21 41 -11.7482 -0.2344
2 21 43 -11.3508 0.1327
2 21 45 16.3594 -0.0428
2 21 47 -11.4313 -0.2699
2 21 49 15.3583 -0.0073
2 21 51 -15.0106 0.0454
2 21 53 4.6274 0.4510
2 22 0 29.8286 -2.7331
2 22 2 -34.7356 3.1945
2 22 4 24.4605 -1.1303
2 22 6 -8.6122 -1.5662
2 22 8 19.7466 0.8206
2 22 10 6.1327 -0.6369
2 22 12 -7.8936 0.5775
2 22 14 -14.5477 0.2514
2 22 16 -15.1029 -0.9091
2 22 18 -7.9266 0.3935
2 22 20 5.2711 -0.2913
2 22 22 -12.4418 0.0466
2 22 24 -57.7390 0.4235
2 22 26 -16.9318 -0.3572
2 22 28 -20.1130 0.1636
2 22 30 1.9935 -0.1392
2 22 32 -4.6749 -0.0385
2 22 34 7.0769 0.2811
2 22 36 -5.0247 -0.0342
2 22 38 4.9737 0.0707
2 22 40 -5.7028 -0.0488
2 22 42 3.8951 0.0443
2 22 44 -4.0145 0.0956
2 22 46 13.2589 0.1425
2 22 48 -5.9796 0.1523
2 22 50 10.2630 -0.0414
2 22 52 8.1574 0.5021
2 23 1 -31.9657 0.5454
2 23 3 -28.0274 0.1179
2 23 5 0.5434 0.3987
2 23 7 -34.2401 1.0976
2 23 9 -10.6384 0.2242
2 23 11 -11.5356 0.1530
2 23 13 -19.6316 0.0451
2 23 15 -15.6946 -0.2748
2 23 17 -9.5173 0.1950
2 23 19 -15.4594 -0.1062
2 23 21 -27.6544 -0.1669
2 23 23 -8.1310 0.1857
2 23 25 -19.9475 -0.0249
2 23 27 -23.4716 0.1525
2 23 29 -19.3267 -0.0441
2 23 31 1.4652 -0.2057
2 23 33 -15.2255 -0.0507
2 23 35 11.3787 -0.1954
2 23 37 16.7948 -0.0039
2 23 39 13.7937 0.1222
2 23 41 -17.6937 -0.2019
2 23 43 -22.7623 0.0616
2 23 45 33.2368 -0.1128
2 23 47 11.0476 0.0079
2 23 49 20.3710 -0.0157
2 23 51 -1.2460 -0.5588
2 24 0 9.4835 2.5670
2 24 2 11.0839 3.5512
2 24 4 -13.3326 -1.4608
2 24 6 7.6553 -1.3571
2 24 8 2.1699 0.1007
2 24 10 9.4683 -0.9409
2 24 12 26.2956 0.4667
2 24 14 10.3260 0.2376
2 24 16 -4.6502 -0.3015
2 24 18 -13.5794 0.5267
2 24 20 17.2297 -0.2631
2 24 22 14.9863 0.1323
2 24 24 -7.8978 0.0313
2 24 26 -13.5069 -0.4085
2 24 28 4.8900 0.4206
2 24 30 -4.1072 0.0196
2 24 32 14.5626 0.2713
2 24 34 7.2597 0.1974
2 24 36 4.7241 -0.4514
2 24 38 14.8412 0.0610
2 24 40 -5.1971 -0.0408
2 24 42 -3.6315 0.1432
2 24 44 -10.8029 -0.1753
2 24 46 8.3821 -0.2467
2 24 48 -9.5702 0.4357
2 24 50 -4.5383 0.0867
2 25 1 -14.0482 -2.8764
2 25 3 -8.3831 -0.2285
2 25 5 -0.5728 1.0988
2 25 7 1.3283 0.9082
2 25 9 -10.7294 -0.4661
2 25 11 -1.5604 -0.3063
2 25 13 -12.7560 0.2199
2 25 15 -3.6206 0.3121
2 25 17 -14.6252 0.3511
2 25 19 4.3987 -0.1548
2 25 21 -2.7297 -0.1653
2 25 23 1.3212 0.0479
2 25 25 4.8542 0.1296
2 25 27 -29.4890 0.2397
2 25 29 5.6668 -0.0382
2 25 31 -19.1068 -0.0529
2 25 33 1.7673 -0.0060
2 25 35 4.0564 -0.1156
2 25 37 -8.2924 0.2834
2 25 39 -4.4844 0.0109
2 25 41 -7.4194 -0.0270
2 25 43 5.1745 0.0536
2 25 45 -18.9722 -0.1872
2 25 47 20.9776 0.0898
2 25 49 -17.4049 -0.2508
2 26 0 -18.7923 -7.5568
2 26 2 -14.4728 -0.9023
2 26 4 -6.3187 0.4078
2 26 6 -10.3419 0.9333
2 26 8 4.8759 0.5985
2 26 10 -6.1950 -0.9739
2 26 12 14.5131 -0.5512
2 26 14 -0.5658 -0.3917
2 26 16 16.3058 0.0680
2 26 18 -11.6699 0.4795
2 26 20 -4.5551 -0.2732
2 26 22 10.3670 0.0526
2 26 24 5.3058 -0.1897
2 26 26 -5.4747 -0.2692
2 26 28 9.2882 0.2379
2 26 30 -10.8235 -0.3384
2 26 32 -16.1524 -0.0050
2 26 34 6.6138 0.0324
2 26 36 11.4033 -0.1788
2 26 38 -20.8152 0.2390
2 26 40 2.4907 -0.2542
2 26 42 -2.8426 0.1768
2 26 44 13.2687 0.0172
2 26 46 11.7432 -0.6432
2 26 48 -21.4325 -0.1162
2 27 1 -1.3463 3.7475
2 27 3 -10.9813 -0.2414
2 27 5 13.6144 -1.7297
2 27 7 -0.2628 -0.8475
2 27 9 7.4398 0.3610
2 27 11 2.7000 0.9277
2 27 13 -12.5626 0.2230
2 27 15 -1.4934 -0.3749
2 27 17 1.9408 -0.2149
2 27 19 0.5092 -0.0389
2 27 21 13.2878 0.2262
2 27 23 2.5131 -0.1572
2 27 25 4.2621 -0.2935
2 27 27 11.7142 -0.0634
2 27 29 9.7155 -0.0210
2 27 31 -16.1727 0.2287
2 27 33 -2.5304 0.0379
2 27 35 -30.1988 -0.1621
2 27 37 0.6734 -0.0591
2 27 39 3.0980 -0.2887
2 27 41 -14.6005 -0.0706
2 27 43 -2.7422 0.1049
2 27 45 10.2428 0.1526
2 28 0 -11.5617 2.0224
2 28 2 8.7812 0.5082
2 28 4 5.1579 -0.7726
2 28 6 7.1611 -0.3029
2 28 8 17.0502 0.0039
2 28 10 -3.8723 0.3112
2 28 12 -3.3700 0.6740
2 28 14 -14.8896 -0.2458
2 28 16 -22.6391 -0.3220
2 28 18 14.7657 -0.3467
2 28 20 -9.1945 -0.2727
2 28 22 -6.6114 0.6698
2 28 24 -2.5189 0.2655
2 28 26 -0.9776 0.0123
2 28 28 7.7929 0.0585
2 28 30 -19.1598 -0.3873
2 28 32 -5.5826 0.1298
2 28 34 -24.4363 -0.0485
2 28 36 -6.7010 0.0560
2 28 38 6.9189 0.4337
2 28 40 -23.4666 -0.3290
2 28 42 17.3557 0.0986
2 28 44 -19.2502 -0.3117
2 29 1 6.5192 -2.1791
2 29 3 1.4910 0.1920
2 29 5 9.9145 1.3348
2 29 7 4.4685 0.6406
2 29 9 -6.7586 -0.2088
2 29 11 -10.4984 -0.5802
2 29 13 -2.6931 -0.3002
2 29 15 -15.5969 0.3431
2 29 17 38.7408 0.2668
2 29 19 -18.6234 0.0059
2 29 21 -4.7781 -0.0645
2 29 23 17.5374 -0.1741
2 29 25 -1.5509 0.2560
2 29 27 2.5369 0.2116
2 29 29 -0.6451 -0.0809
2 29 31 -11.9997 0.1526
2 29 33 -5.7828 -0.2940
2 29 35 -9.2391 0.0749
2 29 37 -1.2964 0.2078
2 29 39 -19.8780 0.3422
2 29 41 23.0161 0.1734
2 29 43 8.9161 -0.1740
2 30 0 38.3044 2.4074
2 30 2 16.9943 -0.4368
2 30 4 11.2842 0.1699
2 30 6 8.6790 0.5933
2 30 8 16.5321 -0.4819
2 30 10 -10.1690 -0.0372
2 30 12 -16.4169 0.0616
2 30 14 17.3309 -0.1160
2 30 16 14.3287 0.3914
2 30 18 7.0249 -0.0993
2 30 20 1.1423 -0.2422
2 30 22 2.1470 0.0977
2 30 24 -5.2887 -0.3290
2 30 26 15.5486 -0.1296
2 30 28 15.2655 0.0139
2 30 30 -4.5777 0.0232
2 30 32 -7.9641 0.4227
2 30 34 -10.4354 -0.2375
2 30 36 -15.9942 -0.1934
2 30 38 -0.6986 0.2349
2 30 40 6.1100 -0.4233
2 31 1 36.4558 0.6192
2 31 3 10.7456 -0.1299
2 31 5 5.2977 -0.3510
2 31 7 13.5654 -0.5356
2 31 9 22.1790 -0.1645
2 31 11 35.1657 -0.0540
2 31 13 -51.7962 -0.1396
2 31 15 33.2440 0.0909
2 31 17 -12.9517 -0.0160
2 31 19 2.5281 0.0023
2 31 21 3.3836 0.0437
2 31 23 1.3529 -0.1009
2 31 25 4.0792 0.0354
2 31 27 -6.1473 0.0248
2 31 29 -2.3272 -0.1160
2 31 31 9.6581 0.1666
2 31 33 3.1556 -0.1668
2 31 35 -7.4204 -0.1985
2 31 37 -0.7707 -0.1409
2 31 39 15.8948 -0.0216
2 32 0 4.3910 0.2450
2 32 2 5.3139 -1.2137
2 32 4 -27.9498 0.3352
2 32 6 -19.2489 0.5394
2 32 8 11.4930 -0.2837
2 32 10 -34.9762 0.3418
2 32 12 18.1198 -0.1982
2 32 14 -25.8475 -0.2280
2 32 16 2.8842 0.3106
2 32 18 12.4210 0.1149
2 32 20 7.5637 0.2684
2 32 22 -21.0414 0.0581
2 32 24 23.0947 -0.2452
2 32 26 -3.4175 0.1370
2 32 28 10.8536 -0.1483
2 32 30 5.4236 -0.1723
2 32 32 8.6154 0.0900
2 32 34 15.4624 0.0326
2 32 36 -23.8324 0.2414
2 33 1 -8.8682 0.2999
2 33 3 6.0116 -0.5268
2 33 5 13.0200 -0.7240
2 33 7 11.5888 -0.3499
2 33 9 6.4500 0.4387
2 33 11 2.1088 0.3991
2 33 13 20.5573 -0.0060
2 33 15 11.5437 -0.3197
2 33 17 0.1676 -0.4539
2 33 19 14.1357 -0.0733
2 33 21 -6.9812 0.2186
2 33 23 1.3546 0.0430
2 33 25 10.1212 -0.0740
2 33 27 -12.3447 -0.1558
2 33 29 12.6852 0.1001
2 33 31 6.5478 0.0400
2 33 33 3.1543 -0.3969
2 34 0 13.7732 1.0724
2 34 2 4.1085 -0.4372
2 34 4 -0.1251 0.4840
2 34 6 -3.2968 0.3036
2 34 8 13.6339 -0.3017
2 34 10 -7.3653 0.3520
2 34 12 20.9148 0.1318
2 34 14 -5.0520 0.0669
2 34 16 5.5894 0.0354
2 34 18 -34.1992 -0.3869
2 34 20 -8.5139 0.1140
2 34 22 10.6208 0.1408
2 34 24 -20.2181 0.1054
2 34 26 -0.4374 0.1092
2 34 28 -22.7615 -0.4273
2 34 30 20.7213 -0.2654
2 34 32 -12.0259 -0.1882
2 35 1 8.5103 -0.7566
2 35 3 -23.7889 0.3017
2 35 5 -9.7321 0.5942
2 35 7 6.5420 -0.0279
2 35 9 -16.1520 -0.3847
2 35 11 11.0824 -0.6406
2 35 13 -1.9106 -0.1787
2 35 15 29.0830 0.2164
2 35 17 -14.8699 0.1984
2 35 19 -7.2438 -0.1017
2 35 21 -9.5828 -0.1432
2 35 23 8.6209 -0.1749
2 35 25 -8.3247 -0.0084
2 35 27 9.8977 -0.4688
2 35 29 4.7362 0.2283
2 36 0 17.0262 1.1680
2 36 2 8.8917 -0.8591
2 36 4 -4.2025 -0.3407
2 36 6 -7.0721 -0.0410
2 36 8 6.1956 0.2046
2 36 10 -16.4193 0.7391
2 36 12 -6.5614 0.0263
2 36 14 -19.0391 -0.1381
2 36 16 3.3881 0.0449
2 36 18 -18.9648 -0.2014
2 36 20 -12.0301 0.3228
2 36 22 -12.8419 -0.1089
2 36 24 10.2592 0.3678
2 37 1 8.5178 0.5879
2 37 3 1.2548 0.1538
2 37 5 11.5780 -0.2271
2 37 7 12.7459 -0.2692
2 37 9 -7.4496 -0.1193
2 37 11 2.0571 -0.2672
2 37 13 -5.2743 -0.3811
2 37 15 10.4870 -0.4735
2 37 17 -1.3634 -0.1434
2 37 19 -15.2293 0.0294
2 37 21 -23.9606 0.3820
2 38 0 22.4413 0.7208
2 38 2 -8.0382 0.2748
2 38 4 2.8291 0.5411
2 38 6 -9.8925 0.3081
2 38 8 3.7881 -0.0763
2 38 10 12.3411 0.3790
2 38 12 -10.0302 0.3839
2 38 14 -14.6056 1.3455
2 39 1 14.3898 -0.6432
2 39 3 4.5584 -0.2269
2 39 5 -6.9504 -0.4272
3 1 8 94.2721 0.8036
3 1 10 35.8583 -0.0421
3 1 12 -47.3878 0.8740
3 1 14 13.8715 -0.2225
3 1 16 26.5802 -1.0994
3 1 18 6.7952 0.0621
3 1 20 -79.2957 -0.4387
3 1 22 39.6101 0.2712
3 1 24 -23.4538 0.5225
3 1 26 -36.4186 -0.4620
3 1 28 11.3626 -0.0927
3 1 30 14.7352 -0.2653
3 1 32 -34.7237 -0.0110
3 1 34 6.7660 0.4342
3 1 36 -14.4336 -0.1849
3 1 38 -21.8122 0.0446
3 1 40 11.0509 0.0185
3 1 42 15.0801 0.0136
3 1 44 -17.4308 0.2287
3 1 46 -26.3176 -0.1266
3 1 48 9.0695 0.1057
3 1 50 3.4288 0.1462
3 1 52 -9.0308 -0.0080
3 1 54 4.3285 0.1388
3 1 56 1.8171 0.0483
3 1 58 -4.0218 0.1408
3 1 60 3.5199 0.1233
3 1 62 -2.1003 -0.4168
3 1 64 5.2941 -0.2517
3 2 7 317.1451 0.9486
3 2 9 335.9488 -1.0645
3 2 11 -146.5470 -0.9216
3 2 13 229.6734 0.1526
3 2 15 128.4302 0.0936
3 2 17 45.4087 0.7806
3 2 19 99.6889 0.3804
3 2 21 19.0105 -0.0941
3 2 23 122.4685 0.1429
3 2 25 4.7704 -0.3013
3 2 27 8.1077 -0.0800
3 2 29 39.1028 0.1056
3 2 31 24.5273 -0.0315
3 2 33 40.5318 0.1691
3 2 35 8.8956 -0.0323
3 2 37 4.3935 -0.0665
3 2 39 13.0757 0.1960
3 2 41 -14.3522 -0.0938
3 2 43 3.5820 0.0268
3 2 45 22.3697 0.1930
3 2 47 7.8951 -0.0400
3 2 49 -1.8875 0.2959
3 2 51 12.8375 -0.0458
3 2 53 -1.7659 -0.2683
3 2 55 10.9559 0.0623
3 2 57 3.0215 -0.7684
3 2 59 21.6619 -0.2279
3 2 61 2.8751 1.0874
3 2 63 -5.1601 -0.6320
3 3 6 223.2490 -2.4133
3 3 8 -145.7218 -0.1638
3 3 10 18.7495 0.1521
3 3 12 -13.6719 1.0247
3 3 14 46.4254 0.3047
3 3 16 -149.2791 -0.5482
3 3 18 14.4908 0.0388
3 3 20 -37.6032 -0.2684
3 3 22 -10.6432 -0.0302
3 3 24 -75.2733 -0.0145
3 3 26 -52.6779 -0.5513
3 3 28 10.8289 0.1152
3 3 30 -10.0155 0.3470
3 3 32 -34.7261 0.3515
3 3 34 13.7825 0.2510
3 3 36 -4.4945 -0.3073
3 3 38 -10.5640 -0.1567
3 3 40 -5.8872 -0.1412
3 3 42 -5.9195 -0.0514
3 3 44 -18.5555 0.1042
3 3 46 -15.8808 -0.0326
3 3 48 -0.1886 0.1776
3 3 50 0.6250 -0.0240
3 3 52 -15.2465 -0.1589
3 3 54 -13.9243 -0.0616
3 3 56 7.2326 -0.0658
3 3 58 -4.2428 0.2299
3 3 60 -0.4584 0.2243
3 3 62 -3.7565 -0.3791
3 3 64 9.5720 -0.6162
3 4 5 63.7759 0.6996
3 4 7 20.6328 1.0723
3 4 9 64.1741 0.3968
3 4 11 160.1985 -0.0309
3 4 13 -4.5434 0.0759
3 4 15 14.4356 -0.2502
3 4 17 63.6098 -0.0249
3 4 19 4.8980 0.0489
3 4 21 0.5465 0.0064
3 4 23 -22.9613 0.2722
3 4 25 26.0665 0.0405
3 4 27 25.7386 0.0672
3 4 29 -1.0779 -0.0807
3 4 31 0.5845 -0.2845
3 4 33 7.2206 -0.1597
3 4 35 -9.4268 -0.0348
3 4 37 11.2758 -0.0531
3 4 39 12.1155 -0.0271
3 4 41 -6.1137 -0.1154
3 4 43 1.5267 -0.1403
3 4 45 14.6896 0.0606
3 4 47 -22.7688 -0.0906
3 4 49 -1.3168 -0.0311
3 4 51 5.4984 -0.0520
3 4 53 -0.4046 -0.0655
3 4 55 2.1156 0.4099
3 4 57 -8.4039 0.1758
3 4 59 -6.1778 -0.1743
3 4 61 13.5365 -0.0688
3 4 63 3.4673 -1.3663
3 5 0 205.3335 -9.6458
3 5 2 -104.1186 -2.2060
3 5 4 -107.3388 2.1981
3 5 6 37.8695 2.4842
3 5 8 25.2953 -0.5023
3 5 10 -227.4218 -1.6416
3 5 12 -34.1477 -1.2522
3 5 14 -150.2759 0.2203
3 5 16 45.8347 1.1232
3 5 18 -58.8018 0.5056
3 5 20 -97.0628 -0.4424
3 5 22 -27.3905 -0.6690
3 5 24 -56.6320 -0.2293
3 5 26 -87.8127 0.4935
3 5 28 -3.2662 0.5456
3 5 30 -18.3131 -0.1287
3 5 32 -35.1066 -0.3977
3 5 34 -5.1954 -0.2418
3 5 36 -9.4185 0.2306
3 5 38 -29.6804 0.3850
3 5 40 -8.6115 -0.0005
3 5 42 5.3404 -0.1212
3 5 44 -4.0208 -0.2658
3 5 46 -18.9556 -0.2217
3 5 48 -7.5064 0.1299
3 5 50 8.6102 -0.0114
3 5 52 -10.9310 0.0520
3 5 54 -4.3531 0.0882
3 5 56 0.5937 -0.3153
3 5 58 -8.4367 -0.2917
3 5 60 -2.2872 0.0459
3 5 62 1.5290 0.9151
3 5 64 -2.5566 1.9362
3 6 1 -17.4471 2.5053
3 6 3 -16.6189 -0.4544
3 6 5 98.3474 -1.2370
3 6 7 -43.8967 -0.2769
3 6 9 -102.4022 1.4064
3 6 11 -12.8737 0.6763
3 6 13 124.3626 -0.4200
3 6 15 43.9146 -0.5816
3 6 17 79.2861 -0.4599
3 6 19 -0.9247 -0.0227
3 6 21 -6.6041 0.2059
3 6 23 40.7796 0.0418
3 6 25 17.5990 -0.0965
3 6 27 -2.1236 -0.1806
3 6 29 20.2723 -0.1661
3 6 31 2.1457 0.1427
3 6 33 14.3382 0.0493
3 6 35 14.5341 -0.0594
3 6 37 10.9412 -0.1802
3 6 39 14.6114 -0.0316
3 6 41 -9.1001 0.4387
3 6 43 6.2233 0.1418
3 6 45 12.3138 -0.0862
3 6 47 7.0847 -0.1237
3 6 49 -5.9994 0.0218
3 6 51 1.5344 0.2185
3 6 53 -3.6273 0.0645
3 6 55 16.4060 0.1304
3 6 57 8.2304 0.1073
3 6 59 -25.1288 0.0928
3 6 61 14.4726 -0.1066
3 6 63 5.1974 -0.3215
3 7 0 -39.3703 8.9036
3 7 2 189.9952 -0.9718
3 7 4 -123.9647 -1.7977
3 7 6 -209.4158 -0.5408
3 7 8 -265.0551 -0.4129
3 7 10 106.4720 2.1789
3 7 12 45.2554 1.0302
3 7 14 -26.1662 -0.4800
3 7 16 -58.5929 -0.7259
3 7 18 52.5529 -0.9956
3 7 20 -14.3859 0.6395
3 7 22 -35.9781 1.0625
3 7 24 -17.4837 0.1389
3 7 26 -21.5867 -0.0632
3 7 28 9.9833 -0.4576
3 7 30 -16.2713 -0.0182
3 7 32 -16.6447 0.4813
3 7 34 -4.1938 0.1179
3 7 36 -4.0340 0.1606
3 7 38 4.9956 -0.0763
3 7 40 -0.3869 -0.1961
3 7 42 -14.5538 0.2174
3 7 44 -10.8080 0.0920
3 7 46 -8.2626 0.0479
3 7 48 -6.8854 -0.1074
3 7 50 6.9267 -0.4128
3 7 52 -10.9798 -0.0611
3 7 54 -6.9471 0.1840
3 7 56 -6.8222 0.1481
3 7 58 1.7354 0.1946
3 7 60 5.5517 -0.3614
3 7 62 -2.1580 -0.9535
3 8 1 -22.1578 2.2426
3 8 3 -10.9939 1.3983
3 8 5 26.7232 0.3877
3 8 7 3.0688 -1.3864
3 8 9 -181.2661 -0.7672
3 8 11 57.4408 -0.7097
3 8 13 110.6512 -0.1478
3 8 15 99.4079 0.9196
3 8 17 28.0291 0.2373
3 8 19 -14.0703 -0.1346
3 8 21 19.6610 -0.1244
3 8 23 40.6782 -0.3494
3 8 25 6.4594 0.1892
3 8 27 11.4382 0.0112
3 8 29 7.5658 -0.1818
3 8 31 5.0787 0.1129
3 8 33 18.7388 -0.1572
3 8 35 8.7587 0.1122
3 8 37 5.2874 0.1667
3 8 39 -1.6450 -0.2716
3 8 41 -10.3101 -0.0116
3 8 43 6.4793 -0.1127
3 8 45 2.1535 0.0249
3 8 47 11.6995 0.4062
3 8 49 -11.9162 0.0511
3 8 51 6.9602 -0.0779
3 8 53 -1.4082 -0.0643
3 8 55 -2.7228 -0.5853
3 8 57 -3.4359 0.1262
3 8 59 -4.0770 0.5865
3 8 61 4.0020 -0.5089
3 8 63 -4.2403 2.6174
3 9 0 2.5456 2.9815
3 9 2 -215.5814 -4.1642
3 9 4 -48.9364 0.8097
3 9 6 214.8692 2.2951
3 9 8 -54.5889 -0.8673
3 9 10 0.0986 0.5103
3 9 12 -14.3075 -1.1103
3 9 14 29.4743 -0.3371
3 9 16 20.8752 1.4658
3 9 18 56.7285 -0.2967
3 9 20 -17.1244 0.1660
3 9 22 21.1451 -0.2556
3 9 24 -19.8713 -0.5484
3 9 26 -9.2042 0.6127
3 9 28 3.2802 0.0033
3 9 30 11.9313 -0.0026
3 9 32 -6.8356 0.0477
3 9 34 24.6633 -0.4244
3 9 36 -2.1291 0.0995
3 9 38 -11.8087 0.0971
3 9 40 20.7768 -0.0529
3 9 42 -3.0423 0.1925
3 9 44 -2.2324 -0.2547
3 9 46 -8.6054 0.0010
3 9 48 3.0683 0.1536
3 9 50 8.3548 -0.0387
3 9 52 -0.9999 0.2059
3 9 54 -12.2125 -0.1143
3 9 56 0.1205 0.0321
3 9 58 12.3047 0.3079
3 9 60 -15.1848 -0.3577
3 9 62 -0.1406 0.1937
3 10 1 -33.4325 -0.9713
3 10 3 1.7000 -0.2115
3 10 5 55.4908 -0.0606
3 10 7 -31.8511 -1.1174
3 10 9 52.6967 0.2897
3 10 11 88.2324 0.2661
3 10 13 -25.2539 -0.3904
3 10 15 -28.9319 0.1892
3 10 17 22.8998 -0.2419
3 10 19 28.8983 0.0369
3 10 21 7.9946 0.2040
3 10 23 10.8236 -0.4639
3 10 25 9.9732 0.0225
3 10 27 -21.9916 -0.1497
3 10 29 6.3427 -0.0711
3 10 31 -7.0907 0.4235
3 10 33 -1.9824 -0.1436
3 10 35 -10.0109 0.0191
3 10 37 -3.1337 0.0911
3 10 39 14.2628 -0.2467
3 10 41 -16.2594 0.1505
3 10 43 -14.7985 0.0222
3 10 45 -0.9193 -0.1028
3 10 47 8.7557 0.1915
3 10 49 1.1785 -0.2011
3 10 51 17.2100 -0.0498
3 10 53 -4.5523 0.2763
3 10 55 13.1490 -0.6248
3 10 57 9.8272 -0.0454
3 10 59 4.4788 0.0832
3 10 61 3.5564 -1.3349
3 11 0 -153.5190 6.5413
3 11 2 -11.5399 -3.1476
3 11 4 -13.3532 0.5760
3 11 6 -54.3606 1.5368
3 11 8 46.1802 -1.5366
3 11 10 12.5258 0.8669
3 11 12 -32.8746 -0.5549
3 11 14 -135.3338 0.1453
3 11 16 -3.7450 1.8186
3 11 18 21.1965 -0.4275
3 11 20 -70.5657 0.0957
3 11 22 11.5802 -0.3649
3 11 24 -10.2198 -0.5384
3 11 26 -18.5716 0.6962
3 11 28 25.1683 -0.0877
3 11 30 4.9760 0.0578
3 11 32 8.9772 0.1534
3 11 34 4.8120 -0.3772
3 11 36 -1.6724 0.1738
3 11 38 0.8135 -0.0003
3 11 40 18.8614 -0.1150
3 11 42 7.2543 0.1519
3 11 44 2.5664 -0.3388
3 11 46 -13.8366 -0.0434
3 11 48 8.6037 0.0228
3 11 50 7.8398 -0.0697
3 11 52 -0.9807 0.2081
3 11 54 -7.3658 -0.1582
3 11 56 10.6521 0.3729
3 11 58 -7.0832 0.6584
3 11 60 -16.6407 -0.4971
3 11 62 8.1570 0.9397
3 12 1 -96.0499 0.2293
3 12 3 -35.5175 -0.6608
3 12 5 32.9896 -0.9801
3 12 7 3.6706 -1.0661
3 12 9 -6.8673 1.2706
3 12 11 -73.0188 1.4082
3 12 13 -31.7983 -0.2795
3 12 15 14.4654 -0.9969
3 12 17 17.2945 -1.4914
3 12 19 -3.5308 -0.1588
3 12 21 -16.9010 0.9151
3 12 23 11.5169 0.4130
3 12 25 11.3977 0.3157
3 12 27 1.1653 -0.3578
3 12 29 -16.4615 -0.3790
3 12 31 -1.1354 0.2665
3 12 33 11.7958 -0.1805
3 12 35 -0.8441 0.1009
3 12 37 -17.7194 0.1498
3 12 39 6.9497 -0.1246
3 12 41 2.3928 0.2595
3 12 43 -6.9354 0.2049
3 12 45 4.9548 -0.1352
3 12 47 8.6812 0.0005
3 12 49 2.5835 -0.2511
3 12 51 11.1207 -0.0782
3 12 53 -5.2598 0.5786
3 12 55 -0.5402 -0.0910
3 12 57 1.8323 -0.0006
3 12 59 7.2463 0.5496
3 12 61 -0.0970 -3.5500
3 13 0 127.2247 6.3759
3 13 2 5.8095 -2.9761
3 13 4 -71.7612 -0.2297
3 13 6 37.1378 1.2444
3 13 8 -73.5177 -0.0454
3 13 10 -67.5974 1.8009
3 13 12 17.5065 -0.2492
3 13 14 63.4539 -0.7573
3 13 16 -31.1160 0.0809
3 13 18 -17.5281 -0.7458
3 13 20 15.9538 0.6979
3 13 22 6.0227 0.4469
3 13 24 17.4893 -0.2057
3 13 26 -12.0163 0.0106
3 13 28 11.5699 -0.8005
3 13 30 -7.5026 -0.2472
3 13 32 -6.8498 0.2847
3 13 34 -23.8157 -0.0034
3 13 36 9.0361 0.2075
3 13 38 -54.1529 -0.2608
3 13 40 6.2431 -0.1437
3 13 42 4.4772 0.2045
3 13 44 -4.4642 0.0269
3 13 46 -0.9042 0.3563
3 13 48 2.5418 -0.0219
3 13 50 6.2824 -0.2270
3 13 52 4.3338 0.0309
3 13 54 0.4187 -0.0742
3 13 56 7.9749 0.5395
3 13 58 8.5285 0.5395
3 13 60 3.5744 -1.3097
3 14 1 19.8435 -2.7741
3 14 3 -2.5184 0.6770
3 14 5 -7.5308 1.5026
3 14 7 -13.6285 -0.4428
3 14 9 -61.5347 -1.2906
3 14 11 20.7085 -1.2382
3 14 13 -8.3366 0.0899
3 14 15 34.3799 1.4382
3 14 17 -15.4883 0.7133
3 14 19 -25.0276 -0.2487
3 14 21 3.5456 -0.9332
3 14 23 42.7738 -0.8471
3 14 25 9.9780 0.3340
3 14 27 1.3050 0.6954
3 14 29 12.4968 0.3062
3 14 31 -5.0265 0.0151
3 14 33 -7.0502 -0.3032
3 14 35 4.7746 0.1469
3 14 37 -5.4353 0.3155
3 14 39 24.9711 0.0440
3 14 41 -22.4173 -0.1891
3 14 43 -1.6183 -0.2509
3 14 45 6.9174 -0.1684
3 14 47 -6.6705 0.2612
3 14 49 1.9976 0.2512
3 14 51 5.5332 -0.1545
3 14 53 -7.2702 0.0175
3 14 55 -5.2457 -0.6928
3 14 57 16.2009 -0.3772
3 14 59 -11.2449 2.4259
3 15 0 55.7770 1.1822
3 15 2 -4.4655 -1.4595
3 15 4 -15.0997 0.9498
3 15 6 12.2869 0.5992
3 15 8 14.8573 -0.6924
3 15 10 -11.3613 -0.1462
3 15 12 30.9980 -0.5618
3 15 14 29.2781 0.1415
3 15 16 21.1441 0.3884
3 15 18 -12.2592 -0.0443
3 15 20 -9.0478 0.5091
3 15 22 21.4314 -0.1220
3 15 24 -34.3460 -0.0907
3 15 26 -7.5029 0.3005
3 15 28 17.5181 0.0407
3 15 30 7.2947 0.2074
3 15 32 -19.4159 -0.1036
3 15 34 10.4354 -0.3689
3 15 36 -30.5163 -0.0042
3 15 38 2.4973 -0.0267
3 15 40 0.5010 0.2367
3 15 42 3.0013 0.1656
3 15 44 2.4872 -0.3997
3 15 46 4.1605 -0.0664
3 15 48 1.3662 -0.0675
3 15 50 10.9666 0.0208
3 15 52 -7.3238 0.1839
3 15 54 -0.4516 -0.6252
3 15 56 5.2357 -0.3852
3 15 58 9.5890 0.4833
3 16 1 -10.5215 4.1668
3 16 3 -3.0458 -0.3509
3 16 5 4.3511 -2.0834
3 16 7 -35.2058 -1.0709
3 16 9 -17.9229 0.5222
3 16 11 -5.6906 0.5999
3 16 13 -23.4081 0.0434
3 16 15 -10.6296 -0.4523
3 16 17 -18.4356 -0.5312
3 16 19 -16.7987 0.0571
3 16 21 11.6359 0.4842
3 16 23 20.8310 0.2763
3 16 25 -9.3167 -0.3503
3 16 27 -17.6805 -0.5341
3 16 29 -21.3321 -0.1698
3 16 31 -8.6288 0.2308
3 16 33 -3.2720 0.5210
3 16 35 -4.4938 0.1199
3 16 37 -9.8928 -0.3296
3 16 39 1.9486 -0.1698
3 16 41 -9.4198 0.0602
3 16 43 -12.4302 0.3371
3 16 45 18.2326 0.0773
3 16 47 -7.8096 -0.1957
3 16 49 -2.0386 -0.1008
3 16 51 21.8697 -0.3895
3 16 53 3.8098 0.5982
3 16 55 0.5538 0.3267
3 16 57 8.0137 -0.5961
3 16 59 -3.0321 0.0895
3 17 0 50.9358 -1.1744
3 17 2 -10.7295 0.0406
3 17 4 4.9693 -0.2911
3 17 6 21.4800 -0.1848
3 17 8 16.7889 0.4996
3 17 10 8.2197 0.1262
3 17 12 -2.2364 0.2101
3 17 14 25.3792 0.3830
3 17 16 12.7152 -0.2364
3 17 18 13.3716 0.0592
3 17 20 29.7373 0.1234
3 17 22 17.5171 -0.3792
3 17 24 39.2275 0.0643
3 17 26 5.9687 -0.0228
3 17 28 21.2483 -0.0387
3 17 30 -0.6207 0.0735
3 17 32 21.4966 -0.2278
3 17 34 17.4014 -0.0025
3 17 36 10.8479 0.1405
3 17 38 3.9640 -0.0725
3 17 40 20.3985 -0.0390
3 17 42 16.9965 -0.0174
3 17 44 -1.2857 -0.1372
3 17 46 -11.2404 0.2047
3 17 48 6.7725 0.0039
3 17 50 8.4221 -0.1864
3 17 52 0.0544 0.2547
3 17 54 -4.7459 -0.1763
3 17 56 4.3113 -0.0005
3 17 58 -2.3672 0.1790
3 18 1 13.1991 -0.1656
3 18 3 19.8650 0.4585
3 18 5 3.5887 0.3479
3 18 7 -6.6967 0.7244
3 18 9 14.6302 -0.1428
3 18 11 -19.5692 -0.3777
3 18 13 39.0119 0.1706
3 18 15 -43.4239 0.1674
3 18 17 16.0775 0.3324
3 18 19 -17.6326 -0.0024
3 18 21 -11.7371 -0.2474
3 18 23 -21.8257 0.0287
3 18 25 6.9896 0.0379
3 18 27 -26.6416 0.2470
3 18 29 -7.7759 0.0917
3 18 31 -12.0925 -0.4340
3 18 33 10.7061 -0.0198
3 18 35 -11.1562 0.0251
3 18 37 -7.0235 0.0351
3 18 39 4.8414 0.2701
3 18 41 -21.0477 -0.0813
3 18 43 -12.6511 -0.0660
3 18 45 -6.1590 -0.0737
3 18 47 1.6976 -0.0361
3 18 49 4.2510 0.3945
3 18 51 14.1923 -0.2903
3 18 53 -19.7116 -0.1103
3 18 55 16.6163 -0.0873
3 18 57 -7.4570 -0.0267
3 19 0 5.0157 -3.3059
3 19 2 24.5584 1.8912
3 19 4 -23.4767 -0.1291
3 19 6 -3.7947 -0.7997
3 19 8 -16.4692 0.7346
3 19 10 16.6566 -0.6016
3 19 12 -3.4566 0.1859
3 19 14 -9.9721 0.3160
3 19 16 -5.2137 -0.8158
3 19 18 -4.5847 0.0917
3 19 20 -2.1442 -0.0587
3 19 22 -7.8307 -0.0001
3 19 24 -2.1134 0.4455
3 19 26 -7.4954 -0.3069
3 19 28 8.7830 -0.0760
3 19 30 0.0138 0.0741
3 19 32 19.1772 -0.0849
3 19 34 1.7788 0.1410
3 19 36 -13.4716 -0.0151
3 19 38 -1.1794 -0.1092
3 19 40 14.3349 0.0430
3 19 42 1.5054 0.0677
3 19 44 -4.8541 -0.0040
3 19 46 4.7547 -0.0451
3 19 48 -0.6311 -0.0131
3 19 50 -9.3942 0.0467
3 19 52 16.4941 0.1806
3 19 54 -13.3234 -0.1759
3 19 56 3.5850 -0.0062
3 20 1 13.2624 -7.0823
3 20 3 25.2904 -1.3829
3 20 5 16.7282 1.3683
3 20 7 5.2819 2.2617
3 20 9 7.2209 0.1262
3 20 11 26.4214 -0.4749
3 20 13 -3.8125 -0.1161
3 20 15 16.2614 -0.3252
3 20 17 19.1327 0.1559
3 20 19 -0.2621 -0.2572
3 20 21 7.0843 -0.1976
3 20 23 -14.6531 0.3060
3 20 25 14.3855 -0.0891
3 20 27 13.2611 0.1251
3 20 29 -4.5692 0.0402
3 20 31 14.2575 -0.3476
3 20 33 -4.0144 -0.0414
3 20 35 -1.2681 -0.0964
3 20 37 -0.3544 0.0172
3 20 39 9.7456 0.2881
3 20 41 -2.3721 -0.1151
3 20 43 0.1153 0.1868
3 20 45 -22.1454 0.0393
3 20 47 -16.2755 -0.1019
3 20 49 1.2443 0.3649
3 20 51 -3.8103 0.2001
3 20 53 20.6750 -0.0632
3 20 55 -9.6321 -1.4387
3 21 0 28.7374 0.6930
3 21 2 -11.1717 4.4030
3 21 4 -60.3093 -0.5346
3 21 6 15.5365 -1.9836
3 21 8 5.3935 0.7101
3 21 10 3.1930 -0.7728
3 21 12 11.3895 0.1012
3 21 14 -1.1689 0.1829
3 21 16 5.5161 -0.5943
3 21 18 5.2286 0.8634
3 21 20 27.0772 0.1427
3 21 22 1.5615 -0.0269
3 21 24 -0.5238 0.0721
3 21 26 20.7569 -0.6224
3 21 28 10.6717 0.2261
3 21 30 -2.3833 0.2493
3 21 32 -0.0063 0.0708
3 21 34 -0.5351 0.1041
3 21 36 4.3203 -0.1573
3 21 38 -9.8698 -0.0961
3 21 40 -10.7077 -0.0487
3 21 42 -1.9541 0.0323
3 21 44 4.3615 0.0354
3 21 46 -17.6215 -0.0266
3 21 48 -1.9873 -0.0692
3 21 50 -10.4803 0.0098
3 21 52 -2.2859 0.5697
3 21 54 -10.3907 -0.1478
3 22 1 -13.4621 7.9109
3 22 3 34.4481 1.3501
3 22 5 7.7764 -1.9252
3 22 7 -19.8091 -1.3333
3 22 9 -3.9769 -0.8554
3 22 11 10.7605 0.7100
3 22 13 12.5625 1.0077
3 22 15 -2.2974 0.0610
3 22 17 -14.1976 0.3917
3 22 19 -5.8767 0.0269
3 22 21 25.5604 -0.0975
3 22 23 -19.7445 0.2250
3 22 25 25.6309 -0.2305
3 22 27 2.5915 0.0960
3 22 29 -15.6743 0.1787
3 22 31 -0.8386 0.1665
3 22 33 6.5189 0.3341
3 22 35 -15.2706 -0.1361
3 22 37 3.7981 -0.3432
3 22 39 -4.8884 -0.1880
3 22 41 7.4756 -0.4109
3 22 43 22.5278 0.2466
3 22 45 1.5149 0.2601
3 22 47 -19.2676 0.0383
3 22 49 5.5514 0.0235
3 22 51 2.0088 0.2447
3 22 53 14.6155 2.5133
3 23 0 68.1221 -11.7415
3 23 2 -18.1152 0.0941
3 23 4 14.0880 0.0549
3 23 6 -11.1089 0.1256
3 23 8 14.6357 1.0077
3 23 10 10.3668 -1.0746
3 23 12 9.4518 0.1366
3 23 14 1.6615 0.1339
3 23 16 6.7674 -0.6275
3 23 18 -1.7956 0.1578
3 23 20 17.9854 -0.7132
3 23 22 28.2252 -0.0072
3 23 24 -0.9534 0.5405
3 23 26 12.3290 0.0182
3 23 28 37.1249 0.4229
3 23 30 3.6131 -0.3525
3 23 32 -1.9593 -0.3057
3 23 34 2.6282 0.0021
3 23 36 14.0165 0.0235
3 23 38 21.4488 0.5437
3 23 40 -0.0389 0.0527
3 23 42 15.1366 -0.0940
3 23 44 6.3860 -0.1412
3 23 46 6.0069 0.1459
3 23 48 -0.0037 0.0421
3 23 50 21.4407 -1.3227
3 23 52 -12.4839 0.0849
3 24 1 -9.6007 -3.5414
3 24 3 18.2586 -0.4333
3 24 5 1.7831 1.5127
3 24 7 2.0015 1.9581
3 24 9 -0.9395 0.1414
3 24 11 -17.5222 -0.5321
3 24 13 -22.3791 -0.4564
3 24 15 -9.8886 -0.2199
3 24 17 -7.7506 0.5486
3 24 19 -7.4828 0.2350
3 24 21 -7.3581 -0.1119
3 24 23 15.7280 -0.0986
3 24 25 -21.7633 -0.2997
3 24 27 -5.3125 -0.0912
3 24 29 -17.7759 -0.1170
3 24 31 -1.0512 -0.0612
3 24 33 1.0496 0.0148
3 24 35 3.6896 -0.1041
3 24 37 13.1790 0.2391
3 24 39 4.8657 0.1556
3 24 41 -5.5901 -0.0934
3 24 43 -0.8820 -0.1266
3 24 45 23.3935 -0.3777
3 24 47 -21.0186 -0.0249
3 24 49 11.0883 0.0105
3 24 51 4.3758 -1.7564
3 25 0 -5.8697 1.7061
3 25 2 4.6519 2.5358
3 25 4 0.0886 -1.0828
3 25 6 9.0562 -1.3767
3 25 8 -4.4249 0.1239
3 25 10 13.4375 -0.1428
3 25 12 5.0707 0.7013
3 25 14 3.1013 0.0753
3 25 16 2.2180 -0.3699
3 25 18 -7.6715 0.2098
3 25 20 6.0710 -0.2922
3 25 22 4.8897 0.2400
3 25 24 1.3243 -0.0849
3 25 26 -13.9119 -0.4380
3 25 28 -10.7414 0.3192
3 25 30 7.7794 -0.0625
3 25 32 0.9388 0.3719
3 25 34 6.3052 0.2273
3 25 36 16.7878 -0.4517
3 25 38 4.0120 0.0513
3 25 40 0.7284 -0.1678
3 25 42 1.7394 0.2571
3 25 44 11.5462 0.0443
3 25 46 -0.9919 -0.0694
3 25 48 7.7220 1.4669
3 26 1 -8.1873 -0.2473
3 26 3 18.5842 -0.4317
3 26 5 -5.2114 -0.0662
3 26 7 -14.2230 0.3287
3 26 9 6.8841 -0.0083
3 26 11 25.8356 0.2645
3 26 13 -19.2398 0.1100
3 26 15 18.2983 -0.2397
3 26 17 6.6288 -0.1007
3 26 19 18.8804 -0.2056
3 26 21 -0.3451 0.1900
3 26 23 23.3850 0.2527
3 26 25 -21.5137 0.1625
3 26 27 11.5033 0.1006
3 26 29 -17.6033 -0.2458
3 26 31 27.2942 -0.0665
3 26 33 -19.1898 0.1123
3 26 35 16.5409 -0.0367
3 26 37 22.5943 0.2128
3 26 39 -6.1357 -0.0655
3 26 41 14.1125 0.0898
3 26 43 0.6938 0.1681
3 26 45 19.3924 -0.4079
3 26 47 -7.8383 -0.1173
3 27 0 -14.5723 -1.1820
3 27 2 -3.4863 0.1887
3 27 4 -1.7753 -0.1549
3 27 6 25.9022 0.1899
3 27 8 -16.5276 0.1167
3 27 10 -13.1015 -0.4382
3 27 12 -23.2965 -0.0421
3 27 14 -16.2522 -0.3970
3 27 16 19.3298 -0.0007
3 27 18 -8.2640 0.2736
3 27 20 7.6643 -0.2037
3 27 22 -7.9207 0.2352
3 27 24 -13.0072 -0.1035
3 27 26 4.2459 -0.0750
3 27 28 -4.4886 0.2472
3 27 30 -0.7467 -0.2994
3 27 32 14.7672 0.1734
3 27 34 5.6905 0.0137
3 27 36 -7.0078 -0.1333
3 27 38 25.1599 0.2743
3 27 40 -22.2013 -0.3533
3 27 42 -0.2457 0.1929
3 27 44 20.2248 0.3494
3 27 46 -0.7351 -0.2567
3 28 1 -9.3827 2.1295
3 28 3 40.1220 0.2897
3 28 5 9.1010 -0.5837
3 28 7 -5.5573 -0.6074
3 28 9 16.9304 -0.0380
3 28 11 -5.6403 0.3446
3 28 13 8.8180 0.2161
3 28 15 0.4792 0.1948
3 28 17 16.5460 0.0028
3 28 19 -4.5678 -0.1423
3 28 21 17.1946 0.0809
3 28 23 -30.7127 -0.1947
3 28 25 28.3015 -0.0662
3 28 27 -19.1727 0.0591
3 28 29 -7.7127 -0.0434
3 28 31 -12.2159 0.1455
3 28 33 20.9972 -0.2357
3 28 35 8.3520 -0.0993
3 28 37 -3.9771 -0.0821
3 28 39 3.7036 -0.0834
3 28 41 1.9629 0.1368
3 28 43 -4.0489 0.4991
3 28 45 -0.7633 0.2736
3 29 0 18.0159 -0.4739
3 29 2 18.7045 -0.6519
3 29 4 -5.1607 0.3456
3 29 6 5.7729 0.8439
3 29 8 -4.1327 -0.5007
3 29 10 7.6665 -0.5402
3 29 12 -9.9490 -0.0161
3 29 14 2.2014 0.0033
3 29 16 10.9839 0.6701
3 29 18 13.7262 0.1026
3 29 20 -13.0047 -0.4186
3 29 22 8.3757 0.0512
3 29 24 8.7679 -0.1592
3 29 26 9.9947 0.1459
3 29 28 -0.7606 0.2342
3 29 30 -3.1740 -0.2556
3 29 32 -14.1094 0.1454
3 29 34 4.7515 -0.1989
3 29 36 8.0645 -0.0037
3 29 38 -19.4220 0.1831
3 29 40 -2.2570 -0.5758
3 29 42 5.9878 0.7506
3 30 1 7.7987 -0.1029
3 30 3 29.1835 0.1527
3 30 5 13.7323 0.3780
3 30 7 9.0926 0.0316
3 30 9 -15.1211 0.2302
3 30 11 -17.7765 0.0175
3 30 13 7.7656 -0.3833
3 30 15 -18.6371 -0.0536
3 30 17 0.3036 0.0183
3 30 19 23.2794 0.2376
3 30 21 -13.0408 0.2478
3 30 23 5.3870 -0.2051
3 30 25 9.8695 -0.1218
3 30 27 -2.1499 -0.0336
3 30 29 9.0012 -0.0777
3 30 31 -17.2537 0.2866
3 30 33 5.9512 -0.1747
3 30 35 -23.9672 0.2121
3 30 37 24.3465 -0.2270
3 30 39 -3.7289 -0.2639
3 30 41 -4.8482 0.1779
3 31 0 -15.7774 2.4882
3 31 2 14.0615 -1.2960
3 31 4 -11.4681 -0.6823
3 31 6 -4.7630 0.1972
3 31 8 -16.3526 0.1187
3 31 10 19.7220 1.2483
3 31 12 -0.0551 0.5541
3 31 14 12.0376 -0.3654
3 31 16 11.8330 -0.2823
3 31 18 -7.4015 -0.4996
3 31 20 -12.0668 0.0382
3 31 22 -11.8115 0.4479
3 31 24 14.4826 0.1421
3 31 26 -11.7279 0.2063
3 31 28 -14.5392 -0.1974
3 31 30 -8.6312 -0.1321
3 31 32 17.1562 0.5032
3 31 34 -21.9838 -0.0696
3 31 36 16.4480 -0.3411
3 31 38 -11.2594 -0.7613
3 32 1 25.1685 -0.3997
3 32 3 -3.5334 0.1739
3 32 5 7.6307 0.2135
3 32 7 -25.9597 -0.4288
3 32 9 28.5700 -0.3686
3 32 11 15.6420 -0.2351
3 32 13 3.1207 0.0161
3 32 15 8.6572 0.4933
3 32 17 35.7470 0.1970
3 32 19 -11.8040 0.0139
3 32 21 6.6854 0.0155
3 32 23 9.2113 -0.0015
3 32 25 5.1982 0.1803
3 32 27 22.2548 0.0837
3 32 29 -6.2113 -0.2153
3 32 31 7.6342 -0.2262
3 32 33 7.0093 0.0341
3 32 35 -20.0109 0.2568
3 32 37 10.4460 1.2812
3 33 0 -27.5851 0.9149
3 33 2 19.4503 -0.8293
3 33 4 -1.5351 0.7689
3 33 6 2.4940 0.7208
3 33 8 -9.8566 -0.6429
3 33 10 2.4810 -0.3325
3 33 12 -8.3132 -0.6036
3 33 14 28.6537 -0.0708
3 33 16 -10.4307 0.5693
3 33 18 -18.6038 0.1756
3 33 20 -5.4059 0.1656
3 33 22 3.6805 -0.1743
3 33 24 -6.2851 -0.2812
3 33 26 -6.2209 0.3935
3 33 28 0.3989 0.3295
3 33 30 -5.9000 0.1916
3 33 32 -16.7999 0.0388
3 33 34 -15.0619 1.0599
3 34 1 -1.8532 -0.1575
3 34 3 10.1461 -0.5759
3 34 5 13.1608 -0.5210
3 34 7 -19.0015 -0.2241
3 34 9 -7.5273 0.5543
3 34 11 4.7998 0.4247
3 34 13 -2.9004 -0.0085
3 34 15 -0.9866 -0.3730
3 34 17 -7.1630 -0.4512
3 34 19 -0.5997 -0.0681
3 34 21 7.5920 0.1732
3 34 23 -7.4163 -0.0783
3 34 25 -1.2562 0.1127
3 34 27 -25.2574 0.0995
3 34 29 1.4229 0.5213
3 34 31 5.3664 -0.5832
3 35 0 15.5785 1.9961
3 35 2 -9.9041 -0.0897
3 35 4 19.9846 0.2923
3 35 6 6.0901 -0.0718
3 35 8 -25.3063 -0.2780
3 35 10 10.5511 0.4926
3 35 12 -0.5474 0.1436
3 35 14 1.8103 0.1217
3 35 16 -20.2331 0.1229
3 35 18 33.0585 -0.2040
3 35 20 -11.1182 0.2982
3 35 22 -6.1179 -0.0996
3 35 24 -4.5373 0.0590
3 35 26 6.0444 0.1878
3 35 28 5.7831 -0.0863
3 36 1 13.6868 0.4315
3 36 3 19.9449 0.2374
3 36 5 -8.2562 0.0974
3 36 7 9.2183 -0.2112
3 36 9 7.8854 -0.2086
3 36 11 -17.5486 -0.3289
3 36 13 -0.6065 0.1404
3 36 15 3.6892 0.3512
3 36 17 -31.9394 0.3383
3 36 19 10.0902 0.0238
3 36 21 14.9542 0.1048
3 36 23 -3.7997 0.0888
3 36 25 7.5158 0.4216
3 37 0 -13.7341 0.1833
3 37 2 4.1092 -0.5786
3 37 4 0.5995 -0.1430
3 37 6 13.7341 -0.3041
3 37 8 -1.6523 -0.2515
3 37 10 -3.4761 0.2398
3 37 12 3.6906 -0.2851
3 37 14 6.3710 -0.1439
3 37 16 -7.2019 -0.3850
3 37 18 5.2415 -0.8526
3 37 20 3.4735 -0.2844
3 38 1 0.5350 -1.4040
3 38 3 -11.2521 0.0297
3 38 5 9.4577 0.2621
3 38 7 12.8171 0.0282
3 38 9 16.5750 -0.3167
3 38 11 -19.4108 -0.1349
3 38 13 -9.3167 0.1576
3 38 15 8.9953 0.2467
3 39 0 -9.2336 0.0276
3 39 2 13.1324 -0.0517
3 39 4 16.9528 0.1218
4 1 7 -82.7355 -2.3756
4 1 9 -83.2905 0.2573
4 1 11 198.9225 1.6320
4 1 13 77.0244 1.1428
4 1 15 -14.2947 -0.4643
4 1 17 6.6956 -0.1977
4 1 19 50.1856 0.1707
4 1 21 19.1064 0.3257
4 1 23 2.5265 0.3902
4 1 25 7.5951 -0.2945
4 1 27 11.4800 -0.3677
4 1 29 -2.5320 -0.0205
4 1 31 -16.1999 0.3115
4 1 33 11.4789 0.4623
4 1 35 8.0145 -0.0017
4 1 37 9.1103 -0.4633
4 1 39 -2.2906 -0.3579
4 1 41 -12.7896 -0.2458
4 1 43 -4.2341 0.1157
4 1 45 25.6105 0.2321
4 1 47 0.4687 -0.0960
4 1 49 -3.2171 0.0983
4 1 51 11.3292 -0.1556
4 1 53 4.1684 -0.4733
4 1 55 8.2682 0.0563
4 1 57 -3.8456 -0.0873
4 1 59 -4.4628 0.1943
4 1 61 -1.7217 0.6147
4 1 63 -0.5891 -1.6621
4 2 6 228.5056 -1.1784
4 2 8 -52.6117 -0.2720
4 2 10 -12.6507 -0.4765
4 2 12 -56.0100 0.3247
4 2 14 -50.8273 0.2464
4 2 16 -99.3594 -0.1563
4 2 18 44.4001 0.1003
4 2 20 -38.6366 -0.4580
4 2 22 37.3602 -0.2741
4 2 24 -21.9555 -0.0292
4 2 26 -14.2017 -0.1816
4 2 28 10.3966 0.2157
4 2 30 -3.8365 0.0770
4 2 32 -13.4414 0.0230
4 2 34 31.7156 0.1267
4 2 36 -26.2134 -0.0366
4 2 38 -4.4097 0.1576
4 2 40 -0.0449 -0.1430
4 2 42 8.0925 -0.1578
4 2 44 -11.4151 0.0629
4 2 46 -9.8962 -0.0097
4 2 48 -11.3414 0.1762
4 2 50 -3.0891 0.0148
4 2 52 8.5324 -0.0030
4 2 54 -9.3696 0.0613
4 2 56 3.7741 0.0577
4 2 58 -10.0341 0.2916
4 2 60 -5.8930 0.1995
4 2 62 17.5577 -0.1917
4 2 64 -12.2144 0.0245
4 3 5 48.9713 3.9289
4 3 7 9.7516 3.2267
4 3 9 329.9348 -0.0128
4 3 11 149.7143 -1.5633
4 3 13 151.6511 -0.5402
4 3 15 69.4622 0.5409
4 3 17 213.6247 0.9683
4 3 19 -10.6787 -0.0123
4 3 21 30.5736 -0.6845
4 3 23 102.8991 -0.0481
4 3 25 22.1614 0.2923
4 3 27 24.8801 0.4869
4 3 29 43.4927 0.1230
4 3 31 16.5527 -0.5348
4 3 33 12.5487 -0.5129
4 3 35 24.7799 -0.1143
4 3 37 20.6573 0.2572
4 3 39 -1.4982 0.4727
4 3 41 -9.5270 0.1186
4 3 43 15.7085 -0.2068
4 3 45 14.5480 -0.2141
4 3 47 4.7985 -0.2645
4 3 49 0.0860 0.1323
4 3 51 2.0883 0.1830
4 3 53 6.9328 0.0244
4 3 55 15.5292 0.1585
4 3 57 1.3663 -0.2112
4 3 59 -16.0669 -0.4065
4 3 61 10.4864 0.2011
4 3 63 5.4507 -0.3456
4 4 0 132.1797 -4.1504
4 4 2 -79.4433 -0.9579
4 4 4 -181.3460 -0.6002
4 4 6 -99.7081 0.0900
4 4 8 86.2642 1.2339
4 4 10 -17.8898 1.1363
4 4 12 -60.8243 -0.0436
4 4 14 -114.6645 -0.7012
4 4 16 -10.6669 -0.8837
4 4 18 -23.8619 -0.5432
4 4 20 -86.4331 -0.0220
4 4 22 8.2898 0.4358
4 4 24 -65.4358 0.4112
4 4 26 9.5924 -0.0225
4 4 28 0.7996 -0.1481
4 4 30 -10.8873 -0.1932
4 4 32 -35.1351 0.0191
4 4 34 -9.5852 0.0100
4 4 36 -17.3830 -0.1325
4 4 38 -25.3877 0.0488
4 4 40 -9.8902 0.1043
4 4 42 -2.1117 0.1908
4 4 44 -8.0660 0.0069
4 4 46 -12.6121 -0.3154
4 4 48 -4.1468 -0.1205
4 4 50 7.7543 -0.1533
4 4 52 -9.4901 -0.0253
4 4 54 4.1459 0.1354
4 4 56 3.2239 0.1408
4 4 58 -1.7716 0.2303
4 4 60 -9.3525 -0.0079
4 4 62 4.8325 -0.4730
4 4 64 10.0759 -1.1558
4 5 1 -30.4059 4.4981
4 5 3 -221.2802 0.9270
4 5 5 35.7676 -1.2661
4 5 7 -58.6872 -1.9462
4 5 9 -149.5844 -0.6894
4 5 11 81.7042 0.2393
4 5 13 56.0466 0.2293
4 5 15 -44.5243 -0.1683
4 5 17 6.1417 -0.0167
4 5 19 23.5127 0.3635
4 5 21 -5.0067 0.4467
4 5 23 19.8919 0.1380
4 5 25 36.5971 -0.4140
4 5 27 4.7308 -0.3128
4 5 29 23.3971 0.0320
4 5 31 32.8908 0.2807
4 5 33 7.6545 0.2196
4 5 35 -5.7971 0.0814
4 5 37 -3.0721 -0.2220
4 5 39 13.0870 -0.3285
4 5 41 -1.6335 -0.0350
4 5 43 -4.8850 0.0831
4 5 45 23.7974 0.3202
4 5 47 6.0822 0.2200
4 5 49 -0.7906 0.0908
4 5 51 1.4588 0.0366
4 5 53 3.3841 -0.0677
4 5 55 3.6754 0.0640
4 5 57 2.9438 -0.1377
4 5 59 -1.0142 -0.2417
4 5 61 1.5494 0.1146
4 5 63 10.7129 -0.0097
4 6 0 -162.9178 7.7800
4 6 2 -21.6205 1.6969
4 6 4 -127.1568 -0.0207
4 6 6 115.9749 -0.5727
4 6 8 -51.3928 -1.4542
4 6 10 -18.3808 -0.3054
4 6 12 2.6163 -0.4089
4 6 14 8.7105 0.3360
4 6 16 66.4868 0.9664
4 6 18 -24.2222 0.2752
4 6 20 -28.3336 0.0352
4 6 22 18.5747 -0.2907
4 6 24 3.9455 -0.4157
4 6 26 -26.8285 0.0773
4 6 28 19.8249 0.2240
4 6 30 6.1388 0.2199
4 6 32 -25.5348 0.2040
4 6 34 -3.7121 0.0187
4 6 36 -21.6517 0.1347
4 6 38 -7.4128 0.0496
4 6 40 25.3452 -0.1005
4 6 42 5.1931 0.0044
4 6 44 -4.7745 -0.0120
4 6 46 -8.3908 0.1050
4 6 48 -1.4956 0.2935
4 6 50 4.7241 0.0131
4 6 52 -12.9861 -0.1582
4 6 54 1.1627 -0.1870
4 6 56 8.9526 -0.3150
4 6 58 -5.3199 -0.1391
4 6 60 0.8869 0.1763
4 6 62 15.1499 0.8006
4 7 1 -159.0730 -1.5374
4 7 3 132.0641 -1.2341
4 7 5 132.0805 -0.4448
4 7 7 7.8990 0.3019
4 7 9 51.8611 1.6589
4 7 11 80.9664 1.0106
4 7 13 2.1872 -0.2893
4 7 15 12.8011 -0.6533
4 7 17 115.4337 -0.8458
4 7 19 82.6523 -0.3369
4 7 21 53.6259 0.4426
4 7 23 25.0177 0.4620
4 7 25 38.7900 0.2697
4 7 27 24.5283 -0.1776
4 7 29 7.7459 -0.4485
4 7 31 14.7836 -0.1011
4 7 33 19.2769 -0.0784
4 7 35 15.4301 0.0685
4 7 37 2.1853 0.0100
4 7 39 12.5844 -0.1677
4 7 41 3.4015 0.1914
4 7 43 6.9766 0.0915
4 7 45 15.5777 -0.0236
4 7 47 -4.0796 0.0615
4 7 49 11.2710 -0.0835
4 7 51 -2.9719 -0.0764
4 7 53 -11.1597 0.0564
4 7 55 8.0616 0.0034
4 7 57 14.0694 0.3878
4 7 59 -6.2926 0.6217
4 7 61 4.1498 -0.8513
4 7 63 4.2516 -0.7033
4 8 0 75.8641 -1.7989
4 8 2 -78.1615 -3.3995
4 8 4 -46.7333 1.4252
4 8 6 -14.6485 2.5687
4 8 8 8.2728 -0.9719
4 8 10 103.7351 -0.1191
4 8 12 2.3519 -0.3436
4 8 14 -4.2567 0.5819
4 8 16 -23.3853 1.3801
4 8 18 30.4773 -0.2538
4 8 20 -18.8586 -0.3034
4 8 22 28.5200 -0.4755
4 8 24 -6.0962 -0.3439
4 8 26 -32.7425 0.5339
4 8 28 -12.1740 0.1515
4 8 30 5.0595 0.0349
4 8 32 -29.2591 0.0257
4 8 34 4.0226 -0.1812
4 8 36 -0.3281 0.0996
4 8 38 -2.6078 -0.0275
4 8 40 14.4736 -0.2722
4 8 42 -10.6353 -0.1522
4 8 44 -10.7005 -0.2540
4 8 46 10.2096 0.0191
4 8 48 0.2319 0.1281
4 8 50 -7.5657 0.0142
4 8 52 -7.4677 0.1513
4 8 54 -3.1750 -0.1454
4 8 56 -2.9131 -0.3004
4 8 58 -0.1045 -0.2894
4 8 60 9.4734 -0.3482
4 8 62 -4.0207 0.6445
4 9 1 -74.5528 1.8377
4 9 3 23.2984 1.7484
4 9 5 -29.3241 0.6453
4 9 7 1.0472 -1.4558
4 9 9 16.6168 -1.2534
4 9 11 92.3955 -0.8585
4 9 13 63.0830 -0.3038
4 9 15 28.6745 0.7649
4 9 17 -43.4356 0.4400
4 9 19 -24.6468 0.0872
4 9 21 21.1666 -0.2686
4 9 23 0.9702 -0.8389
4 9 25 -11.8540 -0.1069
4 9 27 3.2945 0.1943
4 9 29 -9.8901 0.1243
4 9 31 -18.3870 0.1848
4 9 33 -2.6294 -0.3916
4 9 35 11.2885 -0.1947
4 9 37 -18.8373 0.1848
4 9 39 13.8857 0.0781
4 9 41 -5.0005 0.1894
4 9 43 -7.7504 -0.1583
4 9 45 17.6288 -0.2703
4 9 47 -12.9985 0.1356
4 9 49 8.5768 -0.0144
4 9 51 -13.1682 0.1389
4 9 53 -4.6144 0.2565
4 9 55 -0.9027 -0.6190
4 9 57 -6.5438 -0.0011
4 9 59 2.2480 0.5564
4 9 61 2.1414 -0.0049
4 10 0 19.2298 4.7634
4 10 2 16.0655 -5.5911
4 10 4 -22.7954 -2.2396
4 10 6 59.9330 1.5666
4 10 8 54.1190 0.7329
4 10 10 -49.3426 2.8881
4 10 12 35.8726 0.1215
4 10 14 -28.5738 -1.4393
4 10 16 -17.5485 -0.6643
4 10 18 -1.6403 -1.0387
4 10 20 -3.3411 1.0143
4 10 22 -35.5717 1.0097
4 10 24 -18.7936 0.0854
4 10 26 -22.5257 0.1648
4 10 28 -9.8735 -0.5509
4 10 30 -2.5876 0.0071
4 10 32 -10.3879 0.3129
4 10 34 0.0932 -0.1704
4 10 36 0.0294 0.0084
4 10 38 -10.0955 -0.0499
4 10 40 -3.9199 0.0374
4 10 42 -9.7736 0.4460
4 10 44 3.3384 -0.0040
4 10 46 -4.5120 -0.0612
4 10 48 -12.6341 -0.1852
4 10 50 8.5537 -0.2465
4 10 52 -8.4570 0.2635
4 10 54 -0.5492 0.1833
4 10 56 5.0497 0.6063
4 10 58 -0.3177 0.3881
4 10 60 0.3191 -1.3194
4 10 62 -10.4186 -2.1000
4 11 1 -18.1719 -0.1105
4 11 3 -37.9715 -0.4540
4 11 5 63.7536 -0.3708
4 11 7 6.6857 -0.9024
4 11 9 20.7709 0.3839
4 11 11 -22.7216 0.4622
4 11 13 42.9006 -0.3233
4 11 15 0.7541 -0.2424
4 11 17 67.4183 -0.8582
4 11 19 -23.3355 -0.3709
4 11 21 -24.6422 0.5020
4 11 23 28.0055 0.2957
4 11 25 10.1350 0.3532
4 11 27 17.3125 -0.2818
4 11 29 8.6374 -0.4638
4 11 31 2.2565 0.2344
4 11 33 26.3992 0.1289
4 11 35 -2.9644 0.2819
4 11 37 12.1970 0.1091
4 11 39 15.9465 -0.3359
4 11 41 -0.5172 -0.0334
4 11 43 13.8760 0.0690
4 11 45 22.2607 0.1133
4 11 47 -2.5924 0.3042
4 11 49 -2.6414 -0.2232
4 11 51 7.8209 -0.3709
4 11 53 1.3648 0.2548
4 11 55 -13.4064 -0.0679
4 11 57 -2.9008 0.2866
4 11 59 -16.9173 0.2316
4 11 61 -2.6721 -2.7728
4 12 0 102.4223 3.4635
4 12 2 7.6490 -3.2922
4 12 4 -76.6841 1.1499
4 12 6 46.1738 2.7542
4 12 8 -48.3350 -1.6336
4 12 10 -20.1107 -0.9584
4 12 12 -6.2975 -1.1432
4 12 14 32.9278 0.5995
4 12 16 16.4371 2.2374
4 12 18 -28.9449 0.1905
4 12 20 -15.6667 -0.2305
4 12 22 22.0857 -0.8330
4 12 24 -7.5209 -0.4876
4 12 26 -9.2000 0.7405
4 12 28 12.8107 0.1023
4 12 30 -10.5419 0.0106
4 12 32 -11.0636 -0.1230
4 12 34 -1.4654 -0.3940
4 12 36 7.0356 0.1617
4 12 38 -8.2351 0.0441
4 12 40 15.5109 -0.0758
4 12 42 -8.9574 -0.0950
4 12 44 -15.3972 -0.3414
4 12 46 -0.0563 0.1357
4 12 48 -6.2371 0.1720
4 12 50 2.6533 0.0687
4 12 52 -7.5927 0.0614
4 12 54 -5.6053 -0.5627
4 12 56 -6.1814 -0.1759
4 12 58 -8.3803 0.5228
4 12 60 -5.2199 0.8213
4 13 1 46.8040 2.2620
4 13 3 10.0052 1.4206
4 13 5 -12.9980 0.2088
4 13 7 8.0706 -1.4414
4 13 9 -34.0332 -0.6367
4 13 11 -10.6400 0.1158
4 13 13 43.1285 0.0993
4 13 15 45.7392 0.1251
4 13 17 52.5669 -0.2700
4 13 19 21.5752 0.1884
4 13 21 30.0614 0.2094
4 13 23 41.5091 -0.4622
4 13 25 9.2757 -0.1644
4 13 27 14.3512 -0.0094
4 13 29 16.5290 0.1262
4 13 31 3.3432 0.3639
4 13 33 6.0273 -0.1137
4 13 35 4.4509 -0.0033
4 13 37 -3.2205 0.0962
4 13 39 -6.5452 0.0065
4 13 41 -6.3431 0.1246
4 13 43 14.5518 0.0406
4 13 45 10.0122 -0.0955
4 13 47 12.3727 0.0779
4 13 49 0.2893 0.0507
4 13 51 1.4695 -0.0387
4 13 53 4.0964 0.3274
4 13 55 9.0822 -0.6207
4 13 57 -8.6600 -0.6282
4 13 59 -8.4485 1.1015
4 14 0 11.5079 4.5185
4 14 2 3.6288 -1.9588
4 14 4 10.9212 -0.6430
4 14 6 32.6813 0.5818
4 14 8 9.5810 -0.0681
4 14 10 13.9517 1.4580
4 14 12 -20.8446 0.4692
4 14 14 1.5007 0.0245
4 14 16 8.4952 0.0008
4 14 18 46.3004 -0.5711
4 14 20 5.2614 0.2992
4 14 22 13.2489 0.0807
4 14 24 15.0308 -0.1107
4 14 26 -11.1248 0.1257
4 14 28 14.1218 -0.2802
4 14 30 8.3926 0.0620
4 14 32 -13.8660 0.1182
4 14 34 22.7094 -0.1410
4 14 36 -7.1469 0.0445
4 14 38 -9.6089 -0.1859
4 14 40 -4.6837 0.0195
4 14 42 9.5647 0.1166
4 14 44 -24.8947 -0.1806
4 14 46 5.4046 0.0900
4 14 48 -0.3845 -0.0016
4 14 50 -13.7690 -0.0756
4 14 52 -8.1642 0.1617
4 14 54 -19.1048 -0.1062
4 14 56 0.6492 0.0068
4 14 58 -15.2353 0.1854
4 14 60 5.6179 -0.7644
4 15 1 -23.3263 -2.0043
4 15 3 6.2802 -0.6804
4 15 5 21.5449 0.3346
4 15 7 -6.8714 0.3410
4 15 9 -5.0895 0.3600
4 15 11 31.6740 -0.1409
4 15 13 0.3469 -0.2815
4 15 15 -0.0361 -0.0935
4 15 17 0.5399 -0.3311
4 15 19 -5.9876 -0.2312
4 15 21 -6.5758 0.0142
4 15 23 23.6945 0.1099
4 15 25 -4.5269 0.2497
4 15 27 -11.5374 0.1399
4 15 29 -14.8220 -0.0928
4 15 31 -3.4155 -0.1933
4 15 33 -9.8515 -0.1441
4 15 35 1.6970 0.0406
4 15 37 -13.2533 0.0927
4 15 39 -1.1247 0.1289
4 15 41 -9.3098 0.0099
4 15 43 -0.5343 -0.0135
4 15 45 14.7428 -0.1108
4 15 47 1.7875 -0.0528
4 15 49 -2.0507 0.0723
4 15 51 -2.9492 -0.2312
4 15 53 1.4845 0.5446
4 15 55 -6.9152 0.0356
4 15 57 -2.3902 -0.5694
4 15 59 11.7007 0.3716
4 16 0 42.7229 4.5793
4 16 2 6.5692 0.4590
4 16 4 -11.7503 -0.5147
4 16 6 2.8290 -0.1946
4 16 8 8.8101 0.1443
4 16 10 -6.8069 0.2776
4 16 12 27.0565 -0.1349
4 16 14 -4.0893 -0.0994
4 16 16 -3.1858 -0.3407
4 16 18 -13.6510 0.1196
4 16 20 7.4449 0.7919
4 16 22 8.3974 0.1875
4 16 24 3.4976 -0.1913
4 16 26 10.2619 -0.5338
4 16 28 15.3651 -0.4047
4 16 30 4.3755 0.2250
4 16 32 5.3577 0.1959
4 16 34 15.6390 0.0925
4 16 36 -17.6291 -0.0199
4 16 38 8.1618 -0.2543
4 16 40 14.9907 -0.0361
4 16 42 -0.9250 0.1088
4 16 44 -6.2695 -0.0191
4 16 46 -8.5688 0.1900
4 16 48 10.6461 -0.2209
4 16 50 0.9992 -0.4134
4 16 52 -6.6488 0.0858
4 16 54 -0.6409 -0.1783
4 16 56 -18.4579 0.0154
4 16 58 13.7653 0.1506
4 17 1 -43.8540 -1.8905
4 17 3 -29.9118 -0.3564
4 17 5 14.0911 0.4578
4 17 7 -18.6465 0.4824
4 17 9 -19.5669 -0.4428
4 17 11 -40.8319 -0.5875
4 17 13 -49.2879 0.2332
4 17 15 -45.7237 0.4614
4 17 17 0.8802 0.3157
4 17 19 -19.7614 -0.2183
4 17 21 -5.1004 -0.4658
4 17 23 -19.7607 -0.0342
4 17 25 -3.0410 0.2426
4 17 27 -26.0984 0.3184
4 17 29 7.2390 0.0841
4 17 31 -12.5574 -0.2464
4 17 33 -1.9342 0.1028
4 17 35 -17.5930 0.1111
4 17 37 -0.7656 -0.0464
4 17 39 -2.9246 0.0369
4 17 41 -4.0926 -0.1254
4 17 43 5.0969 0.0735
4 17 45 -10.0981 0.1273
4 17 47 4.6839 0.0159
4 17 49 -8.6636 0.2265
4 17 51 -7.3908 -0.2957
4 17 53 10.2819 0.3763
4 17 55 -12.6539 0.2243
4 17 57 -5.6721 -0.2615
4 18 0 23.9948 -10.2632
4 18 2 14.7329 -1.0771
4 18 4 17.8498 0.8827
4 18 6 14.2254 0.6046
4 18 8 -23.2226 0.7916
4 18 10 4.6231 -0.7250
4 18 12 4.7057 -0.3004
4 18 14 15.1670 0.2066
4 18 16 6.8031 -0.3635
4 18 18 -1.4040 0.1402
4 18 20 -2.5743 -0.1009
4 18 22 1.8848 -0.2067
4 18 24 -3.6858 0.5042
4 18 26 13.5042 0.3285
4 18 28 -0.8280 0.3142
4 18 30 -11.3685 -0.0919
4 18 32 4.2196 -0.6591
4 18 34 3.1778 -0.2572
4 18 36 2.9232 0.2065
4 18 38 0.3097 0.3758
4 18 40 14.9524 0.2512
4 18 42 -7.8818 -0.1271
4 18 44 -1.7699 -0.2994
4 18 46 9.5325 0.1824
4 18 48 -15.4602 0.3482
4 18 50 15.1261 0.2191
4 18 52 -16.2860 0.1085
4 18 54 5.4364 -0.6807
4 18 56 3.8046 -0.6997
4 19 1 4.3486 6.6740
4 19 3 17.8593 0.6974
4 19 5 -7.7075 -2.0298
4 19 7 -50.9745 -0.5970
4 19 9 -27.4032 -0.1302
4 19 11 7.5988 0.1790
4 19 13 -11.3731 0.2709
4 19 15 4.7499 -0.2365
4 19 17 11.1246 0.2826
4 19 19 -5.4465 0.2453
4 19 21 -19.1613 0.1120
4 19 23 32.2772 0.0859
4 19 25 11.9985 -0.6015
4 19 27 5.3855 -0.3829
4 19 29 -16.5290 0.1929
4 19 31 9.0690 0.3086
4 19 33 -1.7419 0.4898
4 19 35 9.0950 -0.0590
4 19 37 -5.8858 -0.3925
4 19 39 6.7133 -0.0320
4 19 41 3.7810 -0.0422
4 19 43 5.1075 0.1288
4 19 45 13.0756 -0.0632
4 19 47 11.9203 -0.2089
4 19 49 -14.9921 0.1302
4 19 51 11.5227 -0.2024
4 19 53 -6.2981 0.1980
4 19 55 -3.4772 0.5639
4 20 0 48.3441 4.1915
4 20 2 -3.1542 5.5159
4 20 4 5.0101 -0.5677
4 20 6 -29.1515 -2.9994
4 20 8 -3.2309 0.0940
4 20 10 0.1660 -0.2166
4 20 12 -3.1445 0.8112
4 20 14 -11.4893 0.5100
4 20 16 -2.4404 -0.8109
4 20 18 -7.4550 0.2263
4 20 20 -14.7215 -0.0601
4 20 22 -10.1936 -0.0569
4 20 24 -23.4543 0.0806
4 20 26 -13.9669 -0.5975
4 20 28 -0.1000 -0.0108
4 20 30 15.8070 0.1831
4 20 32 -1.6752 0.2041
4 20 34 -6.5693 0.2571
4 20 36 -17.1359 -0.0760
4 20 38 -9.8840 -0.2394
4 20 40 -5.2112 -0.1445
4 20 42 9.5318 0.1502
4 20 44 -3.0226 0.1228
4 20 46 -23.9540 -0.1665
4 20 48 -3.9932 -0.4364
4 20 50 9.2230 -0.3325
4 20 52 -11.9467 0.5142
4 20 54 -3.3445 0.9731
4 21 1 4.2700 -7.0302
4 21 3 15.6493 -1.2032
4 21 5 5.3015 1.8122
4 21 7 0.7536 2.5110
4 21 9 -6.0208 0.1431
4 21 11 -2.9798 -0.2008
4 21 13 1.6112 0.2515
4 21 15 -7.0416 -0.0079
4 21 17 9.6153 0.4301
4 21 19 9.8546 -0.2908
4 21 21 -4.6637 -0.5164
4 21 23 16.8052 0.2486
4 21 25 -6.4913 0.1836
4 21 27 0.7529 0.4118
4 21 29 12.1997 0.0510
4 21 31 -12.7208 -0.4756
4 21 33 -3.1699 -0.1648
4 21 35 -8.1275 0.0449
4 21 37 -2.9241 0.3018
4 21 39 -11.4275 0.3679
4 21 41 -18.0676 -0.2913
4 21 43 -3.4203 -0.0075
4 21 45 1.2486 0.1422
4 21 47 28.2824 0.2100
4 21 49 -33.3198 0.2713
4 21 51 17.0274 -0.4130
4 21 53 -25.9078 -0.8610
4 22 0 12.7353 -5.9578
4 22 2 15.1310 2.2076
4 22 4 -22.6694 0.1459
4 22 6 1.2683 -0.9463
4 22 8 -5.4081 0.8446
4 22 10 -14.1733 -1.0850
4 22 12 2.0132 -0.2466
4 22 14 11.8508 -0.0426
4 22 16 -16.3121 -0.5114
4 22 18 7.2531 0.5602
4 22 20 10.5223 -0.2844
4 22 22 23.3930 -0.0322
4 22 24 14.8844 0.3003
4 22 26 -13.1975 -0.3344
4 22 28 -1.2530 0.1564
4 22 30 -7.9589 -0.1009
4 22 32 5.5553 -0.0148
4 22 34 3.6333 0.0571
4 22 36 -6.9026 -0.0923
4 22 38 -2.7942 0.0889
4 22 40 -5.1541 -0.1407
4 22 42 4.5313 0.0945
4 22 44 0.7753 0.0656
4 22 46 -2.8408 0.0678
4 22 48 16.9374 -0.0282
4 22 50 5.1172 -0.3334
4 22 52 19.1559 0.8225
4 23 1 119.5722 0.1395
4 23 3 -90.1714 -0.2243
4 23 5 -27.7398 -0.2678
4 23 7 9.8201 0.5159
4 23 9 19.9011 -0.1228
4 23 11 -14.2687 0.1753
4 23 13 -14.6954 0.1866
4 23 15 4.9274 -0.3589
4 23 17 10.3142 0.1696
4 23 19 11.4873 0.0713
4 23 21 12.0189 0.0551
4 23 23 -15.0864 0.2639
4 23 25 20.2166 -0.2693
4 23 27 -23.8569 -0.1401
4 23 29 21.1927 -0.0316
4 23 31 -12.0965 0.0289
4 23 33 9.6369 0.1104
4 23 35 -4.9997 -0.1823
4 23 37 -12.3358 -0.1403
4 23 39 3.0894 0.0600
4 23 41 -18.3606 0.0157
4 23 43 6.9082 0.1701
4 23 45 -30.6362 -0.0332
4 23 47 32.0549 -0.1476
4 23 49 23.4676 -0.1381
4 23 51 -7.8655 -0.6297
4 24 0 12.5550 -4.6087
4 24 2 32.0737 1.5628
4 24 4 -10.7002 -0.2222
4 24 6 8.5782 -0.5259
4 24 8 2.3407 0.7490
4 24 10 18.8489 -0.5932
4 24 12 4.0169 0.0375
4 24 14 -0.5537 -0.2485
4 24 16 -12.4814 -0.4252
4 24 18 -1.6759 0.4454
4 24 20 22.3474 -0.2866
4 24 22 17.9880 0.1171
4 24 24 -7.7214 0.1046
4 24 26 3.4945 -0.3054
4 24 28 11.0551 0.2452
4 24 30 -4.5905 -0.3218
4 24 32 9.7196 -0.0299
4 24 34 -7.4854 0.1313
4 24 36 15.0972 -0.1046
4 24 38 3.2270 0.3461
4 24 40 0.6210 -0.2401
4 24 42 3.3943 -0.0962
4 24 44 1.0391 -0.1353
4 24 46 4.2400 -0.0109
4 24 48 2.6379 0.4003
4 24 50 -3.6028 -1.6380
4 25 1 -12.4824 4.0146
4 25 3 19.3476 0.3538
4 25 5 6.4122 -1.1922
4 25 7 -12.4931 -0.5856
4 25 9 -6.1848 0.0075
4 25 11 6.0501 0.8028
4 25 13 13.8288 0.5279
4 25 15 1.9415 -0.1695
4 25 17 2.6070 0.0867
4 25 19 6.8997 0.0221
4 25 21 21.8958 0.0575
4 25 23 -17.0856 -0.0783
4 25 25 11.2732 -0.1334
4 25 27 8.6305 0.1602
4 25 29 -8.8289 0.0919
4 25 31 -9.6785 0.1374
4 25 33 -0.0912 0.0536
4 25 35 -7.0220 -0.2878
4 25 37 0.9807 -0.0000
4 25 39 1.7912 -0.1115
4 25 41 5.0122 0.0758
4 25 43 -10.8718 0.3007
4 25 45 11.6377 0.0345
4 25 47 0.8992 0.5361
4 25 49 8.1277 1.5471
4 26 0 9.0242 -0.1553
4 26 2 -0.4827 1.8644
4 26 4 -7.0637 0.1355
4 26 6 16.5064 -0.6488
4 26 8 19.1400 -0.4402
4 26 10 -17.1709 -0.5620
4 26 12 3.3697 0.5928
4 26 14 12.1852 0.2338
4 26 16 -3.1819 -0.1171
4 26 18 3.1577 -0.0905
4 26 20 18.4489 -0.5564
4 26 22 28.7673 0.3350
4 26 24 1.2259 0.3578
4 26 26 -6.8381 0.1091
4 26 28 -0.3326 0.2181
4 26 30 4.4073 -0.4148
4 26 32 2.2634 0.1890
4 26 34 2.1389 0.2238
4 26 36 -3.0706 -0.1251
4 26 38 -1.2068 0.2942
4 26 40 12.7553 -0.1853
4 26 42 10.5882 0.2232
4 26 44 2.8769 0.1878
4 26 46 4.1795 -0.6075
4 26 48 15.5211 1.0844
4 27 1 -4.9896 -3.6622
4 27 3 -6.6421 -0.1926
4 27 5 30.8041 1.4954
4 27 7 18.5539 1.1224
4 27 9 8.8884 -0.1932
4 27 11 2.5930 -0.6780
4 27 13 5.9386 -0.3827
4 27 15 5.9882 0.3722
4 27 17 4.1565 0.6345
4 27 19 1.7429 0.1052
4 27 21 5.8708 -0.0031
4 27 23 2.5164 -0.3728
4 27 25 1.3683 -0.1705
4 27 27 4.8259 0.0860
4 27 29 -10.5643 -0.1399
4 27 31 0.9107 0.0283
4 27 33 -10.2285 0.0731
4 27 35 8.8241 0.0342
4 27 37 -5.1720 0.1602
4 27 39 -0.0207 -0.0520
4 27 41 20.7501 -0.1210
4 27 43 17.3241 -0.0512
4 27 45 15.0374 -1.2380
4 28 0 11.4468 0.0849
4 28 2 -22.3235 -0.8889
4 28 4 12.5754 -0.6967
4 28 6 -11.0306 0.5688
4 28 8 1.1677 0.3224
4 28 10 -8.1237 0.0749
4 28 12 16.5728 0.1929
4 28 14 3.8312 -0.4619
4 28 16 -17.9991 0.1245
4 28 18 1.2087 0.2994
4 28 20 14.3720 -0.0460
4 28 22 4.6065 0.1946
4 28 24 6.7175 -0.3449
4 28 26 -14.1776 -0.1239
4 28 28 -3.7314 0.2678
4 28 30 4.4450 -0.2279
4 28 32 1.3325 0.2018
4 28 34 6.1046 0.0267
4 28 36 -3.5368 0.0245
4 28 38 -5.4902 0.2054
4 28 40 18.2270 -0.3618
4 28 42 4.9767 0.0096
4 28 44 9.1357 -0.2105
4 29 1 -11.2115 2.1276
4 29 3 0.6982 -0.0374
4 29 5 0.9286 -1.0486
4 29 7 -28.5321 -0.8076
4 29 9 11.4995 0.4965
4 29 11 -13.2989 0.7429
4 29 13 -8.8496 -0.1202
4 29 15 3.8252 -0.5397
4 29 17 0.2022 -0.7347
4 29 19 13.4900 -0.1675
4 29 21 6.1702 0.5017
4 29 23 -19.2260 0.2050
4 29 25 5.8062 0.1453
4 29 27 -1.0958 0.0342
4 29 29 9.8830 -0.2244
4 29 31 4.5502 0.0398
4 29 33 -2.2311 -0.2695
4 29 35 -4.5943 0.2894
4 29 37 11.2638 0.1270
4 29 39 8.0284 -0.0548
4 29 41 3.9388 -0.1711
4 29 43 16.1983 -0.1382
4 30 0 2.0912 0.7339
4 30 2 -1.5271 -0.9371
4 30 4 -16.5676 0.2370
4 30 6 3.1238 0.8176
4 30 8 0.2596 -0.5106
4 30 10 0.5676 -0.1620
4 30 12 28.3598 -0.0478
4 30 14 -5.6719 -0.0965
4 30 16 13.6969 0.5554
4 30 18 -3.7256 0.0275
4 30 20 -3.8127 -0.2307
4 30 22 16.8661 0.0021
4 30 24 -14.0599 -0.1917
4 30 26 12.5125 0.1517
4 30 28 -35.0930 0.0549
4 30 30 8.9604 -0.2947
4 30 32 -10.0079 0.0617
4 30 34 1.2348 -0.3706
4 30 36 -6.0035 0.0777
4 30 38 21.7819 0.5884
4 30 40 4.5538 -0.6084
4 31 1 -2.2065 0.0105
4 31 3 -15.9514 0.1430
4 31 5 15.6610 0.1591
4 31 7 3.2261 -0.3026
4 31 9 3.1933 -0.0245
4 31 11 -0.9677 -0.0174
4 31 13 -8.1668 -0.1865
4 31 15 42.9059 0.2633
4 31 17 -9.8909 -0.0064
4 31 19 -4.3203 -0.1054
4 31 21 -17.2167 -0.0845
4 31 23 0.8789 -0.2027
4 31 25 -3.4542 -0.0194
4 31 27 -14.1188 0.1306
4 31 29 -4.7917 0.0020
4 31 31 -7.7844 0.1803
4 31 33 -10.2681 -0.1119
4 31 35 13.5176 0.2145
4 31 37 -19.6665 0.2549
4 31 39 -6.3490 -0.1807
4 32 0 17.4025 2.1316
4 32 2 -27.4181 -0.8024
4 32 4 -10.2711 0.1394
4 32 6 -16.5615 0.4432
4 32 8 -2.1856 -0.5097
4 32 10 -8.9657 0.4033
4 32 12 -33.5756 0.1601
4 32 14 20.8760 0.0796
4 32 16 4.8317 0.2811
4 32 18 14.9183 -0.2501
4 32 20 3.0310 -0.0012
4 32 22 -0.2480 0.1511
4 32 24 1.8573 -0.1017
4 32 26 -16.8147 0.2310
4 32 28 1.8808 -0.0052
4 32 30 9.6042 -0.1241
4 32 32 3.2648 0.1498
4 32 34 11.5692 0.0588
4 32 36 -8.6961 -0.2751
4 33 1 -3.9274 0.0215
4 33 3 12.6306 0.4969
4 33 5 -34.8574 0.3721
4 33 7 38.1706 -0.4419
4 33 9 7.3565 -0.4790
4 33 11 -13.9749 -0.4051
4 33 13 45.4774 -0.1798
4 33 15 -8.4556 0.1981
4 33 17 0.4459 0.0871
4 33 19 -9.0873 0.1041
4 33 21 -11.3083 -0.0548
4 33 23 3.2269 -0.3094
4 33 25 -21.1632 -0.0473
4 33 27 -25.1318 -0.0986
4 33 29 -2.2252 0.1151
4 33 31 7.2764 0.0077
4 33 33 -12.0612 1.2077
4 34 0 26.3621 1.3812
4 34 2 6.8057 -1.3763
4 34 4 -21.0577 -0.2947
4 34 6 0.0908 0.2466
4 34 8 22.6726 0.0991
4 34 10 4.4551 0.7703
4 34 12 -13.0445 -0.0712
4 34 14 4.9137 -0.3009
4 34 16 -16.6767 -0.0990
4 34 18 16.8292 -0.2757
4 34 20 3.1896 0.2192
4 34 22 -4.8551 -0.0606
4 34 24 -5.6365 -0.2949
4 34 26 -8.3023 -0.0132
4 34 28 -13.8980 -0.0196
4 34 30 10.2004 0.0457
4 35 1 4.0480 0.0245
4 35 3 -10.2090 0.0397
4 35 5 30.7974 0.1694
4 35 7 9.3467 0.1274
4 35 9 -5.0230 0.3942
4 35 11 -5.9567 0.1242
4 35 13 9.6683 0.0946
4 35 15 -24.4674 -0.0254
4 35 17 3.9685 -0.0090
4 35 19 -0.0974 0.0797
4 35 21 11.1870 0.2881
4 35 23 -6.3403 0.0612
4 35 25 15.4853 0.1508
4 35 27 -8.9450 -0.5854
4 36 0 -24.5631 -0.1945
4 36 2 3.3133 -0.2946
4 36 4 -9.4330 0.9007
4 36 6 4.2797 0.1974
4 36 8 -4.0497 -0.4525
4 36 10 2.2479 -0.1191
4 36 12 -9.1568 -0.2500
4 36 14 18.7360 0.4266
4 36 16 -9.0615 0.4194
4 36 18 -6.2566 -0.1322
4 36 20 21.8436 0.1914
4 36 22 -1.7198 -0.5868
4 36 24 7.6109 -0.5391
4 37 1 -10.0379 -0.2893
4 37 3 -6.4624 -0.3174
4 37 5 -5.1784 -0.1335
4 37 7 14.2311 0.1507
4 37 9 15.6103 0.2571
4 37 11 -6.3619 0.0969
4 37 13 -4.7022 0.1275
4 37 15 -7.1736 -0.1338
4 37 17 18.3324 -0.0862
4 37 19 -34.0290 0.0772
4 38 0 -16.0401 1.4113
4 38 2 4.1134 0.1114
4 38 4 -2.8441 -0.2611
4 38 6 -12.7280 -0.3788
4 38 8 -8.0114 -0.2270
4 38 10 -20.0616 0.1603
4 38 12 17.0483 -0.8522
4 38 14 9.9778 -0.8436
4 39 1 1.5895 0.2417
5 1 4 202.9506 1.4676
5 1 6 177.3669 -0.1941
5 1 8 -34.9571 -0.3300
5 1 10 -165.0108 -0.8527
5 1 12 78.2974 -0.3239
5 1 14 29.1631 -0.1453
5 1 16 -122.3993 0.1067
5 1 18 -27.1177 0.1858
5 1 20 28.2823 -0.1563
5 1 22 -5.8211 -0.0924
5 1 24 -45.3577 -0.0989
5 1 26 -38.1532 0.1213
5 1 28 30.7224 0.2342
5 1 30 4.6127 -0.1406
5 1 32 -14.0671 -0.2763
5 1 34 9.8490 -0.3008
5 1 36 5.0384 -0.0496
5 1 38 -21.5074 0.3151
5 1 40 -3.6399 -0.0970
5 1 42 -9.3852 -0.0757
5 1 44 4.4149 -0.0369
5 1 46 -7.6171 -0.1323
5 1 48 9.5358 -0.0014
5 1 50 9.4150 -0.1887
5 1 52 -7.6206 -0.0340
5 1 54 -7.3101 0.0508
5 1 56 10.8925 0.0357
5 1 58 -5.7062 0.2833
5 1 60 2.4046 0.1091
5 1 62 -12.5691 -0.0909
5 1 64 -6.8277 0.2649
5 2 1 -2.4886 -6.4396
5 2 3 -161.8645 -2.7914
5 2 5 -123.6632 -0.0340
5 2 7 -104.0825 2.1288
5 2 9 150.2664 1.9164
5 2 11 52.2420 0.0051
5 2 13 -106.9841 -0.8333
5 2 15 -56.2413 -0.7048
5 2 17 33.9728 -0.0287
5 2 19 -117.8137 0.0807
5 2 21 -64.9401 0.1155
5 2 23 22.3159 0.3895
5 2 25 -1.2340 0.1927
5 2 27 -16.5047 -0.0522
5 2 29 6.6989 -0.1492
5 2 31 -20.9595 -0.1461
5 2 33 -12.2776 -0.0880
5 2 35 -3.7527 -0.0877
5 2 37 7.4348 -0.1317
5 2 39 3.7264 0.1448
5 2 41 -12.1504 0.2339
5 2 43 6.9047 0.0596
5 2 45 7.3962 -0.1391
5 2 47 -12.1120 -0.4220
5 2 49 -5.2972 -0.1276
5 2 51 3.4646 0.1119
5 2 53 3.7996 -0.0692
5 2 55 -0.8473 0.3176
5 2 57 -14.9077 0.3641
5 2 59 -3.9236 -0.2088
5 2 61 5.6404 -0.3271
5 2 63 0.7956 -1.5300
5 3 0 176.4719 -0.2638
5 3 2 54.7660 2.7796
5 3 4 -9.0035 1.6862
5 3 6 -2.7792 -0.6050
5 3 8 333.8108 -0.8168
5 3 10 56.1610 -0.7768
5 3 12 -117.1135 -0.2621
5 3 14 140.1192 0.4009
5 3 16 73.7095 0.6193
5 3 18 72.9304 0.2803
5 3 20 -44.3008 -0.1147
5 3 22 42.7957 -0.2571
5 3 24 30.3997 -0.1942
5 3 26 -60.5015 -0.0131
5 3 28 50.9706 0.1403
5 3 30 18.4978 0.0171
5 3 32 -2.6969 0.0479
5 3 34 12.4796 0.0328
5 3 36 3.6362 0.0933
5 3 38 -0.6243 0.2003
5 3 40 14.3825 -0.0743
5 3 42 17.2342 0.0025
5 3 44 2.1280 0.0629
5 3 46 -17.5169 0.0270
5 3 48 0.8146 0.1864
5 3 50 15.2867 0.0110
5 3 52 5.6636 0.0958
5 3 54 6.5265 -0.1895
5 3 56 -0.0010 -0.5102
5 3 58 -4.8790 -0.2296
5 3 60 7.8502 0.1551
5 3 62 -1.6915 0.9357
5 3 64 -3.5512 1.7533
5 4 1 -29.4527 7.4260
5 4 3 -4.0281 1.5398
5 4 5 28.5074 -1.9441
5 4 7 59.3847 -2.1578
5 4 9 -8.6449 -0.3877
5 4 11 -19.1498 0.8628
5 4 13 -146.7169 0.8120
5 4 15 50.0312 0.0218
5 4 17 -47.9950 -0.1565
5 4 19 -65.2427 -0.0681
5 4 21 -12.2737 0.0864
5 4 23 61.5368 0.1193
5 4 25 -9.6083 -0.2678
5 4 27 -20.7209 -0.2175
5 4 29 -4.6025 0.0870
5 4 31 1.0753 0.2336
5 4 33 3.4191 0.1831
5 4 35 -9.0161 0.1110
5 4 37 -0.2455 -0.1450
5 4 39 3.3218 -0.2552
5 4 41 -8.5763 -0.1075
5 4 43 -0.6208 0.0204
5 4 45 11.1353 0.3273
5 4 47 1.6794 0.2438
5 4 49 4.5048 0.1344
5 4 51 -0.6346 0.0699
5 4 53 -3.8059 -0.1151
5 4 55 -1.6167 0.0646
5 4 57 2.1151 0.1520
5 4 59 -10.3494 -0.0949
5 4 61 6.7333 0.1171
5 4 63 5.7235 -0.1929
5 5 0 91.9124 3.4840
5 5 2 56.5257 0.9248
5 5 4 -151.1133 -1.1679
5 5 6 139.3178 -1.5097
5 5 8 54.8486 0.1183
5 5 10 -60.9026 1.4323
5 5 12 126.3936 0.4043
5 5 14 28.5225 -0.2954
5 5 16 28.9864 -0.6192
5 5 18 0.0545 -0.6918
5 5 20 52.9964 0.1946
5 5 22 16.5881 0.5891
5 5 24 -44.1855 0.2465
5 5 26 36.2871 -0.2367
5 5 28 27.8931 -0.3720
5 5 30 0.1524 -0.0501
5 5 32 -1.3151 0.3118
5 5 34 17.3640 0.1982
5 5 36 -13.8938 -0.0434
5 5 38 -3.1582 -0.1555
5 5 40 18.0965 -0.0758
5 5 42 0.6753 0.1301
5 5 44 -4.5464 0.0906
5 5 46 -10.1602 -0.0628
5 5 48 7.8335 -0.0716
5 5 50 1.7907 -0.3216
5 5 52 -3.6507 -0.2937
5 5 54 -4.4523 0.0773
5 5 56 -2.1252 0.3530
5 5 58 15.9562 0.3238
5 5 60 4.7657 -0.1324
5 5 62 -2.3833 -0.7380
5 6 1 -41.2341 -7.5082
5 6 3 135.0070 -0.2575
5 6 5 -44.8478 2.5173
5 6 7 -59.8274 1.0299
5 6 9 39.7464 -0.8008
5 6 11 78.6322 -1.0661
5 6 13 99.8423 0.0081
5 6 15 -7.1484 1.1018
5 6 17 2.3867 0.8804
5 6 19 27.6662 -0.2771
5 6 21 -21.2516 -0.7427
5 6 23 -6.7852 -0.5089
5 6 25 37.0913 -0.0027
5 6 27 24.9945 0.3920
5 6 29 -12.3437 0.1615
5 6 31 -12.0639 -0.1500
5 6 33 -2.6645 -0.3915
5 6 35 -2.2702 -0.0730
5 6 37 -1.4307 0.1870
5 6 39 9.1162 0.0355
5 6 41 -8.4143 -0.0817
5 6 43 -7.4096 -0.2829
5 6 45 5.3180 -0.0892
5 6 47 -0.8497 0.1804
5 6 49 -5.8755 0.2251
5 6 51 5.1877 0.1474
5 6 53 -2.2109 0.1254
5 6 55 5.0455 -0.0111
5 6 57 6.2217 -0.2450
5 6 59 4.8555 -0.0265
5 6 61 -1.9519 0.2112
5 6 63 9.6858 1.2762
5 7 0 16.0144 -3.7804
5 7 2 -47.8720 -2.8128
5 7 4 70.5134 0.9650
5 7 6 -32.0770 2.1121
5 7 8 -144.1166 -0.3230
5 7 10 9.2376 -0.8996
5 7 12 53.6165 -1.3960
5 7 14 21.6445 -0.1917
5 7 16 34.4730 0.9456
5 7 18 45.1534 0.3076
5 7 20 -9.9552 -0.0359
5 7 22 47.8844 -0.3113
5 7 24 23.9537 -0.0766
5 7 26 -18.0055 0.4515
5 7 28 19.6965 0.2956
5 7 30 30.4518 0.0476
5 7 32 -4.4163 -0.2585
5 7 34 4.0908 -0.3296
5 7 36 3.1827 0.0310
5 7 38 -9.7044 0.2322
5 7 40 2.9392 0.2213
5 7 42 9.8316 -0.0173
5 7 44 -0.5829 -0.3564
5 7 46 -8.6430 -0.3156
5 7 48 0.2551 -0.0838
5 7 50 11.5380 0.0979
5 7 52 -12.6371 0.1736
5 7 54 -2.4539 -0.0829
5 7 56 8.4693 -0.2922
5 7 58 6.2019 -0.2634
5 7 60 -6.8915 0.0203
5 7 62 -3.4136 0.7970
5 8 1 29.5559 2.2247
5 8 3 -23.8310 0.0310
5 8 5 -71.0779 -1.2595
5 8 7 -5.9985 -0.7845
5 8 9 55.5022 1.2301
5 8 11 -40.3584 1.5343
5 8 13 -26.1753 -0.1796
5 8 15 29.2325 -1.4772
5 8 17 18.7273 -1.3285
5 8 19 -36.5378 0.1550
5 8 21 -40.4658 1.1494
5 8 23 -18.6562 0.4339
5 8 25 -9.2020 -0.2427
5 8 27 -4.8280 -0.4780
5 8 29 -23.1311 -0.3326
5 8 31 -50.3355 0.1808
5 8 33 13.1066 0.0759
5 8 35 3.7669 0.0004
5 8 37 -11.2986 -0.0988
5 8 39 0.5040 -0.2368
5 8 41 -8.5492 0.1104
5 8 43 -1.0405 0.2683
5 8 45 2.9143 0.1489
5 8 47 -3.6894 -0.0239
5 8 49 1.6390 -0.3823
5 8 51 5.1356 -0.1447
5 8 53 -7.5214 0.4046
5 8 55 12.3626 0.1816
5 8 57 2.0710 0.4782
5 8 59 10.6228 0.4785
5 8 61 -2.9480 -1.3452
5 8 63 -3.7009 -0.3267
5 9 0 204.7387 7.2513
5 9 2 -11.1410 -1.2123
5 9 4 -126.2219 -0.3134
5 9 6 -24.8025 0.5891
5 9 8 -35.3232 -1.1339
5 9 10 -53.1631 0.7461
5 9 12 99.6523 0.2948
5 9 14 -41.7718 0.2672
5 9 16 19.7863 0.6141
5 9 18 -8.7261 -0.3584
5 9 20 20.1105 0.0404
5 9 22 -3.3178 -0.1271
5 9 24 -22.4572 -0.1627
5 9 26 -6.9706 0.3073
5 9 28 2.5660 -0.0363
5 9 30 6.5377 0.1207
5 9 32 -17.2654 0.1915
5 9 34 3.6056 0.0413
5 9 36 -23.5469 0.1019
5 9 38 3.1032 -0.0528
5 9 40 -3.6380 -0.1350
5 9 42 3.5442 0.0812
5 9 44 -4.5359 -0.0231
5 9 46 -4.5879 0.0889
5 9 48 -7.4768 0.0500
5 9 50 9.5781 -0.1198
5 9 52 9.3779 -0.0401
5 9 54 1.3446 -0.2683
5 9 56 -5.9543 0.0046
5 9 58 -5.3229 -0.0532
5 9 60 7.6479 -0.3834
5 9 62 20.1554 0.2068
5 10 1 -53.6355 0.7401
5 10 3 12.4146 0.3926
5 10 5 33.8807 0.2107
5 10 7 -44.7443 -0.4613
5 10 9 -82.1873 -0.0441
5 10 11 -29.4844 -0.0384
5 10 13 -16.5154 -0.1199
5 10 15 -35.8240 0.3329
5 10 17 -46.0841 -0.1877
5 10 19 -40.5517 -0.4115
5 10 21 15.3477 -0.0944
5 10 23 8.3557 -0.1321
5 10 25 -32.5100 0.2624
5 10 27 -21.8397 0.0847
5 10 29 2.7701 -0.3087
5 10 31 -16.0042 -0.0678
5 10 33 -5.5532 -0.1027
5 10 35 4.7991 0.0826
5 10 37 6.1673 0.2049
5 10 39 -17.5719 0.0272
5 10 41 -12.4495 0.0382
5 10 43 -14.1461 -0.1388
5 10 45 3.8825 -0.0932
5 10 47 -13.6180 0.2768
5 10 49 2.3137 0.1004
5 10 51 3.7339 -0.0179
5 10 53 12.7003 0.2364
5 10 55 -1.2611 -0.1829
5 10 57 7.6558 0.1044
5 10 59 -3.7023 0.0530
5 10 61 6.4516 -1.4590
5 11 0 68.0876 5.1937
5 11 2 -58.1177 -2.0798
5 11 4 24.3279 0.5208
5 11 6 -22.2785 1.7837
5 11 8 72.1272 -1.2718
5 11 10 -6.5772 -0.0540
5 11 12 -22.9937 -0.4683
5 11 14 -7.6762 -0.1147
5 11 16 39.2710 0.6213
5 11 18 -8.1496 -0.0505
5 11 20 24.2146 0.5981
5 11 22 5.5830 0.1505
5 11 24 -7.6051 -0.2524
5 11 26 -1.5582 0.0463
5 11 28 30.2897 -0.2808
5 11 30 7.7091 0.1515
5 11 32 -15.6653 0.2074
5 11 34 16.8167 -0.0701
5 11 36 9.4144 0.0872
5 11 38 -0.4321 -0.0513
5 11 40 -0.9694 -0.1225
5 11 42 22.0950 0.0291
5 11 44 8.8378 0.0063
5 11 46 6.6038 0.2244
5 11 48 -6.7922 -0.0055
5 11 50 3.5471 -0.1650
5 11 52 -4.9813 -0.0054
5 11 54 -4.1561 -0.3910
5 11 56 -15.9534 -0.0691
5 11 58 8.3942 0.1111
5 11 60 8.2636 0.1482
5 12 1 2.5860 -1.9907
5 12 3 -28.6109 0.2878
5 12 5 29.7971 1.0082
5 12 7 18.3924 -0.6738
5 12 9 11.6014 -0.9262
5 12 11 -20.2725 -0.4472
5 12 13 -6.2607 0.2009
5 12 15 -27.4102 0.8996
5 12 17 30.3350 0.2675
5 12 19 22.7585 -0.2820
5 12 21 28.6919 -0.5097
5 12 23 37.3174 -0.7231
5 12 25 24.5373 0.0160
5 12 27 -5.9215 0.3932
5 12 29 -2.3226 0.2781
5 12 31 1.8482 0.2314
5 12 33 4.0795 -0.2140
5 12 35 -5.4712 -0.1424
5 12 37 13.6925 0.0270
5 12 39 11.6014 -0.0913
5 12 41 -12.5403 -0.0233
5 12 43 -9.7524 -0.1286
5 12 45 8.1220 -0.1560
5 12 47 -9.4978 0.1183
5 12 49 -8.5695 0.1363
5 12 51 5.7022 -0.0167
5 12 53 2.6437 0.3493
5 12 55 -4.9056 -0.3683
5 12 57 12.5692 -0.2920
5 12 59 -6.0399 0.9475
5 12 61 -5.0357 -0.6106
5 13 0 35.8240 1.5752
5 13 2 2.2896 -4.0474
5 13 4 -25.4439 -0.9567
5 13 6 8.2203 1.5948
5 13 8 -39.9926 0.4288
5 13 10 36.7675 1.2719
5 13 12 -58.5790 -0.1866
5 13 14 18.9410 -0.5918
5 13 16 11.5451 -0.0547
5 13 18 -2.2934 -0.2277
5 13 20 30.9959 0.4226
5 13 22 26.8747 0.1542
5 13 24 4.0406 -0.0260
5 13 26 -0.4649 0.2792
5 13 28 7.1849 -0.0964
5 13 30 -1.3262 0.0416
5 13 32 -2.6496 -0.0803
5 13 34 -3.2787 -0.3155
5 13 36 -15.3797 -0.0127
5 13 38 -2.6452 0.0281
5 13 40 13.9609 0.2333
5 13 42 -5.3950 0.1084
5 13 44 5.5606 -0.3062
5 13 46 -4.0353 -0.1875
5 13 48 0.4289 -0.1558
5 13 50 5.7298 0.0024
5 13 52 -11.0296 0.3660
5 13 54 -8.4831 0.1000
5 13 56 9.6349 -0.1439
5 13 58 6.2195 -0.3036
5 13 60 -11.1451 -1.0488
5 14 1 -16.6565 5.2167
5 14 3 3.7017 0.3366
5 14 5 -2.1938 -1.4189
5 14 7 -10.0144 -1.1847
5 14 9 0.6980 0.3596
5 14 11 11.8206 0.6404
5 14 13 -21.6270 -0.2858
5 14 15 9.2270 -0.8515
5 14 17 42.1305 -0.7799
5 14 19 -4.4946 0.2124
5 14 21 -25.1551 0.9502
5 14 23 13.2204 0.6018
5 14 25 25.5923 -0.0021
5 14 27 5.6050 -0.6152
5 14 29 -13.9954 -0.5496
5 14 31 -2.6830 0.1093
5 14 33 17.8915 0.3283
5 14 35 -13.2571 0.1569
5 14 37 -2.4742 -0.1674
5 14 39 15.3489 -0.1955
5 14 41 8.4766 0.0676
5 14 43 -2.7160 0.2727
5 14 45 8.7057 0.1463
5 14 47 1.9597 -0.0224
5 14 49 -4.6797 -0.1532
5 14 51 0.3823 -0.4418
5 14 53 11.4527 0.4838
5 14 55 -2.3303 0.3913
5 14 57 -9.1630 0.0353
5 14 59 6.9925 -0.2507
5 15 0 -7.9805 -2.4563
5 15 2 16.9225 -1.9274
5 15 4 -8.7929 0.7240
5 15 6 -29.3295 1.2937
5 15 8 3.2154 -0.0438
5 15 10 -36.4667 -0.0092
5 15 12 23.3220 -0.2557
5 15 14 -3.9483 0.3653
5 15 16 14.6121 0.3195
5 15 18 -3.1980 -0.2397
5 15 20 -27.2264 -0.2674
5 15 22 5.9182 -0.4295
5 15 24 -7.3143 0.0282
5 15 26 -1.2286 0.3897
5 15 28 -12.1768 0.0866
5 15 30 4.5128 -0.0194
5 15 32 3.9664 -0.2029
5 15 34 -3.9915 -0.0806
5 15 36 -4.1041 0.2242
5 15 38 -6.6249 -0.0178
5 15 40 16.0389 -0.1500
5 15 42 1.4334 -0.1352
5 15 44 2.2046 -0.0274
5 15 46 9.7492 0.3948
5 15 48 9.4838 0.2014
5 15 50 -0.1800 -0.1719
5 15 52 1.6105 -0.0400
5 15 54 4.7665 -0.2100
5 15 56 2.2427 0.0480
5 15 58 -4.1514 0.6797
5 16 1 -33.7958 -3.8252
5 16 3 12.4460 0.1027
5 16 5 -8.9920 1.7974
5 16 7 -20.1790 0.7111
5 16 9 -10.0294 -0.6731
5 16 11 4.3212 -0.7362
5 16 13 -3.7655 0.0821
5 16 15 14.3641 0.5855
5 16 17 15.3099 0.4958
5 16 19 -17.2693 -0.1119
5 16 21 -9.6320 -0.5647
5 16 23 33.4557 -0.4481
5 16 25 -3.5455 0.0693
5 16 27 7.8147 0.5004
5 16 29 -10.1331 0.3875
5 16 31 7.6340 -0.1421
5 16 33 6.2050 -0.2637
5 16 35 -2.6929 -0.0426
5 16 37 4.0980 0.2331
5 16 39 12.8391 0.3155
5 16 41 0.1342 -0.1033
5 16 43 9.8597 -0.1745
5 16 45 -8.3840 -0.1913
5 16 47 12.2993 -0.0393
5 16 49 22.6159 0.4900
5 16 51 0.0832 0.0264
5 16 53 -0.6290 0.2815
5 16 55 9.4405 -0.1627
5 16 57 -16.4375 -0.1116
5 17 0 63.9340 6.8912
5 17 2 28.6950 2.9809
5 17 4 8.5644 -0.7085
5 17 6 33.6771 -1.5631
5 17 8 -1.3150 -0.0215
5 17 10 31.1687 0.4504
5 17 12 21.9306 0.3298
5 17 14 -22.7908 0.0651
5 17 16 -10.4673 -0.4969
5 17 18 6.4700 0.0545
5 17 20 2.1068 0.3760
5 17 22 1.1091 0.0429
5 17 24 -11.4852 -0.1284
5 17 26 3.3896 -0.5503
5 17 28 17.5383 -0.1740
5 17 30 2.6491 0.3616
5 17 32 0.6167 0.2146
5 17 34 -10.2815 0.0732
5 17 36 0.3041 -0.1994
5 17 38 -3.8273 -0.2348
5 17 40 5.2276 0.0882
5 17 42 5.7294 0.1708
5 17 44 -3.8541 -0.0012
5 17 46 -3.5062 0.1986
5 17 48 7.1397 -0.1320
5 17 50 9.9832 -0.2743
5 17 52 -12.8712 0.2250
5 17 54 -17.8637 -0.0191
5 17 56 21.5005 0.3203
5 18 1 -4.7131 -0.1736
5 18 3 10.8495 -0.8717
5 18 5 8.3325 -0.5823
5 18 7 -35.6496 0.4345
5 18 9 -17.1803 -0.0192
5 18 11 -1.8656 -0.1908
5 18 13 0.6920 0.0240
5 18 15 23.9864 -0.2604
5 18 17 -3.1215 0.0141
5 18 19 -0.2659 -0.1244
5 18 21 8.1019 -0.0883
5 18 23 -16.4783 0.3598
5 18 25 17.8679 0.1332
5 18 27 -2.7158 -0.0866
5 18 29 -0.6963 -0.1502
5 18 31 -17.0361 -0.1520
5 18 33 1.8392 0.2141
5 18 35 -11.5427 0.0433
5 18 37 -5.6426 -0.2159
5 18 39 10.2667 -0.0262
5 18 41 -16.2185 -0.1186
5 18 43 14.7801 0.0962
5 18 45 2.6241 0.0460
5 18 47 -1.5264 -0.2253
5 18 49 23.7217 -0.0097
5 18 51 5.6415 -0.3620
5 18 53 17.2138 0.0156
5 18 55 -4.4991 -0.0092
5 18 57 -0.5509 0.2079
5 19 0 43.4146 -5.5362
5 19 2 27.7723 1.0040
5 19 4 -4.4438 0.1716
5 19 6 21.2630 -0.7571
5 19 8 17.9981 0.8096
5 19 10 -37.8161 -0.3219
5 19 12 -10.4304 0.0778
5 19 14 7.1289 0.1459
5 19 16 -25.9268 -0.4749
5 19 18 10.4449 0.3338
5 19 20 1.5480 0.0998
5 19 22 17.3683 -0.0706
5 19 24 23.4788 0.1065
5 19 26 -8.0653 -0.2956
5 19 28 3.6613 0.0488
5 19 30 -11.4933 0.0479
5 19 32 10.0955 -0.0843
5 19 34 -1.1621 0.0864
5 19 36 5.8179 0.0979
5 19 38 -4.7431 0.1116
5 19 40 6.5744 0.0513
5 19 42 8.4514 -0.0101
5 19 44 17.1689 -0.2239
5 19 46 3.1199 -0.0221
5 19 48 6.1158 0.0572
5 19 50 -8.7534 -0.0434
5 19 52 -0.5263 0.0937
5 19 54 -2.7835 -0.4827
5 19 56 1.9361 -0.5878
5 20 1 31.7486 3.4500
5 20 3 29.5353 0.6810
5 20 5 -0.3117 -0.7978
5 20 7 8.9553 -0.1286
5 20 9 23.2422 -0.4448
5 20 11 25.8879 0.0475
5 20 13 0.0408 0.3724
5 20 15 10.4577 -0.0028
5 20 17 10.2829 0.5055
5 20 19 1.6270 0.1282
5 20 21 12.5215 -0.1798
5 20 23 19.6651 0.1063
5 20 25 22.1553 -0.1686
5 20 27 0.0474 0.1400
5 20 29 20.8353 0.2666
5 20 31 14.7275 -0.0276
5 20 33 4.3770 0.0619
5 20 35 0.4740 -0.0845
5 20 37 7.0037 -0.0976
5 20 39 3.0460 0.1116
5 20 41 1.3585 -0.1070
5 20 43 3.6764 0.1441
5 20 45 8.5335 0.0015
5 20 47 -22.7947 -0.1750
5 20 49 -2.8793 0.0965
5 20 51 1.6297 0.0133
5 20 53 4.9444 0.3398
5 20 55 6.1515 -0.7317
5 21 0 6.8108 -11.0000
5 21 2 16.5859 0.3889
5 21 4 -38.4538 0.6594
5 21 6 -37.8684 -0.2595
5 21 8 -28.3921 1.2291
5 21 10 -18.9993 -0.6899
5 21 12 -14.4582 -0.0997
5 21 14 -19.5175 -0.0623
5 21 16 0.2410 -0.7881
5 21 18 -26.9625 -0.0105
5 21 20 1.8632 -0.5053
5 21 22 8.8597 -0.0426
5 21 24 -11.1631 0.6170
5 21 26 0.0743 0.1923
5 21 28 40.9015 0.1612
5 21 30 8.6863 -0.4530
5 21 32 -17.6016 -0.4419
5 21 34 -1.5589 -0.0835
5 21 36 -3.1329 0.0870
5 21 38 3.3876 0.1582
5 21 40 -6.2056 -0.0705
5 21 42 15.6765 0.1394
5 21 44 9.9238 0.0317
5 21 46 5.0954 0.0663
5 21 48 -6.7101 -0.0345
5 21 50 7.8427 -0.5170
5 21 52 -11.9496 -0.0995
5 21 54 -5.9741 -1.9115
5 22 1 0.7302 -2.2474
5 22 3 25.5346 -0.7039
5 22 5 0.8354 0.5305
5 22 7 5.3141 1.5607
5 22 9 4.3643 0.1556
5 22 11 -1.5507 -0.2380
5 22 13 -14.4035 -0.1814
5 22 15 -8.0221 -0.2842
5 22 17 7.0360 0.4839
5 22 19 14.7118 0.1963
5 22 21 -5.2726 -0.1524
5 22 23 27.1446 0.0268
5 22 25 -1.1767 -0.3726
5 22 27 11.4022 -0.1205
5 22 29 -15.1835 0.0220
5 22 31 -2.0474 -0.0375
5 22 33 6.0179 0.1347
5 22 35 -11.9063 -0.0584
5 22 37 0.3525 -0.0594
5 22 39 -5.9014 0.1484
5 22 41 -5.5013 -0.1129
5 22 43 -4.6994 -0.0459
5 22 45 -10.3971 0.0039
5 22 47 -32.5448 -0.0111
5 22 49 16.3069 0.0031
5 22 51 -0.7883 -0.3865
5 22 53 0.1137 0.6272
5 23 0 54.3365 6.4943
5 23 2 -26.0190 5.0679
5 23 4 12.0897 -1.5391
5 23 6 -2.3202 -3.0714
5 23 8 1.4238 -0.1724
5 23 10 -33.2779 -0.1514
5 23 12 -7.9993 0.9585
5 23 14 -5.6287 0.3923
5 23 16 -11.9024 -0.4456
5 23 18 -0.8281 0.2997
5 23 20 3.4218 -0.1792
5 23 22 8.1928 0.1290
5 23 24 -2.0076 -0.0088
5 23 26 -3.2304 -0.5978
5 23 28 18.7122 0.0775
5 23 30 -2.4960 0.1772
5 23 32 -0.3066 0.4719
5 23 34 11.6709 0.1708
5 23 36 4.1179 -0.4121
5 23 38 -2.9520 -0.1609
5 23 40 7.9289 -0.2473
5 23 42 8.1116 0.2599
5 23 44 -12.4532 -0.0303
5 23 46 4.1065 -0.2554
5 23 48 -13.0863 0.3348
5 23 50 17.8328 0.9581
5 24 1 12.3636 -0.3145
5 24 3 15.1560 0.2931
5 24 5 16.1709 0.0807
5 24 7 -18.2191 0.1268
5 24 9 -10.6717 -0.2961
5 24 11 5.5002 0.2426
5 24 13 -3.0742 0.4563
5 24 15 -10.8781 -0.0129
5 24 17 -3.7063 0.0753
5 24 19 1.1060 -0.1496
5 24 21 -26.7437 -0.0221
5 24 23 15.5558 0.2467
5 24 25 5.8417 0.1743
5 24 27 -25.6325 0.3098
5 24 29 -4.8696 0.0669
5 24 31 -3.1474 -0.1744
5 24 33 -2.5123 -0.1028
5 24 35 -4.4707 0.0276
5 24 37 9.5671 0.3225
5 24 39 6.4356 0.0630
5 24 41 -27.8258 -0.0436
5 24 43 1.4609 0.1081
5 24 45 -5.3825 0.1081
5 24 47 23.6212 -0.0568
5 24 49 -2.5264 -0.4418
5 25 0 3.4072 -7.4686
5 25 2 -0.8160 0.0874
5 25 4 -3.6800 0.8008
5 25 6 -36.2548 0.6874
5 25 8 -8.1211 0.4437
5 25 10 -12.1763 -1.3490
5 25 12 -5.5911 -0.6686
5 25 14 -5.6181 -0.3138
5 25 16 2.6401 0.1254
5 25 18 15.9333 0.5355
5 25 20 -0.3880 -0.4075
5 25 22 14.8640 -0.0527
5 25 24 -14.7580 0.0662
5 25 26 -3.3110 -0.0154
5 25 28 2.9808 0.2216
5 25 30 -2.1761 -0.4282
5 25 32 -0.6958 -0.0519
5 25 34 -6.2302 0.1229
5 25 36 5.1669 -0.0255
5 25 38 -6.8463 0.3296
5 25 40 -2.0695 -0.3601
5 25 42 -5.7439 -0.0942
5 25 44 -9.9965 0.0034
5 25 46 -2.1522 -0.4094
5 25 48 -8.0141 -0.1319
5 26 1 23.7609 0.2621
5 26 3 18.2662 -0.3089
5 26 5 30.4038 -0.2682
5 26 7 23.6973 0.3930
5 26 9 -5.5377 0.6402
5 26 11 5.0079 0.5839
5 26 13 -1.7335 -0.0729
5 26 15 12.8017 -0.4126
5 26 17 12.7121 -0.0279
5 26 19 17.5302 0.0456
5 26 21 -16.1909 0.1935
5 26 23 34.9264 -0.2431
5 26 25 4.6639 -0.2443
5 26 27 -2.4881 0.0628
5 26 29 -6.2336 0.0126
5 26 31 17.4069 0.1442
5 26 33 11.6610 0.0018
5 26 35 2.1713 -0.3994
5 26 37 -3.5057 -0.0294
5 26 39 -7.1459 0.0427
5 26 41 -25.3145 0.0594
5 26 43 10.5819 0.2519
5 26 45 5.5917 -0.1435
5 26 47 7.2290 0.2092
5 27 0 -6.7631 0.1451
5 27 2 -6.7962 0.2279
5 27 4 -8.1394 -0.4377
5 27 6 -28.7837 -0.0185
5 27 8 -9.4003 -0.0861
5 27 10 2.6392 -0.2069
5 27 12 -26.2699 0.5475
5 27 14 -8.9518 -0.0588
5 27 16 0.4548 -0.0665
5 27 18 20.9494 -0.0019
5 27 20 -8.2565 -0.2638
5 27 22 -20.4381 0.3691
5 27 24 30.4398 0.0548
5 27 26 -13.0869 -0.0408
5 27 28 13.6540 0.1856
5 27 30 -10.7163 -0.2290
5 27 32 -1.0947 0.2348
5 27 34 -2.0249 -0.0096
5 27 36 15.1754 -0.2337
5 27 38 -13.4241 0.1324
5 27 40 -4.9547 -0.1010
5 27 42 -22.2891 0.0805
5 27 44 13.9999 0.3087
5 27 46 3.6814 0.0505
5 28 1 -2.2613 0.4072
5 28 3 17.1546 0.1679
5 28 5 -3.7775 -0.1074
5 28 7 -15.8135 -0.2942
5 28 9 -14.1690 -0.0875
5 28 11 -0.9352 -0.0368
5 28 13 -8.7312 -0.1347
5 28 15 -0.3047 0.1084
5 28 17 20.0748 -0.0471
5 28 19 -9.5939 -0.1841
5 28 21 -3.0683 0.0833
5 28 23 -0.6506 -0.2009
5 28 25 -9.7043 0.0252
5 28 27 -8.0291 0.1360
5 28 29 -4.2728 -0.1217
5 28 31 1.3738 0.0818
5 28 33 6.8609 -0.0628
5 28 35 -10.0174 0.0355
5 28 37 3.9129 0.0121
5 28 39 -1.9636 -0.0804
5 28 41 8.7618 -0.1451
5 28 43 -2.4335 0.5009
5 29 0 -31.4976 2.1854
5 29 2 -18.7682 -0.5275
5 29 4 -11.5107 -0.5935
5 29 6 0.3913 0.3344
5 29 8 2.5035 -0.1285
5 29 10 -23.6943 0.3069
5 29 12 -6.3586 0.3569
5 29 14 13.1007 -0.3786
5 29 16 22.4968 -0.0908
5 29 18 5.2764 -0.2397
5 29 20 -19.3534 -0.1291
5 29 22 7.5970 0.3555
5 29 24 3.2959 -0.0803
5 29 26 7.9887 0.0053
5 29 28 -0.1920 0.1327
5 29 30 -11.3486 -0.2616
5 29 32 -6.8828 0.0916
5 29 34 -12.1527 -0.0919
5 29 36 -12.0975 0.1402
5 29 38 10.1299 0.3445
5 29 40 -12.7291 -0.0312
5 29 42 8.0790 0.4282
5 30 1 0.6504 -0.2242
5 30 3 -7.7928 0.3050
5 30 5 1.8947 0.1647
5 30 7 -12.5841 -0.4718
5 30 9 -2.5595 -0.3450
5 30 11 49.8390 -0.2192
5 30 13 2.9586 -0.1610
5 30 15 27.8804 0.3965
5 30 17 19.4197 0.0840
5 30 19 -8.1438 -0.1252
5 30 21 -1.5187 -0.0829
5 30 23 -1.6502 -0.2127
5 30 25 8.8968 -0.0353
5 30 27 -0.8496 0.0706
5 30 29 -10.1864 -0.2084
5 30 31 -5.8041 0.0378
5 30 33 -15.9099 -0.3188
5 30 35 13.5740 0.0439
5 30 37 -12.3991 0.1583
5 30 39 -1.0285 0.1232
5 30 41 -3.4222 0.8714
5 31 0 8.5106 1.1628
5 31 2 -13.4544 -0.9332
5 31 4 -3.2402 0.4688
5 31 6 4.6207 0.9262
5 31 8 -14.4835 -0.6649
5 31 10 12.2274 -0.3542
5 31 12 16.1005 -0.3519
5 31 14 12.0357 0.0502
5 31 16 -2.1020 0.8338
5 31 18 13.1054 0.3484
5 31 20 10.6560 0.0417
5 31 22 -15.7163 -0.1893
5 31 24 -4.4258 -0.5295
5 31 26 4.8156 0.0250
5 31 28 17.6800 0.1933
5 31 30 -11.8379 0.0595
5 31 32 -18.8409 0.2350
5 31 34 -9.8200 -0.2830
5 31 36 9.6720 -0.1216
5 31 38 -13.8483 1.8510
5 32 1 -6.3627 0.0973
5 32 3 13.4028 -0.5504
5 32 5 15.2134 -0.4829
5 32 7 -4.4907 -0.1247
5 32 9 -9.0826 0.6903
5 32 11 22.0377 0.5746
5 32 13 -3.8104 -0.2597
5 32 15 14.3704 -0.5521
5 32 17 1.3663 -0.7445
5 32 19 16.3917 -0.1485
5 32 21 6.8701 0.3482
5 32 23 -2.3612 0.2749
5 32 25 9.7035 0.0121
5 32 27 12.3655 -0.2685
5 32 29 -3.7836 -0.0583
5 32 31 -9.5625 0.2423
5 32 33 8.3699 -0.0805
5 32 35 0.3996 -1.7946
5 33 0 10.4284 1.9346
5 33 2 4.8084 -0.8877
5 33 4 -2.3236 0.0747
5 33 6 -2.7263 0.5755
5 33 8 10.3177 0.0191
5 33 10 -43.9172 0.8927
5 33 12 39.8258 0.3080
5 33 14 -44.0472 0.0220
5 33 16 32.6667 0.0472
5 33 18 -15.0436 -0.4722
5 33 20 0.0145 0.0360
5 33 22 11.2897 0.3523
5 33 24 -6.5278 -0.0460
5 33 26 0.2518 -0.1155
5 33 28 -5.3707 -0.3733
5 33 30 -1.6654 -0.3092
5 33 32 -0.6862 -0.4281
5 33 34 1.8793 -0.0376
5 34 1 6.9506 -0.3752
5 34 3 -23.3115 0.3511
5 34 5 -30.4212 0.3897
5 34 7 -4.8943 -0.3937
5 34 9 -24.2824 -0.5816
5 34 11 -31.1733 -0.5191
5 34 13 -40.9080 -0.0193
5 34 15 2.7010 0.3472
5 34 17 -20.3715 0.2909
5 34 19 -1.2309 0.0563
5 34 21 0.5597 -0.1520
5 34 23 -11.2796 -0.1987
5 34 25 -12.3012 0.3075
5 34 27 -8.1194 -0.1025
5 34 29 -3.1242 0.5850
5 34 31 22.1550 0.0266
5 35 0 -0.7142 0.8796
5 35 2 -8.0036 -0.9609
5 35 4 -8.4311 0.1077
5 35 6 -22.0848 0.0371
5 35 8 10.5472 -0.1844
5 35 10 -28.0022 0.2918
5 35 12 11.1897 -0.3845
5 35 14 -21.7260 -0.1822
5 35 16 19.2810 0.0521
5 35 18 -33.7190 -0.2249
5 35 20 1.9271 0.1848
5 35 22 36.1628 -0.2285
5 35 24 21.9353 -0.0226
5 35 26 -20.3825 0.2301
5 35 28 6.1945 -0.0779
5 36 1 -21.2570 0.0457
5 36 3 15.7633 -0.0278
5 36 5 5.9739 -0.0183
5 36 7 5.3505 -0.0523
5 36 9 -27.3441 0.0251
5 36 11 31.3601 -0.2059
5 36 13 -21.9384 -0.0967
5 36 15 2.1009 -0.2393
5 36 17 -12.0134 -0.0201
5 36 19 16.9082 0.0703
5 36 21 -5.8035 0.1455
5 36 23 23.6426 -0.0084
5 37 0 -5.1743 0.7631
5 37 2 -13.8274 -0.2903
5 37 4 -16.3853 0.2867
5 37 6 -2.8607 -0.0380
5 37 8 12.8110 -0.0745
5 37 10 6.0133 0.2586
5 37 12 -15.8919 -0.1840
5 37 14 -17.7434 0.5784
5 37 16 10.4147 0.4648
5 37 18 18.1494 0.1589
5 38 1 -3.7650 0.6510
5 38 3 -9.0436 0.0578
5 38 5 14.0937 -0.3423
5 38 7 -3.9250 0.0125
5 38 9 4.1862 -0.1384
5 38 11 0.3893 -0.3133
5 38 13 3.9907 -0.7683
6 1 1 -237.6037 -5.8084
6 1 3 -128.8811 -0.3377
6 1 5 -180.9113 1.7234
6 1 7 -285.6532 0.8650
6 1 9 -223.2209 -0.8022
6 1 11 -148.0948 -1.9651
6 1 13 -182.7620 -0.5377
6 1 15 -155.2477 1.0665
6 1 17 -44.7536 0.9633
6 1 19 -98.6985 0.0731
6 1 21 -78.9440 -0.4923
6 1 23 -46.4060 -0.4609
6 1 25 -18.8609 0.0986
6 1 27 -31.8941 0.2754
6 1 29 -22.8459 0.1437
6 1 31 -28.0771 0.0584
6 1 33 -13.2135 -0.2209
6 1 35 -11.9879 -0.0207
6 1 37 -8.8453 0.0941
6 1 39 -9.1154 0.1589
6 1 41 -27.1636 0.1943
6 1 43 -5.3646 -0.1604
6 1 45 9.9928 -0.1048
6 1 47 -19.1142 0.0400
6 1 49 -1.8667 0.1852
6 1 51 7.5478 0.3371
6 1 53 -4.6903 -0.1375
6 1 55 -5.8628 -0.1459
6 1 57 8.3351 -0.1859
6 1 59 -13.1334 -0.4746
6 1 61 8.1234 0.2227
6 1 63 3.2723 1.0841
6 2 0 -127.4483 7.8953
6 2 2 -32.2104 1.8240
6 2 4 -28.7656 -1.8444
6 2 6 22.1521 -2.1052
6 2 8 95.1256 -0.0607
6 2 10 -25.9468 1.6710
6 2 12 35.4636 1.1805
6 2 14 -122.4079 -0.3887
6 2 16 42.2486 -0.7916
6 2 18 -49.9014 -0.5928
6 2 20 34.5104 0.6422
6 2 22 22.1619 0.8138
6 2 24 10.7321 -0.2145
6 2 26 15.0183 -0.4985
6 2 28 31.1317 -0.3204
6 2 30 22.1718 0.1514
6 2 32 -20.8299 0.4515
6 2 34 21.1647 0.0390
6 2 36 -5.8359 -0.0528
6 2 38 -4.9924 -0.0676
6 2 40 13.0813 -0.2252
6 2 42 6.2204 0.1721
6 2 44 -7.3830 0.1265
6 2 46 -6.5552 0.0349
6 2 48 -0.6354 -0.0125
6 2 50 12.9229 -0.3903
6 2 52 -9.2431 0.0006
6 2 54 1.8655 0.1018
6 2 56 5.8273 0.0688
6 2 58 0.3158 0.3516
6 2 60 2.5485 0.0574
6 2 62 5.8850 -0.2848
6 2 64 -4.3405 -0.7064
6 3 1 -51.6820 7.1601
6 3 3 -2.7122 1.0863
6 3 5 -146.8820 -2.4507
6 3 7 60.2758 -1.9068
6 3 9 -166.5027 0.0464
6 3 11 -80.2792 0.6514
6 3 13 -30.4270 0.2436
6 3 15 -62.3327 -0.3790
6 3 17 -41.4551 -0.3563
6 3 19 -41.5332 0.0167
6 3 21 -28.3236 0.2330
6 3 23 7.5707 0.1451
6 3 25 -21.9105 -0.0840
6 3 27 -22.6235 -0.1921
6 3 29 -4.5835 -0.0315
6 3 31 0.1325 0.2062
6 3 33 5.7019 0.2204
6 3 35 -10.4355 0.2289
6 3 37 -7.6503 -0.1109
6 3 39 7.9785 -0.3293
6 3 41 -18.1343 -0.1378
6 3 43 -14.4548 0.0347
6 3 45 8.0795 0.3254
6 3 47 -4.1617 0.2042
6 3 49 3.8476 -0.0258
6 3 51 1.4974 0.0216
6 3 53 -2.7965 -0.1725
6 3 55 -0.5900 0.1294
6 3 57 9.8519 0.3897
6 3 59 -13.9104 -0.1844
6 3 61 8.6621 -0.3089
6 3 63 7.4074 -0.5950
6 4 0 439.3247 -4.8040
6 4 2 120.6740 0.5905
6 4 4 -183.8338 2.0880
6 4 6 -25.3155 0.3156
6 4 8 29.3047 -1.1075
6 4 10 52.2273 -1.4639
6 4 12 195.6876 -0.9040
6 4 14 -19.0549 0.7301
6 4 16 41.5228 1.5264
6 4 18 35.1309 0.3131
6 4 20 16.2069 -0.5448
6 4 22 20.0828 -0.7948
6 4 24 54.0544 -0.2547
6 4 26 18.7360 0.4985
6 4 28 73.1975 0.4388
6 4 30 9.1154 -0.0093
6 4 32 -0.7063 -0.2019
6 4 34 14.3675 -0.1512
6 4 36 12.1283 0.1403
6 4 38 -3.1817 0.1835
6 4 40 19.9418 -0.0407
6 4 42 25.3629 -0.0899
6 4 44 -8.0829 -0.2032
6 4 46 5.7991 -0.0370
6 4 48 6.6888 0.2029
6 4 50 21.7755 0.0344
6 4 52 -7.6562 -0.0178
6 4 54 -12.6086 -0.2134
6 4 56 15.7493 -0.2633
6 4 58 -5.3192 -0.0974
6 4 60 0.9387 0.2211
6 4 62 18.9445 1.2337
6 5 1 -134.4084 -8.5431
6 5 3 -29.0535 -1.9492
6 5 5 -153.9936 1.9553
6 5 7 37.5938 3.0370
6 5 9 -143.2127 1.6769
6 5 11 -153.4792 0.1606
6 5 13 -76.6216 -0.7141
6 5 15 4.5105 -0.8172
6 5 17 -15.3225 -0.3303
6 5 19 -12.3912 -0.1234
6 5 21 -80.1662 0.2418
6 5 23 -12.8610 0.4759
6 5 25 -22.7236 0.2216
6 5 27 -36.4933 -0.1351
6 5 29 49.7516 -0.3906
6 5 31 -61.1261 -0.3438
6 5 33 -1.2666 -0.3369
6 5 35 -6.4867 -0.1192
6 5 37 -8.8714 0.1014
6 5 39 -2.2346 0.2434
6 5 41 -11.3081 0.2953
6 5 43 4.6912 -0.0500
6 5 45 3.6899 -0.2420
6 5 47 -4.6365 -0.3357
6 5 49 -1.3806 -0.2054
6 5 51 -9.4524 0.0526
6 5 53 -6.7444 0.2214
6 5 55 1.0909 0.3107
6 5 57 1.0888 0.1448
6 5 59 -5.0715 -0.1256
6 5 61 2.6102 -0.3602
6 5 63 -4.9563 -0.8554
6 6 0 139.7111 -2.2282
6 6 2 -96.2069 -0.8863
6 6 4 -34.6582 -0.1894
6 6 6 171.1360 -0.0201
6 6 8 -7.0010 0.4305
6 6 10 -44.2716 0.8349
6 6 12 18.7158 0.1479
6 6 14 -83.1513 -0.2279
6 6 16 46.3192 -0.3491
6 6 18 36.0020 -0.3473
6 6 20 3.0432 0.2748
6 6 22 -17.3523 0.3723
6 6 24 8.0293 0.1356
6 6 26 -9.3010 -0.0927
6 6 28 35.3741 -0.0834
6 6 30 6.3920 0.1533
6 6 32 -2.6367 0.0557
6 6 34 -13.2917 -0.0040
6 6 36 5.0291 0.0090
6 6 38 -6.5306 -0.0220
6 6 40 8.9580 0.1058
6 6 42 -1.8801 0.0816
6 6 44 1.2996 -0.0791
6 6 46 -7.8174 -0.1246
6 6 48 -1.5138 -0.1697
6 6 50 -3.8441 -0.0919
6 6 52 -12.6362 0.0193
6 6 54 5.5804 -0.0501
6 6 56 -2.7254 -0.1056
6 6 58 -8.5369 -0.1404
6 6 60 1.4635 -0.1981
6 6 62 8.3350 -0.2453
6 7 1 -110.4174 6.1034
6 7 3 -108.0303 2.5778
6 7 5 -25.9629 -0.7203
6 7 7 -124.9868 -2.1359
6 7 9 -155.3816 -1.5812
6 7 11 -37.8986 0.0242
6 7 13 14.8412 0.8643
6 7 15 -97.0758 0.6767
6 7 17 -45.1174 0.2225
6 7 19 -44.5232 -0.2662
6 7 21 -42.3968 -0.3317
6 7 23 -24.8706 -0.4413
6 7 25 -35.9953 -0.3055
6 7 27 -1.9168 0.1161
6 7 29 -30.1905 0.2116
6 7 31 -15.4500 0.1868
6 7 33 -9.5795 0.0049
6 7 35 -14.7080 0.0477
6 7 37 -4.5291 0.0566
6 7 39 13.0876 -0.1308
6 7 41 -13.1409 -0.1864
6 7 43 -0.6682 -0.0153
6 7 45 5.4480 0.2728
6 7 47 -10.9165 0.3419
6 7 49 -6.9677 0.1002
6 7 51 -2.1808 -0.1492
6 7 53 -5.7832 -0.0507
6 7 55 -1.4743 -0.1114
6 7 57 -1.4926 0.0470
6 7 59 -6.4802 0.4462
6 7 61 5.2186 0.3087
6 7 63 1.9559 1.4125
6 8 0 51.0759 6.8940
6 8 2 82.1489 -0.2685
6 8 4 47.7846 -1.5989
6 8 6 99.7681 -0.4876
6 8 8 85.1476 0.1225
6 8 10 73.7352 0.8530
6 8 12 9.3954 -0.1821
6 8 14 -41.1187 -0.7392
6 8 16 4.7218 -0.3805
6 8 18 70.1351 0.0086
6 8 20 20.4277 0.4323
6 8 22 25.0191 0.2544
6 8 24 5.0535 0.0444
6 8 26 39.7947 -0.1569
6 8 28 30.1535 -0.3056
6 8 30 25.0862 0.0152
6 8 32 -11.8725 0.1661
6 8 34 15.7217 0.1991
6 8 36 15.4400 0.0203
6 8 38 6.0567 -0.1344
6 8 40 9.0623 0.0203
6 8 42 33.9835 0.1163
6 8 44 2.1600 0.0395
6 8 46 -2.1729 0.0459
6 8 48 -14.1282 -0.0149
6 8 50 8.6989 -0.0825
6 8 52 -4.6017 -0.1119
6 8 54 2.7916 -0.1743
6 8 56 1.7953 0.2817
6 8 58 6.0168 0.2743
6 8 60 -0.0861 -0.4270
6 8 62 2.6377 -1.0377
6 9 1 -3.6177 -3.8668
6 9 3 -55.5139 -0.6569
6 9 5 20.0195 0.6823
6 9 7 -51.3722 0.5422
6 9 9 -43.9164 0.3565
6 9 11 -24.7541 0.1758
6 9 13 -79.6247 0.0994
6 9 15 -61.2458 0.0617
6 9 17 -38.1199 -0.1486
6 9 19 -32.3780 -0.0857
6 9 21 -17.7906 0.1991
6 9 23 -0.0941 0.0684
6 9 25 -35.5982 0.0721
6 9 27 -20.5327 0.0036
6 9 29 -12.6088 -0.2374
6 9 31 -18.5695 -0.0445
6 9 33 -18.7885 0.0906
6 9 35 -6.2714 0.0935
6 9 37 -6.9461 0.0036
6 9 39 -17.9475 -0.1050
6 9 41 -22.7814 -0.0637
6 9 43 9.3836 0.0610
6 9 45 -0.2749 0.1427
6 9 47 -9.7040 0.1295
6 9 49 -7.7465 -0.0838
6 9 51 -5.8546 -0.0749
6 9 53 -20.9031 0.1811
6 9 55 0.2955 -0.0340
6 9 57 -6.8761 -0.0015
6 9 59 -14.8478 -0.1994
6 9 61 15.5585 -0.9850
6 10 0 172.3047 -2.5573
6 10 2 74.3984 -2.2536
6 10 4 14.0388 2.0130
6 10 6 17.9753 2.0832
6 10 8 33.0811 -1.4584
6 10 10 64.8774 -1.7558
6 10 12 73.4823 -0.9763
6 10 14 -10.0844 0.8174
6 10 16 -32.6024 1.5383
6 10 18 12.8024 0.5432
6 10 20 -24.5844 -0.3728
6 10 22 54.6050 -0.9272
6 10 24 22.0506 -0.2228
6 10 26 -0.2225 0.6068
6 10 28 27.1299 0.5043
6 10 30 16.3783 0.1339
6 10 32 0.1606 -0.3600
6 10 34 14.9091 -0.3033
6 10 36 13.9640 0.0793
6 10 38 5.4380 0.2119
6 10 40 15.9062 0.1032
6 10 42 1.9626 -0.1212
6 10 44 -8.7606 -0.2944
6 10 46 11.9284 -0.1349
6 10 48 -5.3377 0.0668
6 10 50 -4.3653 0.2737
6 10 52 -6.9620 0.1978
6 10 54 6.2408 -0.4326
6 10 56 -14.1389 -0.2782
6 10 58 -13.2925 0.0928
6 10 60 8.8462 1.2610
6 11 1 7.0004 3.5302
6 11 3 6.0032 0.6390
6 11 5 -26.1303 -0.8549
6 11 7 -9.8192 -0.9587
6 11 9 -44.5844 0.4976
6 11 11 41.2457 0.7666
6 11 13 20.3626 -0.0525
6 11 15 -5.0151 -0.4746
6 11 17 -9.4971 -0.5789
6 11 19 -59.7472 -0.0081
6 11 21 -43.2390 0.5490
6 11 23 30.4375 0.0239
6 11 25 -10.4774 -0.3323
6 11 27 -22.6908 -0.2311
6 11 29 -3.1154 -0.1217
6 11 31 -1.8565 0.1604
6 11 33 -15.6104 0.0745
6 11 35 -19.3437 -0.1286
6 11 37 9.9733 -0.1225
6 11 39 -2.7252 -0.0337
6 11 41 -8.6288 0.1872
6 11 43 10.7760 0.1274
6 11 45 7.0368 -0.1185
6 11 47 -4.0936 -0.1073
6 11 49 -7.1603 0.0043
6 11 51 0.9047 0.0140
6 11 53 -2.1400 0.3277
6 11 55 -11.0891 -0.0626
6 11 57 -5.9280 -0.1592
6 11 59 -2.8246 0.0835
6 11 61 6.5500 -1.5369
6 12 0 41.0752 7.0051
6 12 2 -4.9271 -1.3353
6 12 4 -4.8919 -1.5386
6 12 6 55.4789 0.2040
6 12 8 -21.6208 0.6480
6 12 10 -36.7429 2.0193
6 12 12 -8.7574 0.6045
6 12 14 16.6649 -0.8316
6 12 16 29.2928 -1.1975
6 12 18 -4.1707 -0.5177
6 12 20 -9.8647 0.6750
6 12 22 20.1572 0.6489
6 12 24 7.0349 0.1518
6 12 26 4.8593 -0.3161
6 12 28 30.4479 -0.5120
6 12 30 9.8825 -0.0160
6 12 32 23.4276 0.1923
6 12 34 -0.1989 0.1449
6 12 36 -14.8581 0.0241
6 12 38 3.4316 -0.1289
6 12 40 11.9936 0.0633
6 12 42 1.1306 0.1092
6 12 44 -6.9957 0.1058
6 12 46 -5.5344 0.1074
6 12 48 5.0022 -0.3139
6 12 50 -2.1295 -0.3736
6 12 52 10.1799 0.0458
6 12 54 -12.9213 0.2828
6 12 56 9.3986 0.4737
6 12 58 -4.2989 -0.1411
6 12 60 -9.9758 -1.5772
6 13 1 -79.3412 -4.8660
6 13 3 -6.4836 -1.1842
6 13 5 25.2301 1.1737
6 13 7 2.3979 0.8333
6 13 9 -44.4774 0.1144
6 13 11 -15.2086 -0.2806
6 13 13 -46.9882 -0.1390
6 13 15 -5.1289 0.2761
6 13 17 34.6549 -0.0645
6 13 19 -17.9511 -0.5527
6 13 21 -0.1907 -0.4016
6 13 23 4.5444 0.0640
6 13 25 5.3043 0.6283
6 13 27 -19.2532 0.4571
6 13 29 7.8871 -0.1624
6 13 31 -10.3379 -0.3200
6 13 33 6.5770 -0.2030
6 13 35 -10.5441 0.0345
6 13 37 -4.4566 0.1968
6 13 39 1.7855 0.0225
6 13 41 1.0822 -0.1344
6 13 43 -14.8926 -0.1481
6 13 45 21.4158 -0.0437
6 13 47 3.1331 0.2031
6 13 49 -10.0584 0.2284
6 13 51 2.1587 -0.2508
6 13 53 7.8524 0.1092
6 13 55 7.9794 -0.1061
6 13 57 -6.1489 0.1006
6 13 59 14.7119 0.5933
6 14 0 -34.1965 2.7169
6 14 2 -0.1618 0.1339
6 14 4 -28.1419 1.0295
6 14 6 -51.9356 0.2816
6 14 8 -19.3915 -1.5650
6 14 10 -54.5822 -1.0619
6 14 12 -4.3192 -0.6939
6 14 14 -33.3666 0.3884
6 14 16 -4.9893 0.8254
6 14 18 -5.1408 0.5332
6 14 20 -35.3909 0.1375
6 14 22 -11.0281 -0.4135
6 14 24 -34.0414 -0.4308
6 14 26 -5.7025 -0.0594
6 14 28 -2.4869 0.0787
6 14 30 -13.3201 0.2631
6 14 32 -20.0939 0.1377
6 14 34 -2.1798 0.0003
6 14 36 -17.3074 0.0866
6 14 38 -2.5109 -0.0522
6 14 40 -8.7806 -0.0594
6 14 42 1.8657 0.0013
6 14 44 -12.8475 0.0212
6 14 46 -2.7474 0.1829
6 14 48 -7.7225 0.1613
6 14 50 3.4581 0.0335
6 14 52 -8.1173 -0.0086
6 14 54 12.9397 -0.3336
6 14 56 1.3381 -0.3265
6 14 58 0.8791 0.7792
6 15 1 -12.1429 3.4632
6 15 3 -13.6185 0.7856
6 15 5 9.2515 -0.5704
6 15 7 7.4601 -1.2623
6 15 9 11.8551 -0.7975
6 15 11 -5.0175 -0.0312
6 15 13 -16.7584 0.2889
6 15 15 7.8860 0.4510
6 15 17 14.6109 0.3731
6 15 19 8.4200 0.0509
6 15 21 3.7771 -0.1186
6 15 23 -5.2397 -0.2675
6 15 25 -8.6880 -0.2207
6 15 27 -2.4760 -0.0684
6 15 29 -11.3344 0.1692
6 15 31 5.7600 0.2686
6 15 33 9.0333 0.1410
6 15 35 -3.3528 -0.0841
6 15 37 4.0115 -0.1830
6 15 39 2.4754 -0.0676
6 15 41 -0.6875 0.0427
6 15 43 -11.1754 0.1767
6 15 45 -0.8262 -0.0881
6 15 47 5.6995 -0.1734
6 15 49 -6.9748 0.2074
6 15 51 6.5226 -0.0881
6 15 53 -13.0214 0.2612
6 15 55 -7.8598 0.0667
6 15 57 16.9472 0.2156
6 15 59 -6.0722 1.4257
6 16 0 15.9031 -4.9447
6 16 2 0.6332 -2.1067
6 16 4 -0.2565 -0.1710
6 16 6 16.7545 0.7363
6 16 8 10.9734 1.1553
6 16 10 20.0985 0.8418
6 16 12 8.7435 -0.1740
6 16 14 4.1040 -0.4214
6 16 16 8.6721 -0.5392
6 16 18 20.3770 -0.2305
6 16 20 19.8194 0.0197
6 16 22 11.9831 0.0971
6 16 24 5.0175 0.3435
6 16 26 -2.2140 0.2356
6 16 28 11.2133 -0.0257
6 16 30 9.6383 -0.2242
6 16 32 13.5725 -0.4149
6 16 34 13.8207 -0.2290
6 16 36 6.9754 0.0567
6 16 38 0.9093 0.2137
6 16 40 7.2665 0.2158
6 16 42 2.5691 0.0451
6 16 44 5.9845 -0.1628
6 16 46 1.9583 0.0054
6 16 48 4.0015 -0.1335
6 16 50 -6.2795 -0.1164
6 16 52 7.5425 0.2247
6 16 54 -9.1514 -0.3503
6 16 56 -5.7528 -0.5961
6 16 58 17.5975 -0.4017
6 17 1 -23.7086 2.6173
6 17 3 -14.1011 0.0735
6 17 5 20.3995 -0.7776
6 17 7 0.6680 -0.3726
6 17 9 -15.0243 0.0691
6 17 11 5.5825 0.4780
6 17 13 14.0241 0.1978
6 17 15 3.0476 -0.4300
6 17 17 -24.2399 -0.0396
6 17 19 -12.7612 0.2950
6 17 21 -0.1627 0.3204
6 17 23 12.4570 0.1929
6 17 25 -23.2182 -0.1815
6 17 27 -21.8800 -0.2641
6 17 29 0.0724 0.0010
6 17 31 -4.9009 0.2010
6 17 33 -11.8624 0.2491
6 17 35 6.5738 0.0106
6 17 37 6.4381 -0.1865
6 17 39 3.0262 -0.1021
6 17 41 -2.7825 -0.2196
6 17 43 -18.8220 0.0776
6 17 45 4.9739 0.0421
6 17 47 3.7864 -0.2989
6 17 49 -20.4318 -0.0376
6 17 51 17.7554 -0.1428
6 17 53 5.8366 0.1924
6 17 55 -6.8682 -0.0280
6 17 57 -3.4538 -0.5803
6 18 0 28.5260 2.2227
6 18 2 -16.0130 2.6152
6 18 4 -39.0604 0.1174
6 18 6 -1.8289 -1.3000
6 18 8 -10.5120 -0.2359
6 18 10 -3.0130 -0.2165
6 18 12 25.7130 0.2186
6 18 14 19.8070 0.2982
6 18 16 -0.5851 -0.2959
6 18 18 12.2788 -0.1443
6 18 20 9.1323 -0.1311
6 18 22 1.5112 0.0097
6 18 24 -8.3097 0.1486
6 18 26 4.6823 -0.2987
6 18 28 10.9115 -0.1706
6 18 30 -1.3081 0.0307
6 18 32 -2.5646 0.1117
6 18 34 6.6525 0.1676
6 18 36 5.7154 -0.0937
6 18 38 -3.5664 -0.2321
6 18 40 5.3458 -0.1415
6 18 42 -3.6988 0.1034
6 18 44 -8.7645 0.0306
6 18 46 -0.2782 0.1773
6 18 48 -1.1260 -0.0567
6 18 50 21.0148 -0.1272
6 18 52 3.1452 0.4776
6 18 54 3.5914 0.2764
6 18 56 -1.7060 0.2778
6 19 1 7.3584 -9.0578
6 19 3 3.3232 -1.4403
6 19 5 28.8782 2.4570
6 19 7 14.4201 2.6207
6 19 9 12.5981 0.2172
6 19 11 16.6290 -0.7308
6 19 13 -4.1446 -0.2154
6 19 15 6.5948 0.1052
6 19 17 16.3173 0.4407
6 19 19 7.7956 -0.2386
6 19 21 -5.2908 -0.5629
6 19 23 14.2349 0.0852
6 19 25 10.3807 0.3981
6 19 27 2.9443 0.5052
6 19 29 -7.4698 0.0685
6 19 31 -0.5301 -0.5378
6 19 33 -0.3478 -0.3792
6 19 35 -4.9922 0.0186
6 19 37 1.0957 0.3022
6 19 39 -11.2573 0.3626
6 19 41 9.2405 -0.1357
6 19 43 4.2310 -0.0941
6 19 45 12.8203 -0.0098
6 19 47 7.4516 0.1124
6 19 49 1.8824 0.3787
6 19 51 15.6620 -0.0589
6 19 53 -11.2283 -0.3665
6 19 55 7.1166 -1.2313
6 20 0 40.6215 -2.8400
6 20 2 -4.6486 1.5369
6 20 4 -10.0072 -0.4778
6 20 6 12.1347 -1.0886
6 20 8 -4.6173 0.6352
6 20 10 -25.5625 -0.3931
6 20 12 2.0637 0.0278
6 20 14 8.1542 -0.0089
6 20 16 -5.8895 -0.4271
6 20 18 -30.3307 0.2769
6 20 20 -10.4191 0.0282
6 20 22 -19.3152 -0.0285
6 20 24 -22.1773 0.0339
6 20 26 9.6708 -0.1816
6 20 28 -39.1506 0.1997
6 20 30 8.0255 0.1267
6 20 32 1.8057 0.1000
6 20 34 -0.1898 -0.0474
6 20 36 -7.0628 -0.1418
6 20 38 -5.9377 0.0540
6 20 40 -3.9006 -0.0053
6 20 42 1.7095 0.0230
6 20 44 -5.2971 -0.2656
6 20 46 -0.6986 0.0268
6 20 48 6.8762 0.2595
6 20 50 -3.8213 -0.1255
6 20 52 1.0370 0.2076
6 20 54 8.8038 0.0214
6 21 1 16.3484 8.3382
6 21 3 8.9663 1.2118
6 21 5 23.2747 -2.2883
6 21 7 8.5725 -1.4514
6 21 9 3.4481 -0.5243
6 21 11 5.7756 0.4224
6 21 13 25.1239 0.3097
6 21 15 18.3550 -0.3433
6 21 17 19.1443 0.1910
6 21 19 0.7332 0.3068
6 21 21 16.0758 0.1366
6 21 23 7.6277 0.0589
6 21 25 11.1480 -0.4185
6 21 27 -0.7150 -0.2433
6 21 29 -7.8394 0.0645
6 21 31 4.9979 0.1935
6 21 33 10.6580 0.3593
6 21 35 -3.3616 -0.0701
6 21 37 5.0258 -0.3893
6 21 39 9.2377 -0.1964
6 21 41 17.0149 -0.1114
6 21 43 3.4784 0.2357
6 21 45 6.7259 0.1190
6 21 47 29.0677 -0.2489
6 21 49 -4.6143 -0.1666
6 21 51 1.4951 0.2075
6 21 53 -2.5186 1.8228
6 22 0 -12.3137 -4.3679
6 22 2 46.1749 1.9495
6 22 4 -24.9726 0.3798
6 22 6 0.3576 -0.7383
6 22 8 -12.9849 0.2753
6 22 10 1.2845 -0.7311
6 22 12 2.5676 0.2664
6 22 14 9.6829 0.3007
6 22 16 0.9321 -0.2569
6 22 18 -5.7830 0.1847
6 22 20 13.7293 -0.2480
6 22 22 10.2839 0.0670
6 22 24 -9.3925 0.2260
6 22 26 -4.9752 -0.0805
6 22 28 13.9048 0.1272
6 22 30 -10.6618 -0.1366
6 22 32 -5.7831 0.0834
6 22 34 11.8120 0.2024
6 22 36 -0.4879 0.1038
6 22 38 -14.1790 0.1600
6 22 40 1.7561 -0.1741
6 22 42 -9.1731 0.0767
6 22 44 16.5596 -0.0946
6 22 46 -14.6943 0.0222
6 22 48 1.3050 0.1994
6 22 50 -13.4064 -0.3817
6 22 52 13.8403 0.7433
6 23 1 13.3041 -2.3349
6 23 3 35.9966 -0.6687
6 23 5 11.4490 0.3473
6 23 7 -17.1164 1.1683
6 23 9 5.2658 0.2646
6 23 11 6.9852 -0.0784
6 23 13 14.8341 0.0298
6 23 15 13.9787 0.0350
6 23 17 11.1307 0.3182
6 23 19 1.8866 -0.0716
6 23 21 7.2562 -0.2703
6 23 23 -13.5170 -0.0696
6 23 25 9.8111 -0.1114
6 23 27 1.9402 0.1744
6 23 29 8.9357 0.1830
6 23 31 4.4634 -0.0777
6 23 33 3.4664 -0.0187
6 23 35 4.8590 0.0204
6 23 37 -4.2828 0.1245
6 23 39 -2.7952 0.1240
6 23 41 17.9087 0.0262
6 23 43 8.3172 -0.1011
6 23 45 -5.4488 0.0493
6 23 47 10.3207 0.1211
6 23 49 -2.9877 -0.2281
6 23 51 17.4513 -1.1553
6 24 0 18.1421 -3.9610
6 24 2 12.1855 0.5468
6 24 4 -19.4598 -0.4037
6 24 6 13.2958 -0.2180
6 24 8 -1.7234 0.7711
6 24 10 5.3704 -0.3571
6 24 12 -3.4806 0.2246
6 24 14 -2.5626 -0.0424
6 24 16 -11.3396 -0.4147
6 24 18 6.9756 -0.0502
6 24 20 -10.6778 -0.3414
6 24 22 2.6522 0.2753
6 24 24 -9.4884 0.3918
6 24 26 -0.8551 0.0772
6 24 28 -8.0278 0.0946
6 24 30 -24.7511 -0.3602
6 24 32 3.5661 -0.0953
6 24 34 0.3315 -0.0227
6 24 36 34.9129 -0.1375
6 24 38 1.9513 0.2637
6 24 40 0.3298 -0.1184
6 24 42 -1.6129 0.1556
6 24 44 -3.1545 -0.0319
6 24 46 -3.1044 -0.2212
6 24 48 11.5169 0.2196
6 24 50 -8.9219 -1.6795
6 25 1 -11.0494 -1.3582
6 25 3 0.2067 0.2788
6 25 5 -6.4166 0.7841
6 25 7 -14.8644 0.5878
6 25 9 16.1837 -0.2451
6 25 11 14.2518 -0.3822
6 25 13 3.6543 -0.2719
6 25 15 -9.6679 -0.1129
6 25 17 -2.5483 0.3074
6 25 19 13.2271 0.1567
6 25 21 25.5071 0.1146
6 25 23 -30.4441 -0.1377
6 25 25 10.2377 -0.2742
6 25 27 21.1763 -0.1313
6 25 29 -11.0911 -0.1442
6 25 31 -0.6484 -0.0239
6 25 33 -8.0055 0.0164
6 25 35 -0.2757 -0.1062
6 25 37 -3.9232 0.1081
6 25 39 -0.2134 -0.1760
6 25 41 5.1680 -0.2810
6 25 43 8.5256 -0.0356
6 25 45 -17.5725 0.2166
6 25 47 -9.3962 0.5778
6 25 49 31.0309 -0.1530
6 26 0 1.9885 1.8241
6 26 2 -8.2363 1.0223
6 26 4 -6.3608 -1.0900
6 26 6 -1.2253 -0.7654
6 26 8 -28.3427 0.1539
6 26 10 1.0131 -0.0174
6 26 12 8.3031 0.4912
6 26 14 -8.2200 -0.1348
6 26 16 -22.7691 -0.0863
6 26 18 -27.7268 0.2236
6 26 20 -3.8789 -0.1871
6 26 22 5.6871 0.0717
6 26 24 2.0834 -0.2211
6 26 26 6.5971 -0.1537
6 26 28 -2.9702 0.2770
6 26 30 4.8898 0.0443
6 26 32 22.2332 0.2362
6 26 34 4.9656 -0.2191
6 26 36 -19.6118 -0.4092
6 26 38 -7.6942 0.0688
6 26 40 11.2051 -0.2052
6 26 42 11.5049 -0.0274
6 26 44 9.1322 0.1065
6 26 46 -0.4906 0.0665
6 27 1 -17.6821 2.3157
6 27 3 -8.7480 0.0147
6 27 5 3.4442 -1.0205
6 27 7 -1.3110 -0.6120
6 27 9 20.4879 0.3008
6 27 11 14.2778 0.6528
6 27 13 3.9036 0.1126
6 27 15 -4.1983 -0.3894
6 27 17 6.6008 -0.5557
6 27 19 6.4635 -0.3725
6 27 21 -5.8807 0.3086
6 27 23 4.6007 0.2106
6 27 25 -4.0893 0.1613
6 27 27 -14.1952 0.0328
6 27 29 7.1340 -0.1541
6 27 31 -11.2359 0.0978
6 27 33 -5.6055 0.0839
6 27 35 -0.4476 -0.0720
6 27 37 -10.5572 0.0755
6 27 39 16.7873 0.1485
6 27 41 -6.5542 -0.0530
6 27 43 -11.1019 0.1425
6 27 45 10.1974 -0.1372
6 28 0 -12.9471 -1.1267
6 28 2 -9.9221 0.0154
6 28 4 4.9678 0.9286
6 28 6 3.6182 0.9951
6 28 8 -1.5865 -0.5915
6 28 10 -13.4002 -1.0439
6 28 12 11.7398 -0.1922
6 28 14 -5.0668 0.2315
6 28 16 7.6677 0.8563
6 28 18 -6.8239 0.3173
6 28 20 -13.7674 -0.3963
6 28 22 6.5381 -0.0699
6 28 24 2.7666 -0.1572
6 28 26 0.2450 0.1097
6 28 28 -20.6152 0.2178
6 28 30 0.8031 -0.2645
6 28 32 10.5792 0.1377
6 28 34 25.1551 0.0182
6 28 36 -17.0524 -0.0786
6 28 38 -5.9151 -0.1675
6 28 40 -2.2006 -0.1556
6 28 42 -2.1970 -0.0312
6 28 44 -1.6341 -0.3558
6 29 1 4.5081 -1.1518
6 29 3 -11.4029 0.1759
6 29 5 -6.2977 0.6123
6 29 7 -0.8556 0.2692
6 29 9 5.2197 0.0550
6 29 11 10.6024 -0.1588
6 29 13 11.6861 -0.2249
6 29 15 23.9957 0.3163
6 29 17 -8.2735 0.2929
6 29 19 0.1682 0.1147
6 29 21 -8.8683 0.0224
6 29 23 16.4363 -0.3505
6 29 25 21.2954 -0.2108
6 29 27 -3.8147 0.0248
6 29 29 -14.3829 -0.0100
6 29 31 -8.9395 0.3460
6 29 33 12.2152 0.0172
6 29 35 0.8631 -0.0793
6 29 37 -3.6189 -0.1330
6 29 39 -19.7094 -0.1728
6 29 41 4.2594 0.0799
6 30 0 -15.1617 1.3700
6 30 2 4.9018 -1.4214
6 30 4 -10.5642 -0.7793
6 30 6 -27.7467 0.4122
6 30 8 13.4639 0.2573
6 30 10 -6.4508 0.9003
6 30 12 18.6613 0.3567
6 30 14 23.4916 -0.4280
6 30 16 21.3046 -0.2351
6 30 18 -19.9390 -0.1751
6 30 20 10.0261 0.3302
6 30 22 13.6396 0.6313
6 30 24 16.9594 0.0955
6 30 26 -26.1682 0.0021
6 30 28 -4.0853 0.0131
6 30 30 -12.0716 -0.0102
6 30 32 -10.9429 0.3926
6 30 34 -13.8637 0.1017
6 30 36 13.2334 -0.1117
6 30 38 9.8028 -0.2740
6 30 40 -10.1095 -1.7006
6 31 1 13.6664 0.8806
6 31 3 22.7103 0.1312
6 31 5 -1.7797 -0.2782
6 31 7 10.9438 -0.5913
6 31 9 7.8067 -0.2656
6 31 11 -2.9861 -0.0748
6 31 13 33.4246 -0.1720
6 31 15 -6.5532 0.0639
6 31 17 21.3635 -0.2912
6 31 19 -13.0677 -0.2855
6 31 21 13.9545 -0.0278
6 31 23 9.2738 0.1135
6 31 25 1.2661 0.1588
6 31 27 9.2247 0.1488
6 31 29 1.0899 -0.1484
6 31 31 4.7639 0.0392
6 31 33 -20.9458 0.0248
6 31 35 12.8861 -0.0012
6 31 37 -27.4659 0.5921
6 32 0 10.1340 1.5114
6 32 2 22.1628 -0.9877
6 32 4 12.6658 0.0359
6 32 6 -2.7783 0.6189
6 32 8 -23.1538 -0.3132
6 32 10 49.1726 0.2080
6 32 12 -57.5796 -0.1537
6 32 14 61.5318 -0.0804
6 32 16 -30.9199 0.3580
6 32 18 26.8464 -0.1123
6 32 20 -0.9777 -0.1170
6 32 22 4.9805 -0.0692
6 32 24 19.8827 -0.2526
6 32 26 5.1787 0.1807
6 32 28 3.3552 0.1473
6 32 30 -9.3393 -0.1186
6 32 32 29.8664 -0.0154
6 32 34 -6.1220 0.2862
6 32 36 -17.8993 -0.6106
6 33 1 5.8042 -0.3652
6 33 3 6.2800 -0.1218
6 33 5 18.5170 0.0881
6 33 7 -26.4272 -0.0540
6 33 9 14.1548 0.2360
6 33 11 -40.2126 0.1821
6 33 13 1.0302 -0.0076
6 33 15 -39.8244 -0.0148
6 33 17 32.5994 -0.0801
6 33 19 -32.3909 0.1342
6 33 21 -7.2912 0.1702
6 33 23 -1.0841 0.0661
6 33 25 -6.8046 0.1176
6 33 27 13.5744 -0.3147
6 33 29 4.0395 0.0317
6 33 31 0.0171 -0.3145
6 33 33 1.3540 0.3341
6 34 0 -9.0116 1.2804
6 34 2 17.3523 -0.4847
6 34 4 -11.7811 0.5295
6 34 6 -1.0062 0.2107
6 34 8 -6.7580 -0.6932
6 34 10 -27.0517 -0.1514
6 34 12 -5.3126 -0.3259
6 34 14 -26.5350 0.1632
6 34 16 -27.2053 0.5897
6 34 18 0.2571 -0.0152
6 34 20 30.8958 -0.0063
6 34 22 -22.3285 -0.1053
6 34 24 -28.4746 -0.0336
6 34 26 13.6132 0.1270
6 34 28 8.0286 -0.1013
6 34 30 9.4119 0.6405
6 35 1 3.0969 0.1670
6 35 3 3.0628 -0.2453
6 35 5 4.3517 -0.2634
6 35 7 -16.0969 -0.2655
6 35 9 14.9810 0.0015
6 35 11 -2.6671 -0.0952
6 35 13 -14.8415 -0.0028
6 35 15 -6.2583 -0.1055
6 35 17 4.1209 -0.0199
6 35 19 -17.9934 -0.1481
6 35 21 6.4110 -0.1914
6 35 23 -9.1869 -0.1970
6 35 25 9.9903 0.5077
6 35 27 -20.0425 0.0091
6 36 0 -7.4510 1.7407
6 36 2 -22.1200 -0.4468
6 36 4 -8.3720 -0.1074
6 36 6 -2.4138 -0.2463
6 36 8 -13.7819 0.1586
6 36 10 7.1635 0.6333
6 36 12 5.6480 -0.2448
6 36 14 -8.4587 -0.2657
6 36 16 -14.5037 -0.3194
6 36 18 5.7988 -0.3392
6 36 20 -21.9961 0.3861
6 36 22 9.8415 0.0528
6 37 1 9.0538 -0.9935
6 37 3 3.7866 0.3073
6 37 5 -11.9792 0.4233
6 37 7 9.5107 0.1305
6 37 9 22.6579 -0.1621
6 37 11 6.3444 -0.0524
6 37 13 7.5059 0.3416
6 37 15 -4.8675 0.2787
6 37 17 -21.6242 0.1314
6 37 19 -11.1387 -0.1048
6 38 0 15.6878 -0.8530
6 38 2 -19.5436 -0.4880
6 38 4 -3.7681 0.2342
6 38 6 10.1695 0.1224
6 38 8 -10.2048 -0.1657
6 38 10 16.2992 0.3535
6 38 12 1.8112 0.2447
7 1 0 -29.5585 9.1524
7 1 2 80.8821 0.8468
7 1 4 -157.0028 -0.2705
7 1 6 44.7633 0.0537
7 1 8 -147.2901 -0.9967
7 1 10 -61.8511 0.8525
7 1 12 45.0504 0.6821
7 1 14 -1.1200 0.2979
7 1 16 -14.5346 0.6287
7 1 18 33.4288 -0.5803
7 1 20 35.3240 0.1905
7 1 22 29.7468 0.2456
7 1 24 8.9012 -0.4912
7 1 26 26.3721 -0.0042
7 1 28 50.0280 -0.2219
7 1 30 17.1405 -0.0097
7 1 32 3.8670 0.3512
7 1 34 20.1599 -0.1083
7 1 36 -2.1707 0.1248
7 1 38 10.0553 0.0188
7 1 40 6.2410 -0.2178
7 1 42 12.7630 0.2345
7 1 44 11.8727 0.0540
7 1 46 -6.3093 0.0960
7 1 48 8.1757 0.1932
7 1 50 18.0057 -0.2048
7 1 52 4.3215 0.0470
7 1 54 -0.5059 0.0397
7 1 56 1.0900 -0.1849
7 1 58 -0.5124 -0.2300
7 1 60 -5.1130 -0.1385
7 1 62 3.9863 0.5989
7 2 1 -223.7234 1.1028
7 2 3 62.0138 1.1577
7 2 5 -49.0892 0.2948
7 2 7 -33.1207 -0.5596
7 2 9 -125.6308 -0.4752
7 2 11 30.8733 -0.2628
7 2 13 80.9862 0.3156
7 2 15 -175.0458 0.5862
7 2 17 -17.0808 0.0912
7 2 19 25.8321 -0.1882
7 2 21 1.3982 -0.2852
7 2 23 -13.9426 -0.3325
7 2 25 5.6366 0.1441
7 2 27 -12.4232 0.1988
7 2 29 -7.3103 0.0365
7 2 31 -8.6387 0.0336
7 2 33 -4.1980 -0.1444
7 2 35 -18.9759 0.2394
7 2 37 -15.6203 0.2185
7 2 39 1.5656 -0.1521
7 2 41 -16.9056 -0.1027
7 2 43 -2.2374 -0.1846
7 2 45 2.4721 0.0981
7 2 47 2.2202 0.2877
7 2 49 -12.1796 -0.0067
7 2 51 -1.9862 0.0354
7 2 53 -6.6956 -0.1832
7 2 55 9.2342 -0.1741
7 2 57 -4.0738 0.0218
7 2 59 -1.1687 -0.1291
7 2 61 -6.9783 0.0043
7 2 63 3.7020 0.8795
7 3 0 72.6646 -6.5239
7 3 2 -8.2325 -3.3855
7 3 4 39.2237 -0.0943
7 3 6 242.0115 1.7403
7 3 8 -11.3435 1.6193
7 3 10 -94.1125 1.2090
7 3 12 7.7301 -0.4978
7 3 14 -106.3459 -1.1179
7 3 16 104.7765 -0.4405
7 3 18 -6.5003 -0.6790
7 3 20 39.3810 0.2626
7 3 22 32.8383 0.5336
7 3 24 11.7170 0.2459
7 3 26 -8.2860 0.2475
7 3 28 25.0814 -0.2960
7 3 30 6.8309 -0.3866
7 3 32 -2.2839 -0.1738
7 3 34 15.5319 -0.2561
7 3 36 4.8658 0.0084
7 3 38 -17.6240 0.0803
7 3 40 20.8023 0.0821
7 3 42 -3.4620 0.2311
7 3 44 -9.3384 -0.2070
7 3 46 -10.2063 -0.2835
7 3 48 0.1936 -0.2232
7 3 50 6.8170 -0.3245
7 3 52 -3.2366 0.0569
7 3 54 4.9703 0.1806
7 3 56 5.3047 0.4098
7 3 58 6.3751 0.3636
7 3 60 0.8477 -0.3634
7 3 62 6.2724 -0.9110
7 4 1 32.0524 -6.7445
7 4 3 -44.8913 -0.7974
7 4 5 -112.0672 1.7843
7 4 7 -74.8603 1.3926
7 4 9 -119.5771 -0.4704
7 4 11 1.8425 -0.9761
7 4 13 -59.3869 -0.3624
7 4 15 -50.2740 0.2619
7 4 17 3.3385 0.4957
7 4 19 -1.6589 0.0952
7 4 21 -69.3857 -0.3098
7 4 23 3.4070 -0.2919
7 4 25 18.9615 0.1040
7 4 27 -5.1443 0.2447
7 4 29 -33.1924 0.1364
7 4 31 -34.9613 -0.0022
7 4 33 0.3512 -0.2848
7 4 35 -8.9546 -0.1366
7 4 37 -8.1318 0.0372
7 4 39 -8.7628 0.0910
7 4 41 -18.1642 0.1954
7 4 43 -15.3358 -0.0169
7 4 45 8.8159 -0.0677
7 4 47 -13.7500 -0.0307
7 4 49 0.1828 0.0140
7 4 51 -7.7885 0.2451
7 4 53 -2.5727 0.1560
7 4 55 3.2304 -0.0597
7 4 57 -9.7998 -0.2456
7 4 59 -3.6442 -0.2862
7 4 61 15.2663 0.1520
7 4 63 -5.4724 0.8185
7 5 0 506.6552 2.5826
7 5 2 34.2092 1.8328
7 5 4 67.6545 0.1163
7 5 6 -51.3126 -1.3811
7 5 8 35.6962 -0.7751
7 5 10 121.7882 -0.0711
7 5 12 -2.3468 -0.0127
7 5 14 -13.2023 0.3378
7 5 16 37.7714 0.5939
7 5 18 67.0246 0.1638
7 5 20 -6.1160 0.0468
7 5 22 -7.0531 -0.4057
7 5 24 19.5857 -0.4085
7 5 26 -23.7216 0.0360
7 5 28 24.5195 0.2981
7 5 30 3.2541 0.4371
7 5 32 3.6916 0.1794
7 5 34 11.4008 0.0487
7 5 36 -5.2688 0.0098
7 5 38 -20.0707 -0.1471
7 5 40 12.1852 -0.1007
7 5 42 4.8817 -0.0585
7 5 44 -13.5746 -0.1480
7 5 46 -17.6434 0.0599
7 5 48 5.9748 0.1443
7 5 50 -2.0783 0.2630
7 5 52 9.9205 0.1489
7 5 54 -1.8727 -0.3586
7 5 56 11.5857 -0.5264
7 5 58 -4.5719 -0.4022
7 5 60 13.4821 0.1310
7 5 62 -4.2793 1.0458
7 6 1 47.1111 9.0974
7 6 3 -84.1666 0.6691
7 6 5 2.8203 -3.1010
7 6 7 -86.9609 -1.6767
7 6 9 -75.4196 0.3421
7 6 11 -40.1336 1.3678
7 6 13 -12.4436 0.3788
7 6 15 -37.0863 -1.0155
7 6 17 2.1443 -0.6839
7 6 19 -59.7819 0.2005
7 6 21 -1.5948 0.9369
7 6 23 10.5120 0.7092
7 6 25 -29.0298 -0.2175
7 6 27 -2.7285 -0.6579
7 6 29 -43.8934 -0.4419
7 6 31 -16.1016 0.1304
7 6 33 22.1246 0.3928
7 6 35 -7.0347 0.1594
7 6 37 -13.6934 -0.2413
7 6 39 -5.3001 -0.3131
7 6 41 7.7520 -0.0584
7 6 43 -14.2628 0.2671
7 6 45 -1.9139 0.3942
7 6 47 -8.0488 0.0959
7 6 49 9.7199 -0.1715
7 6 51 -2.6044 -0.3134
7 6 53 -7.1134 -0.0185
7 6 55 -4.0237 0.3274
7 6 57 5.3402 0.4545
7 6 59 4.7792 0.2325
7 6 61 -5.5758 -0.6087
7 6 63 -1.8331 -1.8000
7 7 0 109.6104 -0.6158
7 7 2 24.8732 0.8766
7 7 4 -35.3838 0.5402
7 7 6 -30.4324 -0.2812
7 7 8 -13.0886 -0.2831
7 7 10 7.8261 -0.4983
7 7 12 44.6417 -0.0815
7 7 14 35.5042 0.3760
7 7 16 7.2371 0.2696
7 7 18 10.0396 0.0478
7 7 20 18.1191 -0.3672
7 7 22 37.7896 -0.4612
7 7 24 4.5784 0.0866
7 7 26 -5.4140 0.1960
7 7 28 34.5932 0.1046
7 7 30 6.2806 0.0385
7 7 32 3.6127 -0.1965
7 7 34 24.8752 0.0909
7 7 36 13.3085 0.1377
7 7 38 -1.6555 0.0106
7 7 40 10.2500 0.1054
7 7 42 5.1243 -0.0040
7 7 44 1.1605 -0.0241
7 7 46 0.4911 0.0530
7 7 48 -6.2355 -0.0742
7 7 50 4.8357 0.0562
7 7 52 6.5626 0.0496
7 7 54 -4.7714 -0.2774
7 7 56 2.0288 -0.1349
7 7 58 8.8085 0.0949
7 7 60 7.9970 0.1058
7 7 62 -12.7104 0.3036
7 8 1 57.2132 -7.9630
7 8 3 47.0993 -0.4304
7 8 5 70.8047 2.5942
7 8 7 -54.9747 1.9254
7 8 9 -10.8702 -0.2326
7 8 11 55.5291 -0.7972
7 8 13 0.1454 0.1442
7 8 15 -42.2727 0.6487
7 8 17 -22.7455 0.5021
7 8 19 -2.1627 -0.3260
7 8 21 -32.7981 -0.6331
7 8 23 3.4215 -0.2825
7 8 25 -34.9489 0.1622
7 8 27 -9.8523 0.4797
7 8 29 -4.6483 0.1660
7 8 31 -24.8675 -0.2606
7 8 33 2.5093 -0.2877
7 8 35 -3.0578 -0.1075
7 8 37 -4.8095 0.1819
7 8 39 -9.3701 0.3605
7 8 41 -2.1609 0.0472
7 8 43 -2.4297 -0.1812
7 8 45 1.6699 -0.1472
7 8 47 -6.5468 -0.0086
7 8 49 -1.5872 0.1987
7 8 51 9.9299 0.2016
7 8 53 -3.4637 0.1782
7 8 55 8.0575 0.0514
7 8 57 4.9232 0.0347
7 8 59 -11.9976 -0.0350
7 8 61 1.2705 0.3853
7 9 0 22.7044 0.4516
7 9 2 47.5932 -0.6422
7 9 4 51.8213 -0.3717
7 9 6 -19.8862 0.1497
7 9 8 -24.9331 0.5923
7 9 10 69.1951 0.0789
7 9 12 -9.7100 -0.3823
7 9 14 100.7823 -0.6598
7 9 16 57.7536 -0.6279
7 9 18 29.4992 0.4327
7 9 20 31.1218 0.6553
7 9 22 51.3808 0.2397
7 9 24 29.6793 0.0360
7 9 26 21.9302 -0.3953
7 9 28 45.4647 -0.1489
7 9 30 38.4091 0.1639
7 9 32 22.6795 0.0549
7 9 34 20.4701 0.1142
7 9 36 5.7368 -0.0907
7 9 38 9.7480 -0.1212
7 9 40 10.6806 0.0885
7 9 42 5.3616 0.0305
7 9 44 6.6674 -0.0212
7 9 46 -8.4387 -0.1571
7 9 48 4.7063 -0.1721
7 9 50 -10.8724 0.0399
7 9 52 14.7740 0.0007
7 9 54 -24.7507 -0.2525
7 9 56 0.6969 0.0014
7 9 58 -3.9235 0.0047
7 9 60 2.2801 0.0397
7 9 62 11.3901 -0.1896
7 10 1 -5.0100 2.7614
7 10 3 -40.0676 0.3124
7 10 5 -29.7143 -1.1218
7 10 7 48.7208 -0.9700
7 10 9 -16.7965 0.0523
7 10 11 -20.9296 0.4081
7 10 13 -67.8426 0.3172
7 10 15 -26.6714 -0.0589
7 10 17 4.2016 -0.3442
7 10 19 -28.7674 -0.2706
7 10 21 -71.4825 0.2105
7 10 23 -7.4378 0.2281
7 10 25 -9.1078 -0.0546
7 10 27 -24.2007 -0.0038
7 10 29 -10.6351 -0.1450
7 10 31 -25.9836 -0.0912
7 10 33 9.1708 0.1327
7 10 35 -10.6364 -0.0433
7 10 37 -14.6363 -0.1938
7 10 39 1.2597 -0.1545
7 10 41 -14.4781 -0.1054
7 10 43 -2.0172 0.0837
7 10 45 4.4975 0.0790
7 10 47 -11.4296 -0.0468
7 10 49 -9.7137 -0.0773
7 10 51 -6.0151 -0.1725
7 10 53 -8.9875 -0.0271
7 10 55 -11.0510 0.0969
7 10 57 -1.0175 0.0060
7 10 59 -4.3683 -0.1840
7 10 61 1.7672 -0.4956
7 11 0 71.4828 -0.7895
7 11 2 -23.8990 -2.1606
7 11 4 -33.8317 -0.9296
7 11 6 22.3619 0.5149
7 11 8 30.4821 0.8230
7 11 10 29.6326 0.3834
7 11 12 5.8696 0.1260
7 11 14 -37.2628 0.0256
7 11 16 30.7307 -0.3685
7 11 18 24.2031 -0.0149
7 11 20 19.0799 -0.2923
7 11 22 0.3706 -0.3770
7 11 24 -1.2697 0.2325
7 11 26 -28.4424 0.1081
7 11 28 38.8005 0.1134
7 11 30 12.7221 -0.0347
7 11 32 -9.4884 -0.2365
7 11 34 -6.8270 0.0213
7 11 36 10.4664 -0.0277
7 11 38 -5.7176 -0.0376
7 11 40 16.3031 0.1353
7 11 42 8.2735 -0.0435
7 11 44 2.3873 0.0049
7 11 46 14.3854 0.0365
7 11 48 -11.6527 -0.0942
7 11 50 -4.2356 0.1132
7 11 52 5.0851 0.1491
7 11 54 -6.4220 0.0407
7 11 56 -4.8287 0.1943
7 11 58 -2.1475 -0.2403
7 11 60 14.0309 -0.7114
7 12 1 -22.1625 3.8588
7 12 3 -6.1493 1.3636
7 12 5 -5.3547 -0.5466
7 12 7 -49.0508 -1.3262
7 12 9 19.2194 -0.5753
7 12 11 -5.1466 0.1362
7 12 13 -39.4499 0.2334
7 12 15 -0.9365 0.1431
7 12 17 -2.9373 0.1621
7 12 19 -34.0682 0.2357
7 12 21 -8.8852 0.3806
7 12 23 21.3240 -0.0127
7 12 25 -12.2966 -0.3953
7 12 27 -13.1562 -0.2208
7 12 29 -8.4639 -0.0926
7 12 31 4.5588 0.1573
7 12 33 15.4245 0.3279
7 12 35 -0.3994 0.0765
7 12 37 9.8516 -0.0468
7 12 39 11.8470 -0.1214
7 12 41 -20.0190 -0.0520
7 12 43 0.0357 0.1703
7 12 45 1.6081 0.1420
7 12 47 -4.4484 0.0696
7 12 49 4.5587 0.0537
7 12 51 -8.9584 -0.2054
7 12 53 0.1642 -0.0303
7 12 55 18.8356 -0.1961
7 12 57 -5.4426 0.0328
7 12 59 0.7253 0.7139
7 13 0 -34.8024 -0.2291
7 13 2 -21.2361 0.2265
7 13 4 -2.6707 1.4186
7 13 6 10.2740 0.4875
7 13 8 18.5941 -1.1085
7 13 10 13.9160 -1.1087
7 13 12 0.6507 -0.2825
7 13 14 -24.1107 0.5914
7 13 16 9.9709 0.5243
7 13 18 24.3749 0.3476
7 13 20 -6.5021 -0.2477
7 13 22 14.5682 -0.3792
7 13 24 26.8297 -0.0051
7 13 26 11.1858 0.1154
7 13 28 -17.8827 0.2744
7 13 30 4.5403 0.1416
7 13 32 -0.6006 -0.1143
7 13 34 3.1678 0.0007
7 13 36 -0.2928 0.1185
7 13 38 3.6319 0.1096
7 13 40 5.7211 0.0600
7 13 42 3.1287 -0.0971
7 13 44 -5.6238 -0.0534
7 13 46 4.7275 0.1180
7 13 48 8.6863 0.0824
7 13 50 13.8479 0.0065
7 13 52 -6.5063 -0.1474
7 13 54 6.7501 -0.2017
7 13 56 22.8282 -0.1404
7 13 58 23.8545 0.4823
7 13 60 6.7374 1.4139
7 14 1 3.7909 -3.9127
7 14 3 -5.7818 -0.8646
7 14 5 22.7204 1.0446
7 14 7 9.4555 1.0754
7 14 9 -9.5465 0.3759
7 14 11 -10.5680 -0.0976
7 14 13 -7.9410 -0.1778
7 14 15 -6.7983 0.1569
7 14 17 26.5870 0.1829
7 14 19 -7.0446 -0.3152
7 14 21 -0.2592 -0.3813
7 14 23 -1.4676 -0.1155
7 14 25 2.4677 0.2453
7 14 27 -3.9718 0.3092
7 14 29 -6.9370 0.0150
7 14 31 -11.5171 -0.2256
7 14 33 14.2431 -0.2714
7 14 35 1.7648 -0.1742
7 14 37 -5.4761 0.1328
7 14 39 -1.1443 0.2398
7 14 41 -8.3836 0.1000
7 14 43 -4.0797 -0.0756
7 14 45 -8.0496 -0.3199
7 14 47 8.7176 -0.1608
7 14 49 -13.5882 0.2370
7 14 51 8.8935 0.0613
7 14 53 0.9802 0.1686
7 14 55 -1.5816 -0.2203
7 14 57 17.1180 -0.1203
7 14 59 5.5550 0.3784
7 15 0 15.1211 6.7793
7 15 2 -35.5010 1.0619
7 15 4 -54.2454 -1.6853
7 15 6 -19.1400 -1.3616
7 15 8 -22.0653 0.3238
7 15 10 -26.8152 1.3031
7 15 12 6.2207 0.4841
7 15 14 -11.6372 -0.5551
7 15 16 9.3663 -0.8329
7 15 18 5.7759 0.0277
7 15 20 16.7305 0.6297
7 15 22 -8.8417 0.5482
7 15 24 11.0750 -0.1337
7 15 26 13.6273 -0.6224
7 15 28 6.3988 -0.3828
7 15 30 -1.3963 0.1737
7 15 32 -9.1383 0.4265
7 15 34 12.2904 0.1675
7 15 36 -13.1370 -0.1810
7 15 38 -1.9144 -0.2423
7 15 40 4.5016 -0.1423
7 15 42 -5.2752 0.1484
7 15 44 -0.7576 0.1653
7 15 46 -1.3941 -0.0523
7 15 48 6.0567 -0.3197
7 15 50 1.5356 -0.1962
7 15 52 -5.5492 0.2003
7 15 54 -12.1110 0.1061
7 15 56 12.6489 -0.1617
7 15 58 -8.3812 -0.5641
7 16 1 33.4212 -0.6585
7 16 3 15.8500 -0.3025
7 16 5 5.9754 0.0352
7 16 7 -3.1033 0.0084
7 16 9 10.0867 -0.0227
7 16 11 18.8092 0.1789
7 16 13 -3.1632 -0.0323
7 16 15 1.8939 -0.3238
7 16 17 20.2879 -0.1834
7 16 19 -2.2850 -0.0959
7 16 21 -20.4010 0.1646
7 16 23 -8.7647 0.4172
7 16 25 6.1636 0.3471
7 16 27 32.2134 -0.0359
7 16 29 -25.1705 -0.2338
7 16 31 -9.2929 -0.1248
7 16 33 -8.0352 0.0193
7 16 35 -1.1356 0.0919
7 16 37 -2.5599 -0.0007
7 16 39 0.8772 -0.1282
7 16 41 -6.7737 -0.1908
7 16 43 -4.9214 0.1244
7 16 45 8.7632 0.1057
7 16 47 -6.0386 -0.1419
7 16 49 4.5796 -0.0634
7 16 51 -7.2452 -0.1540
7 16 53 -13.3820 0.0827
7 16 55 13.9742 -0.0585
7 16 57 -14.3137 -0.5062
7 17 0 5.9103 -9.0045
7 17 2 -0.9780 -1.4525
7 17 4 -8.1937 1.5954
7 17 6 2.7503 0.8885
7 17 8 -13.2580 -0.1892
7 17 10 -12.7266 -0.8528
7 17 12 -15.2598 -0.5899
7 17 14 15.5980 0.1519
7 17 16 19.5973 0.3487
7 17 18 -20.1968 0.0744
7 17 20 11.0476 -0.3565
7 17 22 11.5293 -0.2001
7 17 24 -5.7795 0.2081
7 17 26 4.0826 0.3343
7 17 28 23.5137 0.2482
7 17 30 10.4950 -0.1441
7 17 32 0.8441 -0.2634
7 17 34 -9.3353 -0.0261
7 17 36 -5.6293 0.2154
7 17 38 14.8967 0.2852
7 17 40 16.9772 -0.0047
7 17 42 -7.2016 -0.1404
7 17 44 5.7193 -0.1819
7 17 46 9.4422 0.1690
7 17 48 -6.3433 0.1673
7 17 50 8.9699 0.0585
7 17 52 -4.5506 0.1439
7 17 54 -8.3041 -0.4288
7 17 56 6.3684 -0.0571
7 18 1 -42.0841 3.7509
7 18 3 -24.1308 0.6380
7 18 5 -5.4962 -0.6981
7 18 7 -38.7222 -0.5619
7 18 9 -32.1343 -0.3361
7 18 11 -6.4548 0.1641
7 18 13 -29.3944 0.4533
7 18 15 -9.0172 0.3330
7 18 17 0.4928 0.5296
7 18 19 -24.9377 0.0908
7 18 21 35.7820 -0.4696
7 18 23 31.0122 -0.5121
7 18 25 -2.0659 -0.3617
7 18 27 -23.3870 0.0213
7 18 29 -12.7333 0.3767
7 18 31 -2.0281 0.3644
7 18 33 -6.4306 0.0527
7 18 35 -7.9875 -0.1968
7 18 37 -12.3565 -0.1897
7 18 39 -2.7757 0.0761
7 18 41 -16.3717 -0.0049
7 18 43 -13.2653 0.0910
7 18 45 6.9542 0.1226
7 18 47 -10.0008 0.0879
7 18 49 8.3130 0.0895
7 18 51 -3.7375 -0.0050
7 18 53 9.1316 0.2452
7 18 55 -0.7186 0.4538
7 19 0 -23.9300 1.2784
7 19 2 -33.5264 1.5137
7 19 4 10.6062 -0.6318
7 19 6 -14.0617 -0.8347
7 19 8 -14.5337 0.4384
7 19 10 -23.2972 0.2139
7 19 12 -17.4532 0.2898
7 19 14 0.6118 0.0434
7 19 16 -13.8553 -0.3761
7 19 18 -26.1989 -0.1901
7 19 20 -13.1578 -0.0435
7 19 22 22.7037 0.2154
7 19 24 -24.9949 0.2005
7 19 26 -6.4474 -0.1392
7 19 28 7.6062 -0.2064
7 19 30 -5.0077 -0.2752
7 19 32 -10.4803 -0.0058
7 19 34 1.9076 0.0007
7 19 36 -13.7409 -0.0086
7 19 38 -6.4394 0.0942
7 19 40 1.2296 -0.0456
7 19 42 12.7131 0.1260
7 19 44 -6.0246 -0.0231
7 19 46 -7.6901 0.0489
7 19 48 -6.0394 -0.0455
7 19 50 7.7891 -0.3632
7 19 52 5.1835 0.0954
7 19 54 -8.6114 0.3475
7 20 1 -6.4174 -2.1536
7 20 3 -12.1386 -0.1219
7 20 5 9.4836 0.7397
7 20 7 14.1065 0.7950
7 20 9 1.6658 -0.0793
7 20 11 11.6424 -0.2734
7 20 13 6.7342 -0.1838
7 20 15 25.8904 -0.2595
7 20 17 13.6432 0.1457
7 20 19 21.7036 0.2483
7 20 21 -4.8649 0.1639
7 20 23 7.1226 0.0924
7 20 25 11.5313 -0.1251
7 20 27 -10.0909 -0.1166
7 20 29 5.0436 -0.0791
7 20 31 18.7327 -0.0911
7 20 33 11.8686 0.1232
7 20 35 -0.1365 0.2108
7 20 37 14.1690 0.1715
7 20 39 -13.5136 0.1269
7 20 41 11.6944 -0.1503
7 20 43 -19.2116 -0.1326
7 20 45 6.7701 -0.1862
7 20 47 -14.4390 -0.0264
7 20 49 0.5005 0.1260
7 20 51 -19.7110 -0.2227
7 20 53 8.8155 -0.3042
7 21 0 -9.5521 2.0527
7 21 2 -15.1655 2.3741
7 21 4 -14.9798 -0.7442
7 21 6 16.2601 -1.3604
7 21 8 12.4300 -0.0937
7 21 10 -3.0621 -0.1868
7 21 12 -7.8170 0.4792
7 21 14 -9.1742 0.2894
7 21 16 -3.8409 -0.2200
7 21 18 -5.4575 0.0011
7 21 20 -1.6833 -0.0552
7 21 22 -4.2149 0.1239
7 21 24 -18.4571 -0.0311
7 21 26 -19.6976 -0.1683
7 21 28 -5.3293 0.1183
7 21 30 -12.9009 0.1128
7 21 32 -5.2420 0.2923
7 21 34 13.8871 -0.0039
7 21 36 -11.2874 -0.2426
7 21 38 -14.7681 -0.0492
7 21 40 1.4029 -0.0577
7 21 42 8.3690 0.1658
7 21 44 6.1893 -0.0885
7 21 46 2.8827 0.1490
7 21 48 -22.3057 0.4653
7 21 50 24.1949 -0.0491
7 21 52 -15.4012 0.2104
7 22 1 -11.3368 -2.5343
7 22 3 5.7194 -0.7174
7 22 5 10.8630 0.3579
7 22 7 5.8201 1.2350
7 22 9 7.6289 0.5300
7 22 11 23.4877 0.0130
7 22 13 -8.1102 -0.1100
7 22 15 12.7162 -0.1405
7 22 17 15.1376 0.0456
7 22 19 7.7103 -0.1522
7 22 21 -7.4141 -0.2261
7 22 23 -9.1965 0.0453
7 22 25 7.2945 0.2062
7 22 27 -0.6572 0.2444
7 22 29 -26.8393 -0.0342
7 22 31 -5.3686 -0.3731
7 22 33 -3.3076 -0.1608
7 22 35 24.0560 -0.0334
7 22 37 -4.1617 -0.0259
7 22 39 -1.1105 0.0773
7 22 41 -6.1639 0.0643
7 22 43 -15.1536 -0.0058
7 22 45 13.5814 0.0875
7 22 47 -14.2969 0.0591
7 22 49 -3.6976 -0.1168
7 22 51 -0.7106 -0.7041
7 23 0 36.5971 -7.1147
7 23 2 2.0552 -0.1168
7 23 4 2.6954 0.8952
7 23 6 0.9504 0.9201
7 23 8 8.0075 0.5620
7 23 10 10.4243 -1.0296
7 23 12 19.2759 -0.5467
7 23 14 -6.7132 -0.0534
7 23 16 3.0363 0.1501
7 23 18 5.9930 0.4087
7 23 20 -5.4406 -0.0308
7 23 22 -8.0187 0.0700
7 23 24 -14.2757 0.1102
7 23 26 1.3567 0.1517
7 23 28 -0.9716 0.1510
7 23 30 4.4672 -0.3130
7 23 32 6.9166 -0.2228
7 23 34 9.7751 -0.0657
7 23 36 -2.5542 0.0627
7 23 38 8.4312 0.2703
7 23 40 8.5809 -0.2242
7 23 42 24.5556 -0.1135
7 23 44 -16.2893 -0.1911
7 23 46 9.2501 -0.0458
7 23 48 -5.8124 0.1742
7 23 50 17.2777 -1.0225
7 24 1 -1.9627 3.7776
7 24 3 3.7750 0.0605
7 24 5 -26.3360 -1.4404
7 24 7 21.3407 -0.5046
7 24 9 -5.3352 0.2683
7 24 11 6.6849 0.5283
7 24 13 3.0443 0.0809
7 24 15 -8.0090 -0.4208
7 24 17 8.1468 -0.1732
7 24 19 2.6677 0.0245
7 24 21 -1.1843 0.1585
7 24 23 15.0299 -0.1366
7 24 25 11.6615 -0.4948
7 24 27 -10.4624 -0.1991
7 24 29 -9.9169 0.2199
7 24 31 3.8426 0.3494
7 24 33 -8.0048 0.1968
7 24 35 2.5455 -0.1142
7 24 37 8.0271 -0.1564
7 24 39 -6.9657 -0.0897
7 24 41 -7.9230 0.1923
7 24 43 -21.0154 0.0014
7 24 45 17.6646 -0.1900
7 24 47 -4.6168 0.1842
7 24 49 -1.1286 0.8194
7 25 0 -11.9826 3.1809
7 25 2 16.1935 1.9800
7 25 4 4.2341 -0.7478
7 25 6 14.1788 -1.0703
7 25 8 3.0314 -0.1996
7 25 10 -4.7520 0.0017
7 25 12 -23.1056 0.9130
7 25 14 5.9474 0.4605
7 25 16 -16.4808 -0.1088
7 25 18 -13.8205 -0.2048
7 25 20 0.6932 -0.2980
7 25 22 7.9689 0.2218
7 25 24 -12.1605 0.1638
7 25 26 -9.4447 0.0158
7 25 28 -0.9161 -0.0356
7 25 30 20.3010 -0.1594
7 25 32 -33.3607 0.2733
7 25 34 15.9255 0.1794
7 25 36 -13.1216 0.0573
7 25 38 6.7313 0.2400
7 25 40 -11.5655 -0.1472
7 25 42 -4.9349 0.1291
7 25 44 10.5155 -0.0466
7 25 46 9.5633 -0.1470
7 25 48 -7.3265 1.5074
7 26 1 0.9584 -1.0502
7 26 3 -11.8073 0.1772
7 26 5 -2.6494 0.6723
7 26 7 4.3966 0.2051
7 26 9 -4.0991 -0.6328
7 26 11 -10.0287 -0.6087
7 26 13 -17.3482 -0.0418
7 26 15 -7.8763 0.4458
7 26 17 2.5036 0.4539
7 26 19 2.1022 -0.0944
7 26 21 -11.7805 -0.1053
7 26 23 -16.3637 -0.0883
7 26 25 15.5641 0.0134
7 26 27 2.4179 0.0037
7 26 29 -7.4434 -0.1424
7 26 31 5.6661 -0.0266
7 26 33 -2.9336 0.0229
7 26 35 -10.4003 -0.0359
7 26 37 -3.6896 0.0561
7 26 39 -3.6442 0.0270
7 26 41 -7.9175 -0.1086
7 26 43 4.2314 -0.1346
7 26 45 -13.9431 -0.4902
7 26 47 16.1790 -0.0749
7 27 0 -5.1070 -2.7085
7 27 2 -13.6658 -0.9021
7 27 4 12.3548 -0.0146
7 27 6 -4.8066 0.8308
7 27 8 -0.8258 0.5850
7 27 10 8.0520 -0.0261
7 27 12 6.1128 -0.1004
7 27 14 2.6596 -0.4786
7 27 16 -4.2226 0.0668
7 27 18 -2.4483 0.2785
7 27 20 8.3966 0.0143
7 27 22 16.4185 0.2053
7 27 24 -27.8977 -0.0207
7 27 26 4.4977 0.1756
7 27 28 -7.2102 0.2234
7 27 30 -8.7885 -0.2586
7 27 32 -6.4008 -0.0421
7 27 34 -19.1836 -0.1769
7 27 36 3.4110 0.1185
7 27 38 10.9279 0.3271
7 27 40 -1.8266 0.1172
7 27 42 10.0757 0.0414
7 27 44 -5.4236 -0.4103
7 28 1 8.6426 -0.4774
7 28 3 11.3459 -0.1301
7 28 5 10.8693 -0.0428
7 28 7 8.1601 -0.0065
7 28 9 -16.5948 0.1881
7 28 11 5.7086 0.1204
7 28 13 18.6208 -0.2865
7 28 15 20.4294 -0.2866
7 28 17 -31.0099 -0.1569
7 28 19 -13.4414 0.0631
7 28 21 -12.0711 0.3246
7 28 23 -20.7783 -0.0035
7 28 25 6.0996 -0.1310
7 28 27 -4.6575 -0.1035
7 28 29 -17.5087 -0.0205
7 28 31 6.5865 0.2336
7 28 33 -1.0876 0.0943
7 28 35 -3.8310 0.1047
7 28 37 -14.4841 0.1074
7 28 39 19.6493 0.0920
7 28 41 -3.0333 0.0056
7 28 43 -6.2991 0.0975
7 29 0 -11.3544 2.2288
7 29 2 2.3574 0.1483
7 29 4 7.3660 0.0669
7 29 6 -7.4029 0.2313
7 29 8 7.3588 -0.3011
7 29 10 15.8445 0.0305
7 29 12 26.2755 0.0831
7 29 14 31.1493 0.0392
7 29 16 11.6289 0.4338
7 29 18 -10.1560 0.1024
7 29 20 0.6558 -0.2303
7 29 22 -11.7969 -0.1329
7 29 24 13.3360 -0.2709
7 29 26 1.9072 -0.0205
7 29 28 -5.7821 0.1415
7 29 30 -3.3638 -0.0735
7 29 32 -2.1336 0.1302
7 29 34 3.5170 -0.0924
7 29 36 5.7172 -0.0846
7 29 38 18.3063 -0.0962
7 29 40 20.5891 0.2310
7 29 42 0.2445 1.0357
7 30 1 -8.8704 0.4771
7 30 3 28.1498 -0.4570
7 30 5 6.7495 -0.5288
7 30 7 8.0693 -0.1843
7 30 9 10.5365 0.4027
7 30 11 23.5473 0.4686
7 30 13 27.6512 -0.0749
7 30 15 24.9550 -0.2658
7 30 17 9.0320 -0.4769
7 30 19 3.3665 -0.2002
7 30 21 -1.0710 0.2945
7 30 23 21.9186 0.3418
7 30 25 4.1488 0.1909
7 30 27 -3.8657 0.1238
7 30 29 20.2108 -0.2417
7 30 31 -10.6913 -0.0040
7 30 33 -15.9906 -0.0003
7 30 35 -5.1421 -0.0927
7 30 37 -5.5861 0.0789
7 30 39 8.8156 -0.9416
7 31 0 16.5799 0.9118
7 31 2 -7.2592 -0.6250
7 31 4 -6.6233 0.1972
7 31 6 -1.7106 0.4988
7 31 8 8.6810 -0.3356
7 31 10 -42.7100 0.1861
7 31 12 35.8999 0.1143
7 31 14 -9.9407 0.1142
7 31 16 2.2930 0.2683
7 31 18 -11.5709 -0.0909
7 31 20 -9.1952 -0.0258
7 31 22 8.5278 0.1126
7 31 24 7.7813 -0.0464
7 31 26 27.2532 -0.0327
7 31 28 6.2968 -0.2552
7 31 30 -4.0213 -0.4390
7 31 32 -27.0230 -0.1762
7 31 34 27.8984 0.1423
7 31 36 -4.5021 -0.0613
7 31 38 -25.3881 0.5738
7 32 1 -12.7055 0.0621
7 32 3 -7.6079 0.7448
7 32 5 -7.4811 0.6829
7 32 7 -12.4991 -0.3728
7 32 9 -13.5101 -0.7495
7 32 11 -3.3838 -0.6077
7 32 13 -20.7377 -0.0903
7 32 15 6.6515 0.5140
7 32 17 -11.9219 0.3206
7 32 19 21.9031 0.0033
7 32 21 -8.6628 -0.2920
7 32 23 1.0792 -0.2725
7 32 25 1.0414 0.1473
7 32 27 -8.6677 0.4069
7 32 29 -6.9677 0.2955
7 32 31 16.9635 -0.0297
7 32 33 -14.9958 0.6365
7 32 35 -4.7904 1.3699
7 33 0 -1.7099 1.0601
7 33 2 0.2477 -1.2901
7 33 4 0.3791 -0.4724
7 33 6 -18.8801 0.2453
7 33 8 11.4196 0.0622
7 33 10 -25.8440 0.5245
7 33 12 -12.2288 -0.1628
7 33 14 -10.2229 -0.4115
7 33 16 -10.4405 0.0607
7 33 18 -5.1986 -0.0044
7 33 20 -33.2218 0.1279
7 33 22 -1.0325 -0.0790
7 33 24 21.1082 -0.3516
7 33 26 -23.4738 -0.0523
7 33 28 -2.0620 0.1362
7 33 30 -0.8500 0.3029
7 33 32 29.2877 -0.3336
7 34 1 -6.8652 0.4623
7 34 3 -1.9287 -0.1664
7 34 5 -4.1162 -0.1781
7 34 7 1.0538 -0.1102
7 34 9 -25.4800 0.3347
7 34 11 -4.0272 0.2131
7 34 13 -18.4041 0.0231
7 34 15 11.4604 -0.1728
7 34 17 -18.7057 -0.1333
7 34 19 -0.3375 0.1274
7 34 21 -3.8661 0.3967
7 34 23 9.3762 0.2707
7 34 25 -5.6363 0.3105
7 34 27 -9.5425 -0.5190
7 34 29 -4.7256 -0.0737
7 35 0 5.4299 0.2146
7 35 2 -4.0913 -0.5023
7 35 4 8.0716 0.5557
7 35 6 -20.3233 0.2353
7 35 8 19.9285 -0.1693
7 35 10 -4.0111 0.2200
7 35 12 3.0203 0.0001
7 35 14 9.4614 0.1540
7 35 16 9.6988 0.1680
7 35 18 -9.1830 -0.2149
7 35 20 4.3130 -0.0114
7 35 22 11.2936 -0.3133
7 35 24 12.4672 -0.1341
7 35 26 -2.2940 -0.2559
7 36 1 8.1199 -0.3350
7 36 3 14.4609 0.1355
7 36 5 -10.1125 0.1775
7 36 7 12.7538 0.0367
7 36 9 -5.9980 0.0591
7 36 11 14.5814 0.0480
7 36 13 23.6359 0.2330
7 36 15 -19.4046 0.0394
7 36 17 5.8807 0.0158
7 36 19 12.1534 0.0455
7 36 21 -8.7109 0.1271
7 36 23 -0.4506 -0.0663
7 37 0 9.6262 0.9061
7 37 2 22.9817 -0.1694
7 37 4 0.3118 0.1501
7 37 6 -7.1705 -0.1043
7 37 8 24.3151 -0.0526
7 37 10 -3.0391 0.2846
7 37 12 18.0734 -0.2043
7 37 14 20.4929 0.1346
7 37 16 -0.9882 -0.0248
7 37 18 -0.7220 -0.0422
7 38 1 6.3364 -0.5299
7 38 3 -5.2600 0.0399
7 38 5 1.3506 0.0465
7 38 7 0.4786 0.3308
7 38 9 -7.6793 0.1774
7 38 11 -5.0765 0.4299
8 1 1 -128.1616 -0.6269
8 1 3 85.5223 -0.9872
8 1 5 305.4564 -0.4460
8 1 7 65.0074 0.1191
8 1 9 -40.2731 1.1086
8 1 11 16.5867 0.2543
8 1 13 -34.5201 -0.7462
8 1 15 48.5907 -0.4375
8 1 17 124.8857 -0.4366
8 1 19 33.0486 0.0345
8 1 21 37.2784 0.3091
8 1 23 48.8766 -0.0370
8 1 25 -22.3296 0.3031
8 1 27 27.4913 0.0343
8 1 29 27.2669 -0.2011
8 1 31 11.7625 0.1069
8 1 33 4.9502 -0.1623
8 1 35 16.7653 0.1522
8 1 37 11.1653 0.1237
8 1 39 21.3552 -0.1753
8 1 41 -30.5298 0.2751
8 1 43 2.5004 0.0103
8 1 45 25.6869 -0.1392
8 1 47 -12.7805 0.0785
8 1 49 5.8302 -0.1975
8 1 51 3.3656 -0.0290
8 1 53 9.2758 0.0695
8 1 55 -2.3233 -0.1561
8 1 57 7.3303 0.4266
8 1 59 2.1253 0.5638
8 1 61 3.1990 -0.9150
8 1 63 -5.0109 -0.3956
8 2 0 -20.9599 -2.7589
8 2 2 -18.3777 -2.2100
8 2 4 -36.8539 2.4142
8 2 6 82.5413 2.5762
8 2 8 -120.0502 -1.5216
8 2 10 16.3055 -1.1889
8 2 12 27.5041 -1.0118
8 2 14 132.2380 0.7416
8 2 16 -87.9033 2.1231
8 2 18 28.8553 0.0175
8 2 20 10.6125 -0.4085
8 2 22 18.9730 -0.8117
8 2 24 -25.1883 -0.5513
8 2 26 -4.1899 0.7201
8 2 28 20.4546 0.2660
8 2 30 9.2588 -0.1111
8 2 32 -29.1209 -0.2291
8 2 34 8.3378 -0.4951
8 2 36 1.2306 0.1321
8 2 38 -2.6696 0.1286
8 2 40 5.9094 -0.0921
8 2 42 4.9065 0.0214
8 2 44 -15.8157 -0.3589
8 2 46 -6.8146 -0.1216
8 2 48 4.0411 0.2168
8 2 50 8.8856 0.2589
8 2 52 -8.3419 0.4439
8 2 54 2.7976 -0.1550
8 2 56 2.6598 -0.5920
8 2 58 1.1332 -0.5928
8 2 60 3.9265 0.1645
8 2 62 11.2283 2.0965
8 3 1 -49.4509 -2.0912
8 3 3 -126.8932 -0.4327
8 3 5 -18.5046 0.3140
8 3 7 -48.6924 0.1624
8 3 9 -119.0574 0.0713
8 3 11 -30.3354 0.1148
8 3 13 -113.7625 -0.1107
8 3 15 34.9229 -0.3309
8 3 17 -24.4736 -0.4050
8 3 19 25.2294 0.1175
8 3 21 -34.0502 0.4240
8 3 23 -34.5962 0.0839
8 3 25 27.6587 -0.0038
8 3 27 24.7983 -0.1455
8 3 29 -12.7703 -0.0379
8 3 31 -26.6761 0.2454
8 3 33 10.8905 -0.0613
8 3 35 11.8057 -0.0210
8 3 37 -12.5991 0.0025
8 3 39 1.7080 -0.1197
8 3 41 -6.2655 0.1121
8 3 43 -6.0013 -0.0088
8 3 45 -11.2752 -0.0727
8 3 47 -13.7114 0.0395
8 3 49 -16.8978 -0.0995
8 3 51 17.0619 0.1097
8 3 53 -2.6786 0.1215
8 3 55 -12.1175 -0.0375
8 3 57 -8.1355 0.0562
8 3 59 15.1599 0.0996
8 3 61 3.1432 -0.3544
8 3 63 -17.0692 0.0583
8 4 0 109.0004 10.3873
8 4 2 -61.4976 2.3734
8 4 4 2.1316 -1.6705
8 4 6 123.6073 -2.0152
8 4 8 -30.1460 0.1339
8 4 10 -86.9552 1.8652
8 4 12 28.0357 0.6818
8 4 14 -59.5994 -0.4783
8 4 16 32.1943 -0.6610
8 4 18 42.2922 -0.6029
8 4 20 3.2658 0.6138
8 4 22 -21.8238 0.5627
8 4 24 -17.3198 -0.0377
8 4 26 -29.5759 -0.3701
8 4 28 1.1596 -0.5838
8 4 30 -2.6915 0.1039
8 4 32 3.6438 0.4733
8 4 34 0.0485 0.1993
8 4 36 -11.2211 -0.1031
8 4 38 -13.2787 -0.3158
8 4 40 4.2200 -0.0607
8 4 42 -1.5668 0.2484
8 4 44 3.6514 0.0770
8 4 46 -7.8180 0.0887
8 4 48 4.6158 -0.1404
8 4 50 9.0317 -0.1464
8 4 52 1.8543 -0.0683
8 4 54 -3.0602 -0.1390
8 4 56 0.4271 0.2441
8 4 58 5.9524 0.1274
8 4 60 7.5094 -0.3260
8 4 62 -4.8849 -0.7497
8 5 1 129.4628 3.5308
8 5 3 123.7914 1.3711
8 5 5 68.7990 -0.3045
8 5 7 -78.4705 -1.1606
8 5 9 95.2365 -1.6212
8 5 11 79.2771 -0.3851
8 5 13 1.3499 0.7380
8 5 15 46.4633 0.7922
8 5 17 59.1857 0.5352
8 5 19 -38.5531 -0.2139
8 5 21 38.2301 -0.6458
8 5 23 50.7616 -0.4559
8 5 25 -4.4371 0.0210
8 5 27 9.8038 0.3229
8 5 29 9.2820 0.2287
8 5 31 16.6768 0.0137
8 5 33 29.1811 -0.0290
8 5 35 20.6345 0.1117
8 5 37 5.4729 0.1512
8 5 39 10.0449 -0.0187
8 5 41 -7.9774 -0.1877
8 5 43 5.0962 -0.0468
8 5 45 9.6531 0.2751
8 5 47 -1.3150 0.2169
8 5 49 5.0154 -0.0152
8 5 51 1.2172 -0.1165
8 5 53 -0.0568 0.0478
8 5 55 19.8787 0.1362
8 5 57 7.1697 0.0978
8 5 59 -4.0031 0.2164
8 5 61 5.1915 0.4790
8 5 63 10.9180 0.8704
8 6 0 108.2842 -8.4092
8 6 2 106.7094 -1.1679
8 6 4 -31.0506 0.9035
8 6 6 -25.5845 0.6999
8 6 8 16.5104 0.8962
8 6 10 34.3455 -0.5812
8 6 12 -22.0446 -0.9318
8 6 14 39.8263 -0.3095
8 6 16 26.2551 0.0037
8 6 18 -17.5640 0.2665
8 6 20 -22.1046 0.0382
8 6 22 16.7504 -0.2588
8 6 24 -1.6808 0.2329
8 6 26 -15.1129 0.2621
8 6 28 31.2952 0.0164
8 6 30 -1.3351 -0.1302
8 6 32 -7.9863 -0.4202
8 6 34 17.3149 -0.0143
8 6 36 -23.2816 0.1385
8 6 38 -3.4500 0.0778
8 6 40 13.1880 0.1749
8 6 42 -3.0713 -0.0555
8 6 44 -14.3137 -0.1976
8 6 46 -7.1485 -0.1157
8 6 48 -1.3467 -0.2531
8 6 50 10.7838 0.1783
8 6 52 -6.0296 0.3245
8 6 54 3.6137 -0.1144
8 6 56 19.2035 -0.1878
8 6 58 -11.7128 -0.1014
8 6 60 10.4572 -0.0106
8 6 62 1.0250 0.0106
8 7 1 54.4460 -6.6669
8 7 3 -29.5806 -1.9163
8 7 5 66.9678 0.8875
8 7 7 54.8961 1.9633
8 7 9 4.9702 0.8702
8 7 11 -26.4134 0.1486
8 7 13 10.6346 -0.2290
8 7 15 37.2878 -0.7236
8 7 17 66.1895 -0.0605
8 7 19 -19.8154 0.2723
8 7 21 19.9662 0.4366
8 7 23 35.2576 0.4134
8 7 25 -10.3697 -0.1328
8 7 27 -2.0235 -0.1448
8 7 29 5.1947 -0.0415
8 7 31 13.3095 -0.0985
8 7 33 0.4956 0.0667
8 7 35 2.2846 -0.1144
8 7 37 -3.1711 -0.2359
8 7 39 7.3404 0.0267
8 7 41 -5.4556 0.0193
8 7 43 24.0398 0.0403
8 7 45 -11.1084 0.0115
8 7 47 12.6155 -0.1858
8 7 49 -1.4604 0.0083
8 7 51 1.5160 0.0904
8 7 53 2.7572 0.1464
8 7 55 12.9786 0.1885
8 7 57 12.0264 0.1415
8 7 59 -11.7688 -0.3945
8 7 61 1.8889 -0.5187
8 8 0 78.2147 -2.1633
8 8 2 1.7284 1.6643
8 8 4 28.2707 0.5726
8 8 6 101.3998 -0.7765
8 8 8 25.4222 0.0111
8 8 10 -9.8260 -0.7560
8 8 12 -28.3352 0.0982
8 8 14 -14.5168 0.4094
8 8 16 14.5591 -0.2566
8 8 18 0.2970 0.2356
8 8 20 29.1284 -0.2559
8 8 22 35.3055 -0.4949
8 8 24 2.3237 0.1551
8 8 26 -13.6899 0.0394
8 8 28 32.7430 0.3678
8 8 30 1.5200 0.2965
8 8 32 -4.8956 -0.2643
8 8 34 5.8286 -0.0716
8 8 36 -7.5248 -0.1020
8 8 38 -1.4340 0.0690
8 8 40 16.4565 0.2668
8 8 42 -4.5705 -0.1227
8 8 44 2.0841 -0.1574
8 8 46 -9.9943 -0.1784
8 8 48 -0.3955 -0.1758
8 8 50 -6.7137 0.1747
8 8 52 12.7493 0.1055
8 8 54 6.8783 -0.2792
8 8 56 -1.8263 -0.3053
8 8 58 -4.2226 -0.1043
8 8 60 -2.8578 0.6069
8 8 62 12.4618 1.0809
8 9 1 -38.4195 7.2232
8 9 3 50.3884 0.6846
8 9 5 -6.7331 -2.2820
8 9 7 -18.6528 -1.1541
8 9 9 -33.9763 0.2586
8 9 11 23.6169 0.8131
8 9 13 0.8926 0.7101
8 9 15 -3.8163 -0.1158
8 9 17 5.7547 -0.2061
8 9 19 15.3428 -0.2705
8 9 21 12.2358 0.0005
8 9 23 -1.4385 0.2396
8 9 25 10.8460 -0.2527
8 9 27 -8.0207 -0.2136
8 9 29 -6.6746 -0.1415
8 9 31 3.0575 -0.0616
8 9 33 -4.9951 0.2822
8 9 35 -1.0941 -0.0130
8 9 37 13.3642 -0.2548
8 9 39 20.1378 -0.1035
8 9 41 -4.5524 -0.1865
8 9 43 -4.5859 0.0411
8 9 45 -3.3939 0.1855
8 9 47 -14.8921 0.0968
8 9 49 10.2233 0.1224
8 9 51 5.3855 -0.0757
8 9 53 0.8600 -0.0959
8 9 55 9.5126 0.3321
8 9 57 -3.5034 0.1729
8 9 59 -4.8808 -0.6969
8 9 61 -0.3681 -0.1293
8 10 0 28.9143 4.9352
8 10 2 31.8810 3.0964
8 10 4 25.4412 -0.7845
8 10 6 -6.1140 -1.7141
8 10 8 -62.0013 0.0926
8 10 10 23.0110 -0.2276
8 10 12 40.1372 0.4458
8 10 14 -1.7134 0.0016
8 10 16 -29.4875 -0.9682
8 10 18 -16.0430 0.3257
8 10 20 -15.2369 0.3202
8 10 22 -11.2243 0.1409
8 10 24 -5.2723 0.2912
8 10 26 -22.1836 -0.5841
8 10 28 14.1327 -0.1187
8 10 30 -6.8999 0.1507
8 10 32 1.4472 0.1256
8 10 34 -1.9857 0.4935
8 10 36 -36.9157 0.0504
8 10 38 1.9083 -0.2190
8 10 40 18.9834 -0.0780
8 10 42 -23.4585 -0.1001
8 10 44 -9.1871 0.3524
8 10 46 -10.7601 0.2410
8 10 48 3.3980 -0.1835
8 10 50 12.6045 -0.1431
8 10 52 -13.2429 -0.1293
8 10 54 12.2046 0.1194
8 10 56 -5.4453 0.3016
8 10 58 3.7495 -0.2165
8 10 60 -1.2140 -0.2736
8 11 1 -83.0478 -8.1546
8 11 3 15.6870 -0.4914
8 11 5 -26.8318 2.5696
8 11 7 -9.8101 1.8168
8 11 9 -49.7635 -0.2671
8 11 11 -37.1280 -0.9786
8 11 13 -38.4992 0.0072
8 11 15 -1.7558 0.7576
8 11 17 8.5696 0.6218
8 11 19 -25.0821 -0.3767
8 11 21 -10.3321 -0.5612
8 11 23 9.3658 -0.0216
8 11 25 -19.9246 0.2799
8 11 27 -19.9324 0.6060
8 11 29 -18.9524 0.0534
8 11 31 0.9964 -0.4841
8 11 33 -20.2247 -0.1812
8 11 35 -3.9205 -0.0165
8 11 37 6.2009 0.2353
8 11 39 -11.5464 0.3058
8 11 41 2.4617 -0.0612
8 11 43 -0.0542 -0.0710
8 11 45 -1.6977 -0.1363
8 11 47 -7.6726 -0.0802
8 11 49 3.7440 0.1749
8 11 51 5.1625 -0.0324
8 11 53 9.9666 -0.2162
8 11 55 -6.3827 -0.1009
8 11 57 -19.2227 0.0818
8 11 59 22.4219 0.7619
8 12 0 13.8930 -3.2780
8 12 2 -2.2352 -0.3237
8 12 4 -26.1141 0.3216
8 12 6 -6.3554 0.2966
8 12 8 -1.5791 0.1126
8 12 10 18.3626 -1.1717
8 12 12 33.1031 -0.4848
8 12 14 -12.2521 0.0850
8 12 16 26.4226 0.1009
8 12 18 0.1760 0.7616
8 12 20 -32.0990 -0.1679
8 12 22 12.5600 -0.4433
8 12 24 12.9655 0.0693
8 12 26 6.1729 -0.1549
8 12 28 14.6693 0.3850
8 12 30 6.9464 0.2309
8 12 32 7.3012 -0.1584
8 12 34 12.6793 0.0189
8 12 36 21.7468 -0.1126
8 12 38 -19.9910 0.0502
8 12 40 2.2342 0.2538
8 12 42 3.8609 -0.0620
8 12 44 0.8526 -0.1337
8 12 46 -7.6792 -0.0466
8 12 48 -15.0042 0.0656
8 12 50 12.6828 0.2993
8 12 52 0.4533 0.0157
8 12 54 -5.0735 -0.0940
8 12 56 10.8320 -0.1840
8 12 58 -3.2883 -0.2358
8 12 60 -1.2507 0.5170
8 13 1 66.8205 7.0902
8 13 3 24.0393 0.7474
8 13 5 69.8922 -2.2866
8 13 7 68.4838 -1.5110
8 13 9 23.3558 0.2111
8 13 11 36.9302 1.0218
8 13 13 9.3108 0.3320
8 13 15 47.0355 -0.4791
8 13 17 34.1607 -0.2145
8 13 19 10.5441 0.1565
8 13 21 1.2544 0.4176
8 13 23 11.0205 0.1179
8 13 25 9.9428 -0.4497
8 13 27 1.6050 -0.3791
8 13 29 2.1121 -0.0788
8 13 31 -3.5564 0.2836
8 13 33 -10.5484 0.3422
8 13 35 12.5417 -0.1926
8 13 37 -6.2262 -0.3434
8 13 39 10.5715 -0.2042
8 13 41 -4.9424 -0.0729
8 13 43 5.2423 0.1495
8 13 45 6.6040 0.0100
8 13 47 11.5315 -0.1583
8 13 49 7.9727 -0.1295
8 13 51 22.3616 -0.1274
8 13 53 1.6878 0.2044
8 13 55 13.7262 0.2751
8 13 57 28.6320 0.3320
8 13 59 -6.6172 -0.3546
8 14 0 53.5990 -5.2684
8 14 2 -13.9092 -2.1152
8 14 4 -29.0409 -0.5830
8 14 6 3.7885 0.7676
8 14 8 7.6550 1.5070
8 14 10 -8.7898 0.8932
8 14 12 -14.4289 0.2430
8 14 14 -6.4481 -0.7405
8 14 16 -4.8575 -1.0612
8 14 18 19.2931 -0.3395
8 14 20 16.9308 -0.0585
8 14 22 -2.0694 0.5427
8 14 24 -26.3989 0.6190
8 14 26 -2.1372 0.0684
8 14 28 19.9881 -0.1100
8 14 30 16.2363 -0.3861
8 14 32 7.6211 -0.3229
8 14 34 -6.3223 0.0141
8 14 36 -4.3113 0.1470
8 14 38 2.5399 0.2183
8 14 40 1.4387 -0.0107
8 14 42 -7.7183 0.0134
8 14 44 -5.2661 0.0773
8 14 46 2.0334 -0.0073
8 14 48 -5.1922 -0.1190
8 14 50 -4.2235 -0.1039
8 14 52 0.5622 -0.0479
8 14 54 -4.0356 0.2382
8 14 56 6.4750 0.0094
8 14 58 -4.1734 -0.9150
8 15 1 -13.7711 -2.7368
8 15 3 40.5047 0.1770
8 15 5 15.8107 1.2459
8 15 7 14.5120 0.5524
8 15 9 1.8400 -0.2149
8 15 11 21.4808 0.1070
8 15 13 14.9514 0.3616
8 15 15 -4.9899 0.3260
8 15 17 33.2018 0.1827
8 15 19 21.8526 -0.2068
8 15 21 3.4991 -0.2763
8 15 23 15.0756 -0.1949
8 15 25 6.8911 0.0201
8 15 27 -8.7829 0.1195
8 15 29 -0.7569 0.0198
8 15 31 7.9248 -0.0032
8 15 33 4.9077 -0.0157
8 15 35 5.3885 0.0845
8 15 37 -0.1220 0.1778
8 15 39 6.8306 0.0014
8 15 41 -5.1765 -0.1554
8 15 43 -6.2333 -0.0990
8 15 45 9.6778 -0.0945
8 15 47 -14.4147 0.0098
8 15 49 7.6609 0.1658
8 15 51 -9.9958 0.0574
8 15 53 22.1192 -0.1812
8 15 55 -11.3857 -0.4880
8 15 57 -9.6755 -0.1122
8 16 0 7.6030 5.7314
8 16 2 0.5818 2.7546
8 16 4 -13.8709 0.2807
8 16 6 -4.7588 -1.3090
8 16 8 -3.7430 -1.5851
8 16 10 -13.8731 -0.8634
8 16 12 -6.4124 0.1035
8 16 14 11.9176 0.5473
8 16 16 5.4296 0.6674
8 16 18 -4.7159 0.2299
8 16 20 -3.5322 -0.4231
8 16 22 7.3705 -0.3753
8 16 24 3.8875 -0.4196
8 16 26 -4.7552 -0.2444
8 16 28 14.5639 0.1597
8 16 30 -0.6497 0.2639
8 16 32 14.0067 0.4069
8 16 34 5.2693 0.1807
8 16 36 6.5316 -0.1441
8 16 38 9.7732 -0.1359
8 16 40 9.7685 -0.2077
8 16 42 3.1443 0.0188
8 16 44 2.0010 0.1504
8 16 46 1.1410 0.2342
8 16 48 -2.5043 0.0906
8 16 50 20.9756 -0.0602
8 16 52 2.1952 -0.0600
8 16 54 3.5020 -0.0553
8 16 56 -9.6184 1.0582
8 17 1 -29.5875 -2.2356
8 17 3 -5.6874 -0.4015
8 17 5 -9.0788 0.9456
8 17 7 -41.0550 0.9337
8 17 9 -18.1833 -0.0970
8 17 11 -5.3425 -0.5826
8 17 13 -30.9907 -0.4527
8 17 15 -8.6649 0.0003
8 17 17 7.6044 0.4279
8 17 19 -1.1387 0.1030
8 17 21 -16.3879 -0.2296
8 17 23 7.4831 -0.0218
8 17 25 -12.9124 0.2925
8 17 27 -8.8301 0.1119
8 17 29 3.4209 -0.1773
8 17 31 -3.2927 -0.2442
8 17 33 9.0019 -0.3241
8 17 35 -2.5829 -0.0708
8 17 37 -4.5269 0.2139
8 17 39 15.6981 0.2990
8 17 41 -3.9171 0.0866
8 17 43 -0.7397 -0.0643
8 17 45 -20.9411 -0.0330
8 17 47 -4.1220 0.0362
8 17 49 2.5663 -0.0845
8 17 51 6.0295 -0.0090
8 17 53 10.9804 -0.0456
8 17 55 -13.0976 -0.2045
8 18 0 30.8478 -1.8384
8 18 2 -14.4607 -0.7475
8 18 4 11.9666 -0.6769
8 18 6 0.3256 -0.2177
8 18 8 20.0688 0.6408
8 18 10 -4.5364 0.8507
8 18 12 19.2150 0.1236
8 18 14 1.4451 -0.5640
8 18 16 -17.1392 -0.4367
8 18 18 -5.0963 -0.0358
8 18 20 8.0560 0.3498
8 18 22 22.7290 0.4517
8 18 24 -7.9035 0.0256
8 18 26 -9.4799 -0.0854
8 18 28 6.9638 0.0192
8 18 30 -10.4160 -0.0587
8 18 32 -5.1691 0.1140
8 18 34 2.2509 -0.0900
8 18 36 -0.4237 -0.0557
8 18 38 -12.3496 0.1059
8 18 40 -0.2766 0.0040
8 18 42 12.3533 0.1964
8 18 44 -20.8728 0.0195
8 18 46 2.7695 -0.0476
8 18 48 5.0378 -0.0240
8 18 50 -9.0389 -0.0274
8 18 52 11.7786 0.1255
8 18 54 -6.2464 -0.4789
8 18 56 13.2335 -0.5749
8 19 1 -25.9014 5.5952
8 19 3 11.8845 0.7951
8 19 5 34.6687 -1.6068
8 19 7 13.9710 -1.3012
8 19 9 -12.6483 -0.0608
8 19 11 -4.6117 0.6858
8 19 13 -14.0940 0.3550
8 19 15 -9.1379 -0.2950
8 19 17 -7.1520 -0.2402
8 19 19 7.9958 0.1525
8 19 21 -9.3279 0.3295
8 19 23 5.0626 0.0756
8 19 25 -0.5126 -0.2273
8 19 27 -3.8660 -0.2908
8 19 29 -8.1172 0.0205
8 19 31 -3.7443 0.2622
8 19 33 3.7993 0.1409
8 19 35 -12.1935 -0.0471
8 19 37 5.1019 -0.2222
8 19 39 10.3790 -0.0885
8 19 41 -20.5473 0.0857
8 19 43 9.6297 0.0786
8 19 45 6.7027 -0.1467
8 19 47 -9.8983 -0.0568
8 19 49 -15.8411 -0.1676
8 19 51 6.0345 -0.1417
8 19 53 8.3817 0.2749
8 19 55 -14.0918 -0.1324
8 20 0 -6.8595 -5.6270
8 20 2 -16.6404 -0.9233
8 20 4 -9.5770 0.8708
8 20 6 1.4056 1.0302
8 20 8 -11.6128 -0.0802
8 20 10 -12.0880 -0.8571
8 20 12 5.8894 -0.2934
8 20 14 2.0369 0.4111
8 20 16 7.5622 0.4208
8 20 18 -9.9433 -0.1318
8 20 20 -8.8466 -0.3475
8 20 22 -10.3897 0.0116
8 20 24 0.4953 0.2102
8 20 26 -4.4253 0.2993
8 20 28 -3.2639 -0.0634
8 20 30 -7.3736 -0.4601
8 20 32 -0.0394 -0.0648
8 20 34 -13.6142 -0.0129
8 20 36 -3.6802 0.1433
8 20 38 4.9919 0.1731
8 20 40 -15.3656 -0.1983
8 20 42 -16.5624 -0.1236
8 20 44 6.0047 -0.1917
8 20 46 -8.1673 0.1896
8 20 48 -0.0253 0.4379
8 20 50 -18.0087 -0.1079
8 20 52 -17.2166 -0.2416
8 20 54 13.0753 -0.2860
8 21 1 -2.7584 -4.7584
8 21 3 13.0870 -0.9130
8 21 5 20.9990 1.2626
8 21 7 -5.9180 1.5989
8 21 9 0.6247 0.4174
8 21 11 11.5546 -0.4097
8 21 13 6.2430 -0.3213
8 21 15 8.2269 0.0977
8 21 17 3.6147 0.1901
8 21 19 -8.9115 -0.0791
8 21 21 -22.9005 -0.3506
8 21 23 6.1559 -0.3254
8 21 25 8.9075 0.1257
8 21 27 4.0827 0.3157
8 21 29 -6.1682 0.2131
8 21 31 1.6434 -0.0985
8 21 33 3.5242 -0.1741
8 21 35 -6.1947 -0.0678
8 21 37 -10.6906 0.0298
8 21 39 10.3789 0.1664
8 21 41 -5.8036 0.1005
8 21 43 17.8441 -0.0969
8 21 45 7.6787 -0.1936
8 21 47 4.1164 0.0106
8 21 49 -21.4251 0.3096
8 21 51 -5.1776 0.0263
8 21 53 -8.4058 -0.3279
8 22 0 13.8792 2.9792
8 22 2 -7.2606 0.9204
8 22 4 1.1738 -1.3000
8 22 6 1.9402 -0.8455
8 22 8 7.8823 0.4062
8 22 10 -15.6017 0.6970
8 22 12 8.0155 0.5386
8 22 14 12.0765 0.0169
8 22 16 6.5645 -0.3209
8 22 18 -0.6937 -0.2141
8 22 20 2.6594 0.0156
8 22 22 -0.1184 0.1660
8 22 24 -7.8947 -0.1167
8 22 26 6.2490 -0.0733
8 22 28 18.2162 -0.0078
8 22 30 -3.4536 -0.0326
8 22 32 -5.3285 0.1403
8 22 34 5.4841 -0.0872
8 22 36 7.0716 -0.2035
8 22 38 -9.3344 -0.0684
8 22 40 0.3696 0.0227
8 22 42 6.0487 0.4351
8 22 44 5.3521 0.0215
8 22 46 -9.3018 -0.3406
8 22 48 11.3957 -0.2085
8 22 50 -15.9968 0.1288
8 22 52 0.5566 0.5963
8 23 1 -12.5333 4.0087
8 23 3 -6.1623 1.3486
8 23 5 6.3002 -0.6696
8 23 7 -13.0464 -1.0041
8 23 9 -13.7718 -0.7761
8 23 11 -16.4824 -0.3256
8 23 13 -37.7147 -0.0935
8 23 15 -7.1853 -0.0130
8 23 17 -4.1602 0.1802
8 23 19 5.4743 0.2938
8 23 21 -8.6103 0.2858
8 23 23 -2.7856 -0.1193
8 23 25 2.3353 -0.4087
8 23 27 -16.4787 -0.2311
8 23 29 -3.9082 0.0518
8 23 31 -4.2109 0.1096
8 23 33 2.1823 0.2200
8 23 35 -11.9237 0.2708
8 23 37 3.7097 0.0562
8 23 39 13.2622 -0.1097
8 23 41 -18.7758 0.0158
8 23 43 -7.2273 -0.0356
8 23 45 1.9405 -0.0103
8 23 47 -1.9630 -0.0698
8 23 49 1.7412 0.2607
8 24 0 9.7007 0.5880
8 24 2 -3.5285 1.2581
8 24 4 13.4205 0.1757
8 24 6 6.4936 -0.1396
8 24 8 -4.4107 -0.2419
8 24 10 6.7056 -0.5434
8 24 12 8.2992 0.0691
8 24 14 4.3856 0.3826
8 24 16 -15.5906 0.2650
8 24 18 -4.9241 0.0697
8 24 20 15.6677 -0.1462
8 24 22 -8.9509 -0.0882
8 24 24 -7.4890 -0.0755
8 24 26 14.9405 0.1091
8 24 28 -2.7575 0.0862
8 24 30 -18.2262 0.0217
8 24 32 -7.9028 0.1128
8 24 34 4.4348 -0.1229
8 24 36 0.5453 -0.1147
8 24 38 -5.6384 0.0518
8 24 40 -14.1619 -0.2019
8 24 42 7.1815 0.0799
8 24 44 -13.6291 -0.0227
8 24 46 -0.5974 -0.0280
8 24 48 -11.8294 0.1221
8 25 1 3.9691 -2.4476
8 25 3 -18.8518 -1.3868
8 25 5 -6.3746 -0.0893
8 25 7 -14.6050 0.9010
8 25 9 -7.6439 0.8178
8 25 11 -4.0698 0.3141
8 25 13 -5.8502 -0.2587
8 25 15 -0.0184 -0.5305
8 25 17 -2.6037 -0.3422
8 25 19 -1.0987 -0.2413
8 25 21 15.6966 0.1377
8 25 23 26.7477 0.3207
8 25 25 15.3291 0.2558
8 25 27 9.0306 0.1459
8 25 29 -14.7948 -0.0792
8 25 31 -1.1443 -0.1203
8 25 33 1.8088 -0.1241
8 25 35 -4.7626 -0.0710
8 25 37 -20.3365 0.0730
8 25 39 -22.4061 0.2325
8 25 41 20.1505 0.3528
8 25 43 -8.9514 0.2252
8 25 45 2.0764 -0.2976
8 25 47 7.4230 -0.6767
8 26 0 -17.3764 -3.8976
8 26 2 22.1064 -0.5888
8 26 4 -13.8746 0.6434
8 26 6 30.2709 0.6973
8 26 8 -11.9932 -0.0836
8 26 10 8.1120 -0.6426
8 26 12 13.0098 -0.1587
8 26 14 -22.8924 0.0789
8 26 16 23.0159 0.3819
8 26 18 -15.4086 0.2496
8 26 20 -8.3111 -0.0919
8 26 22 -3.3407 -0.0144
8 26 24 -8.3071 -0.0441
8 26 26 -1.1631 0.1336
8 26 28 8.5948 0.0385
8 26 30 -26.0537 -0.2087
8 26 32 9.7831 0.0492
8 26 34 -9.5179 -0.0379
8 26 36 -5.1659 0.2169
8 26 38 -10.6407 0.1285
8 26 40 -5.6268 -0.2328
8 26 42 -28.1509 0.2961
8 26 44 -14.3824 0.2363
8 26 46 23.0168 -0.5759
8 27 1 -19.5055 1.1573
8 27 3 -3.6182 0.2577
8 27 5 4.2394 -0.1025
8 27 7 -27.4830 -0.2288
8 27 9 -5.9850 -0.1665
8 27 11 22.9856 -0.0066
8 27 13 8.4173 -0.0021
8 27 15 -10.0062 0.0794
8 27 17 8.4341 0.1237
8 27 19 -11.8959 -0.0137
8 27 21 -8.6257 -0.0304
8 27 23 17.4849 -0.2393
8 27 25 -5.9999 -0.2753
8 27 27 -22.8936 -0.1021
8 27 29 -7.9219 0.1229
8 27 31 -4.7725 0.1883
8 27 33 -29.1836 -0.0167
8 27 35 -10.4532 -0.0758
8 27 37 0.7131 -0.1972
8 27 39 -26.5860 -0.0413
8 27 41 0.1434 0.1093
8 27 43 12.2311 0.4101
8 27 45 5.9415 0.1476
8 28 0 33.6078 3.1149
8 28 2 1.2010 0.1678
8 28 4 -11.9913 -1.0188
8 28 6 -6.5839 -0.4979
8 28 8 7.3949 0.4160
8 28 10 5.6593 1.0869
8 28 12 7.9786 0.6058
8 28 14 17.0603 -0.4443
8 28 16 -0.6817 -0.5024
8 28 18 -17.2789 -0.2381
8 28 20 -2.4903 0.0452
8 28 22 4.8243 0.2816
8 28 24 -8.4149 -0.0786
8 28 26 -1.8108 -0.1150
8 28 28 13.8424 -0.0016
8 28 30 10.8372 -0.1476
8 28 32 -6.0968 0.0914
8 28 34 -12.8328 -0.1474
8 28 36 3.4813 -0.0084
8 28 38 -9.8571 -0.0561
8 28 40 -3.4572 -0.1589
8 28 42 15.0206 -0.2764
8 29 1 0.2017 0.0565
8 29 3 5.6790 0.0971
8 29 5 -10.9611 -0.0589
8 29 7 6.2189 -0.4779
8 29 9 12.6336 -0.5363
8 29 11 6.3799 -0.2123
8 29 13 16.2688 0.0692
8 29 15 11.0711 0.2984
8 29 17 6.1783 0.0319
8 29 19 -10.6874 -0.2439
8 29 21 12.1984 -0.0886
8 29 23 3.5032 0.0740
8 29 25 -6.6201 0.1520
8 29 27 10.7114 0.0333
8 29 29 -7.7979 -0.3095
8 29 31 -15.4459 -0.1741
8 29 33 6.7352 -0.0927
8 29 35 4.4983 -0.0531
8 29 37 16.9294 0.1379
8 29 39 -6.9299 -0.0436
8 29 41 16.1571 0.1944
8 30 0 -11.4808 -0.2313
8 30 2 0.7337 -0.1781
8 30 4 -25.8517 0.7939
8 30 6 -1.4820 0.6132
8 30 8 -7.9160 -0.5137
8 30 10 0.2987 -0.5853
8 30 12 -7.7094 -0.4846
8 30 14 -8.7316 0.0481
8 30 16 -15.5930 0.5801
8 30 18 -8.6152 0.3155
8 30 20 -15.9830 -0.1824
8 30 22 -8.6555 -0.3520
8 30 24 -13.9805 -0.2684
8 30 26 2.6724 0.0456
8 30 28 -13.3901 0.2497
8 30 30 -1.0141 0.0101
8 30 32 10.0315 -0.2165
8 30 34 -9.7767 -0.1910
8 30 36 6.7111 0.2267
8 30 38 -11.9451 1.0266
8 31 1 9.6235 -0.6854
8 31 3 -5.8573 -0.2280
8 31 5 3.7447 0.1114
8 31 7 -5.2578 0.0740
8 31 9 -6.6122 0.3027
8 31 11 -4.4664 0.2178
8 31 13 -7.0794 -0.1425
8 31 15 12.2763 -0.2442
8 31 17 -15.4022 -0.2285
8 31 19 -12.8442 0.1668
8 31 21 -4.7423 0.4625
8 31 23 -4.3404 0.1675
8 31 25 25.4621 -0.2275
8 31 27 17.1035 -0.1233
8 31 29 -21.0318 -0.0704
8 31 31 6.5724 0.1822
8 31 33 -14.4454 0.2133
8 31 35 -7.9262 -0.5398
8 31 37 -18.0750 -0.2488
8 32 0 4.6173 1.3492
8 32 2 9.7453 -0.6771
8 32 4 -15.9176 -0.3518
8 32 6 31.9633 0.1740
8 32 8 -32.2539 0.0236
8 32 10 13.2504 0.5131
8 32 12 -31.4556 0.2212
8 32 14 0.9831 -0.1251
8 32 16 7.0632 -0.1106
8 32 18 -8.4230 -0.2547
8 32 20 -14.1981 -0.0285
8 32 22 16.1279 0.1018
8 32 24 -13.8309 -0.0561
8 32 26 -9.1327 -0.1117
8 32 28 5.8175 -0.0276
8 32 30 -2.6802 0.2237
8 32 32 -11.9947 0.0085
8 32 34 -17.7581 -0.1750
8 33 1 -4.4472 -0.0251
8 33 3 8.0138 -0.0837
8 33 5 13.2031 0.0173
8 33 7 -29.3254 -0.2536
8 33 9 -17.0018 0.0277
8 33 11 6.5603 0.0359
8 33 13 -7.2431 0.0609
8 33 15 -38.0646 0.0551
8 33 17 -18.3849 -0.1181
8 33 19 -14.9981 -0.1051
8 33 21 -33.4731 0.0657
8 33 23 -33.1859 0.1735
8 33 25 -9.3499 0.4232
8 33 27 -0.2464 0.0581
8 33 29 13.2203 0.1462
8 33 31 -22.1681 -0.4440
8 34 0 -7.4080 1.3359
8 34 2 11.1019 -0.1825
8 34 4 -9.0666 0.2074
8 34 6 4.4158 0.2253
8 34 8 -9.3242 -0.0675
8 34 10 4.3265 0.1681
8 34 12 -14.1893 -0.1379
8 34 14 -6.4968 -0.2831
8 34 16 -3.2821 -0.0192
8 34 18 -14.4303 -0.0657
8 34 20 0.0716 0.0638
8 34 22 -44.3287 -0.1839
8 34 24 -21.0287 -0.1300
8 34 26 11.1737 -0.0198
8 34 28 -17.9153 -0.2551
8 35 1 -4.7824 -0.4408
8 35 3 3.4419 0.2029
8 35 5 -0.0865 0.3003
8 35 7 1.2653 -0.1659
8 35 9 9.9139 -0.2318
8 35 11 18.9550 -0.1578
8 35 13 -0.8309 0.2068
8 35 15 0.3080 0.2747
8 35 17 -0.1959 0.1989
8 35 19 -15.1762 0.0993
8 35 21 -18.0647 0.1403
8 35 23 -15.6704 -0.2492
8 35 25 30.9838 -0.0467
8 36 0 -2.2171 -0.0185
8 36 2 -12.9545 -0.8622
8 36 4 -9.7886 -0.0327
8 36 6 -19.7315 0.0095
8 36 8 -0.5800 -0.0415
8 36 10 27.5393 0.1991
8 36 12 -17.7280 0.0330
8 36 14 7.8550 0.1480
8 36 16 -16.6752 0.0252
8 36 18 -7.3100 -0.1419
8 36 20 -17.1474 0.0668
8 36 22 6.7942 -0.3799
8 37 1 -0.5193 1.2844
8 37 3 -15.7564 0.1402
8 37 5 27.2382 -0.4471
8 37 7 -16.6798 -0.1140
8 37 9 3.8470 0.0743
8 37 11 13.8412 -0.1188
8 37 13 -0.7229 -0.4418
8 37 15 -4.9225 -0.5855
8 37 17 8.9261 -0.5173
8 38 0 -13.0384 -0.0653
8 38 2 -8.1613 -0.1684
8 38 4 -18.3281 -0.2709
8 38 6 22.0717 -0.3520
8 38 8 -10.9492 -0.6392
9 1 0 208.0026 2.4353
9 1 2 68.0324 -4.5609
9 1 4 -29.2179 -0.1327
9 1 6 1.9101 2.1412
9 1 8 10.3406 -0.2893
9 1 10 98.5743 1.9162
9 1 12 -79.5794 -0.1265
9 1 14 -120.8571 -0.6770
9 1 16 24.8941 0.2898
9 1 18 61.4537 -0.7722
9 1 20 -49.3206 0.6636
9 1 22 6.4558 0.3470
9 1 24 2.0685 -0.4614
9 1 26 -14.7062 0.3246
9 1 28 4.1831 -0.2836
9 1 30 -2.2772 -0.0718
9 1 32 -36.4346 0.2004
9 1 34 -1.1363 -0.3672
9 1 36 -13.0767 0.1407
9 1 38 -15.7369 -0.0870
9 1 40 2.5039 -0.2011
9 1 42 -3.5312 0.1756
9 1 44 -8.8880 -0.2241
9 1 46 -9.0038 -0.0886
9 1 48 1.3614 0.0075
9 1 50 9.9388 -0.1033
9 1 52 -7.6523 0.2843
9 1 54 -3.8811 0.0457
9 1 56 9.6426 0.0803
9 1 58 -9.6161 0.0385
9 1 60 1.0739 -0.3672
9 1 62 5.4166 -0.2019
9 2 1 -110.8982 4.3137
9 2 3 136.6110 0.5461
9 2 5 53.3897 -1.1951
9 2 7 -60.8426 -1.6723
9 2 9 -75.4835 -0.4105
9 2 11 4.0844 -0.1410
9 2 13 67.1033 -0.5099
9 2 15 48.0424 -0.1716
9 2 17 6.7797 -0.2511
9 2 19 -25.7487 0.2421
9 2 21 -20.9489 0.4696
9 2 23 4.5508 -0.0887
9 2 25 14.2924 -0.0075
9 2 27 13.2662 -0.1282
9 2 29 -20.4515 -0.0993
9 2 31 0.4211 0.3160
9 2 33 8.5751 -0.0430
9 2 35 11.2526 0.0134
9 2 37 -10.6241 0.0427
9 2 39 6.5742 -0.0909
9 2 41 -10.8605 0.3385
9 2 43 3.1113 0.1570
9 2 45 11.6134 -0.0832
9 2 47 -0.1130 0.0263
9 2 49 -6.1386 -0.1890
9 2 51 -0.6588 -0.0416
9 2 53 -3.8215 0.0288
9 2 55 5.5654 -0.2370
9 2 57 -3.6617 0.3313
9 2 59 -5.6176 0.4695
9 2 61 -17.2062 -0.5812
9 2 63 14.1803 1.1836
9 3 0 15.0123 6.9469
9 3 2 -34.0059 0.2824
9 3 4 -24.1248 0.1176
9 3 6 -3.3781 -0.4090
9 3 8 -151.8812 -1.5497
9 3 10 -3.7707 0.1495
9 3 12 28.9832 0.1728
9 3 14 -53.7242 0.8047
9 3 16 -94.7579 0.9476
9 3 18 -5.5532 -0.3510
9 3 20 -21.1306 -0.1031
9 3 22 -5.0253 -0.4525
9 3 24 -68.2129 -0.3430
9 3 26 -14.9857 0.2666
9 3 28 12.6502 -0.0677
9 3 30 -1.5156 0.2154
9 3 32 -28.4957 0.2765
9 3 34 -4.9270 -0.0326
9 3 36 -1.4895 0.1020
9 3 38 -9.1652 -0.1564
9 3 40 -4.1422 -0.2202
9 3 42 -4.8407 0.0318
9 3 44 -13.3062 -0.0005
9 3 46 -18.4377 0.2379
9 3 48 7.0158 0.0143
9 3 50 5.3857 -0.1059
9 3 52 -11.5176 0.0185
9 3 54 -0.3264 -0.2558
9 3 56 -4.1210 -0.0431
9 3 58 -6.3094 -0.0371
9 3 60 -0.0716 0.1765
9 3 62 -3.8959 1.0867
9 4 1 59.6989 -0.6583
9 4 3 74.4223 -0.9032
9 4 5 114.3851 -0.4588
9 4 7 -75.5360 0.3561
9 4 9 73.9832 0.7850
9 4 11 5.6289 0.5112
9 4 13 65.1387 -0.1526
9 4 15 48.2685 -0.6087
9 4 17 30.0311 -0.5311
9 4 19 16.1963 0.0655
9 4 21 40.7037 0.5644
9 4 23 20.4851 0.5137
9 4 25 -13.9985 0.2040
9 4 27 28.4162 -0.2677
9 4 29 26.1705 -0.4038
9 4 31 6.8786 -0.0636
9 4 33 25.4459 0.1021
9 4 35 14.4176 0.1199
9 4 37 -11.1636 0.0848
9 4 39 9.4054 -0.0336
9 4 41 12.9347 -0.0687
9 4 43 1.3912 -0.0127
9 4 45 0.2504 0.1323
9 4 47 -5.3282 0.0753
9 4 49 12.5359 -0.1913
9 4 51 5.6825 -0.1708
9 4 53 -13.3346 0.0954
9 4 55 2.4350 0.3348
9 4 57 7.7111 0.4473
9 4 59 -0.7756 0.0391
9 4 61 -6.7890 -1.2589
9 5 0 115.2777 -8.8799
9 5 2 78.3223 -1.4613
9 5 4 -18.7578 1.1544
9 5 6 10.8184 0.8878
9 5 8 90.2637 0.8917
9 5 10 12.4624 -0.1031
9 5 12 -3.0070 -0.5252
9 5 14 29.6808 -0.0859
9 5 16 -15.5176 -0.2755
9 5 18 18.6888 -0.1652
9 5 20 -8.3230 0.0392
9 5 22 -8.5013 -0.1898
9 5 24 -25.0746 0.2303
9 5 26 -10.4144 0.2440
9 5 28 8.9501 -0.0162
9 5 30 -14.6821 -0.0221
9 5 32 -14.9847 -0.3474
9 5 34 8.5041 -0.1692
9 5 36 17.0599 0.0332
9 5 38 -8.3461 0.1529
9 5 40 -1.6698 0.2773
9 5 42 12.9809 -0.0260
9 5 44 -0.6320 -0.2437
9 5 46 -15.3134 -0.0770
9 5 48 2.4628 -0.1674
9 5 50 7.0578 0.2401
9 5 52 2.8730 0.2730
9 5 54 3.3641 -0.1525
9 5 56 7.8219 -0.1541
9 5 58 0.0272 -0.1672
9 5 60 13.7043 0.1118
9 5 62 -0.2725 0.3167
9 6 1 49.6781 -5.9086
9 6 3 26.9294 -0.4209
9 6 5 89.0069 1.9591
9 6 7 139.8892 1.5249
9 6 9 119.5238 -0.3950
9 6 11 26.7885 -0.5875
9 6 13 60.0863 0.2405
9 6 15 84.8125 0.3210
9 6 17 123.0044 0.5042
9 6 19 62.8972 -0.1004
9 6 21 34.4041 -0.5699
9 6 23 48.5411 -0.3514
9 6 25 30.8295 -0.0957
9 6 27 14.7943 0.4372
9 6 29 29.6946 0.3706
9 6 31 21.0047 -0.2571
9 6 33 19.2691 -0.2602
9 6 35 21.0354 -0.1583
9 6 37 32.8839 0.0970
9 6 39 3.8685 0.3075
9 6 41 -6.9301 -0.0870
9 6 43 13.1135 -0.1615
9 6 45 7.7604 0.0495
9 6 47 0.4242 -0.0657
9 6 49 13.9117 0.0673
9 6 51 1.0623 0.1287
9 6 53 1.6228 0.0099
9 6 55 7.3402 -0.1549
9 6 57 -5.5702 -0.1330
9 6 59 -10.6987 -0.0340
9 6 61 -4.3300 1.0200
9 7 0 28.7033 7.6863
9 7 2 -74.3863 4.7580
9 7 4 -126.8519 -1.6670
9 7 6 -41.8817 -2.8866
9 7 8 -23.3064 0.6664
9 7 10 -27.9013 0.4089
9 7 12 -17.6505 0.4143
9 7 14 -40.4559 0.0203
9 7 16 -32.5281 -0.8321
9 7 18 28.4284 0.3809
9 7 20 -49.2034 0.4271
9 7 22 3.2356 -0.0308
9 7 24 -58.1304 0.0644
9 7 26 -47.5187 -0.7290
9 7 28 -23.6184 -0.3319
9 7 30 -22.0736 0.3405
9 7 32 -17.8371 0.2944
9 7 34 -13.6479 0.4281
9 7 36 -6.0188 -0.2608
9 7 38 -13.3824 -0.4379
9 7 40 10.5495 -0.0154
9 7 42 -4.4459 -0.0648
9 7 44 -24.5881 0.1597
9 7 46 -1.7420 0.1636
9 7 48 -1.0055 -0.1503
9 7 50 9.0522 0.0665
9 7 52 -13.2481 -0.0255
9 7 54 -6.4317 -0.2270
9 7 56 1.8192 -0.0787
9 7 58 -7.7665 0.1221
9 7 60 -6.4561 0.2892
9 7 62 4.5571 -0.5134
9 8 1 -118.0243 6.3628
9 8 3 32.5474 0.7996
9 8 5 15.5826 -1.8182
9 8 7 17.5181 -0.9923
9 8 9 -13.7786 -0.5116
9 8 11 11.6302 0.1967
9 8 13 25.9814 0.6385
9 8 15 43.7789 -0.0538
9 8 17 17.5282 0.2336
9 8 19 8.8529 -0.0007
9 8 21 -12.3835 0.0419
9 8 23 28.2893 0.4636
9 8 25 34.1071 -0.1570
9 8 27 -26.4839 -0.1973
9 8 29 2.0544 -0.1429
9 8 31 15.6827 -0.1037
9 8 33 6.1925 0.4532
9 8 35 -5.7635 0.1488
9 8 37 1.4578 -0.2767
9 8 39 9.5652 -0.1834
9 8 41 -2.8048 -0.2140
9 8 43 1.4070 0.1868
9 8 45 18.5003 0.3524
9 8 47 -2.0852 -0.0027
9 8 49 -8.9951 -0.0812
9 8 51 0.0896 -0.2724
9 8 53 2.7555 -0.2593
9 8 55 2.5554 0.3565
9 8 57 4.2874 0.5160
9 8 59 3.1282 -0.4615
9 8 61 -3.4220 0.7182
9 9 0 -147.8066 -13.1803
9 9 2 -79.8776 0.1446
9 9 4 -35.9104 1.2441
9 9 6 26.3921 0.1116
9 9 8 -25.0232 0.7721
9 9 10 -26.4785 -1.5390
9 9 12 -38.9679 -0.3880
9 9 14 -82.9858 0.3186
9 9 16 33.6257 -0.5318
9 9 18 0.6909 0.3834
9 9 20 -44.5546 -0.4254
9 9 22 -7.7950 -0.5194
9 9 24 -39.9184 0.6293
9 9 26 -24.1739 0.2240
9 9 28 -5.8423 0.5752
9 9 30 -15.4929 -0.0241
9 9 32 -3.2498 -0.7435
9 9 34 -8.9128 -0.0162
9 9 36 4.0564 0.1490
9 9 38 -2.1768 0.3707
9 9 40 5.2318 0.3388
9 9 42 -0.7569 -0.3083
9 9 44 -3.4465 -0.0553
9 9 46 -2.4483 -0.0200
9 9 48 -9.5414 -0.0887
9 9 50 -3.6581 0.1607
9 9 52 -1.8391 0.0709
9 9 54 -3.0203 0.2609
9 9 56 -7.5162 0.1432
9 9 58 -1.2227 -0.3627
9 9 60 6.4057 0.4946
9 10 1 83.0891 -1.5725
9 10 3 -31.5167 -0.3288
9 10 5 23.1845 0.2304
9 10 7 28.0609 1.0926
9 10 9 2.1125 0.2903
9 10 11 32.0974 -0.1525
9 10 13 27.1852 0.0769
9 10 15 15.3132 -0.0601
9 10 17 29.1787 0.4501
9 10 19 18.1932 0.1290
9 10 21 -9.0230 -0.1078
9 10 23 0.9886 0.0232
9 10 25 6.2998 -0.4345
9 10 27 14.8561 0.0130
9 10 29 -10.7727 0.1341
9 10 31 2.1792 -0.0842
9 10 33 6.7688 0.1740
9 10 35 9.4626 -0.0794
9 10 37 -11.9018 -0.0448
9 10 39 18.6792 0.2459
9 10 41 -0.3437 -0.0189
9 10 43 -7.7261 0.1005
9 10 45 13.4457 -0.0271
9 10 47 3.6975 -0.0915
9 10 49 -16.5583 0.2556
9 10 51 4.7219 0.0219
9 10 53 0.0014 -0.3481
9 10 55 -9.3901 -0.0070
9 10 57 16.1277 -0.0799
9 10 59 0.5951 -0.3264
9 11 0 72.3630 -0.2794
9 11 2 16.6743 2.7174
9 11 4 -37.8913 -0.4100
9 11 6 -18.4598 -1.0987
9 11 8 -16.2073 0.8454
9 11 10 -6.4656 -0.3136
9 11 12 30.0803 0.4754
9 11 14 -2.0583 -0.0807
9 11 16 -14.1701 -1.0065
9 11 18 -2.8834 0.4109
9 11 20 -13.5508 0.0448
9 11 22 -20.0794 0.0154
9 11 24 -3.6141 0.3313
9 11 26 -0.6912 -0.6177
9 11 28 -16.4860 0.1398
9 11 30 -9.5704 0.2063
9 11 32 8.1296 -0.0541
9 11 34 -1.2255 0.2743
9 11 36 -5.0887 -0.1690
9 11 38 12.6004 -0.0835
9 11 40 10.6260 0.1665
9 11 42 -11.0802 -0.1280
9 11 44 -10.8037 0.0148
9 11 46 -20.5413 -0.0619
9 11 48 -6.5138 -0.1383
9 11 50 -2.3744 0.1305
9 11 52 3.0801 -0.0098
9 11 54 -6.0681 0.2036
9 11 56 -4.4231 0.0337
9 11 58 -5.1208 -0.5760
9 11 60 19.3761 0.1816
9 12 1 12.3662 -3.1630
9 12 3 1.4807 -1.4893
9 12 5 41.3435 -0.0158
9 12 7 -42.2603 1.5559
9 12 9 53.8640 0.9975
9 12 11 27.7316 0.3117
9 12 13 24.3801 -0.0534
9 12 15 21.1995 -0.3928
9 12 17 44.2385 -0.1646
9 12 19 5.5166 -0.4742
9 12 21 4.7478 -0.2366
9 12 23 10.8598 0.4584
9 12 25 7.1242 0.3404
9 12 27 15.9573 0.2051
9 12 29 7.6103 -0.2383
9 12 31 -9.2559 -0.4057
9 12 33 26.7771 -0.0446
9 12 35 -1.5411 -0.1700
9 12 37 -5.5382 -0.0780
9 12 39 9.0847 0.1030
9 12 41 -11.3252 -0.1527
9 12 43 4.3975 -0.0342
9 12 45 8.0226 -0.1206
9 12 47 -7.6886 -0.1365
9 12 49 3.0438 0.0911
9 12 51 0.6575 0.0292
9 12 53 -4.2976 -0.0098
9 12 55 0.3992 0.1947
9 12 57 3.3787 0.0122
9 12 59 1.5974 -1.3705
9 13 0 22.2462 3.5572
9 13 2 -18.4822 2.8160
9 13 4 -36.7393 -0.8392
9 13 6 -12.3976 -1.5744
9 13 8 41.2049 -0.0991
9 13 10 -12.6638 -0.2451
9 13 12 -36.8372 0.4206
9 13 14 29.9312 -0.2288
9 13 16 -3.3236 -0.5054
9 13 18 3.4550 0.3477
9 13 20 7.0314 -0.0464
9 13 22 11.3452 0.0973
9 13 24 -22.2650 0.0952
9 13 26 -24.8200 -0.5182
9 13 28 1.0530 0.0272
9 13 30 -7.3746 0.0722
9 13 32 -21.7888 0.1173
9 13 34 5.0432 0.3226
9 13 36 -12.0507 -0.1114
9 13 38 10.3358 -0.1860
9 13 40 -0.8872 -0.1957
9 13 42 -18.9831 0.0332
9 13 44 3.2369 0.2377
9 13 46 16.3732 0.0860
9 13 48 -8.6229 -0.0548
9 13 50 -2.4967 -0.0605
9 13 52 -3.4267 -0.2416
9 13 54 5.4417 0.2219
9 13 56 13.5384 0.2708
9 13 58 -5.8469 -0.3286
9 14 1 -9.9385 1.1378
9 14 3 -7.3484 1.0222
9 14 5 8.9979 0.2898
9 14 7 3.7686 -0.4529
9 14 9 8.3382 -0.9687
9 14 11 22.6755 -0.1325
9 14 13 8.8964 0.4813
9 14 15 34.3211 0.5333
9 14 17 8.0341 0.5499
9 14 19 0.5672 0.0739
9 14 21 12.4756 -0.1796
9 14 23 39.5743 -0.2823
9 14 25 12.9504 -0.2119
9 14 27 -23.7810 0.0909
9 14 29 26.3166 0.1224
9 14 31 12.0215 0.1651
9 14 33 5.2217 0.1053
9 14 35 9.5626 -0.0681
9 14 37 21.7126 -0.0049
9 14 39 13.7159 -0.0282
9 14 41 -2.4691 -0.0859
9 14 43 8.7151 0.0422
9 14 45 13.0858 0.0648
9 14 47 -2.3292 0.1021
9 14 49 1.8423 0.1152
9 14 51 -9.4009 -0.0140
9 14 53 7.4895 -0.2785
9 14 55 8.6097 -0.1945
9 14 57 -13.2903 0.8516
9 15 0 -0.6305 -6.3855
9 15 2 -24.9169 -0.9917
9 15 4 -34.5331 1.1853
9 15 6 31.0808 1.2743
9 15 8 -40.9052 -0.1450
9 15 10 -10.5733 -1.4377
9 15 12 -10.0652 -0.8486
9 15 14 -1.7603 -0.1738
9 15 16 -1.4328 0.6951
9 15 18 -22.6775 0.5487
9 15 20 -14.3619 -0.3834
9 15 22 -20.4810 -0.1091
9 15 24 -19.2722 0.1589
9 15 26 -9.9353 0.2331
9 15 28 -8.2851 0.2160
9 15 30 -3.0381 -0.3901
9 15 32 -30.7511 -0.3777
9 15 34 -6.5011 -0.0922
9 15 36 -9.2123 0.1216
9 15 38 -15.2303 0.4639
9 15 40 -2.0075 0.1448
9 15 42 1.4349 -0.0401
9 15 44 3.3997 -0.1135
9 15 46 -0.8117 0.0252
9 15 48 -6.1730 0.2878
9 15 50 10.5931 0.3156
9 15 52 -4.5529 -0.1125
9 15 54 -20.0821 -0.3570
9 15 56 -10.4095 0.0919
9 15 58 1.1705 0.5729
9 16 1 -14.5888 3.0436
9 16 3 1.9521 0.0490
9 16 5 19.6257 -0.9531
9 16 7 5.2694 -0.5859
9 16 9 -21.4342 0.2492
9 16 11 0.6774 0.8875
9 16 13 -38.6127 0.2825
9 16 15 -14.9418 -0.3463
9 16 17 5.4345 -0.2266
9 16 19 0.8216 0.0468
9 16 21 -7.7512 0.1372
9 16 23 4.9281 -0.1625
9 16 25 -7.6733 -0.1701
9 16 27 -8.4719 -0.0152
9 16 29 -5.6092 0.1564
9 16 31 -3.1486 0.3019
9 16 33 3.0570 -0.0910
9 16 35 4.0411 -0.2225
9 16 37 -1.8000 -0.0829
9 16 39 12.8672 -0.0425
9 16 41 -1.9610 0.0547
9 16 43 3.3448 0.0007
9 16 45 14.9955 -0.0774
9 16 47 0.0291 -0.0967
9 16 49 -20.3415 -0.0864
9 16 51 19.1088 0.4100
9 16 53 -29.6519 0.3002
9 16 55 -1.9028 -0.3154
9 16 57 12.0528 -0.4970
9 17 0 -4.7175 2.0724
9 17 2 20.9667 -0.5080
9 17 4 11.2754 -1.1795
9 17 6 -4.3631 -0.4341
9 17 8 19.2857 0.6306
9 17 10 21.5305 1.5097
9 17 12 28.6078 0.7277
9 17 14 23.2014 -0.5693
9 17 16 18.4365 -0.6462
9 17 18 10.9340 -0.5146
9 17 20 12.7908 0.0741
9 17 22 20.5741 0.7024
9 17 24 -2.7487 0.1544
9 17 26 16.5050 -0.2007
9 17 28 6.5279 -0.2448
9 17 30 8.7454 -0.2567
9 17 32 2.2758 0.2622
9 17 34 8.1402 0.0988
9 17 36 10.0786 -0.1500
9 17 38 8.5066 -0.1818
9 17 40 14.6209 -0.1400
9 17 42 4.5164 0.2911
9 17 44 -1.5321 0.2091
9 17 46 -1.4294 -0.0780
9 17 48 -10.9848 -0.1985
9 17 50 6.2981 0.0181
9 17 52 -15.1673 0.4496
9 17 54 5.5120 0.0759
9 17 56 -10.8945 -0.1191
9 18 1 4.4887 -5.1493
9 18 3 16.5803 -0.4479
9 18 5 3.6275 1.7659
9 18 7 -2.8758 1.1161
9 18 9 14.8788 -0.1347
9 18 11 -24.1489 -0.5541
9 18 13 -8.9318 -0.3992
9 18 15 14.9181 0.0830
9 18 17 11.9717 0.2030
9 18 19 -1.4758 0.0448
9 18 21 -15.0763 -0.0091
9 18 23 0.4558 0.0226
9 18 25 17.0443 0.2396
9 18 27 7.3774 0.0500
9 18 29 -2.9715 -0.1180
9 18 31 11.3312 -0.0401
9 18 33 -0.4169 -0.0344
9 18 35 4.3101 0.2625
9 18 37 -8.0180 0.2471
9 18 39 14.8823 -0.0038
9 18 41 -6.4920 -0.1083
9 18 43 -4.7619 -0.2619
9 18 45 -4.1975 -0.2055
9 18 47 -5.0339 0.1086
9 18 49 0.9956 -0.1500
9 18 51 -4.4564 -0.0577
9 18 53 2.3364 -0.0092
9 18 55 21.4147 -0.6003
9 19 0 -14.8874 1.3735
9 19 2 14.6158 0.1004
9 19 4 13.7225 0.2687
9 19 6 20.0845 0.1466
9 19 8 5.4351 -0.8993
9 19 10 7.0309 -0.6227
9 19 12 9.9576 -0.3079
9 19 14 -1.1221 0.2230
9 19 16 1.8490 0.5808
9 19 18 11.4805 -0.0902
9 19 20 -4.2292 -0.3220
9 19 22 -22.5978 -0.2459
9 19 24 8.3463 -0.2909
9 19 26 -14.4156 0.2591
9 19 28 5.5251 0.3151
9 19 30 -3.3959 0.1025
9 19 32 15.9161 0.2713
9 19 34 12.6920 -0.2465
9 19 36 0.4846 -0.1677
9 19 38 -4.4071 -0.0232
9 19 40 23.8271 -0.1585
9 19 42 9.0284 0.0159
9 19 44 1.4719 -0.1259
9 19 46 0.7428 0.0421
9 19 48 -3.7318 0.1462
9 19 50 -4.2332 -0.1465
9 19 52 1.0185 0.0669
9 19 54 -11.3845 0.0297
9 20 1 -13.9977 2.3991
9 20 3 11.3214 0.0646
9 20 5 14.8297 -0.7877
9 20 7 3.2277 -0.4075
9 20 9 10.2160 0.3417
9 20 11 -9.1300 0.3455
9 20 13 -0.9221 -0.0555
9 20 15 6.1554 -0.0488
9 20 17 22.5352 -0.1165
9 20 19 -11.5787 -0.0350
9 20 21 5.9517 -0.0757
9 20 23 7.1244 -0.3024
9 20 25 0.1568 -0.0110
9 20 27 -6.4617 0.0316
9 20 29 0.9351 0.1077
9 20 31 9.7241 0.0658
9 20 33 -0.5047 -0.1416
9 20 35 -2.9193 -0.0903
9 20 37 8.8934 -0.1519
9 20 39 10.3993 -0.0673
9 20 41 -10.4817 0.2110
9 20 43 0.7967 0.1946
9 20 45 -25.3934 -0.0487
9 20 47 -16.1773 -0.0162
9 20 49 4.5321 -0.0809
9 20 51 -27.5938 -0.1857
9 20 53 -2.3091 0.2914
9 21 0 10.9012 0.5160
9 21 2 -24.8391 0.0582
9 21 4 -6.3037 0.3879
9 21 6 23.6154 0.2941
9 21 8 4.2599 -0.5790
9 21 10 -7.2765 -0.3242
9 21 12 15.5490 -0.2706
9 21 14 -0.7445 0.0437
9 21 16 -3.1545 0.3625
9 21 18 -4.7126 0.1638
9 21 20 10.7924 0.3500
9 21 22 -10.7795 0.2746
9 21 24 -20.3586 -0.1625
9 21 26 16.9992 0.0033
9 21 28 -18.0539 -0.1894
9 21 30 -2.5318 -0.2195
9 21 32 0.7557 0.1671
9 21 34 -1.4743 0.0872
9 21 36 3.1693 0.2000
9 21 38 -9.8319 0.0396
9 21 40 0.6881 -0.1049
9 21 42 13.2154 0.1382
9 21 44 -9.9817 -0.2056
9 21 46 1.8589 -0.1174
9 21 48 3.9873 0.0454
9 21 50 9.1389 0.0018
9 21 52 -8.9245 -0.0674
9 22 1 -8.5962 2.9417
9 22 3 -13.5674 0.4545
9 22 5 -3.4711 -0.9441
9 22 7 -10.9091 -0.8410
9 22 9 -10.2076 -0.0966
9 22 11 -5.2917 0.1422
9 22 13 -9.7410 -0.0609
9 22 15 5.3431 -0.1618
9 22 17 -17.2652 -0.2302
9 22 19 3.6460 0.0713
9 22 21 -20.8142 0.3476
9 22 23 -0.7697 0.0424
9 22 25 3.1053 -0.1379
9 22 27 -0.0541 -0.2219
9 22 29 -10.2143 0.0335
9 22 31 -2.4959 0.1500
9 22 33 9.7221 0.0713
9 22 35 15.5066 0.1061
9 22 37 4.0510 -0.0737
9 22 39 9.2971 -0.0484
9 22 41 10.1339 0.1531
9 22 43 15.6529 0.1287
9 22 45 -6.1917 0.0814
9 22 47 22.0206 -0.1528
9 22 49 -14.9032 0.2505
9 22 51 10.0932 1.0247
9 23 0 12.8952 -1.1937
9 23 2 -6.3101 -1.1345
9 23 4 3.2946 -0.5002
9 23 6 14.1180 0.2885
9 23 8 9.2637 0.3793
9 23 10 2.5703 0.5010
9 23 12 12.9358 0.4246
9 23 14 5.8000 0.3259
9 23 16 0.0116 -0.2054
9 23 18 -28.7430 -0.6554
9 23 20 2.8753 -0.3026
9 23 22 14.0479 0.0668
9 23 24 13.3565 0.1860
9 23 26 -23.3111 0.2911
9 23 28 -3.5570 -0.1234
9 23 30 1.2069 -0.1467
9 23 32 -7.0437 0.0051
9 23 34 -0.0350 -0.1366
9 23 36 2.1884 -0.0001
9 23 38 14.0570 -0.0797
9 23 40 -0.1297 -0.1967
9 23 42 5.4194 0.1935
9 23 44 -0.7435 0.1122
9 23 46 2.2563 0.0921
9 23 48 0.9515 -0.4673
9 23 50 -14.5347 -0.0579
9 24 1 -14.3756 -4.1612
9 24 3 -2.6753 -0.2274
9 24 5 20.2311 1.3870
9 24 7 13.4323 0.9726
9 24 9 2.1671 -0.1433
9 24 11 -3.1217 -0.6897
9 24 13 -0.3573 -0.3549
9 24 15 1.8405 0.2588
9 24 17 12.8950 0.4194
9 24 19 9.6872 0.0137
9 24 21 0.0064 -0.2101
9 24 23 10.7300 -0.2507
9 24 25 20.7522 -0.0472
9 24 27 1.4961 0.1550
9 24 29 -5.0679 0.0272
9 24 31 0.3529 -0.1765
9 24 33 14.7439 -0.2612
9 24 35 -4.1138 0.0389
9 24 37 10.3371 0.1255
9 24 39 4.2464 -0.0376
9 24 41 6.3103 -0.2136
9 24 43 2.0362 -0.0328
9 24 45 -5.1418 0.3717
9 24 47 2.9146 0.0499
9 24 49 13.8251 -1.2030
9 25 0 7.9744 -0.6124
9 25 2 14.7510 -0.4310
9 25 4 31.7051 -0.2376
9 25 6 5.3841 0.3654
9 25 8 20.9132 0.5578
9 25 10 -13.9981 0.2243
9 25 12 5.7329 -0.2134
9 25 14 -3.8952 -0.2767
9 25 16 -8.0018 0.0064
9 25 18 4.5607 0.2477
9 25 20 8.6187 0.2683
9 25 22 7.5039 -0.0071
9 25 24 -14.1244 -0.1262
9 25 26 15.0768 0.1288
9 25 28 8.0410 0.2034
9 25 30 -12.7015 0.2441
9 25 32 -12.1122 0.0813
9 25 34 17.9255 -0.3739
9 25 36 1.9308 -0.0944
9 25 38 -7.9383 -0.0176
9 25 40 -0.6997 -0.1442
9 25 42 -6.6705 0.1414
9 25 44 6.1075 -0.1484
9 25 46 -13.8482 0.1481
9 26 1 -13.1850 3.3210
9 26 3 -7.6254 0.2204
9 26 5 5.8749 -1.1046
9 26 7 -17.9712 -0.7919
9 26 9 -1.4746 0.0508
9 26 11 0.2454 0.4107
9 26 13 -5.1521 0.0052
9 26 15 -9.8173 -0.4465
9 26 17 -14.9798 -0.3575
9 26 19 -1.2463 -0.0242
9 26 21 0.4098 0.3279
9 26 23 -12.9878 0.2548
9 26 25 -4.3090 -0.1351
9 26 27 -2.3162 -0.3407
9 26 29 26.4244 -0.1723
9 26 31 -19.4158 0.2232
9 26 33 5.6303 0.3346
9 26 35 3.4681 0.2274
9 26 37 13.8622 -0.1454
9 26 39 19.9402 -0.1403
9 26 41 -12.6835 -0.2159
9 26 43 -3.3263 -0.0424
9 26 45 8.1194 0.2194
9 27 0 12.4873 2.8442
9 27 2 18.4317 1.5694
9 27 4 11.9717 0.3359
9 27 6 3.8758 -0.5648
9 27 8 13.5623 -0.8704
9 27 10 13.0154 -0.3621
9 27 12 11.2082 0.3950
9 27 14 19.5180 0.6428
9 27 16 5.3041 0.5000
9 27 18 7.3777 -0.0254
9 27 20 8.9612 -0.4071
9 27 22 12.1364 -0.3415
9 27 24 19.9331 -0.2246
9 27 26 12.6332 -0.0360
9 27 28 13.6106 0.0012
9 27 30 6.6516 -0.1158
9 27 32 3.0296 0.0625
9 27 34 -2.1738 -0.1793
9 27 36 18.2217 -0.0000
9 27 38 -5.4098 -0.1057
9 27 40 -6.0309 -0.2939
9 27 42 -5.9309 0.0877
9 27 44 4.1074 0.6712
9 28 1 13.7447 -1.5827
9 28 3 -23.2906 -0.3631
9 28 5 4.6420 0.3501
9 28 7 0.9340 0.2428
9 28 9 0.8118 -0.1096
9 28 11 -6.2361 -0.2478
9 28 13 -5.4596 -0.2270
9 28 15 -1.2859 -0.0873
9 28 17 12.3275 -0.0784
9 28 19 21.1329 -0.1420
9 28 21 -21.1399 0.0010
9 28 23 -28.8512 0.2140
9 28 25 38.6458 0.2848
9 28 27 5.1675 0.0838
9 28 29 2.4809 -0.1784
9 28 31 -5.8029 -0.1914
9 28 33 12.9216 -0.0879
9 28 35 2.9892 0.0195
9 28 37 -0.2987 0.0550
9 28 39 3.2361 0.2066
9 28 41 -12.9062 0.2765
9 29 0 -5.7835 -2.9683
9 29 2 1.4061 -1.2125
9 29 4 14.2613 0.1120
9 29 6 -36.9420 0.4887
9 29 8 10.8428 0.3442
9 29 10 15.9354 0.1959
9 29 12 12.6798 -0.1838
9 29 14 10.8134 -0.3733
9 29 16 -5.8838 -0.0940
9 29 18 -8.8663 0.2272
9 29 20 -10.3361 0.2231
9 29 22 13.2906 0.1972
9 29 24 10.5934 0.1075
9 29 26 12.3690 0.0977
9 29 28 5.8152 0.2700
9 29 30 -9.6167 0.0914
9 29 32 -3.9504 0.1100
9 29 34 11.0403 0.1851
9 29 36 -1.2960 0.1120
9 29 38 -7.3555 -0.2666
9 29 40 9.3717 -0.5964
9 30 1 4.6765 0.2879
9 30 3 -27.4520 0.3542
9 30 5 -7.5924 0.2022
9 30 7 -12.9410 -0.1603
9 30 9 -6.6884 -0.2763
9 30 11 10.8134 -0.1383
9 30 13 8.5178 0.0843
9 30 15 -1.3817 0.1870
9 30 17 -0.5328 0.0301
9 30 19 -2.7461 -0.1825
9 30 21 8.0348 -0.1788
9 30 23 30.1204 -0.2334
9 30 25 12.5547 -0.2093
9 30 27 12.3168 0.0299
9 30 29 3.2091 -0.0207
9 30 31 6.1775 0.2376
9 30 33 3.0724 0.3733
9 30 35 -21.4832 -0.0575
9 30 37 -13.4153 0.2266
9 30 39 -14.8936 0.0741
9 31 0 -25.5825 1.9582
9 31 2 13.0651 -0.3298
9 31 4 -11.0668 -0.6183
9 31 6 -17.2315 -0.0336
9 31 8 -7.1205 0.2980
9 31 10 -17.9839 0.5879
9 31 12 8.7260 0.2802
9 31 14 15.7173 -0.0516
9 31 16 -4.9758 -0.0511
9 31 18 -10.0067 0.0198
9 31 20 -2.0602 0.0441
9 31 22 6.5523 0.0105
9 31 24 26.3195 -0.1117
9 31 26 -4.7411 -0.1531
9 31 28 -14.5011 0.1843
9 31 30 3.1676 0.2769
9 31 32 29.8525 -0.1839
9 31 34 -7.6460 -0.4486
9 31 36 -16.6441 -0.8793
9 32 1 -37.0718 0.1190
9 32 3 6.9309 -0.0626
9 32 5 -9.3912 -0.1590
9 32 7 -16.3718 -0.2829
9 32 9 -3.5026 0.1019
9 32 11 0.4775 0.1583
9 32 13 -8.6083 0.0480
9 32 15 6.4191 -0.1142
9 32 17 -16.0979 -0.2262
9 32 19 -9.1021 -0.0908
9 32 21 12.8086 0.2262
9 32 23 18.2870 0.1724
9 32 25 -22.1836 -0.0706
9 32 27 -23.5856 -0.3226
9 32 29 16.5171 -0.2105
9 32 31 -5.1729 -0.0878
9 32 33 17.7179 -0.1465
9 33 0 3.8491 -0.0886
9 33 2 -0.2482 -0.0219
9 33 4 5.5026 0.5633
9 33 6 -16.0456 0.2934
9 33 8 9.0725 -0.5161
9 33 10 3.3718 -0.5019
9 33 12 1.4025 -0.2224
9 33 14 7.0231 0.1057
9 33 16 -6.8822 0.3897
9 33 18 6.4903 0.0499
9 33 20 -33.9210 -0.1691
9 33 22 8.4101 -0.1526
9 33 24 4.3905 0.0764
9 33 26 13.3889 0.0632
9 33 28 -7.5703 -0.2784
9 33 30 -0.1345 0.0407
9 34 1 7.2330 0.1013
9 34 3 -2.0611 0.0426
9 34 5 5.9046 0.0663
9 34 7 3.6847 -0.1650
9 34 9 13.2152 -0.0286
9 34 11 -0.1020 -0.0634
9 34 13 -8.4711 -0.0254
9 34 15 21.9316 0.0964
9 34 17 1.1961 0.1609
9 34 19 12.5453 0.0035
9 34 21 -13.5114 -0.1968
9 34 23 -0.6603 -0.4541
9 34 25 -16.5853 0.1494
9 34 27 2.9236 0.0943
9 35 0 -4.3788 1.8693
9 35 2 -17.1500 -0.1915
9 35 4 -6.8254 -0.3469
9 35 6 10.3530 -0.2064
9 35 8 -28.5012 -0.0159
9 35 10 -5.3006 0.2794
9 35 12 27.1855 0.0666
9 35 14 10.2688 -0.1862
9 35 16 -26.4464 -0.1729
9 35 18 -0.3030 -0.0608
9 35 20 -5.3317 0.3161
9 35 22 -28.9658 0.2373
9 35 24 10.3332 0.6306
9 36 1 -4.6021 -1.1350
9 36 3 2.9525 -0.1535
9 36 5 1.8901 0.0658
9 36 7 -10.1667 -0.0639
9 36 9 18.5176 -0.1482
9 36 11 -17.3174 -0.1926
9 36 13 3.4582 -0.1543
9 36 15 5.0585 -0.1730
9 36 17 -4.3166 -0.4143
9 36 19 -9.8267 -0.5914
9 36 21 -24.1210 -0.6951
9 37 0 14.4996 -0.4447
9 37 2 7.5937 -0.2777
9 37 4 -15.2133 0.2146
9 37 6 -30.9903 0.0243
9 37 8 15.4189 -0.4116
9 37 10 -15.5405 -0.3613
9 37 12 -0.5779 -0.4302
9 37 14 -4.3363 -0.1104
9 38 1 -9.1294 0.6683
9 38 3 -3.6171 0.3427
9 38 5 -22.3007 0.2394
10 1 1 56.5421 1.5606
10 1 3 93.9889 0.1441
10 1 5 -55.5264 -0.5618
10 1 7 -68.8014 -1.6136
10 1 9 47.9074 0.1372
10 1 11 109.4657 0.7719
10 1 13 20.3474 0.0097
10 1 15 -54.4009 -0.2032
10 1 17 -25.3295 -0.9848
10 1 19 -40.1393 -0.2301
10 1 21 1.5155 0.5630
10 1 23 11.9019 0.0663
10 1 25 3.8063 0.1933
10 1 27 4.9416 -0.1376
10 1 29 -7.6511 -0.2203
10 1 31 -15.2948 0.2945
10 1 33 6.9931 -0.0579
10 1 35 4.7317 0.1760
10 1 37 0.5237 0.1982
10 1 39 5.6858 -0.1829
10 1 41 -13.2108 0.1521
10 1 43 12.7046 -0.0095
10 1 45 2.0094 -0.0315
10 1 47 9.2413 0.2242
10 1 49 4.4129 -0.1838
10 1 51 6.5805 -0.1809
10 1 53 -4.5177 0.1867
10 1 55 7.3685 -0.1095
10 1 57 -0.6641 0.7102
10 1 59 -3.7338 0.2606
10 1 61 -1.7370 -1.8418
10 2 0 94.6228 5.3078
10 2 2 -42.9633 -3.9360
10 2 4 -33.9282 -1.3240
10 2 6 -11.2832 0.9664
10 2 8 15.7395 0.2787
10 2 10 -52.2460 2.1823
10 2 12 -27.8984 0.1957
10 2 14 4.4146 -0.7135
10 2 16 6.1852 -0.5696
10 2 18 48.1269 -1.0248
10 2 20 -16.2982 0.5990
10 2 22 0.6096 0.6014
10 2 24 -43.7514 0.0424
10 2 26 -4.9417 0.1260
10 2 28 2.3891 -0.6301
10 2 30 5.3807 -0.0893
10 2 32 -7.6430 0.3129
10 2 34 14.1364 -0.0819
10 2 36 -4.8116 0.0956
10 2 38 -12.4836 -0.2766
10 2 40 -0.6552 -0.1796
10 2 42 4.8553 0.3074
10 2 44 -6.5676 0.1050
10 2 46 -12.0498 0.2754
10 2 48 -7.2901 -0.0203
10 2 50 6.7287 -0.3365
10 2 52 0.9954 0.0473
10 2 54 -6.8344 -0.0217
10 2 56 5.2695 0.4558
10 2 58 1.2613 0.3694
10 2 60 -4.7533 -0.8948
10 2 62 2.6869 -1.6644
10 3 1 -63.9444 -4.1456
10 3 3 -79.6208 -0.2022
10 3 5 190.0670 1.4970
10 3 7 -49.2176 0.5952
10 3 9 1.2202 -0.2587
10 3 11 -14.6126 -0.9806
10 3 13 39.5493 -0.2853
10 3 15 -52.1938 0.9029
10 3 17 -29.6672 0.5672
10 3 19 -3.5677 -0.1833
10 3 21 14.4282 -0.6572
10 3 23 10.1943 -0.5212
10 3 25 -12.2431 0.3562
10 3 27 23.2826 0.5348
10 3 29 8.7716 0.0557
10 3 31 -9.0625 -0.1080
10 3 33 23.6632 -0.2471
10 3 35 -11.2599 -0.0202
10 3 37 -6.1639 0.2221
10 3 39 -9.3476 0.1553
10 3 41 -12.7802 0.1015
10 3 43 -3.7545 -0.1230
10 3 45 -7.1389 -0.0914
10 3 47 3.2974 0.1499
10 3 49 -5.7895 0.1573
10 3 51 4.5312 0.1891
10 3 53 -22.9149 0.1042
10 3 55 3.5274 -0.3415
10 3 57 5.9334 -0.2396
10 3 59 -13.6832 -0.0760
10 3 61 17.9143 0.1189
10 4 0 -69.8350 -6.1515
10 4 2 -37.4485 -1.7669
10 4 4 85.7004 1.6282
10 4 6 14.7773 1.3015
10 4 8 -86.4001 -0.2697
10 4 10 -19.4949 -0.8762
10 4 12 9.6202 -0.8304
10 4 14 -29.9052 0.3047
10 4 16 1.7268 0.4127
10 4 18 -66.6869 0.3072
10 4 20 -32.8122 0.2391
10 4 22 33.1557 -0.4527
10 4 24 -40.3714 -0.1088
10 4 26 -14.8115 0.3213
10 4 28 19.5960 0.1916
10 4 30 -7.5978 0.1758
10 4 32 8.3551 -0.2466
10 4 34 -5.3277 -0.2555
10 4 36 -8.3006 0.0718
10 4 38 -6.7197 0.1169
10 4 40 -5.5947 0.0988
10 4 42 -3.4881 -0.1221
10 4 44 -2.1673 -0.2785
10 4 46 -6.2217 -0.0484
10 4 48 -11.2530 -0.1309
10 4 50 10.9697 0.1350
10 4 52 5.4069 0.1962
10 4 54 -7.6455 -0.3106
10 4 56 10.4864 -0.2926
10 4 58 10.5332 -0.1516
10 4 60 -9.4220 0.4217
10 4 62 26.2394 1.1937
10 5 1 -11.9869 5.5588
10 5 3 61.4095 0.0634
10 5 5 -12.3559 -2.0223
10 5 7 9.7596 -0.8500
10 5 9 -11.8284 0.3707
10 5 11 37.9373 0.4886
10 5 13 58.6182 0.1483
10 5 15 -10.4052 -0.5041
10 5 17 31.6806 -0.1281
10 5 19 -2.2390 0.4490
10 5 21 -8.9230 0.5913
10 5 23 51.8124 0.2689
10 5 25 36.9014 -0.4499
10 5 27 15.8436 -0.5638
10 5 29 13.5037 -0.2136
10 5 31 10.9244 0.1978
10 5 33 13.6109 0.4482
10 5 35 3.0302 -0.0694
10 5 37 2.9293 -0.3613
10 5 39 6.0651 -0.1094
10 5 41 -2.0120 -0.0936
10 5 43 -4.2754 0.0503
10 5 45 -4.3694 0.2390
10 5 47 0.2868 0.0183
10 5 49 -12.3162 -0.1146
10 5 51 14.0433 -0.1214
10 5 53 -2.6166 -0.1273
10 5 55 12.2018 0.0585
10 5 57 0.7882 0.3430
10 5 59 -9.5498 -0.0318
10 5 61 12.4884 -0.5355
10 6 0 0.5813 5.0588
10 6 2 -65.2187 4.7390
10 6 4 40.2958 -0.4959
10 6 6 7.9748 -2.3838
10 6 8 -34.2847 -0.1270
10 6 10 -55.8049 -0.3319
10 6 12 -52.3731 0.4922
10 6 14 -44.8154 0.8480
10 6 16 -19.5242 -0.5074
10 6 18 -24.7908 -0.0210
10 6 20 -13.7779 -0.1545
10 6 22 -26.1738 -0.4074
10 6 24 -34.7141 0.1879
10 6 26 -20.2356 -0.2973
10 6 28 -29.4688 -0.0636
10 6 30 -20.2434 0.2214
10 6 32 -2.7126 -0.0523
10 6 34 -11.0061 0.2217
10 6 36 -24.4628 -0.1129
10 6 38 -18.8524 -0.1505
10 6 40 -1.4733 0.1497
10 6 42 3.0132 -0.0747
10 6 44 -7.9381 0.0634
10 6 46 -14.8393 0.1696
10 6 48 -5.7867 -0.1261
10 6 50 4.3095 0.0636
10 6 52 5.6568 -0.0479
10 6 54 4.6934 -0.1944
10 6 56 -1.2148 -0.0444
10 6 58 9.3045 0.1546
10 6 60 -8.3473 0.6802
10 7 1 -8.0702 -1.3701
10 7 3 -9.2862 0.0034
10 7 5 -29.1681 0.4947
10 7 7 56.7075 1.0513
10 7 9 -12.3396 -0.1865
10 7 11 -8.7191 -0.2850
10 7 13 2.2636 0.4852
10 7 15 27.0847 0.0557
10 7 17 35.0343 0.2797
10 7 19 27.3824 -0.3184
10 7 21 10.2795 -0.4413
10 7 23 39.8876 0.3548
10 7 25 19.1599 0.1723
10 7 27 -16.3442 0.2526
10 7 29 -19.3316 -0.0404
10 7 31 -6.5028 -0.4858
10 7 33 9.5635 0.0468
10 7 35 6.3756 0.1345
10 7 37 -22.9036 0.1526
10 7 39 14.8413 0.2780
10 7 41 -4.3441 -0.1516
10 7 43 -2.1498 -0.0368
10 7 45 -11.6822 0.2240
10 7 47 -3.1089 -0.0062
10 7 49 9.3082 -0.0227
10 7 51 5.0576 -0.1669
10 7 53 6.9006 -0.3096
10 7 55 5.9466 0.0744
10 7 57 0.9648 0.2975
10 7 59 -8.1137 -0.5528
10 7 61 -0.4533 1.0901
10 8 0 -46.4242 -9.2999
10 8 2 -23.4054 1.7707
10 8 4 -116.3708 -0.1734
10 8 6 -27.6177 -1.0204
10 8 8 -66.9683 1.6385
10 8 10 -38.4113 -0.5875
10 8 12 -12.5284 -0.2697
10 8 14 -21.7477 -0.0138
10 8 16 -0.8004 -1.0315
10 8 18 -27.4852 0.4420
10 8 20 -34.8758 0.0097
10 8 22 -0.8059 -0.3093
10 8 24 -39.0039 0.4185
10 8 26 -27.3862 -0.4026
10 8 28 -23.0347 0.2097
10 8 30 -7.9996 0.2788
10 8 32 -20.8909 -0.1464
10 8 34 5.9289 0.3849
10 8 36 -26.7786 -0.0818
10 8 38 -6.7241 -0.0685
10 8 40 21.6314 0.1518
10 8 42 -5.3789 -0.2626
10 8 44 -20.4314 0.0264
10 8 46 -6.1368 0.0237
10 8 48 2.3465 -0.0857
10 8 50 1.7662 0.1777
10 8 52 -0.5977 -0.0593
10 8 54 -3.2410 0.0983
10 8 56 -0.0681 0.0597
10 8 58 -6.6988 -0.5202
10 8 60 -21.6110 -0.1139
10 9 1 -26.4869 -7.0889
10 9 3 11.4538 -1.3969
10 9 5 78.1438 1.5970
10 9 7 37.3743 2.6959
10 9 9 -2.1192 0.2172
10 9 11 17.3703 -0.7133
10 9 13 14.2915 -0.1309
10 9 15 46.5779 -0.1995
10 9 17 59.7715 0.6538
10 9 19 10.8729 0.0893
10 9 21 5.0773 -0.3584
10 9 23 46.4991 0.2164
10 9 25 14.9381 -0.0852
10 9 27 -7.6380 0.3109
10 9 29 6.2288 0.1389
10 9 31 18.5081 -0.4152
10 9 33 8.9874 -0.1308
10 9 35 -9.8849 -0.1796
10 9 37 4.1262 0.0409
10 9 39 22.1867 0.3782
10 9 41 -8.2406 0.0272
10 9 43 -1.5192 0.0853
10 9 45 -15.8833 -0.1473
10 9 47 7.0252 -0.3529
10 9 49 22.8401 0.2024
10 9 51 -5.4376 0.2280
10 9 53 16.2666 -0.1334
10 9 55 0.7975 0.0921
10 9 57 0.3940 0.0463
10 9 59 -2.3150 -0.4073
10 10 0 24.3724 -3.8754
10 10 2 30.7605 3.2334
10 10 4 20.1885 -0.8256
10 10 6 19.0838 -1.6573
10 10 8 1.9657 1.2760
10 10 10 10.0184 -0.6849
10 10 12 15.5800 0.1939
10 10 14 -20.9847 0.2066
10 10 16 23.1903 -0.8083
10 10 18 5.8731 0.5701
10 10 20 23.7030 -0.1481
10 10 22 -26.1476 -0.2109
10 10 24 -19.7199 0.4565
10 10 26 31.9456 -0.5414
10 10 28 -14.9979 0.1930
10 10 30 -1.9312 0.0561
10 10 32 -16.6618 -0.3495
10 10 34 -16.7299 0.1773
10 10 36 3.2688 -0.3098
10 10 38 -12.7139 -0.0848
10 10 40 1.2393 0.2405
10 10 42 4.6774 -0.1420
10 10 44 6.6152 0.0490
10 10 46 -0.5775 -0.0289
10 10 48 4.6742 0.0184
10 10 50 -0.3945 0.2686
10 10 52 0.4224 -0.0842
10 10 54 13.3378 0.1213
10 10 56 -2.9144 -0.0856
10 10 58 -9.1053 -1.0000
10 10 60 4.8537 -0.0598
10 11 1 12.1761 10.9508
10 11 3 -4.9545 1.6422
10 11 5 -17.9358 -3.0909
10 11 7 -9.7270 -1.8091
10 11 9 -12.3407 -0.5579
10 11 11 16.2627 0.8041
10 11 13 6.9822 0.9733
10 11 15 -11.3198 -0.1303
10 11 17 17.1996 0.1379
10 11 19 -4.8210 0.0906
10 11 21 25.2197 0.1305
10 11 23 10.9651 0.2779
10 11 25 35.4268 -0.5842
10 11 27 18.8803 -0.3925
10 11 29 22.0993 0.0414
10 11 31 -2.2468 0.3048
10 11 33 13.9555 0.6210
10 11 35 9.4975 -0.0212
10 11 37 22.6728 -0.4359
10 11 39 -2.0561 -0.2924
10 11 41 -3.4358 -0.3227
10 11 43 -11.6437 0.2256
10 11 45 9.5226 0.1810
10 11 47 -1.3698 -0.1255
10 11 49 -3.4615 -0.0058
10 11 51 0.9126 -0.1399
10 11 53 -3.3483 -0.1775
10 11 55 4.3109 0.4338
10 11 57 -8.2400 0.3985
10 11 59 -21.0656 -1.3150
10 12 0 57.8454 -7.7157
10 12 2 19.5309 2.0023
10 12 4 24.4647 0.8369
10 12 6 -30.2282 -0.4771
10 12 8 -15.8960 0.3757
10 12 10 4.8066 -1.0739
10 12 12 23.1212 0.1487
10 12 14 -7.6248 -0.0125
10 12 16 -26.1618 -0.5852
10 12 18 6.1703 0.3025
10 12 20 -1.3247 -0.2534
10 12 22 -39.8511 0.1270
10 12 24 -12.0691 0.5842
10 12 26 -19.9435 -0.1746
10 12 28 2.7458 0.2466
10 12 30 -15.8332 -0.2442
10 12 32 -13.5417 -0.4475
10 12 34 -7.3498 0.2264
10 12 36 -14.7094 0.1293
10 12 38 -24.8929 0.3078
10 12 40 13.3787 0.0835
10 12 42 -15.4870 -0.1394
10 12 44 -9.9648 0.1094
10 12 46 -1.1622 0.0389
10 12 48 -2.1151 -0.0014
10 12 50 -0.0246 0.0191
10 12 52 14.6741 -0.2741
10 12 54 -16.9738 0.2289
10 12 56 -16.1077 0.3497
10 12 58 -5.7958 -0.2818
10 13 1 -6.1398 -5.8000
10 13 3 -0.9587 -0.5684
10 13 5 3.1954 2.0210
10 13 7 -17.7846 2.2348
10 13 9 1.9255 -0.1745
10 13 11 27.0348 -1.0115
10 13 13 -17.2672 -0.3715
10 13 15 -14.7891 0.3820
10 13 17 38.7664 0.8829
10 13 19 -9.6534 -0.0071
10 13 21 10.8874 -0.5353
10 13 23 28.0623 -0.1908
10 13 25 5.3299 0.1011
10 13 27 -4.0908 0.3536
10 13 29 5.3131 -0.0059
10 13 31 1.0173 -0.3493
10 13 33 1.6043 -0.2593
10 13 35 4.3369 -0.1226
10 13 37 7.0082 0.2627
10 13 39 -5.5511 0.3856
10 13 41 -6.5767 -0.0234
10 13 43 2.9741 -0.1133
10 13 45 14.0762 -0.0995
10 13 47 -0.0223 0.1014
10 13 49 4.5778 0.3128
10 13 51 16.1758 0.1534
10 13 53 -9.0626 -0.4099
10 13 55 21.1990 -0.5279
10 13 57 1.9929 0.3114
10 14 0 -37.5745 4.0077
10 14 2 -50.5617 2.1151
10 14 4 -40.8810 -1.3361
10 14 6 -34.3257 -1.3878
10 14 8 -8.8877 -0.0140
10 14 10 -16.8388 -0.0849
10 14 12 -31.7372 0.5302
10 14 14 -29.8548 -0.0634
10 14 16 -5.1467 -0.0527
10 14 18 -36.3040 0.2223
10 14 20 -31.8195 -0.3056
10 14 22 -1.0090 -0.0793
10 14 24 -11.9526 -0.1912
10 14 26 -14.2900 -0.3883
10 14 28 -5.0107 0.3073
10 14 30 -4.1992 0.3406
10 14 32 9.5859 0.4076
10 14 34 -8.0981 0.2049
10 14 36 -11.7900 -0.3888
10 14 38 -10.3226 -0.1501
10 14 40 -8.6498 -0.0933
10 14 42 -12.9161 0.1419
10 14 44 -1.3989 0.1685
10 14 46 -13.9739 -0.0986
10 14 48 2.1924 0.0128
10 14 50 13.6037 0.2766
10 14 52 -9.4740 0.0331
10 14 54 -13.8313 0.0604
10 14 56 -2.0844 0.1383
10 14 58 5.4559 -0.4575
10 15 1 -25.5750 -0.7122
10 15 3 8.9565 -0.8810
10 15 5 19.3131 -0.4403
10 15 7 -3.4012 0.3009
10 15 9 18.7217 0.6378
10 15 11 8.5908 0.6854
10 15 13 -22.7219 -0.1653
10 15 15 13.1518 -0.7025
10 15 17 30.4032 -0.4933
10 15 19 -2.6911 -0.0681
10 15 21 -2.4941 0.4946
10 15 23 11.1972 0.3459
10 15 25 0.5426 0.1375
10 15 27 -10.7385 0.0231
10 15 29 6.6473 -0.1706
10 15 31 12.0129 0.0140
10 15 33 3.9881 -0.0730
10 15 35 -4.4617 -0.1011
10 15 37 2.2759 -0.0079
10 15 39 8.8955 -0.0783
10 15 41 -6.7680 0.0512
10 15 43 5.5242 0.0364
10 15 45 3.6840 -0.1322
10 15 47 5.8509 -0.2480
10 15 49 18.6289 -0.2650
10 15 51 -7.1261 0.2421
10 15 53 -9.3335 0.2975
10 15 55 -1.3446 -0.2113
10 15 57 -2.6890 -0.5466
10 16 0 26.0840 -4.1464
10 16 2 10.4806 -1.4616
10 16 4 -13.8481 0.2588
10 16 6 -2.8031 0.8326
10 16 8 -22.8455 0.3124
10 16 10 7.9857 0.2177
10 16 12 -13.9779 -0.0658
10 16 14 -14.6091 -0.6933
10 16 16 -4.7670 -0.1413
10 16 18 1.3433 -0.1027
10 16 20 -7.0955 -0.0576
10 16 22 7.6789 0.5176
10 16 24 3.0911 0.2296
10 16 26 -9.4867 0.0765
10 16 28 5.3094 -0.0244
10 16 30 12.3858 -0.4502
10 16 32 -3.3780 -0.0141
10 16 34 -8.9970 0.1656
10 16 36 -4.3423 0.1382
10 16 38 -2.6274 0.1331
10 16 40 0.7874 -0.1594
10 16 42 -1.9303 -0.0310
10 16 44 -7.9536 0.0022
10 16 46 -12.3994 -0.0755
10 16 48 7.1837 -0.1160
10 16 50 -9.1444 -0.0154
10 16 52 -12.0230 0.0633
10 16 54 -11.1320 -0.2286
10 16 56 11.5839 -0.3587
10 17 1 3.5882 3.3924
10 17 3 3.5551 0.9334
10 17 5 3.1158 -0.4504
10 17 7 0.1552 -1.2611
10 17 9 -1.7967 -0.5556
10 17 11 11.7352 0.4248
10 17 13 -13.4236 0.4301
10 17 15 -7.7930 0.4592
10 17 17 22.0823 0.1632
10 17 19 8.0256 -0.0453
10 17 21 -18.3520 -0.0998
10 17 23 -4.5420 -0.4645
10 17 25 9.3079 -0.2515
10 17 27 -5.2753 0.0348
10 17 29 -14.4168 0.2233
10 17 31 -11.1277 0.3198
10 17 33 5.5338 -0.1552
10 17 35 -16.2125 -0.1481
10 17 37 2.2170 -0.0442
10 17 39 -16.5610 -0.1629
10 17 41 -5.1164 -0.0195
10 17 43 -2.5704 -0.0721
10 17 45 9.0996 0.0297
10 17 47 -4.2597 0.1216
10 17 49 -8.2474 -0.3126
10 17 51 1.1617 -0.0644
10 17 53 5.4825 0.2805
10 17 55 -25.0813 0.4229
10 18 0 36.7037 1.8299
10 18 2 28.3284 -0.3905
10 18 4 26.3147 0.7721
10 18 6 41.0714 0.8063
10 18 8 35.3829 -1.0100
10 18 10 15.0938 -0.7785
10 18 12 -4.6905 -0.4322
10 18 14 -2.5152 0.3277
10 18 16 12.3960 1.0685
10 18 18 22.7466 0.0579
10 18 20 3.9441 -0.3341
10 18 22 -0.3638 -0.0807
10 18 24 0.0404 -0.2260
10 18 26 4.4955 0.1809
10 18 28 13.1384 0.0217
10 18 30 -6.4563 -0.2806
10 18 32 -9.3017 0.1409
10 18 34 10.8042 -0.1138
10 18 36 4.2257 0.1129
10 18 38 -2.2790 0.1153
10 18 40 10.8890 -0.1724
10 18 42 8.6775 -0.0060
10 18 44 15.2274 -0.0372
10 18 46 0.0511 0.0855
10 18 48 -10.3665 0.0398
10 18 50 -2.8670 -0.2263
10 18 52 1.6148 0.0027
10 18 54 -8.7071 0.0011
10 19 1 -3.7033 -1.8416
10 19 3 6.2819 -0.1126
10 19 5 -1.3611 0.7621
10 19 7 -13.7743 0.1371
10 19 9 -5.3792 0.0339
10 19 11 14.1558 -0.1909
10 19 13 17.5175 -0.4805
10 19 15 -21.8088 0.0256
10 19 17 14.6798 -0.0274
10 19 19 -4.5998 0.0645
10 19 21 -2.0524 0.0893
10 19 23 6.0841 -0.2978
10 19 25 22.2327 -0.0366
10 19 27 6.7984 -0.0064
10 19 29 -16.4049 0.0512
10 19 31 0.4015 0.0789
10 19 33 7.3577 -0.1576
10 19 35 15.0705 0.0936
10 19 37 -12.9856 0.0688
10 19 39 0.5519 -0.0535
10 19 41 43.4343 0.1597
10 19 43 -23.0791 0.0269
10 19 45 10.4228 -0.0718
10 19 47 17.1807 0.2474
10 19 49 -9.6407 0.1598
10 19 51 -16.7206 -0.1754
10 19 53 -5.6436 -0.2181
10 20 0 3.0039 4.9381
10 20 2 -13.8837 -1.0962
10 20 4 -12.0198 -1.2907
10 20 6 -15.8447 -0.0193
10 20 8 -20.0432 0.3134
10 20 10 -13.8095 1.6261
10 20 12 1.0524 0.5780
10 20 14 -2.7076 -0.5444
10 20 16 -4.5895 -0.5330
10 20 18 -21.9477 -0.5762
10 20 20 -13.3664 0.3866
10 20 22 8.0886 0.6473
10 20 24 -14.0866 -0.0411
10 20 26 -4.5751 0.0366
10 20 28 25.2293 -0.2133
10 20 30 -2.3352 -0.0768
10 20 32 1.2699 0.3089
10 20 34 -16.1946 -0.1896
10 20 36 -7.8255 -0.0666
10 20 38 -23.3237 -0.0183
10 20 40 20.9426 0.1520
10 20 42 -24.9417 0.4218
10 20 44 2.2695 -0.0796
10 20 46 -7.3715 -0.0193
10 20 48 -18.4682 -0.0149
10 20 50 -17.1666 -0.2049
10 20 52 -6.8354 0.2211
10 21 1 -4.3248 0.8054
10 21 3 3.2163 0.1973
10 21 5 0.9591 -0.3493
10 21 7 -3.7990 -0.5513
10 21 9 12.6167 0.1300
10 21 11 2.7298 0.1383
10 21 13 -6.2083 -0.1784
10 21 15 -13.6836 0.0061
10 21 17 16.3023 -0.2161
10 21 19 -17.4649 -0.1024
10 21 21 19.9088 0.1126
10 21 23 -1.1683 -0.0259
10 21 25 -5.7452 0.1589
10 21 27 3.3715 -0.1284
10 21 29 11.8472 -0.0864
10 21 31 5.8395 0.1131
10 21 33 -2.8813 0.0596
10 21 35 13.8602 0.2526
10 21 37 -14.4049 -0.0671
10 21 39 28.5154 -0.2765
10 21 41 -23.4246 -0.1176
10 21 43 13.5546 -0.0688
10 21 45 17.9863 0.0562
10 21 47 0.3968 0.0316
10 21 49 -3.9885 0.2265
10 21 51 -7.5176 0.1708
10 22 0 -16.2529 -2.2083
10 22 2 14.4292 -1.3118
10 22 4 24.7598 1.2995
10 22 6 -7.6166 1.2137
10 22 8 20.5651 -0.8335
10 22 10 3.0768 -0.8091
10 22 12 13.8304 -0.4326
10 22 14 3.0838 0.5800
10 22 16 18.5495 0.9073
10 22 18 17.2136 0.0137
10 22 20 7.4655 -0.1601
10 22 22 -8.0059 -0.2879
10 22 24 8.8401 -0.1462
10 22 26 16.7461 0.5316
10 22 28 15.4106 0.1362
10 22 30 -4.6609 -0.0822
10 22 32 -0.1437 -0.0993
10 22 34 11.2081 -0.1940
10 22 36 -5.6441 0.2439
10 22 38 -8.3008 -0.0539
10 22 40 23.8321 -0.3319
10 22 42 -3.7478 -0.0621
10 22 44 -11.4435 -0.1150
10 22 46 11.3785 0.3564
10 22 48 -5.9588 0.0451
10 22 50 -14.3276 -0.1779
10 23 1 9.1979 -1.8706
10 23 3 9.2481 -0.9546
10 23 5 8.9646 -0.1136
10 23 7 -6.8566 0.4504
10 23 9 2.7952 0.8115
10 23 11 8.3754 0.2619
10 23 13 7.8878 -0.3320
10 23 15 -2.3331 -0.3881
10 23 17 2.6862 -0.3419
10 23 19 -1.3076 -0.0711
10 23 21 -7.7506 0.2215
10 23 23 4.7698 0.1202
10 23 25 -13.5109 0.1035
10 23 27 -0.9863 -0.0071
10 23 29 2.4322 0.0015
10 23 31 9.8329 -0.0568
10 23 33 -21.5999 -0.3300
10 23 35 10.5447 -0.0690
10 23 37 1.6560 0.0221
10 23 39 -11.8453 0.2485
10 23 41 -3.8035 0.2818
10 23 43 6.5751 0.0381
10 23 45 -16.0678 -0.0503
10 23 47 14.3761 -0.5281
10 23 49 -10.0790 -0.7243
10 24 0 8.6599 3.2575
10 24 2 -21.7907 0.3863
10 24 4 -0.9043 -0.1878
10 24 6 11.2373 -0.2031
10 24 8 8.3290 -0.2740
10 24 10 6.6959 0.1765
10 24 12 -4.7872 0.0151
10 24 14 9.7243 0.1067
10 24 16 -26.6189 0.0581
10 24 18 12.1727 0.0334
10 24 20 8.8306 0.3609
10 24 22 4.0560 0.0761
10 24 24 -19.1573 -0.1416
10 24 26 -15.8267 -0.0426
10 24 28 0.4532 -0.1897
10 24 30 3.7021 0.1465
10 24 32 10.0071 0.2389
10 24 34 -15.6623 -0.0665
10 24 36 11.4718 0.1960
10 24 38 -5.0385 -0.0479
10 24 40 14.0805 -0.2007
10 24 42 -12.8862 -0.0939
10 24 44 23.8062 -0.4028
10 24 46 -0.4777 0.4950
10 24 48 15.4753 0.1268
10 25 1 -18.8553 3.7215
10 25 3 11.7832 1.2669
10 25 5 11.0578 -0.4862
10 25 7 -0.8139 -1.1250
10 25 9 -3.4831 -0.8305
10 25 11 -4.0602 -0.2565
10 25 13 6.4047 0.2611
10 25 15 4.2856 0.4104
10 25 17 8.3333 0.2127
10 25 19 -0.8805 -0.0652
10 25 21 -2.2130 -0.1945
10 25 23 3.7605 -0.1930
10 25 25 12.2521 -0.1925
10 25 27 5.3701 -0.2006
10 25 29 -19.7149 -0.0582
10 25 31 0.5903 0.2110
10 25 33 -1.4824 0.1346
10 25 35 3.1198 0.1012
10 25 37 -6.6420 -0.1173
10 25 39 -0.5750 -0.0438
10 25 41 -16.7678 -0.2886
10 25 43 -12.1869 -0.2068
10 25 45 10.7464 0.4347
10 25 47 2.8719 1.3806
10 26 0 0.5200 0.3018
10 26 2 -0.1830 -0.2342
10 26 4 16.0563 -0.2816
10 26 6 0.9442 0.1187
10 26 8 10.1867 0.5293
10 26 10 1.2250 0.5634
10 26 12 10.5491 0.0394
10 26 14 23.0466 -0.1824
10 26 16 13.6323 -0.2764
10 26 18 -12.0544 -0.2228
10 26 20 2.0047 0.0014
10 26 22 5.5955 0.0355
10 26 24 -11.0856 0.1649
10 26 26 -16.1618 0.1397
10 26 28 9.1071 -0.1000
10 26 30 8.5865 -0.2074
10 26 32 -30.6014 -0.1959
10 26 34 18.0227 -0.2803
10 26 36 5.9752 0.2038
10 26 38 -10.6984 0.1317
10 26 40 -0.2615 -0.0120
10 26 42 2.7260 0.0925
10 26 44 -2.7919 -0.4876
10 27 1 -4.3692 -4.3497
10 27 3 -6.2210 -0.8214
10 27 5 -24.8177 0.9285
10 27 7 -15.6267 0.8989
10 27 9 -25.0252 0.2233
10 27 11 -0.2607 -0.1441
10 27 13 6.2649 -0.2046
10 27 15 -9.8024 -0.1831
10 27 17 -2.9889 -0.1162
10 27 19 -12.8498 -0.0365
10 27 21 -11.1536 0.0428
10 27 23 -11.8834 0.2538
10 27 25 1.5135 0.2957
10 27 27 -6.3220 0.1326
10 27 29 -6.4353 -0.0204
10 27 31 11.3846 -0.0788
10 27 33 -16.5511 0.0646
10 27 35 19.3536 0.1758
10 27 37 21.9779 -0.0014
10 27 39 -10.3064 0.1619
10 27 41 25.1990 -0.0317
10 27 43 1.6469 -0.4062
10 28 0 -21.9801 -2.2582
10 28 2 -10.2910 -0.2993
10 28 4 -11.0880 0.4915
10 28 6 1.7924 0.3088
10 28 8 -18.6448 -0.0269
10 28 10 6.2524 -0.3038
10 28 12 2.6085 -0.1425
10 28 14 23.3149 0.2589
10 28 16 6.5967 0.4237
10 28 18 3.7574 0.3438
10 28 20 22.6129 -0.0793
10 28 22 -10.6748 -0.3194
10 28 24 2.3234 -0.0640
10 28 26 -5.2397 0.1729
10 28 28 8.0576 0.3427
10 28 30 -20.7719 0.1457
10 28 32 -0.9993 0.0469
10 28 34 24.9929 -0.0729
10 28 36 -3.5807 -0.1370
10 28 38 13.0574 0.0888
10 28 40 -3.0442 0.5225
10 28 42 16.3792 0.0305
10 29 1 6.9276 2.5912
10 29 3 7.7434 0.1247
10 29 5 -0.1124 -0.8348
10 29 7 7.6493 -0.4727
10 29 9 15.2915 0.0455
10 29 11 16.8447 0.2437
10 29 13 28.5376 0.0113
10 29 15 7.8512 -0.3342
10 29 17 12.0838 -0.1433
10 29 19 3.6929 0.2001
10 29 21 -1.6695 0.3460
10 29 23 -4.1767 0.1615
10 29 25 -13.3514 -0.0956
10 29 27 -4.2279 -0.1619
10 29 29 -2.0379 -0.2164
10 29 31 26.2093 0.0433
10 29 33 -17.7398 0.3483
10 29 35 1.5115 -0.1099
10 29 37 -6.6328 -0.4409
10 29 39 22.9299 -0.5990
10 30 0 11.6882 2.1758
10 30 2 -12.2628 0.8402
10 30 4 -3.5675 -0.2941
10 30 6 -6.2411 -0.5108
10 30 8 17.0966 0.0394
10 30 10 -12.8842 0.4385
10 30 12 -16.0649 0.4822
10 30 14 -3.7673 0.1096
10 30 16 14.9896 -0.2720
10 30 18 -4.7296 -0.2125
10 30 20 -11.0215 -0.1849
10 30 22 -13.7059 -0.0864
10 30 24 -15.3459 -0.0247
10 30 26 7.0296 -0.1604
10 30 28 -12.0099 0.0521
10 30 30 -8.7126 -0.1064
10 30 32 -3.6402 -0.3471
10 30 34 14.6735 0.1411
10 30 36 -32.0157 0.1788
10 30 38 3.2852 -0.5944
10 31 1 0.1615 -1.2676
10 31 3 3.0265 0.0889
10 31 5 1.3793 0.5129
10 31 7 7.7936 0.1339
10 31 9 17.9635 -0.3288
10 31 11 -3.0895 -0.3434
10 31 13 0.4895 0.1145
10 31 15 -0.1787 0.3001
10 31 17 12.8423 0.1672
10 31 19 9.2364 -0.2453
10 31 21 -17.9408 -0.1749
10 31 23 -5.9485 0.0715
10 31 25 29.3972 0.3763
10 31 27 3.0207 0.5336
10 31 29 -11.1916 0.0657
10 31 31 12.6435 -0.3495
10 31 33 -3.5197 -0.1221
10 31 35 2.7521 0.8013
10 32 0 4.1348 -0.3534
10 32 2 -4.8156 -0.0314
10 32 4 7.5923 0.2335
10 32 6 -3.9070 0.2398
10 32 8 2.4919 -0.1104
10 32 10 21.4853 -0.4280
10 32 12 -10.2527 -0.3581
10 32 14 6.4453 -0.0873
10 32 16 3.1071 0.3200
10 32 18 3.6725 0.4487
10 32 20 27.6718 0.1644
10 32 22 8.3168 -0.1272
10 32 24 -15.9002 -0.2890
10 32 26 7.3351 -0.3500
10 32 28 5.5451 -0.1598
10 32 30 23.9970 0.1235
10 32 32 12.8306 0.2730
10 33 1 0.7027 0.3709
10 33 3 -7.6850 0.0896
10 33 5 19.7313 0.0695
10 33 7 1.6936 0.0603
10 33 9 -4.2774 0.0721
10 33 11 14.5032 -0.0718
10 33 13 5.0960 -0.1370
10 33 15 8.2144 -0.0344
10 33 17 -6.2078 0.0695
10 33 19 -8.2673 -0.0437
10 33 21 -7.3886 0.0232
10 33 23 -1.0991 -0.0480
10 33 25 2.6049 0.1346
10 33 27 11.1560 0.0391
10 33 29 -5.3249 0.1682
10 34 0 11.1347 -1.0383
10 34 2 -21.7068 -1.0274
10 34 4 1.7082 -0.4727
10 34 6 9.1493 0.0884
10 34 8 17.6977 0.3922
10 34 10 -12.6598 0.4947
10 34 12 -7.3279 0.2281
10 34 14 8.1527 -0.1585
10 34 16 -5.3773 -0.2580
10 34 18 -15.0429 -0.2822
10 34 20 17.2223 -0.1786
10 34 22 8.6374 -0.2171
10 34 24 7.0648 -0.1908
10 34 26 -2.7878 -0.1164
10 35 1 -21.7562 0.7353
10 35 3 13.9911 0.2405
10 35 5 0.2073 -0.1365
10 35 7 -5.0468 -0.2381
10 35 9 -7.1376 0.0004
10 35 11 38.9452 0.1545
10 35 13 8.0287 -0.0637
10 35 15 -24.4637 -0.1506
10 35 17 -2.7443 -0.0386
10 35 19 -4.0721 0.2603
10 35 21 4.1514 0.4984
10 35 23 -1.5279 0.3255
10 36 0 18.2008 0.8503
10 36 2 -3.5088 0.4933
10 36 4 -15.2056 0.4977
10 36 6 5.1407 0.1267
10 36 8 19.6014 -0.1643
10 36 10 -11.2812 0.0846
10 36 12 -5.3836 0.1978
10 36 14 7.9823 0.3368
10 36 16 14.2342 0.2982
10 36 18 -0.1438 0.2136
10 37 1 -11.9935 -1.3981
10 37 3 18.5008 -0.2274
10 37 5 12.7915 0.2386
10 37 7 -15.3524 0.2500
10 37 9 -1.6760 0.1994
10 37 11 11.5927 0.4444
10 37 13 -10.0258 0.9196
11 1 0 189.5216 5.1026
11 1 2 -30.3973 -3.2471
11 1 4 63.5322 1.8763
11 1 6 31.3053 2.2584
11 1 8 1.9585 -2.1934
11 1 10 -54.4707 -0.6082
11 1 12 95.1661 -0.6819
11 1 14 6.7856 0.8893
11 1 16 -70.0245 2.1770
11 1 18 -54.3945 -0.2044
11 1 20 17.1333 -0.5208
11 1 22 -8.3892 -0.7298
11 1 24 -11.9937 -0.4655
11 1 26 -5.3862 0.7251
11 1 28 13.4165 -0.1752
11 1 30 -6.3549 -0.1605
11 1 32 -5.7941 0.0490
11 1 34 16.1941 -0.3067
11 1 36 10.4191 0.2309
11 1 38 -11.4600 -0.1440
11 1 40 15.4380 -0.1835
11 1 42 3.6677 0.1158
11 1 44 -2.3381 -0.3357
11 1 46 0.8639 0.1731
11 1 48 -2.6953 0.2990
11 1 50 16.6750 -0.0468
11 1 52 -3.2377 0.1131
11 1 54 -6.8984 -0.3199
11 1 56 7.5063 0.1470
11 1 58 -4.2216 0.4689
11 1 60 -0.6570 -0.2662
11 1 62 8.4154 1.3928
11 2 1 54.6424 -2.4889
11 2 3 -2.0788 0.3618
11 2 5 0.3658 1.1642
11 2 7 -76.4516 -0.3850
11 2 9 -9.2980 -0.2361
11 2 11 -3.7239 -0.3029
11 2 13 11.3097 -0.2343
11 2 15 -1.3794 0.1902
11 2 17 33.2051 -0.1222
11 2 19 -14.4323 0.1642
11 2 21 -1.8955 0.2732
11 2 23 2.2920 -0.1934
11 2 25 -26.0083 0.0324
11 2 27 6.4752 0.0628
11 2 29 18.1715 -0.0774
11 2 31 -15.4354 0.0732
11 2 33 -2.4483 -0.1565
11 2 35 7.4703 0.1063
11 2 37 6.5325 0.2655
11 2 39 -4.2694 -0.0019
11 2 41 0.7178 -0.0048
11 2 43 -11.6884 -0.2034
11 2 45 14.4213 -0.0699
11 2 47 -19.0768 0.2391
11 2 49 16.8759 0.0394
11 2 51 4.9820 -0.0956
11 2 53 8.0899 0.0954
11 2 55 -13.3283 -0.5060
11 2 57 5.4526 -0.2322
11 2 59 -8.5321 -0.1695
11 2 61 -0.6532 -0.8819
11 3 0 26.9906 5.6204
11 3 2 101.8833 -0.5211
11 3 4 -42.5565 -0.0671
11 3 6 10.9618 0.4110
11 3 8 32.2522 -0.2055
11 3 10 57.3267 0.7639
11 3 12 91.0332 -0.0714
11 3 14 58.0160 -0.3063
11 3 16 -5.5224 -0.2865
11 3 18 7.8309 -0.0697
11 3 20 -29.3890 0.6188
11 3 22 -4.1890 0.0463
11 3 24 3.4484 -0.2823
11 3 26 2.5115 -0.0971
11 3 28 47.3888 -0.2568
11 3 30 18.5531 0.1865
11 3 32 -11.5259 0.0836
11 3 34 7.8691 -0.2282
11 3 36 -7.2925 -0.0254
11 3 38 14.4105 -0.0660
11 3 40 1.1525 0.1139
11 3 42 3.2307 0.1657
11 3 44 -5.8701 -0.1731
11 3 46 -4.7790 -0.0557
11 3 48 2.6338 -0.1981
11 3 50 -0.2519 -0.0882
11 3 52 -19.9148 0.2841
11 3 54 -9.5627 -0.1578
11 3 56 -2.2186 -0.0145
11 3 58 3.3277 0.1249
11 3 60 -1.9638 -0.1234
11 3 62 -17.7252 0.0786
11 4 1 -145.2468 2.3702
11 4 3 4.3600 0.3847
11 4 5 51.5694 -0.5527
11 4 7 72.0116 -0.4239
11 4 9 -65.1134 0.0018
11 4 11 5.0123 -0.0738
11 4 13 -32.1063 0.3226
11 4 15 -54.6663 0.2764
11 4 17 28.9237 -0.0122
11 4 19 8.5315 -0.3428
11 4 21 -34.0255 -0.5032
11 4 23 -2.0445 -0.2169
11 4 25 3.0607 0.1383
11 4 27 -7.4589 0.2895
11 4 29 -4.4068 0.0693
11 4 31 0.8480 0.0082
11 4 33 -4.6392 0.0936
11 4 35 7.7550 -0.0848
11 4 37 -5.4989 -0.1210
11 4 39 0.1605 0.0498
11 4 41 -19.9622 0.0085
11 4 43 8.0808 -0.1165
11 4 45 0.4764 -0.0630
11 4 47 -8.4836 -0.0116
11 4 49 -8.8697 -0.0429
11 4 51 -3.4909 -0.0454
11 4 53 10.0016 0.0851
11 4 55 -1.1058 0.0208
11 4 57 3.2459 0.1295
11 4 59 -12.0488 -0.1020
11 4 61 -0.9707 -0.3869
11 5 0 -136.9080 3.2439
11 5 2 -86.0966 2.0678
11 5 4 -23.2681 -0.9592
11 5 6 55.0441 -1.4299
11 5 8 -47.7935 0.0369
11 5 10 -13.1505 -0.2112
11 5 12 -0.5512 0.2766
11 5 14 -33.3006 0.5895
11 5 16 -25.6413 -0.5435
11 5 18 -13.7218 0.0912
11 5 20 3.4651 0.2513
11 5 22 -17.2633 0.0043
11 5 24 -24.9448 0.3149
11 5 26 -21.3146 -0.3177
11 5 28 3.4098 -0.3259
11 5 30 8.3972 0.0410
11 5 32 -12.6814 0.1118
11 5 34 13.5298 0.3818
11 5 36 -21.7555 -0.0281
11 5 38 0.0215 -0.3358
11 5 40 11.6019 -0.0670
11 5 42 -16.0852 -0.0098
11 5 44 -17.0421 0.2029
11 5 46 -1.5343 0.2580
11 5 48 2.1944 -0.1584
11 5 50 3.3084 -0.1272
11 5 52 -7.7594 -0.0466
11 5 54 5.3563 0.0283
11 5 56 5.7105 0.3347
11 5 58 -4.1784 0.2450
11 5 60 8.0820 -0.0151
11 6 1 -35.6276 -2.5691
11 6 3 -18.5896 -1.0767
11 6 5 -38.8001 0.0295
11 6 7 61.9631 1.4353
11 6 9 -69.6991 0.4590
11 6 11 23.2043 -0.2507
11 6 13 -24.1926 0.0359
11 6 15 -28.7159 -0.3903
11 6 17 -22.5946 0.1265
11 6 19 -9.9274 -0.0236
11 6 21 -8.1788 -0.1642
11 6 23 -19.6246 0.3086
11 6 25 3.6562 0.0138
11 6 27 -21.1780 0.1177
11 6 29 -13.5387 0.0558
11 6 31 3.4284 -0.1399
11 6 33 1.1021 0.2603
11 6 35 -1.6449 0.0588
11 6 37 -7.3319 -0.0611
11 6 39 13.3131 0.1711
11 6 41 -11.1205 -0.0981
11 6 43 -17.7087 -0.0343
11 6 45 34.7106 0.1486
11 6 47 -4.9439 0.0290
11 6 49 -9.2431 0.0408
11 6 51 -0.1782 0.0112
11 6 53 10.3332 -0.1451
11 6 55 -14.3514 0.0208
11 6 57 2.4650 0.0938
11 6 59 3.2678 -0.8129
11 6 61 -14.0033 0.3544
11 7 0 -16.3563 -19.2353
11 7 2 -35.0338 -0.6801
11 7 4 -78.8449 1.4409
11 7 6 18.7325 0.5795
11 7 8 -20.6231 1.4235
11 7 10 -26.6295 -1.5107
11 7 12 -24.4019 -0.6899
11 7 14 -73.3355 0.3452
11 7 16 7.9831 -0.7867
11 7 18 -1.5061 0.3633
11 7 20 8.1728 -0.1918
11 7 22 -1.1193 -0.4144
11 7 24 12.2405 0.7065
11 7 26 9.2582 0.2488
11 7 28 3.8523 0.6411
11 7 30 -2.9819 0.0546
11 7 32 5.4738 -0.8869
11 7 34 28.5898 -0.1978
11 7 36 -17.6804 0.0655
11 7 38 6.5582 0.4837
11 7 40 4.8483 0.5195
11 7 42 -4.5159 -0.3060
11 7 44 -10.4945 -0.2913
11 7 46 4.8385 -0.1547
11 7 48 -19.9674 -0.0672
11 7 50 8.2470 0.4334
11 7 52 -20.8928 0.2533
11 7 54 8.9460 0.1376
11 7 56 -15.4022 -0.0910
11 7 58 -7.7158 -0.5205
11 7 60 9.4740 0.5083
11 8 1 34.3764 4.1616
11 8 3 -12.7254 0.5365
11 8 5 67.7628 -1.0356
11 8 7 34.8911 0.6198
11 8 9 46.7875 -0.1347
11 8 11 11.1816 0.0789
11 8 13 -41.6090 0.5148
11 8 15 20.9644 -0.3143
11 8 17 42.8934 0.5422
11 8 19 -20.5296 0.2117
11 8 21 -14.2371 -0.1750
11 8 23 21.4893 0.2319
11 8 25 7.2335 -0.5358
11 8 27 -15.9196 -0.2412
11 8 29 6.6435 0.0482
11 8 31 -3.6721 -0.0448
11 8 33 23.6422 0.2304
11 8 35 3.7024 -0.1679
11 8 37 3.1313 -0.2317
11 8 39 4.1171 0.0836
11 8 41 4.4815 -0.1296
11 8 43 -17.4641 0.0619
11 8 45 15.7921 0.0326
11 8 47 10.5419 -0.1578
11 8 49 -26.0254 0.2050
11 8 51 -1.5172 0.0351
11 8 53 -20.2400 -0.4110
11 8 55 -4.8857 -0.0642
11 8 57 -12.6053 0.2859
11 8 59 -6.0296 -0.4203
11 9 0 74.3654 8.8344
11 9 2 44.8633 9.0842
11 9 4 1.1434 -1.6530
11 9 6 -4.9717 -4.3930
11 9 8 9.2325 0.3254
11 9 10 21.8638 -0.5123
11 9 12 16.9356 0.8154
11 9 14 17.7449 0.8265
11 9 16 -0.0956 -0.8880
11 9 18 6.8432 0.5791
11 9 20 -16.0430 0.1253
11 9 22 41.0035 -0.0547
11 9 24 21.0797 0.2363
11 9 26 2.3972 -1.1743
11 9 28 11.7506 -0.2557
11 9 30 8.9545 0.2713
11 9 32 -2.0513 0.2229
11 9 34 4.2720 0.6396
11 9 36 0.6741 -0.4318
11 9 38 -0.1012 -0.5181
11 9 40 19.6605 -0.0276
11 9 42 -4.3749 -0.0066
11 9 44 -13.1250 0.3773
11 9 46 10.5011 0.1074
11 9 48 -8.4906 -0.1760
11 9 50 23.3508 -0.0300
11 9 52 -16.9193 -0.3096
11 9 54 -4.9612 0.2064
11 9 56 -1.4793 0.4062
11 9 58 7.8801 -0.7675
11 9 60 -2.8875 -0.1389
11 10 1 -27.9653 -6.3157
11 10 3 -1.3515 -1.1018
11 10 5 10.5174 1.3498
11 10 7 -42.5901 2.4127
11 10 9 -34.9736 -0.1178
11 10 11 27.1788 -0.3064
11 10 13 8.2354 0.4470
11 10 15 -11.1781 -0.1642
11 10 17 10.1025 0.2725
11 10 19 -16.4680 -0.3558
11 10 21 3.8040 -0.4936
11 10 23 37.0569 0.4721
11 10 25 0.1072 0.1918
11 10 27 26.5147 0.3237
11 10 29 4.7416 -0.0445
11 10 31 0.1081 -0.5244
11 10 33 -4.4810 -0.0639
11 10 35 -2.4495 0.0540
11 10 37 2.2956 0.1895
11 10 39 -0.6140 0.2011
11 10 41 2.4744 -0.2447
11 10 43 3.4725 0.0698
11 10 45 -1.3837 0.0258
11 10 47 -31.4917 -0.3250
11 10 49 -9.3000 0.0120
11 10 51 14.1970 0.0511
11 10 53 -19.4476 -0.0756
11 10 55 3.8432 0.2644
11 10 57 -6.0067 0.0911
11 10 59 -6.9439 -1.6767
11 11 0 42.8064 -9.6294
11 11 2 -4.5225 2.8345
11 11 4 -10.9752 0.4400
11 11 6 -18.8762 -1.0256
11 11 8 6.9539 0.7354
11 11 10 -0.0884 -1.6962
11 11 12 -25.6834 -0.4300
11 11 14 6.4252 0.1386
11 11 16 11.7306 -0.4728
11 11 18 -39.7778 0.5838
11 11 20 12.2485 -0.4004
11 11 22 37.5280 -0.2535
11 11 24 -0.6195 0.4516
11 11 26 13.8840 -0.2157
11 11 28 32.4173 0.4679
11 11 30 36.4422 0.0168
11 11 32 3.2990 -0.3690
11 11 34 -4.0828 0.2538
11 11 36 12.2699 -0.0810
11 11 38 11.6166 0.2174
11 11 40 13.2815 0.1223
11 11 42 4.6482 -0.2358
11 11 44 1.0936 0.0486
11 11 46 7.8022 0.0021
11 11 48 0.7951 0.1121
11 11 50 -11.0235 0.1702
11 11 52 22.5096 -0.3481
11 11 54 -7.7191 -0.0251
11 11 56 17.1498 0.2686
11 11 58 -24.2178 -0.5248
11 12 1 -53.1422 2.1105
11 12 3 -16.9768 0.1734
11 12 5 -36.8385 -0.8378
11 12 7 -43.5250 0.3754
11 12 9 -31.6619 -0.0937
11 12 11 -21.2842 0.1739
11 12 13 -4.3907 0.3604
11 12 15 -26.7809 -0.0482
11 12 17 -11.2845 0.5306
11 12 19 -0.9915 0.1780
11 12 21 -14.9769 -0.2234
11 12 23 -2.5935 -0.1975
11 12 25 -4.2019 -0.4859
11 12 27 -9.3512 0.0385
11 12 29 -4.6905 0.3940
11 12 31 0.6547 0.2628
11 12 33 -16.7810 0.1621
11 12 35 -8.1358 -0.2010
11 12 37 -5.0265 -0.1402
11 12 39 -11.0467 0.1179
11 12 41 -0.1385 -0.0691
11 12 43 11.4276 0.0424
11 12 45 -32.5506 0.0332
11 12 47 6.4748 0.0088
11 12 49 7.1853 0.1525
11 12 51 -2.0605 0.1105
11 12 53 -2.0236 -0.3203
11 12 55 2.5755 -0.2625
11 12 57 -11.8174 0.7295
11 12 59 -22.0435 -1.3054
11 13 0 -0.4698 -8.3613
11 13 2 -16.5334 -0.3457
11 13 4 -53.3287 -0.5666
11 13 6 -37.3837 0.0442
11 13 8 -63.2075 1.4689
11 13 10 -4.7155 -0.2421
11 13 12 16.5582 0.0306
11 13 14 -17.4424 -0.3691
11 13 16 -11.4401 -0.6220
11 13 18 -24.4762 0.1329
11 13 20 -16.7016 -0.1384
11 13 22 4.1694 0.3397
11 13 24 -17.9849 0.4134
11 13 26 -20.2216 -0.1840
11 13 28 18.4886 0.1939
11 13 30 -1.8683 -0.2219
11 13 32 -7.0686 -0.2125
11 13 34 1.9882 0.1546
11 13 36 -8.0858 -0.0523
11 13 38 0.4662 0.3568
11 13 40 1.8389 0.0818
11 13 42 4.6890 -0.1230
11 13 44 -5.0548 0.0283
11 13 46 3.6502 -0.2048
11 13 48 -4.6673 -0.0701
11 13 50 -2.5918 0.1810
11 13 52 -13.7291 -0.1031
11 13 54 6.5385 0.1940
11 13 56 -13.8952 0.3452
11 13 58 2.3557 -1.3561
11 14 1 3.7161 2.5912
11 14 3 23.0063 0.1786
11 14 5 11.4714 -0.8209
11 14 7 16.6457 -0.1320
11 14 9 45.5814 0.2624
11 14 11 35.7989 0.5681
11 14 13 -7.5808 0.2251
11 14 15 6.9154 -0.2437
11 14 17 28.1545 -0.2262
11 14 19 0.3151 -0.1778
11 14 21 -28.5584 0.3028
11 14 23 11.8535 0.2184
11 14 25 -10.5920 -0.0549
11 14 27 -1.8731 -0.0828
11 14 29 -7.1319 -0.2331
11 14 31 19.1900 -0.0277
11 14 33 11.8810 0.0485
11 14 35 1.5602 -0.0353
11 14 37 2.3983 -0.0524
11 14 39 5.4744 -0.1190
11 14 41 -10.8433 -0.0252
11 14 43 16.6633 0.0515
11 14 45 11.0007 -0.0563
11 14 47 6.8240 -0.1724
11 14 49 -19.5628 -0.3697
11 14 51 9.3389 -0.0156
11 14 53 -0.9198 0.1584
11 14 55 -13.9788 -0.1989
11 14 57 0.2552 0.1523
11 15 0 31.3163 3.4868
11 15 2 4.1328 1.7807
11 15 4 4.0379 -0.3703
11 15 6 40.4065 -0.7744
11 15 8 18.2999 -0.4972
11 15 10 16.0751 -0.0043
11 15 12 -8.7319 0.6656
11 15 14 -6.8503 0.0363
11 15 16 11.3378 -0.0749
11 15 18 19.1247 -0.1644
11 15 20 -2.8914 -0.2471
11 15 22 1.3894 0.2600
11 15 24 2.1424 -0.0170
11 15 26 -5.6174 -0.2151
11 15 28 -10.2266 0.0845
11 15 30 0.6809 -0.1007
11 15 32 -7.5557 0.2527
11 15 34 -7.3779 0.1758
11 15 36 -5.9326 -0.2462
11 15 38 -9.0248 -0.1339
11 15 40 -12.5068 -0.1830
11 15 42 7.6017 0.1408
11 15 44 -4.1582 0.3634
11 15 46 3.2285 0.1016
11 15 48 -5.5591 -0.1956
11 15 50 -11.9084 -0.1511
11 15 52 -13.4340 -0.1001
11 15 54 -10.1208 0.1081
11 15 56 -14.6107 0.6383
11 16 1 -14.3382 -2.8209
11 16 3 -30.9192 0.3165
11 16 5 6.6251 1.6140
11 16 7 5.9604 0.5734
11 16 9 -6.4247 -0.5176
11 16 11 -10.8739 -0.9948
11 16 13 -9.7279 -0.5664
11 16 15 5.2574 0.8275
11 16 17 20.0490 0.8800
11 16 19 -13.5938 0.0999
11 16 21 -7.6311 -0.2525
11 16 23 8.6060 -0.5761
11 16 25 14.0848 -0.1124
11 16 27 -4.0020 0.1923
11 16 29 -7.6565 -0.0671
11 16 31 -2.5419 -0.0409
11 16 33 10.1067 -0.2368
11 16 35 2.3599 0.0553
11 16 37 1.3550 0.3122
11 16 39 3.6423 0.0741
11 16 41 -9.3324 -0.0274
11 16 43 -1.7503 -0.3189
11 16 45 -5.6428 -0.1348
11 16 47 -20.6899 0.2665
11 16 49 2.3095 -0.0462
11 16 51 -2.1470 -0.1271
11 16 53 -2.2741 -0.0231
11 16 55 11.8265 0.1440
11 17 0 21.3232 2.2979
11 17 2 7.7166 -0.7287
11 17 4 -11.1897 0.0748
11 17 6 -7.4532 0.5460
11 17 8 9.8339 -0.6403
11 17 10 -13.9005 -0.2123
11 17 12 15.0882 -0.3438
11 17 14 28.8999 -0.3656
11 17 16 2.4118 0.4945
11 17 18 -22.3556 -0.0085
11 17 20 -3.0892 -0.1683
11 17 22 2.5386 0.0405
11 17 24 11.9657 -0.2858
11 17 26 -2.5129 0.2067
11 17 28 -16.1184 0.3079
11 17 30 5.1882 -0.0880
11 17 32 3.3782 0.1284
11 17 34 3.1722 -0.1949
11 17 36 -6.4595 0.0215
11 17 38 8.4636 0.1710
11 17 40 -5.3153 -0.0750
11 17 42 4.3543 0.0805
11 17 44 -7.8568 0.0116
11 17 46 3.8314 0.0423
11 17 48 -0.3271 0.0498
11 17 50 8.7050 -0.0674
11 17 52 9.0097 -0.2062
11 17 54 -18.5708 -0.4829
11 18 1 -18.3378 2.4560
11 18 3 -26.8148 -0.4271
11 18 5 3.2814 -1.4104
11 18 7 -26.0522 -1.2182
11 18 9 -14.1413 0.8804
11 18 11 -2.7527 1.3507
11 18 13 -18.7030 0.0281
11 18 15 -6.7871 -0.4657
11 18 17 0.2334 -0.9092
11 18 19 -10.5079 -0.1350
11 18 21 -7.1261 0.6861
11 18 23 -6.2883 0.1766
11 18 25 8.4346 -0.0173
11 18 27 -8.3550 -0.1525
11 18 29 10.8322 -0.0045
11 18 31 -20.7868 0.2517
11 18 33 2.7235 -0.1952
11 18 35 -19.7928 -0.1673
11 18 37 7.4711 -0.1511
11 18 39 3.2966 -0.0846
11 18 41 -3.4777 0.4167
11 18 43 -19.7772 0.2370
11 18 45 2.3985 0.0317
11 18 47 0.0029 0.1211
11 18 49 -39.4411 0.0225
11 18 51 7.0011 0.0525
11 18 53 15.1468 0.1929
11 19 0 10.6708 -0.5820
11 19 2 8.4867 -3.0447
11 19 4 -25.6393 0.1464
11 19 6 8.0076 1.5004
11 19 8 -39.3520 -0.1245
11 19 10 4.6904 0.6095
11 19 12 -27.0052 0.0552
11 19 14 15.3698 -0.1764
11 19 16 -32.7627 0.4406
11 19 18 -9.6010 -0.3132
11 19 20 -8.5850 0.0254
11 19 22 -3.4625 0.3490
11 19 24 -23.6765 -0.0841
11 19 26 -1.6816 0.1807
11 19 28 5.8442 -0.3018
11 19 30 -20.0739 -0.3553
11 19 32 -0.6301 0.2881
11 19 34 -0.3389 0.0685
11 19 36 3.0545 0.3159
11 19 38 -1.9697 0.0477
11 19 40 -3.4778 -0.2524
11 19 42 -5.8848 0.0050
11 19 44 -2.8523 -0.0997
11 19 46 -6.4037 0.1712
11 19 48 8.7872 0.1338
11 19 50 -7.9351 -0.0534
11 19 52 -1.3683 0.2262
11 20 1 -30.4178 -0.6067
11 20 3 -17.6342 0.4266
11 20 5 -4.5669 0.6230
11 20 7 -3.1929 -0.4988
11 20 9 -10.8361 -0.3382
11 20 11 -12.0285 -0.3597
11 20 13 -6.1810 -0.3210
11 20 15 5.2535 0.4819
11 20 17 -6.9193 0.1391
11 20 19 -23.2882 0.0375
11 20 21 -9.3890 0.0410
11 20 23 1.2056 -0.2597
11 20 25 4.1312 0.1990
11 20 27 -7.3492 0.0588
11 20 29 5.5242 -0.0150
11 20 31 -0.4861 0.0358
11 20 33 19.7964 -0.2473
11 20 35 -21.4882 0.1401
11 20 37 11.9089 0.0974
11 20 39 -19.1524 -0.0749
11 20 41 9.6403 0.0122
11 20 43 -17.6248 -0.2301
11 20 45 11.3056 -0.1709
11 20 47 -28.9611 0.0313
11 20 49 -7.5730 0.2730
11 20 51 3.3901 -0.1224
11 21 0 6.7364 2.5218
11 21 2 0.3358 -2.0917
11 21 4 -19.6353 -0.0691
11 21 6 -13.6920 0.9436
11 21 8 3.3722 -0.2220
11 21 10 -39.9003 0.6556
11 21 12 11.1989 0.0125
11 21 14 3.9651 -0.1208
11 21 16 -2.9937 0.3364
11 21 18 -12.4134 -0.4536
11 21 20 21.0981 -0.1310
11 21 22 12.8892 -0.0497
11 21 24 -8.3782 -0.1865
11 21 26 13.3335 0.4525
11 21 28 13.0899 0.0139
11 21 30 7.5067 -0.0587
11 21 32 -17.8075 -0.0028
11 21 34 7.2424 -0.3716
11 21 36 -32.9254 0.0320
11 21 38 9.8635 -0.1300
11 21 40 -21.8359 -0.0727
11 21 42 12.5130 0.2336
11 21 44 -28.9939 -0.2369
11 21 46 1.2940 -0.0354
11 21 48 7.7732 -0.0298
11 21 50 -1.5929 0.0573
11 22 1 -6.8396 0.4199
11 22 3 6.6779 0.6827
11 22 5 22.7447 0.3699
11 22 7 -2.4789 -0.5191
11 22 9 -3.2021 -0.2742
11 22 11 -9.0849 -0.2545
11 22 13 -11.6603 -0.1852
11 22 15 -4.2960 0.2179
11 22 17 22.9182 0.0791
11 22 19 -13.0602 0.0781
11 22 21 -11.6283 -0.0392
11 22 23 -2.2062 -0.3654
11 22 25 4.4287 -0.1017
11 22 27 -26.9423 -0.1372
11 22 29 -1.8497 0.0716
11 22 31 12.3166 0.2535
11 22 33 -3.3718 -0.0151
11 22 35 1.2724 0.2456
11 22 37 -20.0915 -0.0323
11 22 39 28.7616 -0.0314
11 22 41 -18.2317 0.1417
11 22 43 -13.8453 -0.0078
11 22 45 5.0507 0.0008
11 22 47 -9.5184 -0.4241
11 22 49 13.0291 -0.2371
11 23 0 -6.9344 4.8321
11 23 2 9.8525 -0.0337
11 23 4 -11.8627 0.0043
11 23 6 15.9546 0.0911
11 23 8 -1.1257 -0.4279
11 23 10 16.4403 0.4033
11 23 12 -7.7467 -0.0150
11 23 14 3.9256 -0.0796
11 23 16 6.9115 0.1537
11 23 18 0.4270 0.0491
11 23 20 -7.4753 0.5041
11 23 22 17.7420 0.0635
11 23 24 -7.4292 -0.3102
11 23 26 -2.2897 0.0542
11 23 28 1.3890 -0.1757
11 23 30 -10.2665 0.1075
11 23 32 -9.4043 0.1740
11 23 34 7.2225 -0.1639
11 23 36 15.5572 0.2455
11 23 38 3.8702 0.0035
11 23 40 -5.6921 -0.0586
11 23 42 -0.5552 0.0990
11 23 44 -9.6993 -0.2408
11 23 46 6.4908 0.2895
11 23 48 11.7125 -0.1183
11 24 1 -2.2138 1.4782
11 24 3 11.2204 -0.3587
11 24 5 18.3474 -0.9905
11 24 7 13.3381 -0.5086
11 24 9 -6.5624 0.3366
11 24 11 16.7548 0.2297
11 24 13 11.0473 -0.1705
11 24 15 1.8976 -0.4634
11 24 17 7.5625 -0.5504
11 24 19 5.3207 -0.0714
11 24 21 -2.9374 0.2958
11 24 23 6.6957 0.3523
11 24 25 18.8862 0.2340
11 24 27 -9.1061 -0.1930
11 24 29 13.3855 -0.2096
11 24 31 0.4026 0.1028
11 24 33 -6.5820 0.0284
11 24 35 5.1766 0.1125
11 24 37 3.5748 -0.2004
11 24 39 -0.1022 -0.0091
11 24 41 -6.9433 0.0118
11 24 43 -2.1882 -0.0566
11 24 45 21.6572 0.2388
11 24 47 -1.1877 0.1905
11 25 0 -10.4061 -2.7443
11 25 2 4.1251 -1.1390
11 25 4 -11.0899 0.7253
11 25 6 -3.3598 0.5140
11 25 8 -7.4172 -0.3635
11 25 10 -19.3435 -0.1308
11 25 12 10.8827 0.0465
11 25 14 -3.9531 0.6387
11 25 16 -1.3600 0.4529
11 25 18 -10.3270 -0.2300
11 25 20 -6.7426 -0.3550
11 25 22 -5.9511 -0.4661
11 25 24 -2.6759 -0.0591
11 25 26 -7.4083 0.2999
11 25 28 2.7088 0.1118
11 25 30 -3.2784 0.0517
11 25 32 -26.4623 -0.1181
11 25 34 -10.0885 -0.2477
11 25 36 3.3709 0.2029
11 25 38 -24.7699 -0.1246
11 25 40 -31.9779 -0.0477
11 25 42 10.0374 0.3581
11 25 44 -36.7640 -0.2458
11 25 46 12.3065 0.1847
11 26 1 -5.9531 -3.1527
11 26 3 -14.8597 -0.4814
11 26 5 5.8170 0.8350
11 26 7 1.1370 0.7595
11 26 9 -3.0216 0.0868
11 26 11 -5.1796 -0.2438
11 26 13 -17.2572 -0.1017
11 26 15 7.3006 0.0189
11 26 17 -12.7742 0.0006
11 26 19 4.6136 0.0345
11 26 21 -30.2249 -0.1199
11 26 23 -12.7758 -0.0013
11 26 25 12.8149 0.1466
11 26 27 0.0546 0.1704
11 26 29 -10.3803 0.1633
11 26 31 9.2962 -0.0928
11 26 33 2.4525 -0.2352
11 26 35 -3.8584 -0.0349
11 26 37 0.6338 0.0257
11 26 39 -15.5924 0.4855
11 26 41 4.4956 0.4051
11 26 43 13.2711 -0.0252
11 26 45 -1.9388 -0.6733
11 27 0 12.4657 1.4274
11 27 2 9.5786 0.2749
11 27 4 -14.3781 -0.5320
11 27 6 6.8240 -0.3217
11 27 8 9.6121 0.5071
11 27 10 7.7287 0.5373
11 27 12 3.8245 -0.1566
11 27 14 13.4370 -0.4067
11 27 16 10.5626 -0.3570
11 27 18 16.7555 0.2694
11 27 20 8.9891 0.6402
11 27 22 4.6398 0.1649
11 27 24 22.5255 -0.0602
11 27 26 18.4572 -0.2562
11 27 28 27.5494 -0.1445
11 27 30 0.4893 0.1655
11 27 32 0.7758 0.2080
11 27 34 -9.8404 0.0305
11 27 36 3.4607 -0.0727
11 27 38 -2.4911 -0.1025
11 27 40 -3.5399 -0.0112
11 27 42 -22.1787 -0.3607
11 28 1 20.7666 2.8018
11 28 3 13.6145 0.6638
11 28 5 -3.8024 -0.4852
11 28 7 -12.5667 -0.6422
11 28 9 13.4275 -0.5227
11 28 11 8.3283 0.0170
11 28 13 6.8737 0.3763
11 28 15 -0.2724 0.1634
11 28 17 7.9156 0.0335
11 28 19 6.6325 -0.0506
11 28 21 -1.0461 -0.1738
11 28 23 4.1841 -0.1127
11 28 25 9.1018 -0.0969
11 28 27 -5.2518 -0.0851
11 28 29 1.8025 -0.0899
11 28 31 -23.7946 -0.0693
11 28 33 10.4604 0.3135
11 28 35 -10.6399 0.0501
11 28 37 -9.5012 -0.2789
11 28 39 0.6582 -0.0418
11 28 41 12.5785 0.0797
11 29 0 40.4071 0.4806
11 29 2 -26.4290 0.9503
11 29 4 -21.1082 0.1678
11 29 6 -8.8695 -0.3349
11 29 8 0.1926 0.0029
11 29 10 -0.1514 -0.0636
11 29 12 5.9673 0.1180
11 29 14 -12.5033 0.2433
11 29 16 -6.7735 -0.0172
11 29 18 -9.8271 -0.0345
11 29 20 -13.2562 -0.2455
11 29 22 9.1892 -0.3430
11 29 24 0.5725 0.0187
11 29 26 -18.9839 0.0110
11 29 28 4.1658 0.1029
11 29 30 -9.1959 -0.0680
11 29 32 -8.9654 -0.3973
11 29 34 -19.7157 0.0245
11 29 36 -2.0266 0.1111
11 29 38 -3.2671 0.1560
11 30 1 1.5537 -1.9209
11 30 3 -4.2627 -0.4112
11 30 5 -13.7969 0.4049
11 30 7 7.1262 0.5306
11 30 9 -5.3377 -0.0163
11 30 11 -1.6854 -0.1936
11 30 13 -8.3668 -0.0757
11 30 15 -6.8753 -0.2239
11 30 17 9.5661 0.0352
11 30 19 -0.9593 0.1468
11 30 21 10.2570 0.3198
11 30 23 9.9342 0.2273
11 30 25 -8.1878 0.0455
11 30 27 4.7960 0.0705
11 30 29 -0.5578 -0.1730
11 30 31 -9.2401 -0.3585
11 30 33 28.2853 -0.0538
11 30 35 -20.7804 0.1791
11 30 37 1.7542 -0.1294
11 31 0 -3.4057 -2.4765
11 31 2 6.9624 -0.2549
11 31 4 11.3385 0.2011
11 31 6 8.5337 0.1090
11 31 8 -3.3872 0.0242
11 31 10 -10.9967 -0.4784
11 31 12 13.5480 -0.2933
11 31 14 -12.9295 -0.1484
11 31 16 -8.8009 -0.1459
11 31 18 -2.9134 0.1104
11 31 20 -1.6377 -0.0106
11 31 22 -5.0147 -0.0810
11 31 24 -15.9550 -0.0786
11 31 26 5.6691 -0.1555
11 31 28 0.4263 0.1790
11 31 30 -8.8525 0.3139
11 31 32 -4.4562 -0.0052
11 31 34 2.6261 -0.0490
11 32 1 -1.9840 0.3692
11 32 3 14.2549 -0.1919
11 32 5 -6.2576 -0.2002
11 32 7 7.1325 0.2540
11 32 9 -10.7750 0.3375
11 32 11 -5.3936 0.2646
11 32 13 -11.0765 0.1608
11 32 15 10.6391 0.0307
11 32 17 -8.2209 0.0236
11 32 19 8.5515 -0.1813
11 32 21 -4.0381 0.1037
11 32 23 -12.0380 0.1503
11 32 25 5.0728 0.0666
11 32 27 3.4128 0.0991
11 32 29 17.6066 -0.0272
11 32 31 -6.8175 -0.0628
11 33 0 -2.8295 2.3330
11 33 2 17.9646 0.8601
11 33 4 8.7381 -0.5404
11 33 6 -5.6753 -0.5338
11 33 8 6.6603 0.1914
11 33 10 -2.9962 0.3624
11 33 12 10.9773 0.2550
11 33 14 19.9654 -0.1539
11 33 16 -0.1784 -0.2977
11 33 18 3.8519 0.0160
11 33 20 23.4077 0.1041
11 33 22 -4.4508 0.1893
11 33 24 21.6131 0.1335
11 33 26 6.1960 0.1532
11 33 28 -1.5371 0.3498
11 33 30 -22.6913 0.4935
11 34 1 -8.6433 -0.8185
11 34 3 25.3286 -0.0475
11 34 5 12.6712 0.2186
11 34 7 -10.3869 0.0334
11 34 9 21.9833 -0.2929
11 34 11 -7.1468 -0.0808
11 34 13 4.0022 0.1090
11 34 15 -4.0397 0.2618
11 34 17 25.1927 0.1575
11 34 19 -14.1064 0.1150
11 34 21 11.7522 0.3340
11 34 23 17.7912 0.1858
11 34 25 -21.5077 0.0418
11 35 0 -5.8733 -1.3695
11 35 2 6.5252 -0.1553
11 35 4 13.7881 0.4297
11 35 6 -21.0239 0.3075
11 35 8 2.4790 -0.1884
11 35 10 7.6538 -0.3486
11 35 12 25.8961 -0.1777
11 35 14 -14.8326 0.1187
11 35 16 14.0050 0.1326
11 35 18 -18.9015 -0.1007
11 35 20 -18.5591 -0.3350
11 35 22 34.2267 -0.6809
11 36 1 6.5283 1.7673
11 36 3 14.5151 0.5786
11 36 5 2.1803 0.0303
11 36 7 15.9520 0.1174
11 36 9 3.9653 0.3733
11 36 11 -5.4480 0.3295
11 36 13 -2.5941 0.0537
11 36 15 -5.1809 0.3165
11 36 17 -17.3119 0.5269
11 37 0 -0.0294 -0.3486
11 37 2 -4.9003 -0.3503
11 37 4 8.4172 -0.3950
11 37 6 1.4057 -0.1198
11 37 8 -19.3094 0.0941
11 37 10 5.4428 -0.0493
12 1 1 74.4035 -1.2157
12 1 3 -14.8592 0.4280
12 1 5 40.0004 1.0380
12 1 7 16.0870 -0.9350
12 1 9 47.2921 -0.7513
12 1 11 -11.9905 -0.5965
12 1 13 5.8808 -0.3205
12 1 15 -9.5133 0.6270
12 1 17 13.4886 0.3147
12 1 19 -13.5413 0.1269
12 1 21 -7.0314 -0.1575
12 1 23 -3.2825 -0.6572
12 1 25 0.5623 0.0276
12 1 27 7.2181 0.3216
12 1 29 11.7435 0.2955
12 1 31 -24.4051 0.3021
12 1 33 11.9751 -0.3642
12 1 35 -2.1732 -0.1572
12 1 37 -9.0079 0.1875
12 1 39 14.5318 0.0700
12 1 41 -21.5145 0.1473
12 1 43 -2.1194 -0.2063
12 1 45 15.6303 -0.3421
12 1 47 9.5934 0.0349
12 1 49 -4.2552 0.0213
12 1 51 0.8097 0.0455
12 1 53 11.5849 0.3861
12 1 55 6.1637 -0.6918
12 1 57 9.8139 -0.3724
12 1 59 -7.7440 0.6940
12 1 61 6.9544 -0.5267
12 2 0 95.7922 3.2020
12 2 2 -36.7972 -3.1371
12 2 4 -30.0000 0.1998
12 2 6 -19.6190 1.3243
12 2 8 16.4079 -0.5015
12 2 10 22.4671 0.8745
12 2 12 -21.0673 0.0128
12 2 14 -38.0108 -0.1814
12 2 16 2.5026 0.4207
12 2 18 7.7494 -0.2474
12 2 20 42.4489 0.1359
12 2 22 -13.7653 -0.0755
12 2 24 -6.1841 -0.1976
12 2 26 3.5276 0.3710
12 2 28 24.0327 -0.1463
12 2 30 -3.7214 0.0765
12 2 32 3.1605 0.0469
12 2 34 11.4239 -0.2448
12 2 36 0.3678 0.1191
12 2 38 0.8192 -0.1114
12 2 40 9.8706 -0.0557
12 2 42 3.6282 0.0864
12 2 44 -11.6370 -0.2727
12 2 46 -2.7527 0.0325
12 2 48 -0.2561 -0.1038
12 2 50 14.2990 -0.1893
12 2 52 -9.2415 0.2679
12 2 54 -3.5552 -0.0864
12 2 56 11.7485 0.2836
12 2 58 0.4573 0.4676
12 2 60 0.5592 -0.3419
12 3 1 -23.4574 6.1912
12 3 3 42.5592 0.2964
12 3 5 -27.3616 -2.2232
12 3 7 -2.2536 -1.5387
12 3 9 -22.7471 0.6996
12 3 11 37.4968 1.0504
12 3 13 10.9392 0.0339
12 3 15 -2.3903 -0.9585
12 3 17 -24.5807 -0.8692
12 3 19 -44.6432 0.1335
12 3 21 -46.8415 0.8513
12 3 23 -6.3100 0.5282
12 3 25 -6.5024 -0.1446
12 3 27 -9.8745 -0.4542
12 3 29 -17.1753 -0.3025
12 3 31 -6.9141 0.2372
12 3 33 0.5070 0.3646
12 3 35 -4.6804 0.1159
12 3 37 -3.5065 -0.1688
12 3 39 -5.5318 -0.2430
12 3 41 -13.6817 0.0178
12 3 43 -14.9910 0.1200
12 3 45 8.4492 0.1819
12 3 47 0.4190 0.1743
12 3 49 0.4836 -0.1499
12 3 51 5.7109 -0.3839
12 3 53 -6.0731 0.1674
12 3 55 -4.2505 0.0315
12 3 57 7.7046 0.2060
12 3 59 6.1752 -0.0278
12 3 61 -7.5721 -2.3021
12 4 0 20.8154 -1.0659
12 4 2 -46.9307 -0.7834
12 4 4 26.3225 -0.0875
12 4 6 33.5726 0.4218
12 4 8 -7.2771 0.0979
12 4 10 27.7811 -0.1221
12 4 12 15.4149 0.1995
12 4 14 -38.0194 0.5316
12 4 16 24.1318 -0.1932
12 4 18 7.3343 -0.2654
12 4 20 21.8943 -0.2865
12 4 22 34.9454 -0.2753
12 4 24 3.1519 0.2636
12 4 26 15.7150 0.1110
12 4 28 26.4465 -0.1322
12 4 30 17.4740 -0.0298
12 4 32 -3.1531 -0.1105
12 4 34 12.6234 0.0054
12 4 36 27.3536 0.0138
12 4 38 -27.4657 -0.1335
12 4 40 47.2082 0.0344
12 4 42 1.2996 -0.0036
12 4 44 3.1015 0.0029
12 4 46 -4.4641 0.2062
12 4 48 -0.0683 0.0079
12 4 50 10.7375 -0.0128
12 4 52 3.6037 0.2175
12 4 54 9.5015 0.0946
12 4 56 4.5204 0.2487
12 4 58 -1.9495 0.1220
12 4 60 2.2771 0.0013
12 5 1 -117.1884 -9.2552
12 5 3 10.0838 -0.7537
12 5 5 35.7915 2.8675
12 5 7 -15.9775 2.6655
12 5 9 -49.6559 0.0319
12 5 11 33.4484 -0.9571
12 5 13 -37.6401 -0.1234
12 5 15 -8.8611 0.1215
12 5 17 -7.8735 0.4603
12 5 19 -28.9751 -0.1305
12 5 21 -42.0867 -0.5187
12 5 23 -13.5328 0.0303
12 5 25 -17.0303 0.3222
12 5 27 -20.0903 0.6042
12 5 29 -25.7272 0.0940
12 5 31 -12.7882 -0.5806
12 5 33 15.9492 -0.3248
12 5 35 -27.5161 0.0120
12 5 37 10.6771 0.3450
12 5 39 5.1458 0.4783
12 5 41 12.0915 0.0037
12 5 43 -1.3439 -0.2067
12 5 45 10.3028 -0.1357
12 5 47 -13.1188 0.0387
12 5 49 -4.0172 0.1332
12 5 51 7.0535 0.0903
12 5 53 3.4646 0.0384
12 5 55 5.2841 -0.1240
12 5 57 -3.5957 -0.1461
12 5 59 14.9425 -0.2880
12 5 61 -0.7048 1.1893
12 6 0 9.4954 -0.4413
12 6 2 10.5315 3.5572
12 6 4 17.6628 -0.5562
12 6 6 19.4905 -1.6750
12 6 8 4.5020 0.5267
12 6 10 34.3970 -0.6598
12 6 12 19.9636 -0.0123
12 6 14 -9.7452 0.2657
12 6 16 45.8822 -0.8272
12 6 18 12.9871 0.6404
12 6 20 -1.4617 0.4425
12 6 22 24.4374 -0.1558
12 6 24 -10.0507 0.0541
12 6 26 4.8245 -0.6766
12 6 28 14.2429 0.0234
12 6 30 10.5662 0.3384
12 6 32 -5.0282 -0.0012
12 6 34 11.2937 0.2019
12 6 36 26.8719 -0.1317
12 6 38 11.7460 -0.1126
12 6 40 -0.1936 0.1773
12 6 42 12.8868 -0.1055
12 6 44 -4.0208 0.0214
12 6 46 -3.4007 0.0705
12 6 48 -2.3667 -0.1241
12 6 50 -2.8086 0.0933
12 6 52 9.2161 0.0178
12 6 54 4.3146 -0.0044
12 6 56 12.7373 -0.0154
12 6 58 -5.3962 -0.2679
12 6 60 3.3274 0.4682
12 7 1 44.6485 6.4812
12 7 3 27.1108 0.5588
12 7 5 52.7761 -2.0440
12 7 7 -32.1930 -0.1565
12 7 9 38.3185 -0.3357
12 7 11 48.2040 0.0791
12 7 13 -16.3320 0.3817
12 7 15 26.5591 -0.4244
12 7 17 26.2479 0.4935
12 7 19 -9.4349 0.2408
12 7 21 -15.8023 -0.1550
12 7 23 6.2473 0.2078
12 7 25 14.4854 -0.4597
12 7 27 -2.7638 -0.1805
12 7 29 1.4818 0.1225
12 7 31 -5.1094 0.0546
12 7 33 17.3298 0.2621
12 7 35 4.8023 -0.2365
12 7 37 2.0861 -0.4578
12 7 39 -3.8463 -0.0932
12 7 41 -5.5572 -0.0776
12 7 43 -13.8444 0.1636
12 7 45 10.8451 0.0285
12 7 47 -10.5302 -0.2074
12 7 49 6.5719 0.0504
12 7 51 15.1761 0.0155
12 7 53 -6.7504 -0.3119
12 7 55 14.0201 0.0279
12 7 57 -7.7851 0.4454
12 7 59 -12.2573 -0.4086
12 8 0 119.6408 -6.5715
12 8 2 15.6242 4.3309
12 8 4 -9.7513 -0.3204
12 8 6 21.1343 -2.4283
12 8 8 71.7108 0.6677
12 8 10 46.3404 -1.2273
12 8 12 29.8882 0.2905
12 8 14 45.0321 0.8600
12 8 16 14.7815 -1.0145
12 8 18 34.4156 0.2241
12 8 20 32.9799 -0.2184
12 8 22 -29.0812 -0.1043
12 8 24 30.1798 0.7069
12 8 26 40.0247 -0.3624
12 8 28 16.8259 0.1414
12 8 30 30.7948 0.0484
12 8 32 10.2267 -0.3658
12 8 34 45.8408 0.2777
12 8 36 -0.8934 -0.0852
12 8 38 7.9939 -0.0014
12 8 40 4.1766 0.0979
12 8 42 11.8085 -0.1907
12 8 44 16.8722 0.1640
12 8 46 0.1097 0.0983
12 8 48 -2.8474 -0.1727
12 8 50 -12.7125 0.0786
12 8 52 0.9737 -0.1057
12 8 54 -1.1162 0.2775
12 8 56 4.1612 0.4127
12 8 58 -26.9495 -0.9875
12 8 60 -2.1986 -0.2166
12 9 1 12.1162 0.9686
12 9 3 0.2882 0.0042
12 9 5 -29.4791 -0.4740
12 9 7 -12.8205 1.0783
12 9 9 71.9988 -0.2338
12 9 11 -24.9183 0.4150
12 9 13 5.5839 0.8835
12 9 15 -17.2465 -0.3149
12 9 17 -5.8322 0.3233
12 9 19 -44.7004 -0.1459
12 9 21 -27.0486 -0.4122
12 9 23 23.2425 0.2908
12 9 25 -24.2287 -0.2669
12 9 27 20.8495 0.0290
12 9 29 -25.7000 0.1660
12 9 31 -12.5731 0.0180
12 9 33 -1.9278 0.3052
12 9 35 -8.6672 0.0515
12 9 37 0.4054 -0.0344
12 9 39 -29.3806 -0.0553
12 9 41 -22.6497 -0.3517
12 9 43 14.4737 0.0581
12 9 45 -19.5499 0.1955
12 9 47 38.2535 -0.2020
12 9 49 -7.3152 0.0118
12 9 51 -27.6518 -0.0614
12 9 53 7.2319 -0.2369
12 9 55 4.3160 0.2120
12 9 57 -0.2372 0.1844
12 9 59 -13.9330 -2.0337
12 10 0 57.4090 -14.6823
12 10 2 1.1542 1.9528
12 10 4 -17.2008 0.4536
12 10 6 24.1789 -0.6937
12 10 8 9.6945 1.7383
12 10 10 -1.5959 -1.3911
12 10 12 15.0139 -0.3403
12 10 14 15.1133 0.2690
12 10 16 -0.7038 -0.8736
12 10 18 -12.0481 0.5159
12 10 20 13.0729 -0.3029
12 10 22 23.2511 -0.1469
12 10 24 4.6970 0.5765
12 10 26 -10.2892 -0.2449
12 10 28 41.6623 0.3982
12 10 30 0.3391 0.0291
12 10 32 12.2739 -0.4390
12 10 34 0.9950 0.2511
12 10 36 -10.9937 -0.0536
12 10 38 29.9847 0.3185
12 10 40 -0.3564 0.2343
12 10 42 -1.9876 -0.2337
12 10 44 4.5809 0.0015
12 10 46 2.4456 -0.0544
12 10 48 25.1012 0.0556
12 10 50 5.5541 0.2886
12 10 52 6.5121 -0.1278
12 10 54 -3.5757 0.0642
12 10 56 5.4178 0.4624
12 10 58 -4.6631 -0.6385
12 11 1 3.5929 -5.8359
12 11 3 -0.7439 -1.3347
12 11 5 -29.9561 1.2226
12 11 7 -28.6955 2.8137
12 11 9 -33.0074 0.4285
12 11 11 -7.3331 -0.4295
12 11 13 -19.6369 -0.2519
12 11 15 -37.1315 -0.4764
12 11 17 -19.6438 0.4984
12 11 19 -21.7382 0.0509
12 11 21 -31.1631 -0.3164
12 11 23 9.0684 0.1864
12 11 25 -22.0543 -0.0408
12 11 27 -29.1313 0.1772
12 11 29 -6.7878 0.0342
12 11 31 -4.0923 -0.3472
12 11 33 -19.3402 -0.1674
12 11 35 -26.8344 -0.1414
12 11 37 -4.0875 0.1440
12 11 39 3.4780 0.3329
12 11 41 -25.2230 -0.0014
12 11 43 -23.5946 -0.0401
12 11 45 33.9260 0.0284
12 11 47 -33.4108 -0.0376
12 11 49 35.3874 0.1856
12 11 51 -35.2250 0.1810
12 11 53 16.4413 -0.3846
12 11 55 -2.3409 -0.2888
12 11 57 0.1540 0.9174
12 11 59 -9.5515 -2.1869
12 12 0 38.4860 7.0915
12 12 2 24.2875 6.4127
12 12 4 22.2083 -2.0028
12 12 6 50.7003 -3.5335
12 12 8 8.4544 0.4109
12 12 10 7.9685 -0.1442
12 12 12 36.0511 0.8032
12 12 14 23.4873 0.3561
12 12 16 16.5484 -0.7801
12 12 18 29.9254 0.3058
12 12 20 5.1759 -0.0848
12 12 22 42.7542 0.1809
12 12 24 7.0296 0.1116
12 12 26 6.3992 -0.7394
12 12 28 20.7403 0.0493
12 12 30 7.3070 0.1463
12 12 32 15.5008 0.2657
12 12 34 11.7688 0.3810
12 12 36 4.2474 -0.4911
12 12 38 0.8383 -0.2188
12 12 40 10.6928 -0.0935
12 12 42 -5.0035 0.0005
12 12 44 -13.2248 0.3520
12 12 46 -0.3084 -0.1554
12 12 48 -6.1241 -0.2248
12 12 50 31.6059 0.0463
12 12 52 -6.8048 -0.2194
12 12 54 -2.6938 0.2315
12 12 56 -1.0735 0.9612
12 12 58 -10.0424 -0.7778
12 13 1 -16.0125 2.0386
12 13 3 -0.6011 0.4899
12 13 5 40.8206 -0.8205
12 13 7 19.9626 -0.4138
12 13 9 -7.2734 -0.3256
12 13 11 34.4575 0.3717
12 13 13 -36.7093 0.5291
12 13 15 -3.7980 -0.1191
12 13 17 24.4826 -0.0353
12 13 19 4.1868 -0.0596
12 13 21 -9.3497 0.2530
12 13 23 -5.7526 0.1693
12 13 25 9.9754 -0.1776
12 13 27 -6.0976 -0.0518
12 13 29 -5.8440 -0.0428
12 13 31 10.2655 0.0280
12 13 33 9.3382 0.1068
12 13 35 1.9037 -0.0389
12 13 37 2.5772 -0.0774
12 13 39 -4.2945 -0.1061
12 13 41 5.0573 -0.0631
12 13 43 3.8233 0.0727
12 13 45 24.6808 0.0928
12 13 47 -19.5426 0.0063
12 13 49 34.5066 -0.3114
12 13 51 5.1927 0.0639
12 13 53 -9.4092 0.0744
12 13 55 -1.8793 -0.5133
12 13 57 19.2332 0.7811
12 14 0 37.7599 -7.9810
12 14 2 37.4532 0.3050
12 14 4 0.5401 1.5619
12 14 6 20.4748 1.1031
12 14 8 15.3692 0.0087
12 14 10 30.7387 -1.7450
12 14 12 33.3832 -0.6074
12 14 14 -9.4635 0.2514
12 14 16 1.5112 0.4245
12 14 18 16.9051 0.4155
12 14 20 6.2260 -0.3957
12 14 22 6.6004 -0.0950
12 14 24 -8.0933 0.0948
12 14 26 3.3571 -0.0128
12 14 28 5.0713 0.2034
12 14 30 -0.4545 -0.4640
12 14 32 11.6069 -0.2989
12 14 34 12.3843 0.1076
12 14 36 0.0281 0.0769
12 14 38 -3.7316 0.3558
12 14 40 6.1913 -0.0389
12 14 42 -7.5190 -0.2949
12 14 44 15.7971 0.0252
12 14 46 9.8630 0.0486
12 14 48 -3.8631 0.0033
12 14 50 -0.9420 0.0828
12 14 52 -8.2354 -0.2540
12 14 54 1.6058 -0.1701
12 14 56 -4.2927 0.7356
12 15 1 -0.7879 1.6657
12 15 3 18.2403 0.1788
12 15 5 8.2827 -0.5436
12 15 7 1.2180 -0.3315
12 15 9 44.1341 0.2182
12 15 11 10.6079 0.1396
12 15 13 11.5559 0.0087
12 15 15 -5.1464 0.3890
12 15 17 16.0165 0.2135
12 15 19 4.5212 -0.1660
12 15 21 -3.9790 -0.1172
12 15 23 9.0114 -0.5143
12 15 25 14.7968 -0.2225
12 15 27 -2.3907 0.2707
12 15 29 -3.6525 0.1596
12 15 31 -1.8099 0.2022
12 15 33 6.3800 -0.1336
12 15 35 -6.2175 -0.2209
12 15 37 -2.4910 -0.0717
12 15 39 14.3735 0.0137
12 15 41 -7.3541 0.2079
12 15 43 -7.7999 -0.0503
12 15 45 3.8075 -0.1164
12 15 47 26.4425 0.2275
12 15 49 -7.1456 -0.0076
12 15 51 -11.9424 0.1580
12 15 53 -21.4351 0.4257
12 15 55 1.9110 0.0005
12 16 0 -18.7685 1.4168
12 16 2 17.6136 -1.5410
12 16 4 31.2877 -0.9490
12 16 6 21.4925 0.4612
12 16 8 23.6467 0.2777
12 16 10 7.1094 0.5715
12 16 12 28.3946 0.2993
12 16 14 8.6345 -0.4193
12 16 16 2.4993 -0.1203
12 16 18 20.3372 -0.1957
12 16 20 16.5001 0.0272
12 16 22 0.0751 0.4631
12 16 24 -5.3365 0.0050
12 16 26 22.9633 0.0456
12 16 28 6.9031 0.1522
12 16 30 -6.8929 -0.0971
12 16 32 3.6843 0.2756
12 16 34 1.6392 0.0207
12 16 36 -12.1102 -0.0621
12 16 38 -10.9085 0.0621
12 16 40 3.2006 -0.0632
12 16 42 -9.5335 0.1807
12 16 44 10.2681 0.0850
12 16 46 17.1807 -0.0009
12 16 48 -22.9009 -0.0040
12 16 50 11.2213 0.1268
12 16 52 -1.3042 -0.0008
12 16 54 -6.3559 -0.3789
12 17 1 -40.3821 -2.5170
12 17 3 -17.7958 -0.6645
12 17 5 -23.0210 0.4133
12 17 7 -27.8727 0.0375
12 17 9 -12.6056 0.5189
12 17 11 -5.3879 0.0488
12 17 13 -10.6046 -0.5185
12 17 15 -13.2554 0.0369
12 17 17 -3.5153 -0.4264
12 17 19 -27.5374 -0.2409
12 17 21 -9.4119 0.3309
12 17 23 5.3366 0.0083
12 17 25 -20.7622 0.0719
12 17 27 -18.3602 -0.0842
12 17 29 -18.3959 -0.2457
12 17 31 -0.3454 0.1933
12 17 33 5.7708 0.0896
12 17 35 -11.7906 0.2554
12 17 37 -0.1735 0.0909
12 17 39 -3.0118 -0.2176
12 17 41 -17.4272 0.0646
12 17 43 11.8387 -0.1368
12 17 45 12.7897 -0.0285
12 17 47 -9.4961 0.2440
12 17 49 10.3953 0.0127
12 17 51 -4.2296 -0.0778
12 17 53 -3.4410 0.0029
12 17 55 4.3451 -0.0469
12 18 0 8.5120 4.3093
12 18 2 -2.3442 -1.4367
12 18 4 -10.4861 -0.2136
12 18 6 -13.3782 0.8372
12 18 8 5.2105 -0.3129
12 18 10 4.7212 0.9497
12 18 12 24.7640 0.3057
12 18 14 12.2332 -0.5201
12 18 16 14.0159 0.0949
12 18 18 13.0906 -0.3879
12 18 20 -7.2353 0.1288
12 18 22 -8.5419 0.4537
12 18 24 3.9715 -0.1235
12 18 26 -8.4466 0.2381
12 18 28 11.8534 -0.1029
12 18 30 -3.9105 -0.3421
12 18 32 -0.9069 0.0825
12 18 34 -11.6394 -0.2289
12 18 36 -5.4894 0.1000
12 18 38 0.0555 0.1328
12 18 40 8.2828 -0.1297
12 18 42 -3.1207 0.1412
12 18 44 -2.2050 -0.0536
12 18 46 -13.8451 -0.0111
12 18 48 3.4256 -0.0531
12 18 50 -9.8298 0.0423
12 18 52 5.8856 0.1313
12 18 54 14.9492 -0.2028
12 19 1 -4.9134 1.8494
12 19 3 -4.2861 0.7873
12 19 5 -4.5004 0.0480
12 19 7 4.5697 -1.1329
12 19 9 9.8984 -0.3427
12 19 11 13.8958 -0.2751
12 19 13 -15.0294 -0.3557
12 19 15 15.1387 0.5865
12 19 17 16.7377 0.0873
12 19 19 -4.1053 0.0586
12 19 21 -0.5589 0.0692
12 19 23 -7.9111 -0.4372
12 19 25 -2.2852 0.0584
12 19 27 -2.4590 0.0244
12 19 29 6.3077 -0.0388
12 19 31 -10.0469 0.1577
12 19 33 9.5893 -0.2215
12 19 35 17.9698 0.1089
12 19 37 0.8621 0.0861
12 19 39 12.8522 -0.1783
12 19 41 -0.9800 0.0175
12 19 43 12.1916 -0.2241
12 19 45 3.3124 -0.1357
12 19 47 -19.9008 -0.0693
12 19 49 14.4730 0.0031
12 19 51 -6.3999 0.0131
12 19 53 2.1935 -0.6679
12 20 0 4.7766 3.0727
12 20 2 -4.5726 -1.5836
12 20 4 -8.4819 1.1635
12 20 6 -4.0914 1.2297
12 20 8 2.2858 -1.5920
12 20 10 22.0124 -0.5445
12 20 12 -17.1786 -0.5056
12 20 14 6.9187 0.1939
12 20 16 -18.8478 1.5144
12 20 18 17.9567 0.2033
12 20 20 -7.5736 -0.1908
12 20 22 5.0435 -0.4108
12 20 24 2.5608 -0.5526
12 20 26 -4.5001 0.4511
12 20 28 4.6407 0.1655
12 20 30 5.6566 0.0577
12 20 32 4.3732 0.1474
12 20 34 -3.9159 -0.2777
12 20 36 -2.4142 0.0630
12 20 38 -9.2752 -0.2112
12 20 40 3.7749 -0.2564
12 20 42 -7.8796 0.1103
12 20 44 -23.7541 -0.1875
12 20 46 -4.8392 0.0034
12 20 48 -11.5458 -0.0583
12 20 50 -12.8753 0.1262
12 20 52 -25.2117 -0.4776
12 21 1 3.9066 0.2019
12 21 3 8.2370 -0.4218
12 21 5 -12.7252 -0.3528
12 21 7 -6.0591 -0.6039
12 21 9 -7.8996 0.5062
12 21 11 1.8475 0.5484
12 21 13 -21.4138 -0.1768
12 21 15 6.3031 -0.4193
12 21 17 -6.9463 -0.7438
12 21 19 7.1612 -0.0086
12 21 21 -10.0951 0.5010
12 21 23 2.9385 0.0725
12 21 25 -1.5612 0.0986
12 21 27 -5.4361 -0.2792
12 21 29 -8.5661 -0.0663
12 21 31 -13.7621 0.2543
12 21 33 -2.0430 -0.2013
12 21 35 -10.9730 0.0980
12 21 37 21.4520 0.0955
12 21 39 -20.6990 0.2406
12 21 41 19.6743 0.4743
12 21 43 -7.2855 0.1812
12 21 45 -30.9294 0.1326
12 21 47 21.6070 -0.2688
12 21 49 0.3807 -0.0932
12 21 51 6.8602 1.2533
12 22 0 -3.2129 3.5424
12 22 2 -0.7368 -2.3279
12 22 4 6.2939 -0.6301
12 22 6 0.8242 0.6986
12 22 8 -6.0002 0.2816
12 22 10 10.1663 1.4271
12 22 12 -20.3337 0.2173
12 22 14 9.3596 -0.6011
12 22 16 -0.5751 -0.2287
12 22 18 -9.9698 -0.5589
12 22 20 -4.9276 0.3188
12 22 22 3.2772 0.3018
12 22 24 -9.0598 -0.1895
12 22 26 -12.7791 0.0476
12 22 28 -5.4036 -0.5071
12 22 30 12.4782 -0.1569
12 22 32 -1.1653 0.2075
12 22 34 3.1826 -0.1081
12 22 36 15.1639 0.2388
12 22 38 -11.7129 -0.1453
12 22 40 2.5584 -0.2025
12 22 42 -0.6017 0.0907
12 22 44 -0.1923 -0.1007
12 22 46 3.0307 0.1148
12 22 48 -2.4975 -0.2619
12 23 1 -10.8039 -0.7575
12 23 3 1.6138 0.4713
12 23 5 0.3543 0.5326
12 23 7 -2.0044 -0.5368
12 23 9 28.4383 -0.6049
12 23 11 20.1054 -0.4166
12 23 13 -10.7077 0.2173
12 23 15 8.4837 0.6368
12 23 17 9.1793 0.1943
12 23 19 3.5265 -0.0463
12 23 21 -6.1887 -0.3793
12 23 23 -3.0962 -0.3982
12 23 25 -17.3117 0.1844
12 23 27 5.8317 0.0792
12 23 29 3.3202 0.0246
12 23 31 -0.3817 0.1411
12 23 33 17.6057 -0.0038
12 23 35 0.1631 0.3522
12 23 37 0.2620 -0.0712
12 23 39 7.2494 -0.2380
12 23 41 -2.0093 -0.2283
12 23 43 -11.4934 -0.0206
12 23 45 13.3817 0.6847
12 23 47 -12.9438 0.2032
12 24 0 -17.4322 -1.3759
12 24 2 -12.5064 -1.9503
12 24 4 -20.3112 0.4344
12 24 6 16.0645 0.8280
12 24 8 -20.0721 0.0253
12 24 10 -27.1377 0.4132
12 24 12 -15.4089 -0.2429
12 24 14 -24.0257 -0.1453
12 24 16 -20.0366 0.1609
12 24 18 -8.0476 -0.1806
12 24 20 -15.7728 0.1084
12 24 22 -29.7744 -0.0911
12 24 24 -23.0292 -0.0190
12 24 26 -13.7737 0.3789
12 24 28 2.4530 0.0889
12 24 30 -23.5407 0.0681
12 24 32 11.4577 -0.1888
12 24 34 -9.2921 -0.4200
12 24 36 -6.1615 0.1948
12 24 38 -1.6833 0.0777
12 24 40 7.1799 0.1984
12 24 42 6.8833 0.2437
12 24 44 3.0677 -0.3719
12 24 46 -14.8957 0.0219
12 25 1 -22.2794 -0.2970
12 25 3 -8.2119 -0.1440
12 25 5 -12.5107 0.1543
12 25 7 26.9648 0.2315
12 25 9 4.3136 0.1361
12 25 11 24.5783 -0.1936
12 25 13 -3.6248 -0.3117
12 25 15 15.9096 -0.3106
12 25 17 3.6114 -0.2117
12 25 19 -0.1283 0.3454
12 25 21 -2.5031 0.3152
12 25 23 1.8708 0.1760
12 25 25 6.7812 -0.0009
12 25 27 8.8117 -0.2561
12 25 29 -0.6393 -0.0497
12 25 31 2.7063 0.0895
12 25 33 -10.8521 0.0203
12 25 35 3.2267 0.1471
12 25 37 17.6496 -0.0505
12 25 39 -8.1770 0.2249
12 25 41 11.7261 0.1437
12 25 43 -36.3904 -0.2736
12 25 45 20.2119 -0.0845
12 26 0 9.6635 3.0636
12 26 2 -3.4586 0.9977
12 26 4 1.8281 0.0932
12 26 6 -3.2513 -0.6521
12 26 8 2.7396 -0.6330
12 26 10 18.4939 -0.0289
12 26 12 -0.6608 0.0723
12 26 14 15.5275 0.5355
12 26 16 -17.3697 0.3079
12 26 18 8.5065 0.0299
12 26 20 1.2430 0.1067
12 26 22 29.8689 -0.3562
12 26 24 -13.0559 -0.2590
12 26 26 23.5974 -0.1150
12 26 28 11.1803 0.0190
12 26 30 -0.6311 0.3587
12 26 32 8.8238 0.0911
12 26 34 3.1041 -0.1026
12 26 36 24.6323 0.0357
12 26 38 -7.4860 -0.1879
12 26 40 8.7566 -0.1204
12 26 42 14.7945 0.1062
12 26 44 5.8016 0.3476
12 27 1 11.4240 2.7933
12 27 3 -0.7269 0.3947
12 27 5 7.4164 -0.7295
12 27 7 -9.8954 -0.6129
12 27 9 12.5480 -0.4041
12 27 11 -11.6261 -0.0608
12 27 13 7.3735 0.0693
12 27 15 3.3085 -0.1051
12 27 17 6.9584 -0.1294
12 27 19 -17.0896 0.0245
12 27 21 -4.1977 -0.0290
12 27 23 11.4700 0.0684
12 27 25 3.5194 -0.0593
12 27 27 -9.7901 -0.2154
12 27 29 1.7282 -0.1287
12 27 31 -4.4769 -0.2080
12 27 33 18.8973 0.1862
12 27 35 1.9056 0.1038
12 27 37 4.2475 -0.2649
12 27 39 34.4923 -0.1518
12 27 41 -13.7506 -0.0886
12 28 0 -9.8207 -2.1345
12 28 2 -1.3588 0.0884
12 28 4 11.1903 0.1945
12 28 6 -31.1764 -0.0536
12 28 8 -6.8541 0.3715
12 28 10 -15.0977 0.1743
12 28 12 16.0076 0.0088
12 28 14 -0.3089 0.0766
12 28 16 12.1947 -0.3105
12 28 18 2.8528 -0.1321
12 28 20 6.7123 0.0363
12 28 22 -4.9215 -0.2129
12 28 24 -13.5538 0.1076
12 28 26 15.0673 -0.0660
12 28 28 -13.1028 -0.1272
12 28 30 -12.4578 0.1466
12 28 32 18.3378 -0.0318
12 28 34 -13.4472 0.1780
12 28 36 0.3393 -0.0764
12 28 38 11.9171 -0.3475
12 28 40 22.3406 0.2864
12 29 1 16.0981 -4.3561
12 29 3 0.0858 -0.7937
12 29 5 15.2280 1.1467
12 29 7 -9.7948 1.2728
12 29 9 12.7771 0.0920
12 29 11 12.7510 -0.2552
12 29 13 -12.7186 0.0572
12 29 15 18.2823 -0.0103
12 29 17 2.1084 0.0622
12 29 19 20.1895 -0.1941
12 29 21 -11.1724 -0.1878
12 29 23 -29.4970 0.1164
12 29 25 17.9218 0.2671
12 29 27 1.0777 0.2352
12 29 29 23.0199 -0.0085
12 29 31 -14.2569 -0.3422
12 29 33 -2.7907 0.0644
12 29 35 12.4929 0.1851
12 29 37 0.4355 0.0904
12 30 0 -10.1329 -0.6836
12 30 2 25.3549 0.2264
12 30 4 -20.7613 -0.3717
12 30 6 -21.1526 -0.3611
12 30 8 -15.7927 0.3790
12 30 10 -1.9311 -0.1245
12 30 12 -21.0069 -0.1787
12 30 14 -27.4440 -0.0790
12 30 16 15.8681 -0.0307
12 30 18 -13.1006 0.5122
12 30 20 -0.4944 0.4099
12 30 22 -11.4981 -0.0646
12 30 24 -23.6811 -0.2620
12 30 26 -13.0605 -0.4259
12 30 28 -14.4988 0.0850
12 30 30 12.7120 0.5350
12 30 32 -10.9764 -0.0428
12 30 34 -10.6525 -0.3149
12 30 36 -2.5995 -0.0579
12 31 1 -0.2877 3.1425
12 31 3 -6.8686 0.5548
12 31 5 11.9928 -0.7978
12 31 7 -0.3783 -0.6256
12 31 9 -18.9258 -0.2815
12 31 11 -7.1857 0.1188
12 31 13 7.9527 0.1364
12 31 15 -2.5288 -0.2098
12 31 17 2.5210 -0.0792
12 31 19 -8.2239 -0.1333
12 31 21 -1.3356 0.1838
12 31 23 -17.3350 0.0611
12 31 25 -0.7934 -0.3977
12 31 27 -6.7201 -0.2721
12 31 29 23.7335 0.1010
12 31 31 -0.2926 0.6403
12 31 33 -20.6104 0.0866
12 32 0 -19.6062 -0.9387
12 32 2 -3.4279 0.5946
12 32 4 -13.1886 -0.0908
12 32 6 12.5393 -0.3905
12 32 8 -7.8768 0.0638
12 32 10 -9.6608 -0.0974
12 32 12 -22.0851 0.3099
12 32 14 14.7653 0.1670
12 32 16 -2.1561 -0.3369
12 32 18 -17.8300 -0.2142
12 32 20 3.5597 -0.2970
12 32 22 5.4532 0.1871
12 32 24 1.2292 0.5658
12 32 26 -8.6424 0.2414
12 32 28 7.6436 -0.2108
12 32 30 1.6026 -0.2536
12 33 1 13.0893 -0.8023
12 33 3 23.2681 -0.0346
12 33 5 20.1987 0.3299
12 33 7 -1.6743 0.4073
12 33 9 18.1238 -0.0750
12 33 11 9.2988 -0.0531
12 33 13 1.9921 0.0118
12 33 15 9.2708 0.1283
12 33 17 -1.0519 0.0663
12 33 19 -5.8688 -0.1517
12 33 21 47.1270 -0.0167
12 33 23 -28.6401 -0.0105
12 33 25 3.9424 -0.1980
12 33 27 -8.5486 -0.1170
12 34 0 1.9138 0.2812
12 34 2 8.8141 0.7006
12 34 4 -10.0175 0.1451
12 34 6 13.0843 0.0107
12 34 8 6.8445 -0.1308
12 34 10 -5.9803 -0.4510
12 34 12 -4.5127 -0.1991
12 34 14 -6.4570 0.0720
12 34 16 5.4754 0.1033
12 34 18 5.7986 0.2937
12 34 20 -5.3778 0.0366
12 34 22 14.8321 0.1054
12 34 24 -0.3091 -0.0085
12 35 1 11.6058 -1.0763
12 35 3 -1.2580 -0.5027
12 35 5 7.8184 -0.1913
12 35 7 -9.9178 0.1377
12 35 9 -6.9911 0.1650
12 35 11 5.9152 0.1152
12 35 13 5.5413 -0.1707
12 35 15 -3.4087 -0.1070
12 35 17 5.5239 -0.3996
12 35 19 -5.4114 -0.5168
12 35 21 10.8645 -0.8510
12 36 0 -11.2761 -0.3703
12 36 2 24.2374 -0.2270
12 36 4 -19.6011 -0.5770
12 36 6 10.5845 -0.3136
12 36 8 11.1969 -0.0887
12 36 10 -17.8037 -0.1449
12 36 12 -11.7475 -0.4504
12 36 14 1.3442 -0.7663
12 36 16 -14.6625 -0.9330
12 37 1 12.5203 0.9039
12 37 3 2.5825 0.1882
12 37 5 8.7978 -0.0223
12 37 7 -7.1565 -0.0975
13 1 0 6.9444 7.7399
13 1 2 13.5585 -3.2507
13 1 4 -55.2786 -1.4004
13 1 6 -14.0149 0.6504
13 1 8 -52.3496 0.5564
13 1 10 14.1128 3.0102
13 1 12 -45.6494 0.4674
13 1 14 -7.6757 -1.6747
13 1 16 3.8577 -0.7651
13 1 18 -37.4634 -0.5853
13 1 20 -36.5193 1.0106
13 1 22 9.6596 0.9284
13 1 24 -12.3737 -0.1422
13 1 26 -15.2368 -0.1361
13 1 28 13.5628 -0.7355
13 1 30 -7.3100 -0.0753
13 1 32 -27.2693 0.2094
13 1 34 -18.9072 -0.1659
13 1 36 -12.0384 0.0526
13 1 38 -16.8084 -0.2579
13 1 40 2.3313 0.0523
13 1 42 -6.6942 0.4582
13 1 44 -7.6173 0.0282
13 1 46 0.2634 0.0738
13 1 48 -5.0490 -0.3636
13 1 50 6.3521 -0.2879
13 1 52 -5.1769 0.3654
13 1 54 -2.2094 0.1269
13 1 56 -1.1323 0.4170
13 1 58 0.8810 0.0568
13 1 60 -7.7903 -2.2910
13 2 1 8.1293 -1.8394
13 2 3 -32.8018 -0.8878
13 2 5 -80.0746 0.1549
13 2 7 -59.1020 0.1054
13 2 9 -14.0495 0.4371
13 2 11 -36.8082 -0.0054
13 2 13 -50.7731 -0.3093
13 2 15 -52.8715 0.1092
13 2 17 -3.0612 -0.0348
13 2 19 -16.7740 -0.3651
13 2 21 1.0483 -0.2028
13 2 23 -11.1085 0.0117
13 2 25 -3.7191 0.3862
13 2 27 -32.1622 0.2857
13 2 29 -3.3269 -0.0700
13 2 31 -19.6544 -0.0656
13 2 33 -4.3798 -0.1479
13 2 35 -10.8669 0.0102
13 2 37 -14.6298 0.1074
13 2 39 -18.8262 -0.0658
13 2 41 -0.0542 -0.0060
13 2 43 -11.0280 -0.0644
13 2 45 7.8906 -0.0360
13 2 47 -12.9686 0.1788
13 2 49 -12.6223 0.0722
13 2 51 8.8236 -0.1503
13 2 53 17.9000 0.3794
13 2 55 -22.9777 -0.3018
13 2 57 -1.5003 -0.2077
13 2 59 -7.1402 0.6214
13 2 61 7.1330 -1.5669
13 3 0 -27.4586 -1.3287
13 3 2 54.5736 -1.4945
13 3 4 11.5561 1.2269
13 3 6 50.0071 1.1163
13 3 8 40.7274 -1.3371
13 3 10 1.8296 -1.1563
13 3 12 8.9566 -0.5757
13 3 14 -24.8609 0.3218
13 3 16 32.9555 0.7842
13 3 18 13.2119 0.1613
13 3 20 36.6849 -0.0953
13 3 22 -42.7458 -0.2402
13 3 24 29.5238 0.0725
13 3 26 -4.6913 0.3332
13 3 28 23.2259 -0.0424
13 3 30 -7.6342 0.0057
13 3 32 15.2768 -0.1017
13 3 34 15.0875 -0.0048
13 3 36 -3.5909 0.2858
13 3 38 -8.2934 -0.0323
13 3 40 6.0068 -0.1033
13 3 42 1.5463 -0.0364
13 3 44 5.0404 0.0057
13 3 46 -6.6120 0.3328
13 3 48 20.7829 0.0557
13 3 50 6.3798 -0.1659
13 3 52 9.7157 0.0468
13 3 54 -16.1514 -0.2912
13 3 56 -2.5759 -0.0798
13 3 58 0.0360 0.3001
13 3 60 -13.5884 0.8997
13 4 1 20.3157 2.2123
13 4 3 19.3329 0.8645
13 4 5 60.2379 -0.1998
13 4 7 -25.5508 -0.4568
13 4 9 -16.9426 -0.5430
13 4 11 32.4861 -0.1906
13 4 13 2.2033 -0.0134
13 4 15 -20.8971 0.0354
13 4 17 -24.8635 0.5788
13 4 19 -7.9371 0.4886
13 4 21 -8.9030 0.2491
13 4 23 6.3941 -0.1549
13 4 25 10.9382 -0.5836
13 4 27 -5.4765 -0.1808
13 4 29 -12.8908 0.1445
13 4 31 -6.2293 0.1823
13 4 33 4.0478 0.1205
13 4 35 0.7762 -0.1103
13 4 37 -7.5559 -0.0703
13 4 39 7.3112 0.1176
13 4 41 -19.9339 0.0950
13 4 43 -5.7588 0.0064
13 4 45 1.0455 -0.1085
13 4 47 10.9368 0.0225
13 4 49 -5.2397 0.0913
13 4 51 -3.3628 -0.1337
13 4 53 2.5557 -0.0486
13 4 55 1.3711 -0.3729
13 4 57 0.0843 -0.0850
13 4 59 12.0908 0.6827
13 5 0 81.4551 -3.8617
13 5 2 12.6932 0.3395
13 5 4 19.8635 -0.3851
13 5 6 -18.0449 -0.1197
13 5 8 -4.8599 0.8963
13 5 10 42.3361 -0.1779
13 5 12 57.5743 0.0197
13 5 14 18.7210 0.0266
13 5 16 1.8030 -0.7258
13 5 18 -36.4373 0.0499
13 5 20 37.5618 -0.0756
13 5 22 1.0764 -0.2498
13 5 24 1.2434 0.2127
13 5 26 0.2958 -0.1698
13 5 28 34.8004 0.1229
13 5 30 6.2484 0.1585
13 5 32 12.1240 -0.2763
13 5 34 10.4280 -0.1794
13 5 36 -9.3036 -0.0804
13 5 38 23.5131 0.0995
13 5 40 -8.9634 0.3465
13 5 42 12.7825 -0.0444
13 5 44 18.0633 -0.2459
13 5 46 7.4987 -0.1005
13 5 48 -2.8661 -0.0078
13 5 50 6.8360 0.1979
13 5 52 11.0701 0.2515
13 5 54 -0.0382 0.0838
13 5 56 16.4811 -0.1816
13 5 58 -1.0535 -0.6530
13 5 60 -15.1933 -0.0286
13 6 1 -69.6002 4.6519
13 6 3 19.0434 0.7162
13 6 5 -10.3176 -1.4500
13 6 7 -55.1153 -0.1352
13 6 9 -34.9362 0.1003
13 6 11 -20.6106 0.8353
13 6 13 -67.1851 0.7447
13 6 15 -33.0542 -0.2853
13 6 17 -17.8334 0.1441
13 6 19 -34.1309 -0.0972
13 6 21 -9.0745 -0.1444
13 6 23 -3.0388 0.2687
13 6 25 -17.4289 -0.1966
13 6 27 -9.8971 -0.0210
13 6 29 -24.9544 0.0115
13 6 31 -19.5088 -0.1221
13 6 33 -2.4415 0.2382
13 6 35 -2.7982 0.0400
13 6 37 -6.0615 -0.2428
13 6 39 -6.2564 -0.1918
13 6 41 -6.2329 -0.2323
13 6 43 4.6341 0.1505
13 6 45 11.6383 0.0489
13 6 47 -1.9605 -0.2065
13 6 49 5.3797 -0.1473
13 6 51 -19.2193 -0.0418
13 6 53 18.9357 -0.0427
13 6 55 3.6237 0.2538
13 6 57 20.4341 0.4322
13 6 59 -14.5581 -0.7609
13 7 0 59.6613 2.3225
13 7 2 9.9464 5.7741
13 7 4 11.9720 -0.9822
13 7 6 -46.7909 -3.0490
13 7 8 12.6388 0.2559
13 7 10 25.9171 -0.8596
13 7 12 9.1389 0.5621
13 7 14 9.5926 0.8433
13 7 16 -27.2920 -0.8905
13 7 18 13.8389 0.1819
13 7 20 13.4569 -0.2067
13 7 22 25.3214 -0.1570
13 7 24 29.9127 0.4104
13 7 26 8.3689 -0.5865
13 7 28 40.7949 -0.0744
13 7 30 4.8392 0.2496
13 7 32 17.4376 0.1957
13 7 34 -6.5654 0.5266
13 7 36 24.6572 -0.0775
13 7 38 -6.4369 -0.2991
13 7 40 6.5534 -0.1107
13 7 42 -5.7908 -0.0801
13 7 44 1.6454 0.2871
13 7 46 -9.3514 0.1903
13 7 48 -7.5051 -0.2019
13 7 50 11.1388 -0.0442
13 7 52 -12.1342 -0.1202
13 7 54 -13.7721 0.2447
13 7 56 2.5160 0.3949
13 7 58 -12.3891 -0.7921
13 7 60 -4.2811 0.1378
13 8 1 48.9210 -12.8929
13 8 3 -12.7229 -2.5294
13 8 5 -14.2173 2.7863
13 8 7 -1.1856 4.2713
13 8 9 13.2702 0.6071
13 8 11 -8.4636 -0.5598
13 8 13 20.6448 -0.2936
13 8 15 -5.2071 -0.5346
13 8 17 -14.4400 0.5968
13 8 19 -12.5736 -0.0170
13 8 21 -13.2204 -0.4622
13 8 23 -28.5169 0.3698
13 8 25 0.2094 0.2218
13 8 27 -19.9536 0.4190
13 8 29 9.3960 -0.0025
13 8 31 0.5768 -0.6585
13 8 33 0.4031 -0.3330
13 8 35 -8.7282 -0.0410
13 8 37 6.0853 0.3122
13 8 39 8.5415 0.3784
13 8 41 -22.8891 -0.1446
13 8 43 -6.8235 -0.1013
13 8 45 11.0805 -0.0389
13 8 47 -8.4422 -0.1524
13 8 49 -6.5977 0.2882
13 8 51 -3.5606 0.3032
13 8 53 0.8973 -0.2164
13 8 55 3.8461 -0.0275
13 8 57 -14.3825 0.1736
13 8 59 -2.6441 -1.9168
13 9 0 62.5085 -13.9286
13 9 2 -44.9495 2.1460
13 9 4 -56.5639 0.2962
13 9 6 14.9456 -0.9986
13 9 8 22.3697 1.6169
13 9 10 -15.3286 -1.6672
13 9 12 12.9880 -0.6460
13 9 14 7.4577 0.1254
13 9 16 11.0984 -0.9748
13 9 18 -14.3842 0.6322
13 9 20 44.9227 -0.1565
13 9 22 31.8690 -0.1604
13 9 24 35.1153 0.4805
13 9 26 28.4503 -0.2283
13 9 28 57.4540 0.4041
13 9 30 26.6759 0.1318
13 9 32 12.5603 -0.4172
13 9 34 -6.3873 0.0982
13 9 36 -20.3398 -0.0914
13 9 38 9.6477 0.3593
13 9 40 1.5940 0.2983
13 9 42 4.2889 -0.1937
13 9 44 -4.7258 -0.0038
13 9 46 4.3947 0.0472
13 9 48 3.1270 0.0858
13 9 50 22.9053 0.2439
13 9 52 -10.6611 -0.2909
13 9 54 12.4116 -0.1297
13 9 56 -11.5450 0.6938
13 9 58 7.8119 -0.2987
13 10 1 -91.5334 12.9404
13 10 3 -49.3336 2.1249
13 10 5 -17.6282 -3.2126
13 10 7 -7.1452 -1.6954
13 10 9 -38.4684 -0.8183
13 10 11 -45.0180 0.7440
13 10 13 -58.0724 0.8243
13 10 15 -25.7374 -0.4014
13 10 17 -19.8571 0.5454
13 10 19 -44.3770 0.4131
13 10 21 -24.0289 -0.0124
13 10 23 -4.0461 -0.0195
13 10 25 17.8040 -0.7233
13 10 27 -43.8368 -0.2860
13 10 29 2.3397 0.2748
13 10 31 -12.1280 0.3823
13 10 33 12.7199 0.3528
13 10 35 0.6524 -0.2740
13 10 37 -25.1141 -0.4271
13 10 39 15.3416 -0.2031
13 10 41 13.3059 -0.0273
13 10 43 -10.9580 0.2256
13 10 45 -12.3533 0.3159
13 10 47 -1.4938 -0.1857
13 10 49 -1.4680 -0.1207
13 10 51 1.6264 0.1154
13 10 53 -7.3864 -0.1724
13 10 55 -1.7520 0.1828
13 10 57 -4.3152 1.1544
13 11 0 78.9474 -4.3929
13 11 2 -20.1893 4.3764
13 11 4 14.0101 -0.5079
13 11 6 28.3745 -2.3747
13 11 8 19.5349 0.8135
13 11 10 33.7803 -0.7625
13 11 12 41.2594 0.6203
13 11 14 7.0009 0.6558
13 11 16 13.4694 -0.9564
13 11 18 55.7452 0.2673
13 11 20 19.4312 -0.2364
13 11 22 -8.9454 0.2246
13 11 24 14.5597 0.5103
13 11 26 71.4952 -0.4447
13 11 28 17.8417 0.0422
13 11 30 12.2889 -0.1362
13 11 32 10.7756 -0.0826
13 11 34 10.5150 0.4433
13 11 36 4.9379 -0.1565
13 11 38 2.3616 0.0442
13 11 40 18.1712 -0.0546
13 11 42 5.7811 -0.1777
13 11 44 2.1849 0.2547
13 11 46 5.0354 -0.1391
13 11 48 -5.1300 -0.2567
13 11 50 -3.6736 0.0304
13 11 52 11.9189 -0.2585
13 11 54 -2.6847 -0.1801
13 11 56 12.1623 0.5037
13 11 58 -1.5474 -0.9142
13 12 1 44.2918 -4.7962
13 12 3 -11.3495 -0.7539
13 12 5 -6.8103 1.2558
13 12 7 -15.5589 1.8979
13 12 9 6.7941 0.0176
13 12 11 -2.4594 -0.3227
13 12 13 -12.4161 0.2375
13 12 15 -28.9953 0.1001
13 12 17 -0.0834 0.3857
13 12 19 1.5145 -0.2692
13 12 21 -19.1132 -0.3116
13 12 23 -12.5625 0.1449
13 12 25 8.1505 0.1179
13 12 27 -18.4951 0.0964
13 12 29 -1.2707 -0.2168
13 12 31 -2.1559 -0.3644
13 12 33 -3.4697 -0.0893
13 12 35 -22.3684 -0.0276
13 12 37 4.0482 0.0866
13 12 39 5.1226 0.0155
13 12 41 -25.7688 -0.0836
13 12 43 -12.4558 -0.1617
13 12 45 -9.7574 -0.0617
13 12 47 27.0824 -0.0119
13 12 49 -34.9702 -0.1099
13 12 51 29.5059 0.4175
13 12 53 -2.6107 0.0296
13 12 55 6.2643 -0.7250
13 12 57 -3.9397 1.2791
13 13 0 53.3803 -3.5142
13 13 2 45.7889 1.8052
13 13 4 25.7767 -0.3906
13 13 6 -7.2686 -0.7333
13 13 8 23.2822 0.7091
13 13 10 46.9178 -0.7819
13 13 12 25.7645 0.1539
13 13 14 21.1725 0.3994
13 13 16 -18.9717 -0.3322
13 13 18 24.2432 0.2224
13 13 20 11.5256 -0.5045
13 13 22 13.0490 -0.1117
13 13 24 2.9070 0.1891
13 13 26 21.8050 -0.0576
13 13 28 17.9040 0.4571
13 13 30 25.6206 -0.0487
13 13 32 3.7471 -0.0392
13 13 34 2.1172 0.0811
13 13 36 -1.2382 -0.3433
13 13 38 9.7961 0.0489
13 13 40 8.0878 0.1227
13 13 42 -0.9891 -0.0994
13 13 44 -0.3415 0.1394
13 13 46 3.5575 -0.0856
13 13 48 1.2603 -0.0044
13 13 50 -0.0513 0.4432
13 13 52 12.5842 -0.0491
13 13 54 11.5507 -0.3656
13 13 56 -2.5902 0.4686
13 14 1 9.5753 -2.1725
13 14 3 13.1198 -0.2024
13 14 5 23.0851 0.4444
13 14 7 -8.8496 0.7719
13 14 9 -26.1391 0.3366
13 14 11 14.3574 -0.2962
13 14 13 -8.7351 -0.4764
13 14 15 -0.0753 -0.2266
13 14 17 -12.9426 0.1363
13 14 19 -9.2610 0.1001
13 14 21 -25.3859 0.1149
13 14 23 -11.7530 -0.3390
13 14 25 -15.8859 -0.2320
13 14 27 -5.0475 0.1921
13 14 29 -3.3456 0.0968
13 14 31 -2.9171 0.1394
13 14 33 -1.6081 0.0564
13 14 35 7.0553 0.0590
13 14 37 9.1520 0.1563
13 14 39 -15.2880 0.0468
13 14 41 -7.0666 0.0336
13 14 43 7.3207 -0.1099
13 14 45 14.7109 -0.0907
13 14 47 -7.1095 0.3095
13 14 49 5.4412 -0.0757
13 14 51 -9.3774 0.2004
13 14 53 17.9837 0.4313
13 14 55 -17.8006 -0.4615
13 15 0 11.8548 1.0757
13 15 2 -0.3119 -0.0235
13 15 4 -20.0291 -0.7118
13 15 6 -15.0266 0.1061
13 15 8 -1.8903 0.3090
13 15 10 -2.2028 0.1423
13 15 12 9.3687 0.3115
13 15 14 -2.7917 -0.2457
13 15 16 7.4975 -0.2245
13 15 18 -18.9445 0.1446
13 15 20 9.9776 0.1055
13 15 22 11.4866 0.4125
13 15 24 20.1826 -0.0113
13 15 26 -8.4447 -0.1728
13 15 28 21.6028 0.0789
13 15 30 0.8888 -0.1851
13 15 32 -12.6814 0.2079
13 15 34 -4.2678 0.1821
13 15 36 -7.8199 -0.0006
13 15 38 -14.1974 0.0113
13 15 40 -13.7756 -0.1535
13 15 42 -1.9475 -0.0166
13 15 44 -13.3154 0.0604
13 15 46 0.9197 0.1000
13 15 48 6.0050 -0.0745
13 15 50 -4.5745 0.0345
13 15 52 -0.6661 0.0447
13 15 54 -8.7663 -0.1661
13 16 1 -13.2579 3.0951
13 16 3 -16.8169 0.1085
13 16 5 -21.6460 -1.3615
13 16 7 -37.2900 -1.2709
13 16 9 -9.2793 0.4043
13 16 11 -9.7222 0.7337
13 16 13 -16.8666 0.1429
13 16 15 -18.3810 -0.2030
13 16 17 -4.1293 -0.8609
13 16 19 2.4103 -0.2698
13 16 21 -25.5316 0.6690
13 16 23 24.4535 0.3626
13 16 25 -10.8977 0.1798
13 16 27 -9.3353 -0.0351
13 16 29 -7.5581 -0.3138
13 16 31 -6.6561 0.0275
13 16 33 2.2863 -0.1506
13 16 35 2.9854 -0.0690
13 16 37 0.1826 -0.1147
13 16 39 9.5006 -0.1216
13 16 41 -8.7323 0.3483
13 16 43 12.6510 0.1434
13 16 45 16.9016 0.0133
13 16 47 -13.3274 0.0846
13 16 49 -7.0284 -0.3356
13 16 51 8.8784 -0.1946
13 16 53 -5.7552 0.2197
13 16 55 14.3491 -0.1444
13 17 0 23.9038 1.7203
13 17 2 0.8178 -1.0703
13 17 4 -6.6144 1.1049
13 17 6 12.9129 1.6732
13 17 8 4.1972 -0.9576
13 17 10 3.0060 -0.7444
13 17 12 -7.0075 -0.2595
13 17 14 8.2357 0.2489
13 17 16 9.3748 1.1228
13 17 18 -6.5456 0.0852
13 17 20 -20.1042 -0.3211
13 17 22 9.0326 -0.0991
13 17 24 13.1970 -0.3062
13 17 26 -7.3173 0.2589
13 17 28 -9.8975 0.0029
13 17 30 5.9003 -0.3533
13 17 32 3.9109 0.1114
13 17 34 5.0458 -0.0264
13 17 36 9.5901 0.1932
13 17 38 0.1052 0.1551
13 17 40 23.4833 -0.3327
13 17 42 3.0765 -0.0787
13 17 44 -7.7591 -0.1627
13 17 46 -0.0806 0.1007
13 17 48 2.4186 0.1323
13 17 50 -13.9934 0.0284
13 17 52 8.4111 -0.1882
13 17 54 -8.0837 0.0037
13 18 1 -14.6204 -0.2835
13 18 3 -0.2649 0.6837
13 18 5 -1.1049 0.8452
13 18 7 3.2607 -0.6211
13 18 9 8.7854 -0.5265
13 18 11 0.4560 -0.7349
13 18 13 -11.7922 -0.3222
13 18 15 9.6006 0.9991
13 18 17 9.7485 0.3477
13 18 19 -19.2403 -0.0227
13 18 21 5.3798 -0.3190
13 18 23 22.7749 -0.8394
13 18 25 1.5784 -0.0968
13 18 27 -19.0196 0.1451
13 18 29 3.8623 0.0582
13 18 31 0.5163 0.2596
13 18 33 2.5725 -0.2171
13 18 35 6.6678 0.0786
13 18 37 -8.3535 0.1238
13 18 39 5.6091 -0.1915
13 18 41 2.2936 0.0403
13 18 43 6.0750 -0.3104
13 18 45 -12.5067 -0.1415
13 18 47 29.6039 0.0689
13 18 49 -25.6038 0.0223
13 18 51 8.9818 0.0849
13 18 53 -16.3784 -0.2810
13 19 0 39.6207 3.9747
13 19 2 20.1988 -3.1997
13 19 4 7.4658 -0.9773
13 19 6 4.2897 0.9113
13 19 8 12.8512 0.0816
13 19 10 13.4231 1.8148
13 19 12 0.0570 0.4090
13 19 14 11.4573 -0.9743
13 19 16 17.3704 -0.0810
13 19 18 -46.2999 -0.4386
13 19 20 -14.9953 0.3159
13 19 22 14.6362 0.4470
13 19 24 -5.4422 -0.2412
13 19 26 -6.2395 0.3314
13 19 28 -5.2951 0.0289
13 19 30 10.4414 -0.0437
13 19 32 0.8513 0.0520
13 19 34 12.9367 -0.4387
13 19 36 14.3544 -0.0523
13 19 38 -22.2607 0.0956
13 19 40 36.2904 0.1862
13 19 42 -4.3262 0.3339
13 19 44 0.9479 -0.2198
13 19 46 -8.7250 -0.1721
13 19 48 -7.3217 -0.2730
13 19 50 6.9516 0.0860
13 19 52 -2.2138 -0.0525
13 20 1 -6.6946 0.0655
13 20 3 -6.9290 -0.4209
13 20 5 -7.7055 -0.2503
13 20 7 -7.7508 -0.6828
13 20 9 -11.3004 0.3235
13 20 11 4.9488 0.2202
13 20 13 -12.8065 -0.3639
13 20 15 0.2208 -0.2556
13 20 17 -12.4380 -0.7543
13 20 19 19.8472 -0.1289
13 20 21 -9.8549 0.4210
13 20 23 4.6572 0.0254
13 20 25 1.8543 0.1975
13 20 27 2.1939 -0.3047
13 20 29 8.5760 -0.1485
13 20 31 6.0370 0.4236
13 20 33 5.1334 0.0112
13 20 35 -1.4246 0.1754
13 20 37 -30.3436 0.0628
13 20 39 12.2233 -0.1419
13 20 41 -23.7360 0.0795
13 20 43 -0.0378 -0.0075
13 20 45 1.8979 0.2929
13 20 47 -30.9984 0.0850
13 20 49 8.3173 -0.1362
13 20 51 -11.8071 0.6806
13 21 0 13.6197 3.1115
13 21 2 19.5199 -1.9985
13 21 4 8.9291 0.7132
13 21 6 21.3824 1.1578
13 21 8 0.9916 -0.9255
13 21 10 16.9060 0.4039
13 21 12 -2.4769 -0.1393
13 21 14 -42.5132 -0.1182
13 21 16 16.4573 0.8812
13 21 18 21.3100 -0.1961
13 21 20 14.0554 0.0973
13 21 22 0.2694 0.0245
13 21 24 -4.9787 -0.2886
13 21 26 -0.7539 0.2998
13 21 28 -1.9049 -0.2737
13 21 30 -0.3267 -0.1258
13 21 32 -3.1283 0.1344
13 21 34 -10.8133 -0.1745
13 21 36 -25.7854 0.2504
13 21 38 -15.3878 -0.1636
13 21 40 -8.4426 -0.1895
13 21 42 0.5129 0.0980
13 21 44 -35.1827 0.0845
13 21 46 13.1302 0.4095
13 21 48 -2.8468 -0.1854
13 21 50 13.7099 0.8890
13 22 1 -5.7966 -1.0290
13 22 3 -13.0362 -0.1630
13 22 5 7.5744 0.3312
13 22 7 -30.4122 -0.3798
13 22 9 8.9943 -0.0293
13 22 11 -35.0114 -0.1010
13 22 13 -13.0836 -0.1616
13 22 15 -2.8072 -0.0337
13 22 17 10.7441 -0.3278
13 22 19 2.9248 0.0806
13 22 21 -10.1355 0.2060
13 22 23 -3.4021 0.0218
13 22 25 -1.0820 0.3751
13 22 27 0.6608 -0.0664
13 22 29 -14.1031 -0.1094
13 22 31 -4.5451 0.0438
13 22 33 19.6679 -0.2963
13 22 35 -6.6454 0.1547
13 22 37 34.4308 0.1276
13 22 39 -38.8068 0.1060
13 22 41 40.6208 -0.0113
13 22 43 -14.5633 -0.2398
13 22 45 -14.3922 0.1335
13 22 47 32.2630 -0.1445
13 22 49 -8.7029 -0.9517
13 23 0 11.2213 2.1911
13 23 2 -11.3647 -1.1905
13 23 4 -18.4490 0.7669
13 23 6 -2.6620 0.6455
13 23 8 -14.8087 -0.8216
13 23 10 5.2001 0.1304
13 23 12 -13.3274 -0.2644
13 23 14 9.9074 0.0789
13 23 16 -11.8479 0.8223
13 23 18 3.0385 0.0021
13 23 20 -0.8798 0.0899
13 23 22 5.5254 -0.2267
13 23 24 -19.7014 -0.2170
13 23 26 1.3204 0.3981
13 23 28 6.4709 0.0089
13 23 30 -3.0028 0.0624
13 23 32 -13.9959 -0.1150
13 23 34 -11.0430 -0.4731
13 23 36 10.1059 0.0344
13 23 38 -3.7909 -0.0718
13 23 40 6.0222 0.0967
13 23 42 -3.6750 -0.0016
13 23 44 -9.3588 -0.2675
13 23 46 -7.2798 0.2737
13 24 1 4.2310 0.7003
13 24 3 20.4785 0.3346
13 24 5 17.9633 0.0936
13 24 7 -1.3852 -0.4317
13 24 9 -1.7164 -0.2128
13 24 11 14.6144 -0.0740
13 24 13 1.4720 0.2001
13 24 15 17.8523 0.2588
13 24 17 14.5643 -0.1359
13 24 19 18.0041 0.0704
13 24 21 -1.5704 -0.1317
13 24 23 -5.4031 -0.1403
13 24 25 12.8221 0.1087
13 24 27 -13.5941 -0.0450
13 24 29 -0.7945 0.1265
13 24 31 -5.4419 0.2252
13 24 33 -6.0816 -0.0546
13 24 35 -18.1349 0.0703
13 24 37 4.8865 -0.0357
13 24 39 1.4507 0.1945
13 24 41 -23.1113 0.0500
13 24 43 20.5649 -0.3768
13 24 45 -12.5455 0.3171
13 25 0 -6.3802 3.8945
13 25 2 -10.2145 -0.1653
13 25 4 -21.6707 -0.5663
13 25 6 -5.9525 -0.2893
13 25 8 -3.1870 0.3224
13 25 10 1.9050 1.0381
13 25 12 -1.7408 -0.0569
13 25 14 4.8541 -0.3421
13 25 16 15.1598 -0.2915
13 25 18 -34.6596 -0.2520
13 25 20 -4.3754 0.4564
13 25 22 -13.6411 0.1639
13 25 24 9.0597 -0.1452
13 25 26 -14.2976 -0.3898
13 25 28 -11.0142 -0.5345
13 25 30 -8.9373 0.0860
13 25 32 -9.8600 -0.0046
13 25 34 -20.3144 -0.0302
13 25 36 6.9187 0.1667
13 25 38 -3.2904 -0.2165
13 25 40 -6.2886 -0.1323
13 25 42 -10.8500 -0.1797
13 25 44 -2.5989 -0.4007
13 26 1 19.6392 -0.5598
13 26 3 2.0446 0.0024
13 26 5 -18.3021 0.0980
13 26 7 8.4906 -0.0385
13 26 9 0.4862 -0.1868
13 26 11 -5.5535 -0.0858
13 26 13 4.9361 0.0860
13 26 15 -13.2018 0.1555
13 26 17 -0.7046 0.0046
13 26 19 -8.8086 0.0355
13 26 21 -10.1466 -0.1397
13 26 23 1.3809 0.1240
13 26 25 7.6196 0.1813
13 26 27 -5.1098 -0.0341
13 26 29 1.9951 -0.0094
13 26 31 -6.3629 -0.1685
13 26 33 -4.1643 0.1952
13 26 35 -34.4747 0.2834
13 26 37 -16.6690 -0.0830
13 26 39 10.4805 -0.1236
13 26 41 9.8558 -0.0479
13 26 43 19.8286 -0.1384
13 27 0 17.3836 -4.8148
13 27 2 -15.1128 -1.0397
13 27 4 10.8775 0.5871
13 27 6 28.7145 0.3347
13 27 8 -6.7763 0.0060
13 27 10 19.4985 -0.3099
13 27 12 11.1347 -0.2634
13 27 14 9.0640 0.4148
13 27 16 3.4104 -0.0130
13 27 18 10.1925 -0.3069
13 27 20 37.4531 -0.2338
13 27 22 12.1196 -0.4397
13 27 24 17.6700 0.3101
13 27 26 9.3001 0.4550
13 27 28 12.0147 0.1769
13 27 30 17.5728 0.2576
13 27 32 -19.9403 -0.3490
13 27 34 -3.0297 -0.2157
13 27 36 -5.5299 0.0100
13 27 38 15.3203 0.1649
13 27 40 5.6904 0.7268
13 28 1 6.5640 -0.4447
13 28 3 -6.8974 -0.3348
13 28 5 10.6485 0.0323
13 28 7 8.7799 0.5344
13 28 9 0.8209 0.1672
13 28 11 15.9112 -0.1052
13 28 13 0.6747 -0.2423
13 28 15 0.7360 -0.3081
13 28 17 3.1466 0.1553
13 28 19 5.2216 0.3283
13 28 21 -7.0459 0.2422
13 28 23 -0.2014 0.1632
13 28 25 -17.4798 -0.0920
13 28 27 12.5414 -0.2767
13 28 29 -46.3423 -0.0492
13 28 31 39.1577 -0.1437
13 28 33 -24.8507 0.2800
13 28 35 6.1259 -0.0517
13 28 37 6.0603 -0.4344
13 28 39 19.9506 0.0550
13 29 0 -21.4834 1.8837
13 29 2 -17.8613 1.6953
13 29 4 -10.7867 -0.1495
13 29 6 -7.8337 -0.9599
13 29 8 12.9929 -0.0852
13 29 10 1.0003 -0.1570
13 29 12 -26.0514 -0.0613
13 29 14 -4.5580 0.0703
13 29 16 -14.3534 -0.2907
13 29 18 5.1097 0.0961
13 29 20 -21.2538 0.2830
13 29 22 -4.9623 -0.1002
13 29 24 -13.5803 -0.0891
13 29 26 3.5183 -0.3790
13 29 28 15.0686 -0.1806
13 29 30 -26.0507 0.3662
13 29 32 0.1089 -0.0379
13 29 34 14.9214 0.1421
13 29 36 2.5158 0.4276
13 29 38 24.4738 -0.8861
13 30 1 -11.2748 0.9676
13 30 3 15.0770 0.2143
13 30 5 -9.8517 -0.1986
13 30 7 -2.1872 0.0134
13 30 9 3.6359 0.0155
13 30 11 2.7855 0.2921
13 30 13 -12.3856 0.4320
13 30 15 -4.0075 0.1371
13 30 17 15.7147 0.2069
13 30 19 4.0702 -0.2827
13 30 21 -11.7279 -0.2055
13 30 23 -3.5393 0.2441
13 30 25 -1.6211 0.3926
13 30 27 20.4157 0.3308
13 30 29 -16.1433 0.1198
13 30 31 7.0498 -0.1399
13 30 33 -7.7396 -0.4226
13 30 35 -14.6338 0.5794
13 31 0 -33.7000 -0.5713
13 31 2 8.4233 1.0207
13 31 4 0.6264 -0.0760
13 31 6 -17.6625 -0.5649
13 31 8 12.8797 0.2072
13 31 10 -20.4815 -0.0871
13 31 12 -14.5533 0.3157
13 31 14 8.4861 0.2689
13 31 16 2.0968 -0.1997
13 31 18 -12.6939 0.0270
13 31 20 25.5111 -0.2503
13 31 22 -47.1024 -0.2986
13 31 24 10.6300 -0.0473
13 31 26 1.1939 -0.1098
13 31 28 9.6112 -0.1170
13 31 30 -19.4134 0.1268
13 31 32 -4.5341 0.2840
13 32 1 9.4333 -1.7269
13 32 3 9.4467 -0.1047
13 32 5 11.7163 0.6082
13 32 7 10.4121 0.6199
13 32 9 -8.0170 -0.1364
13 32 11 3.4301 -0.3199
13 32 13 -11.1252 -0.2213
13 32 15 -7.7056 0.0079
13 32 17 4.9771 0.2512
13 32 19 14.1696 -0.0143
13 32 21 -14.1265 0.0024
13 32 23 8.4920 0.1286
13 32 25 -6.5153 -0.2081
13 32 27 4.2908 -0.0257
13 32 29 -3.1972 -0.8229
13 33 0 28.9402 -3.3527
13 33 2 -6.6139 -0.5110
13 33 4 6.8588 -0.1279
13 33 6 1.3475 0.2692
13 33 8 -4.8154 0.4700
13 33 10 -9.7268 -0.2939
13 33 12 -2.4804 -0.1796
13 33 14 -2.2446 -0.0947
13 33 16 8.4875 -0.2044
13 33 18 -0.2407 0.1614
13 33 20 8.4381 -0.3773
13 33 22 9.4052 -0.3880
13 33 24 -3.3983 -0.4693
13 33 26 -21.0302 -0.7477
13 34 1 -9.3639 2.0588
13 34 3 15.9232 0.2574
13 34 5 12.4322 -0.7500
13 34 7 5.1139 -0.3349
13 34 9 -14.0887 0.1265
13 34 11 -12.5748 0.4444
13 34 13 3.8272 0.0232
13 34 15 -20.4467 -0.0919
13 34 17 -22.9948 -0.0387
13 34 19 8.5341 0.2853
13 34 21 6.8015 0.1649
13 34 23 -11.7105 0.7143
13 35 0 10.2144 0.7401
13 35 2 12.7912 0.8453
13 35 4 -7.7605 -0.2498
13 35 6 -9.4532 -0.2733
13 35 8 -11.1566 -0.0676
13 35 10 3.3179 0.0647
13 35 12 -18.6626 0.3690
13 35 14 5.1727 0.2104
13 35 16 -38.5163 -0.2134
13 35 18 -4.6289 0.0223
13 36 1 -7.5710 -1.4472
13 36 3 13.2770 -0.1288
13 36 5 -8.0321 0.2732
13 36 7 -17.9577 0.0212
13 36 9 0.0863 -0.1417
13 36 11 6.5018 -0.0920
13 36 13 -35.2288 0.3726
13 37 0 18.8654 0.3779
14 1 1 -82.9810 3.2315
14 1 3 26.8431 1.0964
14 1 5 21.2810 -0.2559
14 1 7 -9.9422 -1.3396
14 1 9 -27.7425 -0.4602
14 1 11 45.8991 0.0134
14 1 13 -18.2937 -0.0802
14 1 15 -0.0087 0.1224
14 1 17 61.7223 -0.1046
14 1 19 9.6014 0.0164
14 1 21 -53.0133 0.3636
14 1 23 0.7608 0.0544
14 1 25 4.8403 -0.0608
14 1 27 -11.0471 -0.2567
14 1 29 -3.3145 -0.2508
14 1 31 0.5649 0.1690
14 1 33 1.8539 0.2106
14 1 35 7.9532 0.2285
14 1 37 0.1914 0.1351
14 1 39 6.0960 -0.1930
14 1 41 -3.9932 -0.1439
14 1 43 8.4621 0.0865
14 1 45 15.2680 0.1733
14 1 47 3.8767 0.2912
14 1 49 -8.4373 -0.0177
14 1 51 35.6935 -0.3948
14 1 53 4.2420 0.0917
14 1 55 13.9408 -0.3793
14 1 57 15.0072 -0.1329
14 1 59 -7.6336 1.1168
14 2 0 -37.8051 4.3859
14 2 2 -15.5643 0.1669
14 2 4 -25.9327 1.2855
14 2 6 -1.2101 0.5512
14 2 8 -40.2114 -1.8082
14 2 10 -12.1954 -0.5801
14 2 12 15.2760 -0.2754
14 2 14 -23.1531 0.3505
14 2 16 -5.9652 1.1985
14 2 18 -11.5360 0.1400
14 2 20 -24.4773 -0.1424
14 2 22 15.8359 -0.4993
14 2 24 -13.1804 -0.4342
14 2 26 -20.9600 0.1858
14 2 28 -5.6867 0.0179
14 2 30 -9.8685 0.2178
14 2 32 -2.9845 0.0130
14 2 34 16.4375 -0.1041
14 2 36 2.3894 0.2032
14 2 38 -2.8982 -0.0285
14 2 40 2.8238 0.0678
14 2 42 11.5743 0.1193
14 2 44 8.9710 -0.1481
14 2 46 -3.6187 0.1081
14 2 48 3.2989 -0.0282
14 2 50 11.8284 0.1118
14 2 52 5.8755 0.3242
14 2 54 -0.3843 -0.4074
14 2 56 17.2522 -0.3733
14 2 58 -1.2848 0.2644
14 2 60 -4.0456 0.8173
14 3 1 -24.1732 -5.5122
14 3 3 -32.0627 -1.2150
14 3 5 -34.5496 1.3194
14 3 7 -42.6201 1.3776
14 3 9 24.9260 0.3745
14 3 11 4.2466 -0.2459
14 3 13 -35.6310 -0.2623
14 3 15 -13.6967 0.3861
14 3 17 -16.4934 0.3809
14 3 19 21.7668 -0.4350
14 3 21 -38.9947 -0.4699
14 3 23 -13.8076 -0.1499
14 3 25 13.5254 0.2449
14 3 27 0.0158 0.4636
14 3 29 7.5141 0.1255
14 3 31 3.4073 -0.1785
14 3 33 6.9605 -0.2839
14 3 35 -2.7730 -0.1964
14 3 37 2.6415 0.1077
14 3 39 12.2825 0.2068
14 3 41 -12.4475 0.0525
14 3 43 -2.0484 -0.2103
14 3 45 5.0738 -0.3579
14 3 47 -11.8443 -0.0730
14 3 49 -8.0142 0.2089
14 3 51 3.3102 -0.0001
14 3 53 1.3384 0.2690
14 3 55 9.2856 -0.1832
14 3 57 -7.0721 -0.1311
14 3 59 -2.1136 0.8176
14 4 0 114.9105 5.4942
14 4 2 54.2105 1.1431
14 4 4 -36.1290 -1.6574
14 4 6 28.9030 -1.2375
14 4 8 124.0796 0.2962
14 4 10 27.7718 0.9013
14 4 12 53.0367 0.5394
14 4 14 1.6646 -0.3702
14 4 16 -4.4925 -0.7840
14 4 18 29.9656 -0.1573
14 4 20 -11.6804 0.3932
14 4 22 15.2695 0.2539
14 4 24 6.9178 0.0241
14 4 26 16.6460 -0.5035
14 4 28 20.3372 -0.3076
14 4 30 -10.6219 0.2677
14 4 32 13.1261 0.2572
14 4 34 10.9478 0.1760
14 4 36 8.0453 -0.0246
14 4 38 -1.4185 -0.3070
14 4 40 17.2429 -0.0498
14 4 42 15.6488 0.1410
14 4 44 5.8938 0.1090
14 4 46 -3.0029 0.0681
14 4 48 -4.8179 -0.1850
14 4 50 13.0951 -0.1948
14 4 52 3.0743 0.1213
14 4 54 -15.1733 0.2408
14 4 56 17.0754 0.1644
14 4 58 12.7749 -0.6507
14 4 60 0.0802 -1.0805
14 5 1 -40.1556 5.6358
14 5 3 2.6707 0.5809
14 5 5 -63.1014 -1.9267
14 5 7 39.8021 -0.7956
14 5 9 -11.5315 0.1548
14 5 11 7.4968 0.8044
14 5 13 13.0565 0.1718
14 5 15 -0.9757 -0.4091
14 5 17 1.7763 0.1163
14 5 19 -5.1117 0.0541
14 5 21 -14.2471 0.1521
14 5 23 -5.7227 0.1401
14 5 25 -16.4573 -0.3722
14 5 27 11.6622 -0.1377
14 5 29 -13.1265 0.0566
14 5 31 -7.1644 0.1099
14 5 33 3.3445 0.2701
14 5 35 16.3283 -0.0659
14 5 37 6.0102 -0.3157
14 5 39 13.2731 -0.2048
14 5 41 -11.0449 -0.1319
14 5 43 10.8673 0.1810
14 5 45 15.0509 0.0206
14 5 47 6.8665 -0.1640
14 5 49 -8.6206 -0.1193
14 5 51 18.4156 -0.1137
14 5 53 1.0094 -0.0348
14 5 55 6.6442 0.1338
14 5 57 16.9662 0.2332
14 5 59 -12.6002 -0.8659
14 6 0 -9.7339 -13.9449
14 6 2 -7.3362 -0.6394
14 6 4 2.5138 1.3669
14 6 6 24.0469 0.6654
14 6 8 -29.1822 0.6442
14 6 10 2.2615 -1.8079
14 6 12 6.7503 -0.6690
14 6 14 -6.9267 0.3138
14 6 16 -24.3625 -0.3832
14 6 18 7.8769 0.1398
14 6 20 -22.0241 -0.3542
14 6 22 15.6929 -0.0807
14 6 24 -17.4799 0.8685
14 6 26 -6.6925 0.3246
14 6 28 4.2410 0.2040
14 6 30 -1.1710 -0.2938
14 6 32 3.1312 -0.6495
14 6 34 -17.4146 -0.0167
14 6 36 -3.5901 0.2785
14 6 38 2.8292 0.3139
14 6 40 6.2386 0.2176
14 6 42 -7.3909 -0.1122
14 6 44 2.6997 -0.0547
14 6 46 2.2961 0.0513
14 6 48 -4.8633 0.0413
14 6 50 -6.9004 0.1294
14 6 52 2.0489 -0.1005
14 6 54 -5.0701 -0.0259
14 6 56 11.8266 -0.0175
14 6 58 6.8782 -0.6159
14 7 1 27.2441 -3.1287
14 7 3 -22.3940 -0.3562
14 7 5 0.6645 0.8263
14 7 7 -40.6767 1.7732
14 7 9 -9.8728 0.1732
14 7 11 2.0964 0.0788
14 7 13 9.7824 0.2320
14 7 15 -41.1783 -0.0514
14 7 17 -19.7986 0.6377
14 7 19 -27.8010 0.0579
14 7 21 -24.2586 -0.3522
14 7 23 0.0136 -0.0125
14 7 25 -5.0450 -0.2340
14 7 27 -10.6494 0.1455
14 7 29 -2.9992 0.1544
14 7 31 2.5648 -0.1889
14 7 33 -4.6392 0.0233
14 7 35 -7.1260 -0.0114
14 7 37 3.4186 0.0269
14 7 39 -9.8679 0.1262
14 7 41 -1.9360 -0.1440
14 7 43 11.7602 0.0531
14 7 45 7.9399 0.0408
14 7 47 5.5526 -0.0879
14 7 49 -16.7119 0.1615
14 7 51 -1.4439 0.2295
14 7 53 10.6245 -0.3948
14 7 55 15.3506 -0.3162
14 7 57 -4.0681 0.4339
14 7 59 12.3432 -1.0317
14 8 0 -13.4439 0.9188
14 8 2 -25.3953 5.5012
14 8 4 -22.2574 -0.8975
14 8 6 -9.7077 -2.5754
14 8 8 -8.7154 0.9602
14 8 10 -17.7792 -1.0213
14 8 12 -6.6288 0.0309
14 8 14 -5.6474 0.3975
14 8 16 -7.7434 -0.7279
14 8 18 -6.5167 0.6245
14 8 20 -40.0065 0.0039
14 8 22 16.3148 -0.0574
14 8 24 -44.5726 0.1830
14 8 26 7.8962 -0.6523
14 8 28 -16.1529 -0.0349
14 8 30 -2.2428 0.1917
14 8 32 2.5393 0.0672
14 8 34 -2.7368 0.2712
14 8 36 5.0559 -0.2143
14 8 38 -6.1490 0.0300
14 8 40 1.8453 0.2052
14 8 42 -22.1503 0.0030
14 8 44 1.1682 0.0640
14 8 46 5.4247 -0.0541
14 8 48 -0.1397 -0.0541
14 8 50 -24.5120 0.1366
14 8 52 -5.1432 -0.4105
14 8 54 -9.5356 -0.1129
14 8 56 -4.2947 0.8886
14 8 58 2.0569 -0.1229
14 9 1 32.9986 0.3011
14 9 3 -15.8065 0.1302
14 9 5 -20.8839 -0.1203
14 9 7 -5.0507 0.8906
14 9 9 -0.3399 -0.0961
14 9 11 10.9402 0.3486
14 9 13 -22.3592 0.4267
14 9 15 -15.3012 -0.4035
14 9 17 25.2290 0.4185
14 9 19 -5.8467 0.1071
14 9 21 -26.9399 -0.2047
14 9 23 23.6521 0.1114
14 9 25 -3.0366 -0.2408
14 9 27 21.3720 -0.0312
14 9 29 -17.6199 -0.0340
14 9 31 12.9996 -0.2198
14 9 33 0.9475 0.0757
14 9 35 -5.4379 0.0359
14 9 37 -1.1613 0.0538
14 9 39 8.3480 0.0032
14 9 41 -19.2847 -0.1182
14 9 43 3.3683 0.0009
14 9 45 -5.0082 0.2066
14 9 47 5.6312 -0.1602
14 9 49 -2.3661 -0.1384
14 9 51 -4.5443 0.1503
14 9 53 -17.0712 -0.2250
14 9 55 9.8558 -0.0409
14 9 57 22.4494 0.7418
14 10 0 71.6973 -1.0072
14 10 2 45.2731 5.4329
14 10 4 -8.0606 -0.9450
14 10 6 23.1005 -3.1467
14 10 8 15.1883 0.5164
14 10 10 28.5523 -0.7968
14 10 12 46.4846 0.7362
14 10 14 13.1828 0.7382
14 10 16 15.6181 -1.0347
14 10 18 -33.3985 0.1309
14 10 20 -6.4925 -0.4208
14 10 22 -4.7979 0.0481
14 10 24 24.5006 0.4577
14 10 26 -60.8018 -0.2853
14 10 28 14.9900 0.2548
14 10 30 -28.2907 0.1287
14 10 32 8.2358 0.0737
14 10 34 39.8133 0.3633
14 10 36 -9.5114 -0.3182
14 10 38 0.9545 -0.1183
14 10 40 8.8905 -0.1058
14 10 42 5.3537 -0.1891
14 10 44 1.4802 0.2021
14 10 46 -7.9327 -0.0724
14 10 48 -3.7459 -0.2330
14 10 50 -8.2715 0.0310
14 10 52 -5.0816 -0.1815
14 10 54 -14.6816 -0.0729
14 10 56 17.6527 0.7947
14 10 58 -27.5404 -0.3461
14 11 1 -57.9898 -2.8463
14 11 3 22.8332 -0.9856
14 11 5 25.9441 0.3081
14 11 7 -6.2976 1.5392
14 11 9 -35.7271 0.3781
14 11 11 9.7570 0.1816
14 11 13 -4.3476 0.2213
14 11 15 5.1708 -0.3605
14 11 17 18.1263 0.2465
14 11 19 -7.8519 -0.1128
14 11 21 -14.3887 -0.2435
14 11 23 9.9533 0.0593
14 11 25 1.7113 -0.0711
14 11 27 -17.9913 0.1168
14 11 29 0.5585 0.0871
14 11 31 6.8309 -0.1194
14 11 33 -13.3054 -0.0779
14 11 35 -29.0449 -0.1928
14 11 37 0.9374 -0.0380
14 11 39 2.1814 0.0027
14 11 41 -17.0584 0.1025
14 11 43 1.7328 -0.0707
14 11 45 3.6238 0.0070
14 11 47 7.9603 -0.0487
14 11 49 -16.1971 -0.0013
14 11 51 4.9231 0.7391
14 11 53 -18.5040 0.1599
14 11 55 15.3663 -0.6593
14 11 57 0.7291 1.2367
14 12 0 1.0787 -14.5320
14 12 2 17.4638 -0.0448
14 12 4 21.3379 1.3776
14 12 6 22.8527 0.9435
14 12 8 6.2712 1.2740
14 12 10 18.0981 -1.9661
14 12 12 8.5505 -1.0243
14 12 14 0.6882 0.0539
14 12 16 -18.9198 -0.2461
14 12 18 27.0458 0.8226
14 12 20 17.7557 -0.1640
14 12 22 7.1885 0.0037
14 12 24 5.3101 0.3343
14 12 26 -16.5595 -0.0273
14 12 28 4.9888 0.3585
14 12 30 5.8123 -0.3360
14 12 32 8.5543 -0.3340
14 12 34 4.4829 0.1560
14 12 36 8.1576 0.0568
14 12 38 5.8598 0.4075
14 12 40 5.8041 0.1736
14 12 42 -0.3588 -0.3513
14 12 44 8.9377 -0.0131
14 12 46 1.5938 -0.0513
14 12 48 -9.9720 0.0710
14 12 50 28.8775 0.3758
14 12 52 -14.8310 -0.3612
14 12 54 12.3214 -0.7905
14 12 56 -21.0656 0.1216
14 13 1 19.9787 3.9156
14 13 3 27.9594 0.3028
14 13 5 9.7920 -1.2664
14 13 7 -12.3242 -0.3402
14 13 9 -4.1641 0.2499
14 13 11 22.0628 0.4594
14 13 13 0.8674 0.2123
14 13 15 -1.5742 -0.2550
14 13 17 -0.7496 -0.0066
14 13 19 9.9546 -0.0548
14 13 21 -16.3380 0.0477
14 13 23 7.5732 -0.1278
14 13 25 -4.9826 -0.2340
14 13 27 3.0859 -0.0398
14 13 29 -3.2744 0.0145
14 13 31 -7.7133 0.1445
14 13 33 11.2769 0.1078
14 13 35 -2.2530 -0.0631
14 13 37 -2.8508 -0.0287
14 13 39 5.3290 -0.0661
14 13 41 -3.6648 0.1488
14 13 43 18.4114 0.1514
14 13 45 19.6897 0.0545
14 13 47 -1.8492 0.2050
14 13 49 6.1497 -0.3530
14 13 51 22.6233 0.1516
14 13 53 -3.2175 0.4594
14 13 55 10.4507 -0.2638
14 14 0 7.1167 5.3835
14 14 2 -23.6954 2.3531
14 14 4 -9.1650 -1.5469
14 14 6 -9.0797 -1.4674
14 14 8 -23.2609 0.3263
14 14 10 -15.5922 0.5868
14 14 12 -20.1973 1.0959
14 14 14 -26.2113 0.0058
14 14 16 -13.2358 -0.8608
14 14 18 -22.5463 -0.0734
14 14 20 -12.4529 0.0582
14 14 22 -8.2559 0.6028
14 14 24 -15.2184 0.2324
14 14 26 -1.4988 -0.2527
14 14 28 -0.9953 0.0662
14 14 30 8.0350 -0.1527
14 14 32 -17.0903 0.2443
14 14 34 -12.6629 0.2030
14 14 36 -12.7383 -0.1724
14 14 38 -24.0220 -0.1350
14 14 40 -4.1683 -0.0032
14 14 42 -12.9443 0.1261
14 14 44 4.6086 0.2432
14 14 46 -0.2283 0.0884
14 14 48 -1.9687 -0.2933
14 14 50 -0.9883 -0.0307
14 14 52 -5.8350 0.0087
14 14 54 -15.4028 -0.1614
14 14 56 -5.5524 0.6327
14 15 1 -20.2417 -1.9501
14 15 3 -0.9882 0.2559
14 15 5 6.3702 0.8766
14 15 7 11.2125 0.2116
14 15 9 0.7682 -0.5038
14 15 11 1.0467 -0.8419
14 15 13 -8.2091 -0.2490
14 15 15 -21.1972 0.5249
14 15 17 1.3942 0.2465
14 15 19 -7.8890 -0.1312
14 15 21 11.4749 -0.1061
14 15 23 7.1210 -0.2579
14 15 25 -6.8668 -0.0088
14 15 27 -2.1872 0.0391
14 15 29 -1.4230 -0.2667
14 15 31 4.4836 -0.0313
14 15 33 -15.7018 -0.0128
14 15 35 -7.6409 0.2063
14 15 37 -14.7422 0.1537
14 15 39 -12.5100 -0.1305
14 15 41 -21.5833 -0.0822
14 15 43 -2.5685 -0.2296
14 15 45 5.8923 -0.1255
14 15 47 -3.4501 0.3804
14 15 49 -3.0698 -0.1361
14 15 51 -3.3691 -0.3143
14 15 53 8.6421 -0.1176
14 15 55 23.0355 -0.1179
14 16 0 21.9454 0.0730
14 16 2 -1.6965 -1.2540
14 16 4 -11.3352 0.2456
14 16 6 7.2366 1.2373
14 16 8 12.3570 -0.3771
14 16 10 13.5683 -0.4742
14 16 12 27.9551 -0.0325
14 16 14 18.5872 0.1078
14 16 16 -3.6456 0.7077
14 16 18 -5.6584 0.1590
14 16 20 6.3785 -0.3690
14 16 22 0.9402 -0.1584
14 16 24 -10.2199 -0.2997
14 16 26 0.2364 0.2495
14 16 28 2.1865 0.2410
14 16 30 1.6756 -0.2235
14 16 32 7.3377 -0.0970
14 16 34 9.7597 -0.3490
14 16 36 -14.3111 -0.0951
14 16 38 -1.2350 0.1435
14 16 40 8.3858 -0.1867
14 16 42 -6.0154 -0.0221
14 16 44 -3.3934 -0.2924
14 16 46 -2.1109 -0.0699
14 16 48 0.8647 0.0102
14 16 50 -27.7633 -0.0649
14 16 52 4.4817 -0.3078
14 16 54 14.1244 -0.1122
14 17 1 -23.9388 1.2059
14 17 3 6.7575 0.2383
14 17 5 -1.6448 -0.4030
14 17 7 -13.6526 -0.8152
14 17 9 -20.1935 0.3219
14 17 11 5.4709 0.3651
14 17 13 -19.1138 -0.1368
14 17 15 10.3452 -0.0923
14 17 17 12.9928 -0.5242
14 17 19 -32.7949 0.0983
14 17 21 2.3499 0.4207
14 17 23 -4.0380 -0.2232
14 17 25 6.9737 -0.0485
14 17 27 -0.0146 0.0908
14 17 29 1.7272 0.0900
14 17 31 11.9603 0.2983
14 17 33 -1.0436 -0.2863
14 17 35 1.3675 -0.0858
14 17 37 -12.3348 0.0726
14 17 39 -15.7057 -0.0045
14 17 41 37.2192 0.3687
14 17 43 -23.0501 -0.1547
14 17 45 -14.9847 -0.2543
14 17 47 -12.4456 -0.0209
14 17 49 30.0063 -0.0301
14 17 51 12.8411 0.2518
14 17 53 19.3174 -0.3068
14 18 0 3.3880 2.6652
14 18 2 -5.6541 -2.6833
14 18 4 3.5432 -0.1506
14 18 6 -0.7047 1.4050
14 18 8 23.8396 -0.4361
14 18 10 -14.1723 0.6285
14 18 12 28.0583 0.0840
14 18 14 -24.0823 -0.4119
14 18 16 11.2756 0.5941
14 18 18 -10.6636 -0.0909
14 18 20 -7.7143 0.0781
14 18 22 -7.8899 0.1632
14 18 24 -6.8019 -0.3969
14 18 26 -9.2403 0.2196
14 18 28 2.2336 -0.0030
14 18 30 4.7311 0.0129
14 18 32 -4.0200 0.3345
14 18 34 18.4251 -0.1200
14 18 36 -10.3476 -0.1356
14 18 38 18.9405 -0.1675
14 18 40 -4.8690 -0.2197
14 18 42 38.1545 0.1988
14 18 44 -9.9853 0.1039
14 18 46 11.4393 0.3461
14 18 48 2.7884 0.1328
14 18 50 43.0778 0.2626
14 18 52 -2.1678 -0.1202
14 19 1 0.6835 -0.4600
14 19 3 -0.2240 -0.5345
14 19 5 8.4814 -0.1369
14 19 7 -4.4698 -0.6097
14 19 9 2.2428 0.2108
14 19 11 9.1490 0.0792
14 19 13 -47.4195 -0.3218
14 19 15 2.7302 -0.1142
14 19 17 14.9146 -0.7412
14 19 19 -16.2360 -0.1578
14 19 21 -19.4297 0.5259
14 19 23 5.8781 0.2422
14 19 25 10.1381 0.4280
14 19 27 -1.6282 -0.2280
14 19 29 -6.0800 -0.3210
14 19 31 9.2908 0.2582
14 19 33 4.5807 -0.0632
14 19 35 11.5311 0.1224
14 19 37 -4.0838 0.2036
14 19 39 25.3298 0.0356
14 19 41 0.0416 0.3696
14 19 43 18.3399 0.0094
14 19 45 -0.8709 -0.0006
14 19 47 -21.5954 -0.0574
14 19 49 4.6810 -0.2209
14 19 51 25.4730 0.5127
14 20 0 36.9663 3.6971
14 20 2 9.6047 -2.3050
14 20 4 0.0127 0.3464
14 20 6 6.5086 1.3427
14 20 8 32.7666 -0.5285
14 20 10 -10.9463 1.0074
14 20 12 18.1441 0.0299
14 20 14 -11.8968 -0.4664
14 20 16 11.4403 0.5063
14 20 18 -20.8270 -0.4692
14 20 20 6.1983 0.0480
14 20 22 5.7363 0.1861
14 20 24 17.5050 -0.2240
14 20 26 4.9229 0.2210
14 20 28 -9.9631 -0.3877
14 20 30 -7.1043 -0.2424
14 20 32 -15.7152 0.0758
14 20 34 0.9997 -0.1559
14 20 36 -24.5988 0.2812
14 20 38 -8.9742 -0.0531
14 20 40 -46.8183 0.0159
14 20 42 17.1944 0.0126
14 20 44 -33.0980 -0.2699
14 20 46 -12.0431 0.1528
14 20 48 -6.8397 -0.2909
14 20 50 -1.1205 0.2841
14 21 1 -4.8476 0.6433
14 21 3 -7.4607 1.1358
14 21 5 -17.9920 0.8591
14 21 7 19.9177 -0.9749
14 21 9 -18.5517 -1.0064
14 21 11 -3.4649 -0.6230
14 21 13 -29.8658 0.1660
14 21 15 -39.7753 1.0058
14 21 17 2.8609 0.4225
14 21 19 -7.6910 0.0098
14 21 21 -22.2401 -0.3756
14 21 23 -3.8852 -0.5953
14 21 25 -10.2521 0.2794
14 21 27 -7.8823 0.1470
14 21 29 -20.4385 0.2279
14 21 31 -11.6206 0.3111
14 21 33 -35.9668 -0.2271
14 21 35 25.9599 -0.0282
14 21 37 -41.2861 -0.0963
14 21 39 29.1549 -0.2031
14 21 41 -21.5726 -0.1443
14 21 43 6.2736 -0.1968
14 21 45 -8.9418 0.1611
14 21 47 25.9130 0.1091
14 21 49 -16.6272 -0.4924
14 22 0 1.2902 2.6096
14 22 2 6.0153 -2.3192
14 22 4 -2.2400 -0.0000
14 22 6 6.8168 0.6316
14 22 8 3.9970 -0.5491
14 22 10 -0.5302 0.8756
14 22 12 -13.7972 -0.1086
14 22 14 14.6198 -0.3492
14 22 16 -21.8066 0.5687
14 22 18 -0.3309 -0.0857
14 22 20 11.1426 0.3217
14 22 22 -5.5541 -0.1485
14 22 24 7.9705 -0.3903
14 22 26 -10.7713 0.3798
14 22 28 16.2259 0.1357
14 22 30 21.4902 0.2906
14 22 32 -22.4661 0.0620
14 22 34 25.9133 -0.4735
14 22 36 42.8295 0.0156
14 22 38 14.5616 -0.0614
14 22 40 17.7588 0.2528
14 22 42 13.8843 0.0056
14 22 44 29.7486 -0.2548
14 22 46 -9.2012 0.4247
14 22 48 -0.9214 -1.0782
14 23 1 2.0869 1.2746
14 23 3 -2.3367 -0.3587
14 23 5 13.0279 -0.5891
14 23 7 16.3607 -0.4484
14 23 9 -1.6296 0.4428
14 23 11 27.3389 0.1463
14 23 13 4.9091 -0.4028
14 23 15 -5.7069 -0.5609
14 23 17 23.7110 -0.6413
14 23 19 1.0452 0.2537
14 23 21 27.4410 0.5390
14 23 23 8.9541 0.3254
14 23 25 7.6647 0.1546
14 23 27 2.2823 -0.4809
14 23 29 3.8754 -0.2737
14 23 31 10.6715 0.2166
14 23 33 5.2474 0.0448
14 23 35 23.1936 0.0850
14 23 37 11.6702 -0.1578
14 23 39 5.2782 0.0182
14 23 41 -2.9531 0.0485
14 23 43 12.9256 -0.3321
14 23 45 1.0726 0.0493
14 23 47 -6.9794 0.1799
14 24 0 -6.0403 1.6463
14 24 2 10.9133 -0.9507
14 24 4 -0.9542 0.3990
14 24 6 -1.6422 0.1727
14 24 8 2.1595 -0.4654
14 24 10 -16.5129 0.5719
14 24 12 15.4707 0.0113
14 24 14 -16.2366 0.1873
14 24 16 -8.0950 0.3289
14 24 18 3.0422 -0.5037
14 24 20 -4.9536 -0.1432
14 24 22 1.2653 -0.2493
14 24 24 -27.5349 -0.0952
14 24 26 -1.4240 0.0553
14 24 28 9.7856 -0.2976
14 24 30 2.2407 0.1716
14 24 32 -8.4155 -0.0129
14 24 34 11.7660 -0.0419
14 24 36 14.7757 -0.0406
14 24 38 19.2605 -0.5374
14 24 40 4.1197 0.0229
14 24 42 5.6866 0.2649
14 24 44 -3.1716 0.0370
14 25 1 -16.0913 -2.0083
14 25 3 -10.2523 -0.1279
14 25 5 -2.3126 0.5135
14 25 7 -3.9965 0.0986
14 25 9 8.5486 -0.1465
14 25 11 -5.6812 -0.2357
14 25 13 13.4067 -0.0562
14 25 15 -7.2451 0.1794
14 25 17 5.2035 -0.0577
14 25 19 -8.4617 -0.0512
14 25 21 12.2540 -0.2991
14 25 23 13.4882 0.0431
14 25 25 -1.8721 0.2917
14 25 27 4.0818 0.1563
14 25 29 1.1356 0.1039
14 25 31 -8.7315 -0.1834
14 25 33 -3.8051 -0.0863
14 25 35 17.5719 0.1556
14 25 37 -16.6038 0.0663
14 25 39 19.7310 0.1202
14 25 41 1.9775 0.2535
14 25 43 -8.9903 -0.2036
14 26 0 18.3909 -0.5698
14 26 2 30.3915 -0.3261
14 26 4 10.3666 0.2102
14 26 6 -2.5356 0.0625
14 26 8 5.2416 0.1761
14 26 10 -0.3124 0.1887
14 26 12 17.0747 -0.4077
14 26 14 -5.2414 0.0488
14 26 16 -6.7116 0.0085
14 26 18 5.0514 0.0547
14 26 20 2.4446 0.4009
14 26 22 12.3587 -0.1535
14 26 24 7.6793 0.0370
14 26 26 6.6719 0.0328
14 26 28 7.5198 -0.1679
14 26 30 25.1498 0.3221
14 26 32 5.2756 -0.2608
14 26 34 -13.0086 -0.1303
14 26 36 -21.3449 0.0873
14 26 38 10.3977 0.0273
14 26 40 -11.6871 0.5032
14 26 42 -8.8737 -0.1341
14 27 1 3.0004 -0.0983
14 27 3 -0.0748 0.1658
14 27 5 -4.0775 0.2067
14 27 7 -11.5418 0.3673
14 27 9 -10.5239 0.1529
14 27 11 5.2363 0.0586
14 27 13 -13.8842 0.0348
14 27 15 -1.2410 0.0178
14 27 17 0.7965 0.1020
14 27 19 -6.4571 0.0719
14 27 21 -10.4390 -0.0333
14 27 23 -14.1032 0.1496
14 27 25 14.9848 0.1833
14 27 27 -19.7356 0.0465
14 27 29 -7.3915 0.1657
14 27 31 -0.2320 -0.2820
14 27 33 -69.0790 0.0436
14 27 35 16.8150 -0.1340
14 27 37 1.9696 -0.2856
14 27 39 -10.2264 0.1892
14 27 41 -5.5220 0.0336
14 28 0 23.9674 1.9102
14 28 2 12.1095 1.3334
14 28 4 -24.2369 -0.3685
14 28 6 -9.5223 -1.0199
14 28 8 -1.8387 -0.0143
14 28 10 19.7721 0.0707
14 28 12 -14.6839 0.0332
14 28 14 20.4038 0.2770
14 28 16 0.0023 -0.2716
14 28 18 -3.0049 -0.0225
14 28 20 4.9513 0.2726
14 28 22 11.6398 -0.1112
14 28 24 -1.6705 0.0487
14 28 26 23.5791 -0.2701
14 28 28 13.0063 -0.2429
14 28 30 3.4188 0.3871
14 28 32 14.0424 -0.0072
14 28 34 -5.3892 0.0205
14 28 36 17.0102 0.0320
14 28 38 -10.8486 -0.8110
14 29 1 2.7250 1.8748
14 29 3 -9.9240 0.3621
14 29 5 -6.1682 -0.6000
14 29 7 -3.4233 -0.4026
14 29 9 3.0567 -0.1910
14 29 11 -6.9763 0.1366
14 29 13 -0.3179 0.2223
14 29 15 33.0870 -0.0259
14 29 17 5.8557 0.3167
14 29 19 -9.0119 0.0293
14 29 21 -6.7736 -0.0847
14 29 23 6.9713 0.0626
14 29 25 1.7988 0.0948
14 29 27 -2.5922 -0.0822
14 29 29 -4.4465 0.0725
14 29 31 -11.0979 -0.0834
14 29 33 23.0497 -0.0403
14 29 35 0.2169 0.3657
14 29 37 6.8946 -0.7160
14 30 0 29.6051 -5.1116
14 30 2 -9.2603 -0.1238
14 30 4 11.2271 0.4953
14 30 6 20.6123 -0.0530
14 30 8 -18.9655 0.2776
14 30 10 -14.2041 -0.4296
14 30 12 3.2138 -0.1081
14 30 14 35.0598 0.1086
14 30 16 -0.5717 -0.4311
14 30 18 3.6975 -0.2392
14 30 20 -16.1441 -0.1661
14 30 22 25.6776 -0.1112
14 30 24 -36.3952 0.3425
14 30 26 21.3993 0.2910
14 30 28 -28.0604 0.0552
14 30 30 10.4185 -0.1517
14 30 32 6.7386 -0.3734
14 30 34 21.5611 -0.4393
14 31 1 -21.0798 -2.2309
14 31 3 4.0349 -0.5114
14 31 5 -8.7500 0.6926
14 31 7 5.6485 1.2116
14 31 9 2.0962 0.5765
14 31 11 1.1035 0.0505
14 31 13 -12.9728 -0.1062
14 31 15 6.2966 -0.0488
14 31 17 12.1546 0.3906
14 31 19 -18.9886 0.0191
14 31 21 7.6546 -0.1376
14 31 23 -23.6297 0.0916
14 31 25 6.6258 -0.1908
14 31 27 -2.1948 0.0400
14 31 29 10.5836 -0.5801
14 31 31 -7.3658 -0.3232
14 32 0 6.6074 1.6418
14 32 2 -7.8277 1.5871
14 32 4 21.4178 -0.4927
14 32 6 4.0973 -0.9360
14 32 8 -5.2665 -0.0064
14 32 10 1.6826 -0.3615
14 32 12 -15.4189 -0.0340
14 32 14 19.5516 0.0097
14 32 16 -5.5212 -0.0850
14 32 18 6.7321 0.5393
14 32 20 -12.6818 0.1573
14 32 22 20.7895 -0.0368
14 32 24 -9.4160 0.0101
14 32 26 11.5107 0.2755
14 32 28 8.0888 0.8440
14 33 1 9.3512 0.5024
14 33 3 5.1876 -0.0263
14 33 5 6.9081 -0.4262
14 33 7 -6.3340 -0.2246
14 33 9 1.3900 -0.2078
14 33 11 -7.4139 0.2389
14 33 13 12.6946 0.2219
14 33 15 14.8300 0.0892
14 33 17 16.4795 0.0325
14 33 19 -6.5668 0.0689
14 33 21 -24.5241 -0.2280
14 33 23 0.8226 0.5470
14 33 25 -11.9439 0.3927
14 34 0 4.9098 -1.2925
14 34 2 -12.7073 0.6416
14 34 4 14.7387 0.1076
14 34 6 -11.4159 0.0639
14 34 8 9.4583 0.1225
14 34 10 2.0892 -0.1766
14 34 12 -3.0795 0.0873
14 34 14 -7.8132 0.0084
14 34 16 10.7091 -0.3743
14 34 18 -20.5016 0.0582
14 34 20 -7.6369 -0.0648
14 34 22 22.5338 0.2294
14 35 1 -4.3068 0.7084
14 35 3 -0.6615 0.4974
14 35 5 -7.6491 0.1852
14 35 7 -14.8890 0.1822
14 35 9 4.5963 0.0399
14 35 11 -29.8654 -0.0322
14 35 13 2.0499 -0.1594
14 35 15 1.4281 0.2978
14 35 17 -13.5814 0.5109
14 36 0 20.8825 -1.3727
14 36 2 -25.0644 -0.0535
14 36 4 2.5230 -0.2221
14 36 6 -9.1136 0.0915
14 36 8 -3.3793 0.1195
14 36 10 -16.9619 -0.0564
15 1 0 -1.5389 -1.7678
15 1 2 31.9865 -2.4941
15 1 4 -5.0881 1.0922
15 1 6 -48.5141 1.3625
15 1 8 45.0834 -1.0670
15 1 10 16.2428 -0.3153
15 1 12 -38.5478 -0.3929
15 1 14 -36.1625 0.4529
15 1 16 16.7560 1.1806
15 1 18 60.0731 -0.2111
15 1 20 16.0239 -0.5653
15 1 22 -0.1518 -0.6905
15 1 24 -23.3230 -0.1868
15 1 26 -9.2588 0.5702
15 1 28 21.0342 0.3156
15 1 30 -11.1776 0.2053
15 1 32 -10.3925 -0.1359
15 1 34 14.3883 -0.1701
15 1 36 -26.2539 0.1511
15 1 38 5.6484 -0.1194
15 1 40 1.5515 -0.0619
15 1 42 -5.3453 -0.0724
15 1 44 -4.1147 -0.2591
15 1 46 -4.9004 0.2727
15 1 48 3.6674 0.1201
15 1 50 3.5606 0.0976
15 1 52 -0.3898 0.1344
15 1 54 -0.3014 -0.6119
15 1 56 1.2394 -0.2006
15 1 58 -0.2120 0.9526
15 2 1 -31.9435 5.9174
15 2 3 -1.2016 0.7520
15 2 5 39.0215 -1.5903
15 2 7 7.4493 -1.4702
15 2 9 -40.3409 -0.0155
15 2 11 -13.6191 0.6940
15 2 13 -15.3414 0.0490
15 2 15 2.7186 -0.3435
15 2 17 61.9796 -0.3358
15 2 19 -8.4403 0.1228
15 2 21 6.2846 0.6495
15 2 23 20.7974 0.1431
15 2 25 22.1261 -0.3629
15 2 27 10.2817 -0.3832
15 2 29 -11.3688 -0.0654
15 2 31 -2.3773 0.2989
15 2 33 0.9649 0.1586
15 2 35 -2.7980 -0.2138
15 2 37 3.6796 -0.2542
15 2 39 7.9711 -0.1220
15 2 41 0.9323 0.0820
15 2 43 -13.8263 0.1347
15 2 45 18.6649 -0.1238
15 2 47 5.2805 -0.1188
15 2 49 0.5963 -0.0371
15 2 51 3.2541 -0.1897
15 2 53 -5.3786 0.4213
15 2 55 -1.5176 0.1557
15 2 57 6.4874 -0.2312
15 2 59 2.2388 -0.0630
15 3 0 112.0875 -0.9216
15 3 2 6.8770 -1.8700
15 3 4 -42.5989 -0.9557
15 3 6 24.0654 0.4817
15 3 8 -12.5361 1.1447
15 3 10 17.4455 1.4268
15 3 12 18.3281 0.2221
15 3 14 4.0740 -0.7369
15 3 16 -6.0565 -0.6976
15 3 18 14.4985 -0.5305
15 3 20 16.6195 0.2189
15 3 22 13.4024 0.4039
15 3 24 -18.1147 0.3173
15 3 26 26.9903 -0.0395
15 3 28 21.6713 -0.3156
15 3 30 1.5657 -0.1049
15 3 32 1.0219 -0.1270
15 3 34 -2.7846 -0.0252
15 3 36 -4.6529 0.0764
15 3 38 -6.7329 -0.1066
15 3 40 8.6921 0.0669
15 3 42 -8.7932 0.1723
15 3 44 -10.7672 0.0326
15 3 46 -3.0786 0.0411
15 3 48 14.5495 -0.2465
15 3 50 5.2366 -0.1815
15 3 52 15.1245 0.2055
15 3 54 8.6968 0.2687
15 3 56 1.3156 0.1254
15 3 58 -0.4233 -1.0411
15 4 1 -2.1595 -3.8342
15 4 3 -44.1098 -0.4043
15 4 5 -1.0952 1.1162
15 4 7 -56.0546 1.1101
15 4 9 13.7248 0.2439
15 4 11 -8.2341 0.0899
15 4 13 -4.8484 -0.0969
15 4 15 -11.9407 0.1017
15 4 17 6.8802 0.1816
15 4 19 -1.6117 -0.2802
15 4 21 9.5317 -0.0731
15 4 23 16.7912 0.2170
15 4 25 -7.4942 0.2392
15 4 27 -6.1559 0.2267
15 4 29 -11.5668 -0.1952
15 4 31 -0.4267 -0.3889
15 4 33 5.9884 -0.0788
15 4 35 -6.5338 0.1341
15 4 37 -19.2651 0.1895
15 4 39 8.7655 0.0611
15 4 41 -8.2961 -0.1030
15 4 43 7.7041 0.0515
15 4 45 14.0573 0.0637
15 4 47 8.8153 0.0824
15 4 49 -22.0759 0.0645
15 4 51 7.8329 -0.2882
15 4 53 8.0217 -0.2003
15 4 55 -10.7342 0.0363
15 4 57 -1.6840 0.2691
15 4 59 10.4533 -0.0581
15 5 0 37.3425 2.4143
15 5 2 -22.6709 3.2371
15 5 4 -47.5076 0.5251
15 5 6 -32.6481 -1.3576
15 5 8 -6.6059 -1.1772
15 5 10 9.2082 -1.5340
15 5 12 -19.4619 -0.1642
15 5 14 -5.3411 0.6585
15 5 16 -14.5989 0.3741
15 5 18 4.2121 0.3292
15 5 20 -5.5623 -0.2225
15 5 22 2.4773 -0.4329
15 5 24 -12.1458 0.0085
15 5 26 -2.4679 -0.1305
15 5 28 2.1358 0.2155
15 5 30 -6.4311 0.3199
15 5 32 -12.6421 0.1369
15 5 34 1.8432 0.2766
15 5 36 4.0478 0.1253
15 5 38 -1.5707 -0.1089
15 5 40 -1.5789 -0.1253
15 5 42 3.3646 -0.0696
15 5 44 -3.6460 0.0660
15 5 46 3.6470 0.1087
15 5 48 -4.5203 0.0534
15 5 50 13.8419 0.0070
15 5 52 -6.2735 -0.2969
15 5 54 13.0525 -0.2667
15 5 56 2.8021 0.2464
15 5 58 13.7849 0.6094
15 6 1 -30.6942 -2.8838
15 6 3 -40.7225 -0.8175
15 6 5 10.4360 0.5825
15 6 7 -32.9832 1.6227
15 6 9 -16.2555 0.3713
15 6 11 2.7176 -0.3893
15 6 13 8.3854 -0.5448
15 6 15 -9.7024 -0.1144
15 6 17 21.2858 0.6600
15 6 19 -13.5364 0.1816
15 6 21 5.7733 -0.1800
15 6 23 16.3332 -0.0848
15 6 25 0.8962 -0.2088
15 6 27 10.6733 0.1079
15 6 29 5.5762 0.0880
15 6 31 -26.0827 -0.1838
15 6 33 3.6826 -0.1064
15 6 35 7.6118 -0.1481
15 6 37 -7.8684 0.0003
15 6 39 -0.5430 0.2447
15 6 41 9.5383 0.0496
15 6 43 4.3529 0.0319
15 6 45 15.8271 -0.1102
15 6 47 -0.8348 -0.0147
15 6 49 1.7694 0.2772
15 6 51 8.3562 0.3539
15 6 53 4.0511 -0.2303
15 6 55 14.9064 -0.3084
15 6 57 5.2892 0.5099
15 6 59 -14.1192 -0.6077
15 7 0 2.7849 -5.1214
15 7 2 4.8350 1.5689
15 7 4 -31.8750 -0.6589
15 7 6 48.9161 -1.2108
15 7 8 -38.6763 1.1962
15 7 10 -3.3113 -0.4238
15 7 12 26.9729 0.1544
15 7 14 -1.9056 -0.0267
15 7 16 -6.2888 -0.9415
15 7 18 -16.8490 0.1735
15 7 20 15.6467 0.0337
15 7 22 10.9876 0.1539
15 7 24 3.3222 0.3438
15 7 26 -7.8052 -0.2823
15 7 28 28.0909 0.1268
15 7 30 -5.4798 0.0860
15 7 32 1.6656 -0.0984
15 7 34 -9.3306 0.1538
15 7 36 13.9326 -0.0321
15 7 38 2.8147 0.1047
15 7 40 -4.2372 0.0730
15 7 42 -2.9440 -0.0951
15 7 44 17.7182 0.0491
15 7 46 -9.1019 -0.0306
15 7 48 2.3098 -0.0143
15 7 50 5.6780 0.1436
15 7 52 9.6433 -0.3062
15 7 54 1.4142 0.0275
15 7 56 11.5409 0.5326
15 7 58 -14.1703 -1.0100
15 8 1 -28.1032 10.4020
15 8 3 36.3535 1.9332
15 8 5 55.2989 -2.7765
15 8 7 15.4324 -1.9906
15 8 9 16.1306 -0.4173
15 8 11 14.3312 1.3196
15 8 13 17.0127 1.1919
15 8 15 18.7175 -0.1899
15 8 17 35.6534 0.0183
15 8 19 12.1456 0.0386
15 8 21 17.4108 0.0463
15 8 23 21.6778 -0.0072
[truncated: 3,878,776 more chars]
