# Supplementary material for: Bridging the Gap between Charge Storage Site and Transportation Pathway in Molecular-Cage-Based Flexible Electrodes
Source: ACS Cent Sci. 2023 Apr 5;9(4):805–15. doi: 10.1021/acscentsci.3c00027 (PMC10141610; doi:10.1021/acscentsci.3c00027)
Supplement: Supplementary file 12 — oc3c00027_si_012.cif [file oc3c00027_si_012.cif]

data_mg24
_audit_creation_date               2021-07-27
_audit_creation_method
;
Olex2 1.3
(compiled 2020.11.12 svn.r5f609507 for OlexSys, GUI svn.r6272)
;
_shelx_SHELXL_version_number       '2014/7'
_audit_contact_author_address      ?
_audit_contact_author_email        ?
_audit_contact_author_name         ''
_audit_contact_author_phone        ?
_publ_contact_author_id_orcid      ?
_publ_section_references
;
Dolomanov, O.V., Bourhis, L.J., Gildea, R.J, Howard, J.A.K. & Puschmann, H.
 (2009), J. Appl. Cryst. 42, 339-341.

Sheldrick, G.M. (2008). Acta Cryst. A64, 112-122.

Sheldrick, G.M. (2015). Acta Cryst. C71, 3-8.
;
_chemical_name_common              ?
_chemical_name_systematic          ?
_chemical_formula_moiety           'C456 H408 Mg24 N24 O126 S24'
_chemical_formula_sum              'C456 H408 Mg24 N24 O126 S24'
_chemical_formula_weight           9592.92
_chemical_melting_point            ?
_chemical_oxdiff_formula           'C11 H10 N O'
loop_
  _atom_type_symbol
  _atom_type_description
  _atom_type_scat_dispersion_real
  _atom_type_scat_dispersion_imag
  _atom_type_scat_source
 'C' 'C' 0.0181 0.0091 'International Tables Vol C Tables 4.2.6.8 and 6.1.1.4'
 'H' 'H' 0.0000 0.0000 'International Tables Vol C Tables 4.2.6.8 and 6.1.1.4'
 'Mg' 'Mg' 0.1719 0.1771 'International Tables Vol C Tables 4.2.6.8 and 6.1.1.4'
 'N' 'N' 0.0311 0.0180 'International Tables Vol C Tables 4.2.6.8 and 6.1.1.4'
 'O' 'O' 0.0492 0.0322 'International Tables Vol C Tables 4.2.6.8 and 6.1.1.4'
 'S' 'S' 0.3331 0.5567 'International Tables Vol C Tables 4.2.6.8 and 6.1.1.4'

_shelx_space_group_comment
;
The symmetry employed for this shelxl refinement is uniquely defined
by the following loop, which should always be used as a source of
symmetry information in preference to the above space-group names.
They are only intended as comments.
;
_space_group_crystal_system        'tetragonal'
_space_group_IT_number             87
_space_group_name_H-M_alt          'I 4/m'
_space_group_name_Hall             '-I 4'
loop_
  _space_group_symop_operation_xyz
 'x, y, z'
 '-y, x, z'
 '-x, -y, z'
 'y, -x, z'
 'x+1/2, y+1/2, z+1/2'
 '-y+1/2, x+1/2, z+1/2'
 '-x+1/2, -y+1/2, z+1/2'
 'y+1/2, -x+1/2, z+1/2'
 '-x, -y, -z'
 'y, -x, -z'
 'x, y, -z'
 '-y, x, -z'
 '-x+1/2, -y+1/2, -z+1/2'
 'y+1/2, -x+1/2, -z+1/2'
 'x+1/2, y+1/2, -z+1/2'
 '-y+1/2, x+1/2, -z+1/2'

_cell_length_a                     33.5540(12)
_cell_length_b                     33.5540(12)
_cell_length_c                     54.7983(17)
_cell_angle_alpha                  90
_cell_angle_beta                   90
_cell_angle_gamma                  90
_cell_volume                       61696(5)
_cell_formula_units_Z              2
_cell_measurement_reflns_used      7481
_cell_measurement_temperature      173.00(10)
_cell_measurement_theta_max        58.7890
_cell_measurement_theta_min        4.1220
_shelx_estimated_absorpt_T_max     0.788
_shelx_estimated_absorpt_T_min     0.719
_exptl_absorpt_coefficient_mu      0.783
_exptl_absorpt_correction_T_max    1.00000
_exptl_absorpt_correction_T_min    0.93885
_exptl_absorpt_correction_type     multi-scan
_exptl_absorpt_process_details
;
CrysAlisPro 1.171.40.82a (Rigaku Oxford Diffraction, 2020)
Empirical absorption correction using spherical harmonics,
implemented in SCALE3 ABSPACK scaling algorithm.
;
_exptl_absorpt_special_details     ?
_exptl_crystal_colour              'clear light colourless'
_exptl_crystal_colour_lustre       clear
_exptl_crystal_colour_modifier     light
_exptl_crystal_colour_primary      colourless
_exptl_crystal_density_diffrn      0.516
_exptl_crystal_density_meas        ?
_exptl_crystal_density_method      ?
_exptl_crystal_description         block
_exptl_crystal_F_000               9984
_exptl_crystal_size_max            0.45
_exptl_crystal_size_mid            0.38
_exptl_crystal_size_min            0.32
_exptl_transmission_factor_max     ?
_exptl_transmission_factor_min     ?
_diffrn_reflns_av_R_equivalents    0.0793
_diffrn_reflns_av_unetI/netI       0.0831
_diffrn_reflns_Laue_measured_fraction_full  0.941
_diffrn_reflns_Laue_measured_fraction_max  0.941
_diffrn_reflns_limit_h_max         36
_diffrn_reflns_limit_h_min         -32
_diffrn_reflns_limit_k_max         29
_diffrn_reflns_limit_k_min         -38
_diffrn_reflns_limit_l_max         62
_diffrn_reflns_limit_l_min         -62
_diffrn_reflns_number              73461
_diffrn_reflns_point_group_measured_fraction_full  0.941
_diffrn_reflns_point_group_measured_fraction_max  0.941
_diffrn_reflns_theta_full          61.398
_diffrn_reflns_theta_max           61.398
_diffrn_reflns_theta_min           3.726
_diffrn_ambient_environment        N~2~
_diffrn_ambient_temperature        173.00(10)
_diffrn_detector                   'CCD plate'
_diffrn_detector_area_resol_mean   5.2137
_diffrn_detector_type              AtlasS2
_diffrn_measured_fraction_theta_full  0.941
_diffrn_measured_fraction_theta_max  0.941
_diffrn_measurement_details
;
List of Runs (angles in degrees, time in seconds):

  # Type    Start    End  Width  t~exp~   \w     \q     \k     \f   Frames
--------------------------------------------------------------------------
  1  \w    -87.00  -6.00   1.00    5.00    --  -41.81 125.00 -60.00   81
  2  \w    -98.00 -17.00   1.00    5.00    --  -41.81 -38.00  60.00   81
  3  \w     18.00 118.00   1.00   25.00    --   89.04 -61.00 -60.00  100
  4  \w     30.00 112.00   1.00   25.00    --   89.04-125.00-120.00   82
  5  \w     69.00 127.00   1.00   25.00    --   89.04  45.00  30.00   58
  6  \w     97.00 126.00   1.00   25.00    --   89.04 125.00 120.00   29
  7  \w      8.00 106.00   1.00   25.00    --   89.04 -95.00 -90.00   98
;
_diffrn_measurement_device         'four-circle diffractometer'
_diffrn_measurement_device_type    'SuperNova, Dual, Cu at home/near, AtlasS2'
_diffrn_measurement_method         '\w scans'
_diffrn_orient_matrix_type        
 'CrysAlisPro convention (1999,Acta A55,543-557)'
_diffrn_orient_matrix_UB_11        -0.0315421000
_diffrn_orient_matrix_UB_12        -0.0098102000
_diffrn_orient_matrix_UB_13        -0.0195259000
_diffrn_orient_matrix_UB_21        0.0181586000
_diffrn_orient_matrix_UB_22        0.0318248000
_diffrn_orient_matrix_UB_23        -0.0169598000
_diffrn_orient_matrix_UB_31        0.0280025000
_diffrn_orient_matrix_UB_32        -0.0316124000
_diffrn_orient_matrix_UB_33        -0.0110009000
_diffrn_radiation_monochromator    mirror
_diffrn_radiation_probe            x-ray
_diffrn_radiation_type             'Cu K\a'
_diffrn_radiation_wavelength       1.54184
_diffrn_source                     'micro-focus sealed X-ray tube'
_diffrn_source_type                'SuperNova (Cu) X-ray Source'
_reflns_Friedel_coverage           0.000
_reflns_Friedel_fraction_full      .
_reflns_Friedel_fraction_max       .
_reflns_number_gt                  11848
_reflns_number_total               22741
_reflns_odcompleteness_completeness  80.04
_reflns_odcompleteness_iscentric   1
_reflns_odcompleteness_theta       67.79
_reflns_special_details
;
 Reflections were merged by SHELXL according to the crystal
 class for the calculation of statistics and refinement.
 
 Structure factors included contributions from the .fab file.
 
 _reflns_Friedel_fraction is defined as the number of unique
 Friedel pairs measured divided by the number that would be
 possible theoretically, ignoring centric projections and
 systematic absences.
;
_reflns_threshold_expression       'I > 2\s(I)'
_computing_cell_refinement         'CrysAlisPro 1.171.40.82a (Rigaku OD, 2020)'
_computing_data_collection         'CrysAlisPro 1.171.40.82a (Rigaku OD, 2020)'
_computing_data_reduction          'CrysAlisPro 1.171.40.82a (Rigaku OD, 2020)'
_computing_molecular_graphics      'Olex2 1.3 (Dolomanov et al., 2009)'
_computing_publication_material    'Olex2 1.3 (Dolomanov et al., 2009)'
_computing_structure_refinement    'SHELXL 2014/7 (Sheldrick, 2015)'
_computing_structure_solution      'SHELXS  (Sheldrick, 2008)'
_refine_diff_density_max           0.501
_refine_diff_density_min           -0.369
_refine_diff_density_rms           0.054
_refine_ls_extinction_coef         .
_refine_ls_extinction_method       none
_refine_ls_goodness_of_fit_ref     0.990
_refine_ls_hydrogen_treatment      constr
_refine_ls_matrix_type             full
_refine_ls_number_parameters       962
_refine_ls_number_reflns           22741
_refine_ls_number_restraints       776
_refine_ls_R_factor_all            0.1270
_refine_ls_R_factor_gt             0.0904
_refine_ls_restrained_S_all        0.993
_refine_ls_shift/su_max            0.001
_refine_ls_shift/su_mean           0.000
_refine_ls_structure_factor_coef   Fsqd
_refine_ls_weighting_details      
 'w=1/[\s^2^(Fo^2^)+(0.1789P)^2^] where P=(Fo^2^+2Fc^2^)/3'
_refine_ls_weighting_scheme        calc
_refine_ls_wR_factor_gt            0.2670
_refine_ls_wR_factor_ref           0.2971
_refine_special_details            ?
_olex2_refinement_description
;
1. Fixed Uiso
 At 1.2 times of:
  All C(H) groups, All N(H,H) groups
 At 1.5 times of:
  All C(H,H,H) groups
2. Restrained distances
 C55-C18 = C55-C204 = C70-C55 = C55-C2AA = C90-C55 = C55-C116 = C55-C54
 1.54 with sigma of 0.02
 C54-C2AA
 2.56 with sigma of 0.02
 C54-C70
 2.56 with sigma of 0.02
 C204-C2AA
 2.56 with sigma of 0.02
 C54-C204
 2.56 with sigma of 0.02
 C2AA-C116
 2.56 with sigma of 0.02
 C54-C90
 2.56 with sigma of 0.02
 C54-C116
 2.56 with sigma of 0.02
 C54-C18
 2.56 with sigma of 0.02
 C18-C90
 2.56 with sigma of 0.02
 C90-C70
 2.56 with sigma of 0.02
 C70-C18
 2.56 with sigma of 0.02
 C116-C204
 2.56 with sigma of 0.02
 C73-C1AA
 2.56 with sigma of 0.02
 C1AA-C105
 2.56 with sigma of 0.02
 C105-C73
 2.56 with sigma of 0.02
 C1AA-C7
 2.56 with sigma of 0.02
 C7-C105
 2.56 with sigma of 0.02
 C7-C73
 2.56 with sigma of 0.02
 C105-C1 = C73-C1 = C1AA-C1 = C7-C1
 1.54 with sigma of 0.02
 C22-C10 = C4-C10 = C86-C10 = C14-C10 = C104-C10 = C20-C10 = C91-C10
 1.54 with sigma of 0.02
 C91-C86
 2.56 with sigma of 0.02
 C86-C104
 2.56 with sigma of 0.02
 C104-C91
 2.56 with sigma of 0.02
 C22-C14
 2.56 with sigma of 0.02
 C20-C14
 2.56 with sigma of 0.02
 C20-C22
 2.56 with sigma of 0.02
 C22-C4
 2.56 with sigma of 0.02
 C4-C91
 2.56 with sigma of 0.02
 C4-C86
 2.56 with sigma of 0.02
 C4-C20
 2.56 with sigma of 0.02
 C4-C14
 2.56 with sigma of 0.02
 C4-C104
 2.56 with sigma of 0.02
 N106-C73B
 1.32 with sigma of 0.02
 C64B-N106
 2.34 with sigma of 0.02
 N106-C35
 2.34 with sigma of 0.02
 H20D-C54
 2.48 with sigma of 0.02
 H2AA-C54
 2.48 with sigma of 0.02
 H10C-C4
 2.48 with sigma of 0.02
 H91A-C4
 2.68 with sigma of 0.02
 H11A-C54
 2.68 with sigma of 0.02
3. Uiso/Uaniso restraints and constraints
Uanis(C2AA) \\sim Ueq, Uanis(C90) \\sim Ueq, Uanis(C116) \\sim Ueq, Uanis(C18)
\\sim Ueq, Uanis(C70) \\sim Ueq, Uanis(C204) \\sim Ueq, Uanis(C55) \\sim Ueq:
with sigma of 0.02 and sigma for terminal atoms of 0.04
Uanis(C25) \\sim Ueq, Uanis(C29) \\sim Ueq, Uanis(C59B) \\sim Ueq, Uanis(C69B)
\\sim Ueq, Uanis(C71B) \\sim Ueq, Uanis(C74B) \\sim Ueq, Uanis(N13) \\sim Ueq,
Uanis(N16) \\sim Ueq, Uanis(C59A) \\sim Ueq, Uanis(C74A) \\sim Ueq, Uanis(C69A)
\\sim Ueq, Uanis(C71A) \\sim Ueq: with sigma of 0.02 and sigma for terminal
atoms of 0.04
Uanis(C32) \\sim Ueq, Uanis(C37) \\sim Ueq, Uanis(C60B) \\sim Ueq, Uanis(C63B)
\\sim Ueq, Uanis(C81B) \\sim Ueq, Uanis(C92B) \\sim Ueq, Uanis(N12) \\sim Ueq,
Uanis(N24) \\sim Ueq, Uanis(C81A) \\sim Ueq, Uanis(C92A) \\sim Ueq, Uanis(C60A)
\\sim Ueq, Uanis(C63A) \\sim Ueq: with sigma of 0.02 and sigma for terminal
atoms of 0.04
Uanis(C35) \\sim Ueq, Uanis(C40) \\sim Ueq, Uanis(C51B) \\sim Ueq, Uanis(C56B)
\\sim Ueq, Uanis(C64B) \\sim Ueq, Uanis(C73B) \\sim Ueq, Uanis(N25) \\sim Ueq,
Uanis(N106) \\sim Ueq, Uanis(C51A) \\sim Ueq, Uanis(C56A) \\sim Ueq,
Uanis(C73A) \\sim Ueq, Uanis(C64A) \\sim Ueq: with sigma of 0.02 and sigma for
terminal atoms of 0.04
Uanis(C14) \\sim Ueq, Uanis(C10) \\sim Ueq, Uanis(C20) \\sim Ueq, Uanis(C22)
\\sim Ueq, Uanis(C86) \\sim Ueq, Uanis(C91) \\sim Ueq, Uanis(C104) \\sim Ueq:
with sigma of 0.02 and sigma for terminal atoms of 0.04
Uanis(C1) \\sim Ueq, Uanis(C3) \\sim Ueq, Uanis(C49) \\sim Ueq, Uanis(C26)
\\sim Ueq, Uanis(C1AA) \\sim Ueq, Uanis(C73) \\sim Ueq, Uanis(C105) \\sim Ueq:
with sigma of 0.02 and sigma for terminal atoms of 0.04
4. Rigid body (RIGU) restrains
 C55, C70, C90, C18, C2AA, C116, C204
 with sigma for 1-2 distances of 0.001 and sigma for 1-3 distances of 0.001
 C25, C29, C59B, C69B, C71B, C74B, N13, N16, C59A, C74A, C69A, C71A
 with sigma for 1-2 distances of 0.004 and sigma for 1-3 distances of 0.004
 C32, C37, C60B, C63B, C81B, C92B, N12, N24, C81A, C92A, C60A, C63A
 with sigma for 1-2 distances of 0.004 and sigma for 1-3 distances of 0.004
 C35, C40, C51B, C56B, C64B, C73B, N25, N106, C51A, C56A, C73A, C64A
 with sigma for 1-2 distances of 0.004 and sigma for 1-3 distances of 0.004
 C14, C10, C20, C22, C86, C91, C104
 with sigma for 1-2 distances of 0.004 and sigma for 1-3 distances of 0.004
 C1, C3, C49, C26, C1AA, C73, C105
 with sigma for 1-2 distances of 0.004 and sigma for 1-3 distances of 0.004
5. Others
 Fixed Sof: C51B(0.75) H51B(0.75) C56B(0.25) H56B(0.25) C59B(0.5) C60B(0.5)
 H60B(0.5) C63B(0.5) C64B(0.25) H64B(0.25) C69B(0.5) C70(0.75) H70A(0.75)
 H70B(0.75) H70C(0.75) C71B(0.5) H71B(0.5) C73B(0.25) C74B(0.5) H74B(0.5)
 C81B(0.5) C90(0.75) H90A(0.75) H90B(0.75) H90C(0.75) C92B(0.5) H92B(0.5)
 C3(0.5) H3A(0.5) H3B(0.5) H3C(0.5) C49(0.5) H49A(0.5) H49B(0.5) H49C(0.5)
 C14(0.5) H14A(0.5) H14B(0.5) H14C(0.5) C20(0.5) H20A(0.5) H20B(0.5) H20C(0.5)
 C22(0.5) H22A(0.5) H22B(0.5) H22C(0.5) C18(0.75) H18A(0.75) H18B(0.75)
 H18C(0.75) C26(0.5) H26A(0.5) H26B(0.5) H26C(0.5) N13(0.5) H13A(0.5) H13B(0.5)
 N16(0.5) H16A(0.5) H16B(0.5) C59A(0.5) H59A(0.5) C74A(0.5) H74A(0.5) C69A(0.5)
 H69A(0.5) C71A(0.5) H71A(0.5) N12(0.5) H12A(0.5) H12B(0.5) N24(0.5) H24A(0.5)
 H24B(0.5) C81A(0.5) H81A(0.5) C92A(0.5) H92A(0.5) C60A(0.5) H60A(0.5)
 C63A(0.5) H63A(0.5) N25(0.75) H25A(0.75) H25B(0.75) N106(0.25) H10A(0.25)
 H10B(0.25) C51A(0.25) H51A(0.25) C56A(0.75) C73A(0.75) H73A(0.75) C64A(0.75)
 H64A(0.75) C86(0.5) H86A(0.5) H86B(0.5) H86C(0.5) C91(0.5) H91A(0.5) H91B(0.5)
 H91C(0.5) C104(0.5) H10C(0.5) H10D(0.5) H10E(0.5) C1AA(0.5) H1AA(0.5)
 H1AB(0.5) H1AC(0.5) C73(0.5) H73B(0.5) H73C(0.5) H73D(0.5) C105(0.5) H10F(0.5)
 H10G(0.5) H10H(0.5) C2AA(0.25) H2AA(0.25) H2AB(0.25) H2AC(0.25) C116(0.25)
 H11A(0.25) H11B(0.25) H11C(0.25) C204(0.25) H20D(0.25) H20E(0.25) H20F(0.25)
6.a Rotating group:
 N16(H16A,H16B)
6.b Secondary CH2 refined with riding coordinates:
 N13(H13A,H13B), N12(H12A,H12B)
6.c Aromatic/amide H refined with riding coordinates:
 C33(H33), C36(H36), C38(H38), C43(H43), C51B(H51B), C52(H52), C56B(H56B),
 C60B(H60B), C64B(H64B), C71B(H71B), C74B(H74B), C92B(H92B), C6(H6), C5(H5),
 C0AA(H0AA), C11(H11), C59A(H59A), C74A(H74A), C69A(H69A), C71A(H71A),
 C81A(H81A), C92A(H92A), C60A(H60A), C63A(H63A), C51A(H51A), C73A(H73A),
 C64A(H64A)
6.d Fitted hexagon refined as free rotating group:
 C9(C17,C6,C4,C5,C13), C2(C0AA,C7,C11,C8,C12)
6.e X=CH2 refined with riding coordinates:
 N24(H24A,H24B), N25(H25A,H25B), N106(H10A,H10B)
6.f Idealised Me refined as rotating group:
 C70(H70A,H70B,H70C), C90(H90A,H90B,H90C), C3(H3A,H3B,H3C), C49(H49A,H49B,
 H49C), C14(H14A,H14B,H14C), C20(H20A,H20B,H20C), C22(H22A,H22B,H22C), C18(H18A,
 H18B,H18C), C26(H26A,H26B,H26C), C86(H86A,H86B,H86C), C91(H91A,H91B,H91C),
 C104(H10C,H10D,H10E), C1AA(H1AA,H1AB,H1AC), C73(H73B,H73C,H73D), C105(H10F,
 H10G,H10H), C2AA(H2AA,H2AB,H2AC), C116(H11A,H11B,H11C), C204(H20D,H20E,H20F)
;
_atom_sites_solution_hydrogens     mixed
_atom_sites_solution_primary       direct
_atom_sites_solution_secondary     ?
loop_
  _atom_site_label
  _atom_site_type_symbol
  _atom_site_fract_x
  _atom_site_fract_y
  _atom_site_fract_z
  _atom_site_U_iso_or_equiv
  _atom_site_adp_type
  _atom_site_occupancy
  _atom_site_site_symmetry_order
  _atom_site_calc_flag
  _atom_site_refinement_flags_posn
  _atom_site_refinement_flags_adp
  _atom_site_refinement_flags_occupancy
  _atom_site_disorder_assembly
  _atom_site_disorder_group
 S1 S 0.19081(5) 0.85722(5) 0.0000 0.0581(4) Uani 1 2 d S T P . .
 S2 S 0.12226(4) 0.76172(4) -0.07200(2) 0.0653(3) Uani 1 1 d . . . . .
 S3 S 0.05371(5) 0.66604(5) 0.0000 0.0612(4) Uani 1 2 d S T P . .
 Mg4 Mg 0.21954(6) 0.76999(6) 0.0000 0.0627(5) Uani 1 2 d S T P . .
 Mg5 Mg 0.18250(4) 0.71864(4) -0.03894(2) 0.0622(4) Uani 1 1 d . . . . .
 Mg6 Mg 0.14578(6) 0.66705(6) 0.0000 0.0594(5) Uani 1 2 d S T P . .
 S7 S 0.40597(5) 0.57081(5) -0.28186(2) 0.0913(5) Uani 1 1 d . . . . .
 Mg8 Mg 0.44943(5) 0.53844(5) -0.23648(2) 0.0793(5) Uani 1 1 d . . . . .
 O1 O 0.09023(12) 0.64258(12) 0.0000 0.0633(10) Uani 1 2 d S T P . .
 O2 O 0.22474(12) 0.83021(12) 0.0000 0.0634(10) Uani 1 2 d S T P . .
 O4 O 0.01756(13) 0.64405(12) 0.0000 0.0697(11) Uani 1 2 d S T P . .
 O5 O 0.12447(8) 0.70579(8) -0.02689(5) 0.0603(7) Uani 1 1 d . . . . .
 O6 O 0.17630(8) 0.77717(8) -0.02704(5) 0.0582(7) Uani 1 1 d . . . . .
 O7 O 0.19598(12) 0.70872(12) 0.0000 0.0658(11) Uani 1 2 d S T P . .
 O8 O 0.19969(12) 0.89917(13) 0.0000 0.0659(11) Uani 1 2 d S T P . .
 O14 O 0.23761(9) 0.72718(10) -0.05250(6) 0.0786(9) Uani 1 1 d . . . . .
 C16 C 0.15738(13) 0.80815(13) -0.03621(7) 0.0603(11) Uani 1 1 d . . . . .
 C21 C 0.13221(14) 0.80620(13) -0.05611(8) 0.0657(12) Uani 1 1 d . . . . .
 C23 C 0.15991(13) 0.84718(14) -0.02568(8) 0.0643(11) Uani 1 1 d . . . . .
 C25 C 0.30694(14) 0.73830(16) -0.05402(9) 0.0757(13) Uani 1 1 d . U . . .
 C27 C 0.42265(15) 0.72620(17) -0.08735(8) 0.0803(14) Uani 1 1 d . . . . .
 C29 C 0.38222(14) 0.73038(17) -0.07576(8) 0.0798(14) Uani 1 1 d . U . . .
 C30 C 0.49316(14) 0.74039(18) -0.08728(9) 0.0850(16) Uani 1 1 d . . . . .
 C31 C 0.63022(15) 0.81506(15) -0.04320(8) 0.0682(12) Uani 1 1 d . . . . .
 C32 C 0.59553(15) 0.79679(16) -0.05418(8) 0.0750(13) Uani 1 1 d . U . . .
 C33 C 0.49668(15) 0.71817(18) -0.10832(8) 0.0894(17) Uani 1 1 d . . . . .
 H33 H 0.5216 0.7167 -0.1157 0.107 Uiso 1 1 calc R U . . .
 C35 C 0.48115(16) 0.62417(17) -0.18223(8) 0.0793(14) Uani 1 1 d D U . . .
 C36 C 0.45559(15) 0.74439(19) -0.07739(9) 0.0952(18) Uani 1 1 d . . . . .
 H36 H 0.4524 0.7599 -0.0635 0.114 Uiso 1 1 calc R U . . .
 C37 C 0.52858(14) 0.76109(17) -0.07641(8) 0.0791(14) Uani 1 1 d . U . . .
 C38 C 0.42748(16) 0.70253(18) -0.10797(9) 0.0913(17) Uani 1 1 d . . . . .
 H38 H 0.4056 0.6894 -0.1146 0.110 Uiso 1 1 calc R U . . .
 C40 C 0.47111(15) 0.67327(17) -0.14060(8) 0.0822(14) Uani 1 1 d . U . . .
 C43 C 0.14120(16) 0.87940(15) -0.03506(10) 0.0879(16) Uani 1 1 d . . . . .
 H43 H 0.1453 0.9041 -0.0277 0.106 Uiso 1 1 calc R U . . .
 C44 C 0.26695(15) 0.74317(16) -0.04317(8) 0.0690(12) Uani 1 1 d . . . . .
 C45 C 0.46570(14) 0.69814(17) -0.11902(8) 0.0825(15) Uani 1 1 d . . . . .
 C46 C 0.48438(19) 0.59768(17) -0.20381(8) 0.0777(14) Uani 1 1 d . . . . .
 C51B C 0.5070(2) 0.6555(3) -0.14529(12) 0.086(2) Uani 0.75 1 d . U P A 2
 H51B H 0.5279 0.6601 -0.1346 0.103 Uiso 0.75 1 calc R U P A 2
 C52 C 0.11257(18) 0.84031(17) -0.06515(10) 0.0992(19) Uani 1 1 d . . . . .
 H52 H 0.0961 0.8376 -0.0787 0.119 Uiso 1 1 calc R U . . .
 C54 C 0.1167(2) 0.87731(15) -0.05475(11) 0.118(2) Uani 1 1 d D . . . .
 C55 C 0.0911(2) 0.9132(2) -0.06323(15) 0.149(2) Uani 1 1 d D U . . .
 C56B C 0.5093(7) 0.6499(8) -0.1764(4) 0.084(6) Uani 0.25 1 d . U P A 1
 H56B H 0.5332 0.6503 -0.1850 0.101 Uiso 0.25 1 calc R U P A 1
 C59B C 0.3416(3) 0.7440(3) -0.03955(18) 0.066(3) Uani 0.5 1 d . U P B 2
 C60B C 0.5285(3) 0.7716(4) -0.0528(2) 0.086(3) Uani 0.5 1 d . U P C 1
 H60B H 0.5063 0.7655 -0.0434 0.103 Uiso 0.5 1 calc R U P C 1
 C63B C 0.5601(3) 0.7912(4) -0.0419(2) 0.079(3) Uani 0.5 1 d . U P C 1
 C64B C 0.4408(7) 0.6485(7) -0.1478(4) 0.080(6) Uani 0.25 1 d D U P A 1
 H64B H 0.4170 0.6487 -0.1391 0.096 Uiso 0.25 1 calc R U P A 1
 C69B C 0.3137(3) 0.7072(4) -0.0717(2) 0.080(3) Uani 0.5 1 d . U P B 1
 C70 C 0.1189(3) 0.9480(3) -0.0668(2) 0.147(3) Uani 0.75 1 d D U P D 2
 H70A H 0.1302 0.9556 -0.0514 0.220 Uiso 0.75 1 calc R U P D 2
 H70B H 0.1044 0.9701 -0.0735 0.220 Uiso 0.75 1 calc R U P D 2
 H70C H 0.1399 0.9406 -0.0778 0.220 Uiso 0.75 1 calc R U P D 2
 C71B C 0.3513(3) 0.7036(4) -0.0814(2) 0.078(3) Uani 0.5 1 d . U P B 1
 H71B H 0.3565 0.6827 -0.0920 0.093 Uiso 0.5 1 calc R U P B 1
 C73B C 0.4446(7) 0.6229(7) -0.1678(4) 0.084(6) Uani 0.25 1 d D U P A 1
 C74B C 0.3786(3) 0.7403(3) -0.0521(2) 0.068(3) Uani 0.5 1 d . U P B 2
 H74B H 0.4018 0.7449 -0.0433 0.082 Uiso 0.5 1 calc R U P B 2
 C81B C 0.6013(3) 0.7605(4) -0.06849(18) 0.076(2) Uani 0.5 1 d . U P C 2
 C90 C 0.0620(3) 0.9034(3) -0.08251(17) 0.129(3) Uani 0.75 1 d D U P D 2
 H90A H 0.0758 0.8937 -0.0966 0.193 Uiso 0.75 1 calc R U P D 2
 H90B H 0.0472 0.9269 -0.0868 0.193 Uiso 0.75 1 calc R U P D 2
 H90C H 0.0440 0.8833 -0.0767 0.193 Uiso 0.75 1 calc R U P D 2
 C92B C 0.5658(3) 0.7439(3) -0.07891(19) 0.074(3) Uani 0.5 1 d . U P C 2
 H92B H 0.5679 0.7204 -0.0878 0.089 Uiso 0.5 1 calc R U P C 2
 O3 O 0.26418(9) 0.76314(11) -0.02381(6) 0.0878(10) Uani 1 1 d . . . . .
 O9 O 0.62630(10) 0.83470(11) -0.02410(6) 0.0839(10) Uani 1 1 d . . . . .
 O25 O 0.66342(10) 0.80942(11) -0.05220(7) 0.0922(11) Uani 1 1 d . . . . .
 O31 O 0.45369(12) 0.58399(12) -0.21294(6) 0.0934(11) Uani 1 1 d . . . . .
 O33 O 0.51924(12) 0.59041(12) -0.21190(5) 0.0899(11) Uani 1 1 d . . . . .
 O10 O 0.43877(10) 0.49140(10) -0.26070(4) 0.0805(10) Uani 1 1 d . . . . .
 O11 O 0.5000 0.5000 -0.22684(9) 0.084(2) Uani 1 4 d S T P . .
 C9 C 0.41688(10) 0.48818(11) -0.28195(4) 0.0850(16) Uani 1 1 d G . . . .
 C17 C 0.41037(12) 0.45098(10) -0.29237(5) 0.0937(18) Uani 1 1 d G . . . .
 C6 C 0.38791(13) 0.44770(10) -0.31359(6) 0.117(2) Uani 1 1 d G . . . .
 H6 H 0.3836 0.4228 -0.3206 0.140 Uiso 1 1 calc R U . . .
 C4 C 0.37196(12) 0.48162(13) -0.32439(5) 0.119(2) Uani 1 1 d DG . . . .
 C5 C 0.37847(12) 0.51882(11) -0.31396(6) 0.109(2) Uani 1 1 d G . . . .
 H5 H 0.3678 0.5415 -0.3212 0.131 Uiso 1 1 calc R U . . .
 C13 C 0.40092(12) 0.52210(9) -0.29275(5) 0.0921(17) Uani 1 1 d G . . . .
 C2 C 0.08379(7) 0.73840(8) -0.05647(5) 0.0556(10) Uani 1 1 d G . . . .
 C0AA C 0.04636(9) 0.74580(9) -0.06636(5) 0.0806(14) Uani 1 1 d G . . . .
 H0AA H 0.0438 0.7622 -0.0800 0.097 Uiso 1 1 calc R U . . .
 C7 C 0.01270(7) 0.72870(11) -0.05592(6) 0.0889(16) Uani 1 1 d DG . . . .
 C11 C 0.01646(7) 0.70421(10) -0.03559(5) 0.0791(14) Uani 1 1 d G . . . .
 H11 H -0.0061 0.6928 -0.0286 0.095 Uiso 1 1 calc R U . . .
 C8 C 0.05389(8) 0.69681(8) -0.02571(4) 0.0600(11) Uani 1 1 d G . . . .
 C12 C 0.08755(6) 0.71390(8) -0.03615(5) 0.0625(11) Uani 1 1 d G . . . .
 O12 O 0.10793(10) 0.77215(10) -0.09579(5) 0.0777(9) Uani 1 1 d . . . . .
 O13 O 0.15724(9) 0.73647(9) -0.07112(5) 0.0682(8) Uani 1 1 d . . . . .
 C1 C -0.0311(2) 0.7357(3) -0.06745(12) 0.130(2) Uani 1 1 d D U . . .
 C3 C -0.0510(6) 0.7697(7) -0.0458(4) 0.161(7) Uani 0.5 1 d . U P E 2
 H3A H -0.0476 0.7591 -0.0296 0.242 Uiso 0.5 1 calc R U P E 2
 H3B H -0.0789 0.7736 -0.0490 0.242 Uiso 0.5 1 calc R U P E 2
 H3C H -0.0373 0.7947 -0.0470 0.242 Uiso 0.5 1 calc R U P E 2
 C49 C -0.0318(7) 0.7468(7) -0.0944(3) 0.160(8) Uani 0.5 1 d . U P E 2
 H49A H -0.0055 0.7543 -0.0995 0.240 Uiso 0.5 1 calc R U P E 2
 H49B H -0.0497 0.7687 -0.0968 0.240 Uiso 0.5 1 calc R U P E 2
 H49C H -0.0406 0.7243 -0.1038 0.240 Uiso 0.5 1 calc R U P E 2
 O16 O 0.40724(10) 0.56959(11) -0.25554(5) 0.0865(10) Uani 1 1 d . . . . .
 O15 O 0.37465(12) 0.59411(12) -0.29244(6) 0.1063(13) Uani 1 1 d . . . . .
 C14 C 0.3298(6) 0.4375(4) -0.3521(4) 0.179(8) Uani 0.5 1 d D U P F 1
 H14A H 0.3504 0.4184 -0.3489 0.268 Uiso 0.5 1 calc R U P F 1
 H14B H 0.3212 0.4350 -0.3688 0.268 Uiso 0.5 1 calc R U P F 1
 H14C H 0.3077 0.4326 -0.3414 0.268 Uiso 0.5 1 calc R U P F 1
 C10 C 0.3456(3) 0.4791(2) -0.34782(13) 0.157(3) Uani 1 1 d D U . . .
 C20 C 0.3120(4) 0.5105(5) -0.3463(3) 0.154(6) Uani 0.5 1 d D U P F 1
 H20A H 0.3013 0.5109 -0.3301 0.231 Uiso 0.5 1 calc R U P F 1
 H20B H 0.2912 0.5037 -0.3576 0.231 Uiso 0.5 1 calc R U P F 1
 H20C H 0.3225 0.5363 -0.3503 0.231 Uiso 0.5 1 calc R U P F 1
 C22 C 0.3732(6) 0.4930(5) -0.3697(3) 0.215(10) Uani 0.5 1 d D U P F 1
 H22A H 0.3810 0.5203 -0.3673 0.323 Uiso 0.5 1 calc R U P F 1
 H22B H 0.3588 0.4907 -0.3848 0.323 Uiso 0.5 1 calc R U P F 1
 H22C H 0.3966 0.4765 -0.3703 0.323 Uiso 0.5 1 calc R U P F 1
 C18 C 0.0639(3) 0.9279(3) -0.03893(18) 0.168(3) Uani 0.75 1 d D U P D 2
 H18A H 0.0518 0.9050 -0.0314 0.251 Uiso 0.75 1 calc R U P D 2
 H18B H 0.0435 0.9460 -0.0442 0.251 Uiso 0.75 1 calc R U P D 2
 H18C H 0.0809 0.9410 -0.0273 0.251 Uiso 0.75 1 calc R U P D 2
 C26 C -0.0546(7) 0.7012(6) -0.0694(3) 0.143(6) Uani 0.5 1 d . U P E 2
 H26A H -0.0404 0.6813 -0.0786 0.215 Uiso 0.5 1 calc R U P E 2
 H26B H -0.0791 0.7075 -0.0776 0.215 Uiso 0.5 1 calc R U P E 2
 H26C H -0.0604 0.6911 -0.0534 0.215 Uiso 0.5 1 calc R U P E 2
 N13 N 0.3428(2) 0.7528(3) -0.01351(13) 0.088(2) Uani 0.5 1 d . U P B 2
 H13A H 0.3244 0.7719 -0.0146 0.105 Uiso 0.5 1 calc R U P B 2
 H13B H 0.3656 0.7663 -0.0146 0.105 Uiso 0.5 1 calc R U P B 2
 N16 N 0.2867(3) 0.6769(4) -0.0771(2) 0.139(4) Uani 0.5 1 d . U P B 1
 H16A H 0.2841 0.6613 -0.0646 0.167 Uiso 0.5 1 d R U P B 1
 H16B H 0.2636 0.6869 -0.0807 0.167 Uiso 0.5 1 d R U P B 1
 C59A C 0.3350(4) 0.7641(4) -0.0510(2) 0.089(3) Uani 0.5 1 d . U P B 1
 H59A H 0.3296 0.7864 -0.0415 0.107 Uiso 0.5 1 calc R U P B 1
 C74A C 0.3733(4) 0.7604(5) -0.0612(2) 0.099(4) Uani 0.5 1 d . U P B 1
 H74A H 0.3927 0.7793 -0.0576 0.119 Uiso 0.5 1 calc R U P B 1
 C69A C 0.3098(3) 0.7327(4) -0.0776(2) 0.075(3) Uani 0.5 1 d . U P B 2
 H69A H 0.2868 0.7316 -0.0871 0.089 Uiso 0.5 1 calc R U P B 2
 C71A C 0.3473(3) 0.7285(4) -0.0888(2) 0.078(3) Uani 0.5 1 d . U P B 2
 H71A H 0.3485 0.7243 -0.1055 0.093 Uiso 0.5 1 calc R U P B 2
 N12 N 0.5548(3) 0.7979(3) -0.01615(15) 0.122(4) Uani 0.5 1 d . U P C 1
 H12A H 0.5283 0.7979 -0.0172 0.147 Uiso 0.5 1 calc R U P C 1
 H12B H 0.5609 0.8237 -0.0172 0.147 Uiso 0.5 1 calc R U P C 1
 N24 N 0.6367(3) 0.7439(3) -0.07266(19) 0.124(4) Uani 0.5 1 d . U P C 2
 H24A H 0.6384 0.7230 -0.0817 0.149 Uiso 0.5 1 calc R U P C 2
 H24B H 0.6578 0.7540 -0.0663 0.149 Uiso 0.5 1 calc R U P C 2
 C81A C 0.5932(3) 0.7885(4) -0.07943(19) 0.089(3) Uani 0.5 1 d . U P C 1
 H81A H 0.6150 0.7947 -0.0892 0.107 Uiso 0.5 1 calc R U P C 1
 C92A C 0.5610(3) 0.7721(4) -0.09003(19) 0.086(3) Uani 0.5 1 d . U P C 1
 H92A H 0.5608 0.7682 -0.1068 0.103 Uiso 0.5 1 calc R U P C 1
 C60A C 0.5248(3) 0.7966(4) -0.0623(2) 0.085(3) Uani 0.5 1 d . U P C 2
 H60A H 0.5002 0.8089 -0.0603 0.102 Uiso 0.5 1 calc R U P C 2
 C63A C 0.5596(4) 0.8124(4) -0.0516(2) 0.091(4) Uani 0.5 1 d . U P C 2
 H63A H 0.5570 0.8352 -0.0421 0.110 Uiso 0.5 1 calc R U P C 2
 N25 N 0.55027(18) 0.6142(2) -0.16941(11) 0.109(2) Uani 0.75 1 d . U P A 2
 H25A H 0.5549 0.5995 -0.1820 0.131 Uiso 0.75 1 calc R U P A 2
 H25B H 0.5689 0.6187 -0.1590 0.131 Uiso 0.75 1 calc R U P A 2
 N106 N 0.4178(5) 0.5970(7) -0.1729(4) 0.136(8) Uani 0.25 1 d D U P A 1
 H10A H 0.3969 0.5950 -0.1639 0.164 Uiso 0.25 1 calc R U P A 1
 H10B H 0.4208 0.5816 -0.1853 0.164 Uiso 0.25 1 calc R U P A 1
 C51A C 0.5025(7) 0.6778(8) -0.1565(4) 0.086(6) Uani 0.25 1 d . U P A 1
 H51A H 0.5198 0.6992 -0.1544 0.104 Uiso 0.25 1 calc R U P A 1
 C56A C 0.5139(2) 0.6300(3) -0.16601(11) 0.080(2) Uani 0.75 1 d . U P A 2
 C73A C 0.4442(3) 0.6412(3) -0.17705(13) 0.090(2) Uani 0.75 1 d . U P A 2
 H73A H 0.4226 0.6350 -0.1870 0.108 Uiso 0.75 1 calc R U P A 2
 C64A C 0.4384(3) 0.6672(3) -0.15734(12) 0.086(2) Uani 0.75 1 d . U P A 2
 H64A H 0.4142 0.6802 -0.1551 0.103 Uiso 0.75 1 calc R U P A 2
 C86 C 0.3496(5) 0.4362(4) -0.3592(2) 0.139(5) Uani 0.5 1 d D U P F 2
 H86A H 0.3760 0.4262 -0.3563 0.208 Uiso 0.5 1 calc R U P F 2
 H86B H 0.3447 0.4375 -0.3764 0.208 Uiso 0.5 1 calc R U P F 2
 H86C H 0.3305 0.4188 -0.3517 0.208 Uiso 0.5 1 calc R U P F 2
 C91 C 0.3578(5) 0.5081(4) -0.36682(18) 0.144(5) Uani 0.5 1 d D U P F 2
 H91A H 0.3563 0.5346 -0.3604 0.216 Uiso 0.5 1 calc DR U P F 2
 H91B H 0.3404 0.5057 -0.3807 0.216 Uiso 0.5 1 calc R U P F 2
 H91C H 0.3847 0.5026 -0.3718 0.216 Uiso 0.5 1 calc R U P F 2
 C104 C 0.3007(4) 0.4842(6) -0.3404(3) 0.193(8) Uani 0.5 1 d D U P F 2
 H10C H 0.2990 0.5006 -0.3260 0.289 Uiso 0.5 1 calc DR U P F 2
 H10D H 0.2894 0.4585 -0.3371 0.289 Uiso 0.5 1 calc R U P F 2
 H10E H 0.2864 0.4967 -0.3535 0.289 Uiso 0.5 1 calc R U P F 2
 C1AA C -0.0431(6) 0.6958(5) -0.0790(4) 0.173(8) Uani 0.5 1 d D U P E 1
 H1AA H -0.0242 0.6887 -0.0914 0.260 Uiso 0.5 1 calc R U P E 1
 H1AB H -0.0692 0.6982 -0.0861 0.260 Uiso 0.5 1 calc R U P E 1
 H1AC H -0.0435 0.6755 -0.0666 0.260 Uiso 0.5 1 calc R U P E 1
 C73 C -0.0265(4) 0.7700(4) -0.0869(2) 0.121(5) Uani 0.5 1 d D U P E 1
 H73B H -0.0091 0.7903 -0.0806 0.182 Uiso 0.5 1 calc R U P E 1
 H73C H -0.0521 0.7813 -0.0903 0.182 Uiso 0.5 1 calc R U P E 1
 H73D H -0.0153 0.7592 -0.1016 0.182 Uiso 0.5 1 calc R U P E 1
 C105 C -0.0609(5) 0.7488(6) -0.0480(3) 0.167(8) Uani 0.5 1 d D U P E 1
 H10F H -0.0692 0.7261 -0.0386 0.251 Uiso 0.5 1 calc R U P E 1
 H10G H -0.0837 0.7607 -0.0557 0.251 Uiso 0.5 1 calc R U P E 1
 H10H H -0.0486 0.7680 -0.0374 0.251 Uiso 0.5 1 calc R U P E 1
 C2AA C 0.0825(9) 0.9086(9) -0.0910(3) 0.164(6) Uani 0.25 1 d D U P D 1
 H2AA H 0.0816 0.8808 -0.0951 0.247 Uiso 0.25 1 calc DR U P D 1
 H2AB H 0.1032 0.9214 -0.1002 0.247 Uiso 0.25 1 calc R U P D 1
 H2AC H 0.0573 0.9207 -0.0947 0.247 Uiso 0.25 1 calc R U P D 1
 C116 C 0.0512(5) 0.9116(8) -0.0481(5) 0.154(5) Uani 0.25 1 d D U P D 1
 H11A H 0.0373 0.8872 -0.0517 0.231 Uiso 0.25 1 calc DR U P D 1
 H11B H 0.0347 0.9339 -0.0524 0.231 Uiso 0.25 1 calc R U P D 1
 H11C H 0.0572 0.9126 -0.0310 0.231 Uiso 0.25 1 calc R U P D 1
 C204 C 0.1127(8) 0.9526(5) -0.0577(6) 0.142(6) Uani 0.25 1 d D U P D 1
 H20D H 0.1410 0.9481 -0.0574 0.213 Uiso 0.25 1 calc DR U P D 1
 H20E H 0.1042 0.9625 -0.0421 0.213 Uiso 0.25 1 calc R U P D 1
 H20F H 0.1065 0.9718 -0.0701 0.213 Uiso 0.25 1 calc R U P D 1

loop_
  _atom_site_aniso_label
  _atom_site_aniso_U_11
  _atom_site_aniso_U_22
  _atom_site_aniso_U_33
  _atom_site_aniso_U_23
  _atom_site_aniso_U_13
  _atom_site_aniso_U_12
 S1 0.0535(9) 0.0579(10) 0.0630(8) 0.000 0.000 -0.0028(7)
 S2 0.0702(8) 0.0677(8) 0.0579(6) 0.0043(5) -0.0070(5) -0.0052(6)
 S3 0.0570(10) 0.0581(10) 0.0685(8) 0.000 0.000 -0.0040(8)
 Mg4 0.0498(12) 0.0644(13) 0.0741(11) 0.000 0.000 0.0056(10)
 Mg5 0.0578(9) 0.0641(10) 0.0648(8) 0.0016(7) 0.0046(7) 0.0063(7)
 Mg6 0.0583(12) 0.0587(13) 0.0612(10) 0.000 0.000 0.0098(10)
 S7 0.1081(11) 0.1133(12) 0.0526(6) 0.0037(7) -0.0109(7) 0.0068(9)
 Mg8 0.1018(13) 0.0997(13) 0.0364(6) -0.0017(7) -0.0007(7) -0.0009(10)
 O1 0.067(3) 0.053(2) 0.070(2) 0.000 0.000 0.008(2)
 O2 0.057(3) 0.066(3) 0.067(2) 0.000 0.000 0.008(2)
 O4 0.071(3) 0.057(3) 0.081(3) 0.000 0.000 0.004(2)
 O5 0.0592(18) 0.0591(18) 0.0626(15) -0.0013(13) 0.0014(13) 0.0033(14)
 O6 0.0489(16) 0.0596(18) 0.0659(15) -0.0013(14) 0.0028(13) 0.0000(14)
 O7 0.067(3) 0.069(3) 0.061(2) 0.000 0.000 0.007(2)
 O8 0.067(3) 0.070(3) 0.061(2) 0.000 0.000 0.001(2)
 O14 0.050(2) 0.093(2) 0.092(2) -0.0133(18) 0.0124(17) 0.0016(18)
 C16 0.060(3) 0.058(3) 0.063(2) 0.008(2) -0.001(2) 0.003(2)
 C21 0.071(3) 0.049(3) 0.077(3) -0.003(2) -0.021(2) -0.002(2)
 C23 0.055(3) 0.060(3) 0.078(3) 0.008(2) -0.008(2) 0.009(2)
 C25 0.053(3) 0.088(3) 0.086(3) -0.016(2) 0.011(2) 0.002(2)
 C27 0.063(3) 0.103(4) 0.075(3) -0.029(3) 0.011(2) -0.002(3)
 C29 0.057(3) 0.106(4) 0.076(3) -0.025(2) 0.009(2) -0.010(2)
 C30 0.054(3) 0.120(5) 0.081(3) -0.038(3) 0.007(2) -0.008(3)
 C31 0.061(3) 0.077(3) 0.067(3) -0.012(2) -0.003(2) -0.005(3)
 C32 0.061(3) 0.095(3) 0.069(2) -0.014(2) 0.000(2) -0.008(2)
 C33 0.056(3) 0.132(5) 0.080(3) -0.046(3) 0.005(2) -0.010(3)
 C35 0.084(3) 0.100(4) 0.054(2) -0.014(2) -0.002(2) 0.000(3)
 C36 0.059(3) 0.146(5) 0.080(3) -0.049(3) 0.007(3) -0.019(3)
 C37 0.054(3) 0.110(4) 0.074(2) -0.027(2) 0.004(2) -0.004(2)
 C38 0.068(3) 0.118(5) 0.088(3) -0.033(3) -0.003(3) -0.013(3)
 C40 0.070(3) 0.108(4) 0.068(2) -0.027(3) 0.006(2) -0.008(3)
 C43 0.089(4) 0.062(3) 0.113(4) -0.002(3) -0.042(3) 0.000(3)
 C44 0.052(3) 0.088(4) 0.067(3) -0.012(3) 0.006(2) 0.005(3)
 C45 0.056(3) 0.121(4) 0.071(3) -0.033(3) 0.008(2) -0.010(3)
 C46 0.091(4) 0.095(4) 0.047(2) -0.004(2) -0.007(3) 0.004(3)
 C51B 0.071(4) 0.121(6) 0.065(4) -0.028(4) -0.002(3) 0.000(4)
 C52 0.120(5) 0.075(4) 0.102(4) 0.009(3) -0.059(3) 0.004(3)
 C54 0.170(6) 0.052(3) 0.132(5) 0.014(3) -0.091(5) 0.004(4)
 C55 0.171(5) 0.098(4) 0.179(4) 0.016(3) -0.080(4) 0.007(3)
 C56B 0.085(8) 0.102(10) 0.066(9) -0.014(8) 0.013(7) -0.001(7)
 C59B 0.046(4) 0.078(7) 0.076(4) -0.006(4) 0.010(3) 0.001(4)
 C60B 0.061(5) 0.116(8) 0.080(5) -0.027(5) 0.012(4) -0.007(5)
 C63B 0.069(5) 0.093(8) 0.075(5) -0.013(5) -0.002(4) -0.013(5)
 C64B 0.064(8) 0.103(11) 0.071(9) -0.015(8) 0.003(6) -0.006(7)
 C69B 0.058(5) 0.091(6) 0.092(6) -0.031(5) 0.010(4) -0.011(5)
 C70 0.172(6) 0.096(5) 0.172(6) 0.020(4) -0.079(5) 0.007(4)
 C71B 0.062(5) 0.087(7) 0.084(6) -0.034(5) 0.010(4) -0.006(4)
 C73B 0.086(8) 0.100(11) 0.066(9) -0.014(8) 0.000(6) -0.005(7)
 C74B 0.049(4) 0.078(7) 0.077(4) -0.014(4) 0.002(3) 0.009(4)
 C81B 0.058(4) 0.093(6) 0.076(5) -0.013(5) -0.006(4) -0.004(4)
 C90 0.140(6) 0.076(5) 0.170(5) 0.008(4) -0.063(4) 0.026(4)
 C92B 0.055(4) 0.083(6) 0.086(6) -0.033(5) -0.002(4) -0.006(4)
 O3 0.054(2) 0.118(3) 0.092(2) -0.026(2) 0.0067(17) 0.0149(19)
 O9 0.070(2) 0.098(3) 0.085(2) -0.007(2) 0.0029(17) -0.0257(19)
 O25 0.056(2) 0.101(3) 0.120(3) -0.037(2) -0.003(2) -0.0111(19)
 O31 0.100(3) 0.118(3) 0.0618(18) -0.0224(19) 0.0011(19) -0.002(2)
 O33 0.094(3) 0.118(3) 0.0575(17) -0.0155(18) 0.0017(18) 0.008(2)
 O10 0.100(3) 0.100(3) 0.0417(14) 0.0005(15) -0.0011(15) -0.0012(19)
 O11 0.103(3) 0.103(3) 0.048(3) 0.000 0.000 0.000
 C9 0.099(4) 0.116(5) 0.040(2) 0.003(3) -0.002(2) -0.002(3)
 C17 0.119(5) 0.121(5) 0.041(2) -0.028(3) -0.010(2) -0.012(4)
 C6 0.141(6) 0.145(6) 0.065(3) 0.002(4) -0.023(3) 0.000(5)
 C4 0.134(6) 0.151(6) 0.073(3) -0.028(4) -0.041(4) 0.013(5)
 C5 0.128(5) 0.139(6) 0.060(3) 0.001(3) -0.010(3) 0.026(4)
 C13 0.109(4) 0.127(5) 0.041(2) 0.005(3) -0.016(2) 0.003(4)
 C2 0.056(3) 0.058(3) 0.052(2) 0.0063(19) 0.0009(19) 0.003(2)
 C0AA 0.062(3) 0.091(4) 0.089(3) 0.022(3) 0.004(3) 0.000(3)
 C7 0.068(3) 0.113(4) 0.086(3) 0.025(3) -0.019(3) 0.010(3)
 C11 0.062(3) 0.096(4) 0.080(3) 0.011(3) 0.004(2) -0.001(3)
 C8 0.053(3) 0.066(3) 0.061(2) -0.008(2) -0.002(2) 0.003(2)
 C12 0.056(3) 0.065(3) 0.068(2) -0.012(2) 0.002(2) -0.003(2)
 O12 0.085(2) 0.087(2) 0.0617(16) 0.0069(15) -0.0209(16) -0.0166(18)
 O13 0.065(2) 0.071(2) 0.0684(16) -0.0036(15) 0.0005(14) 0.0044(16)
 C1 0.087(4) 0.174(6) 0.129(4) 0.061(4) 0.000(4) 0.009(4)
 C3 0.083(11) 0.208(15) 0.192(12) 0.021(11) -0.012(9) 0.015(11)
 C49 0.145(15) 0.195(16) 0.140(8) 0.051(8) -0.012(8) -0.034(13)
 O16 0.098(3) 0.115(3) 0.0461(14) -0.0055(16) -0.0018(15) 0.005(2)
 O15 0.121(3) 0.121(3) 0.076(2) 0.003(2) -0.027(2) 0.029(3)
 C14 0.186(17) 0.161(9) 0.190(18) -0.048(9) -0.054(12) 0.032(9)
 C10 0.188(7) 0.165(6) 0.119(5) -0.030(4) -0.066(5) 0.011(5)
 C20 0.196(11) 0.164(12) 0.103(9) -0.027(8) -0.090(8) 0.018(9)
 C22 0.319(18) 0.093(11) 0.233(16) -0.048(10) 0.033(14) 0.022(11)
 C18 0.192(7) 0.123(7) 0.189(5) 0.001(4) -0.060(4) -0.002(5)
 C26 0.104(13) 0.205(11) 0.121(10) 0.042(8) -0.007(9) -0.018(9)
 N13 0.053(5) 0.129(7) 0.081(4) -0.016(4) 0.003(3) 0.006(5)
 N16 0.095(7) 0.142(8) 0.182(10) -0.054(7) 0.041(7) -0.049(6)
 C59A 0.070(5) 0.103(7) 0.095(7) -0.028(6) 0.015(5) -0.014(5)
 C74A 0.074(6) 0.116(8) 0.108(8) -0.043(7) 0.020(6) -0.018(5)
 C69A 0.056(5) 0.084(7) 0.083(5) -0.015(5) 0.000(4) 0.002(5)
 C71A 0.064(5) 0.094(8) 0.076(5) -0.018(5) 0.006(4) -0.005(5)
 N12 0.121(7) 0.157(9) 0.089(4) -0.026(5) 0.000(4) -0.059(7)
 N24 0.065(5) 0.148(8) 0.160(8) -0.087(7) -0.027(5) 0.010(5)
 C81A 0.054(5) 0.131(9) 0.082(5) -0.018(5) 0.011(4) -0.023(5)
 C92A 0.058(5) 0.134(9) 0.067(5) -0.017(5) 0.003(4) -0.015(5)
 C60A 0.057(5) 0.112(7) 0.086(6) -0.031(5) 0.003(4) 0.006(5)
 C63A 0.069(5) 0.108(8) 0.097(7) -0.033(6) -0.012(5) 0.003(5)
 N25 0.081(4) 0.155(6) 0.092(4) -0.054(4) -0.015(3) 0.024(4)
 N106 0.118(11) 0.161(14) 0.130(13) -0.052(12) 0.008(10) -0.041(10)
 C51A 0.067(8) 0.113(11) 0.079(8) -0.022(8) 0.013(7) -0.011(8)
 C56A 0.078(4) 0.107(5) 0.054(3) -0.010(3) 0.005(3) 0.006(4)
 C73A 0.082(4) 0.120(6) 0.069(4) -0.021(4) -0.013(3) -0.001(4)
 C64A 0.078(4) 0.111(6) 0.069(4) -0.019(4) 0.004(3) -0.006(4)
 C86 0.150(12) 0.183(9) 0.083(7) -0.031(6) -0.079(8) -0.001(8)
 C91 0.209(13) 0.155(10) 0.068(6) -0.041(6) -0.068(7) 0.013(9)
 C104 0.199(10) 0.205(17) 0.173(13) -0.019(13) -0.062(9) 0.033(10)
 C1AA 0.087(13) 0.216(10) 0.217(18) 0.016(10) -0.028(12) 0.023(8)
 C73 0.080(8) 0.184(11) 0.099(8) 0.046(8) -0.030(7) 0.029(8)
 C105 0.111(14) 0.210(17) 0.180(11) 0.056(10) 0.022(10) 0.044(12)
 C2AA 0.191(11) 0.123(14) 0.179(5) 0.015(5) -0.080(4) -0.010(10)
 C116 0.170(7) 0.112(12) 0.180(8) 0.022(7) -0.082(6) 0.008(6)
 C204 0.163(11) 0.092(6) 0.172(9) 0.022(6) -0.083(7) 0.015(7)

_geom_special_details
;
 All esds (except the esd in the dihedral angle between two l.s. planes)
 are estimated using the full covariance matrix.  The cell esds are taken
 into account individually in the estimation of esds in distances, angles
 and torsion angles; correlations between esds in cell parameters are only
 used when they are defined by crystal symmetry.  An approximate (isotropic)
 treatment of cell esds is used for estimating esds involving l.s. planes.
;
loop_
  _geom_bond_atom_site_label_1
  _geom_bond_atom_site_label_2
  _geom_bond_distance
  _geom_bond_site_symmetry_2
  _geom_bond_publ_flag
 S1 Mg4 3.081(3) . ?
 S1 O2 1.455(4) . ?
 S1 O8 1.439(4) . ?
 S1 C23 1.780(4) . ?
 S1 C23 1.780(4) 11 ?
 S2 Mg5 3.0753(18) . ?
 S2 C21 1.760(4) . ?
 S2 C2 1.733(2) . ?
 S2 O12 1.433(3) . ?
 S2 O13 1.448(3) . ?
 S3 Mg6 3.090(3) . ?
 S3 O1 1.457(4) . ?
 S3 O4 1.420(5) . ?
 S3 C8 1.747(4) 11 ?
 S3 C8 1.747(2) . ?
 Mg4 Mg5 3.011(2) 11 ?
 Mg4 Mg5 3.011(2) . ?
 Mg4 O2 2.028(5) . ?
 Mg4 O6 2.088(3) . ?
 Mg4 O6 2.088(3) 11 ?
 Mg4 O7 2.203(5) . ?
 Mg4 O3 2.000(3) 11 ?
 Mg4 O3 2.000(3) . ?
 Mg5 Mg6 3.011(2) . ?
 Mg5 O5 2.101(3) . ?
 Mg5 O6 2.080(3) . ?
 Mg5 O7 2.2064(17) . ?
 Mg5 O14 2.013(3) . ?
 Mg5 O25 2.009(4) 2_655 ?
 Mg5 O13 2.046(3) . ?
 Mg6 Mg5 3.011(2) 11 ?
 Mg6 O1 2.037(5) . ?
 Mg6 O5 2.091(3) . ?
 Mg6 O5 2.091(3) 11 ?
 Mg6 O7 2.189(5) . ?
 Mg6 O9 2.011(3) 2_655 ?
 Mg6 O9 2.011(3) 12_655 ?
 S7 Mg8 3.0808(19) . ?
 S7 C17 1.735(8) 4_565 ?
 S7 C13 1.748(3) . ?
 S7 O16 1.444(3) . ?
 S7 O15 1.432(4) . ?
 Mg8 Mg8 3.014(3) 4_565 ?
 Mg8 Mg8 3.014(3) 2_655 ?
 Mg8 O31 2.005(4) . ?
 Mg8 O33 2.004(4) 2_655 ?
 Mg8 O10 2.081(3) 4_565 ?
 Mg8 O10 2.093(3) . ?
 Mg8 O11 2.196(2) . ?
 Mg8 O16 2.046(4) . ?
 O5 C12 1.366(3) . ?
 O6 C16 1.317(5) . ?
 O7 Mg5 2.2064(17) 11 ?
 O14 C44 1.232(5) . ?
 C16 C21 1.380(6) . ?
 C16 C23 1.434(6) . ?
 C21 C52 1.411(7) . ?
 C23 C43 1.352(6) . ?
 C25 C44 1.477(6) . ?
 C25 C59B 1.421(11) . ?
 C25 C69B 1.443(12) . ?
 C25 C59A 1.289(12) . ?
 C25 C69A 1.311(11) . ?
 C27 C29 1.505(6) . ?
 C27 C36 1.376(7) . ?
 C27 C38 1.391(7) . ?
 C29 C71B 1.407(12) . ?
 C29 C74B 1.346(11) . ?
 C29 C74A 1.320(13) . ?
 C29 C71A 1.374(12) . ?
 C30 C33 1.378(6) . ?
 C30 C36 1.379(7) . ?
 C30 C37 1.500(7) . ?
 C31 C32 1.447(6) . ?
 C31 O9 1.244(5) . ?
 C31 O25 1.233(5) . ?
 C32 C63B 1.379(12) . ?
 C32 C81B 1.462(11) . ?
 C32 C81A 1.413(11) . ?
 C32 C63A 1.323(13) . ?
 C33 H33 0.9300 . ?
 C33 C45 1.370(6) . ?
 C35 C46 1.483(7) . ?
 C35 C56B 1.32(2) . ?
 C35 C73B 1.46(2) . ?
 C35 C56A 1.428(9) . ?
 C35 C73A 1.394(10) . ?
 C36 H36 0.9300 . ?
 C37 C60B 1.339(11) . ?
 C37 C92B 1.382(11) . ?
 C37 C92A 1.371(11) . ?
 C37 C60A 1.425(12) . ?
 C38 H38 0.9300 . ?
 C38 C45 1.426(7) . ?
 C40 C45 1.459(6) . ?
 C40 C51B 1.367(9) . ?
 C40 C64B 1.37(2) . ?
 C40 C51A 1.37(2) . ?
 C40 C64A 1.444(9) . ?
 C43 H43 0.9300 . ?
 C43 C54 1.358(7) . ?
 C44 O3 1.259(5) . ?
 C46 O31 1.234(6) . ?
 C46 O33 1.275(6) . ?
 C51B H51B 0.9300 . ?
 C51B C56A 1.440(9) . ?
 C52 H52 0.9300 . ?
 C52 C54 1.373(7) . ?
 C54 C55 1.551(8) . ?
 C55 C70 1.508(10) . ?
 C55 C90 1.477(9) . ?
 C55 C18 1.688(11) . ?
 C55 C2AA 1.555(14) . ?
 C55 C116 1.577(14) . ?
 C55 C204 1.537(14) . ?
 C56B H56B 0.9300 . ?
 C56B C51A 1.46(3) . ?
 C59B C74B 1.424(13) . ?
 C59B N13 1.457(12) . ?
 C60B H60B 0.9300 . ?
 C60B C63B 1.384(15) . ?
 C63B N12 1.440(13) . ?
 C64B H64B 0.9300 . ?
 C64B C73B 1.40(3) . ?
 C69B C71B 1.371(14) . ?
 C69B N16 1.391(14) . ?
 C70 H70A 0.9600 . ?
 C70 H70B 0.9600 . ?
 C70 H70C 0.9600 . ?
 C71B H71B 0.9300 . ?
 C73B N106 1.283(17) . ?
 C74B H74B 0.9300 . ?
 C81B C92B 1.434(13) . ?
 C81B N24 1.330(13) . ?
 C90 H90A 0.9600 . ?
 C90 H90B 0.9600 . ?
 C90 H90C 0.9600 . ?
 C92B H92B 0.9300 . ?
 O9 Mg6 2.011(3) 10_565 ?
 O25 Mg5 2.009(4) 4_565 ?
 O33 Mg8 2.004(4) 4_565 ?
 O10 Mg8 2.081(3) 2_655 ?
 O10 C9 1.381(3) . ?
 O11 Mg8 2.196(2) 2_655 ?
 O11 Mg8 2.196(2) 4_565 ?
 O11 Mg8 2.196(2) 3_665 ?
 C9 C17 1.3900 . ?
 C9 C13 1.3900 . ?
 C17 S7 1.735(3) 2_655 ?
 C17 C6 1.3900 . ?
 C6 H6 0.9300 . ?
 C6 C4 1.3900 . ?
 C4 C5 1.3900 . ?
 C4 C10 1.561(7) . ?
 C5 H5 0.9300 . ?
 C5 C13 1.3900 . ?
 C2 C0AA 1.3900 . ?
 C2 C12 1.3900 . ?
 C0AA H0AA 0.9300 . ?
 C0AA C7 1.3900 . ?
 C7 C11 1.3900 . ?
 C7 C1 1.617(7) . ?
 C11 H11 0.9300 . ?
 C11 C8 1.3900 . ?
 C8 C12 1.3900 . ?
 C1 C3 1.78(2) . ?
 C1 C49 1.521(18) . ?
 C1 C26 1.41(2) . ?
 C1 C1AA 1.536(13) . ?
 C1 C73 1.575(11) . ?
 C1 C105 1.528(13) . ?
 C3 H3A 0.9600 . ?
 C3 H3B 0.9600 . ?
 C3 H3C 0.9600 . ?
 C49 H49A 0.9600 . ?
 C49 H49B 0.9600 . ?
 C49 H49C 0.9600 . ?
 C14 H14A 0.9600 . ?
 C14 H14B 0.9600 . ?
 C14 H14C 0.9600 . ?
 C14 C10 1.514(12) . ?
 C10 C20 1.546(12) . ?
 C10 C22 1.585(13) . ?
 C10 C86 1.574(12) . ?
 C10 C91 1.481(12) . ?
 C10 C104 1.571(12) . ?
 C20 H20A 0.9600 . ?
 C20 H20B 0.9600 . ?
 C20 H20C 0.9600 . ?
 C22 H22A 0.9600 . ?
 C22 H22B 0.9600 . ?
 C22 H22C 0.9600 . ?
 C18 H18A 0.9600 . ?
 C18 H18B 0.9600 . ?
 C18 H18C 0.9600 . ?
 C26 H26A 0.9600 . ?
 C26 H26B 0.9600 . ?
 C26 H26C 0.9600 . ?
 N13 N13 1.481(14) 11 ?
 N13 H13A 0.8900 . ?
 N13 H13B 0.8900 . ?
 N16 H16A 0.8673 . ?
 N16 H16B 0.8673 . ?
 C59A H59A 0.9300 . ?
 C59A C74A 1.407(16) . ?
 C74A H74A 0.9300 . ?
 C69A H69A 0.9300 . ?
 C69A C71A 1.404(14) . ?
 C71A H71A 0.9300 . ?
 N12 N12 1.770(17) 11 ?
 N12 H12A 0.8900 . ?
 N12 H12B 0.8900 . ?
 N24 H24A 0.8600 . ?
 N24 H24B 0.8600 . ?
 C81A H81A 0.9300 . ?
 C81A C92A 1.343(13) . ?
 C92A H92A 0.9300 . ?
 C60A H60A 0.9300 . ?
 C60A C63A 1.408(15) . ?
 C63A H63A 0.9300 . ?
 N25 H25A 0.8600 . ?
 N25 H25B 0.8600 . ?
 N25 C56A 1.343(9) . ?
 N106 H10A 0.8600 . ?
 N106 H10B 0.8600 . ?
 C51A H51A 0.9300 . ?
 C73A H73A 0.9300 . ?
 C73A C64A 1.402(10) . ?
 C64A H64A 0.9300 . ?
 C86 H86A 0.9600 . ?
 C86 H86B 0.9600 . ?
 C86 H86C 0.9600 . ?
 C91 H91A 0.9600 . ?
 C91 H91B 0.9600 . ?
 C91 H91C 0.9600 . ?
 C104 H10C 0.9600 . ?
 C104 H10D 0.9600 . ?
 C104 H10E 0.9600 . ?
 C1AA H1AA 0.9600 . ?
 C1AA H1AB 0.9600 . ?
 C1AA H1AC 0.9600 . ?
 C73 H73B 0.9600 . ?
 C73 H73C 0.9600 . ?
 C73 H73D 0.9600 . ?
 C105 H10F 0.9600 . ?
 C105 H10G 0.9600 . ?
 C105 H10H 0.9600 . ?
 C2AA H2AA 0.9600 . ?
 C2AA H2AB 0.9600 . ?
 C2AA H2AC 0.9600 . ?
 C116 H11A 0.9600 . ?
 C116 H11B 0.9600 . ?
 C116 H11C 0.9600 . ?
 C204 H20D 0.9600 . ?
 C204 H20E 0.9600 . ?
 C204 H20F 0.9600 . ?

loop_
  _geom_angle_atom_site_label_1
  _geom_angle_atom_site_label_2
  _geom_angle_atom_site_label_3
  _geom_angle
  _geom_angle_site_symmetry_1
  _geom_angle_site_symmetry_3
  _geom_angle_publ_flag
 O2 S1 Mg4 33.24(17) . . ?
 O2 S1 C23 109.75(18) . . ?
 O2 S1 C23 109.75(18) . 11 ?
 O8 S1 Mg4 149.83(19) . . ?
 O8 S1 O2 116.6(3) . . ?
 O8 S1 C23 107.80(18) . 11 ?
 O8 S1 C23 107.80(18) . . ?
 C23 S1 Mg4 90.15(16) 11 . ?
 C23 S1 Mg4 90.14(16) . . ?
 C23 S1 C23 104.5(3) 11 . ?
 C21 S2 Mg5 88.99(15) . . ?
 C2 S2 Mg5 89.32(10) . . ?
 C2 S2 C21 106.35(19) . . ?
 O12 S2 Mg5 150.61(16) . . ?
 O12 S2 C21 107.9(2) . . ?
 O12 S2 C2 107.89(17) . . ?
 O12 S2 O13 116.42(19) . . ?
 O13 S2 Mg5 34.19(11) . . ?
 O13 S2 C21 109.0(2) . . ?
 O13 S2 C2 108.85(17) . . ?
 O1 S3 Mg6 33.34(17) . . ?
 O1 S3 C8 108.4(2) . 11 ?
 O1 S3 C8 108.45(14) . . ?
 O4 S3 Mg6 149.32(19) . . ?
 O4 S3 O1 116.0(3) . . ?
 O4 S3 C8 108.1(2) . 11 ?
 O4 S3 C8 108.07(14) . . ?
 C8 S3 Mg6 89.4(2) 11 . ?
 C8 S3 Mg6 89.43(11) . . ?
 C8 S3 C8 107.5(3) . 11 ?
 Mg5 Mg4 S1 114.48(6) . . ?
 Mg5 Mg4 S1 114.48(6) 11 . ?
 Mg5 Mg4 Mg5 90.25(8) 11 . ?
 O2 Mg4 S1 23.16(12) . . ?
 O2 Mg4 Mg5 127.27(7) . 11 ?
 O2 Mg4 Mg5 127.27(7) . . ?
 O2 Mg4 O6 86.84(13) . 11 ?
 O2 Mg4 O6 86.83(13) . . ?
 O2 Mg4 O7 163.89(19) . . ?
 O6 Mg4 S1 70.92(10) 11 . ?
 O6 Mg4 S1 70.91(10) . . ?
 O6 Mg4 Mg5 43.63(9) . . ?
 O6 Mg4 Mg5 106.39(11) 11 . ?
 O6 Mg4 Mg5 106.39(11) . 11 ?
 O6 Mg4 Mg5 43.63(9) 11 11 ?
 O6 Mg4 O6 90.43(16) . 11 ?
 O6 Mg4 O7 81.85(12) 11 . ?
 O6 Mg4 O7 81.85(12) . . ?
 O7 Mg4 S1 140.73(14) . . ?
 O7 Mg4 Mg5 46.98(5) . . ?
 O7 Mg4 Mg5 46.98(5) . 11 ?
 O3 Mg4 S1 110.09(13) 11 . ?
 O3 Mg4 S1 110.09(13) . . ?
 O3 Mg4 Mg5 77.35(11) 11 11 ?
 O3 Mg4 Mg5 134.89(14) 11 . ?
 O3 Mg4 Mg5 77.36(11) . . ?
 O3 Mg4 Mg5 134.89(14) . 11 ?
 O3 Mg4 O2 92.88(16) 11 . ?
 O3 Mg4 O2 92.87(16) . . ?
 O3 Mg4 O6 175.48(14) . 11 ?
 O3 Mg4 O6 94.05(12) 11 11 ?
 O3 Mg4 O6 94.06(12) . . ?
 O3 Mg4 O6 175.48(14) 11 . ?
 O3 Mg4 O7 99.30(16) . . ?
 O3 Mg4 O7 99.30(16) 11 . ?
 O3 Mg4 O3 81.4(2) . 11 ?
 Mg4 Mg5 S2 114.82(6) . . ?
 Mg4 Mg5 Mg6 89.76(5) . . ?
 Mg6 Mg5 S2 114.76(6) . . ?
 O5 Mg5 S2 70.88(8) . . ?
 O5 Mg5 Mg4 106.10(9) . . ?
 O5 Mg5 Mg6 43.95(8) . . ?
 O5 Mg5 O7 81.66(14) . . ?
 O6 Mg5 S2 71.03(9) . . ?
 O6 Mg5 Mg4 43.85(9) . . ?
 O6 Mg5 Mg6 106.26(9) . . ?
 O6 Mg5 O5 90.15(12) . . ?
 O6 Mg5 O7 81.95(14) . . ?
 O7 Mg5 S2 140.84(12) . . ?
 O7 Mg5 Mg4 46.88(12) . . ?
 O7 Mg5 Mg6 46.51(12) . . ?
 O14 Mg5 S2 108.62(11) . . ?
 O14 Mg5 Mg4 78.52(11) . . ?
 O14 Mg5 Mg6 135.98(12) . . ?
 O14 Mg5 O5 175.19(15) . . ?
 O14 Mg5 O6 94.20(13) . . ?
 O14 Mg5 O7 100.97(16) . . ?
 O14 Mg5 O13 91.18(14) . . ?
 O25 Mg5 S2 108.01(13) 2_655 . ?
 O25 Mg5 Mg4 136.76(13) 2_655 . ?
 O25 Mg5 Mg6 77.37(11) 2_655 . ?
 O25 Mg5 O5 92.84(14) 2_655 . ?
 O25 Mg5 O6 176.35(15) 2_655 . ?
 O25 Mg5 O7 100.55(17) 2_655 . ?
 O25 Mg5 O14 82.74(15) 2_655 . ?
 O25 Mg5 O13 90.79(15) 2_655 . ?
 O13 Mg5 S2 23.44(8) . . ?
 O13 Mg5 Mg4 127.91(11) . . ?
 O13 Mg5 Mg6 127.54(11) . . ?
 O13 Mg5 O5 86.96(12) . . ?
 O13 Mg5 O6 87.28(12) . . ?
 O13 Mg5 O7 164.27(15) . . ?
 Mg5 Mg6 S3 114.55(6) 11 . ?
 Mg5 Mg6 S3 114.55(6) . . ?
 Mg5 Mg6 Mg5 90.24(8) . 11 ?
 O1 Mg6 S3 23.14(11) . . ?
 O1 Mg6 Mg5 127.31(7) . . ?
 O1 Mg6 Mg5 127.31(7) . 11 ?
 O1 Mg6 O5 86.43(13) . 11 ?
 O1 Mg6 O5 86.42(13) . . ?
 O1 Mg6 O7 164.08(18) . . ?
 O5 Mg6 S3 70.42(9) . . ?
 O5 Mg6 S3 70.42(9) 11 . ?
 O5 Mg6 Mg5 106.37(11) 11 . ?
 O5 Mg6 Mg5 106.37(11) . 11 ?
 O5 Mg6 Mg5 44.21(9) 11 11 ?
 O5 Mg6 Mg5 44.21(9) . . ?
 O5 Mg6 O5 89.61(16) 11 . ?
 O5 Mg6 O7 82.30(13) . . ?
 O5 Mg6 O7 82.30(13) 11 . ?
 O7 Mg6 S3 140.93(14) . . ?
 O7 Mg6 Mg5 47.00(5) . . ?
 O7 Mg6 Mg5 47.00(5) . 11 ?
 O9 Mg6 S3 108.55(13) 12_655 . ?
 O9 Mg6 S3 108.55(13) 2_655 . ?
 O9 Mg6 Mg5 78.01(11) 2_655 . ?
 O9 Mg6 Mg5 136.32(14) 12_655 . ?
 O9 Mg6 Mg5 136.32(14) 2_655 11 ?
 O9 Mg6 Mg5 78.01(11) 12_655 11 ?
 O9 Mg6 O1 91.36(15) 2_655 . ?
 O9 Mg6 O1 91.36(15) 12_655 . ?
 O9 Mg6 O5 175.57(15) 2_655 11 ?
 O9 Mg6 O5 94.09(11) 12_655 11 ?
 O9 Mg6 O5 94.08(11) 2_655 . ?
 O9 Mg6 O5 175.57(15) 12_655 . ?
 O9 Mg6 O7 100.60(15) 12_655 . ?
 O9 Mg6 O7 100.60(15) 2_655 . ?
 O9 Mg6 O9 82.12(19) 2_655 12_655 ?
 C17 S7 Mg8 89.1(2) 4_565 . ?
 C17 S7 C13 108.1(4) 4_565 . ?
 C13 S7 Mg8 89.52(12) . . ?
 O16 S7 Mg8 33.84(15) . . ?
 O16 S7 C17 108.4(3) . 4_565 ?
 O16 S7 C13 108.5(2) . . ?
 O15 S7 Mg8 150.05(16) . . ?
 O15 S7 C17 107.8(3) . 4_565 ?
 O15 S7 C13 107.5(2) . . ?
 O15 S7 O16 116.2(2) . . ?
 Mg8 Mg8 S7 114.92(6) 4_565 . ?
 Mg8 Mg8 S7 114.41(6) 2_655 . ?
 Mg8 Mg8 Mg8 90.0 4_565 2_655 ?
 O31 Mg8 S7 106.52(13) . . ?
 O31 Mg8 Mg8 138.22(11) . 2_655 ?
 O31 Mg8 Mg8 80.01(14) . 4_565 ?
 O31 Mg8 O10 174.25(18) . . ?
 O31 Mg8 O10 94.70(16) . 4_565 ?
 O31 Mg8 O11 103.77(17) . . ?
 O31 Mg8 O16 89.33(16) . . ?
 O33 Mg8 S7 109.89(13) 2_655 . ?
 O33 Mg8 Mg8 76.80(14) 2_655 2_655 ?
 O33 Mg8 Mg8 134.77(11) 2_655 4_565 ?
 O33 Mg8 O31 81.96(16) 2_655 . ?
 O33 Mg8 O10 94.01(15) 2_655 . ?
 O33 Mg8 O10 176.65(16) 2_655 4_565 ?
 O33 Mg8 O11 99.49(16) 2_655 . ?
 O33 Mg8 O16 92.63(16) 2_655 . ?
 O10 Mg8 S7 71.09(10) 4_565 . ?
 O10 Mg8 S7 70.91(10) . . ?
 O10 Mg8 Mg8 105.83(11) 4_565 2_655 ?
 O10 Mg8 Mg8 105.73(10) . 4_565 ?
 O10 Mg8 Mg8 43.61(10) . 2_655 ?
 O10 Mg8 Mg8 43.93(10) 4_565 4_565 ?
 O10 Mg8 O10 89.33(17) 4_565 . ?
 O10 Mg8 O11 81.16(14) 4_565 . ?
 O10 Mg8 O11 80.89(14) . . ?
 O11 Mg8 S7 140.08(14) . . ?
 O11 Mg8 Mg8 46.66(3) . 2_655 ?
 O11 Mg8 Mg8 46.66(3) . 4_565 ?
 O16 Mg8 S7 23.13(9) . . ?
 O16 Mg8 Mg8 128.06(13) . 4_565 ?
 O16 Mg8 Mg8 126.84(13) . 2_655 ?
 O16 Mg8 O10 86.74(14) . . ?
 O16 Mg8 O10 87.41(14) . 4_565 ?
 O16 Mg8 O11 163.20(17) . . ?
 S3 O1 Mg6 123.5(2) . . ?
 S1 O2 Mg4 123.6(3) . . ?
 Mg6 O5 Mg5 91.84(13) . . ?
 C12 O5 Mg5 133.1(2) . . ?
 C12 O5 Mg6 134.1(2) . . ?
 Mg5 O6 Mg4 92.51(13) . . ?
 C16 O6 Mg4 134.2(3) . . ?
 C16 O6 Mg5 132.4(3) . . ?
 Mg4 O7 Mg5 86.14(12) . 11 ?
 Mg4 O7 Mg5 86.14(12) . . ?
 Mg5 O7 Mg5 150.5(2) . 11 ?
 Mg6 O7 Mg4 150.7(2) . . ?
 Mg6 O7 Mg5 86.49(12) . 11 ?
 Mg6 O7 Mg5 86.48(12) . . ?
 C44 O14 Mg5 130.0(3) . . ?
 O6 C16 C21 123.9(4) . . ?
 O6 C16 C23 122.6(4) . . ?
 C21 C16 C23 113.4(4) . . ?
 C16 C21 S2 123.2(3) . . ?
 C16 C21 C52 121.6(4) . . ?
 C52 C21 S2 115.2(3) . . ?
 C16 C23 S1 121.7(3) . . ?
 C43 C23 S1 114.8(4) . . ?
 C43 C23 C16 123.4(4) . . ?
 C59B C25 C44 120.3(5) . . ?
 C69B C25 C44 119.6(6) . . ?
 C59A C25 C44 122.5(7) . . ?
 C59A C25 C69B 117.2(8) . . ?
 C69A C25 C44 118.6(6) . . ?
 C69A C25 C59B 120.7(7) . . ?
 C36 C27 C29 121.0(4) . . ?
 C36 C27 C38 118.8(5) . . ?
 C38 C27 C29 120.1(5) . . ?
 C71B C29 C27 120.9(6) . . ?
 C74B C29 C27 120.8(6) . . ?
 C74B C29 C71A 115.8(7) . . ?
 C74A C29 C27 122.0(7) . . ?
 C74A C29 C71B 116.9(8) . . ?
 C71A C29 C27 123.1(6) . . ?
 C33 C30 C36 117.4(4) . . ?
 C33 C30 C37 121.0(4) . . ?
 C36 C30 C37 121.5(4) . . ?
 O9 C31 C32 119.3(5) . . ?
 O25 C31 C32 119.7(4) . . ?
 O25 C31 O9 120.9(4) . . ?
 C31 C32 C81B 118.0(6) . . ?
 C63B C32 C31 123.2(6) . . ?
 C63B C32 C81A 113.8(7) . . ?
 C81A C32 C31 122.3(6) . . ?
 C63A C32 C31 121.5(7) . . ?
 C63A C32 C81B 120.6(8) . . ?
 C30 C33 H33 118.0 . . ?
 C45 C33 C30 123.9(5) . . ?
 C45 C33 H33 118.0 . . ?
 C56B C35 C46 122.2(11) . . ?
 C56B C35 C73B 119.2(13) . . ?
 C73B C35 C46 118.5(9) . . ?
 C56A C35 C46 121.5(5) . . ?
 C73A C35 C46 118.2(5) . . ?
 C73A C35 C56A 120.2(5) . . ?
 C27 C36 C30 122.4(4) . . ?
 C27 C36 H36 118.8 . . ?
 C30 C36 H36 118.8 . . ?
 C60B C37 C30 120.3(6) . . ?
 C60B C37 C92A 117.1(7) . . ?
 C92B C37 C30 118.9(6) . . ?
 C92B C37 C60A 118.8(7) . . ?
 C92A C37 C30 122.5(5) . . ?
 C60A C37 C30 122.2(6) . . ?
 C27 C38 H38 119.7 . . ?
 C27 C38 C45 120.6(5) . . ?
 C45 C38 H38 119.7 . . ?
 C51B C40 C45 120.8(5) . . ?
 C51B C40 C64A 119.1(5) . . ?
 C64B C40 C45 119.2(11) . . ?
 C64B C40 C51A 117.0(14) . . ?
 C51A C40 C45 123.0(11) . . ?
 C64A C40 C45 120.1(5) . . ?
 C23 C43 H43 118.6 . . ?
 C23 C43 C54 122.8(5) . . ?
 C54 C43 H43 118.6 . . ?
 O14 C44 C25 120.7(4) . . ?
 O14 C44 O3 121.5(4) . . ?
 O3 C44 C25 117.7(5) . . ?
 C33 C45 C38 116.8(4) . . ?
 C33 C45 C40 122.2(4) . . ?
 C38 C45 C40 121.0(4) . . ?
 O31 C46 C35 119.1(5) . . ?
 O31 C46 O33 123.6(5) . . ?
 O33 C46 C35 117.3(5) . . ?
 C40 C51B H51B 118.3 . . ?
 C40 C51B C56A 123.4(6) . . ?
 C56A C51B H51B 118.3 . . ?
 C21 C52 H52 118.6 . . ?
 C54 C52 C21 122.7(4) . . ?
 C54 C52 H52 118.6 . . ?
 C43 C54 C52 116.0(5) . . ?
 C43 C54 C55 122.2(5) . . ?
 C52 C54 C55 121.4(5) . . ?
 C54 C55 C18 106.9(6) . . ?
 C54 C55 C2AA 108.6(11) . . ?
 C54 C55 C116 106.6(10) . . ?
 C70 C55 C54 107.3(7) . . ?
 C70 C55 C18 102.2(7) . . ?
 C90 C55 C54 114.1(6) . . ?
 C90 C55 C70 119.3(7) . . ?
 C90 C55 C18 105.7(7) . . ?
 C2AA C55 C116 110.6(11) . . ?
 C204 C55 C54 110.3(11) . . ?
 C204 C55 C2AA 111.6(12) . . ?
 C204 C55 C116 109.1(12) . . ?
 C35 C56B H56B 120.3 . . ?
 C35 C56B C51A 119(2) . . ?
 C51A C56B H56B 120.3 . . ?
 C25 C59B C74B 115.7(8) . . ?
 C25 C59B N13 126.6(8) . . ?
 C74B C59B N13 117.7(9) . . ?
 C37 C60B H60B 118.6 . . ?
 C37 C60B C63B 122.8(10) . . ?
 C63B C60B H60B 118.6 . . ?
 C32 C63B C60B 120.9(9) . . ?
 C32 C63B N12 124.4(9) . . ?
 C60B C63B N12 113.8(10) . . ?
 C40 C64B H64B 119.0 . . ?
 C40 C64B C73B 122(2) . . ?
 C73B C64B H64B 119.0 . . ?
 C71B C69B C25 117.8(9) . . ?
 C71B C69B N16 116.9(10) . . ?
 N16 C69B C25 124.6(9) . . ?
 C55 C70 H70A 109.5 . . ?
 C55 C70 H70B 109.5 . . ?
 C55 C70 H70C 109.5 . . ?
 H70A C70 H70B 109.5 . . ?
 H70A C70 H70C 109.5 . . ?
 H70B C70 H70C 109.5 . . ?
 C29 C71B H71B 118.7 . . ?
 C69B C71B C29 122.6(10) . . ?
 C69B C71B H71B 118.7 . . ?
 C64B C73B C35 119.1(16) . . ?
 N106 C73B C35 119.2(19) . . ?
 N106 C73B C64B 122(2) . . ?
 C29 C74B C59B 124.4(10) . . ?
 C29 C74B H74B 117.8 . . ?
 C59B C74B H74B 117.8 . . ?
 C92B C81B C32 115.2(9) . . ?
 N24 C81B C32 124.0(8) . . ?
 N24 C81B C92B 120.7(9) . . ?
 C55 C90 H90A 109.5 . . ?
 C55 C90 H90B 109.5 . . ?
 C55 C90 H90C 109.5 . . ?
 H90A C90 H90B 109.5 . . ?
 H90A C90 H90C 109.5 . . ?
 H90B C90 H90C 109.5 . . ?
 C37 C92B C81B 123.4(9) . . ?
 C37 C92B H92B 118.3 . . ?
 C81B C92B H92B 118.3 . . ?
 C44 O3 Mg4 131.8(3) . . ?
 C31 O9 Mg6 130.8(3) . 10_565 ?
 C31 O25 Mg5 131.9(3) . 4_565 ?
 C46 O31 Mg8 127.2(4) . . ?
 C46 O33 Mg8 131.0(4) . 4_565 ?
 Mg8 O10 Mg8 92.46(13) 2_655 . ?
 C9 O10 Mg8 132.9(3) . 2_655 ?
 C9 O10 Mg8 133.2(3) . . ?
 Mg8 O11 Mg8 152.2(3) 3_665 . ?
 Mg8 O11 Mg8 152.2(3) 2_655 4_565 ?
 Mg8 O11 Mg8 86.68(6) 4_565 . ?
 Mg8 O11 Mg8 86.68(6) 2_655 3_665 ?
 Mg8 O11 Mg8 86.68(6) 4_565 3_665 ?
 Mg8 O11 Mg8 86.68(6) 2_655 . ?
 O10 C9 C17 120.0(3) . . ?
 O10 C9 C13 120.0(3) . . ?
 C17 C9 C13 120.0 . . ?
 C9 C17 S7 126.0(2) . 2_655 ?
 C9 C17 C6 120.0 . . ?
 C6 C17 S7 113.9(2) . 2_655 ?
 C17 C6 H6 120.0 . . ?
 C4 C6 C17 120.0 . . ?
 C4 C6 H6 120.0 . . ?
 C6 C4 C5 120.0 . . ?
 C6 C4 C10 121.6(4) . . ?
 C5 C4 C10 118.3(4) . . ?
 C4 C5 H5 120.0 . . ?
 C13 C5 C4 120.0 . . ?
 C13 C5 H5 120.0 . . ?
 C9 C13 S7 125.7(2) . . ?
 C5 C13 S7 114.3(2) . . ?
 C5 C13 C9 120.0 . . ?
 C0AA C2 S2 113.64(17) . . ?
 C0AA C2 C12 120.0 . . ?
 C12 C2 S2 126.36(17) . . ?
 C2 C0AA H0AA 120.0 . . ?
 C7 C0AA C2 120.0 . . ?
 C7 C0AA H0AA 120.0 . . ?
 C0AA C7 C1 121.2(3) . . ?
 C11 C7 C0AA 120.0 . . ?
 C11 C7 C1 118.8(3) . . ?
 C7 C11 H11 120.0 . . ?
 C8 C11 C7 120.0 . . ?
 C8 C11 H11 120.0 . . ?
 C11 C8 S3 114.64(17) . . ?
 C11 C8 C12 120.0 . . ?
 C12 C8 S3 125.36(17) . . ?
 O5 C12 C2 119.9(2) . . ?
 O5 C12 C8 120.1(2) . . ?
 C8 C12 C2 120.0 . . ?
 S2 O13 Mg5 122.38(17) . . ?
 C7 C1 C3 100.0(9) . . ?
 C49 C1 C7 115.4(10) . . ?
 C49 C1 C3 119.1(13) . . ?
 C26 C1 C7 114.8(11) . . ?
 C26 C1 C3 111.6(12) . . ?
 C26 C1 C49 96.8(12) . . ?
 C1AA C1 C7 105.8(9) . . ?
 C1AA C1 C73 112.6(10) . . ?
 C73 C1 C7 106.3(7) . . ?
 C105 C1 C7 111.3(9) . . ?
 C105 C1 C1AA 111.5(10) . . ?
 C105 C1 C73 109.1(10) . . ?
 C1 C3 H3A 109.5 . . ?
 C1 C3 H3B 109.5 . . ?
 C1 C3 H3C 109.5 . . ?
 H3A C3 H3B 109.5 . . ?
 H3A C3 H3C 109.5 . . ?
 H3B C3 H3C 109.5 . . ?
 C1 C49 H49A 109.5 . . ?
 C1 C49 H49B 109.5 . . ?
 C1 C49 H49C 109.5 . . ?
 H49A C49 H49B 109.5 . . ?
 H49A C49 H49C 109.5 . . ?
 H49B C49 H49C 109.5 . . ?
 S7 O16 Mg8 123.0(2) . . ?
 H14A C14 H14B 109.5 . . ?
 H14A C14 H14C 109.5 . . ?
 H14B C14 H14C 109.5 . . ?
 C10 C14 H14A 109.5 . . ?
 C10 C14 H14B 109.5 . . ?
 C10 C14 H14C 109.5 . . ?
 C4 C10 C22 106.1(9) . . ?
 C4 C10 C86 109.1(7) . . ?
 C4 C10 C104 108.9(8) . . ?
 C14 C10 C4 112.1(9) . . ?
 C14 C10 C20 112.3(10) . . ?
 C14 C10 C22 111.0(10) . . ?
 C20 C10 C4 109.5(7) . . ?
 C20 C10 C22 105.5(9) . . ?
 C91 C10 C4 112.8(7) . . ?
 C91 C10 C86 107.4(8) . . ?
 C91 C10 C104 112.1(10) . . ?
 C104 C10 C86 106.4(9) . . ?
 C10 C20 H20A 109.5 . . ?
 C10 C20 H20B 109.5 . . ?
 C10 C20 H20C 109.5 . . ?
 H20A C20 H20B 109.5 . . ?
 H20A C20 H20C 109.5 . . ?
 H20B C20 H20C 109.5 . . ?
 C10 C22 H22A 109.5 . . ?
 C10 C22 H22B 109.5 . . ?
 C10 C22 H22C 109.5 . . ?
 H22A C22 H22B 109.5 . . ?
 H22A C22 H22C 109.5 . . ?
 H22B C22 H22C 109.5 . . ?
 C55 C18 H18A 109.5 . . ?
 C55 C18 H18B 109.5 . . ?
 C55 C18 H18C 109.5 . . ?
 H18A C18 H18B 109.5 . . ?
 H18A C18 H18C 109.5 . . ?
 H18B C18 H18C 109.5 . . ?
 C1 C26 H26A 109.5 . . ?
 C1 C26 H26B 109.5 . . ?
 C1 C26 H26C 109.5 . . ?
 H26A C26 H26B 109.5 . . ?
 H26A C26 H26C 109.5 . . ?
 H26B C26 H26C 109.5 . . ?
 C59B N13 N13 168.2(6) . 11 ?
 C59B N13 H13A 93.7 . . ?
 C59B N13 H13B 93.7 . . ?
 N13 N13 H13A 93.7 11 . ?
 N13 N13 H13B 93.7 11 . ?
 H13A N13 H13B 103.1 . . ?
 C69B N16 H16A 109.9 . . ?
 C69B N16 H16B 110.5 . . ?
 H16A N16 H16B 108.7 . . ?
 C25 C59A H59A 118.1 . . ?
 C25 C59A C74A 123.9(11) . . ?
 C74A C59A H59A 118.1 . . ?
 C29 C74A C59A 120.9(12) . . ?
 C29 C74A H74A 119.6 . . ?
 C59A C74A H74A 119.6 . . ?
 C25 C69A H69A 119.7 . . ?
 C25 C69A C71A 120.5(10) . . ?
 C71A C69A H69A 119.7 . . ?
 C29 C71A C69A 122.3(9) . . ?
 C29 C71A H71A 118.8 . . ?
 C69A C71A H71A 118.8 . . ?
 C63B N12 N12 168.4(7) . 11 ?
 C63B N12 H12A 93.6 . . ?
 C63B N12 H12B 93.6 . . ?
 N12 N12 H12A 93.6 11 . ?
 N12 N12 H12B 93.6 11 . ?
 H12A N12 H12B 103.1 . . ?
 C81B N24 H24A 120.0 . . ?
 C81B N24 H24B 120.0 . . ?
 H24A N24 H24B 120.0 . . ?
 C32 C81A H81A 118.4 . . ?
 C92A C81A C32 123.3(9) . . ?
 C92A C81A H81A 118.4 . . ?
 C37 C92A H92A 119.6 . . ?
 C81A C92A C37 120.9(9) . . ?
 C81A C92A H92A 119.6 . . ?
 C37 C60A H60A 121.1 . . ?
 C63A C60A C37 117.9(10) . . ?
 C63A C60A H60A 121.1 . . ?
 C32 C63A C60A 124.1(11) . . ?
 C32 C63A H63A 117.9 . . ?
 C60A C63A H63A 117.9 . . ?
 H25A N25 H25B 120.0 . . ?
 C56A N25 H25A 120.0 . . ?
 C56A N25 H25B 120.0 . . ?
 C73B N106 H10A 120.0 . . ?
 C73B N106 H10B 120.0 . . ?
 H10A N106 H10B 120.0 . . ?
 C40 C51A C56B 122(2) . . ?
 C40 C51A H51A 119.2 . . ?
 C56B C51A H51A 119.2 . . ?
 C35 C56A C51B 116.5(6) . . ?
 N25 C56A C35 124.0(6) . . ?
 N25 C56A C51B 119.5(6) . . ?
 C35 C73A H73A 118.8 . . ?
 C35 C73A C64A 122.3(7) . . ?
 C64A C73A H73A 118.8 . . ?
 C40 C64A H64A 120.9 . . ?
 C73A C64A C40 118.2(7) . . ?
 C73A C64A H64A 120.9 . . ?
 C10 C86 H86A 109.5 . . ?
 C10 C86 H86B 109.5 . . ?
 C10 C86 H86C 109.5 . . ?
 H86A C86 H86B 109.5 . . ?
 H86A C86 H86C 109.5 . . ?
 H86B C86 H86C 109.5 . . ?
 C10 C91 H91A 109.5 . . ?
 C10 C91 H91B 109.5 . . ?
 C10 C91 H91C 109.5 . . ?
 H91A C91 H91B 109.5 . . ?
 H91A C91 H91C 109.5 . . ?
 H91B C91 H91C 109.5 . . ?
 C10 C104 H10C 109.5 . . ?
 C10 C104 H10D 109.5 . . ?
 C10 C104 H10E 109.5 . . ?
 H10C C104 H10D 109.5 . . ?
 H10C C104 H10E 109.5 . . ?
 H10D C104 H10E 109.5 . . ?
 C1 C1AA H1AA 109.5 . . ?
 C1 C1AA H1AB 109.5 . . ?
 C1 C1AA H1AC 109.5 . . ?
 H1AA C1AA H1AB 109.5 . . ?
 H1AA C1AA H1AC 109.5 . . ?
 H1AB C1AA H1AC 109.5 . . ?
 C1 C73 H73B 109.5 . . ?
 C1 C73 H73C 109.5 . . ?
 C1 C73 H73D 109.5 . . ?
 H73B C73 H73C 109.5 . . ?
 H73B C73 H73D 109.5 . . ?
 H73C C73 H73D 109.5 . . ?
 C1 C105 H10F 109.5 . . ?
 C1 C105 H10G 109.5 . . ?
 C1 C105 H10H 109.5 . . ?
 H10F C105 H10G 109.5 . . ?
 H10F C105 H10H 109.5 . . ?
 H10G C105 H10H 109.5 . . ?
 C55 C2AA H2AA 109.5 . . ?
 C55 C2AA H2AB 109.5 . . ?
 C55 C2AA H2AC 109.5 . . ?
 H2AA C2AA H2AB 109.5 . . ?
 H2AA C2AA H2AC 109.5 . . ?
 H2AB C2AA H2AC 109.5 . . ?
 C55 C116 H11A 109.5 . . ?
 C55 C116 H11B 109.5 . . ?
 C55 C116 H11C 109.5 . . ?
 H11A C116 H11B 109.5 . . ?
 H11A C116 H11C 109.5 . . ?
 H11B C116 H11C 109.5 . . ?
 C55 C204 H20D 109.5 . . ?
 C55 C204 H20E 109.5 . . ?
 C55 C204 H20F 109.5 . . ?
 H20D C204 H20E 109.5 . . ?
 H20D C204 H20F 109.5 . . ?
 H20E C204 H20F 109.5 . . ?

loop_
  _geom_torsion_atom_site_label_1
  _geom_torsion_atom_site_label_2
  _geom_torsion_atom_site_label_3
  _geom_torsion_atom_site_label_4
  _geom_torsion
  _geom_torsion_site_symmetry_1
  _geom_torsion_site_symmetry_2
  _geom_torsion_site_symmetry_3
  _geom_torsion_site_symmetry_4
  _geom_torsion_publ_flag
 S1 C23 C43 C54 179.5(5) . . . . ?
 S2 C21 C52 C54 179.4(6) . . . . ?
 S2 C2 C0AA C7 179.4(2) . . . . ?
 S2 C2 C12 O5 -1.1(3) . . . . ?
 S2 C2 C12 C8 -179.3(2) . . . . ?
 S3 C8 C12 O5 2.7(3) . . . . ?
 S3 C8 C12 C2 -179.1(2) . . . . ?
 Mg4 S1 C23 C16 1.6(4) . . . . ?
 Mg4 S1 C23 C43 -174.8(4) . . . . ?
 Mg4 O6 C16 C21 173.3(3) . . . . ?
 Mg4 O6 C16 C23 -9.3(6) . . . . ?
 Mg5 S2 C21 C16 -3.6(4) . . . . ?
 Mg5 S2 C21 C52 176.3(4) . . . . ?
 Mg5 S2 C2 C0AA -174.72(15) . . . . ?
 Mg5 S2 C2 C12 4.62(19) . . . . ?
 Mg5 O5 C12 C2 -6.9(4) . . . . ?
 Mg5 O5 C12 C8 171.26(19) . . . . ?
 Mg5 O6 C16 C21 7.8(6) . . . . ?
 Mg5 O6 C16 C23 -174.7(3) . . . . ?
 Mg5 O14 C44 C25 166.0(3) . . . . ?
 Mg5 O14 C44 O3 -11.9(7) . . . . ?
 Mg6 S3 C8 C11 175.06(15) . . . . ?
 Mg6 S3 C8 C12 -5.80(18) . . . . ?
 Mg6 O5 C12 C2 -172.05(19) . . . . ?
 Mg6 O5 C12 C8 6.1(4) . . . . ?
 S7 C17 C6 C4 -178.2(3) 2_655 . . . ?
 Mg8 S7 C13 C9 -4.6(2) . . . . ?
 Mg8 S7 C13 C5 174.82(18) . . . . ?
 Mg8 O10 C9 C17 -8.0(5) 2_655 . . . ?
 Mg8 O10 C9 C17 -170.3(2) . . . . ?
 Mg8 O10 C9 C13 8.9(5) . . . . ?
 Mg8 O10 C9 C13 171.2(2) 2_655 . . . ?
 O1 S3 C8 C11 147.2(2) . . . . ?
 O1 S3 C8 C12 -33.7(3) . . . . ?
 O2 S1 C23 C16 29.0(4) . . . . ?
 O2 S1 C23 C43 -147.4(4) . . . . ?
 O4 S3 O1 Mg6 180.0 . . . . ?
 O4 S3 C8 C11 20.7(2) . . . . ?
 O4 S3 C8 C12 -160.1(2) . . . . ?
 O6 C16 C21 S2 -0.3(7) . . . . ?
 O6 C16 C21 C52 179.8(5) . . . . ?
 O6 C16 C23 S1 2.9(6) . . . . ?
 O6 C16 C23 C43 178.9(4) . . . . ?
 O8 S1 O2 Mg4 180.0 . . . . ?
 O8 S1 C23 C16 156.9(4) . . . . ?
 O8 S1 C23 C43 -19.5(5) . . . . ?
 O14 C44 O3 Mg4 9.8(8) . . . . ?
 C16 C21 C52 C54 -0.7(9) . . . . ?
 C16 C23 C43 C54 3.1(9) . . . . ?
 C21 S2 C2 C0AA 96.5(2) . . . . ?
 C21 S2 C2 C12 -84.1(2) . . . . ?
 C21 S2 O13 Mg5 57.3(3) . . . . ?
 C21 C16 C23 S1 -179.4(3) . . . . ?
 C21 C16 C23 C43 -3.4(7) . . . . ?
 C21 C52 C54 C43 0.2(10) . . . . ?
 C21 C52 C54 C55 -172.9(6) . . . . ?
 C23 S1 O2 Mg4 57.13(17) 11 . . . ?
 C23 S1 O2 Mg4 -57.12(17) . . . . ?
 C23 S1 C23 C16 -88.6(4) 11 . . . ?
 C23 S1 C23 C43 95.0(4) 11 . . . ?
 C23 C16 C21 S2 -177.9(3) . . . . ?
 C23 C16 C21 C52 2.1(7) . . . . ?
 C23 C43 C54 C52 -1.4(10) . . . . ?
 C23 C43 C54 C55 171.7(6) . . . . ?
 C25 C44 O3 Mg4 -168.2(3) . . . . ?
 C25 C59B C74B C29 -2.6(16) . . . . ?
 C25 C59B N13 N13 81(3) . . . 11 ?
 C25 C69B C71B C29 -3.8(18) . . . . ?
 C25 C59A C74A C29 3(2) . . . . ?
 C25 C69A C71A C29 -0.8(18) . . . . ?
 C27 C29 C71B C69B -178.1(10) . . . . ?
 C27 C29 C74B C59B -178.6(9) . . . . ?
 C27 C29 C74A C59A 178.6(10) . . . . ?
 C27 C29 C71A C69A -179.6(9) . . . . ?
 C27 C38 C45 C33 0.1(9) . . . . ?
 C27 C38 C45 C40 179.8(5) . . . . ?
 C29 C27 C36 C30 178.6(6) . . . . ?
 C29 C27 C38 C45 -179.6(5) . . . . ?
 C30 C33 C45 C38 2.9(9) . . . . ?
 C30 C33 C45 C40 -176.8(6) . . . . ?
 C30 C37 C60B C63B -179.2(10) . . . . ?
 C30 C37 C92B C81B -177.7(9) . . . . ?
 C30 C37 C92A C81A -176.0(10) . . . . ?
 C30 C37 C60A C63A 176.1(9) . . . . ?
 C31 C32 C63B C60B -176.5(10) . . . . ?
 C31 C32 C63B N12 -8.2(16) . . . . ?
 C31 C32 C81B C92B -179.9(8) . . . . ?
 C31 C32 C81B N24 -2.1(14) . . . . ?
 C31 C32 C81A C92A -178.9(11) . . . . ?
 C31 C32 C63A C60A 178.4(10) . . . . ?
 C32 C31 O9 Mg6 165.3(3) . . . 10_565 ?
 C32 C31 O25 Mg5 -163.2(4) . . . 4_565 ?
 C32 C63B N12 N12 -67(4) . . . 11 ?
 C32 C81B C92B C37 1.7(16) . . . . ?
 C32 C81A C92A C37 -2(2) . . . . ?
 C33 C30 C36 C27 2.0(10) . . . . ?
 C33 C30 C37 C60B -158.8(9) . . . . ?
 C33 C30 C37 C92B -32.2(10) . . . . ?
 C33 C30 C37 C92A 25.1(11) . . . . ?
 C33 C30 C37 C60A 151.7(8) . . . . ?
 C35 C46 O31 Mg8 -164.4(3) . . . . ?
 C35 C46 O33 Mg8 168.9(3) . . . 4_565 ?
 C35 C56B C51A C40 13(4) . . . . ?
 C35 C73A C64A C40 -6.2(12) . . . . ?
 C36 C27 C29 C71B -161.7(8) . . . . ?
 C36 C27 C29 C74B -21.8(10) . . . . ?
 C36 C27 C29 C74A 22.5(12) . . . . ?
 C36 C27 C29 C71A 151.5(8) . . . . ?
 C36 C27 C38 C45 -1.8(9) . . . . ?
 C36 C30 C33 C45 -3.9(10) . . . . ?
 C36 C30 C37 C60B 24.5(11) . . . . ?
 C36 C30 C37 C92B 151.0(8) . . . . ?
 C36 C30 C37 C92A -151.7(9) . . . . ?
 C36 C30 C37 C60A -25.1(11) . . . . ?
 C37 C30 C33 C45 179.1(6) . . . . ?
 C37 C30 C36 C27 178.9(6) . . . . ?
 C37 C60B C63B C32 -8(2) . . . . ?
 C37 C60B C63B N12 -177.1(11) . . . . ?
 C37 C60A C63A C32 1.4(19) . . . . ?
 C38 C27 C29 C71B 16.0(10) . . . . ?
 C38 C27 C29 C74B 155.9(7) . . . . ?
 C38 C27 C29 C74A -159.8(9) . . . . ?
 C38 C27 C29 C71A -30.8(10) . . . . ?
 C38 C27 C36 C30 0.8(9) . . . . ?
 C40 C51B C56A C35 0.8(12) . . . . ?
 C40 C51B C56A N25 179.1(8) . . . . ?
 C40 C64B C73B C35 -3(3) . . . . ?
 C40 C64B C73B N106 173(2) . . . . ?
 C43 C54 C55 C70 54.5(10) . . . . ?
 C43 C54 C55 C90 -171.1(8) . . . . ?
 C43 C54 C55 C18 -54.6(9) . . . . ?
 C43 C54 C55 C2AA 154.7(13) . . . . ?
 C43 C54 C55 C116 -86.1(13) . . . . ?
 C43 C54 C55 C204 32.2(16) . . . . ?
 C44 C25 C59B C74B -177.4(8) . . . . ?
 C44 C25 C59B N13 3.2(14) . . . . ?
 C44 C25 C69B C71B 180.0(9) . . . . ?
 C44 C25 C69B N16 -9.7(17) . . . . ?
 C44 C25 C59A C74A -179.7(11) . . . . ?
 C44 C25 C69A C71A 179.2(9) . . . . ?
 C45 C40 C51B C56A 178.8(7) . . . . ?
 C45 C40 C64B C73B -177.7(18) . . . . ?
 C45 C40 C51A C56B 173.6(17) . . . . ?
 C45 C40 C64A C73A -176.2(7) . . . . ?
 C46 C35 C56B C51A 173.8(17) . . . . ?
 C46 C35 C73B C64B -178.3(17) . . . . ?
 C46 C35 C73B N106 5(3) . . . . ?
 C46 C35 C56A C51B -178.3(6) . . . . ?
 C46 C35 C56A N25 3.6(11) . . . . ?
 C46 C35 C73A C64A -178.7(7) . . . . ?
 C51B C40 C45 C33 27.3(10) . . . . ?
 C51B C40 C45 C38 -152.4(7) . . . . ?
 C51B C40 C64A C73A 3.9(11) . . . . ?
 C52 C54 C55 C70 -132.8(8) . . . . ?
 C52 C54 C55 C90 1.6(11) . . . . ?
 C52 C54 C55 C18 118.1(8) . . . . ?
 C52 C54 C55 C2AA -32.6(15) . . . . ?
 C52 C54 C55 C116 86.6(14) . . . . ?
 C52 C54 C55 C204 -155.1(14) . . . . ?
 C56B C35 C46 O31 -157.0(14) . . . . ?
 C56B C35 C46 O33 23.0(15) . . . . ?
 C56B C35 C73B C64B -1(3) . . . . ?
 C56B C35 C73B N106 -178(2) . . . . ?
 C59B C25 C44 O14 -157.7(7) . . . . ?
 C59B C25 C44 O3 20.3(9) . . . . ?
 C59B C25 C69A C71A 6.2(16) . . . . ?
 C60B C37 C92A C81A 7.7(18) . . . . ?
 C60B C63B N12 N12 102(3) . . . 11 ?
 C63B C32 C81A C92A -7.6(17) . . . . ?
 C64B C40 C45 C33 168.3(13) . . . . ?
 C64B C40 C45 C38 -11.4(14) . . . . ?
 C64B C40 C51A C56B -17(3) . . . . ?
 C69B C25 C44 O14 -15.6(9) . . . . ?
 C69B C25 C44 O3 162.4(7) . . . . ?
 C69B C25 C59A C74A -9.3(18) . . . . ?
 C71B C29 C74A C59A 2.6(18) . . . . ?
 C73B C35 C46 O31 19.9(14) . . . . ?
 C73B C35 C46 O33 -160.2(13) . . . . ?
 C73B C35 C56B C51A -3(3) . . . . ?
 C74B C29 C71A C69A -6.0(16) . . . . ?
 C74B C59B N13 N13 -98(2) . . . 11 ?
 C81B C32 C63A C60A -1.2(18) . . . . ?
 C92B C37 C60A C63A 0.0(15) . . . . ?
 O9 C31 C32 C63B -16.9(10) . . . . ?
 O9 C31 C32 C81B -151.6(6) . . . . ?
 O9 C31 C32 C81A 153.7(8) . . . . ?
 O9 C31 C32 C63A 28.8(10) . . . . ?
 O9 C31 O25 Mg5 13.3(8) . . . 4_565 ?
 O25 C31 C32 C63B 159.7(8) . . . . ?
 O25 C31 C32 C81B 25.0(8) . . . . ?
 O25 C31 C32 C81A -29.8(10) . . . . ?
 O25 C31 C32 C63A -154.6(9) . . . . ?
 O25 C31 O9 Mg6 -11.2(7) . . . 10_565 ?
 O31 C46 O33 Mg8 -11.2(8) . . . 4_565 ?
 O33 C46 O31 Mg8 15.6(7) . . . . ?
 O10 C9 C17 S7 -2.8(4) . . . 2_655 ?
 O10 C9 C17 C6 179.2(3) . . . . ?
 O10 C9 C13 S7 0.2(4) . . . . ?
 O10 C9 C13 C5 -179.2(3) . . . . ?
 C9 C17 C6 C4 0.0 . . . . ?
 C17 S7 C13 C9 84.2(3) 4_565 . . . ?
 C17 S7 C13 C5 -96.3(2) 4_565 . . . ?
 C17 S7 O16 Mg8 -58.2(4) 4_565 . . . ?
 C17 C9 C13 S7 179.4(3) . . . . ?
 C17 C9 C13 C5 0.0 . . . . ?
 C17 C6 C4 C5 0.0 . . . . ?
 C17 C6 C4 C10 -178.4(5) . . . . ?
 C6 C4 C5 C13 0.0 . . . . ?
 C6 C4 C10 C14 17.7(11) . . . . ?
 C6 C4 C10 C20 143.0(8) . . . . ?
 C6 C4 C10 C22 -103.6(8) . . . . ?
 C6 C4 C10 C86 -12.9(10) . . . . ?
 C6 C4 C10 C91 -132.1(8) . . . . ?
 C6 C4 C10 C104 102.8(9) . . . . ?
 C4 C5 C13 S7 -179.5(3) . . . . ?
 C4 C5 C13 C9 0.0 . . . . ?
 C5 C4 C10 C14 -160.7(9) . . . . ?
 C5 C4 C10 C20 -35.4(10) . . . . ?
 C5 C4 C10 C22 78.0(8) . . . . ?
 C5 C4 C10 C86 168.7(8) . . . . ?
 C5 C4 C10 C91 49.5(10) . . . . ?
 C5 C4 C10 C104 -75.6(10) . . . . ?
 C13 S7 O16 Mg8 59.0(3) . . . . ?
 C13 C9 C17 S7 178.0(3) . . . 2_655 ?
 C13 C9 C17 C6 0.0 . . . . ?
 C2 S2 C21 C16 85.4(4) . . . . ?
 C2 S2 C21 C52 -94.7(4) . . . . ?
 C2 S2 O13 Mg5 -58.3(2) . . . . ?
 C2 C0AA C7 C11 0.0 . . . . ?
 C2 C0AA C7 C1 -178.3(5) . . . . ?
 C0AA C2 C12 O5 178.2(3) . . . . ?
 C0AA C2 C12 C8 0.0 . . . . ?
 C0AA C7 C11 C8 0.0 . . . . ?
 C0AA C7 C1 C3 -105.6(9) . . . . ?
 C0AA C7 C1 C49 23.5(12) . . . . ?
 C0AA C7 C1 C26 134.8(10) . . . . ?
 C0AA C7 C1 C1AA 108.7(10) . . . . ?
 C0AA C7 C1 C73 -11.3(9) . . . . ?
 C0AA C7 C1 C105 -130.0(9) . . . . ?
 C7 C11 C8 S3 179.2(2) . . . . ?
 C7 C11 C8 C12 0.0 . . . . ?
 C11 C7 C1 C3 76.2(9) . . . . ?
 C11 C7 C1 C49 -154.8(10) . . . . ?
 C11 C7 C1 C26 -43.5(11) . . . . ?
 C11 C7 C1 C1AA -69.6(10) . . . . ?
 C11 C7 C1 C73 170.5(7) . . . . ?
 C11 C7 C1 C105 51.7(10) . . . . ?
 C11 C8 C12 O5 -178.2(3) . . . . ?
 C11 C8 C12 C2 0.0 . . . . ?
 C8 S3 O1 Mg6 58.24(13) . . . . ?
 C8 S3 O1 Mg6 -58.2(2) 11 . . . ?
 C8 S3 C8 C11 -95.7(2) 11 . . . ?
 C8 S3 C8 C12 83.4(3) 11 . . . ?
 C12 C2 C0AA C7 0.0 . . . . ?
 O12 S2 C21 C16 -159.1(4) . . . . ?
 O12 S2 C21 C52 20.8(5) . . . . ?
 O12 S2 C2 C0AA -19.0(2) . . . . ?
 O12 S2 C2 C12 160.4(2) . . . . ?
 O12 S2 O13 Mg5 179.53(19) . . . . ?
 O13 S2 C21 C16 -31.8(5) . . . . ?
 O13 S2 C21 C52 148.1(4) . . . . ?
 O13 S2 C2 C0AA -146.15(18) . . . . ?
 O13 S2 C2 C12 33.2(2) . . . . ?
 C1 C7 C11 C8 178.3(4) . . . . ?
 O16 S7 C13 C9 -33.2(3) . . . . ?
 O16 S7 C13 C5 146.3(2) . . . . ?
 O15 S7 C13 C9 -159.6(3) . . . . ?
 O15 S7 C13 C5 19.9(3) . . . . ?
 O15 S7 O16 Mg8 -179.7(3) . . . . ?
 C10 C4 C5 C13 178.4(5) . . . . ?
 N13 C59B C74B C29 176.8(9) . . . . ?
 N16 C69B C71B C29 -174.9(12) . . . . ?
 C59A C25 C44 O14 154.5(9) . . . . ?
 C59A C25 C44 O3 -27.5(10) . . . . ?
 C59A C25 C69B C71B 9.3(16) . . . . ?
 C59A C25 C69B N16 179.6(14) . . . . ?
 C74A C29 C71B C69B -2.1(17) . . . . ?
 C69A C25 C44 O14 29.3(9) . . . . ?
 C69A C25 C44 O3 -152.7(8) . . . . ?
 C69A C25 C59B C74B -4.6(14) . . . . ?
 C69A C25 C59B N13 176.1(10) . . . . ?
 C71A C29 C74B C59B 7.6(15) . . . . ?
 N24 C81B C92B C37 -176.1(11) . . . . ?
 C81A C32 C63B C60B 12.3(16) . . . . ?
 C81A C32 C63B N12 -179.5(12) . . . . ?
 C92A C37 C60B C63B -2.8(17) . . . . ?
 C60A C37 C92B C81B -1.5(15) . . . . ?
 C63A C32 C81B C92B -0.3(14) . . . . ?
 C63A C32 C81B N24 177.4(12) . . . . ?
 C51A C40 C45 C33 -22.4(16) . . . . ?
 C51A C40 C45 C38 157.9(14) . . . . ?
 C51A C40 C64B C73B 12(3) . . . . ?
 C56A C35 C46 O31 158.4(6) . . . . ?
 C56A C35 C46 O33 -21.7(8) . . . . ?
 C56A C35 C73A C64A 5.9(12) . . . . ?
 C73A C35 C46 O31 -16.9(8) . . . . ?
 C73A C35 C46 O33 163.0(6) . . . . ?
 C73A C35 C56A C51B -3.0(11) . . . . ?
 C73A C35 C56A N25 178.8(8) . . . . ?
 C64A C40 C45 C33 -152.6(6) . . . . ?
 C64A C40 C45 C38 27.7(9) . . . . ?
 C64A C40 C51B C56A -1.3(12) . . . . ?

_smtbx_masks_special_details       ?
loop_
  _smtbx_masks_void_nr
  _smtbx_masks_void_average_x
  _smtbx_masks_void_average_y
  _smtbx_masks_void_average_z
  _smtbx_masks_void_volume
  _smtbx_masks_void_count_electrons
  _smtbx_masks_void_content
 1 -0.116 -0.432 -0.591 43830.7 6525.1 ?

_smtbx_masks_void_probe_radius     1.2
_smtbx_masks_void_truncation_radius  1.2
_shelx_fab_file
;
0 0 6 682.1364 1.5685
0 0 8 1084.6389 2.4709
0 0 10 37.6705 1.0889
0 0 12 476.7827 0.7029
0 0 14 557.1898 0.8655
0 0 16 152.8873 -0.0627
0 0 18 89.4207 -0.7019
0 0 20 -47.5715 -0.3004
0 0 22 19.6105 -0.0047
0 0 24 110.1131 -0.0344
0 0 26 60.5696 -0.1099
0 0 28 87.5105 0.8453
0 0 30 5.3549 0.6311
0 0 32 80.7523 -0.1098
0 0 34 43.9375 -0.3193
0 0 36 -12.7653 -0.0778
0 0 38 15.1189 -0.0023
0 0 40 35.7317 -0.2866
0 0 42 46.5661 -0.4590
0 0 44 0.9888 0.3160
0 0 46 -1.0759 0.3586
0 0 48 7.4490 0.0188
0 0 50 34.4084 0.0708
0 0 52 2.6884 0.3633
0 0 54 2.5812 0.1802
0 0 56 7.9444 -0.2695
0 0 58 -5.4767 -0.4311
0 0 60 -6.3686 -0.3028
0 0 62 2.0629 1.1855
0 1 5 21.2471 -0.3315
0 1 7 162.7592 1.0092
0 1 9 -29.1522 0.7821
0 1 11 110.2643 0.0605
0 1 13 -95.7727 0.6626
0 1 15 -4.6821 0.4999
0 1 17 1.4369 -0.5906
0 1 19 46.4765 -0.2871
0 1 21 84.0654 0.3363
0 1 23 -7.2939 -0.0978
0 1 25 1.6804 -0.2516
0 1 27 63.0467 0.4305
0 1 29 33.6491 0.3011
0 1 31 9.8029 -0.0948
0 1 33 0.9951 -0.0794
0 1 35 9.8813 0.1214
0 1 37 17.1362 -0.1169
0 1 39 5.8414 -0.1251
0 1 41 4.6790 -0.1397
0 1 43 -12.6975 0.0033
0 1 45 3.0314 0.0480
0 1 47 12.1413 0.2125
0 1 49 0.8913 -0.0367
0 1 51 -3.5899 0.1503
0 1 53 11.4738 0.1958
0 1 55 16.3747 0.0112
0 1 57 8.8251 -0.1205
0 1 59 12.7034 -0.0830
0 1 61 8.1279 -0.2478
0 2 4 99.5406 -0.8139
0 2 6 90.4773 -1.9480
0 2 8 -139.8854 0.7760
0 2 10 -100.4493 0.3303
0 2 12 34.7704 -0.3334
0 2 14 -8.4191 0.0989
0 2 16 83.9209 0.5773
0 2 18 -14.9906 0.2656
0 2 20 -20.6767 -0.2076
0 2 22 70.2028 0.0401
0 2 24 12.5052 0.3376
0 2 26 -40.9034 -0.2291
0 2 28 -24.2304 -0.2214
0 2 30 10.0826 -0.1221
0 2 32 -22.5538 -0.0295
0 2 34 13.6366 0.0596
0 2 36 6.5910 -0.1900
0 2 38 -19.3987 -0.0995
0 2 40 -2.2342 0.1432
0 2 42 13.5076 0.0063
0 2 44 2.1275 -0.0314
0 2 46 -8.5425 -0.0666
0 2 48 8.6271 0.0322
0 2 50 7.9543 0.1398
0 2 52 -1.5178 -0.0677
0 2 54 -10.4270 -0.2369
0 2 56 2.3197 0.1678
0 2 58 -0.1438 0.3742
0 2 60 0.2572 -0.0456
0 2 62 -1.7909 0.0019
0 3 1 36.2501 3.5880
0 3 3 79.6264 -0.0412
0 3 5 152.4583 -0.9412
0 3 7 37.1788 0.3416
0 3 9 106.1819 0.6136
0 3 11 -107.6096 0.2266
0 3 13 238.0257 -0.1311
0 3 15 111.3419 0.3120
0 3 17 -20.8972 0.4839
0 3 19 -40.2957 0.1460
0 3 21 41.2200 -0.0895
0 3 23 -19.9987 -0.0459
0 3 25 6.8532 0.0830
0 3 27 5.7510 -0.1544
0 3 29 -20.8746 -0.2378
0 3 31 -10.9289 -0.1464
0 3 33 16.5325 0.0954
0 3 35 9.0924 -0.0326
0 3 37 -18.6176 -0.2313
0 3 39 -14.3356 -0.0452
0 3 41 14.6746 0.1966
0 3 43 11.2534 0.0512
0 3 45 -9.3419 -0.1357
0 3 47 11.6626 -0.0788
0 3 49 -3.0062 0.1042
0 3 51 -2.9887 -0.0159
0 3 53 -5.5244 -0.1019
0 3 55 3.7175 -0.0971
0 3 57 -0.2860 0.1977
0 3 59 5.2153 0.2200
0 3 61 -6.7680 -0.3043
0 4 0 -312.3804 2.3503
0 4 2 -359.5148 0.5768
0 4 4 207.9496 1.1047
0 4 6 348.1259 1.1172
0 4 8 6.4033 0.2603
0 4 10 -95.2912 -0.6069
0 4 12 17.3450 0.3685
0 4 14 12.0259 0.0068
0 4 16 -48.8042 -0.2829
0 4 18 127.4366 0.5381
0 4 20 45.4771 0.1819
0 4 22 61.4805 0.0520
0 4 24 -25.2997 -0.0169
0 4 26 -37.0069 -0.1073
0 4 28 26.8165 -0.0514
0 4 30 26.0384 -0.1179
0 4 32 -16.2621 -0.2011
0 4 34 -10.4272 0.0346
0 4 36 23.2150 0.0166
0 4 38 1.4558 0.0690
0 4 40 7.9948 -0.0018
0 4 42 -7.8953 0.0290
0 4 44 3.5672 -0.0320
0 4 46 -17.3218 -0.0000
0 4 48 7.7539 -0.0989
0 4 50 -0.2980 -0.1169
0 4 52 -10.0466 0.0109
0 4 54 -7.9922 0.0468
0 4 56 4.9764 -0.0301
0 4 58 4.4910 -0.0086
0 4 60 -3.1921 0.4728
0 5 1 131.1200 0.1341
0 5 3 -112.8966 -0.3254
0 5 5 -307.1431 0.4373
0 5 7 -220.7681 -0.0084
0 5 9 60.9797 -0.1517
0 5 11 -36.4636 0.9317
0 5 13 93.7237 0.0408
0 5 15 66.8159 -0.4091
0 5 17 63.0153 0.1849
0 5 19 -35.8445 0.2100
0 5 21 -1.7551 -0.3896
0 5 23 66.9559 -0.2824
0 5 25 55.5862 0.2296
0 5 27 24.2061 -0.1386
0 5 29 22.8364 -0.0209
0 5 31 23.2300 0.0256
0 5 33 7.4479 -0.0273
0 5 35 12.3936 -0.0808
0 5 37 -17.3049 -0.0445
0 5 39 2.4326 -0.1284
0 5 41 7.0677 -0.0055
0 5 43 2.9897 0.0154
0 5 45 2.7790 -0.0027
0 5 47 15.2322 -0.0532
0 5 49 -27.3309 0.1738
0 5 51 4.7674 0.0484
0 5 53 6.9784 0.1060
0 5 55 -0.7895 -0.0072
0 5 57 -3.7490 0.0095
0 5 59 4.0832 -0.0157
0 5 61 5.8702 -0.2691
0 6 0 530.1692 6.4878
0 6 2 134.2552 -4.9667
0 6 4 134.6781 -2.0832
0 6 6 205.3730 0.5246
0 6 8 261.7381 1.0461
0 6 10 -180.1304 0.4194
0 6 12 35.8044 0.4426
0 6 14 -62.8231 -0.2216
0 6 16 21.0384 -0.3507
0 6 18 -20.2322 0.2818
0 6 20 -12.1272 -0.5454
0 6 22 6.6793 -0.6847
0 6 24 -7.7406 -0.0681
0 6 26 -21.8910 0.3356
0 6 28 52.1808 0.0514
0 6 30 8.8628 -0.0447
0 6 32 -10.8084 0.1918
0 6 34 21.8613 0.0767
0 6 36 19.5744 -0.2335
0 6 38 8.6014 -0.3042
0 6 40 4.0754 -0.0413
0 6 42 0.8355 0.2338
0 6 44 6.7019 -0.0762
0 6 46 1.0251 -0.0578
0 6 48 1.9771 0.2889
0 6 50 8.3074 0.1966
0 6 52 -3.5325 0.0067
0 6 54 9.6386 -0.0150
0 6 56 0.2916 -0.0066
0 6 58 -12.8623 -0.0202
0 6 60 4.7989 -0.1167
0 7 1 82.9782 0.0987
0 7 3 -37.5082 1.2424
0 7 5 -15.9294 1.3914
0 7 7 -89.9086 -0.1310
0 7 9 69.1775 -0.8629
0 7 11 20.4201 -0.0063
0 7 13 -77.7314 -0.2032
0 7 15 -11.2289 -0.1670
0 7 17 20.3912 0.2590
0 7 19 74.3996 0.2203
0 7 21 10.7008 -0.1997
0 7 23 7.5477 -0.0452
0 7 25 57.6355 0.2229
0 7 27 48.8029 -0.1535
0 7 29 -4.0978 -0.0252
0 7 31 25.2394 0.1040
0 7 33 22.4110 -0.1635
0 7 35 -3.1772 -0.0422
0 7 37 -0.2722 0.2684
0 7 39 -1.5531 0.1095
0 7 41 17.8836 -0.0659
0 7 43 -0.5223 0.0240
0 7 45 -8.7618 0.0273
0 7 47 18.7290 0.0242
0 7 49 -3.9557 -0.0857
0 7 51 -3.2180 -0.2001
0 7 53 -6.5458 -0.0818
0 7 55 2.2262 0.0241
0 7 57 6.5449 0.0444
0 7 59 0.9233 0.0592
0 7 61 6.5860 0.2433
0 8 0 -76.9140 0.1583
0 8 2 120.4578 -1.2784
0 8 4 -69.4349 3.2810
0 8 6 -42.2514 1.3750
0 8 8 -106.4357 -2.1043
0 8 10 130.8948 -0.9513
0 8 12 27.8564 0.8483
0 8 14 111.3450 0.3985
0 8 16 3.7114 -0.5375
0 8 18 26.0683 -0.1558
0 8 20 -48.1632 0.7648
0 8 22 13.4334 0.4518
0 8 24 2.4698 -0.2316
0 8 26 -9.8192 -0.1977
0 8 28 -26.3594 0.0232
0 8 30 -3.2799 -0.0694
0 8 32 -0.5794 -0.1709
0 8 34 13.4270 -0.1474
0 8 36 7.3965 0.3653
0 8 38 10.4377 0.3104
0 8 40 8.2992 -0.1917
0 8 42 1.4651 -0.1684
0 8 44 -2.4703 0.1285
0 8 46 2.6584 0.1217
0 8 48 13.2814 -0.1792
0 8 50 9.5203 -0.3955
0 8 52 -6.5944 0.0420
0 8 54 -10.1102 0.3349
0 8 56 4.1343 -0.0921
0 8 58 -1.1522 -0.3344
0 8 60 -11.9231 0.7353
0 9 1 -32.6387 -2.3083
0 9 3 96.9765 0.8747
0 9 5 191.9189 0.8120
0 9 7 75.8189 -0.6873
0 9 9 86.4600 -0.7700
0 9 11 -73.1430 0.4733
0 9 13 -4.3235 0.7940
0 9 15 -25.0200 -0.3829
0 9 17 -14.7736 -0.7213
0 9 19 31.5278 0.1732
0 9 21 24.3760 0.6670
0 9 23 -13.1361 0.1988
0 9 25 10.7051 -0.3758
0 9 27 5.1455 -0.1161
0 9 29 19.2581 0.2124
0 9 31 13.2953 0.0804
0 9 33 -5.6539 -0.1761
0 9 35 2.7800 0.0595
0 9 37 0.8581 0.2512
0 9 39 7.7367 0.0132
0 9 41 -4.1578 -0.2815
0 9 43 -4.6354 -0.0093
0 9 45 -4.0658 0.0992
0 9 47 15.7793 -0.0542
0 9 49 -5.7667 -0.3319
0 9 51 -8.9371 -0.0494
0 9 53 6.0039 0.2106
0 9 55 -7.3496 0.2432
0 9 57 -2.3600 -0.1617
0 9 59 -0.8526 -0.3770
0 10 0 45.0509 1.8000
0 10 2 -163.2976 2.3525
0 10 4 -197.8505 0.6101
0 10 6 -0.1991 -0.1006
0 10 8 51.8061 -0.0569
0 10 10 -105.5834 -0.1000
0 10 12 54.3017 -1.0675
0 10 14 7.0703 -0.4831
0 10 16 -22.5355 0.6760
0 10 18 21.6551 0.2273
0 10 20 -29.3025 0.2414
0 10 22 -11.6959 0.1111
0 10 24 -15.5886 0.0390
0 10 26 -11.7577 -0.0163
0 10 28 -23.3367 -0.1558
0 10 30 -13.9795 -0.0955
0 10 32 -10.3777 0.0102
0 10 34 13.3735 -0.1150
0 10 36 -5.7369 -0.0338
0 10 38 -4.9215 0.2049
0 10 40 -1.2089 0.1773
0 10 42 -0.8157 -0.0046
0 10 44 0.9909 -0.1946
0 10 46 -6.6546 -0.1124
0 10 48 8.5269 -0.0601
0 10 50 2.1875 -0.0692
0 10 52 8.5659 -0.1311
0 10 54 -2.7652 -0.1719
0 10 56 21.4128 0.1245
0 10 58 -5.4246 0.4501
0 10 60 -2.3614 0.1270
0 11 1 -50.2091 3.7631
0 11 3 60.4191 0.2875
0 11 5 15.9047 -0.5146
0 11 7 24.9089 0.5434
0 11 9 -14.1032 0.3417
0 11 11 4.7841 -1.4882
0 11 13 43.5761 -0.7461
0 11 15 36.3541 0.8191
0 11 17 9.0550 0.9333
0 11 19 -19.5321 0.0532
0 11 21 5.7595 -0.2996
0 11 23 -0.6603 -0.0838
0 11 25 -0.7046 -0.0439
0 11 27 -1.1999 0.0308
0 11 29 0.0465 -0.2357
0 11 31 -1.8693 -0.2561
0 11 33 7.5326 0.1267
0 11 35 -16.7669 0.0297
0 11 37 4.2114 -0.1368
0 11 39 1.8970 0.1269
0 11 41 -3.5612 0.1907
0 11 43 -0.9748 -0.0761
0 11 45 -8.9367 -0.1737
0 11 47 7.4728 0.0060
0 11 49 0.4557 0.0958
0 11 51 -2.7978 0.0527
0 11 53 -0.9071 -0.2321
0 11 55 -0.2265 -0.0970
0 11 57 -5.6818 0.5059
0 11 59 -4.1475 -0.0585
0 12 0 145.7255 -1.8264
0 12 2 65.9061 2.6484
0 12 4 10.8714 0.9266
0 12 6 5.1693 -0.7235
0 12 8 -42.4237 -0.0581
0 12 10 -49.1304 0.4604
0 12 12 71.0902 -0.2439
0 12 14 9.3010 0.0663
0 12 16 -12.9946 0.5616
0 12 18 -8.8641 -0.3872
0 12 20 23.1472 -0.0573
0 12 22 2.0869 0.2037
0 12 24 -2.1183 -0.0614
0 12 26 14.3815 -0.0677
0 12 28 38.8955 -0.1619
0 12 30 6.4917 -0.0037
0 12 32 -0.3199 0.0727
0 12 34 7.4061 0.0087
0 12 36 3.4134 -0.0458
0 12 38 -7.5134 0.0044
0 12 40 -12.2442 0.0399
0 12 42 -11.5130 0.0434
0 12 44 3.3215 0.0221
0 12 46 -6.0052 0.1046
0 12 48 -5.3761 -0.1088
0 12 50 4.9761 -0.0358
0 12 52 6.8615 0.1045
0 12 54 -5.1670 -0.0320
0 12 56 -14.7098 0.0268
0 12 58 8.5087 0.2095
0 13 1 10.0695 2.6855
0 13 3 -43.4446 0.4701
0 13 5 -111.7909 -0.3618
0 13 7 -87.5567 0.1463
0 13 9 -41.0975 0.2756
0 13 11 -22.3141 -0.5690
0 13 13 -1.2321 -0.3848
0 13 15 -66.7832 -0.1717
0 13 17 -0.9656 -0.2190
0 13 19 -43.0766 0.0636
0 13 21 -26.2108 0.4102
0 13 23 -25.8238 0.3932
0 13 25 -25.2016 -0.0069
0 13 27 -6.9241 -0.0673
0 13 29 -3.5693 -0.1914
0 13 31 6.4261 -0.3189
0 13 33 -8.7741 0.0326
0 13 35 -2.5778 -0.0084
0 13 37 -2.2141 -0.0634
0 13 39 8.4855 0.1172
0 13 41 15.5194 0.1808
0 13 43 4.8485 0.0149
0 13 45 -10.9762 0.0044
0 13 47 -4.1347 -0.0560
0 13 49 0.4137 -0.0589
0 13 51 -1.4288 0.0393
0 13 53 -4.7503 0.0915
0 13 55 -0.5071 0.0681
0 13 57 -4.6588 0.4351
0 14 0 -7.5419 1.5809
0 14 2 46.3130 -0.9909
0 14 4 65.4186 -2.5270
0 14 6 56.2854 -0.9716
0 14 8 -31.6333 0.5336
0 14 10 34.1755 0.3574
0 14 12 43.0962 -0.6953
0 14 14 -28.5844 -0.3105
0 14 16 -13.4992 0.3673
0 14 18 34.4374 -0.0368
0 14 20 10.0641 -0.2133
0 14 22 5.1055 -0.1590
0 14 24 -16.8321 0.1171
0 14 26 -6.1444 0.2524
0 14 28 6.3591 -0.1451
0 14 30 -0.6317 -0.1818
0 14 32 -21.2123 0.0361
0 14 34 -12.3083 0.0987
0 14 36 -1.1371 -0.0551
0 14 38 -7.8423 -0.1207
0 14 40 -20.7416 0.1060
0 14 42 -6.9033 0.0693
0 14 44 -9.6486 -0.0477
0 14 46 6.5435 0.0164
0 14 48 -5.1801 0.1490
0 14 50 -4.5141 0.1716
0 14 52 -13.0179 0.0523
0 14 54 -9.9927 -0.1221
0 14 56 7.1886 -0.0498
0 15 1 29.6069 -1.5778
0 15 3 4.6882 -1.8574
0 15 5 19.8183 -1.2688
0 15 7 18.2093 0.2448
0 15 9 53.9742 0.6099
0 15 11 18.8378 0.4839
0 15 13 14.4429 0.2448
0 15 15 -4.6396 0.0917
0 15 17 8.3204 -0.1508
0 15 19 14.0835 -0.4909
0 15 21 29.8542 -0.5113
0 15 23 -16.0816 -0.1122
0 15 25 -8.9007 0.1282
0 15 27 -13.4286 0.0923
0 15 29 -8.1949 0.0886
0 15 31 1.9811 0.2959
0 15 33 12.6833 0.3427
0 15 35 -8.3825 -0.0723
0 15 37 -19.8476 -0.2061
0 15 39 -14.7991 -0.0437
0 15 41 7.2275 0.0106
0 15 43 9.8078 -0.0055
0 15 45 -10.9622 0.0608
0 15 47 -7.3538 0.1443
0 15 49 5.2644 0.0930
0 15 51 1.3392 0.0188
0 15 53 -20.8995 -0.1764
0 15 55 -3.3210 -0.1477
0 15 57 10.9779 -0.0904
0 16 0 -15.2820 -0.6006
0 16 2 -20.2623 -1.4378
0 16 4 36.8807 1.3081
0 16 6 10.3044 0.8243
0 16 8 38.2671 -0.6837
0 16 10 8.7190 -0.2168
0 16 12 -0.7829 0.4560
0 16 14 -12.7470 0.4378
0 16 16 7.7912 -0.5489
0 16 18 7.5953 -0.2750
0 16 20 -27.8160 0.3796
0 16 22 22.0161 0.0943
0 16 24 -3.0819 -0.1726
0 16 26 -4.6591 -0.1540
0 16 28 -1.6767 0.1304
0 16 30 2.4595 0.2401
0 16 32 0.6890 0.0313
0 16 34 12.4005 -0.0896
0 16 36 -6.6645 -0.0333
0 16 38 2.4735 0.0094
0 16 40 5.6619 0.0660
0 16 42 18.3476 0.0409
0 16 44 0.0313 0.1347
0 16 46 -0.3042 0.0451
0 16 48 -2.5997 0.0459
0 16 50 -14.0000 0.0200
0 16 52 -2.5323 0.0541
0 16 54 0.1809 0.0078
0 16 56 7.7945 -0.1446
0 17 1 -17.1233 -3.1157
0 17 3 -32.3648 1.1110
0 17 5 -41.7245 1.5423
0 17 7 -9.3983 -0.1296
0 17 9 1.5585 -1.2081
0 17 11 -12.9913 0.1873
0 17 13 4.9157 0.4464
0 17 15 -7.0821 -0.2071
0 17 17 -6.8617 -0.0752
0 17 19 7.2466 0.4004
0 17 21 -13.5776 0.4659
0 17 23 -16.9719 -0.0993
0 17 25 -1.4508 -0.2680
0 17 27 4.4041 0.0548
0 17 29 -7.6820 0.3069
0 17 31 3.9743 0.0730
0 17 33 -14.4991 -0.3135
0 17 35 -5.7793 -0.0937
0 17 37 18.2354 0.2623
0 17 39 -17.0805 0.1360
0 17 41 -5.4894 -0.0868
0 17 43 -2.6686 0.0364
0 17 45 -9.0128 0.0821
0 17 47 4.9119 0.0300
0 17 49 0.6250 -0.0837
0 17 51 3.1557 0.1807
0 17 53 8.9090 -0.0632
0 17 55 -15.3307 -0.4935
0 18 0 24.5642 -1.1725
0 18 2 -7.2369 -1.6856
0 18 4 -7.8131 0.2904
0 18 6 6.3137 0.2279
0 18 8 -10.7645 -0.0181
0 18 10 -34.1388 -0.0695
0 18 12 4.7188 0.0567
0 18 14 11.5743 0.0312
0 18 16 -16.8133 -0.1735
0 18 18 -24.3734 0.2635
0 18 20 -0.8661 0.0979
0 18 22 -7.2650 -0.1474
0 18 24 12.0756 0.1890
0 18 26 -5.7682 0.2039
0 18 28 7.9080 0.1075
0 18 30 -0.2070 -0.0422
0 18 32 -10.4864 -0.1646
0 18 34 -1.4656 0.0564
0 18 36 17.1183 0.1003
0 18 38 -13.0744 -0.0031
0 18 40 -16.5500 -0.0579
0 18 42 -2.9697 -0.0732
0 18 44 -3.0848 -0.0179
0 18 46 2.5629 -0.0434
0 18 48 1.6125 -0.0452
0 18 50 -17.0219 0.0125
0 18 52 14.8035 -0.0906
0 18 54 9.9344 -0.1598
0 19 1 -2.0656 3.8876
0 19 3 0.5550 0.1351
0 19 5 16.6802 -0.8924
0 19 7 4.4908 -0.0213
0 19 9 15.4961 0.3445
0 19 11 -30.4775 0.3173
0 19 13 24.3222 -0.2300
0 19 15 12.2141 -0.0499
0 19 17 -7.3392 0.3384
0 19 19 7.9455 -0.0066
0 19 21 -10.6684 -0.1309
0 19 23 -10.2169 0.1185
0 19 25 -3.8421 0.2842
0 19 27 9.8930 -0.0805
0 19 29 -3.6510 -0.3706
0 19 31 -16.7895 -0.2544
0 19 33 2.6404 0.0785
0 19 35 4.2812 0.2181
0 19 37 -15.0490 -0.0763
0 19 39 2.0578 -0.2687
0 19 41 10.6374 -0.0225
0 19 43 7.9543 0.1576
0 19 45 -10.6991 -0.0253
0 19 47 -4.2026 -0.1202
0 19 49 -1.3041 -0.1035
0 19 51 10.0233 -0.0297
0 19 53 -6.7457 0.3605
0 20 0 -47.7285 0.6794
0 20 2 -22.1359 0.3068
0 20 4 -27.7859 -0.2523
0 20 6 -11.5033 -0.1642
0 20 8 -20.1358 0.6479
0 20 10 -25.7893 0.8473
0 20 12 -32.5370 0.8312
0 20 14 -3.1873 0.2205
0 20 16 -4.8008 -0.0046
0 20 18 -2.9554 -0.0691
0 20 20 -7.6559 -0.4339
0 20 22 -1.1385 -0.2857
0 20 24 -4.1416 -0.1626
0 20 26 -20.1792 -0.2962
0 20 28 -7.1803 -0.1213
0 20 30 -3.0568 0.1337
0 20 32 4.2659 0.1458
0 20 34 1.7110 0.1087
0 20 36 -16.4134 -0.1014
0 20 38 4.0089 -0.1574
0 20 40 -19.7200 -0.1463
0 20 42 0.6971 0.0359
0 20 44 -0.5855 0.0819
0 20 46 -21.5892 0.0227
0 20 48 1.2235 -0.0964
0 20 50 -8.1354 -0.2254
0 20 52 2.1481 -0.1234
0 21 1 -17.7975 -5.9105
0 21 3 -26.4637 -2.3557
0 21 5 -31.1884 0.1302
0 21 7 -8.1001 0.7797
0 21 9 -12.6522 1.1442
0 21 11 4.4189 0.6955
0 21 13 -15.8738 0.1286
0 21 15 -12.6429 -0.0188
0 21 17 -16.0090 -0.4439
0 21 19 6.3119 -0.5074
0 21 21 8.1312 -0.3953
0 21 23 -23.2404 -0.3517
0 21 25 -18.9934 -0.1924
0 21 27 -6.2959 0.1523
0 21 29 1.2042 0.3876
0 21 31 -20.5190 0.1889
0 21 33 -3.3092 -0.0751
0 21 35 -2.4613 -0.1143
0 21 37 9.2703 -0.1453
0 21 39 -17.5540 -0.2424
0 21 41 5.6242 -0.0508
0 21 43 -5.7007 0.0026
0 21 45 4.6417 -0.0855
0 21 47 3.4776 -0.0569
0 21 49 -7.1942 -0.0966
0 21 51 -0.2286 -0.5969
0 22 0 -5.0331 -2.4792
0 22 2 -13.5552 -0.2237
0 22 4 -19.5570 -1.0235
0 22 6 -0.6656 -0.4254
0 22 8 -11.2419 0.2022
0 22 10 -2.9686 0.1054
0 22 12 -8.0157 -0.2051
0 22 14 -4.5959 -0.4116
0 22 16 -40.1027 0.0079
0 22 18 12.0618 0.0678
0 22 20 -36.1528 -0.3071
0 22 22 -14.2998 0.0001
0 22 24 -20.0738 0.1642
0 22 26 6.5388 0.1132
0 22 28 22.4684 -0.0041
0 22 30 1.0995 -0.1656
0 22 32 -4.8301 -0.1271
0 22 34 -2.4092 -0.1202
0 22 36 -0.7326 -0.1709
0 22 38 -15.6730 -0.0215
0 22 40 -1.9818 -0.0986
0 22 42 -11.5005 0.0966
0 22 44 -17.9914 0.0859
0 22 46 -9.3595 -0.0939
0 22 48 -4.5089 0.0309
0 22 50 -13.0674 -0.1573
0 23 1 -21.7298 3.1718
0 23 3 23.2814 0.6725
0 23 5 -0.1106 -0.2804
0 23 7 -21.9279 -0.7522
0 23 9 20.2617 -0.1747
0 23 11 -11.0488 -0.3062
0 23 13 4.9682 -0.1386
0 23 15 13.0127 0.2904
0 23 17 -4.2596 0.0298
0 23 19 9.6236 0.0605
0 23 21 5.5450 -0.0168
0 23 23 -6.1387 0.0218
0 23 25 10.6875 -0.0072
0 23 27 13.9339 -0.1870
0 23 29 6.3217 -0.2333
0 23 31 21.5764 -0.1031
0 23 33 0.0741 0.0741
0 23 41 12.6980 0.1461
0 23 43 13.2072 0.0828
0 23 45 -4.6772 -0.0894
0 23 47 7.7990 0.0413
0 23 49 19.0353 0.1276
0 24 0 63.9998 0.1194
0 24 2 4.6904 1.3777
0 24 4 -17.2310 0.3770
0 24 6 9.0843 0.5020
0 24 8 5.4739 -0.1122
0 24 10 -4.5661 -0.4760
0 24 12 33.2607 -0.0903
0 24 14 -0.3897 0.0669
0 24 16 8.9753 -0.0008
0 24 18 10.5834 -0.0085
0 24 20 16.1997 0.0417
0 24 22 -0.3967 0.1455
0 24 24 7.4770 -0.1313
0 24 26 -8.1705 -0.0663
0 24 28 1.9104 0.0981
0 24 32 10.3804 0.0591
0 24 34 8.5571 -0.0898
0 24 38 -10.5022 0.0810
0 24 42 -8.5749 -0.1373
0 24 44 -15.8104 -0.1602
0 24 46 2.8960 -0.0053
0 24 48 10.9748 0.5956
0 25 1 10.3710 -0.1015
0 25 3 -25.8275 1.4396
0 25 5 -19.9208 1.0369
0 25 7 -24.4275 -0.5461
0 25 9 -17.1143 -0.9669
0 25 11 -19.9051 -0.3393
0 25 13 -15.2451 0.2735
0 25 15 -0.4421 0.0786
0 25 17 -15.8494 -0.1159
0 25 19 -18.9567 0.3537
0 25 21 -23.0796 0.3871
0 25 23 6.2710 -0.0027
0 25 25 0.6523 -0.1521
0 25 27 -14.1691 -0.1209
0 25 29 1.9007 0.0266
0 25 31 -14.0383 0.0175
0 25 33 1.8668 -0.0684
0 25 35 1.9320 -0.0219
0 25 37 7.3992 0.2301
0 25 39 8.9870 0.1834
0 25 43 -20.2165 -0.1476
0 25 45 16.1894 0.3290
0 26 2 -11.5877 0.1005
0 26 4 5.1329 -0.2850
0 26 6 28.4098 0.1631
0 26 8 -1.8629 -0.1242
0 26 10 5.3214 -0.2755
0 26 12 12.8757 0.2085
0 26 14 13.9071 0.1020
0 26 16 -5.9205 -0.1446
0 26 18 -6.8481 0.0504
0 26 20 -5.6648 0.2919
0 26 22 10.4175 0.0718
0 26 24 -2.4532 -0.1466
0 26 26 23.3605 0.0304
0 26 28 0.1569 0.0820
0 26 30 -2.2773 0.0441
0 26 32 18.2999 0.2007
0 26 40 4.8918 -0.1709
0 26 42 14.1426 -0.0857
0 26 44 2.7029 0.2429
0 27 1 -0.1493 -1.1301
0 27 3 -17.8199 -1.1562
0 27 5 -32.2275 -0.3676
0 27 7 -2.1480 0.9038
0 27 9 -28.4519 0.7379
0 27 11 -5.1304 0.1953
0 27 13 0.3823 -0.2189
0 27 15 12.4607 -0.2985
0 27 17 -0.4506 0.0612
0 27 19 -5.9621 0.0264
0 27 21 -1.4569 -0.1612
0 27 23 8.4649 -0.0244
0 27 25 -15.3337 0.4000
0 27 27 -19.2541 0.3222
0 27 29 8.0275 -0.0012
0 27 31 -11.5460 0.1110
0 27 33 -3.1671 0.0929
0 27 37 -18.5770 -0.2446
0 27 43 11.3574 0.1380
0 28 0 -8.4467 2.8955
0 28 2 -7.2995 1.5038
0 28 4 9.8836 0.3155
0 28 6 30.2175 0.2055
0 28 8 0.2046 0.0808
0 28 10 3.3328 -0.2584
0 28 12 12.1041 -0.4201
0 28 14 -9.2189 -0.0398
0 28 16 -10.6039 0.1289
0 28 18 3.9928 0.0077
0 28 20 -31.1486 -0.0491
0 28 22 9.0201 -0.0889
0 28 24 7.2440 0.0509
0 28 26 7.2830 0.0498
0 28 30 -0.4886 -0.3014
0 28 32 6.1477 -0.1291
0 28 36 5.2312 -0.0520
0 28 42 4.4493 0.8782
0 29 1 16.9080 2.4703
0 29 3 -0.7925 1.0058
0 29 5 4.0725 -0.1956
0 29 7 7.6450 -0.6101
0 29 9 -25.6604 -0.5658
0 29 11 3.4323 -0.3271
0 29 13 6.6718 -0.0897
0 29 15 6.1379 0.0997
0 29 17 24.3369 0.1402
0 29 19 -5.8198 -0.0779
0 29 21 -12.3006 -0.0930
0 29 23 -11.1431 -0.0717
0 29 25 15.6283 -0.2544
0 29 29 -1.0350 -0.0655
0 29 31 -3.8908 0.1333
0 29 33 11.3812 0.1257
0 29 35 6.0289 0.1462
0 29 37 15.6141 0.2820
0 29 39 -6.1364 0.5661
0 30 0 -0.0367 0.2518
0 30 2 -0.3173 -0.0599
0 30 4 -2.5768 -0.1182
0 30 6 -3.1691 -0.3154
0 30 8 12.5133 -0.3176
0 30 10 11.7014 0.0529
0 30 12 15.0440 -0.0832
0 30 14 5.0751 -0.1163
0 30 16 9.7211 -0.0436
0 30 18 4.3187 0.0718
0 30 20 11.3156 0.0041
0 30 22 15.9191 0.0232
0 30 24 13.1260 0.0588
0 30 26 13.8090 -0.0701
0 30 28 20.9601 -0.0802
0 30 30 20.3780 -0.0731
0 30 32 -3.7098 0.0219
0 30 34 -9.7944 0.0788
0 30 36 -21.7607 -0.1575
0 30 38 4.3137 -0.3634
0 31 1 15.3146 1.6493
0 31 3 -3.4490 0.4113
0 31 5 28.4936 -0.1538
0 31 7 -11.7073 -0.3044
0 31 9 16.5435 -0.1062
0 31 11 10.0041 -0.2498
0 31 13 25.0306 -0.3217
0 31 15 -1.5108 0.0056
0 31 17 3.7249 0.0240
0 31 19 -1.8198 -0.0336
0 31 21 12.4093 0.0356
0 31 23 -6.3274 0.0931
0 31 25 -4.8190 -0.0470
0 31 27 4.2398 -0.1085
0 31 29 4.7396 0.0314
0 31 31 -4.8314 -0.2251
0 31 33 7.2168 -0.1563
0 31 35 -0.9462 0.1864
0 32 0 17.3206 -0.0497
0 32 2 2.3123 0.2177
0 32 4 -18.3496 0.5840
0 32 8 -8.0690 -0.1841
0 32 10 5.3033 -0.1594
0 32 12 -0.8970 -0.2477
0 32 14 1.3240 -0.1276
0 32 16 3.5855 0.1703
0 32 18 0.7450 0.0446
0 32 20 1.0077 -0.1241
0 32 22 7.2565 0.0000
0 32 24 18.1827 -0.0399
0 32 26 2.5126 -0.0757
0 32 28 -3.4436 -0.1346
0 32 30 -3.6393 0.1264
0 32 32 -3.8614 0.2410
0 33 1 7.3530 -1.7651
0 33 3 -16.2948 -0.0020
0 33 5 -3.9903 0.6661
0 33 7 5.7417 0.3365
0 33 9 -6.1664 -0.0494
0 33 11 -10.4476 -0.0901
0 33 13 14.0920 -0.1828
0 33 15 2.8213 -0.0670
0 33 17 -4.0337 -0.3160
0 33 19 -3.1817 -0.1953
0 33 21 7.4023 0.0119
0 33 23 -2.1423 0.0141
0 33 25 3.6041 -0.2099
0 33 27 -2.2805 -0.2460
0 33 29 -17.8146 -0.0387
0 33 31 4.6034 0.2521
0 34 0 10.2021 -0.5216
0 34 2 2.3617 0.1489
0 34 4 4.7801 0.7120
0 34 6 12.5465 0.0707
0 34 8 18.2319 -0.0985
0 34 10 3.4744 -0.0631
0 34 12 1.8630 0.1476
0 34 14 6.9803 -0.0051
0 34 16 -5.6448 -0.1541
0 34 18 4.5908 0.1205
0 34 20 14.1689 0.4372
0 34 22 9.9601 0.3667
0 34 24 11.7022 0.1999
0 34 26 -0.7794 0.1627
0 35 1 7.1432 0.1292
0 35 3 5.7487 -0.3213
0 35 5 8.4053 -0.3439
0 35 7 -11.2226 -0.1456
0 35 9 7.9443 -0.0700
0 35 11 10.0925 0.2388
0 35 13 -9.3241 0.4248
0 35 15 12.5868 0.2651
0 35 17 -2.5925 0.2114
0 35 19 -9.8563 0.2026
0 35 21 -7.7263 -0.5489
0 35 23 -9.6828 -0.2403
0 36 0 27.0787 0.1039
0 36 2 15.4465 -1.1303
0 36 6 10.1768 -0.4838
0 36 8 3.5123 0.0142
0 36 10 9.6830 -0.0886
0 36 12 2.4894 -0.1607
0 36 14 4.8121 0.1025
0 36 16 -9.6360 -0.4672
0 36 18 13.1898 -0.6777
0 36 20 -6.0068 -1.4638
0 37 1 -8.0280 -0.0144
0 37 3 -2.6012 -0.3108
0 37 5 6.7811 -0.2307
0 37 7 -12.6746 0.1388
0 37 9 -8.5335 0.3315
0 37 13 -0.8295 0.0559
0 38 0 28.1641 0.1702
0 38 4 -12.5607 0.2663
1 1 4 226.5126 -0.5873
1 1 6 16.4126 -2.0392
1 1 8 252.0005 -0.3000
1 1 10 -15.3836 -0.2211
1 1 12 134.1209 -0.4070
1 1 14 103.1583 -0.1108
1 1 16 144.4577 0.2788
1 1 18 15.6452 -0.0507
1 1 20 -41.1384 -0.0772
1 1 22 38.4961 0.1673
1 1 24 33.6314 0.2164
1 1 26 -30.8391 -0.2193
1 1 28 35.1208 -0.0121
1 1 30 -16.8484 0.0436
1 1 32 -18.9486 0.0353
1 1 34 26.5936 0.0339
1 1 36 9.7046 -0.0246
1 1 38 -11.4615 0.0503
1 1 40 19.4789 0.0836
1 1 42 17.5180 -0.1260
1 1 44 5.8812 0.0701
1 1 46 -2.3711 -0.0067
1 1 48 7.5552 -0.1014
1 1 50 13.7390 -0.0056
1 1 52 -7.3833 0.0214
1 1 54 -5.2485 -0.0809
1 1 56 1.0054 0.1168
1 1 58 -6.6810 0.2277
1 1 60 1.3514 -0.0266
1 1 62 5.3222 0.6926
1 2 3 273.9952 1.5781
1 2 5 266.7004 -2.5605
1 2 7 143.4398 -0.8536
1 2 9 90.3379 0.5328
1 2 11 102.4494 -0.7881
1 2 13 -41.0099 -0.7700
1 2 15 -80.5484 0.3624
1 2 17 34.0295 0.3797
1 2 19 98.1312 0.0718
1 2 21 -41.8865 -0.0174
1 2 23 13.2907 0.1154
1 2 25 44.1821 0.0738
1 2 27 51.2174 -0.2341
1 2 29 18.6345 -0.5380
1 2 31 12.1831 -0.1866
1 2 33 4.8557 0.3510
1 2 35 13.2205 0.1623
1 2 37 -5.9803 -0.3209
1 2 39 3.7889 -0.0159
1 2 41 21.2583 0.3637
1 2 43 -6.5884 0.1229
1 2 45 -12.0876 -0.3317
1 2 47 17.9549 -0.1709
1 2 49 -4.5680 0.0962
1 2 51 -5.0424 0.0581
1 2 53 11.5314 -0.2553
1 2 55 4.2738 -0.1615
1 2 57 0.9693 0.5253
1 2 59 7.2081 0.6567
1 2 61 15.0657 -0.3346
1 3 0 319.2733 3.4589
1 3 2 -20.4374 2.6692
1 3 4 -569.3361 -2.1712
1 3 6 221.3419 -0.2366
1 3 8 47.9964 1.6554
1 3 10 56.0697 0.4261
1 3 12 -74.2296 -0.5539
1 3 14 12.8699 -0.3994
1 3 16 33.9859 0.3751
1 3 18 18.2676 0.4321
1 3 20 -62.9786 -0.3326
1 3 22 41.5156 -0.2196
1 3 24 -8.9511 0.2256
1 3 26 -31.3776 -0.0227
1 3 28 18.6824 -0.2316
1 3 30 4.1709 -0.2310
1 3 32 -30.7093 0.0423
1 3 34 -2.9777 0.1434
1 3 36 -10.1576 -0.2979
1 3 38 -12.0698 -0.2183
1 3 40 -11.9948 0.1504
1 3 42 7.0728 0.2085
1 3 44 -6.2533 -0.0961
1 3 46 -19.6402 -0.1910
1 3 48 -3.9207 0.0920
1 3 50 11.1108 0.2923
1 3 52 1.5672 -0.0233
1 3 54 -7.3870 -0.2712
1 3 56 0.9523 0.1109
1 3 58 2.7468 0.1586
1 3 60 -9.5130 -0.1260
1 3 62 11.4957 -0.4326
1 4 1 56.2178 -2.6360
1 4 3 90.5016 0.6350
1 4 5 -128.8418 1.5446
1 4 7 30.4103 0.4414
1 4 9 92.8561 -0.9537
1 4 11 100.0687 -0.3509
1 4 13 -131.5853 -0.2406
1 4 15 38.2775 -0.0834
1 4 17 69.4135 0.2675
1 4 19 37.5859 0.3138
1 4 21 -29.0619 0.1462
1 4 23 -5.9958 -0.1013
1 4 25 47.6804 -0.0037
1 4 27 16.6516 -0.1294
1 4 29 -7.6182 -0.0021
1 4 31 1.6941 -0.0835
1 4 33 -18.9947 -0.1233
1 4 35 -12.3513 0.0088
1 4 37 -8.8345 0.1844
1 4 39 -8.8558 0.1264
1 4 41 17.6338 0.0356
1 4 43 7.7008 -0.0449
1 4 45 -8.9785 -0.0287
1 4 47 3.8742 -0.0748
1 4 49 3.8051 -0.0931
1 4 51 -0.3914 -0.1340
1 4 53 6.8315 0.0706
1 4 55 4.6537 0.0253
1 4 57 -3.9186 -0.0622
1 4 59 14.5384 0.0545
1 4 61 -15.7705 0.2935
1 5 0 -43.0725 0.8890
1 5 2 -211.1416 -0.0032
1 5 4 290.5268 1.9823
1 5 6 209.6280 0.3331
1 5 8 21.5816 -1.6044
1 5 10 -181.2703 -1.3767
1 5 12 6.5643 0.4454
1 5 14 -25.7399 0.1626
1 5 16 -112.2373 -0.6851
1 5 18 15.2952 0.4030
1 5 20 41.6417 0.5403
1 5 22 10.5162 0.2591
1 5 24 -47.8632 -0.0919
1 5 26 -55.5229 -0.1371
1 5 28 16.9425 0.0980
1 5 30 -8.5122 -0.0882
1 5 32 -9.4095 -0.2907
1 5 34 16.4751 0.0048
1 5 36 0.6609 0.3175
1 5 38 -2.3143 0.2697
1 5 40 2.6559 -0.0958
1 5 42 2.5246 -0.0584
1 5 44 -3.8148 0.0329
1 5 46 0.7620 0.0248
1 5 48 4.1559 -0.1865
1 5 50 2.7272 -0.3034
1 5 52 -1.4534 0.0137
1 5 54 -10.0374 0.1449
1 5 56 15.8508 -0.1723
1 5 58 -5.3547 -0.2163
1 5 60 -6.9573 0.8182
1 6 1 170.2648 -0.3386
1 6 3 82.8658 0.9000
1 6 5 174.6359 0.6351
1 6 7 274.2833 -0.4090
1 6 9 234.3640 -0.7053
1 6 11 250.3617 1.2577
1 6 13 271.6068 0.5235
1 6 15 165.0491 -0.6999
1 6 17 16.6087 -0.2885
1 6 19 101.7568 0.2946
1 6 21 86.3260 0.2737
1 6 23 59.7798 -0.0002
1 6 25 -13.4008 0.1138
1 6 27 33.7450 -0.0922
1 6 29 20.9459 0.0647
1 6 31 27.9409 0.0100
1 6 33 -1.8864 -0.1662
1 6 35 -38.5308 0.0440
1 6 37 9.1261 0.2212
1 6 39 6.8830 0.0042
1 6 41 13.5318 -0.0902
1 6 43 1.6835 0.0404
1 6 45 -13.7713 0.0757
1 6 47 10.6405 -0.0097
1 6 49 3.2072 -0.1479
1 6 51 -5.0324 -0.1371
1 6 53 13.2539 0.0822
1 6 55 -7.4916 -0.0045
1 6 57 6.2871 -0.1279
1 6 59 -6.1010 -0.1085
1 6 61 5.9018 -0.0393
1 7 0 73.7882 5.8880
1 7 2 -3.5604 -0.2725
1 7 4 -69.9151 1.3431
1 7 6 92.2416 1.0039
1 7 8 -164.8502 -0.3179
1 7 10 -65.0753 -0.4075
1 7 12 50.8066 0.1651
1 7 14 29.2418 0.1527
1 7 16 89.5086 -0.1909
1 7 18 56.6803 0.3035
1 7 20 32.8158 0.3373
1 7 22 -47.3426 0.1573
1 7 24 55.3328 -0.0335
1 7 26 36.4089 -0.0934
1 7 28 66.4160 -0.0776
1 7 30 24.9874 -0.0759
1 7 32 5.3062 0.0135
1 7 34 25.3780 -0.0006
1 7 36 18.6161 0.1006
1 7 38 5.8193 0.0741
1 7 40 10.9226 0.0480
1 7 42 3.0517 0.1000
1 7 44 13.1415 -0.0215
1 7 46 3.5645 -0.0865
1 7 48 13.4728 -0.0278
1 7 50 13.9587 -0.2095
1 7 52 -3.6645 -0.0923
1 7 54 -7.1095 0.0928
1 7 56 14.9781 0.0925
1 7 58 10.7535 0.0654
1 7 60 -0.0128 0.2867
1 8 1 118.3440 -1.4726
1 8 3 -61.8710 0.7332
1 8 5 -354.9426 0.9730
1 8 7 -101.2910 0.0065
1 8 9 49.6000 -0.7794
1 8 11 -2.4668 0.0052
1 8 13 14.7986 0.2351
1 8 15 19.0598 0.1189
1 8 17 -106.1453 0.2952
1 8 19 -44.4298 0.3111
1 8 21 -28.6940 0.1053
1 8 23 -36.4994 -0.0805
1 8 25 -41.3399 -0.1771
1 8 27 -0.7333 -0.1252
1 8 29 -13.2714 0.1206
1 8 31 -10.2899 0.0920
1 8 33 -1.8247 -0.1306
1 8 35 -3.3331 -0.0295
1 8 37 -5.9645 0.0718
1 8 39 -2.6310 -0.0381
1 8 41 16.6942 -0.1587
1 8 43 -1.0729 -0.0271
1 8 45 -7.2678 -0.0016
1 8 47 -23.1220 0.0469
1 8 49 -3.5587 -0.0453
1 8 51 -5.9403 0.0163
1 8 53 -6.4976 0.1103
1 8 55 0.4601 0.1444
1 8 57 3.0878 0.0757
1 8 59 2.5688 -0.0445
1 9 0 87.3384 -6.1883
1 9 2 86.1100 -3.3614
1 9 4 -6.0733 -0.4246
1 9 6 -54.7226 0.3373
1 9 8 -3.9223 0.0360
1 9 10 105.5519 0.9839
1 9 12 -74.6278 1.1079
1 9 14 -47.2944 0.3058
1 9 16 -0.1320 -0.2168
1 9 18 69.5163 -0.4811
1 9 20 -49.9689 -0.1789
1 9 22 -13.3297 -0.1547
1 9 24 0.2725 -0.1562
1 9 26 -15.8344 0.0787
1 9 28 6.1570 0.2900
1 9 30 -0.6718 0.2989
1 9 32 -25.9549 0.0905
1 9 34 -5.4640 -0.1693
1 9 36 -20.9252 -0.1166
1 9 38 -22.1342 -0.1053
1 9 40 3.9152 -0.2176
1 9 42 1.5542 -0.1971
1 9 44 -1.7879 -0.0025
1 9 46 -5.6113 0.1509
1 9 48 2.4261 0.1086
1 9 50 4.3285 0.0134
1 9 52 0.4383 0.2135
1 9 54 0.9139 0.0683
1 9 56 7.3205 -0.1937
1 9 58 8.6648 -0.3762
1 9 60 5.1987 -0.1470
1 10 1 -13.0086 0.3544
1 10 3 -61.5152 -1.4315
1 10 5 119.5624 -0.6625
1 10 7 64.7764 0.8056
1 10 9 -65.5037 1.2064
1 10 11 -10.9541 0.1092
1 10 13 49.5714 -0.2925
1 10 15 31.3003 -0.0805
1 10 17 40.5935 -0.0658
1 10 19 40.0494 -0.2901
1 10 21 0.5791 -0.4820
1 10 23 -44.5696 -0.0917
1 10 25 6.5143 0.1316
1 10 27 2.9681 0.1913
1 10 29 -11.5563 0.0196
1 10 31 -0.7724 -0.0621
1 10 33 -6.7581 0.1053
1 10 35 -4.4975 -0.0181
1 10 37 -2.6247 -0.2364
1 10 39 2.8297 -0.0997
1 10 41 10.7585 0.0779
1 10 43 -3.6097 0.0160
1 10 45 -2.0678 -0.1278
1 10 47 -1.7072 -0.0080
1 10 49 -17.5766 0.1844
1 10 51 -13.7127 0.1539
1 10 53 1.9384 -0.1621
1 10 55 5.9470 -0.1252
1 10 57 -9.0960 0.0742
1 10 59 0.3374 -0.4290
1 11 0 160.1935 4.4950
1 11 2 -68.7532 1.6438
1 11 4 -111.2438 -1.1294
1 11 6 54.9176 -0.3869
1 11 8 6.2138 0.8962
1 11 10 -41.9032 0.1737
1 11 12 40.0574 -1.2292
1 11 14 -30.0691 -0.6098
1 11 16 -107.5743 0.9126
1 11 18 -42.6243 0.1142
1 11 20 -10.0110 -0.4676
1 11 22 -0.8844 -0.3402
1 11 24 5.9801 0.1161
1 11 26 -14.4216 0.1888
1 11 28 5.0639 -0.4026
1 11 30 -10.7944 -0.3612
1 11 32 -11.7342 0.0454
1 11 34 4.1506 0.0347
1 11 36 -3.3557 -0.1524
1 11 38 -9.3965 -0.0738
1 11 40 -6.3696 0.1812
1 11 42 -2.0228 0.1528
1 11 44 23.3550 -0.1528
1 11 46 6.1541 -0.0419
1 11 48 0.0676 0.1991
1 11 50 22.1413 0.1586
1 11 52 -14.7112 -0.0505
1 11 54 1.5969 -0.2599
1 11 56 -0.9023 0.1328
1 11 58 10.3135 0.2635
1 12 1 -139.7914 1.2047
1 12 3 25.3721 -0.4447
1 12 5 -15.2836 -0.3289
1 12 7 10.1100 0.1418
1 12 9 -15.7913 0.5483
1 12 11 -49.9931 -0.3572
1 12 13 23.3403 -0.1605
1 12 15 65.8271 0.2364
1 12 17 -18.5427 -0.2654
1 12 19 21.5751 -0.3898
1 12 21 -20.2194 -0.1671
1 12 23 -8.7785 0.2130
1 12 25 -2.9372 0.0563
1 12 27 -0.4677 -0.1680
1 12 29 -15.1716 -0.2157
1 12 31 11.2754 -0.0760
1 12 33 -3.9318 0.1513
1 12 35 -18.1856 -0.0836
1 12 37 -6.4083 -0.1111
1 12 39 13.3478 0.1071
1 12 41 18.2888 0.1968
1 12 43 -3.4625 0.0882
1 12 45 -13.3277 0.0763
1 12 47 13.1848 0.0753
1 12 49 0.2518 0.0411
1 12 51 1.8094 0.0114
1 12 53 16.3861 -0.0585
1 12 55 -9.0040 0.0186
1 12 57 11.5441 0.2714
1 12 59 -1.8094 -0.4153
1 13 0 0.6680 -2.0858
1 13 2 13.3866 0.3690
1 13 4 -18.7096 0.7862
1 13 6 38.8470 -0.2863
1 13 8 -26.4438 -0.7510
1 13 10 40.7589 -0.0139
1 13 12 15.3734 0.3679
1 13 14 6.1705 0.0175
1 13 16 3.2837 -0.3828
1 13 18 -1.2118 -0.6010
1 13 20 -7.7057 0.3245
1 13 22 22.0798 0.4353
1 13 24 -10.4414 -0.0767
1 13 26 9.4330 -0.1030
1 13 28 24.6904 -0.1191
1 13 30 -6.0684 0.0730
1 13 32 7.2634 0.0818
1 13 34 -10.4473 -0.0664
1 13 36 -24.9526 0.0317
1 13 38 -8.1762 0.0558
1 13 40 18.6717 0.0247
1 13 42 -55.9589 0.0986
1 13 44 6.9696 0.1824
1 13 46 -4.0556 0.0421
1 13 48 -0.9217 -0.2152
1 13 50 -4.2125 -0.1099
1 13 52 7.3630 0.1541
1 13 54 -10.0055 0.2195
1 13 56 7.3551 0.0573
1 13 58 -13.7705 -0.1456
1 14 1 53.2972 -3.9712
1 14 3 -30.5161 -0.3547
1 14 5 -63.8224 0.6361
1 14 7 -30.0033 -0.0289
1 14 9 9.6805 -0.2747
1 14 11 -20.2999 0.1939
1 14 13 -35.4690 0.5795
1 14 15 21.5251 -0.0221
1 14 17 -60.6704 -0.2995
1 14 19 -30.1679 0.1294
1 14 21 -23.7371 0.0566
1 14 23 -2.0631 -0.2360
1 14 25 -5.1638 -0.2155
1 14 27 -3.8180 0.1921
1 14 29 7.5192 0.3372
1 14 31 -2.1263 0.1642
1 14 33 0.8017 0.0440
1 14 35 4.6521 -0.0737
1 14 37 5.4952 0.0675
1 14 39 7.7574 0.0071
1 14 41 0.9561 -0.1876
1 14 43 -7.0462 -0.0510
1 14 45 -11.4515 0.1446
1 14 47 12.8359 0.0746
1 14 49 -8.4808 -0.0207
1 14 51 -9.7727 0.0415
1 14 53 4.5564 -0.0217
1 14 55 8.6773 -0.1272
1 14 57 -5.4223 -0.1038
1 15 0 -10.9184 -5.7057
1 15 2 5.8232 -4.3514
1 15 4 27.2791 -1.5128
1 15 6 7.7475 0.5457
1 15 8 -13.7591 0.8530
1 15 10 8.4184 0.8194
1 15 12 -44.8058 0.4125
1 15 14 -3.3403 0.4686
1 15 16 10.3885 -0.1092
1 15 18 25.0423 -0.5720
1 15 20 -22.0709 -0.4420
1 15 22 10.9051 -0.4798
1 15 24 0.5322 -0.0969
1 15 26 -30.6221 0.3676
1 15 28 2.0299 0.5218
1 15 30 -1.7297 0.4404
1 15 32 -12.0279 0.2454
1 15 34 10.7573 0.0818
1 15 36 -16.5974 -0.0609
1 15 38 -26.9389 -0.1312
1 15 40 -1.4030 -0.1319
1 15 42 -3.0901 -0.0765
1 15 44 -11.5154 0.0712
1 15 46 -11.2139 0.1144
1 15 48 -11.1998 0.1495
1 15 50 12.9069 0.0407
1 15 52 -3.2155 -0.2994
1 15 54 8.3582 -0.2869
1 15 56 -7.9607 -0.3100
1 16 1 22.2745 -0.3580
1 16 3 15.6925 -0.2058
1 16 5 -22.3453 -0.2580
1 16 7 -16.8845 0.3579
1 16 9 28.5012 0.3644
1 16 11 -4.2369 0.3369
1 16 13 -21.4721 0.0594
1 16 15 26.9398 -0.1955
1 16 17 5.1522 -0.1410
1 16 19 -8.0317 -0.2892
1 16 21 -0.7311 -0.1293
1 16 23 9.0100 0.0955
1 16 25 4.5616 0.2498
1 16 27 -1.5832 0.2114
1 16 29 14.0662 0.0551
1 16 31 0.8202 0.1257
1 16 33 -13.9637 0.0438
1 16 35 -9.4986 -0.0963
1 16 37 -5.4556 -0.0216
1 16 39 -13.5788 0.0150
1 16 41 -5.5667 0.0058
1 16 43 -17.7515 0.0938
1 16 45 0.7652 0.1266
1 16 47 -15.9737 -0.0038
1 16 49 -5.5355 -0.1698
1 16 51 6.2531 -0.0771
1 16 53 0.6304 -0.0840
1 16 55 5.3505 -0.1268
1 17 0 26.8578 1.9280
1 17 2 -31.5371 1.1576
1 17 4 -46.2211 1.5523
1 17 6 17.6014 0.0742
1 17 8 -4.3551 -0.7011
1 17 10 9.7513 -0.1896
1 17 12 5.2610 0.0627
1 17 14 -19.2050 0.2546
1 17 16 -23.5508 -0.1770
1 17 18 -8.0555 0.1279
1 17 20 -1.4544 0.5474
1 17 22 -13.1919 0.2395
1 17 24 -17.5655 0.0003
1 17 26 -2.3107 -0.2269
1 17 28 -7.9326 -0.0303
1 17 30 2.3645 -0.0130
1 17 32 -15.8292 -0.2009
1 17 34 5.2001 0.0109
1 17 36 -0.1798 0.1234
1 17 38 -1.1467 0.1285
1 17 40 -15.6842 -0.0032
1 17 42 6.8676 -0.0360
1 17 44 7.0610 0.0352
1 17 46 -6.9241 -0.0506
1 17 48 1.6027 -0.1327
1 17 50 -9.5834 -0.1036
1 17 52 -4.7885 0.0106
1 17 54 -4.9711 0.1898
1 18 1 -1.4312 1.1416
1 18 3 1.3784 -0.1166
1 18 5 3.1864 -0.5424
1 18 7 26.6750 0.0077
1 18 9 -10.0886 -0.0150
1 18 11 0.5704 0.0952
1 18 13 11.6547 -0.2708
1 18 15 12.1346 -0.2137
1 18 17 -1.0861 0.1824
1 18 19 -4.6159 0.1017
1 18 21 -0.5740 0.1697
1 18 23 17.3047 0.0728
1 18 25 10.7381 -0.0077
1 18 27 3.7429 -0.0071
1 18 29 1.2797 -0.0571
1 18 31 2.5114 -0.1041
1 18 33 -6.9845 -0.0036
1 18 35 21.8155 0.2022
1 18 37 -17.4867 0.0606
1 18 39 -6.4808 -0.1135
1 18 41 11.8574 -0.0031
1 18 43 12.5851 -0.0177
1 18 45 -12.7922 -0.1217
1 18 47 4.5253 -0.1118
1 18 49 11.2906 -0.1005
1 18 51 -2.8369 -0.0287
1 18 53 2.3147 0.1978
1 19 0 -41.1487 3.8342
1 19 2 -35.3044 1.5264
1 19 4 15.5784 -0.3327
1 19 6 -18.4911 -0.4696
1 19 8 -45.1353 0.5572
1 19 10 -18.6396 -0.0073
1 19 12 -18.1851 -0.8819
1 19 14 -11.6043 -0.6348
1 19 16 -13.2820 0.3052
1 19 18 -29.9924 0.4214
1 19 20 -17.7626 -0.2153
1 19 22 17.9810 -0.0774
1 19 24 -12.9989 0.3429
1 19 26 -20.5822 0.0936
1 19 28 3.6505 -0.2114
1 19 30 -10.6909 -0.2922
1 19 32 14.8423 -0.1359
1 19 34 -17.3475 0.1468
1 19 36 -12.8664 -0.0658
1 19 38 -11.2576 -0.2048
1 19 40 -3.7807 -0.0195
1 19 42 -16.0496 0.0946
1 19 44 -3.7726 0.0013
1 19 46 3.9758 -0.0471
1 19 48 -4.0534 -0.0091
1 19 50 10.3146 -0.1365
1 19 52 1.9571 0.1126
1 20 1 4.8195 3.7443
1 20 3 -19.7263 0.3767
1 20 5 -27.7938 -0.6277
1 20 7 -6.7983 -0.1674
1 20 9 -40.2384 0.1268
1 20 11 -32.8109 -0.3056
1 20 13 1.7145 -0.4296
1 20 15 -17.3551 0.4654
1 20 17 -16.9296 0.4302
1 20 19 -19.4422 -0.1520
1 20 21 -25.1556 -0.2080
1 20 23 -13.3665 -0.0421
1 20 25 -3.3025 -0.1082
1 20 27 -12.4518 -0.1910
1 20 29 -12.3332 -0.0763
1 20 31 -13.4862 -0.0138
1 20 33 -15.7990 -0.0063
1 20 35 4.5915 -0.0595
1 20 37 -13.9002 -0.2226
1 20 39 -1.3408 -0.1557
1 20 41 -5.2291 0.1036
1 20 43 -2.7759 0.0959
1 20 45 -25.4484 -0.0286
1 20 47 5.5088 0.1518
1 20 49 -5.4762 0.1054
1 20 51 -9.8696 -0.1605
1 20 53 0.4825 0.1668
1 21 0 28.0097 -3.4637
1 21 2 -9.3681 -0.1831
1 21 4 1.2836 0.5323
1 21 6 -9.9639 -0.0151
1 21 8 7.4030 -0.1876
1 21 10 -17.5942 0.1291
1 21 12 6.9106 0.4303
1 21 14 -0.4548 -0.1031
1 21 16 -22.5189 -0.2388
1 21 18 -9.1559 -0.0708
1 21 20 0.7412 -0.1544
1 21 22 11.4248 0.0537
1 21 24 -17.4120 -0.2229
1 21 26 -15.3936 -0.2251
1 21 28 4.4761 0.1970
1 21 30 6.5917 0.3295
1 21 32 -13.2311 0.0327
1 21 34 8.5193 -0.2901
1 21 36 -8.5308 -0.2432
1 21 38 -4.5672 0.0090
1 21 40 11.2596 -0.0637
1 21 42 -16.3938 -0.1232
1 21 44 -6.8757 -0.1569
1 21 46 7.3880 -0.0793
1 21 48 8.1055 0.1668
1 21 50 4.6906 0.0527
1 22 1 18.9715 -1.8862
1 22 3 -27.7210 0.9716
1 22 5 -21.6166 1.5270
1 22 7 1.3935 -0.1550
1 22 9 2.7902 -0.5429
1 22 11 -7.2040 -0.1201
1 22 13 -3.8744 0.0423
1 22 15 -9.7265 -0.1586
1 22 17 -10.8244 -0.3947
1 22 19 17.8582 0.3496
1 22 21 19.7722 0.5986
1 22 23 -0.7790 0.1638
1 22 25 7.1197 -0.1295
1 22 27 4.4484 0.0226
1 22 29 -6.0297 0.1772
1 22 31 7.9200 -0.1975
1 22 33 -1.2906 -0.4233
1 22 35 9.2175 -0.1468
1 22 37 14.6186 0.1335
1 22 39 6.9096 0.1293
1 22 41 8.6513 -0.0266
1 22 43 -0.0530 -0.1059
1 22 45 5.7793 -0.0503
1 22 47 -3.7944 0.3708
1 22 49 -8.2410 0.3698
1 23 0 11.3410 3.0616
1 23 2 -0.3451 1.4392
1 23 4 -4.9539 -0.0465
1 23 6 8.9153 -0.1503
1 23 8 16.6211 -0.5580
1 23 10 23.0132 -0.6200
1 23 12 19.9103 -0.1494
1 23 14 -25.0058 0.0386
1 23 16 1.7303 0.0787
1 23 18 -14.5749 0.2478
1 23 20 16.1123 0.0796
1 23 22 11.3286 0.2275
1 23 24 4.2542 0.0607
1 23 26 -3.2952 -0.0554
1 23 28 5.1619 -0.2029
1 23 30 20.2966 -0.2182
1 23 32 7.0709 0.0049
1 23 34 7.2290 0.1451
1 23 42 9.3959 0.0666
1 23 44 -17.8534 0.0607
1 23 46 -5.6354 0.1005
1 23 48 13.6404 0.2830
1 24 1 14.0357 1.5621
1 24 3 -21.7018 -0.1247
1 24 5 8.7463 -0.6025
1 24 7 4.0548 -0.5422
1 24 9 0.3528 0.0045
1 24 11 -2.5772 0.1729
1 24 13 -16.4619 0.1230
1 24 15 0.2063 0.0367
1 24 17 -12.7412 0.0168
1 24 19 -3.2120 0.1411
1 24 21 -7.7574 -0.1094
1 24 23 -3.4260 -0.0939
1 24 25 -5.3659 0.1270
1 24 27 25.0688 -0.1100
1 24 29 6.5207 -0.1119
1 24 33 10.7550 0.3270
1 24 35 -21.8986 0.1239
1 24 39 -4.1005 -0.1031
1 24 41 -4.6069 -0.0645
1 24 45 4.8863 -0.1170
1 24 47 8.5948 -0.0813
1 25 0 -23.9177 0.6958
1 25 2 5.6131 0.5273
1 25 4 -27.8887 0.3416
1 25 6 11.7713 0.7758
1 25 8 25.7617 -0.0964
1 25 10 -19.4979 -0.4844
1 25 12 -14.8747 0.1356
1 25 14 14.8221 0.2071
1 25 16 19.8529 -0.0478
1 25 18 -0.9260 0.1484
1 25 20 11.4447 0.3333
1 25 22 -1.0305 0.1336
1 25 24 -0.8484 -0.0918
1 25 26 9.3921 0.0360
1 25 28 15.8132 0.0436
1 25 30 -5.8142 -0.0316
1 25 32 -14.3711 -0.1318
1 25 34 6.0603 -0.1863
1 25 36 -3.9665 -0.0801
1 25 38 11.1663 0.0609
1 25 40 20.4473 -0.0362
1 25 42 -7.9020 -0.1013
1 25 44 -6.3521 -0.0657
1 25 46 -0.5086 0.1369
1 26 1 -27.6908 -0.1164
1 26 3 29.3167 0.4617
1 26 5 -7.4506 0.5892
1 26 7 -2.1178 0.1168
1 26 9 -0.5397 -0.4194
1 26 11 -0.1167 -0.1657
1 26 13 0.2832 0.1110
1 26 15 -8.9337 -0.0114
1 26 17 -12.8047 0.1292
1 26 19 -5.5234 0.2202
1 26 21 -8.1560 -0.0729
1 26 23 -18.1653 -0.1620
1 26 25 -0.9872 0.1400
1 26 27 -2.2696 0.0706
1 26 29 -6.6449 -0.1395
1 26 31 -13.8560 -0.0989
1 26 33 11.4844 -0.1178
1 26 43 5.4626 0.1392
1 26 45 -9.7241 0.0423
1 27 0 -5.8214 1.7912
1 27 2 17.8333 0.1696
1 27 4 -32.5020 -1.1033
1 27 6 -3.5153 -0.2437
1 27 8 -1.4858 0.3159
1 27 10 -13.3723 0.0987
1 27 12 7.7597 -0.1997
1 27 14 -0.0314 -0.2277
1 27 16 -9.8822 -0.0231
1 27 18 22.7387 -0.0087
1 27 20 2.1164 0.0572
1 27 22 11.9950 -0.0128
1 27 24 -1.0741 0.0613
1 27 26 -21.0678 0.0606
1 27 28 -20.5659 -0.0825
1 27 30 4.7383 -0.1667
1 27 32 -20.2590 0.1418
1 27 40 -10.9544 -0.0867
1 27 42 -0.3716 0.1988
1 28 1 32.1576 1.7285
1 28 3 29.1916 -0.2252
1 28 5 -0.3500 -0.6206
1 28 7 21.6377 -0.0570
1 28 9 18.9862 0.1669
1 28 11 18.1874 -0.2202
1 28 13 -2.0863 -0.3938
1 28 15 -1.4323 -0.1327
1 28 17 -12.4694 0.0774
1 28 19 7.7677 -0.1103
1 28 21 3.3173 -0.1104
1 28 23 0.7024 0.1106
1 28 25 2.8138 -0.0368
1 28 27 -2.1274 -0.2378
1 28 31 22.2185 0.0882
1 28 33 11.3203 0.0664
1 28 37 -4.4727 0.0241
1 28 41 -0.8577 0.5068
1 29 0 20.6424 -0.0967
1 29 2 1.9831 0.2920
1 29 4 11.0398 0.0401
1 29 6 27.2955 -0.3408
1 29 8 17.8290 -0.3230
1 29 10 -7.2949 0.0658
1 29 12 15.3797 0.1950
1 29 14 13.5254 0.3377
1 29 16 11.5749 0.1926
1 29 18 -11.0234 -0.1807
1 29 20 17.3781 -0.3028
1 29 22 -10.6249 -0.1683
1 29 24 1.2442 -0.1116
1 29 26 -7.0466 -0.1083
1 29 30 12.8764 -0.0309
1 29 32 -14.8020 0.0672
1 29 34 10.1238 0.1867
1 29 36 -3.8996 0.1982
1 29 38 0.1408 0.1885
1 30 1 12.4896 -3.9515
1 30 3 22.9596 -0.9314
1 30 5 26.6748 0.1633
1 30 7 5.3704 -0.0699
1 30 9 23.3563 0.2981
1 30 11 18.3500 0.5618
1 30 13 25.6860 0.6225
1 30 15 16.3677 0.2547
1 30 17 7.5241 -0.2298
1 30 19 10.4338 -0.2665
1 30 21 10.6817 0.0529
1 30 23 16.2258 0.1451
1 30 25 7.6855 -0.1705
1 30 29 -4.4802 0.2920
1 30 31 1.9056 0.0826
1 30 35 4.3710 0.0258
1 30 37 10.6783 -0.8464
1 31 0 17.1205 -3.2983
1 31 2 3.5224 -1.4807
1 31 4 11.7566 -0.4959
1 31 6 10.2752 -0.2169
1 31 8 16.6632 0.0579
1 31 10 -0.9387 0.2525
1 31 12 1.1077 -0.0105
1 31 14 2.6044 -0.2850
1 31 16 0.1615 -0.1662
1 31 18 -11.1083 -0.0064
1 31 20 -10.2587 0.0776
1 31 22 -13.4037 0.2777
1 31 24 -14.6647 0.1441
1 31 26 -8.8510 0.0998
1 31 28 5.8633 0.0617
1 31 30 7.5748 0.1183
1 31 32 7.3825 -0.1204
1 31 34 0.4656 0.0249
1 31 36 -5.8924 -0.2448
1 32 1 6.2697 0.5638
1 32 5 0.6730 -0.1226
1 32 7 2.4081 0.0060
1 32 9 -9.3120 0.1262
1 32 11 0.7352 -0.1230
1 32 13 4.2459 -0.2630
1 32 15 14.2238 0.1538
1 32 17 0.6065 0.2313
1 32 19 -0.3403 0.0668
1 32 21 -15.1501 0.0678
1 32 23 -8.4070 0.1470
1 32 25 -4.6724 0.2717
1 32 27 9.1819 0.3003
1 32 29 -4.2562 0.3388
1 32 31 -6.9409 -0.1249
1 32 33 -4.7496 -0.1104
1 33 2 7.3336 0.1915
1 33 4 -6.4775 0.4982
1 33 6 -19.2128 0.2039
1 33 8 4.7804 0.2185
1 33 10 21.0470 0.0107
1 33 12 5.8140 -0.1085
1 33 14 -0.2242 0.0031
1 33 16 -1.2130 0.1969
1 33 18 1.5527 0.1183
1 33 20 1.0427 0.0582
1 33 22 5.9977 0.0780
1 33 24 -8.5794 0.0745
1 33 26 8.7148 0.2010
1 33 28 -11.6133 0.0766
1 33 30 10.5812 0.0197
1 34 1 9.0065 0.9491
1 34 3 9.8584 0.2798
1 34 5 -6.8558 0.0458
1 34 7 2.6761 0.1822
1 34 9 -6.5885 0.0079
1 34 11 -2.1156 0.1280
1 34 13 -6.1389 -0.0613
1 34 15 1.1585 -0.1076
1 34 17 -0.4949 0.1528
1 34 19 3.4705 0.5135
1 34 21 4.7798 0.2518
1 34 23 -1.6804 0.0819
1 34 25 6.7832 -0.0179
1 34 27 10.6990 0.3996
1 35 2 16.9759 -0.1438
1 35 4 15.6964 -0.4288
1 35 6 4.1545 -0.1351
1 35 8 18.9855 0.1647
1 35 10 11.9719 0.0978
1 35 12 -1.3645 0.1200
1 35 14 6.4631 0.2001
1 35 16 8.4493 -0.1124
1 35 18 3.1324 0.0932
1 35 20 -4.3076 -0.1046
1 35 22 -5.8711 -0.4509
1 35 24 11.0197 -0.1199
1 36 1 10.9913 -1.3682
1 36 3 13.9175 -1.0804
1 36 5 12.9236 -0.5200
1 36 7 9.0014 -0.1183
1 36 9 10.3082 -0.1427
1 36 11 -7.4984 -0.3485
1 36 15 22.7493 -0.2005
1 36 17 -2.6253 -0.3705
1 36 19 10.6543 -1.0208
1 37 2 9.8457 -0.3027
1 37 4 9.7848 0.0300
1 37 6 -7.1828 0.3673
1 37 8 11.6583 0.3611
1 37 12 -5.6731 -0.2192
1 37 14 0.9651 0.1729
2 1 3 -138.7362 0.0855
2 1 5 128.9520 0.9340
2 1 7 226.9709 0.1792
2 1 9 152.6444 0.1562
2 1 11 -129.5468 -1.2415
2 1 13 84.5283 -0.5739
2 1 15 79.0322 0.3359
2 1 17 -6.6446 -0.1230
2 1 19 11.3966 0.0612
2 1 21 45.9680 0.2175
2 1 23 9.9449 0.0636
2 1 25 -34.3812 -0.2005
2 1 27 15.4103 -0.0114
2 1 29 2.0278 0.0075
2 1 31 2.7589 -0.0936
2 1 33 13.0975 -0.0510
2 1 35 5.7999 0.0259
2 1 37 -1.3920 0.0181
2 1 39 -2.7782 0.1276
2 1 41 16.0988 0.0578
2 1 43 3.6949 0.0011
2 1 45 -12.0327 -0.0003
2 1 47 13.4357 -0.0055
2 1 49 -4.2847 -0.0984
2 1 51 -6.3364 -0.0723
2 1 53 4.2703 -0.0343
2 1 55 -3.7915 -0.0565
2 1 57 9.1327 0.1132
2 1 59 -3.5408 0.2387
2 1 61 -3.7115 0.1376
2 2 0 -478.3906 -3.8627
2 2 2 291.8611 1.2809
2 2 4 -837.6994 -1.4651
2 2 6 -161.3563 -0.5352
2 2 8 -65.1303 0.2724
2 2 10 -38.3777 -0.3834
2 2 12 -163.5713 -0.7548
2 2 14 -4.0239 -0.5513
2 2 16 -5.6995 0.2181
2 2 18 -13.0572 0.1692
2 2 20 41.9330 -0.1760
2 2 22 4.2292 -0.0679
2 2 24 -22.7949 0.0909
2 2 26 -56.9279 -0.0605
2 2 28 46.6524 -0.1104
2 2 30 19.8790 -0.1380
2 2 32 -49.5635 0.0512
2 2 34 5.3627 0.1579
2 2 36 -10.3046 -0.0335
2 2 38 -13.8274 0.0255
2 2 40 -5.8906 0.0965
2 2 42 10.3913 0.0511
2 2 44 -5.7152 -0.0346
2 2 46 -19.3566 -0.0987
2 2 48 1.4538 -0.0391
2 2 50 1.3011 0.0969
2 2 52 -7.4659 0.0702
2 2 54 -4.7347 -0.0432
2 2 56 -11.8522 0.1310
2 2 58 0.6596 -0.0450
2 2 60 12.3984 -0.1635
2 2 62 -12.4186 0.3942
2 3 1 -72.6265 -3.5864
2 3 3 -291.9710 -2.5398
2 3 5 -326.1249 -1.3319
2 3 7 -407.3753 0.1596
2 3 9 -266.3398 1.3315
2 3 11 130.9649 0.9184
2 3 13 149.5169 0.3037
2 3 15 114.6188 0.2081
2 3 17 -147.0044 -0.2622
2 3 19 -61.7192 -0.4894
2 3 21 -54.8067 -0.3748
2 3 23 -168.3941 -0.1714
2 3 25 -8.8380 0.1251
2 3 27 -22.4753 0.1372
2 3 29 -40.4424 0.1114
2 3 31 -23.2702 0.1344
2 3 33 -43.5338 0.1119
2 3 35 -21.8107 -0.0758
2 3 37 -3.3856 -0.2362
2 3 39 -5.4640 -0.1872
2 3 41 16.8688 -0.0810
2 3 43 -15.3476 -0.0833
2 3 45 -15.0405 -0.0026
2 3 47 -2.3087 0.1866
2 3 49 -17.6520 0.2833
2 3 51 -11.1452 0.2150
2 3 53 9.8664 0.0550
2 3 55 0.6563 -0.1213
2 3 57 0.0455 -0.1313
2 3 59 -11.1748 -0.2718
2 3 61 10.4304 -0.8325
2 4 2 -205.4110 -1.8341
2 4 4 -435.0023 -0.5195
2 4 6 222.4381 0.3009
2 4 8 -131.4690 0.1877
2 4 10 -78.7154 0.5545
2 4 12 -99.9999 1.1509
2 4 14 -19.7619 0.5316
2 4 16 -16.2596 -0.4436
2 4 18 -25.8451 -0.3254
2 4 20 -20.2486 -0.2100
2 4 22 19.2749 -0.1509
2 4 24 -21.2996 -0.1397
2 4 26 -1.5190 0.0293
2 4 28 21.3387 0.4563
2 4 30 -13.4986 0.2290
2 4 32 -17.1377 -0.0612
2 4 34 18.5989 -0.0511
2 4 36 18.3732 0.0102
2 4 38 -9.6685 -0.0072
2 4 40 -19.3454 -0.2842
2 4 42 -6.9368 -0.1707
2 4 44 -17.1634 0.0855
2 4 46 -6.1180 0.1647
2 4 48 -15.4495 0.0559
2 4 50 -7.4926 -0.0281
2 4 52 -12.1700 0.0984
2 4 54 -12.7017 0.0980
2 4 56 -0.8125 -0.0854
2 4 58 -1.5781 -0.5594
2 4 60 1.2094 -0.2831
2 5 1 87.6301 -2.8421
2 5 3 165.8054 2.3252
2 5 5 59.3466 2.1114
2 5 7 154.7851 -0.6585
2 5 9 -84.6105 -1.9358
2 5 11 61.9316 0.3932
2 5 13 142.5903 0.9948
2 5 15 87.4098 -0.1193
2 5 17 31.8158 -0.4054
2 5 19 -55.8318 0.2650
2 5 21 96.7584 0.6353
2 5 23 -24.8514 -0.0831
2 5 25 24.6875 -0.2787
2 5 27 10.1112 -0.0128
2 5 29 -1.7730 0.3390
2 5 31 4.9532 0.0572
2 5 33 10.1085 -0.2728
2 5 35 -9.5241 0.0726
2 5 37 -7.8922 0.3309
2 5 39 -1.0307 -0.0094
2 5 41 22.3388 -0.2935
2 5 43 -5.2761 -0.0225
2 5 45 -2.7222 0.2358
2 5 47 5.0389 0.0996
2 5 49 -0.0636 -0.3188
2 5 51 -2.2837 -0.1944
2 5 53 -1.1577 0.2110
2 5 55 -6.2551 0.0855
2 5 57 -5.8715 -0.3664
2 5 59 11.7781 -0.0896
2 5 61 -10.1761 0.8003
2 6 0 -27.7975 0.3817
2 6 2 -9.6975 0.3164
2 6 4 -2.3236 0.3899
2 6 6 -38.0825 -0.4031
2 6 8 48.7491 -0.7461
2 6 10 -117.0347 -0.1172
2 6 12 -20.7590 0.4702
2 6 14 23.4355 0.2297
2 6 16 20.8463 -0.4735
2 6 18 -12.5073 0.1207
2 6 20 -2.3380 0.4260
2 6 22 36.8312 0.3276
2 6 24 9.5224 -0.0263
2 6 26 -1.9974 -0.2385
2 6 28 46.4975 0.0870
2 6 30 16.3692 0.1172
2 6 32 3.3302 -0.0235
2 6 34 27.4230 -0.0628
2 6 36 12.5290 0.0604
2 6 38 2.2693 0.0527
2 6 40 12.3420 -0.0321
2 6 42 -1.0090 0.0266
2 6 44 4.4585 0.0506
2 6 46 -3.5115 0.0025
2 6 48 -5.2663 -0.0179
2 6 50 21.3738 -0.1613
2 6 52 -5.4756 -0.0308
2 6 54 2.0010 0.0335
2 6 56 -6.3623 -0.0981
2 6 58 2.4215 -0.1243
2 6 60 1.9619 0.0993
2 7 1 197.2371 2.6286
2 7 3 -54.9209 -0.8800
2 7 5 2.6126 -1.6108
2 7 7 83.2691 0.6490
2 7 9 175.3559 0.9132
2 7 11 61.8905 0.2373
2 7 13 -79.7711 -0.7346
2 7 15 43.7490 -0.3570
2 7 17 -36.7814 0.4883
2 7 19 2.8249 0.1424
2 7 21 22.4720 -0.1651
2 7 23 -18.0520 0.0377
2 7 25 21.7812 0.2883
2 7 27 5.5833 -0.0424
2 7 29 -18.0805 -0.2405
2 7 31 -7.0214 -0.0662
2 7 33 16.3576 0.1077
2 7 35 19.7793 0.0299
2 7 37 12.1647 -0.2094
2 7 39 -17.0226 -0.0148
2 7 41 24.1845 0.2552
2 7 43 8.5347 0.1287
2 7 45 11.3801 -0.2626
2 7 47 8.2534 -0.0881
2 7 49 0.3082 0.1288
2 7 51 3.4711 0.1012
2 7 53 7.5818 -0.1409
2 7 55 1.7828 -0.0391
2 7 57 7.2545 0.3506
2 7 59 11.9306 0.1394
2 7 61 -13.6028 -0.5868
2 8 0 -142.0505 3.7408
2 8 2 36.7081 -0.1440
2 8 4 -23.6208 -1.1298
2 8 6 167.1561 0.3459
2 8 8 -97.6060 0.8753
2 8 10 59.9088 0.5344
2 8 12 141.7381 -0.1836
2 8 14 -11.4830 0.0734
2 8 16 158.3276 0.6111
2 8 18 50.0808 0.3071
2 8 20 -10.9057 -0.3826
2 8 22 40.1229 -0.3869
2 8 24 0.6704 0.0361
2 8 26 12.6707 0.1611
2 8 28 36.3330 -0.0347
2 8 30 12.2761 -0.1000
2 8 32 -28.9094 0.0210
2 8 34 16.6957 0.0031
2 8 36 -8.2984 -0.1392
2 8 38 -3.4958 -0.1477
2 8 40 26.3959 0.0518
2 8 42 9.4952 0.0163
2 8 44 -1.0870 -0.1381
2 8 46 -14.4398 -0.0671
2 8 48 2.7513 0.2053
2 8 50 5.3945 0.1844
2 8 52 -9.7170 0.0882
2 8 54 -4.1508 -0.0423
2 8 56 -6.4586 0.1658
2 8 58 -6.3054 0.2023
2 8 60 -9.6680 -0.2491
2 9 1 -5.3455 -5.1415
2 9 3 -96.0259 -2.7765
2 9 5 -21.5170 -0.2752
2 9 7 42.9196 1.0180
2 9 9 32.5819 0.9184
2 9 11 28.1753 0.8240
2 9 13 51.9737 0.6648
2 9 15 -33.0006 0.2870
2 9 17 -39.8148 -0.2241
2 9 19 17.8204 -0.6660
2 9 21 29.4351 -0.6567
2 9 23 -0.8619 -0.1569
2 9 25 -27.7655 0.0572
2 9 27 -10.1659 0.2506
2 9 29 19.0262 0.3543
2 9 31 0.6997 0.1217
2 9 33 -17.3611 0.0199
2 9 35 15.1436 -0.0706
2 9 37 6.5753 -0.2485
2 9 39 -4.5835 -0.2549
2 9 41 8.6300 -0.1300
2 9 43 -4.1352 -0.0111
2 9 45 1.9049 0.0812
2 9 47 12.8037 0.2064
2 9 49 -7.9829 0.2798
2 9 51 1.7819 0.1760
2 9 53 17.0712 -0.0239
2 9 55 2.1830 -0.1459
2 9 57 5.7102 -0.2085
2 9 59 -0.6326 -0.4998
2 10 0 201.5318 -2.0912
2 10 2 -28.2990 -2.2652
2 10 4 -32.5666 -1.4836
2 10 6 -30.6246 -0.0828
2 10 8 -11.4311 0.4462
2 10 10 -21.7290 0.7873
2 10 12 14.6543 0.4267
2 10 14 -0.1148 -0.4569
2 10 16 -13.7010 -0.4450
2 10 18 -6.1461 -0.5041
2 10 20 -38.1015 -0.2851
2 10 22 -18.1019 -0.0198
2 10 24 -14.2019 0.1384
2 10 26 -12.1618 0.1797
2 10 28 -9.3299 0.0079
2 10 30 0.5892 0.0822
2 10 32 -19.8340 0.1141
2 10 34 2.9104 0.0390
2 10 36 -4.5573 -0.1064
2 10 38 -6.2909 -0.1972
2 10 40 -3.3025 -0.0626
2 10 42 -1.0663 0.0916
2 10 44 -12.1235 0.1112
2 10 46 -5.4339 0.0480
2 10 48 -13.2253 -0.0922
2 10 50 -4.2564 -0.1347
2 10 52 3.2350 0.1768
2 10 54 -12.9388 -0.0685
2 10 56 5.7722 -0.1746
2 10 58 -10.7482 -0.2458
2 10 60 9.5932 0.1902
2 11 1 35.4761 2.5803
2 11 3 0.3330 0.2832
2 11 5 76.3278 0.0339
2 11 7 122.7250 -0.3593
2 11 9 -4.8326 -0.1560
2 11 11 12.3800 -0.2196
2 11 13 -14.1494 -0.3275
2 11 15 39.3698 -0.0323
2 11 17 44.7963 0.0419
2 11 19 30.4067 0.2567
2 11 21 -4.8592 0.1031
2 11 23 -12.6849 0.1890
2 11 25 23.7743 0.0378
2 11 27 -1.2500 -0.2359
2 11 29 -24.2453 -0.2662
2 11 31 4.3273 -0.1881
2 11 33 -0.8324 0.0197
2 11 35 -13.4573 -0.0087
2 11 37 -11.0014 0.0285
2 11 39 -11.1789 0.0707
2 11 41 -2.9327 0.1025
2 11 43 -0.6260 0.0120
2 11 45 -8.1009 -0.0503
2 11 47 -6.4520 -0.0867
2 11 49 -1.4885 -0.0167
2 11 51 5.7991 -0.0233
2 11 53 -4.1867 -0.1102
2 11 55 1.8197 -0.0101
2 11 57 -5.6546 0.2873
2 11 59 5.4295 0.1728
2 12 0 136.9408 0.7639
2 12 2 -7.5204 0.0323
2 12 4 59.2614 0.9370
2 12 6 -37.9146 0.7574
2 12 8 -4.1279 -0.0677
2 12 10 3.6735 -0.4507
2 12 12 13.0046 -0.1231
2 12 14 -8.4969 0.1221
2 12 16 -19.2977 0.3459
2 12 18 -13.1679 0.0371
2 12 20 34.2273 0.0764
2 12 22 -2.0136 -0.0718
2 12 24 1.6289 -0.1339
2 12 26 -4.9113 0.0588
2 12 28 16.0687 -0.1509
2 12 30 -9.9708 -0.0679
2 12 32 -15.7804 0.0335
2 12 34 12.8176 -0.0497
2 12 36 16.6041 0.1162
2 12 38 -6.2014 0.1294
2 12 40 -2.8252 0.0386
2 12 42 13.2948 -0.0012
2 12 44 -4.2919 -0.0256
2 12 46 5.2358 0.0092
2 12 48 -11.8293 0.0811
2 12 50 -7.0939 -0.0126
2 12 52 0.7517 0.0006
2 12 54 1.4791 -0.0561
2 12 56 -12.2752 0.0905
2 12 58 -10.3729 -0.0573
2 13 1 39.5018 -1.2132
2 13 3 47.7453 1.9272
2 13 5 84.3043 2.0515
2 13 7 52.7842 -0.5544
2 13 9 36.8024 -1.3737
2 13 11 37.7668 -0.2560
2 13 13 -5.4265 0.4864
2 13 15 -19.2925 -0.0181
2 13 17 40.7050 -0.3360
2 13 19 35.8976 0.4341
2 13 21 25.4771 0.4309
2 13 23 -18.7053 -0.0364
2 13 25 35.3078 -0.2680
2 13 27 -8.3569 -0.1718
2 13 29 29.9917 0.1020
2 13 31 21.6746 0.1560
2 13 33 10.1522 -0.0191
2 13 35 9.0295 -0.0559
2 13 37 4.6283 0.2723
2 13 39 12.0608 0.1756
2 13 41 8.1529 -0.1047
2 13 43 -7.2799 0.0272
2 13 45 19.7423 0.1048
2 13 47 -8.6037 -0.1324
2 13 49 3.2989 -0.2948
2 13 51 -5.2045 -0.0383
2 13 53 5.0441 0.0454
2 13 55 3.5750 0.0244
2 13 57 2.9085 0.0862
2 14 0 -46.3620 0.3292
2 14 2 -14.6202 0.5782
2 14 4 -43.7275 1.2688
2 14 6 3.4034 0.2437
2 14 8 8.9289 -1.1323
2 14 10 18.1638 -0.8258
2 14 12 9.2412 0.0010
2 14 14 -7.5581 0.2130
2 14 16 22.2719 -0.1662
2 14 18 6.8478 0.1496
2 14 20 -15.0068 0.8019
2 14 22 -4.0613 0.2799
2 14 24 -3.1642 -0.2863
2 14 26 -1.8526 -0.1733
2 14 28 3.9419 0.0288
2 14 30 -7.5524 0.1204
2 14 32 -9.0976 -0.0162
2 14 34 -3.4926 -0.0913
2 14 36 -10.4667 0.1926
2 14 38 8.4745 0.2112
2 14 40 14.6550 -0.0581
2 14 42 -4.8637 -0.0796
2 14 44 -1.8484 0.0465
2 14 46 -7.7671 -0.1250
2 14 48 8.9602 -0.2719
2 14 50 1.5252 -0.0766
2 14 52 -11.6263 -0.0814
2 14 54 -5.4385 0.0645
2 14 56 11.4208 0.1306
2 15 1 40.9273 -0.6074
2 15 3 17.8714 -0.9602
2 15 5 -64.4403 -0.6345
2 15 7 1.0263 0.4938
2 15 9 -13.0702 0.7219
2 15 11 -11.6221 0.1293
2 15 13 12.4307 -0.2106
2 15 15 9.3352 -0.2047
2 15 17 -48.9191 0.2198
2 15 19 1.2334 0.0365
2 15 21 6.8716 -0.3468
2 15 23 -30.1457 -0.1250
2 15 25 -10.8101 0.4358
2 15 27 -4.7841 0.3955
2 15 29 -5.7112 -0.0948
2 15 31 -2.7302 -0.0301
2 15 33 -9.9123 0.1124
2 15 35 -6.1229 0.0396
2 15 37 6.0661 0.0653
2 15 39 -9.2213 0.0162
2 15 41 5.4599 -0.0850
2 15 43 17.6797 -0.0143
2 15 45 -19.9048 -0.0075
2 15 47 -0.6943 -0.0419
2 15 49 2.7186 -0.0274
2 15 51 -4.8674 -0.0089
2 15 53 -3.9061 -0.2549
2 15 55 12.5751 -0.2044
2 15 57 -10.0188 0.2032
2 16 0 11.8899 3.5839
2 16 2 -7.8025 0.6071
2 16 4 -29.2343 -0.6974
2 16 6 27.4329 -0.0752
2 16 8 17.3999 0.6554
2 16 10 -25.8348 0.3306
2 16 12 32.1120 -0.6542
2 16 14 9.2042 -0.0631
2 16 16 6.7490 0.1237
2 16 18 11.4948 -0.1676
2 16 20 1.2221 -0.1134
2 16 22 -15.9715 0.0670
2 16 24 -16.0878 0.5014
2 16 26 4.9845 0.2292
2 16 28 12.5159 -0.1737
2 16 30 7.9080 -0.2642
2 16 32 9.8786 -0.0727
2 16 34 14.4321 0.1371
2 16 36 -0.0229 -0.0644
2 16 38 20.0317 -0.0488
2 16 40 12.5253 0.0536
2 16 42 5.6388 0.1239
2 16 44 2.7962 -0.0261
2 16 46 -10.7551 -0.0670
2 16 48 2.3950 -0.0507
2 16 50 1.6256 -0.0185
2 16 52 -18.4778 -0.2049
2 16 54 6.1032 0.1215
2 16 56 0.2746 0.7344
2 17 1 -11.1103 4.1466
2 17 3 -26.9180 0.5735
2 17 5 -52.2264 -1.0917
2 17 7 -32.5261 -0.5525
2 17 9 -9.7701 -0.3039
2 17 11 -32.4066 -0.6082
2 17 13 -25.1839 -0.3758
2 17 15 5.3588 0.2042
2 17 17 14.5508 0.4116
2 17 19 7.7092 -0.0012
2 17 21 16.3760 0.2053
2 17 23 31.6176 0.2280
2 17 25 7.1340 -0.1241
2 17 27 -3.0675 -0.3219
2 17 29 11.2351 -0.2949
2 17 31 2.7708 -0.0076
2 17 33 5.6191 0.0648
2 17 35 6.2058 0.0229
2 17 37 2.9424 -0.0110
2 17 39 10.0493 0.0537
2 17 41 4.9147 0.1858
2 17 43 10.3803 -0.0124
2 17 45 -0.1386 -0.0290
2 17 47 8.7436 0.0241
2 17 49 1.1253 -0.0001
2 17 51 1.6342 0.0914
2 17 53 -3.2280 0.3213
2 17 55 2.9831 -0.0795
2 18 0 -46.8376 -2.4307
2 18 2 -31.7736 0.4847
2 18 4 8.5446 0.5039
2 18 6 2.3576 -0.7532
2 18 8 -32.6801 -0.4841
2 18 10 -38.3577 0.0594
2 18 12 -15.2852 -0.1636
2 18 14 -30.6776 -0.1303
2 18 16 -16.7323 0.0766
2 18 18 -13.1576 -0.0030
2 18 20 -8.5630 -0.1044
2 18 22 -0.4207 -0.2321
2 18 24 -25.0901 -0.2255
2 18 26 -11.3830 -0.2139
2 18 28 -32.5724 0.2431
2 18 30 -1.6629 0.2985
2 18 32 10.1206 -0.0051
2 18 34 0.4770 0.0922
2 18 36 6.0770 0.0627
2 18 38 -7.5442 0.0673
2 18 40 -2.0588 0.0465
2 18 42 8.6485 -0.0015
2 18 44 8.8877 -0.0587
2 18 46 -9.2858 0.0669
2 18 48 -0.5173 0.1067
2 18 50 9.4963 -0.0218
2 18 52 2.0180 -0.0141
2 18 54 -11.7640 -0.6388
2 19 1 5.8925 -0.5957
2 19 3 -15.7211 0.1420
2 19 5 -21.1407 0.1758
2 19 7 -13.8805 0.0777
2 19 9 64.6073 -0.0306
2 19 11 -18.5906 -0.3650
2 19 13 -14.8558 -0.4245
2 19 15 -10.2551 0.1280
2 19 17 -3.3392 0.0258
2 19 19 9.1717 -0.2041
2 19 21 6.8441 0.0704
2 19 23 -3.1833 0.0610
2 19 25 13.1871 -0.1760
2 19 27 17.2050 0.0756
2 19 29 -7.3443 0.2510
2 19 31 6.1113 -0.0200
2 19 33 -1.0394 -0.0955
2 19 35 6.4731 0.0987
2 19 37 -4.0410 0.0269
2 19 39 -14.7787 -0.0171
2 19 41 9.3737 0.1162
2 19 43 12.3464 -0.0757
2 19 45 -13.0974 -0.0683
2 19 47 -21.6314 0.1660
2 19 49 14.5973 0.0380
2 19 51 -12.8340 -0.2201
2 19 53 -6.9018 0.0812
2 20 0 28.7209 -0.0397
2 20 2 -22.3413 0.9932
2 20 4 -22.7601 0.2986
2 20 6 8.2063 -0.4469
2 20 8 -9.2298 -0.1448
2 20 10 2.1331 -0.0960
2 20 12 -1.9733 -0.3106
2 20 14 -1.8884 -0.3072
2 20 16 -1.2220 0.2754
2 20 18 -5.6685 0.1898
2 20 20 -14.8793 -0.0926
2 20 22 1.0904 0.2529
2 20 24 -7.4955 0.1327
2 20 26 -2.9873 -0.1889
2 20 28 23.1850 -0.1851
2 20 30 -11.6156 -0.1093
2 20 32 -24.5111 0.0097
2 20 34 15.1380 0.0730
2 20 36 3.6119 0.0140
2 20 38 -4.0705 0.0294
2 20 40 8.6608 0.1484
2 20 42 -9.9731 -0.0062
2 20 44 13.9654 -0.1142
2 20 46 1.3353 0.0545
2 20 48 -3.7601 0.2223
2 20 50 4.2744 -0.0391
2 20 52 6.7692 0.3287
2 21 1 -16.8051 -0.0703
2 21 3 -34.4436 0.5301
2 21 5 -41.5104 0.2869
2 21 7 -18.5329 -0.3015
2 21 9 -25.4825 -0.0246
2 21 11 -9.8929 0.3206
2 21 13 -10.7271 0.2562
2 21 15 -6.2876 0.1761
2 21 17 -25.4265 -0.3854
2 21 19 -31.9520 -0.1740
2 21 21 -8.3010 0.2779
2 21 23 -2.8866 0.1709
2 21 25 -8.8522 -0.1693
2 21 27 7.7094 -0.0791
2 21 29 5.2749 0.1629
2 21 31 4.8451 0.0037
2 21 33 -4.7677 -0.1306
2 21 35 -5.0431 -0.0120
2 21 37 -6.6531 0.0154
2 21 39 -7.1985 0.0320
2 21 41 -10.8455 -0.0608
2 21 43 2.0786 -0.1692
2 21 45 -17.1438 -0.1533
2 21 47 -9.0921 0.2274
2 21 49 -2.4770 0.0761
2 21 51 -2.0776 0.1421
2 22 0 -3.6064 -1.2525
2 22 2 0.0111 0.1734
2 22 4 4.1171 0.7910
2 22 6 14.8256 0.0674
2 22 8 -17.9314 -0.6600
2 22 10 -4.6836 -0.1683
2 22 12 5.1725 0.5504
2 22 14 4.8763 0.1753
2 22 16 -1.2286 -0.2155
2 22 18 -1.0503 0.1742
2 22 20 -7.4520 0.2999
2 22 22 -26.1482 0.3686
2 22 24 -11.4056 -0.0981
2 22 26 -0.1075 -0.0885
2 22 28 7.0477 0.1410
2 22 30 4.2648 0.0275
2 22 34 0.8062 -0.2533
2 22 36 23.8601 0.0110
2 22 38 -1.1598 0.1803
2 22 40 -3.0730 -0.0405
2 22 42 12.2010 -0.0849
2 22 44 -10.7849 0.0602
2 22 46 15.8783 0.1038
2 22 48 -6.6081 -0.0502
2 22 50 -10.0187 0.2907
2 23 1 35.5759 -0.4512
2 23 3 19.2424 -0.3278
2 23 5 19.2507 -0.0345
2 23 7 9.3679 -0.0146
2 23 9 -16.8888 0.0780
2 23 11 7.1489 0.3569
2 23 13 25.2340 0.1509
2 23 15 2.4185 -0.0644
2 23 17 16.6439 0.1509
2 23 19 0.3523 0.3430
2 23 21 0.8227 -0.1200
2 23 23 -5.1581 -0.3666
2 23 25 11.6331 0.0142
2 23 27 10.5063 0.0519
2 23 29 2.1057 -0.0314
2 23 31 27.6483 -0.0728
2 23 33 -4.8739 0.1608
2 23 35 5.9289 0.2666
2 23 37 12.1509 0.0483
2 23 39 -28.0658 0.0375
2 23 41 13.6070 0.0976
2 23 43 22.8522 0.1316
2 23 45 -10.6887 0.0322
2 23 47 -14.4515 -0.1169
2 23 49 20.4511 -0.6770
2 24 0 6.6926 -0.1054
2 24 2 -12.1097 -2.4583
2 24 4 18.3303 -1.9944
2 24 6 -14.2975 0.5351
2 24 8 -0.2833 1.2859
2 24 10 16.1458 0.7602
2 24 12 -1.9494 0.5078
2 24 14 9.0144 0.2957
2 24 16 5.5335 -0.0988
2 24 18 7.3512 -0.2645
2 24 20 6.7166 -0.5967
2 24 22 -5.9663 -0.4258
2 24 24 -12.8719 0.0017
2 24 26 -16.7890 0.2346
2 24 28 -2.4756 0.0524
2 24 30 -8.2007 0.1059
2 24 32 -1.7661 0.3362
2 24 34 -2.0519 0.2816
2 24 42 8.0831 0.1175
2 24 44 3.0278 -0.0897
2 24 46 -11.6434 -0.2968
2 24 48 -4.8812 -1.7841
2 25 1 18.4714 -1.7409
2 25 3 16.5887 -1.5607
2 25 5 22.5504 -0.4462
2 25 7 -2.3259 0.5690
2 25 9 -4.3100 0.5797
2 25 11 5.8713 0.4047
2 25 13 10.9112 0.1216
2 25 15 8.4064 -0.1290
2 25 17 -28.7165 -0.0434
2 25 19 10.9129 -0.1624
2 25 21 13.4679 -0.4139
2 25 23 2.5100 -0.0730
2 25 25 8.0534 0.4509
2 25 29 14.4116 -0.1271
2 25 33 -33.6277 0.0293
2 25 35 1.4551 -0.2388
2 25 39 -8.5088 -0.0741
2 25 41 -9.1271 0.1512
2 25 45 -9.3926 -0.0857
2 26 0 -5.8948 1.4293
2 26 2 -15.2900 0.2780
2 26 4 -12.9552 -0.0711
2 26 6 -12.4116 0.1993
2 26 8 -6.8047 -0.4929
2 26 10 -3.6328 -0.5343
2 26 12 17.9612 0.1306
2 26 14 1.9339 0.1359
2 26 16 10.2805 -0.0282
2 26 18 -3.3132 0.0369
2 26 20 -8.6224 0.1519
2 26 22 -19.0030 -0.1549
2 26 24 2.6009 -0.2079
2 26 26 -4.1964 -0.0485
2 26 28 15.6364 -0.0682
2 26 30 -15.0205 -0.1703
2 26 32 1.1000 -0.1485
2 26 34 6.9541 -0.1597
2 26 36 13.0714 0.0474
2 26 38 28.8210 0.0582
2 26 40 7.6642 -0.0230
2 26 42 -6.5655 0.0349
2 26 44 -12.0081 0.2155
2 27 1 15.8706 -0.0555
2 27 3 -21.0096 0.3595
2 27 5 2.1493 0.3536
2 27 7 -26.6410 -0.3698
2 27 9 -3.6719 -0.5054
2 27 11 -10.8637 -0.0566
2 27 13 -10.9191 0.0824
2 27 15 2.0587 -0.1884
2 27 17 -8.6045 -0.1445
2 27 19 2.5996 0.1293
2 27 21 6.3773 0.0762
2 27 23 6.8498 -0.0354
2 27 25 -6.0698 -0.1240
2 27 27 14.8918 -0.0750
2 27 29 19.3756 -0.0403
2 27 31 3.5494 0.1631
2 27 33 10.7924 -0.0044
2 27 43 6.3389 0.3106
2 28 0 -4.8094 -0.0224
2 28 2 -5.6793 0.0147
2 28 4 -1.9929 -0.1058
2 28 6 -11.4360 0.0184
2 28 8 -5.3392 -0.0825
2 28 10 -2.6141 -0.1858
2 28 12 -2.3725 -0.4090
2 28 14 20.2535 -0.3719
2 28 16 -2.1881 -0.0603
2 28 18 3.3033 -0.0894
2 28 20 -6.6141 0.0573
2 28 22 -0.1671 0.1413
2 28 24 -2.0014 0.0695
2 28 26 24.4466 -0.0659
2 28 28 24.3650 -0.0850
2 28 30 17.6079 -0.0721
2 28 32 -27.2559 0.1983
2 28 40 29.0935 0.1686
2 28 42 17.8902 0.2381
2 29 1 9.0353 -0.5276
2 29 3 14.2188 0.1000
2 29 5 13.3354 0.3163
2 29 7 7.1811 -0.0075
2 29 9 -1.3948 0.1435
2 29 11 6.2531 -0.1684
2 29 15 14.9612 0.2691
2 29 17 16.6487 0.0364
2 29 19 20.0541 -0.2344
2 29 21 20.9040 -0.1127
2 29 23 19.8431 0.2029
2 29 25 6.2626 -0.0214
2 29 27 -2.8521 -0.0276
2 29 29 10.1643 -0.0158
2 29 31 13.0122 0.0839
2 29 33 -3.5252 0.0419
2 29 35 -4.6636 0.1766
2 29 37 -8.4852 0.1510
2 29 39 -11.5777 0.1219
2 30 2 12.7889 -1.1264
2 30 4 10.2361 0.0543
2 30 6 -1.0673 -0.0161
2 30 8 17.5152 -0.0472
2 30 10 -15.0725 0.3958
2 30 12 4.4712 0.5774
2 30 14 15.5359 0.3001
2 30 16 10.1611 -0.0247
2 30 18 11.2366 -0.2883
2 30 20 -6.2833 -0.2260
2 30 22 12.5932 0.1058
2 30 24 15.3016 0.1129
2 30 26 2.4405 0.1832
2 30 28 2.5208 0.2566
2 30 30 21.0846 0.2447
2 30 32 8.3707 -0.0764
2 30 34 0.7810 0.0193
2 30 36 -9.0623 -0.1323
2 31 1 6.7834 -0.6968
2 31 3 40.9236 -0.1916
2 31 5 13.1354 -0.1808
2 31 7 10.9834 -0.0941
2 31 9 13.4020 0.2415
2 31 11 11.5390 -0.0221
2 31 13 5.5878 -0.1913
2 31 15 12.8759 -0.1864
2 31 17 10.0531 -0.1293
2 31 19 11.2937 -0.0015
2 31 21 -0.4613 0.2434
2 31 23 -0.1231 0.2685
2 31 25 15.9043 0.1478
2 31 27 -7.0032 0.1582
2 31 29 -7.1395 0.2622
2 31 31 6.0689 -0.0779
2 31 33 2.8374 0.0315
2 31 35 12.7351 0.2866
2 32 0 -3.5575 3.2416
2 32 2 -10.5987 1.2374
2 32 6 2.4827 -0.2767
2 32 8 -6.2776 0.1551
2 32 10 -8.0796 -0.0564
2 32 12 16.4129 -0.4760
2 32 14 14.2385 -0.2297
2 32 16 1.9034 0.3664
2 32 18 4.9978 0.3059
2 32 20 9.4120 0.0896
2 32 22 -1.4034 0.1948
2 32 24 10.5233 0.2430
2 32 26 -0.2041 0.3481
2 32 28 4.5366 0.1692
2 32 30 6.2400 0.3269
2 32 32 2.9161 0.0347
2 33 1 4.7214 2.3582
2 33 3 -8.8841 0.1803
2 33 5 -10.6641 -0.6883
2 33 7 -0.1637 -0.1217
2 33 9 -3.6381 -0.0347
2 33 11 -6.0793 -0.1838
2 33 13 -13.5574 -0.2226
2 33 15 6.5521 0.2303
2 33 17 -2.0680 0.3430
2 33 19 6.1517 0.1068
2 33 21 10.8561 0.0372
2 33 23 -11.8379 0.0560
2 33 25 -3.0899 0.2111
2 33 27 -8.3252 0.1565
2 33 29 19.9722 0.0794
2 34 0 -20.2219 0.7452
2 34 2 -10.0091 0.5822
2 34 4 16.1945 0.4720
2 34 6 -35.7365 0.0989
2 34 8 -3.6552 -0.0301
2 34 10 7.1245 -0.1945
2 34 12 -8.7113 -0.2174
2 34 14 -10.1877 0.0444
2 34 16 -18.5378 0.0233
2 34 18 -9.6344 0.0825
2 34 20 -13.6617 0.0900
2 34 22 -2.4010 -0.0360
2 34 24 -4.1306 -0.0104
2 34 26 -1.2848 -0.0843
2 35 1 7.8029 -0.0357
2 35 3 10.3423 0.4292
2 35 5 11.1999 0.5822
2 35 7 14.0333 0.1785
2 35 9 4.6172 -0.2896
2 35 11 16.4718 -0.0454
2 35 13 13.1772 0.1100
2 35 15 12.0029 -0.1226
2 35 17 15.7996 -0.0272
2 35 19 2.3600 0.4078
2 35 21 -7.6040 0.2563
2 35 23 23.2271 0.2097
2 36 0 13.7594 -0.8757
2 36 2 13.0757 -0.5698
2 36 4 17.8603 -0.2154
2 36 6 0.2686 0.0097
2 36 8 -30.5677 -0.1441
2 36 10 -13.2492 -0.2634
2 36 12 -0.5997 -0.1723
2 36 16 -17.5678 -0.1929
2 36 18 -9.5725 0.0099
2 36 20 -0.3991 -0.2161
2 37 1 -6.2470 -0.3646
2 37 3 -11.3330 0.2050
2 37 5 -11.8381 0.3802
2 37 7 -5.0152 0.2640
2 37 9 25.1930 0.4473
2 37 13 20.8031 0.0739
3 1 0 -161.5417 -7.5019
3 1 2 -74.2815 -0.9660
3 1 4 -216.5392 1.2032
3 1 6 90.2699 0.8187
3 1 8 -14.9603 -0.3190
3 1 10 -118.2300 -0.7834
3 1 12 -34.0269 0.2294
3 1 14 -11.4492 -0.0443
3 1 16 28.0115 -0.1308
3 1 18 -16.0997 0.1409
3 1 20 -35.3026 0.1585
3 1 22 24.7558 0.0547
3 1 24 9.9662 -0.2616
3 1 26 -13.3723 -0.0484
3 1 28 27.8620 0.2261
3 1 30 30.3924 0.0539
3 1 32 2.7569 -0.2306
3 1 34 1.1813 -0.1151
3 1 36 2.6083 0.1219
3 1 38 -1.9690 0.2751
3 1 40 15.7765 -0.0557
3 1 42 -10.9943 -0.1445
3 1 44 -8.3798 0.0776
3 1 46 4.6913 0.1737
3 1 48 -2.9412 -0.1195
3 1 50 9.8642 -0.2009
3 1 52 -1.3303 0.0520
3 1 54 -3.7697 0.0838
3 1 56 16.0994 -0.1026
3 1 58 0.0362 -0.2599
3 1 60 -6.1866 0.2973
3 1 62 8.7902 0.9232
3 2 1 200.5029 -5.7447
3 2 3 64.6346 1.1749
3 2 5 50.4344 3.1558
3 2 7 -143.0693 -0.2542
3 2 9 13.4872 -0.8174
3 2 11 -43.2062 -0.0187
3 2 13 -120.6486 0.4564
3 2 15 -22.2968 0.0156
3 2 17 -5.7155 -0.5863
3 2 19 -24.5508 0.1161
3 2 21 -30.5881 0.3594
3 2 23 -64.6298 -0.1442
3 2 25 6.7804 -0.2797
3 2 27 -6.9141 0.1598
3 2 29 -13.8848 0.4197
3 2 31 -38.9961 -0.0334
3 2 33 -34.3574 -0.3395
3 2 35 -1.8185 -0.0143
3 2 37 -10.7037 0.3718
3 2 39 -22.6155 0.1139
3 2 41 5.0989 -0.3217
3 2 43 -11.9328 -0.1810
3 2 45 6.2486 0.3027
3 2 47 -5.6097 0.1046
3 2 49 -15.9763 -0.2439
3 2 51 -0.0403 -0.1435
3 2 53 7.8206 0.2471
3 2 55 -4.1928 0.0412
3 2 57 -5.3513 -0.3539
3 2 59 1.4548 -0.1953
3 2 61 0.4018 0.5883
3 3 0 330.7861 -4.4082
3 3 2 -405.2072 -2.1944
3 3 4 -543.0609 -1.2636
3 3 6 303.8702 -0.2298
3 3 8 -69.2831 0.1796
3 3 10 -45.9655 0.7335
3 3 12 -43.3956 1.2316
3 3 14 86.5534 0.6180
3 3 16 -122.7817 -0.2407
3 3 18 4.3505 -0.6969
3 3 20 -13.4551 -0.5507
3 3 22 -4.4228 -0.1520
3 3 24 -14.4471 -0.0475
3 3 26 -25.0470 0.0265
3 3 28 -21.0196 0.2502
3 3 30 -21.1162 0.2272
3 3 32 -39.5068 0.2363
3 3 34 1.3517 0.0463
3 3 36 3.2484 -0.1820
3 3 38 -20.7515 -0.1552
3 3 40 3.3575 -0.2485
3 3 42 -0.7758 -0.0813
3 3 44 -14.9340 0.0653
3 3 46 5.0457 0.1608
3 3 48 -7.2931 0.1932
3 3 50 1.1927 0.1166
3 3 52 -17.0875 0.1030
3 3 54 -8.6872 0.0045
3 3 56 7.4955 -0.0069
3 3 58 -4.0699 -0.4161
3 3 60 -1.7841 -0.4649
3 4 1 -392.1124 -0.1300
3 4 3 -260.4589 -0.9657
3 4 5 -309.4769 -1.1027
3 4 7 4.5542 0.1002
3 4 9 -324.5907 1.1882
3 4 11 -122.1696 0.7542
3 4 13 -182.7540 0.1237
3 4 15 108.0544 0.0054
3 4 17 58.7238 -0.3347
3 4 19 -99.3508 -0.4240
3 4 21 -57.9761 -0.2042
3 4 23 110.9765 -0.1128
3 4 25 -31.0140 0.1486
3 4 27 -17.8581 0.1188
3 4 29 -27.7771 0.0995
3 4 31 -10.4116 0.2575
3 4 33 -15.0180 0.1845
3 4 35 -39.5758 -0.0448
3 4 37 -26.3094 -0.2339
3 4 39 8.1300 -0.1854
3 4 41 22.6263 -0.0284
3 4 43 -35.0080 0.0665
3 4 45 -8.1054 0.0183
3 4 47 7.2446 0.1370
3 4 49 1.6886 0.1106
3 4 51 -12.9764 0.0444
3 4 53 -1.2905 -0.0942
3 4 55 0.1513 -0.0954
3 4 57 -2.5575 -0.0698
3 4 59 -9.3261 -0.0850
3 4 61 -1.3837 -0.6021
3 5 2 56.2464 2.3921
3 5 4 -66.0114 0.4386
3 5 6 5.5492 0.0040
3 5 8 240.7728 -0.2196
3 5 10 90.8342 -0.1978
3 5 12 -151.4625 -0.3337
3 5 14 22.4168 0.0233
3 5 16 -14.3272 0.1919
3 5 18 99.0939 0.3220
3 5 20 -69.6252 0.3492
3 5 22 7.6717 0.2240
3 5 24 5.1283 -0.0062
3 5 26 -34.1550 -0.2002
3 5 28 30.9629 0.0852
3 5 30 8.9086 0.0166
3 5 32 -9.6840 -0.0310
3 5 34 19.4455 -0.0709
3 5 36 4.3112 0.0497
3 5 38 3.7251 0.1528
3 5 40 1.6341 0.0215
3 5 42 5.9146 -0.0030
3 5 44 7.8307 0.0377
3 5 46 -6.7320 -0.0441
3 5 48 -17.0089 -0.0493
3 5 50 -5.7442 -0.1418
3 5 52 -9.9830 -0.0918
3 5 54 -8.4070 -0.0166
3 5 56 7.6168 0.1085
3 5 58 -0.9171 0.0284
3 5 60 -1.3516 -0.0462
3 6 1 195.8510 0.3031
3 6 3 -4.2400 0.4212
3 6 5 75.4178 -0.2996
3 6 7 -1.1798 -0.0286
3 6 9 173.5509 -0.3914
3 6 11 119.8878 -0.5817
3 6 13 119.2664 -0.1844
3 6 15 8.6146 0.2324
3 6 17 -1.9998 0.3381
3 6 19 48.1668 0.1812
3 6 21 29.7783 0.2447
3 6 23 -10.6569 -0.0076
3 6 25 25.0006 -0.0406
3 6 27 25.1726 0.0692
3 6 29 14.1756 0.0035
3 6 31 16.6814 -0.0927
3 6 33 2.5036 -0.0687
3 6 35 12.0321 0.0973
3 6 37 -2.3660 -0.0027
3 6 39 11.4394 0.0024
3 6 41 4.1877 0.0384
3 6 43 -11.1227 0.0584
3 6 45 6.4681 -0.1615
3 6 47 13.9351 -0.0549
3 6 49 -3.8472 -0.0773
3 6 51 6.9449 0.0678
3 6 53 4.5121 0.0411
3 6 55 -0.7331 0.0022
3 6 57 -5.4242 -0.0856
3 6 59 -4.0336 0.0937
3 6 61 -0.8827 0.4236
3 7 0 -8.8717 2.2670
3 7 2 -13.6991 1.1185
3 7 4 10.4839 -1.0957
3 7 6 177.9501 -0.0777
3 7 8 -46.9023 0.7483
3 7 10 -124.7445 0.1154
3 7 12 -45.1376 -1.3319
3 7 14 -43.3796 -0.6999
3 7 16 82.1901 0.3705
3 7 18 31.4317 0.2068
3 7 20 61.6723 -0.2414
3 7 22 -19.6395 -0.0249
3 7 24 14.4283 0.3250
3 7 26 20.5780 0.1273
3 7 28 39.7707 -0.1932
3 7 30 27.8675 -0.2859
3 7 32 4.6971 -0.0142
3 7 34 -0.3313 0.1258
3 7 36 11.0347 -0.0426
3 7 38 2.5103 -0.0494
3 7 40 30.0081 0.2198
3 7 42 -1.3118 0.1544
3 7 44 -0.2353 -0.1359
3 7 46 -2.5091 -0.2342
3 7 48 -1.2741 0.0158
3 7 50 2.2835 0.1160
3 7 52 -10.7309 -0.0429
3 7 54 -16.1366 -0.1185
3 7 56 15.7012 0.1704
3 7 58 -0.7527 0.3591
3 7 60 -15.5452 -0.3957
3 8 1 68.9680 6.8501
3 8 3 151.5699 0.5293
3 8 5 108.0273 -1.7239
3 8 7 -49.2141 -0.0608
3 8 9 112.4276 0.2678
3 8 11 4.2033 -0.8738
3 8 13 -56.1592 -0.8839
3 8 15 35.4636 0.2970
3 8 17 -13.9842 0.6531
3 8 19 -34.9439 -0.1123
3 8 21 -10.1948 -0.1467
3 8 23 68.3712 0.2805
3 8 25 -13.9808 0.1433
3 8 27 -26.6949 -0.1882
3 8 29 20.1577 -0.3995
3 8 31 21.4792 -0.2929
3 8 33 -5.0422 0.1371
3 8 35 6.4348 0.1873
3 8 37 10.1885 -0.0771
3 8 39 4.6738 0.0805
3 8 41 2.5869 0.2709
3 8 43 -5.6038 0.0562
3 8 45 -2.4163 -0.2100
3 8 47 15.8055 -0.0745
3 8 49 16.6067 0.0813
3 8 51 -7.8818 -0.0169
3 8 53 -3.5479 -0.1596
3 8 55 12.7964 0.0681
3 8 57 -5.8611 0.4360
3 8 59 -6.6186 0.1799
3 9 0 7.0780 0.7406
3 9 2 -29.6973 0.0403
3 9 4 -26.9662 -0.1970
3 9 6 -2.8763 -0.0477
3 9 8 -135.3384 -0.4756
3 9 10 -16.7869 0.0777
3 9 12 101.6000 0.4080
3 9 14 4.8713 0.1668
3 9 16 -72.0332 0.1862
3 9 18 -20.9909 0.0279
3 9 20 -28.2547 -0.0369
3 9 22 -2.4305 0.0420
3 9 24 -51.5555 -0.0374
3 9 26 -9.8498 -0.0476
3 9 28 9.0173 -0.0083
3 9 30 -15.8335 0.0361
3 9 32 12.5587 -0.0496
3 9 34 2.8481 0.0447
3 9 36 2.2733 0.0244
3 9 38 -9.2860 -0.0383
3 9 40 -2.0499 -0.0609
3 9 42 -6.0985 -0.0697
3 9 44 1.2498 0.0943
3 9 46 -5.4846 0.1441
3 9 48 3.2919 -0.1015
3 9 50 -2.5519 -0.1401
3 9 52 -4.4287 0.1849
3 9 54 0.9696 0.0489
3 9 56 15.8989 -0.0723
3 9 58 7.0765 -0.1308
3 9 60 8.2355 0.3654
3 10 1 -35.8505 -3.4981
3 10 3 41.0678 0.8911
3 10 5 -117.9051 2.1832
3 10 7 19.1110 -0.1606
3 10 9 -48.4039 -1.2083
3 10 11 -39.6554 0.3146
3 10 13 13.5676 0.6211
3 10 15 15.2187 -0.2815
3 10 17 41.2574 -0.5896
3 10 19 -21.0885 0.2507
3 10 21 -38.4310 0.6168
3 10 23 -6.2237 0.2114
3 10 25 33.1426 -0.3199
3 10 27 -17.4993 -0.0390
3 10 29 -24.8160 0.4033
3 10 31 -8.9256 -0.0271
3 10 33 -5.5632 -0.2742
3 10 35 -5.6186 -0.0347
3 10 37 -3.3193 0.2082
3 10 39 1.3170 -0.0161
3 10 41 9.1606 -0.1471
3 10 43 -1.1338 0.0209
3 10 45 -3.0950 0.2210
3 10 47 0.2576 -0.1055
3 10 49 8.5005 -0.3586
3 10 51 -8.1084 -0.2380
3 10 53 17.7725 0.1313
3 10 55 -6.7250 0.0381
3 10 57 -4.2016 -0.1277
3 10 59 -4.4823 0.2597
3 11 0 3.5929 2.5139
3 11 2 60.5119 0.4579
3 11 4 26.9758 1.0297
3 11 6 -33.3575 0.2456
3 11 8 -42.1968 -0.8938
3 11 10 49.8192 -0.7475
3 11 12 131.5144 0.1113
3 11 14 -14.2932 -0.1226
3 11 16 31.0387 -0.1505
3 11 18 6.0291 0.4254
3 11 20 -0.4792 0.6726
3 11 22 -24.9833 0.2740
3 11 24 9.4486 -0.1487
3 11 26 -4.4358 -0.1444
3 11 28 34.6958 -0.1400
3 11 30 17.1260 -0.0743
3 11 32 0.9933 -0.1271
3 11 34 3.0486 -0.0661
3 11 36 -14.7145 0.1410
3 11 38 11.9335 0.1108
3 11 40 -14.1315 0.0242
3 11 42 29.8014 0.0156
3 11 44 5.0668 0.0083
3 11 46 1.5926 -0.0607
3 11 48 0.5646 -0.1242
3 11 50 9.0387 -0.2450
3 11 52 -3.2532 0.1077
3 11 54 10.7354 -0.0089
3 11 56 5.0664 -0.0049
3 11 58 15.7332 -0.0983
3 12 1 12.1896 -0.7727
3 12 3 -37.3692 -0.6511
3 12 5 8.2924 0.3847
3 12 7 -14.9632 0.2243
3 12 9 46.1658 -0.0181
3 12 11 -20.8064 0.4204
3 12 13 5.1596 0.0719
3 12 15 14.4900 0.1898
3 12 17 18.7164 0.4028
3 12 19 28.1873 0.3733
3 12 21 49.4924 -0.3731
3 12 23 -0.7042 -0.3643
3 12 25 14.4678 0.1445
3 12 27 11.5230 -0.0467
3 12 29 9.6597 -0.1201
3 12 31 9.3137 0.0525
3 12 33 15.4688 0.0533
3 12 35 7.8433 -0.0251
3 12 37 9.1662 0.1189
3 12 39 -12.0136 0.0318
3 12 41 16.4583 -0.0994
3 12 43 -4.7166 -0.0850
3 12 45 -9.5548 -0.0902
3 12 47 6.0387 -0.0053
3 12 49 8.9095 0.1552
3 12 51 -3.5069 0.2088
3 12 53 11.6834 -0.0605
3 12 55 5.6709 -0.1488
3 12 57 12.5072 -0.0782
3 13 0 42.6021 1.1671
3 13 2 -40.0064 -0.8541
3 13 4 -43.8374 0.4931
3 13 6 -0.3260 1.3258
3 13 8 64.6112 0.6836
3 13 10 -36.1963 -0.1240
3 13 12 -11.7734 0.1917
3 13 14 -20.8410 0.3368
3 13 16 22.7011 -0.0899
3 13 18 43.3724 -0.0172
3 13 20 21.1920 -0.0160
3 13 22 17.8130 -0.2506
3 13 24 6.9019 -0.0514
3 13 26 9.0839 0.2037
3 13 28 -4.9509 0.0288
3 13 30 13.8840 0.0236
3 13 32 9.6439 -0.0030
3 13 34 6.8274 -0.1957
3 13 36 -4.5444 0.0289
3 13 38 -8.7577 0.0920
3 13 40 -3.1273 -0.0143
3 13 42 6.7798 -0.0434
3 13 44 0.9507 -0.0256
3 13 46 -3.5227 -0.0730
3 13 48 2.2886 0.0900
3 13 50 21.9843 0.0780
3 13 52 2.2953 -0.1173
3 13 54 -8.2992 -0.0318
3 13 56 -6.3115 0.1572
3 13 58 -6.5990 -0.5845
3 14 1 38.6637 1.1921
3 14 3 78.1934 0.6213
3 14 5 72.5723 0.3030
3 14 7 45.8066 -0.4653
3 14 9 -9.2341 -0.8062
3 14 11 9.7369 0.0830
3 14 13 42.3857 0.2754
3 14 15 30.3206 -0.3299
3 14 17 -21.7433 -0.1212
3 14 19 4.8528 0.3802
3 14 21 23.6083 0.1533
3 14 23 4.2906 -0.0346
3 14 25 5.2256 0.1163
3 14 27 33.0778 -0.1823
3 14 29 1.2234 -0.3216
3 14 31 0.6203 0.0347
3 14 33 7.4059 0.0105
3 14 35 5.2519 -0.1160
3 14 37 8.0438 0.0349
3 14 39 -5.8372 0.0490
3 14 41 4.1527 -0.0579
3 14 43 1.1717 0.1071
3 14 45 0.2264 0.0025
3 14 47 11.3053 -0.1277
3 14 49 1.5675 -0.1151
3 14 51 -3.1917 0.1008
3 14 53 -12.1705 -0.0578
3 14 55 -2.1334 0.0415
3 14 57 23.3035 0.0656
3 15 0 -32.7860 2.6311
3 15 2 41.9755 0.2319
3 15 4 0.1134 -0.9723
3 15 6 40.1162 -0.3309
3 15 8 35.3664 0.2137
3 15 10 15.7256 0.0265
3 15 12 3.6436 -0.4013
3 15 14 -11.7835 -0.1012
3 15 16 15.8410 -0.0777
3 15 18 33.1975 -0.0129
3 15 20 2.2136 -0.0111
3 15 22 25.1078 -0.1977
3 15 24 18.0090 0.0379
3 15 26 22.0279 0.0392
3 15 28 15.0707 -0.1486
3 15 30 7.1593 -0.1323
3 15 32 11.9046 0.0275
3 15 34 19.3969 0.1108
3 15 36 13.4806 -0.0213
3 15 38 -10.0035 -0.0770
3 15 40 0.3023 -0.0258
3 15 42 -0.5926 0.1368
3 15 44 -6.9246 0.0355
3 15 46 0.7208 -0.0822
3 15 48 5.9024 -0.0640
3 15 50 13.0195 0.2203
3 15 52 9.2362 -0.1130
3 15 54 5.0251 -0.0964
3 15 56 -6.3496 0.1936
3 16 1 9.6866 1.4481
3 16 3 -9.7093 -0.5925
3 16 5 -14.1615 -0.7635
3 16 7 12.3409 0.6494
3 16 9 15.2024 0.7626
3 16 11 12.4498 -0.6766
3 16 13 36.0821 -0.8291
3 16 15 8.9016 -0.0755
3 16 17 2.0907 0.3976
3 16 19 -0.7147 -0.2000
3 16 21 -12.6880 -0.3513
3 16 23 9.5525 0.0236
3 16 25 12.6910 0.2769
3 16 27 14.0923 0.0402
3 16 29 6.2952 -0.3375
3 16 31 4.8554 -0.1077
3 16 33 4.5998 0.0010
3 16 35 -3.8591 -0.1143
3 16 37 0.2057 -0.1063
3 16 39 4.8207 0.0331
3 16 41 8.2047 0.1565
3 16 43 -3.6958 0.0305
3 16 45 1.6507 -0.0209
3 16 47 -9.7975 0.0109
3 16 49 8.2529 0.0160
3 16 51 -5.1131 0.0361
3 16 53 6.2568 0.1590
3 16 55 -3.2564 0.1773
3 17 0 15.0579 -1.8839
3 17 2 -17.5183 0.3249
3 17 4 32.3450 0.0054
3 17 6 1.4757 -0.4330
3 17 8 -13.0668 -0.0489
3 17 10 6.1974 0.1431
3 17 12 38.3486 -0.2880
3 17 14 36.0660 0.0762
3 17 16 3.2178 0.3631
3 17 18 -20.7569 -0.0652
3 17 20 16.2091 -0.1408
3 17 22 -11.5397 -0.1086
3 17 24 -1.0529 -0.0487
3 17 26 -6.1155 -0.2981
3 17 28 14.0573 -0.1305
3 17 30 -1.3283 0.0266
3 17 32 -2.8697 -0.0483
3 17 34 -14.8051 0.0164
3 17 36 -7.5025 -0.1422
3 17 38 -1.1578 -0.0335
3 17 40 18.8223 0.0510
3 17 42 2.5761 0.1257
3 17 44 8.7503 -0.0058
3 17 46 5.3349 0.1528
3 17 48 -3.2980 0.1237
3 17 50 4.7884 0.1617
3 17 52 10.4258 0.2648
3 17 54 -13.1469 -0.0101
3 18 1 -8.9778 -4.4331
3 18 3 -45.4052 -0.6003
3 18 5 -9.3430 0.3179
3 18 7 -19.7443 -0.1476
3 18 9 -14.6999 0.2164
3 18 11 11.9111 0.5511
3 18 13 4.4684 0.9101
3 18 15 -4.1955 0.3850
3 18 17 -12.9349 -0.7264
3 18 19 14.6430 -0.8176
3 18 21 15.2353 -0.0501
3 18 23 10.4272 -0.1492
3 18 25 1.1870 -0.6289
3 18 27 -10.2729 0.0318
3 18 29 22.6713 0.6791
3 18 31 6.8068 0.4060
3 18 33 21.7652 -0.0194
3 18 35 10.0903 0.0070
3 18 37 2.9557 0.0506
3 18 39 9.7253 -0.0298
3 18 41 9.0491 0.0297
3 18 43 0.7570 -0.1919
3 18 45 0.9256 0.0955
3 18 47 -3.8607 0.3775
3 18 49 -12.1144 0.2406
3 18 51 -6.1280 -0.0745
3 18 53 -2.4598 -0.3191
3 19 0 -11.3021 -8.8366
3 19 2 7.1974 -1.8353
3 19 4 -13.9705 0.2588
3 19 6 -0.1424 -0.4928
3 19 8 -22.0001 -0.2200
3 19 10 -16.4651 0.7027
3 19 12 0.1223 0.5698
3 19 14 2.7215 -0.1231
3 19 16 31.2329 -0.2317
3 19 18 14.5435 -0.5759
3 19 20 2.6154 -0.3732
3 19 22 2.3238 0.0423
3 19 24 2.8912 0.0345
3 19 26 -1.4725 0.1048
3 19 28 21.9151 0.4871
3 19 30 11.0897 0.2925
3 19 32 -4.0782 -0.0688
3 19 34 5.0122 -0.0208
3 19 36 8.3110 0.0805
3 19 38 -3.0487 0.0851
3 19 40 -0.4301 0.0589
3 19 42 11.6213 -0.0966
3 19 44 -5.5955 -0.0955
3 19 46 13.8570 0.1139
3 19 48 -0.2055 0.1387
3 19 50 11.7128 -0.2364
3 19 52 -1.3305 -0.2127
3 20 1 19.2045 0.3332
3 20 3 9.5568 -0.1707
3 20 5 -16.4768 -0.5196
3 20 7 20.8690 0.0552
3 20 9 11.7643 0.6866
3 20 11 -7.6940 -0.0813
3 20 13 -11.5127 -0.4538
3 20 15 -2.7342 0.2727
3 20 17 2.5181 0.1151
3 20 19 10.2628 -0.0448
3 20 21 21.9712 0.2112
3 20 23 4.2938 0.2953
3 20 25 -0.5281 0.0642
3 20 27 -3.5680 0.0699
3 20 29 -3.6192 -0.1048
3 20 31 -4.9479 -0.3103
3 20 33 -2.9630 0.0210
3 20 35 -9.9875 0.3011
3 20 37 3.5574 0.0634
3 20 39 -8.1131 -0.0414
3 20 41 9.2165 0.1406
3 20 43 -3.3920 0.0808
3 20 45 -0.8078 -0.0830
3 20 47 -10.9841 -0.1064
3 20 49 4.1855 -0.3796
3 20 51 -8.2596 -0.1134
3 21 0 0.9512 2.7631
3 21 2 -29.0193 0.9966
3 21 4 -32.1851 -0.0199
3 21 6 -10.4191 -0.1398
3 21 8 -5.8991 0.3371
3 21 10 -21.0390 0.4983
3 21 12 -15.3174 0.1342
3 21 14 -5.3531 -0.0065
3 21 16 -9.5756 0.2828
3 21 18 -4.9420 0.1007
3 21 20 7.9062 -0.1351
3 21 22 8.2820 0.1951
3 21 24 11.9201 0.0554
3 21 26 1.7110 -0.1005
3 21 28 -0.0482 -0.1432
3 21 30 10.9932 -0.1287
3 21 32 -8.3343 0.1332
3 21 34 12.3339 0.1013
3 21 36 3.3345 -0.0412
3 21 38 -2.1024 -0.0647
3 21 40 4.1342 0.0776
3 21 42 1.1640 0.0008
3 21 44 -7.0373 0.0492
3 21 46 -8.0741 -0.0053
3 21 48 6.0518 -0.1368
3 21 50 0.7501 -0.0666
3 22 1 11.5344 1.6500
3 22 3 13.5864 0.6061
3 22 5 4.5961 -0.0843
3 22 7 -7.2382 -0.2006
3 22 9 23.7695 -0.2793
3 22 11 -10.2123 0.0132
3 22 13 1.7256 0.0294
3 22 15 28.0507 0.0611
3 22 17 14.1471 0.0507
3 22 19 4.1276 0.0953
3 22 21 -11.8528 0.0674
3 22 23 10.0098 -0.0765
3 22 25 7.3872 0.0133
3 22 27 4.3575 0.0086
3 22 29 13.2755 -0.0622
3 22 31 -11.9613 -0.1254
3 22 33 -18.4234 -0.0659
3 22 35 4.6868 -0.0775
3 22 39 -3.5195 0.0570
3 22 41 10.4685 0.0958
3 22 43 7.2126 0.0095
3 22 45 0.8678 -0.0530
3 22 47 3.6943 0.2202
3 22 49 -17.2394 -0.0296
3 23 0 9.8724 1.5783
3 23 2 -3.3797 -0.1732
3 23 4 -12.4178 0.0930
3 23 6 6.8096 0.3273
3 23 8 9.4635 -0.1689
3 23 10 -15.1204 -0.3262
3 23 12 6.7529 -0.0070
3 23 14 22.6909 0.1473
3 23 16 11.2812 0.0759
3 23 18 -6.6768 0.2857
3 23 20 10.2726 -0.0063
3 23 22 6.9520 -0.2122
3 23 24 21.6935 -0.2385
3 23 26 9.4362 0.0123
3 23 28 -2.1856 0.0438
3 23 30 -3.7099 -0.1247
3 23 32 21.3072 -0.0899
3 23 34 14.0820 0.0374
3 23 36 -5.1442 0.0947
3 23 40 -1.5998 -0.0006
3 23 42 5.7694 0.0535
3 23 46 6.1878 0.2069
3 23 48 8.5837 -0.5204
3 24 1 -5.7644 -1.3219
3 24 3 0.9626 -1.1991
3 24 5 -31.9245 -0.2353
3 24 7 23.3684 0.8009
3 24 9 -4.7521 0.6607
3 24 11 -1.2080 0.6234
3 24 13 15.0930 0.1267
3 24 15 14.4613 -0.2895
3 24 17 -1.1283 -0.0233
3 24 19 -8.8437 -0.1634
3 24 21 16.1129 -0.5293
3 24 23 25.0212 -0.3615
3 24 25 -22.3477 0.2974
3 24 27 7.1713 0.1331
3 24 29 20.2769 -0.0235
3 24 31 -1.5412 0.1310
3 24 33 7.0674 0.2588
3 24 35 1.4002 0.0506
3 24 39 9.6369 -0.1693
3 24 41 1.8425 -0.0049
3 24 43 11.3676 -0.0272
3 24 45 3.7816 -0.0530
3 24 47 13.0180 -0.5234
3 25 0 18.7050 1.7848
3 25 2 0.4259 -0.8674
3 25 4 4.1492 -0.8784
3 25 6 -0.1625 0.4597
3 25 8 -5.9156 0.5386
3 25 10 18.3047 0.3023
3 25 12 -5.9220 0.2692
3 25 14 -7.0651 -0.1494
3 25 16 -5.8635 -0.4722
3 25 18 13.0759 -0.2584
3 25 20 6.1277 -0.0171
3 25 22 -2.3397 -0.0321
3 25 24 -9.0702 0.0940
3 25 26 -16.1529 0.1001
3 25 30 -14.4155 -0.1167
3 25 34 20.3598 -0.1139
3 25 36 -10.5529 -0.2252
3 25 42 -5.8660 0.1896
3 25 44 -0.9282 -0.0429
3 25 46 -4.2833 0.4795
3 26 1 -16.6294 0.3376
3 26 3 -12.6701 1.1723
3 26 5 -21.5052 0.9224
3 26 7 -2.5991 -0.5270
3 26 9 3.3296 -1.1469
3 26 11 -2.1461 -0.2802
3 26 13 0.0864 0.1955
3 26 15 0.5844 -0.1878
3 26 17 -16.4874 -0.1873
3 26 19 -0.7844 0.2073
3 26 21 11.7453 0.1597
3 26 23 -0.8139 -0.0751
3 26 25 -18.8497 -0.2416
3 26 29 8.8376 -0.1872
3 26 33 -5.2355 -0.2504
3 26 35 9.7623 -0.0734
3 26 39 -15.1399 0.2146
3 26 41 4.0661 0.0686
3 26 45 6.7470 0.8122
3 27 0 -6.4632 -0.4772
3 27 2 -0.5264 0.6262
3 27 4 -12.4780 1.1892
3 27 6 -5.8288 0.2526
3 27 8 -4.6578 -1.1714
3 27 10 -8.7716 -0.7552
3 27 12 8.5871 0.1729
3 27 14 0.8222 0.1211
3 27 16 -8.6769 0.0065
3 27 18 2.4362 -0.0124
3 27 20 0.9059 0.1670
3 27 22 2.1981 -0.1266
3 27 24 -6.3970 -0.2568
3 27 26 12.8960 -0.0023
3 27 28 -16.4780 0.1639
3 27 30 11.7340 0.0442
3 27 32 -0.4879 0.0010
3 27 34 -5.4309 0.0014
3 27 36 9.2943 0.3617
3 27 38 10.0275 0.1890
3 27 40 -16.9248 -0.1657
3 27 42 4.6799 -0.2102
3 28 1 -3.8190 0.0566
3 28 3 6.6988 0.3815
3 28 5 8.6451 0.3963
3 28 7 2.1589 -0.2312
3 28 9 2.8503 -0.1221
3 28 11 -2.9440 -0.2800
3 28 13 10.1578 -0.2724
3 28 15 -3.7705 -0.0629
3 28 17 1.2274 0.1036
3 28 19 -31.5960 0.2439
3 28 21 6.1056 0.1193
3 28 23 -9.2856 0.1571
3 28 25 16.5962 0.0039
3 28 27 -17.5442 0.0772
3 28 29 -10.2538 0.0489
3 28 31 -2.3649 0.0794
3 28 33 -2.7830 -0.0767
3 28 35 11.4662 0.0113
3 28 37 -6.5838 0.0310
3 28 39 -4.8942 -0.1177
3 28 41 5.1319 -0.2055
3 29 0 4.9643 1.3124
3 29 2 -4.9037 0.5878
3 29 4 7.1330 0.0821
3 29 6 -1.0525 0.0927
3 29 8 -7.9258 0.1642
3 29 10 8.3514 -0.0183
3 29 12 2.6825 -0.4087
3 29 14 10.9381 -0.3225
3 29 16 0.3672 0.1959
3 29 18 -13.5766 0.1507
3 29 20 -7.5591 0.0568
3 29 22 -17.9724 0.1199
3 29 24 -10.1757 0.0460
3 29 26 -5.2328 -0.1227
3 29 28 25.3957 -0.2225
3 29 30 -4.9326 0.0400
3 29 32 21.8152 0.1007
3 29 38 -2.0890 0.0134
3 30 1 3.3127 1.2568
3 30 3 -17.7626 -0.0107
3 30 5 -0.1476 -0.3780
3 30 7 0.9461 -0.0087
3 30 9 -5.9222 0.3998
3 30 11 8.3717 -0.1907
3 30 13 -4.0710 -0.1637
3 30 15 -6.3061 0.1305
3 30 17 1.8733 0.0152
3 30 19 -2.8728 -0.2659
3 30 21 12.7845 -0.1964
3 30 23 10.8382 0.1100
3 30 25 -6.5479 0.0891
3 30 27 -3.5474 0.0023
3 30 29 5.5989 -0.0005
3 30 31 6.6416 -0.0909
3 30 33 -12.8793 -0.1459
3 31 2 1.8728 0.5233
3 31 4 6.3265 0.0341
3 31 6 4.5114 -0.3172
3 31 8 9.8327 -0.1943
3 31 10 -6.5793 -0.1070
3 31 12 -5.7399 -0.1520
3 31 14 2.0248 -0.1279
3 31 16 -5.2717 -0.0187
3 31 18 -4.1394 -0.1593
3 31 20 -14.0314 -0.1087
3 31 22 -11.6738 0.1686
3 31 24 5.2919 0.1618
3 31 26 -12.8679 0.0110
3 31 28 5.6026 -0.2826
3 31 30 5.4006 0.0138
3 31 32 -8.2940 -0.0570
3 31 34 11.4748 0.2925
3 32 1 -23.2955 2.0049
3 32 3 1.3125 0.3463
3 32 5 -12.9940 -0.5773
3 32 7 -4.7539 -0.2745
3 32 9 -4.8949 -0.1518
3 32 11 -0.4050 -0.3443
3 32 13 -6.4832 -0.2112
3 32 15 -19.7803 0.1968
3 32 17 -3.5026 0.3105
3 32 19 9.8512 0.1174
3 32 21 -13.5106 0.1104
3 32 23 4.1955 0.0119
3 32 25 6.1879 0.1095
3 32 27 -2.2262 0.0502
3 32 29 -14.8451 0.1371
3 33 0 -16.4637 -0.9454
3 33 2 -9.0338 -0.3705
3 33 4 -13.7952 -0.2510
3 33 6 6.8739 -0.2339
3 33 8 -19.6467 0.1756
3 33 10 -5.5703 0.1080
3 33 12 -4.1009 -0.1279
3 33 14 5.2031 0.2496
3 33 16 -2.4640 0.3069
3 33 18 -2.9730 -0.0889
3 33 20 -2.2514 -0.2895
3 33 22 -1.5506 -0.1799
3 33 24 -16.2145 0.1580
3 33 26 9.1876 0.1461
3 33 28 -1.6929 -0.1838
3 33 30 5.1055 -0.4257
3 34 1 5.8639 -2.1937
3 34 3 8.5677 -0.5373
3 34 5 15.9752 0.3570
3 34 7 -1.2804 0.4596
3 34 9 -8.4242 -0.0588
3 34 11 9.2573 -0.0515
3 34 13 33.0370 0.0808
3 34 15 -1.4122 -0.0275
3 34 17 -9.3188 -0.4646
3 34 19 3.4198 -0.4556
3 34 21 4.1410 -0.0894
3 34 23 -13.2622 -0.1080
3 34 25 0.3148 -0.3298
3 34 27 3.8841 -0.8918
3 35 0 -18.1697 -1.2427
3 35 2 -7.0775 -0.0867
3 35 4 -0.9051 0.4421
3 35 6 -9.5284 0.1927
3 35 8 -3.4658 -0.1149
3 35 10 1.0606 -0.0100
3 35 12 -5.2021 0.1251
3 35 14 6.2936 0.1447
3 35 16 12.1672 -0.2017
3 35 18 -4.8952 0.1886
3 35 20 4.2003 0.6318
3 35 22 13.1195 0.5045
3 35 24 9.2079 0.2114
3 36 1 22.3416 -0.0025
3 36 3 6.3816 0.2529
3 36 5 -5.2608 0.1774
3 36 7 -0.6292 -0.2990
3 36 9 -1.2329 -0.1461
3 36 11 -0.0534 0.1002
3 36 13 9.4527 0.1137
3 36 15 36.1863 -0.0985
3 36 17 3.8830 -0.0481
3 36 19 2.3692 0.5176
3 37 0 6.1781 0.7329
3 37 2 -5.5368 0.4675
3 37 4 7.0835 -0.0962
3 37 6 17.8486 -0.0524
3 37 8 7.6960 -0.0577
3 37 10 11.7598 0.0257
3 37 14 -3.3983 0.2857
4 1 1 444.3448 1.4770
4 1 3 80.6597 1.4236
4 1 5 -112.4649 1.0902
4 1 7 -296.8513 -1.6433
4 1 9 179.6338 -1.3010
4 1 11 2.3558 0.7160
4 1 13 115.8583 0.7132
4 1 15 -64.7918 -0.2093
4 1 17 -68.1876 -0.4994
4 1 19 -100.6801 0.2055
4 1 21 -65.8068 0.3445
4 1 23 -49.7710 0.1367
4 1 25 -7.2291 -0.0225
4 1 27 17.2520 -0.2512
4 1 29 -17.0234 0.0441
4 1 31 -27.8935 0.0188
4 1 33 1.5974 -0.0965
4 1 35 -12.8788 -0.0358
4 1 37 -30.7601 0.2693
4 1 39 -19.0677 0.1132
4 1 41 4.0404 -0.1738
4 1 43 6.9656 -0.1077
4 1 45 -19.5526 0.2403
4 1 47 1.9062 -0.0141
4 1 49 -8.4460 -0.1150
4 1 51 -0.4685 -0.1672
4 1 53 6.9999 0.1509
4 1 55 3.7615 0.0672
4 1 57 3.6707 -0.1429
4 1 59 3.8812 -0.1208
4 1 61 -3.7985 0.2303
4 2 0 -64.6366 2.6359
4 2 2 -319.2867 2.3941
4 2 4 271.2476 2.7599
4 2 6 415.4961 -0.0015
4 2 8 83.5146 -1.8763
4 2 10 -38.0310 -1.5166
4 2 12 34.9027 0.6173
4 2 14 13.5096 0.2397
4 2 16 19.9054 -0.4520
4 2 18 2.4128 0.1644
4 2 20 47.1918 0.6463
4 2 22 0.9092 0.4683
4 2 24 -40.2416 -0.2413
4 2 26 -47.2843 -0.2167
4 2 28 1.5416 0.0957
4 2 30 -14.0781 0.0542
4 2 32 -34.6454 -0.1745
4 2 34 4.3696 -0.1051
4 2 36 -9.0958 0.2409
4 2 38 -13.4083 0.3855
4 2 40 6.3660 -0.0918
4 2 42 0.6110 -0.1230
4 2 44 -1.4048 0.0309
4 2 46 -6.4365 0.1297
4 2 48 -3.5449 -0.1650
4 2 50 5.6001 -0.4002
4 2 52 -10.9486 -0.0831
4 2 54 -4.3039 0.0684
4 2 56 5.3357 -0.0712
4 2 58 -7.1454 -0.0644
4 2 60 -6.9722 0.7399
4 3 1 6.4424 1.4844
4 3 3 37.6518 0.4941
4 3 5 31.7019 0.1373
4 3 7 60.9110 -0.6107
4 3 9 -25.6005 -0.0881
4 3 11 -113.4471 -0.2414
4 3 13 19.3035 -0.4128
4 3 15 -18.8626 0.0231
4 3 17 -2.6392 0.1808
4 3 19 -0.0404 0.2688
4 3 21 -12.6181 -0.0336
4 3 23 10.5850 -0.1858
4 3 25 4.4665 0.0547
4 3 27 4.1375 -0.0674
4 3 29 4.2054 -0.1014
4 3 31 -9.8868 0.0812
4 3 33 8.4313 0.1148
4 3 35 -27.6440 -0.0149
4 3 37 -0.2939 -0.0328
4 3 39 -18.1399 0.0275
4 3 41 -2.9439 0.0689
4 3 43 -2.8749 0.0769
4 3 45 -10.9504 0.0403
4 3 47 -11.1967 -0.0366
4 3 49 7.8864 -0.0305
4 3 51 1.6992 -0.0339
4 3 53 3.4730 -0.0267
4 3 55 -9.4104 -0.0385
4 3 57 12.7223 0.0494
4 3 59 -1.3060 0.1675
4 3 61 4.5957 -0.0520
4 4 0 223.0754 4.1937
4 4 2 -54.7906 0.5984
4 4 4 -165.0413 -1.7363
4 4 6 -12.2077 0.1732
4 4 8 -16.3793 1.4965
4 4 10 -11.0025 0.4716
4 4 12 -48.7705 -0.9721
4 4 14 -70.7461 -0.6222
4 4 16 -77.5960 0.3657
4 4 18 -5.1198 0.0124
4 4 20 -112.1265 -0.3555
4 4 22 -15.0102 -0.0212
4 4 24 -75.8096 0.3132
4 4 26 -57.3267 0.0211
4 4 28 -3.0658 -0.3210
4 4 30 -18.1336 -0.2491
4 4 32 -22.8941 0.3296
4 4 34 1.9280 0.1726
4 4 36 -14.1378 -0.2468
4 4 38 -20.1025 -0.0888
4 4 40 -12.2964 0.2299
4 4 42 -1.9437 0.2959
4 4 44 -5.9532 -0.0815
4 4 46 -15.3912 -0.2776
4 4 48 -8.4389 0.1277
4 4 50 6.4539 0.2043
4 4 52 -9.1936 -0.1050
4 4 54 -5.4867 -0.2271
4 4 56 4.7285 0.3155
4 4 58 -2.2541 0.2780
4 4 60 -2.3165 -0.6718
4 5 1 136.3618 5.0726
4 5 3 62.4719 0.4706
4 5 5 -18.6689 -1.4745
4 5 7 26.3781 -0.0884
4 5 9 26.2087 0.5463
4 5 11 -7.4531 -1.2975
4 5 13 154.6024 -1.0552
4 5 15 -50.0042 0.2990
4 5 17 -99.6219 0.4256
4 5 19 68.6278 -0.0101
4 5 21 67.7639 0.0191
4 5 23 -80.1835 0.1551
4 5 25 17.1470 0.1819
4 5 27 7.3564 -0.0316
4 5 29 17.3716 -0.3780
4 5 31 -3.8424 -0.2152
4 5 33 -12.2171 0.0295
4 5 35 -26.1986 0.0903
4 5 37 -16.5009 -0.0103
4 5 39 11.9665 0.2044
4 5 41 6.6411 0.2653
4 5 43 -14.4938 0.0574
4 5 45 -16.1717 -0.3518
4 5 47 8.5554 -0.0838
4 5 49 2.7808 0.0641
4 5 51 -3.3281 0.0564
4 5 53 7.5292 -0.1618
4 5 55 -7.6299 -0.0298
4 5 57 4.5827 0.1330
4 5 59 -3.1161 0.2477
4 5 61 5.0609 -0.1092
4 6 2 52.3192 0.2497
4 6 4 -144.0783 0.0704
4 6 6 -92.5012 -0.6780
4 6 8 19.7319 -0.9564
4 6 10 -25.6469 -0.2123
4 6 12 154.9262 -0.3304
4 6 14 29.3860 0.3124
4 6 16 87.0979 0.6569
4 6 18 42.3883 -0.1664
4 6 20 -14.1364 -0.2471
4 6 22 22.9363 -0.0392
4 6 24 45.3645 0.0056
4 6 26 23.3696 0.0242
4 6 28 66.7543 0.2070
4 6 30 13.4002 -0.0031
4 6 32 -12.0040 -0.0908
4 6 34 18.8145 0.0096
4 6 36 11.1411 0.1106
4 6 38 9.2238 0.0427
4 6 40 1.4982 -0.1430
4 6 42 18.5881 -0.1980
4 6 44 -4.3308 0.0213
4 6 46 -1.2521 0.0487
4 6 48 5.8528 0.0185
4 6 50 7.9680 0.1062
4 6 52 10.7057 0.1236
4 6 54 4.2151 -0.0397
4 6 56 6.1986 -0.2195
4 6 58 0.0141 -0.1072
4 6 60 10.3024 -0.0997
4 7 1 -8.9573 -1.2532
4 7 3 142.9794 -0.0450
4 7 5 112.3267 -0.6429
4 7 7 23.6693 -0.3643
4 7 9 120.6731 0.3801
4 7 11 -64.7106 -0.1818
4 7 13 85.4039 0.1640
4 7 15 10.8246 0.3242
4 7 17 -26.8208 -0.3270
4 7 19 -10.1730 -0.4875
4 7 21 47.6505 0.2141
4 7 23 29.3123 0.0940
4 7 25 -28.6845 -0.3443
4 7 27 1.3190 0.1420
4 7 29 34.1002 0.3068
4 7 31 10.7706 0.0485
4 7 33 12.3797 0.0741
4 7 35 15.3656 0.1982
4 7 37 14.9723 -0.0412
4 7 39 7.6339 -0.1861
4 7 41 14.0234 -0.1973
4 7 43 19.4832 -0.0355
4 7 45 -10.1280 0.0773
4 7 47 12.2521 0.1214
4 7 49 -11.6224 -0.1170
4 7 51 11.7241 -0.0196
4 7 53 16.0494 0.1149
4 7 55 -6.5005 0.0304
4 7 57 3.5513 -0.3149
4 7 59 4.1973 -0.3864
4 8 0 80.0988 0.0132
4 8 2 -157.1813 1.1207
4 8 4 -101.0409 0.0701
4 8 6 142.7474 -0.2771
4 8 8 -12.5432 -0.1506
4 8 10 -17.5039 0.2165
4 8 12 23.9509 -0.6953
4 8 14 -29.7986 -0.6521
4 8 16 23.9014 0.1074
4 8 18 36.0370 -0.0213
4 8 20 9.8201 0.1076
4 8 22 9.9668 0.3120
4 8 24 -18.8505 0.0646
4 8 26 -8.2528 -0.1665
4 8 28 3.0329 -0.1602
4 8 30 -21.9322 -0.0389
4 8 32 -16.8092 0.0763
4 8 34 9.6645 0.1663
4 8 36 4.4666 -0.0247
4 8 38 -11.5307 -0.0018
4 8 40 3.1734 0.1061
4 8 42 2.6060 0.0177
4 8 44 1.2726 0.0139
4 8 46 -2.2237 0.0539
4 8 48 -6.0624 -0.1311
4 8 50 15.7402 -0.0872
4 8 52 2.7011 -0.0473
4 8 54 0.5535 -0.0118
4 8 56 -3.0717 0.1112
4 8 58 -3.5297 0.1132
4 8 60 21.8806 -0.3106
4 9 1 6.5388 0.4508
4 9 3 -43.1942 0.5314
4 9 5 -140.4303 0.2396
4 9 7 131.2304 0.0722
4 9 9 -34.3034 -0.0802
4 9 11 -30.5870 -0.1477
4 9 13 -20.6586 -0.0863
4 9 15 -11.7602 0.1253
4 9 17 30.8127 0.0322
4 9 19 -53.8614 0.0097
4 9 21 21.1542 0.3018
4 9 23 13.0071 0.1744
4 9 25 -16.3296 -0.2371
4 9 27 2.6183 -0.0099
4 9 29 -27.1248 0.1913
4 9 31 5.2053 -0.1239
4 9 33 -17.3932 -0.0963
4 9 35 -25.9442 0.0515
4 9 37 -1.9644 0.0895
4 9 39 3.8251 0.0545
4 9 41 -4.4473 0.0748
4 9 43 -6.1872 -0.0241
4 9 45 -3.8125 0.0220
4 9 47 20.5327 -0.0652
4 9 49 -3.4601 -0.1145
4 9 51 -8.0509 -0.1401
4 9 53 10.2208 0.0346
4 9 55 0.4723 -0.0059
4 9 57 -10.2771 -0.0542
4 9 59 -3.7694 0.0064
4 10 0 -53.1917 -2.6286
4 10 2 -9.8904 -0.5574
4 10 4 39.8501 1.5938
4 10 6 22.8638 0.6383
4 10 8 -112.2455 -0.7954
4 10 10 -16.0646 -0.3063
4 10 12 2.7758 0.7297
4 10 14 7.0355 0.3323
4 10 16 -83.1160 -0.2681
4 10 18 -15.3794 0.0561
4 10 20 1.1647 0.3263
4 10 22 -27.9635 0.1712
4 10 24 -10.5642 -0.1535
4 10 26 -31.1521 -0.0284
4 10 28 12.8344 0.3031
4 10 30 0.8314 0.1834
4 10 32 -5.1020 -0.2544
4 10 34 -10.6249 -0.1692
4 10 36 4.0586 0.1077
4 10 38 8.5590 0.1815
4 10 40 -4.7879 -0.0451
4 10 42 -6.7727 -0.1795
4 10 44 -5.8551 -0.0232
4 10 46 0.5296 0.0640
4 10 48 -9.0764 -0.1571
4 10 50 5.3080 -0.2523
4 10 52 -9.0933 0.1383
4 10 54 -4.8053 0.0221
4 10 56 7.7062 -0.1755
4 10 58 -1.1959 -0.2950
4 11 1 -2.9959 -1.2690
4 11 3 27.6663 0.1903
4 11 5 -48.6418 1.0295
4 11 7 -36.9773 -0.0578
4 11 9 57.9222 -0.7312
4 11 11 -35.6922 0.6784
4 11 13 -34.8547 0.3682
4 11 15 17.5340 -0.1594
4 11 17 -28.2184 0.0329
4 11 19 7.4474 0.4438
4 11 21 10.4030 0.1262
4 11 23 -3.5256 -0.1232
4 11 25 -0.6774 0.0829
4 11 27 -11.9867 0.0168
4 11 29 -15.3672 0.0859
4 11 31 -12.9844 0.0023
4 11 33 3.5746 -0.1209
4 11 35 -48.0927 -0.0627
4 11 37 -10.0291 0.0786
4 11 39 -5.4070 -0.0642
4 11 41 18.4189 -0.0726
4 11 43 -0.4602 0.0118
4 11 45 -8.8621 -0.0148
4 11 47 17.0652 -0.1092
4 11 49 8.6014 -0.0364
4 11 51 -1.9274 0.0492
4 11 53 -3.0778 0.1158
4 11 55 10.9705 -0.0505
4 11 57 7.7026 -0.1951
4 11 59 7.1828 0.2319
4 12 0 102.7415 2.1300
4 12 2 -9.9949 -2.6448
4 12 4 41.8718 -2.0422
4 12 6 10.4983 0.4771
4 12 8 -9.4304 1.6950
4 12 10 12.3903 0.8540
4 12 12 68.6751 0.6449
4 12 14 31.2252 0.5000
4 12 16 20.0675 -0.0787
4 12 18 34.1624 -0.0342
4 12 20 9.3064 -0.5815
4 12 22 40.6165 -0.6116
4 12 24 24.5543 0.1210
4 12 26 13.7746 0.3213
4 12 28 57.6651 -0.0038
4 12 30 0.0582 0.0490
4 12 32 12.2380 0.2838
4 12 34 6.1613 0.0608
4 12 36 9.0652 -0.2289
4 12 38 0.9351 -0.3478
4 12 40 56.8236 -0.0930
4 12 42 -9.9217 0.0571
4 12 44 11.2032 -0.0780
4 12 46 5.6247 -0.0569
4 12 48 5.8100 0.4350
4 12 50 10.2983 0.2276
4 12 52 -5.0294 -0.1259
4 12 54 2.2598 -0.1923
4 12 56 10.7553 0.0557
4 12 58 -4.3945 -0.7703
4 13 1 14.2729 -1.9594
4 13 3 -68.8140 -2.8880
4 13 5 -15.3475 -0.4841
4 13 7 -9.7642 1.6751
4 13 9 12.8548 1.3888
4 13 11 -13.2833 1.1432
4 13 13 18.1495 0.0490
4 13 15 8.3810 -0.3796
4 13 17 -10.0776 -0.1486
4 13 19 24.3116 -0.4318
4 13 21 36.4575 -1.0126
4 13 23 4.8160 -0.3477
4 13 25 -5.2080 0.7449
4 13 27 28.9317 0.2011
4 13 29 -8.5923 -0.1709
4 13 31 10.2961 0.2800
4 13 33 24.3356 0.1690
4 13 35 13.6570 -0.2237
4 13 37 -22.0088 -0.2907
4 13 39 15.3894 -0.1641
4 13 41 25.9489 -0.0531
4 13 43 0.1665 0.1192
4 13 45 3.1328 -0.0291
4 13 47 1.7103 0.1268
4 13 49 3.3144 0.2342
4 13 51 -5.7558 0.1316
4 13 53 -3.2679 -0.2232
4 13 55 6.4883 0.0327
4 13 57 -4.2000 -0.1816
4 14 0 74.2683 1.6960
4 14 2 -7.4414 -0.2662
4 14 4 -70.9804 -0.4673
4 14 6 35.5633 0.3890
4 14 8 -5.7077 0.2982
4 14 10 42.5072 -0.1611
4 14 12 -6.5133 0.2287
4 14 14 10.8200 0.1276
4 14 16 3.9173 -0.5393
4 14 18 42.2629 -0.0024
4 14 20 9.5154 0.1835
4 14 22 -4.1719 -0.0186
4 14 24 13.7281 0.0552
4 14 26 20.5239 -0.0164
4 14 28 8.4122 -0.1087
4 14 30 -1.1259 -0.0334
4 14 32 10.6048 -0.0547
4 14 34 10.3174 -0.1323
4 14 36 16.1740 -0.0329
4 14 38 25.7516 -0.0544
4 14 40 1.1543 -0.0482
4 14 42 20.7091 0.1087
4 14 44 1.2719 0.1133
4 14 46 -3.4322 -0.1023
4 14 48 1.0984 -0.0860
4 14 50 -0.1632 0.1082
4 14 52 19.1307 -0.0532
4 14 54 8.8990 0.2319
4 14 56 -3.4925 0.3259
4 15 1 20.7084 -0.9699
4 15 3 19.5627 0.9126
4 15 5 22.3606 0.8097
4 15 7 43.0313 -0.7887
4 15 9 4.2918 -1.2887
4 15 11 -6.8389 -0.0456
4 15 13 18.1370 0.5458
4 15 15 13.9195 -0.2440
4 15 17 10.2987 -0.1993
4 15 19 41.1066 0.2990
4 15 21 12.4366 0.3157
4 15 23 -8.3839 -0.0956
4 15 25 7.9911 -0.2255
4 15 27 -1.3124 -0.1770
4 15 29 0.3579 0.0497
4 15 31 19.3031 0.2532
4 15 33 -2.2443 -0.0500
4 15 35 1.6335 -0.1277
4 15 37 10.1372 0.0848
4 15 39 -5.1779 0.0727
4 15 41 -0.1347 -0.0815
4 15 43 14.9009 0.0487
4 15 45 4.4487 0.0184
4 15 47 -4.9068 -0.0418
4 15 49 -12.2202 -0.0510
4 15 51 5.6392 0.1004
4 15 53 7.6018 0.1339
4 15 55 1.9630 0.1109
4 16 0 40.3825 -1.0858
4 16 2 -23.5515 0.6472
4 16 4 33.0255 0.4044
4 16 6 17.7867 0.0483
4 16 8 -10.4143 -0.3714
4 16 10 -4.5107 -0.6851
4 16 12 -25.7814 -0.6718
4 16 14 0.6980 -0.1518
4 16 16 7.3361 0.2039
4 16 18 11.7373 0.0904
4 16 20 -2.6164 -0.0574
4 16 22 9.5862 -0.1400
4 16 24 8.7934 0.0343
4 16 26 1.5090 0.0087
4 16 28 8.1999 0.0470
4 16 30 -4.8818 0.0316
4 16 32 16.4894 -0.0723
4 16 34 6.4913 0.0816
4 16 36 25.6183 0.0368
4 16 38 8.2068 0.0558
4 16 40 5.1722 0.0172
4 16 42 -8.0458 0.0801
4 16 44 7.4933 -0.0689
4 16 46 -3.2123 0.0090
4 16 48 -10.7128 -0.0251
4 16 50 0.0039 0.1311
4 16 52 12.2827 0.0219
4 16 54 -4.4786 0.1124
4 16 56 7.6820 0.3573
4 17 1 -21.9097 0.4485
4 17 3 22.5496 0.2300
4 17 5 -6.5110 -0.1281
4 17 7 15.9892 -0.0686
4 17 9 -12.7075 0.1802
4 17 11 -21.3278 -0.6478
4 17 13 35.4841 -0.2813
4 17 15 10.3003 0.2608
4 17 17 -8.9412 0.1041
4 17 19 16.7865 -0.1136
4 17 21 28.9479 0.1707
4 17 23 3.7738 0.2518
4 17 25 22.8293 -0.0805
4 17 27 0.9221 -0.0925
4 17 29 15.4082 -0.0890
4 17 31 2.5991 -0.1426
4 17 33 -1.0475 -0.0908
4 17 35 -0.1711 0.0688
4 17 37 -0.7309 0.1146
4 17 39 10.7234 0.0010
4 17 41 17.6226 0.0658
4 17 43 17.0916 -0.0901
4 17 45 -11.9737 -0.0053
4 17 47 15.2493 0.0322
4 17 49 0.2295 -0.0396
4 17 51 -7.7597 -0.1057
4 17 53 2.4786 0.3211
4 17 55 3.7253 -0.4438
4 18 0 34.5634 -4.3169
4 18 2 15.8140 -0.4954
4 18 4 24.4560 -0.2617
4 18 6 18.2461 -0.8364
4 18 8 21.1108 -0.1564
4 18 10 10.7720 0.8752
4 18 12 25.9032 0.7104
4 18 14 16.2801 -0.0197
4 18 16 29.1642 -0.1707
4 18 18 21.4666 -0.4893
4 18 20 16.5444 -0.0855
4 18 22 -8.7595 0.2351
4 18 24 13.1228 0.0091
4 18 26 0.7242 -0.1709
4 18 28 23.6439 0.2040
4 18 30 18.8729 0.2677
4 18 32 8.8054 0.0054
4 18 34 9.4690 -0.0125
4 18 36 -18.1316 -0.0235
4 18 38 16.1056 -0.0102
4 18 40 15.4608 -0.1035
4 18 42 -3.1375 -0.0351
4 18 44 -8.8853 0.0512
4 18 46 7.0885 0.1402
4 18 48 -5.4360 -0.0136
4 18 50 4.1008 -0.1720
4 18 52 6.3149 0.0621
4 18 54 11.4924 -0.6925
4 19 1 45.9602 -1.2055
4 19 3 -16.3296 -0.0612
4 19 5 16.1531 -0.1174
4 19 7 15.1464 -0.0556
4 19 9 33.1251 0.6947
4 19 11 24.9507 0.1475
4 19 13 28.4882 -0.0065
4 19 15 10.9435 0.0703
4 19 17 -13.0460 -0.5289
4 19 19 11.5181 -0.3719
4 19 21 16.9723 0.2007
4 19 23 20.7779 0.2405
4 19 25 -2.8733 -0.0475
4 19 27 12.6633 0.3674
4 19 29 0.3672 0.4478
4 19 31 9.5677 -0.0333
4 19 33 -0.8081 -0.1251
4 19 35 -2.1226 -0.0236
4 19 37 -3.0583 -0.1226
4 19 39 -6.8911 -0.1709
4 19 41 10.2141 0.1006
4 19 43 -5.7864 0.0433
4 19 45 7.5378 0.0637
4 19 47 3.4853 0.0672
4 19 49 14.8498 -0.0785
4 19 51 0.1532 -0.1645
4 19 53 -6.1671 0.2914
4 20 0 -4.9388 1.5656
4 20 2 -14.0118 1.1170
4 20 4 -3.9825 0.3758
4 20 6 -5.2295 -0.1327
4 20 8 -3.0162 0.0159
4 20 10 10.7511 -0.1649
4 20 12 24.7806 -0.8062
4 20 14 20.0116 -0.3274
4 20 16 4.6269 0.7922
4 20 18 -4.6537 0.3629
4 20 20 18.7216 -0.0865
4 20 22 5.4822 0.1775
4 20 24 -7.0069 0.2386
4 20 26 -8.1744 0.1455
4 20 28 0.9994 -0.1064
4 20 30 3.0982 -0.3345
4 20 32 -1.9310 0.0104
4 20 34 2.3028 0.1258
4 20 36 3.2186 -0.0348
4 20 38 -11.3068 -0.0800
4 20 40 -10.7487 0.1315
4 20 42 10.8096 0.0504
4 20 44 -1.5264 0.0650
4 20 46 -5.9829 -0.0318
4 20 48 8.0599 0.0005
4 20 50 -1.5487 -0.0591
4 20 52 -5.2931 0.5688
4 21 1 31.2256 4.8801
4 21 3 24.7074 0.2382
4 21 5 7.3140 -1.4261
4 21 7 16.4679 -0.1106
4 21 9 30.5607 0.3531
4 21 11 9.6260 -0.6650
4 21 13 -5.5189 -0.7134
4 21 15 4.1392 0.5592
4 21 17 0.7606 0.7500
4 21 19 4.2686 0.0521
4 21 21 1.7721 -0.2413
4 21 23 -1.2510 -0.0991
4 21 25 -6.4070 0.0208
4 21 27 0.0922 -0.1314
4 21 29 17.9883 -0.3644
4 21 31 -2.2707 -0.0723
4 21 33 7.0145 0.4043
4 21 35 2.5795 0.2449
4 21 37 7.0680 -0.1629
4 21 39 -7.0415 -0.0452
4 21 41 -1.2205 0.1452
4 21 43 -9.8125 0.1182
4 21 45 -15.2739 -0.1385
4 21 47 4.9538 -0.0811
4 21 49 -10.0480 -0.2695
4 21 51 -2.5800 -0.0718
4 22 0 18.0318 3.3096
4 22 2 13.7686 0.7422
4 22 4 0.8941 0.2765
4 22 6 22.2785 0.2436
4 22 8 16.1410 0.1501
4 22 10 8.1981 0.0255
4 22 12 7.0933 -0.3082
4 22 14 19.4464 -0.1641
4 22 16 7.6816 0.0870
4 22 18 14.5655 0.1229
4 22 20 10.1232 0.0298
4 22 22 22.2284 0.0386
4 22 24 6.6326 -0.0704
4 22 26 13.8662 -0.0239
4 22 28 21.2057 -0.0345
4 22 30 1.2353 -0.1464
4 22 32 11.1235 0.0348
4 22 34 13.9788 -0.0293
4 22 36 21.6993 -0.1102
4 22 38 -0.5163 -0.0099
4 22 40 2.8251 -0.0169
4 22 42 -3.8068 -0.1547
4 22 44 -12.1070 -0.0531
4 22 46 9.4466 -0.1501
4 22 48 -1.5977 -0.2936
4 22 50 -2.2153 0.1827
4 23 1 3.7576 -0.4041
4 23 3 -1.4457 1.0206
4 23 5 -17.6193 0.8992
4 23 7 11.0983 -0.1185
4 23 9 -8.9041 -1.0182
4 23 11 -2.7016 -0.0271
4 23 13 26.5639 0.3200
4 23 15 3.5051 -0.2034
4 23 17 -16.3482 -0.0715
4 23 19 -1.0536 0.2930
4 23 21 0.8253 0.4357
4 23 23 -7.9228 0.0127
4 23 25 15.8772 -0.0568
4 23 27 14.1110 -0.0777
4 23 31 -4.9403 -0.0971
4 23 35 -3.3906 -0.0692
4 23 37 5.4017 0.1026
4 23 43 -11.4545 -0.2614
4 23 45 1.9592 -0.1220
4 23 47 -30.8879 0.2582
4 23 49 4.3520 0.4215
4 24 0 27.6403 0.9835
4 24 2 25.6421 -0.0891
4 24 4 11.5651 0.3070
4 24 6 33.4360 -0.0021
4 24 8 15.3884 -0.6605
4 24 10 10.8297 -0.2188
4 24 12 1.8693 0.3124
4 24 14 10.0479 0.1282
4 24 16 1.3148 -0.2415
4 24 18 -19.6416 0.0160
4 24 20 -13.9461 0.2648
4 24 22 -6.9845 0.0151
4 24 24 -6.2561 -0.1178
4 24 26 -2.3085 0.0292
4 24 28 7.9686 0.1194
4 24 30 -3.1338 0.0116
4 24 32 -8.5746 0.0235
4 24 34 -5.4916 0.0475
4 24 36 10.9812 0.0821
4 24 38 -12.1235 0.0321
4 24 40 -25.4843 -0.1689
4 24 42 12.6732 -0.1507
4 24 46 3.5294 0.1812
4 25 1 -15.6256 -0.0397
4 25 3 -26.2790 0.1616
4 25 5 -7.5488 0.3538
4 25 7 -42.5376 0.2345
4 25 9 -13.0635 -0.1161
4 25 11 -18.2746 0.2275
4 25 13 15.0307 0.0657
4 25 15 3.1603 -0.3367
4 25 17 0.6108 -0.0523
4 25 19 -15.1543 0.1848
4 25 21 -2.6475 0.1019
4 25 23 6.0809 0.0484
4 25 25 11.2145 0.1701
4 25 27 -15.8557 -0.0137
4 25 29 5.2612 -0.0649
4 25 31 5.2803 -0.0656
4 25 33 -9.3887 -0.1682
4 25 35 -11.5384 -0.1843
4 25 39 1.4551 -0.1418
4 25 41 3.4898 -0.0189
4 25 43 12.5236 0.0209
4 25 45 -2.8748 0.2417
4 26 0 18.8105 0.9790
4 26 2 -12.6019 0.1243
4 26 4 -10.4437 0.3748
4 26 6 5.3050 0.3850
4 26 8 -18.5658 -0.4076
4 26 10 -10.7856 -0.1629
4 26 12 -16.0712 0.2996
4 26 14 7.9874 -0.0009
4 26 16 -0.4702 -0.1276
4 26 18 17.1669 -0.0082
4 26 20 -1.9243 0.2709
4 26 22 -12.3052 0.0597
4 26 24 -6.7954 -0.1211
4 26 26 -4.9484 -0.0991
4 26 30 -0.2685 -0.0875
4 26 34 7.7660 -0.0562
4 26 42 -5.3701 0.1837
4 26 44 -14.7416 -0.1765
4 27 1 -15.8012 -2.2045
4 27 3 -28.6128 -0.3521
4 27 5 15.2313 0.4029
4 27 7 16.4083 -0.2752
4 27 9 -43.2786 -0.2051
4 27 11 0.2583 0.4159
4 27 13 -7.2448 0.6091
4 27 15 -16.3622 0.2333
4 27 17 -13.8227 -0.0574
4 27 19 -4.0863 -0.0230
4 27 21 -6.9023 -0.1639
4 27 23 -13.0218 -0.1129
4 27 25 -0.4201 -0.1719
4 27 29 -0.9846 0.2926
4 27 33 -1.0166 0.0231
4 27 35 -9.9786 0.1131
4 27 39 -0.8631 -0.2482
4 27 41 -0.1132 -0.4026
4 27 43 0.6789 -0.7233
4 28 0 18.5009 -1.7546
4 28 2 2.8906 -1.1992
4 28 4 2.5055 -0.4522
4 28 6 -17.0186 -0.0375
4 28 8 -13.3057 0.1292
4 28 10 -6.9356 0.4477
4 28 12 -16.0888 0.2900
4 28 14 2.0941 -0.0523
4 28 16 6.6979 0.0979
4 28 18 7.3619 -0.0162
4 28 20 -2.0691 -0.0436
4 28 22 -1.5862 -0.0477
4 28 24 -11.3308 -0.0035
4 28 26 -10.6731 0.0725
4 28 28 -1.7068 0.0619
4 28 30 -0.7843 0.1826
4 28 32 -10.2011 0.0767
4 28 34 -10.6279 -0.0897
4 28 36 -11.1884 -0.1587
4 28 38 12.0751 -0.3950
4 28 40 11.8403 -0.2969
4 29 1 4.2142 2.1572
4 29 3 -21.5685 -0.5072
4 29 5 4.5298 -0.9694
4 29 7 3.5456 -0.0922
4 29 9 8.6898 0.5719
4 29 11 10.0400 -0.2112
4 29 13 4.2295 -0.5689
4 29 15 -15.3378 -0.0563
4 29 17 -5.4512 0.2693
4 29 19 3.7884 0.0985
4 29 21 -5.2992 -0.1363
4 29 23 7.3534 -0.0018
4 29 25 -1.2930 -0.1215
4 29 27 -6.3836 -0.2457
4 29 29 9.5317 -0.1184
4 29 31 2.2869 0.0106
4 29 33 5.1438 -0.0372
4 29 35 -6.7588 -0.0578
4 29 37 -7.8432 -0.2665
4 29 39 -11.6189 0.3746
4 30 0 15.4526 1.4670
4 30 2 24.6110 0.3871
4 30 4 18.0952 -0.2572
4 30 6 7.1286 -0.0388
4 30 8 1.3152 0.4048
4 30 10 3.0151 0.1264
4 30 12 22.2603 -0.2995
4 30 14 12.0224 -0.1481
4 30 16 -9.6347 0.2128
4 30 18 6.2297 0.0496
4 30 20 17.6984 -0.1528
4 30 22 -11.4291 -0.0945
4 30 24 2.5531 -0.0089
4 30 26 -0.1664 -0.1358
4 30 28 -5.7586 -0.2951
4 30 30 5.1166 0.0827
4 30 32 -1.8621 -0.1164
4 30 34 26.3798 -0.1185
4 30 36 -10.4728 -0.0908
4 31 1 16.1936 -0.8172
4 31 3 -0.7680 0.0710
4 31 5 0.8854 0.2102
4 31 7 -18.8457 0.0950
4 31 9 10.9980 -0.1817
4 31 11 -2.6927 -0.2685
4 31 13 -19.2495 -0.0048
4 31 15 6.9487 -0.0217
4 31 17 -2.7395 -0.2456
4 31 19 -6.9006 -0.2626
4 31 21 -6.1471 0.0249
4 31 23 -7.2760 0.1004
4 31 25 -11.2978 0.0463
4 31 27 7.5557 -0.0818
4 31 29 -5.5854 -0.0162
4 31 31 -4.7212 -0.1251
4 31 33 16.8570 0.0084
4 31 35 -6.3766 0.2605
4 32 2 25.7137 -0.1977
4 32 4 -8.2650 0.2594
4 32 6 -11.5203 -0.2598
4 32 8 -17.6643 -0.2577
4 32 10 6.0305 -0.1043
4 32 12 -9.8350 -0.0266
4 32 14 -8.8635 0.1512
4 32 16 -4.0404 0.0107
4 32 18 -8.6919 -0.0741
4 32 20 -3.7848 0.1117
4 32 22 -2.6842 0.1229
4 32 24 -11.4334 0.1027
4 32 26 -5.5404 -0.0153
4 32 28 -26.8342 -0.1868
4 32 30 -8.1264 -0.1311
4 32 32 -7.1640 0.0455
4 33 1 -7.4063 -1.4986
4 33 3 -7.7973 -0.5300
4 33 5 9.8385 -0.0776
4 33 7 -17.0340 0.3623
4 33 9 -8.1864 0.3535
4 33 11 -19.4064 0.2630
4 33 13 -12.1223 0.2875
4 33 15 -15.9143 0.2250
4 33 17 1.1345 -0.0909
4 33 19 1.4214 -0.2681
4 33 21 -5.5527 -0.2241
4 33 23 -17.4485 -0.2685
4 33 25 18.5625 0.0099
4 33 27 -11.0903 -0.0865
4 33 29 -9.7462 -0.4331
4 34 0 3.8445 -1.9811
4 34 2 2.7493 -0.6852
4 34 4 -15.0855 -0.1579
4 34 6 -12.8133 0.0061
4 34 8 3.1367 0.2730
4 34 10 -19.6263 0.2266
4 34 12 -5.4015 0.0515
4 34 14 -3.9835 0.0914
4 34 16 3.6216 -0.4012
4 34 18 -18.3419 -0.5263
4 34 20 -7.0780 -0.3058
4 34 22 9.5184 -0.2935
4 34 24 -12.5173 -0.0147
4 34 26 -5.3037 -0.3397
4 35 1 -3.0160 0.0449
4 35 3 -7.1873 0.2296
4 35 5 1.2102 0.3856
4 35 7 4.5641 0.1195
4 35 9 1.2561 -0.0055
4 35 11 25.6325 0.0956
4 35 13 -20.3307 0.1617
4 35 15 11.6854 0.1620
4 35 17 2.1735 -0.0473
4 35 19 -11.9858 0.1416
4 35 21 11.1191 0.5998
4 35 23 9.3808 0.3687
4 36 0 5.9928 0.9784
4 36 2 1.7777 0.7286
4 36 4 4.4676 0.2142
4 36 6 -7.9293 0.1359
4 36 8 -7.0401 -0.0890
4 36 10 -8.6666 -0.0503
4 36 12 -3.5491 0.0587
4 36 14 1.6346 -0.0673
4 36 16 -22.7997 0.0163
4 36 18 0.0176 0.3341
4 37 1 -10.4781 1.1259
4 37 3 9.9053 0.4058
4 37 5 14.8735 -0.1588
4 37 7 7.0960 -0.5606
4 37 9 11.2603 -0.3272
4 37 11 40.7905 0.0763
5 1 0 915.3542 6.1432
5 1 2 294.4709 -1.5849
5 1 4 274.9656 -2.2116
5 1 6 -217.5272 -0.0587
5 1 8 180.1372 1.6965
5 1 10 191.9356 0.8599
5 1 12 184.9151 1.3668
5 1 14 -95.9321 0.3808
5 1 16 100.2632 -0.4107
5 1 18 10.5166 0.0885
5 1 20 -4.2845 -0.2321
5 1 22 20.7923 -0.1296
5 1 24 5.4329 0.0145
5 1 26 -11.4758 0.0647
5 1 28 77.9718 -0.1297
5 1 30 21.3077 0.0456
5 1 32 -20.3593 0.2021
5 1 34 20.3040 0.0015
5 1 36 36.3649 -0.2853
5 1 38 10.5284 -0.2510
5 1 40 -0.3488 -0.1499
5 1 42 4.4648 0.1017
5 1 44 9.7739 -0.1030
5 1 46 -6.5772 0.0419
5 1 48 6.0799 0.2774
5 1 50 11.6315 0.1667
5 1 52 -1.8387 0.0674
5 1 54 -1.2039 0.1048
5 1 56 -1.7407 0.1439
5 1 58 0.7704 -0.0233
5 1 60 9.4826 -0.4781
5 2 1 -68.2019 0.1134
5 2 3 -81.1837 -0.0789
5 2 5 -70.8791 0.6022
5 2 7 -65.8153 -0.4756
5 2 9 -4.0559 -0.7649
5 2 11 -29.0815 0.5248
5 2 13 29.1686 0.1669
5 2 15 67.6158 -0.3286
5 2 17 21.4799 0.0340
5 2 19 -4.7710 0.4390
5 2 21 -25.1492 -0.0424
5 2 23 27.6308 -0.1012
5 2 25 39.6593 0.2159
5 2 27 6.5301 -0.2693
5 2 29 -16.9811 -0.1633
5 2 31 1.8835 0.1069
5 2 33 10.8525 0.0402
5 2 35 9.8064 -0.1774
5 2 37 -13.7483 -0.0312
5 2 39 3.3825 0.0463
5 2 41 12.2113 0.0131
5 2 43 1.6965 -0.0374
5 2 45 -18.5030 0.0171
5 2 47 6.6449 -0.0650
5 2 49 9.4194 0.0831
5 2 51 -1.2495 0.0188
5 2 53 6.1928 0.1085
5 2 55 5.6138 0.0808
5 2 57 -7.7113 0.0681
5 2 59 -4.6579 -0.0459
5 2 61 4.5985 -0.4478
5 3 0 20.9010 1.5306
5 3 2 -221.9110 0.1154
5 3 4 -127.4322 0.3035
5 3 6 -233.1733 0.4229
5 3 8 2.6073 -0.1449
5 3 10 -282.9240 -1.0012
5 3 12 52.1281 -0.5301
5 3 14 -176.0242 -0.3703
5 3 16 12.4812 0.1147
5 3 18 -9.9294 0.3251
5 3 20 -76.0776 0.0596
5 3 22 -49.7633 -0.1450
5 3 24 -52.5612 -0.1541
5 3 26 -73.2636 0.0566
5 3 28 -28.0748 -0.0185
5 3 30 -15.1440 -0.1923
5 3 32 -46.8080 -0.0988
5 3 34 -14.7327 -0.0538
5 3 36 -13.3530 0.0494
5 3 38 -21.2424 0.1314
5 3 40 -12.3087 0.0549
5 3 42 -4.9527 0.1419
5 3 44 2.1196 -0.0085
5 3 46 -12.3250 -0.0904
5 3 48 4.9863 0.0752
5 3 50 0.4123 0.0445
5 3 52 -20.0645 0.0116
5 3 54 -3.4803 -0.1054
5 3 56 11.3027 -0.0332
5 3 58 0.7725 0.0878
5 3 60 -4.1496 0.2995
5 4 1 17.4027 1.7649
5 4 3 -8.7735 -0.6398
5 4 5 0.8677 -1.2787
5 4 7 18.8302 -0.0498
5 4 9 111.8679 0.7737
5 4 11 6.9877 -0.5604
5 4 13 77.6239 -0.5471
5 4 15 55.4474 0.2899
5 4 17 -7.8887 0.2358
5 4 19 25.9093 -0.2673
5 4 21 39.8437 -0.4655
5 4 23 -17.4633 -0.0383
5 4 25 -10.5450 0.2663
5 4 27 36.8253 -0.0436
5 4 29 -41.5311 -0.3652
5 4 31 12.7828 -0.1108
5 4 33 -27.5305 0.1374
5 4 35 4.7931 0.0616
5 4 37 2.4098 -0.0554
5 4 39 -10.1768 0.1179
5 4 41 -4.3415 0.1710
5 4 43 -9.9561 0.1096
5 4 45 -6.3129 -0.1119
5 4 47 -2.8350 0.0336
5 4 49 -8.3394 0.1440
5 4 51 -12.1486 0.0814
5 4 53 6.1767 -0.1135
5 4 55 -13.3926 -0.1074
5 4 57 -15.7817 0.0918
5 4 59 2.0443 0.1849
5 4 61 -18.0564 -0.3041
5 5 0 99.8887 0.5654
5 5 2 88.5727 0.7939
5 5 4 38.0473 -0.8452
5 5 6 -8.3510 -0.4908
5 5 8 103.2027 0.2154
5 5 10 -52.1899 0.3264
5 5 12 -20.6810 -0.6011
5 5 14 26.5259 -0.3309
5 5 16 57.1327 0.5056
5 5 18 -5.1894 -0.2834
5 5 20 5.4252 -0.3409
5 5 22 6.7845 0.0715
5 5 24 -22.9060 0.1534
5 5 26 32.1141 -0.0620
5 5 28 51.9843 -0.2078
5 5 30 2.6107 -0.1974
5 5 32 -11.3731 0.1314
5 5 34 14.3411 0.1372
5 5 36 -11.4882 -0.0457
5 5 38 15.0426 -0.0230
5 5 40 7.4602 0.0331
5 5 42 -2.6441 0.0189
5 5 44 0.5171 0.0185
5 5 46 -3.2860 -0.0817
5 5 48 10.3032 0.0170
5 5 50 4.6749 0.1014
5 5 52 0.0681 -0.0104
5 5 54 -1.8438 -0.0710
5 5 56 13.1193 0.1866
5 5 58 14.7405 0.1500
5 5 60 -10.0904 -0.5432
5 6 1 61.9813 -3.8066
5 6 3 116.0848 -0.6936
5 6 5 135.3875 -0.5311
5 6 7 -6.9789 -0.5531
5 6 9 49.7418 0.6766
5 6 11 104.9503 0.0959
5 6 13 90.9843 0.5662
5 6 15 5.9147 0.3510
5 6 17 2.1702 -0.7080
5 6 19 6.7519 -0.6010
5 6 21 76.4589 0.2428
5 6 23 11.4514 -0.0248
5 6 25 11.5487 -0.5585
5 6 27 13.0724 0.2509
5 6 29 31.6671 0.5964
5 6 31 9.2864 0.2056
5 6 33 8.6863 -0.0551
5 6 35 16.3404 0.0073
5 6 37 8.6049 -0.0770
5 6 39 -5.4935 -0.1772
5 6 41 3.5136 -0.3094
5 6 43 14.5520 -0.0794
5 6 45 -7.5112 0.1757
5 6 47 12.8942 0.2921
5 6 49 7.2526 -0.0436
5 6 51 0.0578 0.0142
5 6 53 -23.0747 0.1432
5 6 55 9.1139 -0.0382
5 6 57 2.4217 -0.4705
5 6 59 -0.8327 -0.4143
5 7 2 57.3753 -2.7172
5 7 4 67.1701 0.6069
5 7 6 -224.9732 -0.9172
5 7 8 169.3606 -0.9332
5 7 10 14.8816 1.2775
5 7 12 54.0056 1.0905
5 7 14 -134.2631 0.1430
5 7 16 -20.0923 -0.3265
5 7 18 71.9161 -0.9618
5 7 20 4.8156 -0.2322
5 7 22 -10.0063 0.0309
5 7 24 42.1807 -0.3794
5 7 26 6.7023 0.0169
5 7 28 24.6130 0.7378
5 7 30 -13.6476 0.6101
5 7 32 -10.8307 0.0687
5 7 34 14.0602 -0.0510
5 7 36 -5.1016 -0.0163
5 7 38 -10.9548 -0.0688
5 7 40 11.6047 -0.3400
5 7 42 12.2259 -0.3095
5 7 44 8.0208 0.1811
5 7 46 -0.7491 0.3397
5 7 48 5.5712 -0.1445
5 7 50 17.8636 -0.0913
5 7 52 3.0791 0.0947
5 7 54 2.5847 -0.0508
5 7 56 11.9293 -0.5424
5 7 58 19.7357 -0.5207
5 7 60 -14.6883 -0.2410
5 8 1 -52.2151 -0.7687
5 8 3 -50.2380 -0.2584
5 8 5 77.3424 -0.5209
5 8 7 -20.3786 0.2242
5 8 9 -102.9610 1.1428
5 8 11 15.1731 -0.2491
5 8 13 13.4431 -0.5267
5 8 15 1.1315 0.2008
5 8 17 -13.4714 -0.0416
5 8 19 36.3485 -0.2851
5 8 21 -10.9387 0.2458
5 8 23 -9.5403 0.1460
5 8 25 22.8927 -0.2092
5 8 27 26.3435 0.2485
5 8 29 2.7190 0.2286
5 8 31 8.1417 -0.1394
5 8 33 -14.3719 0.0114
5 8 35 10.6981 0.1050
5 8 37 -12.0144 -0.0219
5 8 39 3.8326 -0.0199
5 8 41 2.8178 0.0755
5 8 43 2.7623 -0.0517
5 8 45 0.7245 -0.0460
5 8 47 11.9224 -0.0726
5 8 49 -10.9642 -0.1291
5 8 51 6.4415 -0.0901
5 8 53 2.6639 -0.0042
5 8 55 -5.4911 -0.0764
5 8 57 -1.0406 -0.0878
5 8 59 5.6691 -0.2203
5 9 0 -16.8782 2.0595
5 9 2 57.5223 0.6822
5 9 4 -76.2293 -0.1422
5 9 6 -27.5900 0.0375
5 9 8 -16.1237 0.5685
5 9 10 45.0485 0.2388
5 9 12 22.6836 -0.6138
5 9 14 78.5738 -0.1748
5 9 16 -59.3852 0.5679
5 9 18 4.6499 0.2194
5 9 20 -3.2071 -0.1411
5 9 22 12.2470 0.1221
5 9 24 -53.0555 0.2699
5 9 26 -32.3114 0.0539
5 9 28 1.0065 -0.1517
5 9 30 -6.8938 -0.1252
5 9 32 -24.7194 0.0123
5 9 34 12.1414 0.0437
5 9 36 2.7475 -0.1551
5 9 38 12.0586 0.1090
5 9 40 -14.2033 0.2628
5 9 42 -1.3936 0.0201
5 9 44 0.9386 -0.2425
5 9 46 1.4422 -0.0702
5 9 48 1.3649 0.0358
5 9 50 -4.7777 0.0987
5 9 52 3.0616 -0.1303
5 9 54 17.0317 -0.1663
5 9 56 -8.6664 0.2000
5 9 58 11.0421 0.1421
5 10 1 40.7697 1.9391
5 10 3 -45.7827 0.0567
5 10 5 -18.2701 -0.3589
5 10 7 50.0379 0.0914
5 10 9 33.7685 -0.0339
5 10 11 -43.0020 0.0380
5 10 13 -93.0491 -0.1948
5 10 15 10.6901 0.1154
5 10 17 22.4657 0.1999
5 10 19 1.1719 -0.0538
5 10 21 -36.3243 -0.1210
5 10 23 -30.6875 0.0355
5 10 25 12.0114 0.2480
5 10 27 -4.1424 0.0426
5 10 29 -26.4470 -0.1001
5 10 31 -10.7517 -0.0784
5 10 33 -14.3519 0.0653
5 10 35 5.7226 0.0121
5 10 37 -14.6526 -0.0523
5 10 39 -11.5337 -0.0079
5 10 41 21.2788 0.1523
5 10 43 -7.8634 -0.0359
5 10 45 -6.9388 -0.1661
5 10 47 3.0423 -0.0528
5 10 49 -4.9463 0.1802
5 10 51 15.8223 0.0203
5 10 53 -4.5319 -0.0266
5 10 55 -2.1597 -0.0655
5 10 57 11.4937 0.0146
5 10 59 -1.9880 0.2433
5 11 0 -99.7308 3.8992
5 11 2 -121.6189 1.1282
5 11 4 -12.1808 0.5801
5 11 6 22.3268 0.1183
5 11 8 -39.5995 -0.1324
5 11 10 6.4390 -0.4832
5 11 12 -1.2388 0.0082
5 11 14 10.3159 0.1019
5 11 16 -1.3919 -0.3213
5 11 18 11.4949 0.4007
5 11 20 -21.5235 0.3201
5 11 22 5.5403 0.0091
5 11 24 -48.2478 0.0371
5 11 26 -45.0817 -0.0335
5 11 28 10.3463 -0.0213
5 11 30 12.4066 -0.0916
5 11 32 -24.4562 -0.0368
5 11 34 14.6160 0.0900
5 11 36 -6.3099 0.0468
5 11 38 -1.8958 -0.0677
5 11 40 3.1615 -0.0313
5 11 42 -10.8795 0.1037
5 11 44 1.3309 0.0369
5 11 46 3.6894 -0.1411
5 11 48 4.0048 -0.0639
5 11 50 -3.8751 -0.1355
5 11 52 15.4502 -0.0062
5 11 54 0.2571 0.1112
5 11 56 0.8570 0.2406
5 11 58 -10.7020 0.0531
5 12 1 80.6678 0.3255
5 12 3 -7.4346 -0.6673
5 12 5 -36.9556 0.0377
5 12 7 -36.8529 0.3737
5 12 9 49.1028 -0.0710
5 12 11 -34.4657 0.8268
5 12 13 9.4185 0.1757
5 12 15 7.7019 -0.3049
5 12 17 -13.2061 0.0935
5 12 19 8.6794 0.2491
5 12 21 10.6252 -0.1990
5 12 23 52.9239 -0.2214
5 12 25 -3.4391 0.3232
5 12 27 18.3626 -0.1467
5 12 29 11.1061 -0.2123
5 12 31 -1.5307 0.2412
5 12 33 18.1248 0.1393
5 12 35 14.3387 -0.0685
5 12 37 -10.3977 -0.1481
5 12 39 -0.7672 -0.1826
5 12 41 -9.9068 -0.0570
5 12 43 10.3830 0.1870
5 12 45 -11.8299 0.0400
5 12 47 23.5815 0.0192
5 12 49 -14.0430 0.0077
5 12 51 -0.0182 -0.0376
5 12 53 3.8513 -0.0609
5 12 55 -6.3041 0.1447
5 12 57 -1.6185 -0.0706
5 13 0 -65.7952 1.1800
5 13 2 39.8231 -1.4597
5 13 4 56.3843 -1.4721
5 13 6 26.9771 0.5884
5 13 8 10.5088 1.0012
5 13 10 28.4597 -0.1186
5 13 12 80.7086 0.2278
5 13 14 21.8826 0.3811
5 13 16 25.2158 -0.4062
5 13 18 24.4756 -0.0488
5 13 20 19.3947 -0.3488
5 13 22 9.8641 -0.3078
5 13 24 -1.6887 0.2594
5 13 26 18.2831 0.1377
5 13 28 36.4140 -0.1057
5 13 30 11.0797 -0.0341
5 13 32 11.2999 0.1065
5 13 34 17.8095 0.0027
5 13 36 -13.8516 -0.0941
5 13 38 17.2128 -0.1824
5 13 40 5.5396 -0.0153
5 13 42 -2.9543 0.1160
5 13 44 4.3335 0.0221
5 13 46 -1.3438 -0.1118
5 13 48 11.0266 0.2070
5 13 50 -5.4794 0.0701
5 13 52 11.2929 -0.3106
5 13 54 -6.8584 0.0978
5 13 56 20.6935 0.4642
5 14 1 -3.6528 -2.4524
5 14 3 38.5082 0.4956
5 14 5 27.2246 1.7299
5 14 7 -16.4680 0.0855
5 14 9 -16.2569 -1.4592
5 14 11 -9.0213 -0.2471
5 14 13 -7.0829 0.1996
5 14 15 7.9451 -0.3653
5 14 17 6.9104 0.0121
5 14 19 15.1495 0.5087
5 14 21 2.7593 0.2697
5 14 23 19.7496 -0.0053
5 14 25 12.5919 0.1416
5 14 27 8.2358 -0.1096
5 14 29 15.6103 -0.0860
5 14 31 16.4499 -0.0059
5 14 33 -21.2793 -0.3532
5 14 35 -8.1499 -0.1936
5 14 37 -4.9080 0.2285
5 14 39 7.6751 0.2464
5 14 41 4.3254 -0.0627
5 14 43 19.2416 0.0233
5 14 45 -14.5477 -0.0660
5 14 47 16.2101 -0.0061
5 14 49 6.6341 -0.0392
5 14 51 -5.6540 -0.0052
5 14 53 2.7452 -0.0189
5 14 55 7.0566 0.2840
5 14 57 -9.7408 -0.0544
5 15 0 29.4006 -1.0807
5 15 2 -22.3653 1.1578
5 15 4 -62.5317 1.1142
5 15 6 -26.6041 -0.2180
5 15 8 -10.7518 -1.5302
5 15 10 4.2362 -1.0142
5 15 12 18.9577 0.4654
5 15 14 1.2775 0.2623
5 15 16 -10.6955 -0.4075
5 15 18 -15.7640 0.3113
5 15 20 -7.4154 0.7648
5 15 22 -3.6168 0.3212
5 15 24 -10.8844 -0.2574
5 15 26 4.7623 -0.3550
5 15 28 -11.0684 0.1408
5 15 30 -1.9398 0.2146
5 15 32 0.1851 -0.2376
5 15 34 18.8380 -0.1043
5 15 36 1.1871 0.2446
5 15 38 -18.8024 0.2077
5 15 40 -10.3033 -0.0805
5 15 42 6.2239 -0.0817
5 15 44 4.1502 0.0128
5 15 46 -1.3958 -0.0247
5 15 48 -4.9753 -0.0989
5 15 50 0.2188 0.0812
5 15 52 1.6467 -0.0383
5 15 54 -6.2537 0.1143
5 15 56 -3.5322 -0.2332
5 16 1 1.2506 0.6969
5 16 3 20.5668 0.9988
5 16 5 36.4461 0.2140
5 16 7 27.0426 -0.9467
5 16 9 30.3274 -0.5321
5 16 11 17.9266 0.1767
5 16 13 29.4263 0.4074
5 16 15 5.9017 -0.0595
5 16 17 14.3660 -0.1616
5 16 19 -14.9476 0.1584
5 16 21 14.9067 0.2689
5 16 23 -8.8215 0.0556
5 16 25 6.8550 -0.1719
5 16 27 -3.5555 -0.0742
5 16 29 -16.0102 0.1159
5 16 31 10.2859 0.0791
5 16 33 2.4592 0.0356
5 16 35 -5.3875 0.1792
5 16 37 -6.4259 0.2008
5 16 39 -4.1691 -0.0490
5 16 41 11.5794 -0.0963
5 16 43 -0.3228 0.0271
5 16 45 -1.7818 -0.0217
5 16 47 -0.9554 -0.1275
5 16 49 2.8476 -0.1139
5 16 51 -1.4976 -0.0818
5 16 53 -6.0221 0.1971
5 16 55 -10.9698 -0.1811
5 17 0 10.0592 2.4956
5 17 2 -20.0455 1.3605
5 17 4 -9.1752 -0.2373
5 17 6 -22.2849 -0.0557
5 17 8 -8.8998 0.3349
5 17 10 -20.8509 -0.2588
5 17 12 -23.1403 -0.7604
5 17 14 -1.1589 -0.4390
5 17 16 14.2412 0.3775
5 17 18 3.3441 0.1486
5 17 20 -14.5676 -0.0793
5 17 22 -11.7688 0.1859
5 17 24 -4.5801 0.3532
5 17 26 -23.5977 0.0046
5 17 28 3.9998 -0.2555
5 17 30 -20.3808 -0.2351
5 17 32 8.7505 -0.1174
5 17 34 -8.7925 0.1191
5 17 36 -4.9964 0.0457
5 17 38 -5.4704 0.0595
5 17 40 -6.7838 0.0288
5 17 42 15.1626 0.0529
5 17 44 9.9073 -0.0942
5 17 46 -15.2525 -0.0850
5 17 48 -4.0299 -0.0982
5 17 50 13.1654 -0.1877
5 17 52 -12.9471 -0.1009
5 17 54 -1.2367 0.3443
5 18 1 29.4988 2.1994
5 18 3 -20.9654 -0.5933
5 18 5 -33.3396 -1.1733
5 18 7 23.0640 0.0696
5 18 9 37.8106 0.7848
5 18 11 21.0640 -0.7459
5 18 13 -34.2147 -0.8349
5 18 15 9.3555 0.2059
5 18 17 8.8652 0.2094
5 18 19 4.1526 -0.1055
5 18 21 6.6787 -0.1198
5 18 23 -4.3169 0.1598
5 18 25 2.2814 0.0345
5 18 27 1.1444 -0.0957
5 18 29 5.0805 -0.1904
5 18 31 -1.3480 -0.1795
5 18 33 5.6197 0.0845
5 18 35 0.9217 0.0786
5 18 37 14.6380 -0.1215
5 18 39 1.7230 -0.1474
5 18 41 0.0374 0.1483
5 18 43 14.2684 0.0208
5 18 45 -11.0736 0.0076
5 18 47 -1.6716 0.0749
5 18 49 2.8446 0.0557
5 18 51 1.5304 -0.2624
5 18 53 -16.4523 0.3172
5 19 0 -40.0038 -0.0538
5 19 2 13.4401 0.5237
5 19 4 8.2476 0.1375
5 19 6 -1.1065 -0.3019
5 19 8 8.5628 0.0731
5 19 10 15.5274 0.3130
5 19 12 2.4122 -0.0935
5 19 14 3.9995 -0.2451
5 19 16 6.4051 0.2455
5 19 18 18.1860 -0.0738
5 19 20 -18.3113 -0.1163
5 19 22 16.6365 0.0926
5 19 24 15.9068 -0.0741
5 19 26 8.5027 -0.1176
5 19 28 15.8173 -0.0016
5 19 30 -8.2998 -0.0148
5 19 32 -2.2059 0.0455
5 19 34 3.2309 -0.0607
5 19 36 -2.9367 -0.1651
5 19 38 -14.1338 -0.0781
5 19 40 8.4880 -0.0196
5 19 42 0.7272 -0.0346
5 19 44 -9.5199 0.0628
5 19 46 -0.7188 -0.0272
5 19 48 17.2857 0.0581
5 19 50 -0.8538 0.0250
5 19 52 9.9784 0.1754
5 20 1 24.2258 2.2375
5 20 3 -6.7064 1.0013
5 20 5 0.4615 -0.2569
5 20 7 -4.9342 -0.2908
5 20 9 -7.0381 -0.0181
5 20 11 -14.6025 -0.5504
5 20 13 -3.6726 -0.2277
5 20 15 -1.3201 0.4885
5 20 17 -5.8337 0.2744
5 20 19 4.2181 0.0482
5 20 21 17.6506 0.0477
5 20 23 1.7238 -0.0376
5 20 25 -18.2056 -0.1658
5 20 27 4.6922 -0.0296
5 20 29 -3.1390 -0.0882
5 20 31 -5.4276 -0.1683
5 20 33 -14.4270 -0.0348
5 20 35 -6.2076 -0.0479
5 20 37 10.7421 -0.0281
5 20 39 2.2144 0.0888
5 20 41 21.9993 0.0889
5 20 43 6.7750 -0.0397
5 20 45 0.7826 -0.1001
5 20 47 -0.2416 0.0282
5 20 49 1.4638 0.1034
5 20 51 5.7959 -0.0302
5 21 0 1.3584 -0.4272
5 21 2 20.2702 -0.8754
5 21 4 -8.7991 -0.4278
5 21 6 -4.4177 0.0184
5 21 8 -1.2287 0.3906
5 21 10 11.4326 0.2412
5 21 12 29.0746 -0.4067
5 21 14 5.3680 -0.0189
5 21 16 4.5319 0.4789
5 21 18 4.6457 -0.1035
5 21 20 -3.0313 -0.5162
5 21 22 -1.8177 -0.3589
5 21 24 9.6757 -0.1027
5 21 26 -8.5978 0.0776
5 21 28 5.3939 -0.0837
5 21 30 1.9896 -0.1608
5 21 32 -14.5434 0.3512
5 21 34 1.6629 0.3305
5 21 36 -11.2435 0.0206
5 21 38 5.1589 -0.0115
5 21 40 -5.3339 0.0614
5 21 42 -3.6952 -0.0756
5 21 44 -0.9686 0.0893
5 21 46 3.8563 -0.1013
5 21 48 -7.3523 -0.2320
5 21 50 7.6379 -0.3556
5 22 1 -2.3770 -2.6132
5 22 3 -16.5446 -1.3083
5 22 5 -8.7697 -0.2405
5 22 7 -0.2246 0.8455
5 22 9 -0.3630 0.7567
5 22 11 -9.4689 0.6233
5 22 13 3.4209 0.3339
5 22 15 6.8909 -0.1523
5 22 17 2.6988 -0.3875
5 22 19 3.1457 -0.3986
5 22 21 9.7115 -0.0890
5 22 23 -2.1521 -0.0793
5 22 25 -1.0286 0.0008
5 22 27 -15.2176 0.0584
5 22 29 4.4796 0.0753
5 22 31 2.7804 0.2239
5 22 33 4.5607 0.2258
5 22 35 14.2597 0.0067
5 22 37 -1.7426 -0.0921
5 22 39 -4.5372 -0.0393
5 22 41 11.8440 -0.2154
5 22 45 -12.9696 -0.1461
5 22 47 5.4179 -0.0198
5 22 49 -6.9511 -0.1507
5 23 0 20.9527 -2.1519
5 23 2 2.4568 -1.0557
5 23 4 7.8279 0.4403
5 23 6 10.9512 0.1682
5 23 8 -11.8578 -0.4109
5 23 10 -8.3124 0.3325
5 23 12 -6.9255 0.5705
5 23 14 12.5992 0.0981
5 23 16 13.0234 -0.4143
5 23 18 2.9057 -0.1306
5 23 20 -32.2354 0.5211
5 23 22 3.6064 0.3062
5 23 24 -3.2495 -0.1097
5 23 26 -19.9200 -0.0442
5 23 28 1.2681 0.2242
5 23 30 -19.5966 0.0279
5 23 32 -7.3335 -0.1303
5 23 34 -7.1181 -0.2082
5 23 36 11.1381 0.0108
5 23 40 6.6312 -0.0612
5 23 42 -16.3301 -0.2164
5 23 44 7.4572 -0.0675
5 23 46 -11.6848 0.1261
5 23 48 7.2996 0.3703
5 24 1 -9.8241 -1.7618
5 24 3 -10.6115 0.6450
5 24 5 21.0732 0.8747
5 24 7 -0.2139 -0.2790
5 24 9 12.4408 -0.8717
5 24 11 -0.8616 0.2387
5 24 13 12.6026 0.5638
5 24 15 -12.3997 -0.0385
5 24 17 12.8867 0.0068
5 24 19 0.7056 0.2726
5 24 21 9.8794 0.2945
5 24 23 -4.0345 -0.0922
5 24 25 6.1677 -0.0521
5 24 27 13.8811 0.2055
5 24 31 -2.8026 0.0458
5 24 35 -2.7965 -0.0145
5 24 37 29.7704 0.2113
5 24 43 27.6055 0.0084
5 24 45 12.4985 0.2964
5 24 47 -9.1372 0.3897
5 25 0 27.7630 1.5751
5 25 2 -9.3926 -0.0069
5 25 4 0.3364 0.1086
5 25 6 14.3963 0.3302
5 25 8 8.8415 -0.2093
5 25 10 -3.1840 -0.0903
5 25 12 13.4382 0.0107
5 25 14 3.5051 0.0463
5 25 16 11.6682 0.1826
5 25 18 -2.6592 -0.0122
5 25 20 12.5944 -0.0111
5 25 22 20.8488 -0.0400
5 25 24 2.2186 0.0912
5 25 26 -11.2302 0.1926
5 25 28 0.6572 0.1243
5 25 30 -10.2068 0.0046
5 25 32 -1.7562 0.0666
5 25 34 17.8988 -0.0352
5 25 36 6.0289 -0.0810
5 25 38 -7.2045 -0.2024
5 25 40 24.1474 -0.1031
5 25 44 2.2663 0.0751
5 25 46 5.0641 0.0077
5 26 1 -15.0377 1.6799
5 26 3 6.4821 -0.4472
5 26 5 -16.6399 -0.5497
5 26 7 -11.5793 0.1266
5 26 9 -14.4561 0.3350
5 26 11 3.2533 -0.0062
5 26 13 -0.0821 -0.2937
5 26 15 -2.5223 -0.0772
5 26 17 -24.2567 0.2083
5 26 19 -11.7271 0.0171
5 26 21 -16.0149 -0.1966
5 26 23 -4.0443 0.1007
5 26 25 -13.5258 0.0692
5 26 27 6.7219 -0.1596
5 26 29 -13.8185 -0.1276
5 26 31 -15.0233 -0.0081
5 26 33 21.4982 0.1261
5 26 35 -26.9987 0.0543
5 26 37 -6.7869 -0.0000
5 26 39 -1.3300 0.0488
5 26 41 -12.9591 0.3287
5 26 43 0.3800 0.0880
5 27 0 -21.8664 -0.7828
5 27 2 -27.2040 -1.3887
5 27 4 -27.6417 -0.8123
5 27 6 -20.4773 0.0033
5 27 8 -16.2050 0.3204
5 27 10 -12.8333 0.7159
5 27 12 -21.4713 0.5621
5 27 14 -12.5569 0.0579
5 27 16 -21.7744 0.0101
5 27 18 -28.1254 -0.2103
5 27 20 3.9062 -0.1754
5 27 22 6.2621 -0.0537
5 27 24 -21.3912 -0.0911
5 27 26 -13.0924 -0.0745
5 27 28 -8.2303 0.0353
5 27 30 4.9400 0.2058
5 27 32 3.6861 0.0469
5 27 34 -5.3128 -0.0297
5 27 36 -14.7752 0.0727
5 27 38 -0.9988 -0.1024
5 27 42 4.6773 -0.6541
5 28 1 13.1988 -2.1510
5 28 3 1.2050 -0.8549
5 28 5 -5.7107 0.0925
5 28 7 -6.4155 0.2375
5 28 9 26.9816 0.4678
5 28 11 -14.5602 0.4788
5 28 13 20.5336 0.1486
5 28 15 9.2833 -0.1119
5 28 17 16.0271 -0.2769
5 28 19 -5.2899 -0.3380
5 28 21 18.0660 -0.2379
5 28 23 1.8975 0.0750
5 28 25 -9.3406 -0.0041
5 28 29 -0.9649 0.3270
5 28 33 -11.7411 -0.1553
5 28 35 -11.3079 -0.0554
5 28 37 20.0343 -0.2759
5 28 39 0.8220 -0.3584
5 28 41 6.7026 -0.4291
5 29 0 5.1274 0.3833
5 29 2 -4.1089 0.1667
5 29 4 -25.1891 0.1540
5 29 6 4.2503 -0.0339
5 29 8 4.9557 0.0203
5 29 10 -6.6407 -0.1634
5 29 12 -5.7861 -0.5102
5 29 14 -5.2950 -0.4221
5 29 16 8.7583 -0.0268
5 29 18 -3.7834 0.0003
5 29 20 -12.8766 -0.0894
5 29 22 -7.8126 -0.0608
5 29 24 6.2729 0.0168
5 29 26 -4.8127 -0.0856
5 29 28 4.5278 -0.1989
5 29 30 -10.9989 0.0551
5 29 32 11.9916 -0.1417
5 29 34 -7.3029 0.0051
5 29 38 -4.2041 0.1449
5 30 1 1.1165 1.3767
5 30 3 20.5934 0.3031
5 30 5 -1.2522 -0.1649
5 30 7 6.7143 -0.0844
5 30 9 2.7896 -0.2179
5 30 11 -9.6972 -0.3064
5 30 13 13.4744 -0.2229
5 30 15 -10.0103 0.0299
5 30 17 -11.2764 0.1242
5 30 19 25.2205 0.0504
5 30 21 -4.9380 0.0076
5 30 23 -14.8249 -0.0606
5 30 25 13.4445 -0.1633
5 30 27 -1.3658 -0.2621
5 30 31 8.8527 -0.0761
5 30 33 3.0230 -0.0782
5 30 37 -1.2645 0.1133
5 31 0 -6.6820 -0.4378
5 31 2 -7.6979 0.4507
5 31 4 11.6434 0.4694
5 31 6 1.7922 -0.0038
5 31 8 -3.9533 -0.1594
5 31 10 -9.9021 -0.2303
5 31 12 14.7564 -0.1224
5 31 14 8.5601 0.0739
5 31 16 1.4712 -0.0473
5 31 18 -18.2095 -0.0183
5 31 20 2.5383 0.1115
5 31 22 -4.1018 -0.0053
5 31 26 8.5655 -0.0034
5 31 28 0.2448 0.0448
5 31 30 -1.3034 -0.0568
5 31 32 10.2095 -0.1956
5 32 1 -25.8581 -0.8855
5 32 3 -8.8249 0.6127
5 32 5 -3.9940 0.5954
5 32 7 -3.2400 -0.0487
5 32 9 -8.9702 -0.4323
5 32 11 17.7588 -0.0948
5 32 13 9.5431 0.1724
5 32 15 -5.6817 -0.0887
5 32 17 1.6642 -0.1475
5 32 19 1.4377 0.2511
5 32 21 0.3240 0.4125
5 32 23 11.3313 0.1382
5 32 25 -3.4513 -0.0812
5 32 27 -13.2949 -0.1445
5 32 29 1.3405 -0.1412
5 32 31 13.1943 -0.1362
5 33 0 -0.9956 0.6443
5 33 2 -9.1063 0.4741
5 33 4 1.2352 -0.1302
5 33 6 -2.4598 -0.3823
5 33 8 -13.3434 -0.0077
5 33 10 -11.4127 0.0246
5 33 12 5.5587 -0.0675
5 33 14 11.9288 0.0577
5 33 16 -10.1337 -0.2381
5 33 18 11.1197 -0.1023
5 33 20 -7.8077 0.0956
5 33 22 -1.7317 -0.2027
5 33 24 -0.2701 -0.1686
5 33 26 -17.7376 -0.1104
5 33 28 3.7008 0.3532
5 33 30 -7.0954 0.1100
5 34 1 -21.6574 1.4754
5 34 3 -8.0854 0.0855
5 34 5 -14.8680 -0.3911
5 34 7 -25.7886 -0.0958
5 34 9 -3.0454 0.0889
5 34 11 1.2998 -0.2088
5 34 13 -10.6742 -0.2505
5 34 15 0.4258 -0.1319
5 34 17 -4.1023 -0.1338
5 34 19 -7.2778 -0.1454
5 34 21 -4.1124 -0.1607
5 34 23 -10.1482 -0.1064
5 34 25 -11.0231 0.6320
5 35 0 -1.0684 0.7488
5 35 2 -3.4695 0.6127
5 35 4 21.8181 0.4002
5 35 6 1.2816 0.5356
5 35 8 -12.8626 0.2900
5 35 10 1.9012 -0.1035
5 35 12 4.2175 0.0150
5 35 14 -14.0133 0.2840
5 35 16 -4.6465 0.3291
5 35 18 17.0450 0.2586
5 35 20 17.8783 0.3865
5 35 22 -10.5136 0.1343
5 36 1 8.9995 -0.6376
5 36 3 2.3971 -0.1253
5 36 5 -12.4225 0.2195
5 36 7 8.1663 0.0603
5 36 9 -1.2954 0.0168
5 36 11 -17.6931 0.1025
5 36 13 30.3057 -0.1409
5 36 15 -10.7343 0.1918
5 36 17 -8.8712 0.3039
5 37 0 -7.3780 -0.7036
5 37 2 24.9088 -0.0003
5 37 4 29.9266 -0.3467
5 37 6 8.7554 -0.1501
5 37 8 21.7818 -0.3169
5 37 10 2.9367 -0.1729
5 37 12 3.3571 0.0417
6 1 1 112.4283 -3.4135
6 1 3 -149.3819 -3.9434
6 1 5 17.8545 -0.5516
6 1 7 401.5877 2.2209
6 1 9 121.7312 1.5627
6 1 11 161.9886 1.4930
6 1 13 60.9967 -0.0800
6 1 15 62.7334 -0.4210
6 1 17 101.5399 0.3155
6 1 19 -4.7249 -0.1402
6 1 21 1.5433 -1.3198
6 1 23 33.9664 -0.6140
6 1 25 51.8401 0.7229
6 1 27 6.7140 0.0905
6 1 29 -18.7143 -0.0380
6 1 31 28.1144 0.3445
6 1 33 -3.0694 0.2362
6 1 35 -19.8786 -0.3484
6 1 37 -1.8633 -0.4702
6 1 39 11.5488 -0.2646
6 1 41 18.4519 0.0604
6 1 43 1.7899 0.0435
6 1 45 -6.5425 -0.0731
6 1 47 12.1329 0.1327
6 1 49 -1.6956 0.5841
6 1 51 0.0959 0.2823
6 1 53 7.1631 -0.0681
6 1 55 10.8007 -0.1341
6 1 57 7.7336 0.0358
6 1 59 12.3194 -0.3261
6 1 61 0.2480 -1.5081
6 2 0 291.9232 2.6461
6 2 2 53.9592 -1.9613
6 2 4 -31.3351 -1.5183
6 2 6 239.7235 1.0435
6 2 8 172.2865 1.1138
6 2 10 -280.0645 -0.0638
6 2 12 -36.4899 0.6592
6 2 14 -17.3115 0.2378
6 2 16 -29.2685 -0.2485
6 2 18 -77.3549 0.0323
6 2 20 12.9319 -0.1570
6 2 22 28.5136 -0.1967
6 2 24 17.9016 -0.0387
6 2 26 -36.4356 0.1053
6 2 28 23.6594 -0.0631
6 2 30 9.0958 -0.0597
6 2 32 -12.1307 0.0432
6 2 34 8.0098 -0.0439
6 2 36 13.2603 -0.0143
6 2 38 7.1746 -0.0957
6 2 40 -7.7321 -0.0768
6 2 42 0.0234 0.1636
6 2 44 1.4927 -0.0664
6 2 46 20.9075 -0.0848
6 2 48 -4.2908 0.1747
6 2 50 15.8217 0.1052
6 2 52 0.6749 0.0445
6 2 54 -8.7748 0.0670
6 2 56 -5.3959 0.0421
6 2 58 13.8786 -0.0319
6 2 60 -9.8728 -0.0297
6 3 1 -98.8448 -3.3771
6 3 3 -8.1370 1.5324
6 3 5 46.7477 2.1829
6 3 7 35.2740 -0.3626
6 3 9 2.9640 -1.6115
6 3 11 97.0532 0.1715
6 3 13 -34.7533 0.7935
6 3 15 -6.5198 -0.2070
6 3 17 -93.2724 -0.4084
6 3 19 15.1201 0.2136
6 3 21 -5.2864 0.1851
6 3 23 -41.0300 -0.0149
6 3 25 -5.0136 -0.0464
6 3 27 16.0012 -0.1779
6 3 29 -19.3577 0.0438
6 3 31 -14.7272 0.0396
6 3 33 -15.4708 -0.1693
6 3 35 -9.1170 -0.0102
6 3 37 -13.0779 0.3321
6 3 39 3.3206 0.1976
6 3 41 7.5303 -0.1861
6 3 43 -7.2025 -0.0602
6 3 45 -7.0112 0.1439
6 3 47 19.5121 0.0041
6 3 49 -8.6879 -0.2121
6 3 51 -3.0414 -0.1162
6 3 53 0.3541 0.1836
6 3 55 4.8469 0.0934
6 3 57 5.3811 -0.1179
6 3 59 21.1117 0.0853
6 3 61 -5.3243 0.5498
6 4 0 14.7220 0.4537
6 4 2 97.0480 0.8599
6 4 4 -184.4187 0.7076
6 4 6 35.6171 -0.3037
6 4 8 -126.5924 -1.2072
6 4 10 -58.6745 -0.7175
6 4 12 -28.8425 -0.1109
6 4 14 35.7682 -0.2822
6 4 16 27.4459 0.0195
6 4 18 -24.3941 -0.1158
6 4 20 -30.6808 0.0614
6 4 22 -2.9644 -0.0345
6 4 24 -11.3327 -0.2455
6 4 26 -2.3436 0.0258
6 4 28 26.1322 0.1706
6 4 30 -11.2273 -0.0015
6 4 32 -18.2833 -0.0814
6 4 34 -0.0178 0.0071
6 4 36 -11.6704 0.1970
6 4 38 -9.6996 0.1439
6 4 40 6.6568 -0.0643
6 4 42 0.4490 0.0023
6 4 44 7.9441 0.1918
6 4 46 -9.7949 0.1142
6 4 48 0.9027 -0.0089
6 4 50 6.9602 -0.1077
6 4 52 7.7929 -0.0257
6 4 54 -6.6121 -0.0493
6 4 56 10.4079 -0.0591
6 4 58 -21.3858 -0.0551
6 4 60 -3.5986 0.3340
6 5 1 -95.4969 3.9378
6 5 3 -200.4472 1.0401
6 5 5 48.9577 -0.9071
6 5 7 59.0811 -0.6777
6 5 9 74.8649 0.2044
6 5 11 -43.7185 -0.8002
6 5 13 -103.6986 -0.5677
6 5 15 35.4970 -0.0265
6 5 17 -21.4598 -0.0351
6 5 19 -53.7107 -0.0103
6 5 21 39.0235 0.2490
6 5 23 12.0870 0.2167
6 5 25 -42.6978 -0.2709
6 5 27 -7.5134 -0.1507
6 5 29 3.2328 -0.0633
6 5 31 -2.1420 -0.0199
6 5 33 -5.1932 0.1332
6 5 35 -4.9962 0.1180
6 5 37 1.2707 -0.0144
6 5 39 -21.3589 0.0861
6 5 41 2.4506 0.0733
6 5 43 3.7549 0.1131
6 5 45 -3.7399 0.0122
6 5 47 2.0907 -0.0542
6 5 49 -4.5902 -0.1857
6 5 51 -8.6251 -0.1063
6 5 53 2.4625 -0.0508
6 5 55 -6.0511 -0.0247
6 5 57 -4.1523 0.1683
6 5 59 5.9917 0.2003
6 6 0 201.5324 -3.0931
6 6 2 -200.9807 0.1910
6 6 4 -19.8011 0.3429
6 6 6 204.6078 -0.5504
6 6 8 -15.7595 -0.1328
6 6 10 -38.6640 0.6883
6 6 12 1.9614 -0.1398
6 6 14 -35.4737 -0.5415
6 6 16 28.0514 0.1403
6 6 18 63.8716 -0.3192
6 6 20 -7.4248 0.0856
6 6 22 -26.6867 0.3509
6 6 24 -14.3163 -0.1158
6 6 26 -10.5809 -0.1713
6 6 28 29.7185 0.0702
6 6 30 -16.1973 0.1437
6 6 32 -1.4672 0.0451
6 6 34 11.5176 -0.0303
6 6 36 12.7601 -0.0724
6 6 38 -4.3577 0.0829
6 6 40 13.5068 0.0443
6 6 42 18.5450 -0.0759
6 6 44 0.2944 0.0171
6 6 46 -6.8296 0.0507
6 6 48 5.6193 -0.1802
6 6 50 7.9521 -0.1071
6 6 52 0.1643 -0.0203
6 6 54 5.0610 -0.0405
6 6 56 1.8795 0.0542
6 6 58 4.3794 0.0343
6 6 60 -5.8547 -0.4702
6 7 1 15.3232 -3.6853
6 7 3 100.1410 -0.4640
6 7 5 0.5095 0.2808
6 7 7 69.7068 0.1306
6 7 9 64.8944 0.8806
6 7 11 -0.0391 -0.2358
6 7 13 -12.9823 -0.0957
6 7 15 44.6271 0.4030
6 7 17 -2.2265 -0.3900
6 7 19 13.5344 -0.6745
6 7 21 25.8468 0.0445
6 7 23 10.8553 0.0710
6 7 25 22.3243 -0.1989
6 7 27 18.6061 0.4878
6 7 29 33.9104 0.4590
6 7 31 26.6876 -0.1086
6 7 33 2.4678 -0.1317
6 7 35 -1.4513 -0.0183
6 7 37 17.4993 0.0006
6 7 39 6.4294 0.0410
6 7 41 0.8794 -0.0043
6 7 43 -8.5345 -0.1327
6 7 45 2.1473 -0.0239
6 7 47 16.6737 0.0199
6 7 49 3.3856 -0.0807
6 7 51 1.4585 -0.0216
6 7 53 0.8055 -0.0136
6 7 55 -1.1082 -0.1894
6 7 57 -5.3922 -0.0975
6 7 59 3.1451 -0.0062
6 8 2 79.9434 1.7437
6 8 4 -34.7938 0.7516
6 8 6 51.2655 -0.8578
6 8 8 -6.3782 -0.3623
6 8 10 130.4881 0.0470
6 8 12 85.4610 -0.7550
6 8 14 -12.8550 -0.4274
6 8 16 16.1192 0.5318
6 8 18 -32.4602 0.0198
6 8 20 -19.2881 -0.1970
6 8 22 -0.3857 0.0797
6 8 24 7.2993 0.1679
6 8 26 -29.5633 0.1515
6 8 28 15.7681 -0.0562
6 8 30 -2.4901 -0.1838
6 8 32 -3.1973 -0.0383
6 8 34 13.4233 0.0919
6 8 36 24.4235 -0.0374
6 8 38 6.7460 0.1612
6 8 40 1.7609 0.1956
6 8 42 4.2760 0.0525
6 8 44 -5.4391 -0.1492
6 8 46 3.0845 -0.0918
6 8 48 2.2990 -0.2083
6 8 50 23.9944 0.0042
6 8 52 -3.9361 -0.0657
6 8 54 -8.8506 -0.1470
6 8 56 14.9806 0.0510
6 8 58 -5.1079 0.2928
6 8 60 10.1977 -0.1457
6 9 1 -18.5978 8.1394
6 9 3 -11.8972 0.1485
6 9 5 52.7930 -2.5287
6 9 7 -145.6256 -0.4468
6 9 9 -163.7971 0.7976
6 9 11 -61.0220 -0.8645
6 9 13 -21.7719 -1.2270
6 9 15 59.9372 0.4876
6 9 17 -112.9782 0.8257
6 9 19 -26.7942 0.0492
6 9 21 -22.7593 -0.0946
6 9 23 -49.8560 0.0916
6 9 25 -4.9309 0.1548
6 9 27 0.2937 -0.2056
6 9 29 -24.3059 -0.5114
6 9 31 -4.0316 -0.1346
6 9 33 -26.2059 0.4198
6 9 35 -35.9224 0.1646
6 9 37 -31.5305 -0.2253
6 9 39 4.0130 -0.0539
6 9 41 14.3730 0.3254
6 9 43 -7.6925 0.0550
6 9 45 -10.5371 -0.1848
6 9 47 -8.7581 -0.0608
6 9 49 4.1515 0.2285
6 9 51 -7.3207 0.0617
6 9 53 3.3946 -0.0767
6 9 55 1.0196 0.0601
6 9 57 7.7654 0.3684
6 9 59 7.3045 -0.0213
6 10 0 -62.2299 3.3554
6 10 2 -90.8481 0.5057
6 10 4 -118.7104 -0.7137
6 10 6 -20.8712 0.0482
6 10 8 -60.1511 0.9647
6 10 10 -67.9120 0.0230
6 10 12 -43.7591 -0.6185
6 10 14 -63.3470 -0.0148
6 10 16 -81.9652 0.3471
6 10 18 -21.7501 0.3531
6 10 20 -23.0961 -0.1540
6 10 22 -20.8724 -0.1455
6 10 24 -61.5351 0.1639
6 10 26 -41.8741 -0.0691
6 10 28 -23.7193 -0.2411
6 10 30 -25.6805 -0.1763
6 10 32 -29.7056 0.1559
6 10 34 -13.9908 0.2360
6 10 36 -20.5353 -0.0760
6 10 38 -7.9176 -0.0926
6 10 40 3.8761 0.0038
6 10 42 -13.0633 0.1113
6 10 44 -3.9503 0.0208
6 10 46 -2.7074 0.0044
6 10 48 -11.6170 0.0929
6 10 50 -3.1194 0.1435
6 10 52 1.0157 -0.0541
6 10 54 -6.0784 0.0185
6 10 56 0.3090 0.3081
6 10 58 -0.3009 0.1137
6 11 1 108.5319 -1.8101
6 11 3 22.5451 1.3187
6 11 5 -7.6690 1.5842
6 11 7 -2.8235 -0.2120
6 11 9 71.0368 -1.3126
6 11 11 -5.4705 -0.1886
6 11 13 11.4861 0.1772
6 11 15 32.9161 -0.1597
6 11 17 20.1885 -0.1473
6 11 19 -4.9833 0.3146
6 11 21 5.8431 0.4101
6 11 23 -3.9937 -0.0399
6 11 25 25.5591 -0.0207
6 11 27 12.8747 -0.1936
6 11 29 5.2808 -0.1006
6 11 31 -3.5813 0.0422
6 11 33 -2.3537 -0.1036
6 11 35 6.5361 0.0490
6 11 37 0.7403 0.2549
6 11 39 -10.9110 0.1110
6 11 41 -1.4243 -0.0688
6 11 43 8.1501 0.0038
6 11 45 0.4982 0.0154
6 11 47 -7.3022 -0.0397
6 11 49 -9.4898 -0.1242
6 11 51 -4.1593 -0.1202
6 11 53 3.8306 0.1246
6 11 55 4.0929 0.2216
6 11 57 -3.3336 0.0507
6 12 0 2.3266 -0.5158
6 12 2 -19.6437 1.0716
6 12 4 57.7095 1.0054
6 12 6 26.5218 -0.0971
6 12 8 -44.1085 -0.9990
6 12 10 6.6509 -0.9527
6 12 12 28.6611 0.2643
6 12 14 -57.6617 0.2111
6 12 16 51.8945 -0.7737
6 12 18 -10.9412 0.2536
6 12 20 15.0025 0.5882
6 12 22 -10.2349 0.1349
6 12 24 6.2205 -0.0854
6 12 26 -5.2176 -0.1627
6 12 28 -8.2348 0.1396
6 12 30 3.1173 0.0158
6 12 32 3.8765 -0.1711
6 12 34 -2.1748 -0.0195
6 12 36 2.3808 0.2162
6 12 38 -4.0919 0.1165
6 12 40 8.7320 -0.0342
6 12 42 -1.1803 0.0580
6 12 44 -7.4888 0.1313
6 12 46 8.9220 -0.1188
6 12 48 1.6629 -0.1190
6 12 50 3.7234 -0.0794
6 12 52 -19.4739 -0.0255
6 12 54 6.4067 0.1304
6 12 56 1.8586 -0.0381
6 12 58 8.2286 -0.0018
6 13 1 7.5365 -0.9191
6 13 3 1.6096 0.2786
6 13 5 -14.2308 0.8952
6 13 7 52.1691 -0.0093
6 13 9 12.4405 -0.6677
6 13 11 -13.3182 0.3255
6 13 13 40.2150 0.2171
6 13 15 32.8100 -0.3528
6 13 17 4.3578 -0.0051
6 13 19 31.3945 0.3118
6 13 21 19.8988 0.0457
6 13 23 37.6187 -0.1751
6 13 25 -4.0366 0.1768
6 13 27 -10.0202 0.0403
6 13 29 15.3789 0.0274
6 13 31 3.3263 0.0555
6 13 33 -0.7816 -0.2553
6 13 35 2.9031 -0.0748
6 13 37 6.3192 0.1694
6 13 39 0.4288 0.0709
6 13 41 14.4301 -0.1285
6 13 43 -17.7138 0.0753
6 13 45 7.2641 0.0364
6 13 47 -2.1172 -0.0136
6 13 49 -10.8032 -0.1685
6 13 51 4.8762 -0.1381
6 13 53 -5.4489 -0.1308
6 13 55 1.9173 0.1350
6 13 57 -12.1369 -0.2594
6 14 0 27.3013 1.6172
6 14 2 0.7197 0.8208
6 14 4 -37.3056 0.0765
6 14 6 73.6368 0.6422
6 14 8 -48.5955 -0.0439
6 14 10 2.4717 -0.7855
6 14 12 -4.5391 0.1199
6 14 14 8.2755 0.3537
6 14 16 -15.7019 -0.0721
6 14 18 -6.4692 0.3713
6 14 20 -18.8553 0.2179
6 14 22 4.3517 0.0559
6 14 24 -5.6242 0.0775
6 14 26 15.2762 -0.1253
6 14 28 15.6069 0.0273
6 14 30 5.3131 -0.0077
6 14 32 3.4504 -0.3132
6 14 34 17.7146 -0.1773
6 14 36 -10.2197 0.0961
6 14 38 -1.7949 0.0990
6 14 40 -16.9748 -0.0068
6 14 42 -10.8532 -0.0897
6 14 44 -6.8040 -0.0337
6 14 46 7.2309 -0.0328
6 14 48 -9.4246 0.0688
6 14 50 4.2031 -0.0181
6 14 52 -6.5568 -0.2913
6 14 54 5.5678 0.1640
6 14 56 2.8065 0.2205
6 15 1 -10.3625 -3.0997
6 15 3 51.1874 -0.6188
6 15 5 45.5740 0.7460
6 15 7 19.6856 0.0505
6 15 9 12.3155 -0.0865
6 15 11 6.9291 0.6472
6 15 13 7.9885 0.4915
6 15 15 38.9240 -0.1186
6 15 17 -23.1151 -0.0738
6 15 19 12.6469 0.1556
6 15 21 6.8616 0.0230
6 15 23 7.9959 -0.0943
6 15 25 0.0966 -0.1195
6 15 27 0.7404 -0.1076
6 15 29 3.6776 0.1286
6 15 31 8.7033 0.0839
6 15 33 1.0182 -0.0733
6 15 35 -9.5851 0.0098
6 15 37 -0.4859 0.0244
6 15 39 -0.3472 -0.1226
6 15 41 8.3373 -0.1697
6 15 43 -2.8667 0.0309
6 15 45 -10.2527 0.0335
6 15 47 -7.7272 0.0983
6 15 49 -3.8492 0.0990
6 15 51 2.5256 0.0240
6 15 53 -6.3737 -0.0803
6 15 55 -1.0853 -0.3833
6 16 0 33.9190 -4.0917
6 16 2 23.2556 -1.9798
6 16 4 35.6884 -1.0961
6 16 6 34.6758 -0.1072
6 16 8 -17.8537 0.7641
6 16 10 -14.1950 0.9926
6 16 12 -8.3346 0.9021
6 16 14 2.7300 0.0270
6 16 16 -33.1884 -0.4569
6 16 18 1.6348 -0.4242
6 16 20 -9.9562 -0.3336
6 16 22 0.2232 -0.1419
6 16 24 -0.1445 -0.0476
6 16 26 5.8603 -0.0321
6 16 28 2.5032 0.2828
6 16 30 -10.8074 0.4208
6 16 32 -9.2819 0.1440
6 16 34 -3.9288 0.1006
6 16 36 -10.3612 -0.0940
6 16 38 0.8543 -0.2164
6 16 40 8.8896 -0.1599
6 16 42 -6.5735 -0.0075
6 16 44 -3.2604 0.0418
6 16 46 -7.3765 0.0496
6 16 48 -4.9348 0.0696
6 16 50 0.5759 -0.0711
6 16 52 -4.8439 -0.3568
6 16 54 8.7933 -0.3754
6 17 1 -37.5471 2.3351
6 17 3 -19.0675 -0.7418
6 17 5 -26.4500 -1.0380
6 17 7 -12.7609 0.1763
6 17 9 -21.0328 0.8796
6 17 11 -15.7628 -0.1676
6 17 13 28.4815 -0.5679
6 17 15 -16.9321 0.2408
6 17 17 -36.0890 0.3131
6 17 19 0.0664 -0.1815
6 17 21 7.5285 -0.4975
6 17 23 -19.2032 -0.0228
6 17 25 -10.2584 0.2557
6 17 27 6.1957 0.0326
6 17 29 8.7670 -0.0839
6 17 31 -7.5779 -0.0486
6 17 33 1.7042 0.1302
6 17 35 -8.9825 0.0513
6 17 37 -19.3667 -0.1529
6 17 39 3.2256 -0.1352
6 17 41 17.9908 0.1498
6 17 43 3.3527 0.0609
6 17 45 1.3528 -0.1314
6 17 47 -2.5928 -0.0908
6 17 49 -21.7084 -0.0419
6 17 51 6.0459 -0.3247
6 17 53 -9.1125 0.1122
6 18 0 31.2116 1.6014
6 18 2 -15.1236 0.3840
6 18 4 -30.9256 -0.2082
6 18 6 12.5533 0.4523
6 18 8 -6.0294 0.7362
6 18 10 -10.1050 -0.3740
6 18 12 5.4667 -0.8025
6 18 14 -9.7389 -0.1360
6 18 16 -23.1248 0.7118
6 18 18 10.4158 0.2099
6 18 20 0.5663 -0.4605
6 18 22 -14.4516 -0.1692
6 18 24 -6.6415 0.1461
6 18 26 -1.9918 -0.0208
6 18 28 -9.1019 -0.3153
6 18 30 -16.8279 -0.2442
6 18 32 -8.4604 0.0430
6 18 34 1.1590 0.0813
6 18 36 -18.4072 -0.0799
6 18 38 0.4968 0.0194
6 18 40 -22.1237 0.0894
6 18 42 -4.7662 0.0467
6 18 44 -14.5463 -0.0393
6 18 46 -1.5919 -0.0890
6 18 48 -1.0471 0.0959
6 18 50 5.9500 0.0203
6 18 52 2.9664 0.0209
6 19 1 -2.7633 -0.0364
6 19 3 15.7341 0.1637
6 19 5 -7.7496 -0.0641
6 19 7 26.8265 -0.0638
6 19 9 17.6526 0.0885
6 19 11 -5.3074 -0.1887
6 19 13 24.5355 -0.0228
6 19 15 21.9667 0.0978
6 19 17 -1.9990 -0.2928
6 19 19 15.0463 -0.1804
6 19 21 1.7922 0.0259
6 19 23 3.2167 0.0787
6 19 25 17.5799 -0.0636
6 19 27 5.3518 -0.1223
6 19 29 -5.0967 -0.0446
6 19 31 12.4245 -0.0501
6 19 33 -15.9828 -0.0500
6 19 35 -1.1132 -0.1107
6 19 37 0.1963 -0.0256
6 19 39 6.8705 0.0930
6 19 41 -2.3827 0.0563
6 19 43 -6.2987 -0.1039
6 19 45 5.2339 -0.0105
6 19 47 16.0270 0.1297
6 19 49 -6.8034 0.2672
6 19 51 -3.1650 0.0441
6 19 53 11.7632 -0.0128
6 20 0 -6.1780 -0.8681
6 20 2 -14.7157 0.4716
6 20 4 -6.8760 0.6327
6 20 6 -2.2947 -0.5948
6 20 8 -12.9241 -0.7306
6 20 10 -3.6629 0.0933
6 20 12 -0.7109 0.2737
6 20 14 -6.7851 -0.1699
6 20 16 -4.2590 -0.3659
6 20 18 2.8588 -0.1985
6 20 20 -5.4160 0.2286
6 20 22 -7.8515 0.2072
6 20 24 -21.6780 -0.2000
6 20 26 3.8483 -0.0631
6 20 28 -2.6307 0.0834
6 20 30 -17.3177 -0.0917
6 20 32 -7.1471 -0.0947
6 20 34 -18.7132 -0.1586
6 20 36 3.5332 -0.0474
6 20 38 -9.3579 0.1985
6 20 40 6.2483 0.1351
6 20 42 -15.4593 -0.0706
6 20 44 -4.8242 0.1135
6 20 46 -3.4969 0.0674
6 20 48 -5.0555 0.1499
6 20 50 -3.3371 0.2908
6 20 52 7.0387 -0.1071
6 21 1 -8.3228 -3.3728
6 21 3 -29.4785 -0.6590
6 21 5 -17.7494 0.1972
6 21 7 3.0894 0.4640
6 21 9 -5.0663 0.4067
6 21 11 -14.6299 0.4197
6 21 13 -5.2081 0.4080
6 21 15 -6.3750 -0.1317
6 21 17 -8.9041 -0.4326
6 21 19 4.0139 -0.2196
6 21 21 -6.5891 -0.0355
6 21 23 -1.8599 -0.2119
6 21 25 8.5905 -0.1276
6 21 27 14.0313 0.1408
6 21 29 8.8130 0.1832
6 21 31 -1.5122 0.1317
6 21 33 4.2353 0.1146
6 21 35 -8.2772 0.0531
6 21 37 -1.7160 0.0920
6 21 39 -5.6279 0.0894
6 21 41 -5.3811 -0.0933
6 21 43 -6.5933 0.0864
6 21 45 -16.0366 0.2304
6 21 47 -6.6356 0.1195
6 21 49 15.7446 0.0062
6 21 51 3.2788 -0.5505
6 22 0 11.1079 -2.9732
6 22 2 -6.1879 -2.3300
6 22 4 -10.0811 -0.8443
6 22 6 -15.7627 0.3972
6 22 8 -4.5978 0.7198
6 22 10 -7.9127 0.9160
6 22 12 -20.4056 0.4879
6 22 14 -8.1963 0.2546
6 22 16 0.3090 -0.0893
6 22 18 -19.1866 -0.5164
6 22 20 -5.3991 -0.3365
6 22 22 9.3627 -0.1970
6 22 24 -0.2873 0.0573
6 22 26 -4.3704 0.2551
6 22 28 -8.7240 0.2197
6 22 32 -6.3958 0.2813
6 22 34 7.1905 0.0814
6 22 36 -13.1077 -0.2113
6 22 38 -13.6994 -0.2047
6 22 44 2.0441 0.2386
6 22 46 -15.0280 0.1703
6 22 48 -1.6166 -0.1120
6 23 1 -17.5488 0.0521
6 23 3 -13.0472 0.2436
6 23 5 1.4791 0.2857
6 23 7 -21.7816 0.2002
6 23 9 0.6400 -0.1483
6 23 11 5.9978 0.0153
6 23 13 17.8121 0.1448
6 23 15 -12.6066 -0.0484
6 23 17 -24.1060 0.0448
6 23 19 8.8392 0.0911
6 23 21 15.8287 0.1474
6 23 23 0.2669 0.0605
6 23 25 -10.5793 0.1315
6 23 27 -18.4487 0.1512
6 23 29 23.1544 -0.0801
6 23 31 2.2243 -0.1791
6 23 33 -15.0723 -0.1809
6 23 35 -20.6085 -0.1746
6 23 37 -18.0622 -0.1128
6 23 41 -2.1503 -0.1137
6 23 45 4.3176 0.2197
6 23 47 2.7147 0.2731
6 24 0 7.9975 1.8386
6 24 2 4.3390 0.7777
6 24 4 -14.3690 0.7556
6 24 6 -7.5248 0.2253
6 24 8 8.6900 -0.7651
6 24 10 -3.0675 -0.3523
6 24 12 13.8766 -0.2060
6 24 14 0.1985 -0.0525
6 24 16 -12.1290 0.2360
6 24 18 3.5403 0.1485
6 24 20 -6.5416 0.3480
6 24 22 -6.7158 0.1190
6 24 24 -13.7136 -0.0705
6 24 26 -1.1000 -0.0051
6 24 28 -9.0424 0.0681
6 24 30 -8.3684 -0.1392
6 24 32 -7.3726 -0.1030
6 24 34 6.7860 -0.0561
6 24 36 19.2723 0.1788
6 24 40 -4.7955 -0.0196
6 24 42 -7.7826 0.0517
6 24 46 -4.3712 0.3385
6 25 1 8.9738 2.0891
6 25 3 -3.7303 0.4298
6 25 5 -15.1875 -0.2664
6 25 7 7.8736 -0.3056
6 25 9 -14.0554 -0.1187
6 25 11 4.9963 -0.1927
6 25 13 -2.4989 -0.2308
6 25 15 10.3774 0.0454
6 25 17 11.1335 0.2658
6 25 19 -19.4481 0.0781
6 25 21 -6.5593 -0.0553
6 25 23 5.1962 0.0383
6 25 25 -15.8682 -0.0439
6 25 27 -5.6984 -0.0365
6 25 31 20.5964 0.0031
6 25 35 15.0623 0.0722
6 25 37 24.4835 0.0341
6 25 41 18.5118 -0.0416
6 25 43 9.9857 0.1154
6 25 45 -7.9707 0.0847
6 26 0 -15.0988 3.8903
6 26 2 -6.3829 0.5280
6 26 4 -20.1553 -0.2965
6 26 6 7.9308 0.1956
6 26 8 11.1027 0.1418
6 26 10 -34.3462 -0.0937
6 26 12 14.7275 -0.6387
6 26 14 -3.2318 -0.4054
6 26 16 -2.9924 0.3943
6 26 18 5.1502 0.1570
6 26 20 -12.5879 -0.0511
6 26 22 -13.1874 0.1129
6 26 24 9.7774 0.0642
6 26 26 1.8629 -0.1422
6 26 28 6.0487 -0.2799
6 26 30 -1.0958 -0.0903
6 26 32 0.6940 0.0938
6 26 34 -4.8017 -0.0283
6 26 36 -11.0112 -0.1464
6 26 38 -6.2747 -0.0471
6 26 40 -6.4544 0.2409
6 26 44 -6.0914 0.1472
6 27 1 3.4896 0.6881
6 27 3 12.6883 -0.1126
6 27 5 13.4226 -0.0525
6 27 7 -1.7849 0.1233
6 27 9 -2.1969 0.1322
6 27 11 24.9799 -0.0958
6 27 13 8.1209 -0.2533
6 27 15 8.0099 -0.0174
6 27 17 12.4399 0.0993
6 27 19 -0.5984 -0.1174
6 27 21 -7.6395 -0.0733
6 27 23 11.3561 0.2273
6 27 25 1.4007 -0.0645
6 27 27 3.4418 -0.1605
6 27 29 9.4149 0.1339
6 27 31 -20.7990 -0.0256
6 27 33 -8.9260 0.0030
6 27 35 7.2511 -0.0656
6 27 37 5.3875 -0.1404
6 27 39 -2.0393 0.0301
6 27 41 3.6862 -0.0200
6 28 0 9.0414 -1.9285
6 28 2 -8.3089 -0.3091
6 28 4 0.7072 0.7188
6 28 6 -9.2123 -0.0281
6 28 8 5.0158 -0.4074
6 28 10 -4.4132 0.0538
6 28 12 -7.8813 0.2300
6 28 14 -1.7322 0.0082
6 28 16 2.7805 -0.1435
6 28 18 8.7518 -0.2364
6 28 20 -9.4066 -0.1371
6 28 22 0.0536 0.0425
6 28 24 4.7365 0.0630
6 28 26 -2.2766 0.1217
6 28 28 -13.8223 0.1265
6 28 30 1.0811 0.0737
6 28 32 -9.0347 -0.3702
6 28 34 -5.6484 -0.1486
6 28 36 -1.1055 -0.0097
6 28 38 -17.7537 -0.0890
6 28 40 -3.3660 -0.2317
6 29 1 4.8625 -0.4884
6 29 3 17.6600 0.7647
6 29 5 11.5816 0.6509
6 29 7 -3.4704 -0.1587
6 29 9 12.0992 -0.6227
6 29 11 -15.0382 -0.1602
6 29 13 7.5430 -0.0991
6 29 15 -1.8677 -0.1201
6 29 17 2.3210 -0.1020
6 29 19 -1.4088 -0.0414
6 29 21 5.5062 0.0753
6 29 23 6.8974 0.0359
6 29 25 -11.1508 0.0350
6 29 27 4.7040 0.0344
6 29 29 -4.3456 0.0960
6 29 31 -4.6556 -0.3007
6 29 33 14.3721 -0.1573
6 30 0 -4.2135 1.2149
6 30 2 7.8356 0.5378
6 30 4 19.7940 -0.0010
6 30 6 15.3920 -0.3005
6 30 8 6.4688 -0.1584
6 30 10 12.9571 -0.1785
6 30 12 3.2524 -0.1631
6 30 14 10.7456 0.0974
6 30 16 0.3321 0.1184
6 30 18 0.4838 0.1349
6 30 20 -5.1169 0.0074
6 30 22 12.9973 -0.1856
6 30 24 13.1828 -0.0514
6 30 26 5.3365 -0.0075
6 30 28 -0.1877 -0.0067
6 30 30 -0.5488 0.0353
6 30 32 -5.3809 0.0205
6 30 34 3.5535 0.0790
6 30 36 3.1722 0.4333
6 31 1 28.5964 0.4949
6 31 3 -2.1970 -0.2571
6 31 5 5.1897 -0.3326
6 31 7 5.4177 0.0795
6 31 9 -15.4010 0.0436
6 31 11 4.7770 0.2488
6 31 13 8.4226 0.2269
6 31 15 -1.9010 0.1008
6 31 17 10.9847 0.0792
6 31 19 -0.7992 0.1406
6 31 21 8.0757 -0.0397
6 31 23 6.8831 -0.2103
6 31 25 -13.0837 -0.1577
6 31 27 -14.7970 -0.0633
6 31 31 -14.1009 0.1135
6 31 33 4.4947 0.0612
6 32 0 -14.5080 0.1879
6 32 4 10.5470 0.0258
6 32 6 3.5732 0.0169
6 32 8 6.6209 0.0471
6 32 10 27.0100 -0.1320
6 32 12 -6.9129 -0.1084
6 32 14 -12.9317 0.0528
6 32 16 -0.1751 -0.1317
6 32 18 3.9930 0.1930
6 32 20 -8.1242 0.4212
6 32 22 5.2064 0.0924
6 32 24 5.3259 -0.1708
6 32 26 -3.2527 -0.3144
6 32 28 11.6089 0.0934
6 32 30 -7.6499 -0.1996
6 32 32 -25.1954 0.3724
6 33 1 -2.0650 0.0728
6 33 3 9.7524 0.0706
6 33 5 -5.2646 -0.1083
6 33 7 -15.1794 -0.2502
6 33 9 18.3340 -0.2023
6 33 11 -2.4814 -0.2329
6 33 13 12.8002 -0.1074
6 33 15 -2.6417 -0.2966
6 33 17 -7.2700 -0.1580
6 33 19 -13.0898 0.2211
6 33 21 3.5787 0.0365
6 33 23 0.8513 -0.1007
6 33 25 -12.3449 -0.0631
6 33 27 13.1111 0.0789
6 33 29 1.1972 0.2098
6 34 0 1.4263 0.3912
6 34 2 -4.6551 0.1505
6 34 4 35.6902 -0.1818
6 34 6 -23.9101 0.0134
6 34 10 11.3360 -0.3209
6 34 12 2.9196 -0.3134
6 34 14 20.8195 -0.0863
6 34 16 -15.8185 -0.2259
6 34 18 0.4951 -0.2641
6 34 20 16.0676 -0.1902
6 34 22 11.9618 -0.2029
6 34 24 5.5154 0.4531
6 34 26 -3.6720 0.5122
6 35 1 -17.3947 0.2897
6 35 3 -3.7206 0.1161
6 35 5 -13.7450 0.1507
6 35 7 -2.8998 0.1228
6 35 9 -3.1971 0.0748
6 35 11 23.0345 0.0053
6 35 13 -15.0185 0.0389
6 35 15 -8.6129 0.2014
6 35 17 -0.6673 0.1625
6 35 19 -6.6695 -0.0805
6 35 21 -7.7740 0.0833
6 36 0 -2.9318 -2.1512
6 36 2 15.7922 -0.7326
6 36 4 -7.1277 -0.3460
6 36 6 8.3434 -0.0272
6 36 8 -3.6869 -0.0469
6 36 10 6.4451 0.0789
6 36 12 1.3782 0.1230
6 36 14 7.7846 -0.4449
6 36 16 -1.3353 -0.1759
6 37 1 9.5231 -1.7038
6 37 3 10.6741 -0.4587
6 37 5 1.4371 -0.1072
6 37 7 -28.1511 0.0531
6 37 9 14.0030 -0.1268
6 37 11 -12.8449 -0.2265
7 1 0 335.3706 1.3896
7 1 2 -56.9213 -1.4608
7 1 4 -115.7756 -0.3842
7 1 6 347.6608 2.0855
7 1 8 17.6885 0.2947
7 1 10 -220.6012 -0.9365
7 1 12 41.2164 0.0268
7 1 14 76.6846 0.3783
7 1 16 -36.4018 -0.0610
7 1 18 8.4179 -0.1189
7 1 20 22.9526 -0.3924
7 1 22 30.9956 -0.4002
7 1 24 -5.8223 -0.0464
7 1 26 -31.0127 0.1856
7 1 28 1.4700 0.0399
7 1 30 -10.8016 0.0011
7 1 32 13.1772 0.1267
7 1 34 25.7873 -0.0864
7 1 36 5.9329 0.0114
7 1 38 -3.8668 -0.0899
7 1 40 -1.3438 -0.0434
7 1 42 6.0613 0.1927
7 1 44 3.3960 -0.0478
7 1 46 6.8864 -0.0585
7 1 48 2.2935 0.2525
7 1 50 -7.0704 0.1400
7 1 52 5.1044 -0.0510
7 1 54 -0.3833 -0.0152
7 1 56 4.1798 -0.0352
7 1 58 -8.8651 -0.0790
7 1 60 -2.5057 0.2602
7 2 1 35.6749 0.5210
7 2 3 163.5485 0.7751
7 2 5 91.4225 0.9057
7 2 7 275.2403 0.2193
7 2 9 -45.4134 -1.0361
7 2 11 80.7689 0.4292
7 2 13 -9.2437 0.2556
7 2 15 76.7963 -0.6907
7 2 17 -19.8985 -0.1131
7 2 19 56.7096 0.5189
7 2 21 30.6780 0.0444
7 2 23 -28.1312 -0.0603
7 2 25 31.5151 0.2158
7 2 27 -1.8580 -0.2042
7 2 29 10.9689 -0.1285
7 2 31 7.6382 0.0676
7 2 33 -2.9427 -0.0704
7 2 35 -17.2502 -0.0159
7 2 37 1.6614 0.2158
7 2 39 12.5104 0.1373
7 2 41 10.7813 -0.0473
7 2 43 -4.7245 0.0362
7 2 45 -3.2173 0.0314
7 2 47 4.9798 -0.0219
7 2 49 1.7729 -0.1048
7 2 51 8.8667 -0.1385
7 2 53 14.0495 -0.0165
7 2 55 -2.4565 0.1352
7 2 57 3.5848 0.0788
7 2 59 1.2480 -0.0172
7 2 61 -0.5327 -0.0478
7 3 0 -69.3204 1.9519
7 3 2 106.4048 1.0779
7 3 4 -81.4373 0.8470
7 3 6 -159.0019 -0.2448
7 3 8 -320.7863 -1.8969
7 3 10 106.6349 -0.5752
7 3 12 75.2872 0.9458
7 3 14 40.5527 0.0990
7 3 16 -48.8162 -0.6299
7 3 18 36.5714 -0.0017
7 3 20 30.0481 0.9521
7 3 22 6.2361 0.5099
7 3 24 -16.6059 -0.3278
7 3 26 -29.0314 -0.2654
7 3 28 15.0630 0.0237
7 3 30 14.4489 -0.0193
7 3 32 -18.0308 -0.2047
7 3 34 -1.3460 -0.0830
7 3 36 2.4290 0.4034
7 3 38 -10.1961 0.2126
7 3 40 -0.9284 -0.1814
7 3 42 -11.6756 -0.0620
7 3 44 -1.9887 0.1091
7 3 46 -4.2450 -0.0125
7 3 48 -7.7329 -0.2308
7 3 50 6.6419 -0.3274
7 3 52 -6.3978 0.0662
7 3 54 -9.9807 0.3099
7 3 56 2.9376 0.0060
7 3 58 -14.6986 -0.1910
7 3 60 -10.1499 0.5623
7 4 1 164.1818 -3.6607
7 4 3 -41.3498 0.5215
7 4 5 -145.9539 1.0249
7 4 7 -16.6155 -0.3877
7 4 9 46.4132 -0.9367
7 4 11 27.9214 0.2073
7 4 13 -5.7658 0.7167
7 4 15 42.7251 -0.0300
7 4 17 -79.9188 -0.2418
7 4 19 -85.4370 0.1262
7 4 21 -48.3992 0.2047
7 4 23 17.9007 -0.0663
7 4 25 -29.0287 -0.3667
7 4 27 -31.4383 -0.0348
7 4 29 -12.2169 0.2941
7 4 31 -13.4058 0.0844
7 4 33 -11.5183 -0.1386
7 4 35 4.8775 -0.0372
7 4 37 -10.8167 0.1271
7 4 39 -3.4182 0.0293
7 4 41 19.8333 -0.2420
7 4 43 -5.7585 -0.0244
7 4 45 -12.3529 0.1770
7 4 47 -7.6615 0.0282
7 4 49 -6.4775 -0.1400
7 4 51 -4.2017 0.0654
7 4 53 11.9267 0.2110
7 4 55 -11.3037 0.0051
7 4 57 8.3102 -0.1300
7 4 59 5.0577 -0.0868
7 5 0 -3.3202 2.3049
7 5 2 27.0425 0.5050
7 5 4 -54.5217 0.1226
7 5 6 42.6785 0.0676
7 5 8 -174.7652 0.0177
7 5 10 8.7296 -0.1759
7 5 12 107.6598 -0.6688
7 5 14 -10.5695 -0.4267
7 5 16 87.5421 0.5866
7 5 18 51.2314 0.0207
7 5 20 12.8287 -0.1915
7 5 22 19.8509 0.0688
7 5 24 18.1871 0.0304
7 5 26 -19.2606 -0.0347
7 5 28 28.6752 -0.2187
7 5 30 12.3817 -0.0947
7 5 32 -10.4202 0.0827
7 5 34 11.0658 0.0287
7 5 36 4.9275 -0.1014
7 5 38 -5.7648 0.0845
7 5 40 10.7486 0.2312
7 5 42 11.2864 0.0561
7 5 44 -5.2281 -0.1434
7 5 46 7.7970 -0.0904
7 5 48 -2.1371 0.0927
7 5 50 1.4328 0.1365
7 5 52 -1.2628 -0.0223
7 5 54 1.3006 -0.1865
7 5 56 8.1026 0.1821
7 5 58 4.1402 0.2279
7 5 60 -8.8337 -0.1683
7 6 1 64.1924 6.5089
7 6 3 127.2301 -0.0965
7 6 5 65.5763 -1.6185
7 6 7 -24.1714 0.2341
7 6 9 -47.2889 1.0348
7 6 11 33.9134 -0.9891
7 6 13 -12.3511 -1.3838
7 6 15 -7.6244 0.1582
7 6 17 45.3044 0.5495
7 6 19 0.3999 -0.1598
7 6 21 56.1378 -0.1898
7 6 23 28.9036 0.3121
7 6 25 27.3955 0.1731
7 6 27 15.1281 -0.0906
7 6 29 43.8519 -0.4493
7 6 31 27.7465 -0.3190
7 6 33 6.7827 0.2526
7 6 35 14.6250 0.1283
7 6 37 15.2271 -0.1510
7 6 39 -6.6765 0.1311
7 6 41 14.0454 0.3434
7 6 43 -0.4554 0.0100
7 6 45 4.9981 -0.2535
7 6 47 14.7293 -0.1269
7 6 49 -5.4600 0.1552
7 6 51 -13.7302 0.1007
7 6 53 4.4328 -0.1742
7 6 55 5.0350 -0.0895
7 6 57 14.5037 0.4947
7 6 59 -3.8651 0.0770
7 7 0 30.3574 0.7261
7 7 2 12.5187 0.4361
7 7 4 -41.8807 0.0232
7 7 6 -38.9368 -0.4660
7 7 8 -38.4501 0.4161
7 7 10 27.3668 0.3181
7 7 12 31.3904 -0.5320
7 7 14 31.0330 -0.4383
7 7 16 15.0514 0.5633
7 7 18 30.5119 0.0582
7 7 20 -9.8297 -0.2719
7 7 22 5.9664 0.0292
7 7 24 7.1907 0.0895
7 7 26 -3.6538 0.1092
7 7 28 22.0727 -0.1395
7 7 30 -1.6776 -0.1865
7 7 32 -24.4629 0.0064
7 7 34 23.1256 0.0829
7 7 36 26.1077 -0.1070
7 7 38 7.4563 0.0093
7 7 40 7.4760 0.0836
7 7 42 -3.8009 0.0517
7 7 44 25.5318 -0.0609
7 7 46 0.7362 0.0208
7 7 48 -2.8163 -0.0873
7 7 50 10.9856 0.0006
7 7 52 -1.8957 0.0436
7 7 54 4.4882 -0.0808
7 7 56 8.7859 0.1576
7 7 58 -10.3715 0.2131
7 7 60 8.3844 -0.3960
7 8 1 3.3916 1.5988
7 8 3 49.6258 0.8446
7 8 5 -40.7755 -0.2210
7 8 7 9.8611 -0.7684
7 8 9 13.2888 -0.2582
7 8 11 -16.5619 -0.5635
7 8 13 -1.6589 -0.2481
7 8 15 3.9119 0.5671
7 8 17 -11.4693 0.0537
7 8 19 43.2800 -0.1754
7 8 21 -38.3774 0.2022
7 8 23 33.2922 0.0403
7 8 25 -2.8175 -0.2051
7 8 27 5.9206 -0.1077
7 8 29 6.8071 -0.0816
7 8 31 12.6568 -0.0851
7 8 33 15.0761 0.1143
7 8 35 -15.9763 0.0656
7 8 37 5.8005 -0.0038
7 8 39 13.6079 0.0127
7 8 41 9.1961 0.0919
7 8 43 -0.8824 -0.0078
7 8 45 -18.4237 0.0068
7 8 47 7.7528 -0.0938
7 8 49 -5.6295 -0.1124
7 8 51 -4.7068 -0.0537
7 8 53 2.6828 0.0426
7 8 55 -2.6904 0.0051
7 8 57 0.3481 0.1962
7 8 59 -6.7292 0.3682
7 9 0 15.4809 -0.8504
7 9 2 -77.8153 -0.1073
7 9 4 -88.2261 -0.4187
7 9 6 -5.7320 -0.5645
7 9 8 -8.2683 0.3231
7 9 10 -35.7549 0.1252
7 9 12 -14.0913 -0.2603
7 9 14 22.1972 -0.0261
7 9 16 -59.6002 0.2470
7 9 18 4.6876 -0.0218
7 9 20 -1.6180 -0.3280
7 9 22 7.2072 -0.1894
7 9 24 -45.6960 0.0133
7 9 26 -11.4963 -0.0865
7 9 28 -18.0623 -0.1833
7 9 30 -18.7302 -0.0487
7 9 32 -8.0069 0.2828
7 9 34 -0.5494 0.2714
7 9 36 -17.7259 -0.0770
7 9 38 -0.9527 -0.1107
7 9 40 -9.2889 -0.1045
7 9 42 -12.4724 0.0665
7 9 44 14.3159 0.0964
7 9 46 3.4529 0.0896
7 9 48 10.1604 0.0060
7 9 50 -8.7159 0.1857
7 9 52 0.4564 0.1321
7 9 54 -14.0883 0.0530
7 9 56 1.1158 0.0810
7 9 58 -10.9234 -0.0846
7 10 1 -12.2897 -3.2045
7 10 3 22.5493 -1.7538
7 10 5 -68.1900 -0.5571
7 10 7 -94.5229 0.8386
7 10 9 71.8559 1.4052
7 10 11 75.4977 0.7306
7 10 13 18.3367 0.1595
7 10 15 -52.7910 -0.0169
7 10 17 -66.4175 -0.4238
7 10 19 -57.4426 -0.4890
7 10 21 8.5185 -0.3280
7 10 23 -71.8810 -0.3077
7 10 25 -49.8737 0.1226
7 10 27 -3.3125 0.2043
7 10 29 3.4335 0.2175
7 10 31 12.3750 0.3043
7 10 33 -15.3747 0.1505
7 10 35 -17.5415 -0.0438
7 10 37 -4.9692 -0.1224
7 10 39 -10.0952 -0.1447
7 10 41 22.4723 -0.1189
7 10 43 -0.7103 0.0127
7 10 45 -5.4011 0.1606
7 10 47 -21.0867 0.2350
7 10 49 2.5722 0.2038
7 10 51 5.1099 0.0035
7 10 53 3.3748 -0.0279
7 10 55 1.0388 -0.0490
7 10 57 -0.5585 -0.4170
7 11 0 -29.0901 -6.0667
7 11 2 -25.5916 -0.9384
7 11 4 -59.7988 0.3378
7 11 6 -12.2211 0.1084
7 11 8 24.0976 0.0491
7 11 10 -42.4164 0.2528
7 11 12 -7.8454 0.6926
7 11 14 -93.7096 0.2752
7 11 16 -29.0392 -0.7445
7 11 18 16.5371 -0.2853
7 11 20 -2.0654 0.1405
7 11 22 -4.0426 -0.0258
7 11 24 -21.5545 -0.0233
7 11 26 8.1301 0.1077
7 11 28 0.6948 0.4684
7 11 30 -8.2880 0.1492
7 11 32 -15.4250 -0.2538
7 11 34 1.6321 -0.1611
7 11 36 -24.1891 0.1331
7 11 38 16.5928 0.2118
7 11 40 -2.7080 -0.0904
7 11 42 -13.7966 -0.1393
7 11 44 -7.4375 0.0539
7 11 46 -3.4157 0.0336
7 11 48 7.5365 -0.0560
7 11 50 5.7234 0.0520
7 11 52 -9.4646 -0.0477
7 11 54 -8.6674 -0.0701
7 11 56 -12.3022 -0.2684
7 11 58 6.7844 -0.1802
7 12 1 -43.8539 -4.6835
7 12 3 -29.5144 0.9031
7 12 5 -78.1423 1.8515
7 12 7 15.1895 -0.4244
7 12 9 -52.0760 -0.9981
7 12 11 -27.3981 0.2199
7 12 13 6.7004 0.6748
7 12 15 1.5874 -0.1218
7 12 17 -21.6284 -0.3596
7 12 19 -4.0020 0.2496
7 12 21 17.9019 0.5408
7 12 23 -14.8426 -0.0466
7 12 25 13.3568 -0.0957
7 12 27 6.7678 0.1557
7 12 29 26.2095 0.2809
7 12 31 -4.0866 0.0534
7 12 33 -7.1484 -0.3349
7 12 35 -8.7740 0.0188
7 12 37 -10.1124 0.3894
7 12 39 14.7340 0.1795
7 12 41 4.1123 -0.1941
7 12 43 2.0999 -0.0742
7 12 45 -7.3781 0.0138
7 12 47 5.2462 -0.1248
7 12 49 2.0258 -0.2707
7 12 51 -3.9370 -0.0597
7 12 53 6.4636 0.0578
7 12 55 1.3038 -0.0800
7 12 57 9.5235 -0.5481
7 13 0 4.2898 0.6232
7 13 2 -17.5833 0.7020
7 13 4 32.8185 -0.3022
7 13 6 -62.0432 0.1069
7 13 8 41.6836 0.1128
7 13 10 -13.7209 -0.2542
7 13 12 12.3747 0.0930
7 13 14 -21.3312 0.0608
7 13 16 -19.9964 -0.2842
7 13 18 -24.8273 0.1700
7 13 20 21.4656 0.1085
7 13 22 -1.5991 -0.0792
7 13 24 24.8797 0.0283
7 13 26 -0.2314 -0.0545
7 13 28 20.6106 0.2203
7 13 30 -15.1063 0.2128
7 13 32 5.4547 0.0331
7 13 34 5.9367 0.0882
7 13 36 21.6983 0.0329
7 13 38 6.3173 -0.0659
7 13 40 0.4384 -0.0903
7 13 42 6.3017 -0.0645
7 13 44 -1.9252 0.0425
7 13 46 7.5497 -0.0507
7 13 48 -8.3339 -0.1397
7 13 50 6.8981 -0.1499
7 13 52 -10.0931 -0.2237
7 13 54 2.4480 0.0063
7 13 56 -15.5653 -0.0813
7 14 1 33.5097 5.5456
7 14 3 -11.7660 -0.0871
7 14 5 -8.8348 -1.2390
7 14 7 58.6419 -0.3218
7 14 9 13.3206 0.4133
7 14 11 -15.8939 -0.1069
7 14 13 -18.3508 -0.6096
7 14 15 8.1981 -0.0470
7 14 17 31.2274 0.5174
7 14 19 26.6489 0.1265
7 14 21 7.6565 -0.2504
7 14 23 14.9325 0.0389
7 14 25 19.8847 0.2437
7 14 27 18.1775 -0.0590
7 14 29 -13.2190 -0.1654
7 14 31 10.4463 0.0047
7 14 33 4.0443 0.1378
7 14 35 7.8442 0.0940
7 14 37 -5.7033 -0.1544
7 14 39 -25.3196 -0.1620
7 14 41 9.3554 0.0141
7 14 43 -12.3395 0.0355
7 14 45 -2.7271 -0.0964
7 14 47 -2.8796 -0.0578
7 14 49 13.3390 -0.1313
7 14 51 10.7177 -0.1891
7 14 53 6.2008 -0.0333
7 14 55 -10.7273 0.5954
7 15 0 -12.4513 -0.9077
7 15 2 -9.9161 -0.8104
7 15 4 -28.1825 -0.8879
7 15 6 -32.6739 0.4098
7 15 8 -41.3373 1.0261
7 15 10 -8.7460 0.3401
7 15 12 25.7715 0.2314
7 15 14 6.0512 0.1850
7 15 16 8.3231 0.1485
7 15 18 -28.7886 0.0154
7 15 20 -30.7334 -0.3555
7 15 22 -26.3103 -0.0716
7 15 24 7.9388 0.2580
7 15 26 -35.1099 -0.0365
7 15 28 -20.0759 -0.0063
7 15 30 -6.0576 0.0817
7 15 32 -14.7686 -0.0479
7 15 34 -13.6086 0.0308
7 15 36 -19.0707 -0.1345
7 15 38 5.9683 -0.1714
7 15 40 27.8125 0.0156
7 15 42 -13.0431 -0.0509
7 15 44 9.7387 -0.1077
7 15 46 -1.9648 -0.0095
7 15 48 -8.2140 0.1801
7 15 50 -3.3281 0.0100
7 15 52 -7.0449 -0.1325
7 15 54 0.3121 0.0671
7 15 56 2.1652 -0.1423
7 16 1 -22.1107 -5.9519
7 16 3 -65.2607 -1.9765
7 16 5 -4.0853 0.7740
7 16 7 -39.6380 0.9832
7 16 9 -22.8051 0.8523
7 16 11 -16.4209 0.6316
7 16 13 -20.2958 0.0855
7 16 15 -29.3919 -0.0368
7 16 17 -34.5711 -0.4413
7 16 19 -46.3784 -0.5752
7 16 21 -16.6420 -0.4262
7 16 23 -24.0041 0.0262
7 16 25 -31.5443 0.2194
7 16 27 -9.3640 0.2145
7 16 29 -0.3227 0.4071
7 16 31 -16.6710 0.1973
7 16 33 5.0386 -0.0531
7 16 35 -4.5966 -0.1233
7 16 37 -12.0101 -0.1735
7 16 39 2.8560 -0.1643
7 16 41 0.2266 -0.0193
7 16 43 0.0746 -0.0268
7 16 45 -17.7420 -0.0272
7 16 47 -4.1605 0.1776
7 16 49 12.8748 0.1270
7 16 51 -2.2979 -0.1690
7 16 53 1.5077 -0.2650
7 16 55 0.2153 -0.4514
7 17 0 49.5162 -0.9726
7 17 2 -1.7590 -0.0830
7 17 4 -43.4632 -0.0629
7 17 6 4.4108 -0.3607
7 17 8 9.9390 -0.0382
7 17 10 -27.9499 -0.1548
7 17 12 -6.9311 0.0477
7 17 14 -13.1780 -0.0496
7 17 16 2.4969 -0.0722
7 17 18 -2.5303 0.0004
7 17 20 -9.6694 -0.2003
7 17 22 -5.7266 0.0029
7 17 24 -18.1972 0.1919
7 17 26 0.4576 0.1314
7 17 28 -21.8892 0.0688
7 17 30 -11.0534 0.0235
7 17 32 -8.8434 -0.0263
7 17 34 2.1583 0.0061
7 17 36 -15.0493 -0.0863
7 17 38 -7.9843 -0.0965
7 17 40 -10.7709 0.0139
7 17 42 -3.7620 0.0827
7 17 44 -3.2807 0.0539
7 17 46 -5.0858 -0.0377
7 17 48 -0.9737 0.0491
7 17 50 -12.6641 -0.0336
7 17 52 9.4597 0.1020
7 17 54 4.5596 0.2658
7 18 1 2.5029 3.3324
7 18 3 -0.0962 0.6684
7 18 5 4.6192 -0.3332
7 18 7 10.0715 -0.4424
7 18 9 9.6694 -0.3753
7 18 11 -1.5575 -0.2893
7 18 13 7.4205 -0.2649
7 18 15 5.3908 0.1665
7 18 17 -0.9539 0.2220
7 18 19 7.0892 0.2887
7 18 21 10.4265 0.0775
7 18 23 8.0938 0.0427
7 18 25 -16.4383 0.0937
7 18 27 2.2223 -0.2049
7 18 29 11.1027 -0.1862
7 18 31 20.0262 -0.0973
7 18 33 -24.8066 -0.0399
7 18 35 14.1279 -0.0027
7 18 37 4.0236 0.0138
7 18 39 15.3013 0.0541
7 18 41 4.7984 0.0970
7 18 43 14.5126 0.0112
7 18 45 -9.5120 -0.0263
7 18 47 -2.8532 0.0354
7 18 49 17.1311 0.1195
7 18 51 -17.4295 0.1709
7 18 53 -4.7199 0.2282
7 19 0 -27.5356 1.0290
7 19 2 -34.0339 0.7102
7 19 4 -24.5185 0.5189
7 19 6 -3.5609 0.1362
7 19 8 -1.2821 -0.2196
7 19 10 -5.3183 -0.4646
7 19 12 -17.7192 -0.0697
7 19 14 -24.3350 -0.0464
7 19 16 -12.4956 -0.1277
7 19 18 -16.4015 0.1571
7 19 20 -12.2771 0.2016
7 19 22 4.7268 0.1955
7 19 24 7.8292 -0.0666
7 19 26 -21.6206 -0.0339
7 19 28 -16.3068 0.0016
7 19 30 -13.1539 -0.0735
7 19 32 -8.2477 -0.0301
7 19 34 17.4557 -0.0727
7 19 36 -1.3660 -0.0363
7 19 38 -3.5655 0.0947
7 19 40 -8.3474 -0.0195
7 19 42 -6.2588 -0.0524
7 19 44 -2.7132 0.0816
7 19 46 3.5348 0.0707
7 19 48 0.8076 0.0587
7 19 50 2.2110 0.1620
7 19 52 5.7079 0.0201
7 20 1 7.9660 -1.0949
7 20 3 12.7855 1.2308
7 20 5 -0.8633 0.9560
7 20 7 -20.7577 -0.4173
7 20 9 -14.8361 -0.9283
7 20 11 2.8741 -0.0392
7 20 13 -5.1342 0.4438
7 20 15 -3.4194 -0.2286
7 20 17 -7.4610 -0.3735
7 20 19 16.1934 0.3655
7 20 21 -2.9879 0.5742
7 20 23 -10.5346 0.1294
7 20 25 2.2286 -0.0538
7 20 27 2.7182 -0.0699
7 20 29 1.5347 -0.0060
7 20 31 11.0812 -0.0876
7 20 33 -5.9312 -0.1293
7 20 35 -10.4675 -0.0756
7 20 37 -17.3035 0.0902
7 20 39 6.5028 0.1210
7 20 41 -15.3603 -0.1029
7 20 43 5.0019 0.0121
7 20 45 6.2918 0.1948
7 20 47 -17.0280 -0.0665
7 20 49 -0.7187 0.0070
7 20 51 -2.6440 0.3965
7 21 0 -24.9984 1.1830
7 21 2 6.2066 0.4025
7 21 4 3.2544 0.0334
7 21 6 11.1585 -0.2921
7 21 8 -5.9850 -0.5666
7 21 10 6.9490 -0.0884
7 21 12 9.0067 0.1653
7 21 14 18.9711 -0.0032
7 21 16 21.2601 -0.2025
7 21 18 -17.4641 -0.0027
7 21 20 -8.5865 0.3199
7 21 22 -16.1468 0.0810
7 21 24 21.7016 -0.1151
7 21 26 24.6006 0.0954
7 21 28 -6.8106 0.1082
7 21 30 -11.6481 -0.0458
7 21 32 11.2420 -0.0006
7 21 34 9.9082 0.0060
7 21 36 10.0056 -0.0175
7 21 38 0.4115 0.0660
7 21 40 -2.4886 0.0332
7 21 42 11.7112 -0.0074
7 21 44 0.1036 0.1461
7 21 46 -7.8168 0.1350
7 21 48 15.7842 -0.0636
7 21 50 4.3868 0.2088
7 22 1 -0.5029 1.3717
7 22 3 -13.4328 -0.3859
7 22 5 -5.5713 -0.5308
7 22 7 -10.0803 0.4265
7 22 9 -2.5037 0.3884
7 22 11 -5.9307 -0.2011
7 22 13 -6.4069 -0.1672
7 22 15 -3.8881 0.0386
7 22 17 -20.5999 0.3134
7 22 19 -18.0386 0.0532
7 22 21 9.5417 -0.3329
7 22 23 8.9134 -0.1555
7 22 25 -1.2045 0.3368
7 22 27 -3.0981 0.3419
7 22 29 11.7367 -0.0552
7 22 31 -13.1979 -0.1013
7 22 33 5.2579 0.0824
7 22 35 28.9166 -0.0388
7 22 37 -4.0799 -0.2753
7 22 39 -20.6264 -0.2082
7 22 41 18.8294 -0.0563
7 22 45 -9.5873 0.1697
7 22 47 2.5449 -0.2153
7 22 49 -1.1506 -0.2301
7 23 0 30.8751 4.3085
7 23 2 7.5753 0.7815
7 23 4 0.0218 -0.1812
7 23 6 -2.3634 0.5096
7 23 8 -13.3506 0.0692
7 23 10 -10.2049 -0.1174
7 23 12 4.9229 -0.4030
7 23 14 3.3576 0.1031
7 23 16 9.4285 0.6078
7 23 18 -5.3525 0.1021
7 23 20 -7.2064 0.0794
7 23 22 -2.1764 0.1064
7 23 24 -4.6836 0.2084
7 23 26 10.4156 0.0220
7 23 28 17.5679 -0.3345
7 23 32 0.5429 -0.0962
7 23 34 3.8824 -0.1130
7 23 36 -17.4960 -0.1401
7 23 42 -6.7171 0.0118
7 23 44 -2.2597 0.0264
7 23 46 3.0441 -0.0096
7 23 48 2.8561 -0.0297
7 24 1 0.0082 0.8843
7 24 3 -7.7845 0.2689
7 24 5 -1.4357 -0.1133
7 24 7 5.6459 -0.2940
7 24 9 2.5197 -0.0649
7 24 11 11.2888 -0.1424
7 24 13 -23.3190 -0.0548
7 24 15 -6.1598 0.0419
7 24 17 1.2115 0.0169
7 24 19 3.1939 0.0288
7 24 21 5.9740 0.1882
7 24 23 9.7317 0.1651
7 24 25 10.2810 -0.2371
7 24 27 14.5023 -0.2704
7 24 29 -33.7889 -0.2624
7 24 31 -1.3459 -0.0565
7 24 33 41.7428 0.1021
7 24 35 16.3398 0.1334
7 24 37 16.3516 0.2342
7 24 41 30.8213 0.0482
7 24 43 -4.6018 -0.1075
7 24 45 7.5819 -0.1778
7 25 0 -12.6841 -2.4216
7 25 2 -2.1135 -1.3466
7 25 4 12.1385 -0.0213
7 25 6 -22.4889 0.1028
7 25 8 6.0545 -0.1630
7 25 10 16.2333 0.4931
7 25 12 -21.9916 0.0593
7 25 14 0.9749 -0.2456
7 25 16 -7.6618 0.1163
7 25 18 -0.1871 -0.1526
7 25 20 9.9141 -0.0560
7 25 22 17.3018 -0.0307
7 25 24 7.9668 -0.2184
7 25 26 -6.2843 -0.0394
7 25 28 4.4489 0.1295
7 25 30 32.1258 0.1297
7 25 32 2.3681 0.1492
7 25 34 2.5485 0.0195
7 25 36 -9.4401 0.1522
7 25 38 -12.1673 0.1588
7 25 40 -9.7927 -0.1036
7 25 44 -27.2609 -0.3104
7 26 1 2.4495 0.1845
7 26 3 -9.8672 -0.1680
7 26 5 5.0910 -0.2732
7 26 7 7.7835 -0.1631
7 26 9 4.7349 0.1174
7 26 11 -15.4766 -0.1205
7 26 13 11.8047 -0.1494
7 26 15 38.7419 0.1745
7 26 17 -12.3975 0.2110
7 26 19 14.7103 -0.0420
7 26 21 0.2681 -0.0356
7 26 23 -7.5839 0.1073
7 26 25 -10.9291 -0.1680
7 26 27 -0.3767 -0.0353
7 26 29 31.2188 0.1243
7 26 31 -5.8594 -0.0352
7 26 33 -23.1172 0.0069
7 26 35 1.3581 -0.0868
7 26 41 -1.5325 -0.0811
7 26 43 3.4768 0.1803
7 27 0 -2.0058 0.4968
7 27 2 5.6783 0.1036
7 27 4 1.5444 0.3950
7 27 6 2.9983 -0.0618
7 27 8 -2.6107 -0.2259
7 27 10 14.9949 0.0146
7 27 12 -10.3717 -0.1618
7 27 14 1.4765 -0.0105
7 27 16 1.3391 0.3474
7 27 20 2.4096 -0.0023
7 27 22 0.7079 0.1110
7 27 24 12.8942 -0.0052
7 27 26 -8.4727 -0.0465
7 27 28 -6.3902 -0.0699
7 27 30 -7.5444 0.1151
7 27 32 6.8046 0.0682
7 27 34 -2.2679 0.1416
7 27 36 -4.8070 -0.0506
7 27 38 21.9562 0.0561
7 27 42 6.8077 0.1209
7 28 1 -2.1335 -0.9625
7 28 3 -11.3541 0.2781
7 28 5 1.7206 0.3366
7 28 7 -5.8117 0.0105
7 28 9 -9.2692 -0.1738
7 28 11 15.1152 0.2036
7 28 13 8.8206 0.1449
7 28 17 -4.1297 -0.0527
7 28 19 13.3139 -0.1392
7 28 21 -13.5040 0.0916
7 28 23 3.7972 0.1558
7 28 25 9.9517 0.0844
7 28 27 -5.3516 0.0583
7 28 29 -1.5067 0.1687
7 28 31 21.9711 -0.2203
7 28 33 28.7713 -0.1101
7 28 35 -3.0907 0.0063
7 28 39 2.1399 -0.3001
7 29 0 8.6621 -0.3415
7 29 2 20.3864 0.2603
7 29 4 19.3597 0.4217
7 29 6 26.1815 -0.3492
7 29 8 16.7579 -0.3591
7 29 10 -2.1591 0.0279
7 29 12 23.2912 0.0802
7 29 14 29.6311 -0.0033
7 29 16 -4.8458 -0.2375
7 29 18 16.0082 -0.0556
7 29 20 6.3210 0.1017
7 29 22 2.1818 0.0335
7 29 24 9.0271 0.1537
7 29 26 7.6197 0.2296
7 29 28 29.8262 0.0345
7 29 30 -8.9039 -0.0391
7 29 32 -4.2674 -0.0015
7 29 34 11.0064 0.3638
7 29 36 -1.4665 0.3764
7 29 38 -5.8397 -0.0755
7 30 1 4.7741 -0.1006
7 30 3 12.2975 -0.5413
7 30 5 16.1054 -0.3580
7 30 7 17.3805 0.3388
7 30 9 -12.1148 0.2854
7 30 11 29.5883 0.4228
7 30 13 9.3363 0.1319
7 30 15 -1.9750 0.1107
7 30 17 20.5390 0.1675
7 30 19 4.6735 0.1807
7 30 21 13.3178 0.0035
7 30 23 2.1172 -0.2131
7 30 25 12.1729 0.0504
7 30 27 6.7671 0.0968
7 30 29 -3.1335 0.0538
7 30 31 24.3360 0.2776
7 30 33 -16.5189 0.1170
7 30 35 16.1057 -0.5055
7 31 0 1.6387 -0.6203
7 31 2 7.6108 -1.3855
7 31 4 8.2123 -1.1456
7 31 6 -5.2574 0.2615
7 31 8 -11.4568 0.9539
7 31 10 7.7617 0.6124
7 31 12 -2.0757 0.2831
7 31 14 16.9935 0.3363
7 31 16 12.4608 0.0481
7 31 18 -10.6274 -0.0983
7 31 20 12.2431 -0.3278
7 31 22 7.1416 -0.4366
7 31 24 -17.1977 -0.1589
7 31 26 10.4643 -0.0600
7 31 28 -3.7627 0.1312
7 31 30 7.6642 -0.0858
7 31 32 27.2305 0.0769
7 31 34 -2.9360 -1.5638
7 32 1 -10.5643 -0.6186
7 32 3 2.9271 -0.5370
7 32 5 -15.2165 -0.0069
7 32 7 -1.4278 0.2623
7 32 9 -6.1890 0.1038
7 32 11 5.2943 -0.0054
7 32 13 -17.1099 0.0601
7 32 15 12.6050 -0.1534
7 32 17 -21.9173 -0.1916
7 32 19 0.3699 -0.0406
7 32 21 9.0103 -0.2885
7 32 23 5.9647 -0.1143
7 32 25 -1.5987 0.0513
7 32 27 -10.0806 0.1849
7 32 29 -5.7417 -0.0929
7 32 31 6.9910 -0.1455
7 33 0 9.3523 -1.3647
7 33 2 19.4909 0.0206
7 33 4 8.7567 0.4267
7 33 6 -26.4931 0.2530
7 33 8 -25.8485 -0.0545
7 33 10 2.6534 -0.2706
7 33 12 -2.7704 -0.0394
7 33 14 7.5883 -0.0167
7 33 16 19.5002 -0.2818
7 33 18 7.4690 0.0398
7 33 20 9.6579 0.2929
7 33 22 -6.7005 0.2263
7 33 24 0.3661 0.1408
7 33 26 -16.3122 -0.4067
7 33 28 -12.7957 -0.2894
7 34 1 2.1610 -0.3735
7 34 3 -28.9660 0.1694
7 34 5 0.7683 0.2158
7 34 7 19.4570 -0.1988
7 34 9 -8.5173 -0.1813
7 34 11 1.1078 -0.0969
7 34 13 8.6454 0.1250
7 34 15 -28.2052 -0.2407
7 34 17 -1.2518 -0.3435
7 34 19 -2.1003 -0.1491
7 34 21 0.8820 -0.0643
7 34 23 -6.8973 0.0077
7 34 25 -0.6507 0.1428
7 35 0 3.7948 1.3895
7 35 2 -1.2366 0.8736
7 35 4 5.1424 -0.0237
7 35 6 4.7088 -0.3888
7 35 8 1.9180 -0.2827
7 35 10 -23.1241 -0.1491
7 35 12 -3.7191 0.1215
7 35 14 8.0558 -0.0634
7 35 16 0.8791 0.0261
7 35 18 -4.7196 -0.0820
7 35 20 6.9068 0.1787
7 36 1 -9.1839 0.0730
7 36 5 18.8034 -0.0869
7 36 7 -7.3711 0.0008
7 36 9 19.8468 -0.0123
7 36 11 -8.7391 0.1960
7 36 13 11.3665 -0.4992
7 36 15 -6.7039 -0.5169
7 37 2 22.7903 -0.3358
7 37 4 -3.5230 -0.1617
7 37 6 21.2586 0.1628
7 37 8 5.0834 0.0985
8 1 1 -158.6132 -2.5698
8 1 3 -48.5068 0.6082
8 1 5 63.0165 1.2830
8 1 7 226.6538 0.0164
8 1 9 -24.3100 -1.1737
8 1 11 -34.7751 0.2095
8 1 13 8.6281 0.6497
8 1 15 -1.5708 -0.2751
8 1 17 12.5452 -0.2328
8 1 19 23.3266 0.3114
8 1 21 -4.2467 0.1873
8 1 23 -26.0028 -0.0376
8 1 25 15.9677 0.0304
8 1 27 42.7211 -0.1226
8 1 29 9.3789 -0.0724
8 1 31 11.2658 -0.0289
8 1 33 3.2451 -0.2094
8 1 35 -2.8882 0.0266
8 1 37 16.9861 0.2421
8 1 39 14.7506 0.0537
8 1 41 22.1588 -0.1499
8 1 43 2.4154 0.1208
8 1 45 11.8844 0.1540
8 1 47 2.3997 0.0710
8 1 49 -12.2749 -0.1983
8 1 51 -1.2746 -0.1308
8 1 53 18.7985 0.0815
8 1 55 -3.1641 0.2142
8 1 57 2.0679 -0.1058
8 1 59 11.3298 -0.1833
8 2 0 212.8631 4.2681
8 2 2 17.4775 0.4668
8 2 4 -326.7583 -0.4249
8 2 6 -156.2057 0.8676
8 2 8 -185.9014 -0.4732
8 2 10 -3.0019 0.0288
8 2 12 2.6081 0.2889
8 2 14 28.6349 0.2726
8 2 16 -95.3224 0.0321
8 2 18 7.4999 -0.0078
8 2 20 -7.6366 0.3756
8 2 22 3.9835 0.0757
8 2 24 -23.2608 -0.1739
8 2 26 -10.0500 -0.1442
8 2 28 23.6224 -0.1240
8 2 30 -4.0057 -0.0287
8 2 32 -3.0918 0.0811
8 2 34 19.5941 -0.1291
8 2 36 2.0439 0.0746
8 2 38 -2.5030 0.0103
8 2 40 -15.1182 -0.0205
8 2 42 0.7503 0.0998
8 2 44 -9.0408 -0.0647
8 2 46 -2.3909 -0.1127
8 2 48 7.7491 0.0860
8 2 50 21.8231 0.0106
8 2 52 -5.2816 -0.0950
8 2 54 0.3942 0.0690
8 2 56 14.2537 0.1047
8 2 58 12.8957 0.0576
8 2 60 -15.3048 0.1988
8 3 1 -113.8705 0.2339
8 3 3 -46.8042 -0.4339
8 3 5 -45.6015 -0.5277
8 3 7 35.5267 0.0633
8 3 9 165.7886 -0.0194
8 3 11 -65.9814 0.5105
8 3 13 -17.9603 0.2127
8 3 15 -54.6122 -0.3631
8 3 17 -25.4556 0.0282
8 3 19 -6.1820 0.2558
8 3 21 -39.6643 -0.0108
8 3 23 -94.0449 -0.1088
8 3 25 -34.6885 -0.0842
8 3 27 5.0267 -0.1099
8 3 29 -9.1626 -0.0420
8 3 31 -5.6209 0.0635
8 3 33 -24.2205 -0.0160
8 3 35 -10.5254 -0.0742
8 3 37 27.1009 -0.0597
8 3 39 14.6534 -0.0232
8 3 41 14.9480 -0.0794
8 3 43 -0.2530 -0.0251
8 3 45 -11.5368 -0.0942
8 3 47 0.8221 -0.0130
8 3 49 -18.3036 0.0730
8 3 51 2.6671 0.1097
8 3 53 -16.1384 0.0020
8 3 55 0.1947 0.1302
8 3 57 -1.3974 0.1498
8 3 59 10.5149 -0.2090
8 4 0 90.5611 -6.8560
8 4 2 51.2720 -4.3518
8 4 4 -23.4880 -1.0631
8 4 6 4.5318 0.5435
8 4 8 12.3721 0.7168
8 4 10 138.0307 1.4149
8 4 12 -32.6606 0.8763
8 4 14 -40.9004 0.0673
8 4 16 20.7490 -0.2027
8 4 18 54.9017 -0.5899
8 4 20 -7.8425 -0.4407
8 4 22 8.8152 -0.3479
8 4 24 7.8899 -0.1960
8 4 26 -14.7329 0.2341
8 4 28 -7.1285 0.2955
8 4 30 4.5190 0.2258
8 4 32 -31.9500 0.0859
8 4 34 -16.7134 -0.0819
8 4 36 -3.6188 -0.1121
8 4 38 -14.4043 -0.2112
8 4 40 -8.2204 -0.2369
8 4 42 -5.4105 -0.1028
8 4 44 2.8010 -0.0150
8 4 46 -8.8796 0.0744
8 4 48 7.0225 0.1935
8 4 50 19.6172 0.1938
8 4 52 -2.6993 0.2356
8 4 54 1.9229 0.0822
8 4 56 3.1271 -0.1703
8 4 58 -15.8669 -0.4800
8 4 60 -0.6594 -0.4111
8 5 1 -193.0188 -1.5226
8 5 3 48.4850 -2.1704
8 5 5 -57.2000 -0.6473
8 5 7 14.7206 1.1224
8 5 9 65.1961 0.9550
8 5 11 29.1499 0.1853
8 5 13 80.6716 -0.1235
8 5 15 20.3654 0.4147
8 5 17 -36.2097 0.3681
8 5 19 9.5411 -0.4842
8 5 21 -44.7973 -0.7616
8 5 23 -10.9250 -0.0917
8 5 25 -0.7802 0.2463
8 5 27 -9.6270 0.1668
8 5 29 8.3929 -0.0313
8 5 31 -2.1997 -0.0622
8 5 33 -10.8564 0.1451
8 5 35 12.0657 -0.0375
8 5 37 9.3172 -0.2138
8 5 39 -20.1993 -0.0853
8 5 41 -3.1718 0.0438
8 5 43 2.1561 -0.0210
8 5 45 -6.9598 -0.0323
8 5 47 -6.5487 0.0890
8 5 49 2.9984 0.3460
8 5 51 -10.7470 0.2686
8 5 53 -11.0517 -0.0849
8 5 55 -19.9743 -0.2173
8 5 57 7.9470 0.0740
8 5 59 -9.4773 -0.1965
8 6 0 160.6248 5.0178
8 6 2 88.9921 0.1846
8 6 4 110.3869 -0.7007
8 6 6 84.4560 0.0244
8 6 8 28.3424 0.7839
8 6 10 83.1706 -0.0184
8 6 12 72.7316 -0.5713
8 6 14 68.8752 -0.0936
8 6 16 -36.4013 0.7978
8 6 18 -21.1529 0.1304
8 6 20 44.4586 -0.5166
8 6 22 38.5097 -0.0176
8 6 24 0.7118 0.2465
8 6 26 14.7390 0.0043
8 6 28 40.3851 -0.5284
8 6 30 25.8466 -0.2919
8 6 32 -6.7672 0.2166
8 6 34 20.1224 0.1988
8 6 36 20.8787 -0.1870
8 6 38 -0.4932 -0.1105
8 6 40 8.2505 0.2066
8 6 42 -1.1449 0.1844
8 6 44 -6.3060 -0.1412
8 6 46 -5.2503 -0.0708
8 6 48 -6.3931 0.1912
8 6 50 2.6247 0.1802
8 6 52 0.2786 0.0391
8 6 54 7.3134 -0.1697
8 6 56 -3.2901 0.3360
8 6 58 1.9997 0.2476
8 6 60 8.1728 -0.3712
8 7 1 52.5989 2.6460
8 7 3 -65.8211 -0.1275
8 7 5 -11.8373 -0.8032
8 7 7 98.5209 -0.2443
8 7 9 9.0115 0.3046
8 7 11 -13.2155 0.1958
8 7 13 7.5094 -0.3697
8 7 15 -12.9832 -0.0799
8 7 17 8.5305 -0.0924
8 7 19 -20.3482 -0.0049
8 7 21 -5.9016 0.0893
8 7 23 2.6104 0.0611
8 7 25 49.1900 -0.0627
8 7 27 12.4236 -0.2141
8 7 29 -8.2231 -0.1330
8 7 31 19.4088 -0.0077
8 7 33 17.1905 0.1865
8 7 35 0.2007 -0.0069
8 7 37 5.5134 -0.1558
8 7 39 13.1868 -0.0965
8 7 41 21.8576 0.0732
8 7 43 -16.6273 0.0654
8 7 45 1.8347 0.1112
8 7 47 14.2627 0.0257
8 7 49 4.6234 -0.0193
8 7 51 1.7018 -0.0859
8 7 53 2.1287 0.0073
8 7 55 -1.8585 0.0908
8 7 57 -23.8851 0.1539
8 7 59 14.2317 -0.1041
8 8 0 89.7145 -2.9699
8 8 2 -0.2570 0.5189
8 8 4 9.5749 1.5118
8 8 6 61.4117 -0.3859
8 8 8 40.1360 -0.8621
8 8 10 2.8070 -0.4079
8 8 12 -24.9433 0.2828
8 8 14 29.1174 -0.2194
8 8 16 34.4876 -0.4478
8 8 18 -6.4636 -0.0099
8 8 20 -1.4114 0.3073
8 8 22 32.7505 0.1551
8 8 24 -27.2307 -0.2384
8 8 26 -0.9862 -0.0523
8 8 28 36.3468 0.1744
8 8 30 20.9042 0.0483
8 8 32 -2.5398 -0.1339
8 8 34 -1.1646 -0.0706
8 8 36 -0.9383 0.1195
8 8 38 11.0201 0.1316
8 8 40 -3.0386 -0.1232
8 8 42 -3.5123 -0.0401
8 8 44 -13.9719 0.1460
8 8 46 7.5819 0.0775
8 8 48 -3.2622 -0.2575
8 8 50 -7.9563 -0.2482
8 8 52 -7.7450 0.1508
8 8 54 19.3398 0.0697
8 8 56 5.1837 -0.0949
8 8 58 0.3615 -0.0481
8 9 1 87.5487 -5.2640
8 9 3 51.1875 0.3387
8 9 5 -16.1264 1.5249
8 9 7 8.8406 0.0454
8 9 9 15.1542 -0.4235
8 9 11 -28.9888 0.2229
8 9 13 -23.7780 0.5578
8 9 15 -48.7615 0.0809
8 9 17 -22.2954 -0.6347
8 9 19 -4.8698 -0.1289
8 9 21 -2.5680 0.2351
8 9 23 -35.0004 -0.1616
8 9 25 -30.3839 -0.0866
8 9 27 7.0903 0.1188
8 9 29 -18.0580 0.2462
8 9 31 -37.5584 0.0267
8 9 33 -10.8508 -0.2044
8 9 35 9.7435 -0.0265
8 9 37 -12.2263 0.2613
8 9 39 -5.7817 0.1489
8 9 41 14.6624 -0.1318
8 9 43 -26.7308 -0.0600
8 9 45 -4.5265 0.0785
8 9 47 9.9721 -0.0175
8 9 49 -0.4842 -0.0787
8 9 51 -20.2946 0.0172
8 9 53 6.1625 0.1090
8 9 55 1.5377 -0.0815
8 9 57 -2.2988 -0.4360
8 9 59 -4.2591 0.2201
8 10 0 -51.4609 -5.0867
8 10 2 -19.4432 -1.9167
8 10 4 -55.7028 -1.3055
8 10 6 -3.6326 -0.2362
8 10 8 -59.4730 0.9665
8 10 10 -47.2484 1.0429
8 10 12 -9.0185 0.8175
8 10 14 -40.3887 0.2360
8 10 16 1.5471 -0.5139
8 10 18 8.6026 -0.6185
8 10 20 -32.3341 -0.4523
8 10 22 -15.1194 -0.3244
8 10 24 -42.7618 -0.0269
8 10 26 4.9098 0.1273
8 10 28 3.1656 0.3359
8 10 30 -21.0269 0.2796
8 10 32 -17.0621 0.0980
8 10 34 -5.8714 -0.0793
8 10 36 7.7514 -0.1618
8 10 38 -11.8360 -0.0409
8 10 40 11.0676 -0.0960
8 10 42 -4.4382 -0.0675
8 10 44 -12.6260 0.0554
8 10 46 -11.7691 0.0840
8 10 48 -3.3628 0.0981
8 10 50 -3.3816 0.1922
8 10 52 -2.6408 -0.1225
8 10 54 -27.0218 -0.1939
8 10 56 4.8225 -0.1059
8 10 58 -10.0529 -0.1835
8 11 1 -17.1470 0.5095
8 11 3 -2.3064 -0.5047
8 11 5 40.3107 -0.6747
8 11 7 -97.2488 0.0367
8 11 9 -51.3439 0.8537
8 11 11 32.7720 0.1141
8 11 13 49.3553 -0.1963
8 11 15 -5.8948 -0.1362
8 11 17 -59.7316 -0.1077
8 11 19 -36.3197 -0.0826
8 11 21 -26.6438 -0.0821
8 11 23 -47.5212 -0.2167
8 11 25 -40.2007 0.0943
8 11 27 -1.5302 0.2323
8 11 29 0.0125 0.0633
8 11 31 -12.4292 0.0504
8 11 33 -18.6855 -0.0520
8 11 35 -11.9251 -0.1095
8 11 37 -5.1912 -0.1092
8 11 39 13.3318 -0.0179
8 11 41 -7.6871 -0.0212
8 11 43 -7.9116 0.0301
8 11 45 -6.0858 0.0137
8 11 47 4.0400 -0.0018
8 11 49 -2.6335 -0.0621
8 11 51 -0.3609 -0.1680
8 11 53 16.9698 -0.1421
8 11 55 -1.2602 0.1128
8 11 57 10.4588 -0.0828
8 12 0 102.9613 0.4281
8 12 2 28.7234 2.1974
8 12 4 3.3026 0.5444
8 12 6 10.1912 -0.3663
8 12 8 44.0492 -0.4989
8 12 10 -3.4389 -0.5389
8 12 12 -54.3447 -0.3222
8 12 14 49.9686 -0.0490
8 12 16 11.9587 0.0612
8 12 18 10.8835 0.3612
8 12 20 47.4837 0.4621
8 12 22 -12.5477 0.1462
8 12 24 22.2037 0.0273
8 12 26 -4.1876 -0.1631
8 12 28 9.5914 -0.0027
8 12 30 -15.1693 -0.0486
8 12 32 7.8397 -0.1070
8 12 34 10.7598 0.0629
8 12 36 -9.9178 0.0469
8 12 38 15.3971 0.1192
8 12 40 8.3301 0.0150
8 12 42 6.5148 -0.0957
8 12 44 11.7262 -0.0276
8 12 46 -14.4951 -0.0521
8 12 48 3.9833 -0.2309
8 12 50 4.6079 -0.1017
8 12 52 -13.3625 -0.1436
8 12 54 -0.0637 0.0193
8 12 56 0.4250 0.1436
8 13 1 -28.5982 2.3563
8 13 3 9.4430 0.3696
8 13 5 14.6238 -0.4776
8 13 7 -1.4228 -0.8205
8 13 9 30.7595 -0.1145
8 13 11 9.0902 -0.4242
8 13 13 31.8398 -0.2283
8 13 15 2.2415 0.1728
8 13 17 16.0685 0.1027
8 13 19 13.3373 -0.0559
8 13 21 25.4792 0.2295
8 13 23 -11.3917 0.2044
8 13 25 14.0889 -0.1307
8 13 27 9.1883 -0.1714
8 13 29 5.8554 -0.1092
8 13 31 18.0543 0.0575
8 13 33 18.7908 0.1750
8 13 35 8.9194 0.1560
8 13 37 -6.7391 -0.0264
8 13 39 -3.4019 -0.0510
8 13 41 13.6719 0.0776
8 13 43 8.1048 -0.0275
8 13 45 -5.1035 -0.0974
8 13 47 -0.9879 -0.0657
8 13 49 4.2148 -0.0160
8 13 51 23.6571 0.0080
8 13 53 8.4264 -0.0021
8 13 55 9.3699 0.0899
8 13 57 5.8984 0.1492
8 14 0 -42.0158 4.1720
8 14 2 -44.8277 2.0938
8 14 4 -6.0416 -0.4994
8 14 6 -14.7232 -0.3614
8 14 8 -56.8565 0.2743
8 14 10 -45.7238 -0.5139
8 14 12 16.2231 -0.8293
8 14 14 -14.0823 -0.3279
8 14 16 -37.1565 0.3337
8 14 18 2.4666 0.2574
8 14 20 20.3754 -0.1966
8 14 22 7.8937 0.0530
8 14 24 -22.6593 0.4005
8 14 26 7.5025 -0.1632
8 14 28 -13.0968 -0.3260
8 14 30 -1.6978 -0.1566
8 14 32 4.7775 0.0474
8 14 34 -28.8480 0.2391
8 14 36 14.3286 -0.0760
8 14 38 -3.5930 -0.0334
8 14 40 -16.7425 0.2434
8 14 42 5.6723 0.0958
8 14 44 -3.3636 -0.1175
8 14 46 5.5007 -0.1302
8 14 48 5.1899 -0.0395
8 14 50 -12.9618 -0.0475
8 14 52 4.0249 0.1891
8 14 54 -3.1169 0.5270
8 14 56 8.8542 0.5881
8 15 1 38.9005 3.2612
8 15 3 19.4554 0.2636
8 15 5 -12.0969 -0.3820
8 15 7 33.5088 -0.1206
8 15 9 10.6586 0.1886
8 15 11 -36.4237 -0.5591
8 15 13 -22.0930 -0.7716
8 15 15 3.8361 0.2513
8 15 17 -29.4471 0.3980
8 15 19 -13.8653 -0.0527
8 15 21 12.6427 -0.1502
8 15 23 -1.7152 0.1807
8 15 25 24.2326 0.1357
8 15 27 -9.8498 -0.1067
8 15 29 -13.9343 -0.1266
8 15 31 -18.5756 -0.1994
8 15 33 26.1832 -0.1007
8 15 35 2.6731 0.0756
8 15 37 -27.2533 0.0312
8 15 39 0.4809 0.0364
8 15 41 1.5506 0.1529
8 15 43 -15.4492 -0.1085
8 15 45 -2.2162 -0.1551
8 15 47 2.9623 0.1089
8 15 49 -7.5227 0.1240
8 15 51 -0.0276 0.0217
8 15 53 14.3697 0.3247
8 15 55 -11.6305 0.6761
8 16 0 -32.6247 -4.9930
8 16 2 -9.5314 -0.5030
8 16 4 -17.9367 0.9548
8 16 6 -19.3325 0.0136
8 16 8 -38.0519 -0.1884
8 16 10 -12.6334 -0.2081
8 16 12 -12.9140 0.2368
8 16 14 -54.2254 -0.0003
8 16 16 -21.5125 -0.3308
8 16 18 -5.5283 -0.0644
8 16 20 -15.6691 -0.0763
8 16 22 -20.0294 0.0174
8 16 24 -23.0111 0.0319
8 16 26 5.0331 -0.0696
8 16 28 12.2381 0.1549
8 16 30 -2.9104 0.0636
8 16 32 -14.9798 -0.1914
8 16 34 15.5234 -0.0765
8 16 36 -7.5971 0.0233
8 16 38 -19.5002 0.0071
8 16 40 14.8461 0.0167
8 16 42 -4.3895 -0.0815
8 16 44 -1.6462 -0.0099
8 16 46 1.0527 0.0910
8 16 48 4.5004 0.2198
8 16 50 1.7667 -0.0585
8 16 52 -14.7804 0.1110
8 16 54 -10.5687 -0.1516
8 17 1 15.8397 -2.0362
8 17 3 -61.5423 0.8497
8 17 5 -47.1686 1.3037
8 17 7 19.7886 -0.5292
8 17 9 -7.0045 -1.0085
8 17 11 -53.6575 0.2552
8 17 13 0.1419 0.3312
8 17 15 -13.5338 -0.0939
8 17 17 -20.5267 -0.4392
8 17 19 -7.9061 0.2548
8 17 21 -26.5983 0.5628
8 17 23 -17.8949 0.1636
8 17 25 18.9051 -0.0967
8 17 27 -13.8686 -0.1557
8 17 29 -4.3672 0.1885
8 17 31 -24.8073 0.0390
8 17 33 -15.6534 -0.2923
8 17 35 -2.3772 -0.0722
8 17 37 -1.1471 0.1504
8 17 39 -0.8148 0.0713
8 17 41 3.0850 0.0070
8 17 43 -11.2836 0.0143
8 17 45 4.4136 -0.0082
8 17 47 -2.4691 0.0889
8 17 49 6.0560 0.0622
8 17 51 -4.8595 0.0921
8 17 53 5.7882 -0.1634
8 18 0 4.1885 3.6796
8 18 2 -24.2364 1.4470
8 18 4 -24.9007 -0.0435
8 18 6 -29.1249 -0.5311
8 18 8 -21.3673 -0.3868
8 18 10 3.5422 -0.4049
8 18 12 5.3820 0.2162
8 18 14 -11.5221 0.1435
8 18 16 -10.2699 -0.1614
8 18 18 0.5584 0.3624
8 18 20 1.3498 0.2226
8 18 22 4.2752 0.1089
8 18 24 -7.5210 -0.0862
8 18 26 -6.5021 -0.1215
8 18 28 -4.3883 -0.1152
8 18 30 5.7647 -0.1687
8 18 32 -6.1482 -0.0076
8 18 34 3.5483 0.0489
8 18 36 -9.6325 0.0754
8 18 38 -6.6294 0.0536
8 18 40 -8.5871 -0.0443
8 18 42 -10.7286 0.0462
8 18 44 7.2018 0.0602
8 18 46 1.1059 -0.0282
8 18 48 -2.5361 -0.0284
8 18 50 5.2941 0.0049
8 18 52 4.7266 0.1775
8 19 1 -24.9005 -0.3784
8 19 3 6.8359 -0.8982
8 19 5 -9.4077 -0.1166
8 19 7 0.7847 0.6206
8 19 9 -16.8322 0.2852
8 19 11 7.6910 0.2997
8 19 13 -2.5453 0.0652
8 19 15 18.6148 0.0231
8 19 17 -16.7568 0.2617
8 19 19 8.3424 0.2125
8 19 21 0.4923 -0.3770
8 19 23 -20.8269 -0.4384
8 19 25 -4.9160 0.1541
8 19 27 17.8129 -0.0198
8 19 29 22.7936 -0.1148
8 19 31 -43.9792 0.0847
8 19 33 2.5231 0.2493
8 19 35 9.9943 0.1520
8 19 37 6.7706 -0.0579
8 19 39 -0.7359 -0.1638
8 19 41 25.3517 -0.2276
8 19 43 -2.4577 0.0095
8 19 45 0.8257 0.1103
8 19 47 -13.9634 -0.1596
8 19 49 -27.5937 -0.3227
8 19 51 6.5810 0.0470
8 20 0 24.1954 0.8728
8 20 2 -20.3357 -0.5844
8 20 4 -3.0669 -0.3160
8 20 6 5.4151 0.7138
8 20 8 17.0145 0.3607
8 20 10 -16.3789 -0.1390
8 20 12 4.6661 0.1859
8 20 14 17.1029 0.3019
8 20 16 24.7504 0.0795
8 20 18 14.4680 0.2318
8 20 20 2.7937 0.1335
8 20 22 40.2716 -0.0292
8 20 24 3.6737 -0.1306
8 20 26 18.1183 0.0716
8 20 28 -4.0405 0.0429
8 20 30 -0.7032 -0.0850
8 20 32 0.6288 0.0019
8 20 34 -3.0198 0.0337
8 20 36 -7.8456 -0.0101
8 20 38 -9.1905 0.0087
8 20 40 11.6117 -0.1910
8 20 42 1.8635 -0.1549
8 20 44 -10.5487 -0.1504
8 20 46 11.7084 -0.0977
8 20 48 2.2250 -0.3081
8 20 50 27.1154 -0.0454
8 21 1 -3.8446 0.5999
8 21 3 -19.8752 0.5200
8 21 5 -3.1627 0.1469
8 21 7 18.7887 -0.2331
8 21 9 -5.2720 -0.5539
8 21 11 3.2072 -0.0515
8 21 13 15.1089 0.3714
8 21 15 11.0609 -0.0918
8 21 17 3.9008 -0.0355
8 21 19 2.7172 0.2135
8 21 21 4.6185 0.0033
8 21 23 24.9801 -0.0820
8 21 25 -7.1683 0.0956
8 21 27 9.3360 -0.0226
8 21 29 -1.2434 -0.1320
8 21 31 17.5307 -0.1221
8 21 33 1.8753 0.0109
8 21 35 -7.0417 0.0291
8 21 37 -5.2591 0.1170
8 21 39 3.1847 0.2049
8 21 41 7.2441 -0.0332
8 21 43 1.9655 -0.1374
8 21 45 -9.3247 0.0074
8 21 47 0.8293 -0.1537
8 21 49 -7.8328 0.0077
8 22 0 36.6174 1.3776
8 22 2 -5.0587 -0.7267
8 22 4 0.3722 -0.6253
8 22 6 15.3799 0.6156
8 22 8 -16.2623 0.2676
8 22 10 -1.6935 0.0109
8 22 12 4.1789 -0.2069
8 22 14 4.5199 -0.0720
8 22 16 -1.2214 0.1118
8 22 18 11.8583 -0.1881
8 22 20 18.1263 -0.1045
8 22 22 6.1278 -0.0934
8 22 24 12.4563 0.0881
8 22 26 12.1872 0.1562
8 22 28 12.7131 -0.0852
8 22 30 5.1434 -0.0216
8 22 32 -4.2718 0.0945
8 22 36 -11.1031 -0.0314
8 22 38 0.7338 -0.0355
8 22 42 5.7516 0.0879
8 22 44 -18.2121 0.0041
8 22 46 8.7436 -0.0081
8 22 48 -1.4910 -0.2326
8 23 1 -2.0748 1.6909
8 23 3 4.6732 -0.4357
8 23 5 -6.8613 -0.6826
8 23 7 4.0004 0.1461
8 23 9 12.1604 0.4305
8 23 11 -9.3985 -0.2373
8 23 13 11.2747 -0.2932
8 23 15 8.1726 -0.0299
8 23 17 -10.9446 0.1383
8 23 19 -5.3340 -0.0037
8 23 21 -7.0345 -0.1174
8 23 23 -14.4939 0.0972
8 23 25 -20.9031 -0.0024
8 23 27 -6.1298 -0.0892
8 23 29 0.1200 -0.2146
8 23 31 7.5302 -0.0696
8 23 33 -15.0259 0.0179
8 23 35 9.8063 -0.0811
8 23 37 6.5904 -0.1757
8 23 39 4.8723 0.0527
8 23 41 -34.4305 0.2410
8 23 43 13.8519 0.1334
8 23 45 4.0172 -0.1147
8 23 47 -17.1912 -0.4362
8 24 0 33.5612 -1.3907
8 24 2 29.0182 -0.9757
8 24 4 25.6854 -0.1803
8 24 6 7.6106 -0.0484
8 24 8 15.1014 -0.2755
8 24 10 14.5423 0.5593
8 24 12 28.7901 0.2641
8 24 14 20.5202 -0.0671
8 24 16 4.3725 0.0991
8 24 18 17.8017 -0.3804
8 24 20 10.8870 -0.1454
8 24 22 -1.1337 -0.0416
8 24 24 16.2371 -0.2570
8 24 26 14.2541 -0.1391
8 24 28 14.1324 -0.0203
8 24 30 12.5032 0.0997
8 24 32 7.9437 0.0955
8 24 34 15.2005 -0.0932
8 24 36 4.4510 0.1641
8 24 38 12.2179 0.2592
8 24 40 -1.4588 0.1571
8 24 42 7.7279 -0.0615
8 24 44 -5.3335 -0.2689
8 24 46 4.9173 -0.4159
8 25 1 18.3877 -5.0336
8 25 3 7.5060 -1.0628
8 25 5 10.6109 0.3900
8 25 7 21.9842 0.2654
8 25 11 21.7913 0.6638
8 25 13 24.9647 0.5712
8 25 15 5.8956 0.1107
8 25 17 23.1860 -0.5290
8 25 19 6.1995 -0.5752
8 25 21 -3.9115 -0.1685
8 25 23 1.2958 -0.0103
8 25 25 13.9060 -0.2447
8 25 27 -1.7263 0.2983
8 25 29 14.8059 0.5095
8 25 31 13.1803 0.2188
8 25 33 -4.0795 -0.0383
8 25 35 -14.8494 -0.0113
8 25 37 -15.6274 0.0694
8 25 41 0.1571 -0.5521
8 25 43 -10.1717 -0.3613
8 25 45 -1.1994 -0.3320
8 26 0 16.3442 -2.9696
8 26 2 19.7161 -0.9014
8 26 4 -21.0311 0.3994
8 26 6 14.9536 -0.2563
8 26 8 20.8014 -0.2880
8 26 10 -27.8193 0.5235
8 26 12 15.4461 0.1492
8 26 14 -5.0854 -0.1561
8 26 16 -2.9596 -0.0218
8 26 18 -5.5660 -0.2810
8 26 20 5.5621 -0.2500
8 26 22 -6.4470 -0.0443
8 26 24 1.6864 -0.0754
8 26 26 -12.1617 0.1837
8 26 28 -6.3867 0.1741
8 26 30 8.9809 0.0766
8 26 32 8.7779 -0.0886
8 26 34 -6.3536 -0.1086
8 26 36 4.9087 -0.0557
8 26 38 11.3542 -0.0223
8 26 40 1.4650 -0.1074
8 26 42 -9.9705 0.0860
8 27 1 7.0733 2.2702
8 27 3 -8.0764 0.3107
8 27 5 -11.8899 -0.6029
8 27 7 -6.7077 -0.0793
8 27 9 -23.3114 0.1869
8 27 11 1.3420 -0.2237
8 27 13 -10.1852 -0.4202
8 27 15 -1.2704 0.0455
8 27 17 -7.2391 0.2904
8 27 19 21.2344 0.0400
8 27 21 -4.8837 0.0202
8 27 23 9.5169 0.0759
8 27 25 20.9851 -0.0282
8 27 27 -6.1653 -0.0314
8 27 29 0.6998 0.0433
8 27 31 2.4237 -0.1060
8 27 33 -1.5017 0.1087
8 27 35 4.0301 0.0281
8 27 37 -6.9015 0.0586
8 27 39 -2.4383 0.3955
8 27 41 10.2312 0.6482
8 28 0 7.1732 1.5441
8 28 2 3.5121 0.1912
8 28 4 0.5058 -0.0126
8 28 6 18.8652 -0.0299
8 28 8 0.7153 0.3765
8 28 10 4.6371 0.2795
8 28 12 13.2100 -0.2608
8 28 14 10.1194 -0.0817
8 28 16 9.4984 0.0544
8 28 18 -6.2749 0.1142
8 28 20 21.2166 0.1413
8 28 22 1.7682 0.1167
8 28 24 12.6773 0.0820
8 28 26 18.7398 -0.0034
8 28 30 6.8131 0.0567
8 28 32 -2.2754 0.0503
8 28 34 15.4454 0.1341
8 28 38 -17.0390 -0.3166
8 28 40 7.8753 0.1340
8 29 1 10.9074 0.8175
8 29 3 16.7478 0.4252
8 29 5 8.1242 -0.0623
8 29 7 1.4741 0.0053
8 29 9 -0.9936 -0.2478
8 29 11 2.7133 -0.0427
8 29 13 0.6697 -0.1758
8 29 15 -12.5184 -0.0993
8 29 17 -0.6046 -0.0675
8 29 19 6.0134 0.0867
8 29 21 6.9163 0.3407
8 29 23 4.1012 0.1268
8 29 25 -12.7119 0.1214
8 29 27 -0.0857 -0.0919
8 29 29 21.4193 -0.1560
8 29 31 -8.1806 0.1257
8 29 33 -11.1197 0.3132
8 29 35 -10.3819 -0.0953
8 30 2 -5.3222 -0.0771
8 30 4 15.7628 -0.0863
8 30 6 9.8731 0.1748
8 30 8 4.5329 0.2356
8 30 10 18.2043 0.0822
8 30 12 5.8299 -0.0316
8 30 14 -8.7908 0.1692
8 30 16 14.9982 0.0341
8 30 18 6.6406 0.1435
8 30 20 -0.5991 0.1404
8 30 22 -5.1949 -0.0569
8 30 24 9.3054 0.0908
8 30 26 4.1188 0.1454
8 30 28 14.9124 -0.0084
8 30 30 -7.2251 -0.1133
8 30 32 -13.7811 0.1710
8 30 34 -1.2336 -0.3284
8 31 1 5.0615 -0.7485
8 31 3 2.0849 -0.6070
8 31 5 19.1473 0.1244
8 31 7 0.1897 0.5557
8 31 9 9.3077 0.2245
8 31 11 9.6973 0.1077
8 31 13 4.1339 0.0484
8 31 15 -10.5732 -0.0416
8 31 17 -2.8567 -0.1860
8 31 19 -3.0218 -0.2649
8 31 21 3.8645 -0.4686
8 31 23 5.6438 -0.2589
8 31 25 -1.4265 0.1807
8 31 27 -3.7034 0.3002
8 31 29 -1.0219 -0.2516
8 31 31 11.1823 -0.0787
8 31 33 18.8817 -0.5332
8 32 0 11.1798 0.6882
8 32 2 2.8256 0.3634
8 32 4 6.5754 0.1135
8 32 6 8.6046 0.1838
8 32 8 30.0690 -0.0807
8 32 10 -17.8071 -0.2241
8 32 12 7.6467 0.0461
8 32 14 15.6088 0.1122
8 32 16 0.0619 -0.1870
8 32 18 13.6867 -0.1731
8 32 20 6.6207 -0.1828
8 32 22 8.3440 0.0232
8 32 24 7.9509 0.2808
8 32 26 12.0215 0.2209
8 32 28 0.7010 0.4488
8 32 30 3.4857 0.0187
8 33 1 -5.9767 -0.4318
8 33 3 10.0676 0.4918
8 33 5 6.3454 0.6531
8 33 7 -0.9649 -0.2060
8 33 9 12.9045 -0.3026
8 33 11 14.8103 -0.0110
8 33 13 -11.1902 0.3559
8 33 15 3.5227 -0.0007
8 33 17 -9.9091 0.1357
8 33 19 6.2344 0.6161
8 33 21 -14.0224 0.4735
8 33 23 13.8864 0.2673
8 33 25 17.7044 -0.2351
8 33 27 0.7271 -0.3262
8 34 0 14.0190 -0.5224
8 34 2 -20.5733 0.2394
8 34 4 -6.3091 0.1037
8 34 6 0.9943 -0.2951
8 34 8 -15.3523 -0.2540
8 34 10 -13.9041 -0.1197
8 34 12 13.8329 0.1596
8 34 14 -16.1407 -0.0950
8 34 16 12.3056 -0.1521
8 34 18 -6.2769 0.1421
8 34 20 7.8198 0.1707
8 34 22 3.0084 -0.1445
8 34 24 2.1616 -0.0836
8 35 1 4.0291 1.5625
8 35 3 1.9991 0.3133
8 35 5 -9.6321 -0.2673
8 35 7 12.2525 -0.3894
8 35 9 -16.2098 -0.2386
8 35 11 7.4300 0.0195
8 35 13 1.8967 0.0363
8 35 15 7.2506 0.1560
8 35 17 -6.6267 0.3049
8 35 19 0.5679 0.0561
8 36 2 5.0497 0.6195
8 36 4 0.5854 0.0217
8 36 6 -13.0271 0.0406
8 36 8 -10.9749 0.1765
8 36 10 -1.3220 0.2176
8 36 12 0.0592 0.2198
8 36 14 1.1376 0.0487
8 37 1 17.3399 -0.8411
8 37 3 9.7312 -0.3608
8 37 5 -1.3043 -0.1290
8 37 7 -40.0968 0.3474
9 1 0 66.3193 0.0069
9 1 2 -67.0625 -0.3277
9 1 4 -102.8825 0.0595
9 1 6 65.0188 0.5685
9 1 8 17.0689 -0.7284
9 1 10 17.6652 0.5290
9 1 12 -36.1528 -0.0413
9 1 14 44.7179 -0.3289
9 1 16 52.3107 -0.2437
9 1 18 22.3288 -0.3333
9 1 20 -30.0626 0.3538
9 1 22 23.8558 0.1402
9 1 24 -12.1681 -0.1610
9 1 26 -1.1166 0.0130
9 1 28 20.5898 0.0971
9 1 30 -0.6481 -0.0011
9 1 32 -0.5666 0.0058
9 1 34 -1.3355 -0.1362
9 1 36 -15.0847 0.1812
9 1 38 -3.3624 0.1272
9 1 40 6.3789 -0.1163
9 1 42 -6.5528 -0.0108
9 1 44 -13.0158 0.0962
9 1 46 -9.6503 0.0596
9 1 48 -8.3558 -0.0695
9 1 50 14.1598 -0.1421
9 1 52 6.8334 -0.0527
9 1 54 -12.5681 0.0646
9 1 56 14.4242 -0.0628
9 1 58 0.5384 -0.0398
9 1 60 -3.8501 0.1227
9 2 1 220.3426 3.9896
9 2 3 64.2970 -0.1173
9 2 5 54.6055 -1.0928
9 2 7 -124.8327 0.2806
9 2 9 28.6763 0.1795
9 2 11 -73.9897 -0.8820
9 2 13 -17.4664 -0.4972
9 2 15 -21.7528 0.3496
9 2 17 -48.1819 0.7252
9 2 19 -63.0384 -0.0970
9 2 21 -3.3203 -0.5386
9 2 23 6.2840 -0.1074
9 2 25 -14.1110 0.2355
9 2 27 12.8641 0.0658
9 2 29 6.4035 -0.2546
9 2 31 -12.7698 0.0110
9 2 33 -6.3146 0.1561
9 2 35 -7.0222 -0.0089
9 2 37 -5.3665 -0.2262
9 2 39 3.9549 0.0283
9 2 41 11.8376 0.2255
9 2 43 0.5136 0.1173
9 2 45 -0.5969 -0.2687
9 2 47 -3.8623 -0.0273
9 2 49 5.3712 0.1846
9 2 51 -14.1544 0.0842
9 2 53 -7.7950 -0.2996
9 2 55 -4.5425 0.0122
9 2 57 -4.7627 0.3296
9 2 59 -0.2106 0.0546
9 3 0 8.8910 4.7391
9 3 2 -182.2114 0.0460
9 3 4 -8.5027 -0.8188
9 3 6 125.2801 0.9079
9 3 8 -62.3870 0.6797
9 3 10 21.2518 0.3160
9 3 12 -7.3056 -0.9985
9 3 14 25.5191 -0.0488
9 3 16 20.7342 0.9458
9 3 18 29.3830 0.1549
9 3 20 -19.9531 -0.3304
9 3 22 18.6316 -0.3281
9 3 24 -18.7642 0.1308
9 3 26 -16.6927 0.2205
9 3 28 5.6112 -0.2254
9 3 30 -1.4924 -0.1816
9 3 32 -11.9815 0.1710
9 3 34 3.3388 -0.0094
9 3 36 -15.7714 -0.1716
9 3 38 -8.6102 -0.1248
9 3 40 0.5927 0.1124
9 3 42 -1.3970 0.1659
9 3 44 -6.6315 -0.2143
9 3 46 4.2788 -0.1841
9 3 48 -7.3333 0.2099
9 3 50 10.9070 0.1571
9 3 52 6.6742 -0.2246
9 3 54 13.1453 -0.1891
9 3 56 10.1639 0.1524
9 3 58 -1.2216 0.4060
9 3 60 -9.0120 0.0455
9 4 1 91.2447 -2.8615
9 4 3 -64.9292 -1.5497
9 4 5 96.5762 0.0557
9 4 7 50.7966 1.1959
9 4 9 -28.0347 1.1107
9 4 11 -81.6997 0.7770
9 4 13 -20.8673 0.0633
9 4 15 -13.7563 -0.4268
9 4 17 51.9496 -0.5204
9 4 19 47.8147 -0.5036
9 4 21 2.2750 -0.2744
9 4 23 -22.6459 0.0601
9 4 25 23.5561 0.1543
9 4 27 15.4603 0.1777
9 4 29 -11.5616 0.1505
9 4 31 17.0362 0.0802
9 4 33 -8.5470 0.0349
9 4 35 6.6922 -0.0582
9 4 37 -9.4793 -0.1157
9 4 39 6.0415 -0.1539
9 4 41 11.0459 -0.1020
9 4 43 6.7343 0.0010
9 4 45 3.5972 0.0704
9 4 47 11.8761 0.1245
9 4 49 -26.2005 0.1481
9 4 51 -10.3109 0.0779
9 4 53 -2.6891 -0.0843
9 4 55 11.5511 -0.1083
9 4 57 0.7360 -0.1201
9 4 59 8.1847 -0.4519
9 5 0 178.7372 -2.5061
9 5 2 -51.1245 -1.7438
9 5 4 -117.1904 0.3653
9 5 6 -76.4464 0.1789
9 5 8 -24.0645 -0.1324
9 5 10 -60.6579 0.5428
9 5 12 40.5092 0.5457
9 5 14 -10.3199 -0.0062
9 5 16 -45.7885 -0.3716
9 5 18 13.3372 -0.4401
9 5 20 -14.0914 -0.2311
9 5 22 36.2363 0.0096
9 5 24 -7.2815 0.0086
9 5 26 -16.4181 0.1857
9 5 28 13.9678 0.1256
9 5 30 12.7323 0.0975
9 5 32 7.2854 0.0645
9 5 34 2.1967 0.0350
9 5 36 2.8808 0.0345
9 5 38 12.7895 -0.1099
9 5 40 -4.4397 -0.1405
9 5 42 4.5313 0.0941
9 5 44 4.7930 0.1680
9 5 46 -14.3379 0.0736
9 5 48 0.9630 -0.0727
9 5 50 -4.1423 -0.1423
9 5 52 10.3447 0.1612
9 5 54 -0.6590 0.0730
9 5 56 5.9719 -0.1121
9 5 58 7.8969 -0.3591
9 6 1 -22.4267 1.6283
9 6 3 58.9900 0.7973
9 6 5 14.2244 0.4865
9 6 7 -69.4954 -0.3423
9 6 9 -22.8413 -1.2015
9 6 11 -10.0494 -0.2315
9 6 13 20.8369 -0.0818
9 6 15 12.2962 0.1161
9 6 17 6.7377 0.2640
9 6 19 14.6150 0.3542
9 6 21 9.7208 0.0475
9 6 23 -3.6766 0.0052
9 6 25 -23.5800 0.0251
9 6 27 22.8362 -0.2457
9 6 29 -5.3609 -0.1162
9 6 31 -18.1306 -0.0329
9 6 33 -9.8609 0.0500
9 6 35 -17.4216 0.0091
9 6 37 14.6074 0.1070
9 6 39 -2.6812 0.1025
9 6 41 7.6054 0.0879
9 6 43 3.1289 0.0049
9 6 45 -0.6555 0.0087
9 6 47 5.2233 -0.0915
9 6 49 4.7297 -0.0785
9 6 51 3.5256 -0.0889
9 6 53 3.2134 0.0229
9 6 55 7.0402 0.1054
9 6 57 8.2455 0.1830
9 6 59 0.8494 0.3645
9 7 0 20.1772 2.3776
9 7 2 17.8549 0.3739
9 7 4 43.4233 0.2939
9 7 6 48.8646 0.1061
9 7 8 -52.8789 -0.1058
9 7 10 -29.1053 -0.4811
9 7 12 174.7865 0.0885
9 7 14 23.6223 -0.0123
9 7 16 22.5131 -0.0890
9 7 18 66.0659 0.3487
9 7 20 31.0527 0.2956
9 7 22 58.8828 0.1714
9 7 24 27.2225 -0.1128
9 7 26 27.3687 -0.0846
9 7 28 46.7469 -0.0949
9 7 30 31.5267 -0.0888
9 7 32 20.7335 -0.0914
9 7 34 18.4687 -0.1000
9 7 36 9.3880 0.0536
9 7 38 13.1479 0.0779
9 7 40 10.8386 0.0336
9 7 42 -9.1210 -0.0086
9 7 44 13.8213 -0.0648
9 7 46 5.0518 -0.0128
9 7 48 -6.8016 0.1357
9 7 50 2.8878 -0.0705
9 7 52 0.7503 0.0196
9 7 54 2.3718 -0.1103
9 7 56 3.9350 0.0751
9 7 58 -1.1789 -0.1840
9 8 1 61.3554 -1.8522
9 8 3 -18.6096 1.0729
9 8 5 -25.6066 1.3571
9 8 7 -3.3692 -0.3399
9 8 9 31.4451 -1.0681
9 8 11 -16.6871 0.3230
9 8 13 10.3132 0.3616
9 8 15 22.2384 -0.2217
9 8 17 -12.6392 -0.2480
9 8 19 -9.3488 0.5837
9 8 21 42.9718 0.4091
9 8 23 14.1499 -0.1627
9 8 25 14.5663 -0.0158
9 8 27 -16.3222 -0.0119
9 8 29 13.6117 0.1079
9 8 31 -12.1758 -0.0722
9 8 33 16.9417 -0.2589
9 8 35 15.3415 -0.0575
9 8 37 -1.1159 0.2519
9 8 39 -5.5999 0.1506
9 8 41 8.8094 -0.1215
9 8 43 23.5264 -0.0618
9 8 45 -0.0435 0.0034
9 8 47 -1.1928 -0.1141
9 8 49 -4.7204 -0.1758
9 8 51 19.2376 -0.0454
9 8 53 1.9388 0.1310
9 8 55 11.7837 0.0896
9 8 57 2.8226 -0.2985
9 8 59 0.2964 0.3873
9 9 0 -85.3106 0.5783
9 9 2 -64.0339 2.0819
9 9 4 22.2404 1.2681
9 9 6 62.4965 -0.2394
9 9 8 -27.3685 -0.9675
9 9 10 -7.6515 -0.8447
9 9 12 -7.9267 0.0710
9 9 14 -19.2363 -0.1370
9 9 16 56.2580 -0.4852
9 9 18 12.7293 0.1969
9 9 20 20.1791 0.5401
9 9 22 -47.7006 0.1625
9 9 24 1.9768 -0.1528
9 9 26 -29.9778 -0.0283
9 9 28 19.4804 0.1824
9 9 30 -15.0990 0.0170
9 9 32 -8.8385 -0.2249
9 9 34 0.9460 -0.1223
9 9 36 -16.8575 0.2344
9 9 38 -3.7130 0.2951
9 9 40 13.5030 0.0525
9 9 42 -2.0462 -0.0555
9 9 44 -2.8188 -0.0054
9 9 46 8.8228 -0.2035
9 9 48 16.1254 -0.2245
9 9 50 11.5111 -0.0769
9 9 52 9.6953 0.0727
9 9 54 -3.8106 -0.0032
9 9 56 2.1982 -0.0182
9 9 58 10.3050 0.2186
9 10 1 -0.4099 1.8027
9 10 3 -33.2779 0.0233
9 10 5 -107.4730 -0.3319
9 10 7 -32.8371 0.0455
9 10 9 1.4725 0.2666
9 10 11 5.8491 -0.3011
9 10 13 19.2827 -0.3419
9 10 15 -20.6797 -0.0669
9 10 17 -70.7081 0.0218
9 10 19 -24.0856 -0.0034
9 10 21 7.9842 -0.1468
9 10 23 -13.1891 -0.0700
9 10 25 -22.5013 0.2777
9 10 27 -4.3134 0.0550
9 10 29 -18.9919 -0.2405
9 10 31 -19.8881 -0.0371
9 10 33 -13.1074 0.0980
9 10 35 2.2315 -0.0321
9 10 37 -5.9683 -0.1524
9 10 39 -17.9114 0.0066
9 10 41 -16.6762 0.0448
9 10 43 -2.0683 0.0769
9 10 45 -7.7091 -0.0379
9 10 47 -8.0141 0.0006
9 10 49 -4.5665 0.0366
9 10 51 3.1739 -0.0807
9 10 53 4.9796 -0.1548
9 10 55 6.3655 0.2021
9 10 57 -6.1360 0.1127
9 11 0 55.5687 4.8188
9 11 2 45.9560 1.8439
9 11 4 24.8470 -1.3510
9 11 6 25.5038 -0.3818
9 11 8 9.9295 0.8793
9 11 10 22.8514 0.0101
9 11 12 -10.9341 -0.6895
9 11 14 -26.4426 -0.0849
9 11 16 22.8252 0.5035
9 11 18 2.2703 0.1996
9 11 20 -27.5771 -0.1082
9 11 22 5.4031 -0.0813
9 11 24 18.7295 0.1916
9 11 26 -8.0783 -0.2046
9 11 28 -13.9300 -0.4335
9 11 30 -5.6221 -0.1694
9 11 32 -3.8810 0.1918
9 11 34 8.6363 0.1783
9 11 36 -11.7661 -0.2921
9 11 38 -2.7496 -0.1802
9 11 40 5.4938 0.0957
9 11 42 -6.2463 0.1239
9 11 44 5.5617 0.0343
9 11 46 14.4382 -0.0158
9 11 48 0.6548 -0.0275
9 11 50 5.5093 0.0339
9 11 52 -8.3532 -0.3048
9 11 54 1.4272 0.0571
9 11 56 -4.6199 0.7782
9 12 1 -36.3030 4.3985
9 12 3 43.5663 0.6576
9 12 5 -6.0930 -0.8915
9 12 7 11.0712 -0.7211
9 12 9 32.4682 0.2651
9 12 11 43.3089 -0.7800
9 12 13 -14.1483 -0.5876
9 12 15 20.6672 0.2974
9 12 17 26.6424 0.3312
9 12 19 41.6861 -0.0165
9 12 21 33.9260 0.1356
9 12 23 7.3022 0.0439
9 12 25 13.1038 -0.2807
9 12 27 24.4906 -0.2063
9 12 29 15.7450 -0.2734
9 12 31 19.4067 -0.0795
9 12 33 9.4644 0.1725
9 12 35 5.6272 0.0666
9 12 37 4.6833 -0.1023
9 12 39 0.8830 0.0117
9 12 41 10.4539 0.1512
9 12 43 -2.0848 -0.0534
9 12 45 3.8061 -0.1209
9 12 47 -9.4578 0.0170
9 12 49 9.1747 0.1550
9 12 51 -3.9585 0.1081
9 12 53 13.2411 0.2297
9 12 55 15.2615 0.3825
9 12 57 -3.4357 0.2807
9 13 0 75.0196 -7.3821
9 13 2 -32.7228 -0.3705
9 13 4 36.0187 0.4137
9 13 6 43.2823 -0.4526
9 13 8 8.9059 -0.0686
9 13 10 -21.4590 0.2103
9 13 12 42.5565 0.1488
9 13 14 32.9579 -0.1144
9 13 16 0.8722 -0.0942
9 13 18 2.0710 -0.2157
9 13 20 -17.8903 -0.2032
9 13 22 34.4985 -0.1658
9 13 24 5.3696 0.0166
9 13 26 7.9621 -0.0555
9 13 28 29.1273 0.1965
9 13 30 -15.8365 0.1149
9 13 32 13.5980 -0.1096
9 13 34 34.2736 0.0945
9 13 36 -31.7513 0.0059
9 13 38 12.3208 0.1305
9 13 40 8.5850 0.0353
9 13 42 11.9381 -0.1196
9 13 44 -3.8292 -0.0095
9 13 46 13.1005 0.1568
9 13 48 -1.6359 0.0813
9 13 50 10.7757 0.2329
9 13 52 9.1124 0.3398
9 13 54 -6.6172 -0.2940
9 13 56 4.0798 -1.2739
9 14 1 -45.1583 -2.4995
9 14 3 3.6282 -0.5059
9 14 5 47.9944 0.0203
9 14 7 -8.9248 -0.1266
9 14 9 27.6068 0.4932
9 14 11 3.4677 -0.0478
9 14 13 44.5474 -0.0087
9 14 15 23.9959 0.3290
9 14 17 -5.4875 -0.2761
9 14 19 23.1897 -0.4973
9 14 21 23.9133 0.0048
9 14 23 3.8997 0.1419
9 14 25 8.0257 -0.1561
9 14 27 14.2963 0.1252
9 14 29 16.7111 0.3049
9 14 31 14.3913 0.0273
9 14 33 -10.3490 -0.0449
9 14 35 1.6918 0.1226
9 14 37 42.9463 0.0621
9 14 39 4.0156 -0.0569
9 14 41 -7.1332 0.1161
9 14 43 -6.1569 -0.0568
9 14 45 3.9024 0.0139
9 14 47 -10.2032 0.1162
9 14 49 1.9252 0.1714
9 14 51 -1.8310 0.0077
9 14 53 13.6806 -0.0115
9 14 55 1.2380 -0.4915
9 15 0 -7.5581 0.7264
9 15 2 8.3180 1.8019
9 15 4 -41.2859 0.4305
9 15 6 40.5858 -0.7150
9 15 8 6.3974 -0.1143
9 15 10 5.8421 -0.2823
9 15 12 -1.9166 -0.2455
9 15 14 0.2764 -0.1037
9 15 16 -12.7950 0.1741
9 15 18 8.6413 0.2783
9 15 20 2.5339 -0.0317
9 15 22 -35.5065 0.0300
9 15 24 -5.5552 0.1049
9 15 26 -41.0795 -0.2183
9 15 28 10.6639 -0.0285
9 15 30 -11.8465 0.0293
9 15 32 1.6205 -0.0017
9 15 34 -3.9792 0.1164
9 15 36 -24.3014 -0.0350
9 15 38 15.4995 -0.0071
9 15 40 15.3832 0.1349
9 15 42 -2.9379 0.0041
9 15 44 -3.9700 -0.0343
9 15 46 -8.1358 -0.0158
9 15 48 -2.7338 0.0561
9 15 50 -4.3926 -0.1990
9 15 52 5.5293 0.3121
9 15 54 3.5285 0.5013
9 16 1 -22.7083 0.2530
9 16 3 -56.7805 0.4611
9 16 5 18.1940 -0.0079
9 16 7 2.1158 -0.3972
9 16 9 -16.4332 -0.0434
9 16 11 4.4361 0.1817
9 16 13 18.9100 -0.0961
9 16 15 -5.5719 0.0810
9 16 17 -9.5780 -0.1031
9 16 19 -10.1381 0.1002
9 16 21 -7.5167 0.1906
9 16 23 -9.4723 -0.0613
9 16 25 -6.0603 -0.1568
9 16 27 -0.4754 -0.0993
9 16 29 -22.7304 0.1757
9 16 31 3.6639 0.0686
9 16 33 8.0531 -0.1477
9 16 35 10.8095 0.0623
9 16 37 -3.4078 0.0686
9 16 39 -14.3516 -0.0478
9 16 41 -3.8034 0.0244
9 16 43 1.0362 0.0139
9 16 45 -5.2114 -0.0191
9 16 47 11.3539 0.0257
9 16 49 -3.9134 -0.0234
9 16 51 8.5659 -0.0810
9 16 53 14.3660 -0.0549
9 17 0 -18.4815 -2.3894
9 17 2 3.4176 0.1804
9 17 4 23.1180 0.7806
9 17 6 -21.5249 -0.0193
9 17 8 -22.9410 -0.1549
9 17 10 -1.1066 -0.1699
9 17 12 -11.9918 0.3322
9 17 14 -14.1677 -0.0219
9 17 16 -30.6953 -0.5248
9 17 18 4.1244 0.2266
9 17 20 9.0287 0.2839
9 17 22 3.4341 0.1097
9 17 24 -11.0264 -0.0806
9 17 26 -6.9320 0.0353
9 17 28 2.4426 0.3113
9 17 30 -3.6282 0.0801
9 17 32 -9.4434 -0.0486
9 17 34 6.4217 -0.0423
9 17 36 -9.9866 0.1476
9 17 38 -4.6074 0.1320
9 17 40 7.1660 -0.0389
9 17 42 -16.1325 -0.0674
9 17 44 -14.3742 0.0117
9 17 46 -7.1600 -0.0315
9 17 48 1.4247 0.0095
9 17 50 4.0176 -0.2412
9 17 52 -5.2161 -0.2213
9 18 1 15.1989 -0.8592
9 18 3 26.3136 -0.3430
9 18 5 18.5827 0.4339
9 18 7 12.7339 0.2669
9 18 9 2.9580 -0.2286
9 18 11 1.4595 0.3860
9 18 13 17.7105 0.2642
9 18 15 -6.3461 0.0613
9 18 17 -3.5521 0.1072
9 18 19 -6.0464 0.1832
9 18 21 -26.5072 -0.1415
9 18 23 4.4945 -0.2154
9 18 25 -29.0127 0.2878
9 18 27 5.5393 0.0312
9 18 29 -7.6036 -0.0845
9 18 31 21.1486 0.0507
9 18 33 -0.8169 0.0709
9 18 35 7.2175 0.1282
9 18 37 11.3243 0.0991
9 18 39 -10.1489 0.0290
9 18 41 28.6206 -0.1028
9 18 43 -3.9696 0.0296
9 18 45 12.0821 -0.0880
9 18 47 -16.9036 -0.1509
9 18 49 -17.2540 -0.1014
9 18 51 3.6078 0.1892
9 19 0 32.6235 -0.4939
9 19 2 -0.8810 -3.0215
9 19 4 32.8794 -2.2592
9 19 6 -0.0834 0.8498
9 19 8 -0.6804 1.5631
9 19 10 20.2248 0.5669
9 19 12 13.4101 0.4867
9 19 14 10.6044 0.5476
9 19 16 12.0382 0.0545
9 19 18 10.4572 -0.1829
9 19 20 -15.8719 -0.7300
9 19 22 3.8585 -0.4606
9 19 24 14.7018 0.0171
9 19 26 32.2277 0.2509
9 19 28 -1.7239 0.1028
9 19 30 -6.2238 -0.0075
9 19 32 -4.7806 0.2844
9 19 34 5.2354 0.1292
9 19 36 -4.9010 -0.1670
9 19 38 6.1107 -0.1250
9 19 40 -19.8883 -0.1781
9 19 42 1.1409 -0.0108
9 19 44 -0.1093 -0.1966
9 19 46 -11.2147 -0.1505
9 19 48 16.5896 -0.1307
9 19 50 -0.7857 -0.0522
9 20 1 18.5322 -1.6836
9 20 3 1.4282 -1.5161
9 20 5 17.8569 -0.0549
9 20 7 -18.4985 1.0212
9 20 9 8.7520 0.5299
9 20 11 19.5585 0.3024
9 20 13 21.7572 0.0837
9 20 15 -4.6868 -0.1817
9 20 17 5.8514 0.0921
9 20 19 -2.8459 -0.0395
9 20 21 10.2074 -0.5300
9 20 23 -26.9651 -0.2301
9 20 25 -4.0398 0.4066
9 20 27 4.4416 0.1218
9 20 29 22.2054 -0.0492
9 20 31 1.6981 0.0668
9 20 33 18.0968 0.0865
9 20 35 10.0751 -0.2342
9 20 37 8.4159 -0.2384
9 20 39 -1.6906 -0.0458
9 20 41 0.9161 -0.2268
9 20 43 18.7946 -0.2273
9 20 45 1.6399 -0.0260
9 20 47 9.2614 -0.1343
9 20 49 4.2717 -0.2511
9 21 0 13.7624 1.6390
9 21 2 -13.4535 0.2647
9 21 4 2.3269 0.4173
9 21 6 20.8548 0.6303
9 21 8 4.2000 -0.4702
9 21 10 10.9238 -0.4551
9 21 12 -4.8219 0.1014
9 21 14 -5.6969 0.0604
9 21 16 19.6185 -0.2180
9 21 18 2.4306 -0.1006
9 21 20 -25.3393 0.2647
9 21 22 11.7582 0.1447
9 21 24 21.9945 -0.0787
9 21 26 -17.0271 -0.0346
9 21 28 4.1862 -0.0895
9 21 30 -5.0256 -0.0703
9 21 32 12.6682 -0.1502
9 21 34 8.3999 -0.1045
9 21 36 -4.7713 0.0971
9 21 38 15.5538 0.2111
9 21 40 14.9598 -0.0294
9 21 42 2.4867 -0.0277
9 21 44 -0.1137 -0.1003
9 21 46 3.4947 0.1318
9 21 48 -13.7185 0.1037
9 22 1 12.5100 -1.0223
9 22 3 30.3724 0.3343
9 22 5 17.7664 0.5132
9 22 7 -16.4861 -0.2183
9 22 9 -4.2795 -0.4821
9 22 11 -0.0459 0.1648
9 22 13 15.6270 0.4400
9 22 15 -29.6053 -0.3362
9 22 17 -13.4991 -0.4091
9 22 19 -2.2102 0.1265
9 22 21 -12.3456 0.2392
9 22 23 -2.0994 0.1387
9 22 25 -15.3519 -0.1642
9 22 27 -4.5608 -0.1358
9 22 29 -4.0612 0.0782
9 22 31 -6.8792 0.0517
9 22 33 -1.3689 -0.0615
9 22 35 14.0779 0.0206
9 22 37 1.7822 0.2205
9 22 39 7.5206 0.2315
9 22 41 1.0590 0.0481
9 22 43 -3.3361 -0.1678
9 22 45 6.9412 0.0433
9 22 47 11.9262 0.2493
9 23 0 -20.8176 1.2798
9 23 2 -13.0068 0.2761
9 23 4 -6.9839 0.3088
9 23 6 -0.5073 0.3112
9 23 8 -1.1553 -0.3334
9 23 10 -12.4367 -0.0884
9 23 12 -9.4351 -0.2820
9 23 14 5.3274 -0.3567
9 23 16 -0.0799 0.0925
9 23 18 13.0116 -0.1004
9 23 20 2.3986 0.0746
9 23 22 15.4219 0.0482
9 23 24 -9.1761 -0.0988
9 23 26 -0.5932 -0.0055
9 23 28 19.7603 -0.0535
9 23 30 2.7602 0.1120
9 23 32 7.1181 -0.0060
9 23 36 12.6589 -0.0320
9 23 38 23.9462 -0.0469
9 23 40 11.6631 0.0172
9 23 42 22.8839 0.0162
9 23 44 -1.7844 -0.0193
9 23 46 -3.9116 -0.0030
9 24 1 15.7063 1.3021
9 24 3 -4.5953 0.4767
9 24 5 31.5329 -0.1374
9 24 7 3.1427 -0.2832
9 24 9 17.1232 -0.1181
9 24 11 -7.3390 -0.4453
9 24 13 -2.1730 -0.2115
9 24 15 12.4493 0.2169
9 24 17 -4.4060 0.1868
9 24 19 -7.8410 -0.1157
9 24 21 -7.4885 -0.1987
9 24 23 -12.7490 -0.0092
9 24 25 8.4738 -0.1535
9 24 27 15.4951 0.1411
9 24 29 -15.4286 0.1236
9 24 31 -17.2927 -0.0420
9 24 33 16.8843 -0.1390
9 24 35 -3.6241 0.0165
9 24 37 22.5066 -0.0184
9 24 41 21.8303 -0.0580
9 24 43 4.6366 0.1372
9 24 45 13.4521 0.0296
9 25 0 9.1565 -2.4988
9 25 2 7.3664 -0.7245
9 25 4 11.4348 0.2177
9 25 6 8.6309 -0.4506
9 25 8 -25.5348 -0.3526
9 25 10 25.8019 0.6619
9 25 12 -13.0941 0.4066
9 25 14 -6.7147 0.0416
9 25 16 -2.1684 0.0799
9 25 18 -18.4725 -0.3403
9 25 20 -13.2683 -0.2102
9 25 22 -10.5254 0.0957
9 25 24 -14.8132 0.0191
9 25 26 10.5254 0.2643
9 25 28 -4.8076 0.2367
9 25 30 -2.3390 0.1181
9 25 32 -6.8514 -0.0703
9 25 34 -1.3017 -0.1691
9 25 36 -24.8663 0.0436
9 25 38 6.5603 -0.0591
9 25 40 6.6692 -0.3115
9 25 44 -12.8172 -0.0566
9 26 1 17.0465 -0.1085
9 26 3 -14.9771 0.2151
9 26 5 -2.1439 -0.0023
9 26 7 13.6377 0.1941
9 26 9 12.9059 0.4228
9 26 11 25.5484 0.0111
9 26 13 29.1286 -0.2028
9 26 15 15.1129 -0.1599
9 26 17 15.2565 -0.1987
9 26 19 2.1266 -0.1860
9 26 21 5.9859 0.1163
9 26 23 12.9902 0.2186
9 26 25 -13.0001 -0.0505
9 26 27 -2.8982 0.0343
9 26 29 -7.0100 0.0212
9 26 31 2.8523 -0.2304
9 26 33 24.3391 -0.2063
9 26 35 12.7213 -0.1231
9 26 41 -17.7800 -0.0113
9 27 0 27.4917 2.8830
9 27 2 16.0673 0.8073
9 27 4 5.7204 0.0298
9 27 6 11.7151 -0.1919
9 27 8 15.0734 0.1850
9 27 10 4.1321 -0.0442
9 27 12 -9.6256 -0.7599
9 27 14 1.0598 -0.3235
9 27 16 13.3690 0.1577
9 27 18 -1.3483 0.1016
9 27 20 -7.6188 0.0039
9 27 22 9.1563 0.0571
9 27 24 3.7409 0.0212
9 27 26 -0.1235 -0.1066
9 27 28 4.5850 -0.2919
9 27 30 -10.8733 -0.0219
9 27 32 7.1254 -0.0076
9 27 34 19.2164 0.0548
9 27 36 10.0071 -0.0647
9 27 38 -9.4729 0.1438
9 27 40 -12.5305 0.6554
9 28 1 -10.9724 2.4272
9 28 3 5.3632 -0.1327
9 28 5 14.8617 -0.8765
9 28 7 6.9997 0.2300
9 28 9 6.3926 0.3635
9 28 11 -8.2555 -0.1642
9 28 13 6.5959 -0.4002
9 28 15 15.4511 0.1583
9 28 17 4.8861 0.3620
9 28 19 -2.5052 -0.0016
9 28 21 -18.5025 -0.0925
9 28 23 -3.8195 -0.1798
9 28 25 -0.3548 -0.0526
9 28 27 17.9162 -0.0667
9 28 29 -9.9498 -0.0533
9 28 31 10.5848 0.0247
9 28 33 8.4903 0.1364
9 28 35 -6.0030 -0.2994
9 28 39 10.5838 0.1464
9 29 0 22.0343 1.2903
9 29 2 4.6080 0.4279
9 29 4 23.4590 0.0911
9 29 6 -10.9474 -0.0819
9 29 8 -10.5121 -0.1627
9 29 10 -13.7996 -0.2322
9 29 12 -7.3401 -0.2595
9 29 14 -5.7491 0.1607
9 29 16 5.4434 0.0115
9 29 18 4.9602 -0.0053
9 29 20 -5.8398 0.1745
9 29 22 6.6150 -0.0072
9 29 24 15.3742 -0.0722
9 29 26 8.3088 -0.0034
9 29 28 1.6479 -0.0234
9 29 30 10.0484 -0.0005
9 29 32 9.7083 -0.1818
9 29 34 -1.4644 -0.2084
9 29 36 2.7864 0.2139
9 30 1 -5.6654 -0.8191
9 30 3 2.3342 0.5133
9 30 5 10.5388 0.4724
9 30 7 -14.5884 -0.3193
9 30 9 8.6634 -0.8094
9 30 11 6.1984 -0.1752
9 30 13 1.2274 0.1939
9 30 15 5.2165 0.0684
9 30 17 1.6670 -0.1636
9 30 19 -7.1559 0.0336
9 30 21 -2.4855 0.2714
9 30 23 -2.8403 0.0537
9 30 25 -4.9643 0.0335
9 30 27 -4.9344 0.0538
9 30 29 2.2166 -0.3223
9 30 31 2.7482 0.0668
9 30 33 -11.5111 0.4728
9 30 35 18.1856 0.4318
9 31 0 -15.6318 -0.9642
9 31 4 4.2323 0.1551
9 31 6 -12.2765 0.1777
9 31 8 6.2529 -0.2152
9 31 10 -19.7385 -0.1905
9 31 12 11.8568 0.0662
9 31 14 11.9432 0.0870
9 31 16 10.5881 -0.1694
9 31 18 -6.5603 -0.1291
9 31 20 5.8858 -0.0865
9 31 22 -1.2868 -0.0864
9 31 24 9.8957 -0.0494
9 31 26 -1.1735 -0.0137
9 31 28 7.8619 -0.0476
9 31 30 15.8382 -0.3618
9 31 32 -4.6552 0.1773
9 32 1 7.8306 0.7920
9 32 3 0.0917 0.2168
9 32 5 -13.1274 0.1616
9 32 7 -0.8360 -0.2068
9 32 9 -2.9324 -0.1358
9 32 11 -2.2376 -0.0086
9 32 13 -3.7366 0.0690
9 32 15 -10.6480 -0.1118
9 32 17 -15.9992 0.0353
9 32 19 0.9039 0.1637
9 32 21 -0.4942 -0.0407
9 32 23 -6.6492 0.1026
9 32 25 -3.5646 0.1624
9 32 27 -8.6635 0.5037
9 32 29 -6.5127 0.3019
9 33 0 -3.9722 0.8248
9 33 2 -5.7315 0.3568
9 33 4 -0.4860 -0.1114
9 33 6 -9.9427 -0.1440
9 33 8 -24.3288 -0.0417
9 33 10 -9.4076 0.0075
9 33 12 -0.4037 0.2649
9 33 14 6.6726 0.1614
9 33 16 -10.8185 0.2008
9 33 18 -3.0498 0.4883
9 33 20 2.0903 0.3734
9 33 22 9.9485 0.1462
9 33 24 -28.9490 -0.0527
9 33 26 4.9524 -0.0929
9 34 1 -4.4836 -2.1613
9 34 3 6.5184 -0.8466
9 34 5 3.9723 0.2196
9 34 7 -5.7979 0.1755
9 34 11 1.9975 0.0540
9 34 13 -0.6066 -0.0636
9 34 15 -2.9003 -0.1641
9 34 17 -1.0056 0.0678
9 34 19 4.1935 0.0029
9 34 21 3.0433 -0.2428
9 34 23 -10.6223 -0.7775
9 35 0 -16.8831 -1.5550
9 35 2 21.6291 -0.6958
9 35 4 -3.7586 -0.2589
9 35 6 -12.5438 0.0728
9 35 8 -0.9574 0.1415
9 35 10 12.6630 -0.1069
9 35 12 -21.0156 0.0069
9 35 14 17.1054 0.0970
9 35 16 0.4692 0.2005
9 35 18 -6.0528 -0.1499
9 36 3 1.9926 0.0362
9 36 5 15.5937 -0.3125
9 36 7 -10.4750 -0.1169
9 36 9 -9.8342 -0.1990
9 36 11 21.1041 0.2254
9 36 13 -2.6425 0.3536
9 37 0 -0.8368 -0.0822
9 37 2 -21.8804 0.1612
10 1 1 127.1747 2.3808
10 1 3 -19.8641 0.8360
10 1 5 -6.2763 -0.5463
10 1 7 -175.9872 -0.3799
10 1 9 -15.0224 0.0916
10 1 11 -13.0488 -0.7417
10 1 13 -4.5169 -0.0741
10 1 15 -14.6614 0.1909
10 1 17 -26.0260 0.1299
10 1 19 -7.8201 -0.1584
10 1 21 28.3211 0.1876
10 1 23 -45.8088 0.1756
10 1 25 -3.5027 -0.2522
10 1 27 11.1714 -0.0130
10 1 29 15.7101 -0.0549
10 1 31 -6.4185 -0.1209
10 1 33 -22.4234 0.0024
10 1 35 -1.0491 0.1572
10 1 37 -6.3460 0.0445
10 1 39 2.9362 0.1011
10 1 41 -5.9526 0.0168
10 1 43 2.2282 -0.0039
10 1 45 3.6666 -0.1018
10 1 47 -1.3612 -0.0042
10 1 49 -1.4596 -0.0670
10 1 51 -9.2658 0.0288
10 1 53 6.7267 -0.1070
10 1 55 1.9876 -0.0314
10 1 57 19.8548 0.1076
10 1 59 3.9230 -0.1750
10 2 0 99.2548 1.3266
10 2 2 -1.9276 -0.0220
10 2 4 27.0792 0.1480
10 2 6 -20.6738 0.4961
10 2 8 13.7408 -0.3604
10 2 10 13.0331 -0.1532
10 2 12 202.5583 -1.2130
10 2 14 69.4475 -0.2043
10 2 16 20.6334 0.8743
10 2 18 30.6570 -0.1184
10 2 20 4.5083 -0.2446
10 2 22 35.5154 -0.0627
10 2 24 2.3499 0.1534
10 2 26 -9.8609 0.1066
10 2 28 23.6313 -0.2854
10 2 30 1.6398 -0.2416
10 2 32 -3.7091 0.0649
10 2 34 3.7452 -0.0133
10 2 36 -12.1690 -0.0773
10 2 38 9.4542 0.0403
10 2 40 19.8159 0.1375
10 2 42 -23.6145 0.1791
10 2 44 -2.4749 -0.0452
10 2 46 4.1410 -0.0140
10 2 48 8.1708 0.0676
10 2 50 14.0971 0.1132
10 2 52 -2.3351 -0.0824
10 2 54 13.7554 -0.1081
10 2 56 4.0375 0.0900
10 2 58 -9.8236 0.5188
10 2 60 6.3143 -0.1112
10 3 1 -6.0542 5.5957
10 3 3 -36.4241 0.7993
10 3 5 48.9416 -1.0246
10 3 7 -42.9330 -0.2320
10 3 9 -27.6618 0.0415
10 3 11 -22.2365 -1.1636
10 3 13 24.6269 -0.7294
10 3 15 18.2433 0.3519
10 3 17 -6.6966 0.6468
10 3 19 -25.2838 0.0025
10 3 21 21.4647 -0.0225
10 3 23 6.0372 0.2325
10 3 25 13.3440 0.0624
10 3 27 7.4951 -0.1232
10 3 29 -7.5534 -0.3621
10 3 31 18.8791 -0.2203
10 3 33 7.7546 0.0878
10 3 35 -3.9426 0.1264
10 3 37 10.5676 -0.0452
10 3 39 -3.4387 0.0351
10 3 41 -5.9056 0.1693
10 3 43 2.1089 0.0330
10 3 45 0.4066 -0.1886
10 3 47 0.5529 -0.0375
10 3 49 6.3647 0.0535
10 3 51 -6.5707 -0.0109
10 3 53 -2.2892 -0.1774
10 3 55 -1.6720 0.0479
10 3 57 -10.8760 0.3758
10 3 59 13.2030 -0.0465
10 4 0 -18.6647 1.3503
10 4 2 36.0642 0.3566
10 4 4 -80.0393 0.6942
10 4 6 56.0306 -0.1288
10 4 8 78.4471 -0.6210
10 4 10 -54.6900 0.3445
10 4 12 101.7772 -0.1255
10 4 14 25.6347 -0.2877
10 4 16 -26.9679 -0.1540
10 4 18 -10.3664 -0.1200
10 4 20 5.7844 0.2892
10 4 22 -8.6031 0.3409
10 4 24 -36.2642 0.0676
10 4 26 -41.3707 0.0174
10 4 28 9.3101 -0.1179
10 4 30 -17.7571 -0.1004
10 4 32 -25.7734 -0.0378
10 4 34 1.3674 -0.0407
10 4 36 1.1275 0.0571
10 4 38 -12.5959 0.0226
10 4 40 0.1519 -0.0668
10 4 42 -1.4501 0.0604
10 4 44 11.1825 0.0286
10 4 46 -8.0260 0.0451
10 4 48 12.6187 -0.0566
10 4 50 10.6522 -0.1737
10 4 52 -1.5010 -0.0259
10 4 54 4.5719 0.0577
10 4 56 -2.2353 -0.0969
10 4 58 -4.9266 -0.1025
10 5 1 75.5980 -3.9945
10 5 3 -9.7010 0.9208
10 5 5 -8.0291 1.8374
10 5 7 43.3168 -0.3639
10 5 9 41.3158 -1.2432
10 5 11 63.4528 0.6736
10 5 13 46.6145 0.8922
10 5 15 58.6635 -0.2590
10 5 17 77.5594 -0.5813
10 5 19 35.2039 0.3576
10 5 21 -48.8515 0.6362
10 5 23 -18.6996 0.0867
10 5 25 48.1883 -0.3000
10 5 27 11.8856 -0.1341
10 5 29 -8.4688 0.3435
10 5 31 -2.4349 0.0961
10 5 33 -5.9514 -0.2522
10 5 35 -8.0802 -0.0873
10 5 37 -2.0199 0.2823
10 5 39 7.4833 0.0606
10 5 41 -0.0253 -0.1153
10 5 43 -7.8667 0.0404
10 5 45 -3.0109 0.1851
10 5 47 -5.0561 -0.1274
10 5 49 4.2389 -0.3609
10 5 51 10.1772 -0.1538
10 5 53 12.2027 0.1424
10 5 55 -7.2974 -0.0061
10 5 57 -5.2581 -0.2157
10 5 59 -0.7104 0.1152
10 6 0 -75.5775 1.6310
10 6 2 62.4768 0.7289
10 6 4 8.5183 1.3006
10 6 6 -13.5240 0.2381
10 6 8 -0.7670 -1.2064
10 6 10 53.9964 -0.9712
10 6 12 69.0746 0.1536
10 6 14 7.7186 0.2818
10 6 16 -67.3048 -0.0866
10 6 18 2.0223 0.3922
10 6 20 41.3148 0.3848
10 6 22 -2.1818 0.0022
10 6 24 19.5425 -0.3219
10 6 26 0.2283 -0.0656
10 6 28 30.6781 0.0932
10 6 30 16.6916 -0.0022
10 6 32 7.9945 -0.1502
10 6 34 20.3033 -0.0948
10 6 36 12.5457 0.2997
10 6 38 14.4348 0.1920
10 6 40 15.1094 -0.0478
10 6 42 -15.1048 -0.0638
10 6 44 4.6158 -0.0727
10 6 46 12.0440 -0.1167
10 6 48 -6.5598 -0.0060
10 6 50 -9.9622 -0.1338
10 6 52 0.2978 0.0545
10 6 54 -3.1992 -0.0305
10 6 56 -2.8002 0.0304
10 6 58 -11.0800 -0.1214
10 7 1 37.4541 -1.5732
10 7 3 30.8110 -1.0475
10 7 5 22.4712 0.2916
10 7 7 0.4598 0.7447
10 7 9 49.5986 -0.0852
10 7 11 16.4675 0.6179
10 7 13 23.9765 0.1569
10 7 15 16.7603 -0.0544
10 7 17 3.1044 0.2317
10 7 19 19.5252 0.2584
10 7 21 54.3988 -0.5583
10 7 23 3.8242 -0.3556
10 7 25 17.5776 0.4957
10 7 27 25.6125 0.0819
10 7 29 -14.3782 -0.1055
10 7 31 30.4449 0.0258
10 7 33 -6.6402 0.0363
10 7 35 19.7311 -0.0636
10 7 37 9.1238 -0.0134
10 7 39 4.4212 -0.0377
10 7 41 12.5982 -0.1431
10 7 43 14.4845 -0.1478
10 7 45 -16.7013 -0.0893
10 7 47 16.3715 0.1470
10 7 49 8.0190 0.3486
10 7 51 -9.8089 0.2039
10 7 53 16.9180 -0.0878
10 7 55 0.2903 -0.1126
10 7 57 5.9350 -0.3453
10 8 0 81.3632 1.5078
10 8 2 59.1053 -1.7615
10 8 4 10.8428 -1.9805
10 8 6 1.8125 0.5492
10 8 8 -11.6834 1.3518
10 8 10 32.2235 0.4519
10 8 12 41.1024 0.4994
10 8 14 -9.9029 0.4102
10 8 16 3.8351 -0.0954
10 8 18 -30.3166 0.1110
10 8 20 -0.8700 -0.0826
10 8 22 7.4766 -0.1235
10 8 24 -28.2020 0.0799
10 8 26 -19.5477 0.1299
10 8 28 22.2012 0.0135
10 8 30 14.4384 0.0661
10 8 32 -7.8118 0.1550
10 8 34 -8.8114 -0.0638
10 8 36 9.9196 -0.1300
10 8 38 -6.6433 -0.2187
10 8 40 -22.9936 -0.0828
10 8 42 17.8534 -0.0408
10 8 44 -5.6067 -0.0442
10 8 46 -3.7318 -0.0832
10 8 48 4.5208 0.2842
10 8 50 10.7864 0.0593
10 8 52 6.6128 -0.1279
10 8 54 -1.9520 -0.1166
10 8 56 2.0579 0.1225
10 8 58 1.2822 -0.5365
10 9 1 -40.8414 1.0003
10 9 3 -15.3944 0.4466
10 9 5 -22.9464 0.4140
10 9 7 -11.2178 -0.2936
10 9 9 23.7512 -0.7263
10 9 11 1.5562 0.1379
10 9 13 -5.6833 0.1895
10 9 15 -8.2336 -0.2294
10 9 17 -36.7272 -0.0246
10 9 19 -7.5735 0.4496
10 9 21 37.6735 0.1305
10 9 23 31.2928 -0.1363
10 9 25 -1.5955 0.0684
10 9 27 -9.6536 -0.2138
10 9 29 9.3188 -0.2017
10 9 31 -23.8629 0.1591
10 9 33 2.3448 0.1589
10 9 35 10.8856 0.0173
10 9 37 24.7564 -0.0419
10 9 39 -4.8665 0.0255
10 9 41 7.2083 -0.0547
10 9 43 7.9838 0.0768
10 9 45 -10.4318 -0.0382
10 9 47 4.8014 -0.1054
10 9 49 -0.4203 -0.1063
10 9 51 -4.8720 0.0281
10 9 53 -0.8561 0.0469
10 9 55 -5.2539 0.3084
10 9 57 -7.8066 -0.0199
10 10 0 8.4320 -0.1594
10 10 2 23.0590 0.5970
10 10 4 48.8739 0.0627
10 10 6 3.4035 0.5103
10 10 8 8.6042 0.3353
10 10 10 21.6311 -0.4933
10 10 12 -10.3914 -0.3038
10 10 14 8.2468 0.0431
10 10 16 -8.0765 -0.0101
10 10 18 -2.4602 0.0024
10 10 20 -61.4362 -0.0386
10 10 22 -24.7531 -0.0592
10 10 24 -31.7304 0.1332
10 10 26 -37.0313 -0.0202
10 10 28 21.0850 -0.1318
10 10 30 -16.7852 -0.0852
10 10 32 3.2402 0.0002
10 10 34 -19.3111 0.1147
10 10 36 2.9153 0.0103
10 10 38 -2.9273 -0.0369
10 10 40 22.7059 0.0203
10 10 42 -11.8561 0.0572
10 10 44 4.1027 0.1120
10 10 46 3.5338 -0.0767
10 10 48 11.6503 -0.0134
10 10 50 11.3876 0.2155
10 10 52 -7.2492 0.0737
10 10 54 10.9253 -0.0033
10 10 56 1.4856 0.0254
10 11 1 3.9483 2.4132
10 11 3 39.5937 -0.3703
10 11 5 18.0748 -0.8741
10 11 7 56.7286 -0.1527
10 11 9 6.9567 0.6122
10 11 11 32.1628 -0.3052
10 11 13 17.1500 -0.4215
10 11 15 13.2313 0.0975
10 11 17 6.8986 0.0432
10 11 19 44.2482 -0.3435
10 11 21 20.6913 -0.2247
10 11 23 -2.3091 0.0947
10 11 25 -1.6524 0.1474
10 11 27 0.5421 0.0703
10 11 29 -0.1560 -0.2100
10 11 31 4.1342 -0.0804
10 11 33 0.3325 0.1131
10 11 35 4.9472 -0.0541
10 11 37 5.6111 -0.1515
10 11 39 -12.0428 0.0780
10 11 41 13.3265 0.1609
10 11 43 5.7966 0.0014
10 11 45 -10.9744 -0.0678
10 11 47 16.9428 0.0562
10 11 49 -5.0834 0.0469
10 11 51 15.2388 -0.0808
10 11 53 1.7287 0.0504
10 11 55 -2.7758 0.3722
10 11 57 13.3872 0.1518
10 12 0 23.1347 -1.6071
10 12 2 -22.6621 1.2072
10 12 4 -22.8540 -0.0625
10 12 6 29.0141 -0.7451
10 12 8 -18.7692 0.0883
10 12 10 -26.9442 0.0010
10 12 12 -14.6403 -0.2029
10 12 14 30.1446 -0.0853
10 12 16 -8.3939 0.1741
10 12 18 7.2075 -0.1379
10 12 20 -25.4422 -0.2549
10 12 22 20.2211 -0.1552
10 12 24 -14.9715 0.0745
10 12 26 8.7738 -0.0827
10 12 28 -15.6083 0.0217
10 12 30 5.0225 0.0596
10 12 32 4.7656 -0.0505
10 12 34 -9.4745 0.1012
10 12 36 19.9178 -0.0848
10 12 38 3.6507 0.1085
10 12 40 18.4953 0.0517
10 12 42 -8.7652 -0.1042
10 12 44 20.7105 -0.0354
10 12 46 12.9288 0.1100
10 12 48 16.7228 -0.0340
10 12 50 -3.4940 0.0957
10 12 52 8.6752 0.2367
10 12 54 5.9860 0.1557
10 12 56 8.6886 -0.1282
10 13 1 55.7426 -7.3500
10 13 3 57.0942 -1.2252
10 13 5 25.6456 0.6116
10 13 7 -23.5882 0.3213
10 13 9 18.9423 0.9537
10 13 11 51.9788 0.4287
10 13 13 38.8183 0.3620
10 13 15 37.0126 0.2598
10 13 17 14.1835 -0.6402
10 13 19 37.5612 -0.6352
10 13 21 31.6551 0.0183
10 13 23 4.4365 -0.1304
10 13 25 30.0954 -0.4413
10 13 27 31.8230 0.3898
10 13 29 20.7044 0.7031
10 13 31 16.7029 0.1282
10 13 33 13.8126 -0.1258
10 13 35 22.7234 0.0443
10 13 37 -23.6799 0.0875
10 13 39 5.0776 -0.1350
10 13 41 9.4312 -0.0756
10 13 43 9.5464 -0.1200
10 13 45 5.4045 0.1390
10 13 47 -0.5328 0.1686
10 13 49 8.3118 0.1602
10 13 51 5.2869 -0.0329
10 13 53 0.5380 -0.0552
10 13 55 -2.0276 -0.9007
10 14 0 117.8808 -10.7603
10 14 2 56.8496 -1.8576
10 14 4 20.2238 0.0607
10 14 6 61.2824 -0.9046
10 14 8 47.0922 0.1986
10 14 10 10.7431 0.9045
10 14 12 44.2619 0.7762
10 14 14 23.2028 -0.2005
10 14 16 31.3737 -0.5518
10 14 18 30.6925 -0.3885
10 14 20 13.1704 -0.2515
10 14 22 35.8359 -0.1653
10 14 24 3.4532 -0.0853
10 14 26 40.9899 0.0217
10 14 28 5.0234 0.5871
10 14 30 16.3546 0.4339
10 14 32 -4.5545 -0.0158
10 14 34 -20.1508 0.0492
10 14 36 -11.5058 -0.0640
10 14 38 29.8519 -0.0037
10 14 40 -4.0460 -0.0842
10 14 42 -4.7652 -0.1220
10 14 44 -5.5674 0.0964
10 14 46 -9.2845 0.1473
10 14 48 -2.6748 -0.0104
10 14 50 7.7854 -0.1481
10 14 52 -5.2874 0.1539
10 14 54 -0.2889 -0.6841
10 15 1 66.7546 3.7922
10 15 3 4.8560 0.9984
10 15 5 -55.0857 -1.2502
10 15 7 16.4898 -0.7582
10 15 9 25.9416 0.3439
10 15 11 -10.8812 -0.2502
10 15 13 23.2156 -0.4615
10 15 15 2.2425 0.2931
10 15 17 -23.4378 0.1452
10 15 19 4.7838 0.0386
10 15 21 8.4083 0.1874
10 15 23 21.6801 0.1492
10 15 25 -12.5715 -0.0157
10 15 27 17.0076 -0.0490
10 15 29 4.0249 0.0223
10 15 31 8.3581 -0.0341
10 15 33 6.0143 0.0308
10 15 35 -34.9472 0.2018
10 15 37 3.8790 -0.0699
10 15 39 1.7417 -0.1812
10 15 41 15.7162 0.1112
10 15 43 -2.6939 0.0649
10 15 45 3.4483 0.0080
10 15 47 11.3352 -0.1625
10 15 49 5.9452 -0.1120
10 15 51 4.2374 -0.1167
10 15 53 -23.7066 0.2648
10 16 0 2.9182 3.4250
10 16 2 7.2504 1.5895
10 16 4 -8.2565 -0.5586
10 16 6 -11.9273 -0.5312
10 16 8 -6.6428 0.5907
10 16 10 4.5136 -0.1827
10 16 12 -4.1074 -0.4894
10 16 14 -28.0008 -0.0418
10 16 16 -30.3358 0.3645
10 16 18 2.7218 0.5104
10 16 20 16.9041 -0.0628
10 16 22 -10.8557 0.0098
10 16 24 -11.4216 0.2285
10 16 26 -4.2642 0.0235
10 16 28 -0.3350 -0.0921
10 16 30 -5.9199 -0.2479
10 16 32 25.0717 0.0187
10 16 34 -17.2187 0.0998
10 16 36 11.2987 -0.0574
10 16 38 -7.6022 -0.0777
10 16 40 8.9657 0.0269
10 16 42 -0.3101 -0.0438
10 16 44 6.5980 -0.0071
10 16 46 -7.7329 -0.0630
10 16 48 -13.9208 0.0202
10 16 50 -8.0604 -0.2894
10 16 52 -2.1784 0.0719
10 16 54 -13.3003 0.7370
10 17 1 4.6266 -0.4024
10 17 3 24.0583 0.2005
10 17 5 20.8677 0.3799
10 17 7 23.3909 0.3121
10 17 9 14.4342 -0.1875
10 17 11 0.7936 -0.3788
10 17 13 2.3357 -0.3750
10 17 15 25.1489 0.0755
10 17 17 -7.4202 0.2456
10 17 19 -8.1721 0.1641
10 17 21 3.7428 -0.0270
10 17 23 -3.0490 -0.0491
10 17 25 4.0751 0.2901
10 17 27 4.3988 0.0494
10 17 29 -12.5009 -0.0970
10 17 31 -23.7408 -0.0249
10 17 33 -2.8834 -0.0532
10 17 35 -6.0802 0.0540
10 17 37 8.6190 0.0262
10 17 39 10.7526 0.1113
10 17 41 -12.9578 -0.0074
10 17 43 -3.6896 -0.0234
10 17 45 -7.0134 -0.1638
10 17 47 2.1802 -0.2063
10 17 49 0.3787 -0.0480
10 17 51 -1.1060 0.1636
10 17 53 15.1017 -0.2327
10 18 0 18.3496 0.7895
10 18 2 1.5320 0.5224
10 18 4 -11.7943 0.4180
10 18 6 5.8540 0.4415
10 18 8 0.7677 -0.3048
10 18 10 -2.1720 -0.7664
10 18 12 6.3572 -0.0640
10 18 14 14.1468 0.1797
10 18 16 12.1128 -0.1687
10 18 18 16.5193 0.2435
10 18 20 12.2732 0.1443
10 18 22 -0.8597 0.0991
10 18 24 -2.0441 0.0424
10 18 26 -0.7234 0.0863
10 18 28 1.1069 0.1219
10 18 30 -3.5460 -0.1178
10 18 32 15.6307 0.0417
10 18 34 2.0256 -0.0095
10 18 36 -3.6988 0.0349
10 18 38 4.8720 0.1878
10 18 40 12.4177 0.0236
10 18 42 14.0670 -0.0290
10 18 44 -10.2844 -0.1956
10 18 46 -3.5311 -0.2200
10 18 48 -5.0584 -0.0172
10 18 50 -16.5255 0.2894
10 18 52 -17.4028 -0.0560
10 19 1 9.5956 -0.1118
10 19 3 33.5928 -0.8417
10 19 5 29.8479 -0.2160
10 19 7 14.7427 0.0887
10 19 9 14.3249 -0.0364
10 19 11 12.3410 0.5124
10 19 13 24.5119 0.3354
10 19 15 18.0216 -0.3144
10 19 17 9.2894 -0.2347
10 19 19 0.5948 -0.1437
10 19 21 8.3840 -0.2490
10 19 23 7.0571 0.0375
10 19 25 12.6861 0.4449
10 19 27 8.5477 0.0577
10 19 29 4.7473 -0.0556
10 19 31 3.7544 0.1292
10 19 33 3.1767 0.1013
10 19 35 2.0350 -0.2060
10 19 37 5.3464 -0.1861
10 19 39 10.5942 0.0565
10 19 41 1.4773 -0.1095
10 19 43 -3.8283 -0.0015
10 19 45 -17.1940 0.0759
10 19 47 -0.8136 -0.0560
10 19 49 1.6599 -0.1464
10 19 51 0.9401 0.2051
10 20 0 7.3556 1.9081
10 20 2 19.0776 -0.8910
10 20 4 -37.2651 -0.7523
10 20 6 40.8342 0.7829
10 20 8 28.7955 0.4354
10 20 10 -32.9327 0.0443
10 20 12 22.0802 0.2318
10 20 14 8.6479 0.1930
10 20 16 6.4512 -0.1548
10 20 18 1.9331 -0.1566
10 20 20 9.4993 -0.0221
10 20 22 -8.4528 0.0997
10 20 24 30.4600 0.1682
10 20 26 -6.7678 0.1947
10 20 28 24.9518 0.0615
10 20 30 -2.2854 -0.0436
10 20 32 -5.0521 -0.0188
10 20 34 9.6686 -0.1631
10 20 36 -11.5907 -0.3040
10 20 38 0.2949 -0.1279
10 20 40 -17.9693 -0.1571
10 20 42 -6.1045 0.1698
10 20 44 -1.6230 0.0614
10 20 46 5.8194 0.1074
10 20 48 -6.0651 -0.0960
10 20 50 -0.1658 0.2507
10 21 1 20.1047 -0.5917
10 21 3 7.4389 1.0376
10 21 5 -26.5935 1.3194
10 21 7 21.0084 -0.0981
10 21 9 -0.7618 -1.1117
10 21 11 4.3612 -0.3577
10 21 13 17.7622 0.2015
10 21 15 21.4271 -0.1579
10 21 17 -3.2089 0.1414
10 21 19 5.5031 0.5649
10 21 21 29.2790 0.2701
10 21 23 -0.3511 0.0117
10 21 25 9.6195 -0.1500
10 21 27 8.7615 -0.1802
10 21 29 -3.8750 0.0179
10 21 31 3.1988 -0.0583
10 21 33 5.8100 -0.1940
10 21 35 3.7290 -0.1786
10 21 37 -1.3638 0.1417
10 21 39 -4.3443 0.1823
10 21 41 18.7388 -0.0152
10 21 43 -19.3291 -0.1142
10 21 45 7.6003 0.1445
10 21 47 2.0524 0.1632
10 21 49 -9.8536 0.5380
10 22 0 -16.1337 -0.3675
10 22 2 0.5921 0.3584
10 22 4 -8.1994 0.8182
10 22 6 -20.3811 -0.0985
10 22 8 1.8718 -1.1592
10 22 10 -4.7243 -0.2802
10 22 12 9.2151 0.3511
10 22 14 -2.0016 -0.0784
10 22 16 -13.0616 -0.2003
10 22 18 -1.1331 0.0282
10 22 20 2.5568 0.4356
10 22 22 -18.7138 0.0774
10 22 24 6.7461 -0.3236
10 22 26 6.6171 -0.1203
10 22 28 11.6169 0.0384
10 22 30 -20.3814 0.1471
10 22 32 -6.8280 -0.1165
10 22 34 -8.4134 -0.0173
10 22 36 15.3257 0.4439
10 22 38 -12.6249 0.3871
10 22 40 -7.9217 -0.0350
10 22 42 -7.2834 -0.1996
10 22 44 -3.7737 -0.1496
10 22 46 -1.0264 0.1090
10 22 48 8.3074 0.4969
10 23 1 20.3774 0.1883
10 23 3 9.0518 0.2886
10 23 5 -14.9734 0.1510
10 23 7 9.1984 -0.1060
10 23 9 -10.4335 -0.1347
10 23 11 9.2838 0.0935
10 23 13 -8.6875 0.1654
10 23 15 -2.6796 0.0236
10 23 17 -1.3282 0.0806
10 23 19 7.4307 0.1125
10 23 21 -11.3885 0.0037
10 23 23 -20.8323 0.0991
10 23 25 5.7815 -0.0866
10 23 27 -2.7493 0.0205
10 23 29 7.1415 0.0598
10 23 31 -3.1618 -0.0222
10 23 33 1.4104 -0.0316
10 23 35 7.1666 0.1662
10 23 37 1.4620 0.1148
10 23 39 -28.5189 -0.1828
10 23 41 3.7989 -0.2167
10 23 43 -12.6937 -0.1256
10 23 45 4.7106 -0.0231
10 24 0 9.9483 3.1307
10 24 2 -10.2790 0.8047
10 24 4 -18.6867 0.0087
10 24 6 1.5403 -0.0598
10 24 8 -12.3540 -0.0729
10 24 10 -25.4153 -0.1858
10 24 12 -14.5167 -0.5526
10 24 14 -4.0855 -0.1460
10 24 16 -12.0129 0.6664
10 24 18 -1.8964 0.2517
10 24 20 -24.2925 -0.1063
10 24 22 -6.9095 0.0813
10 24 24 7.0068 0.0862
10 24 26 -17.3576 0.0421
10 24 28 15.7154 -0.2487
10 24 32 -15.5949 0.0978
10 24 34 -16.2440 0.0055
10 24 36 -8.7578 -0.0555
10 24 38 -2.8335 -0.1578
10 24 40 24.1091 0.0138
10 24 42 -1.8707 0.1125
10 24 44 -3.0223 0.1301
10 25 1 -7.7581 1.6630
10 25 3 9.3607 -0.1387
10 25 5 -26.4133 -0.7491
10 25 7 -1.0054 0.1139
10 25 9 -21.0176 0.5320
10 25 11 -22.8999 -0.1224
10 25 13 15.8050 -0.3064
10 25 15 -17.3964 0.1564
10 25 17 2.2979 0.2370
10 25 19 -15.1896 -0.1361
10 25 21 -8.5617 -0.0933
10 25 23 -14.0186 0.2390
10 25 25 9.5868 0.1144
10 25 27 -21.2995 0.0313
10 25 29 8.3225 -0.0994
10 25 31 0.5539 -0.1086
10 25 33 8.2816 0.0066
10 25 35 8.5626 -0.0044
10 25 37 -1.1645 -0.1530
10 25 41 18.6004 -0.0102
10 25 43 1.7322 0.0658
10 26 0 7.9014 -0.4447
10 26 2 -32.7784 -0.3123
10 26 4 -2.4113 0.0113
10 26 6 11.4161 -0.1937
10 26 8 1.3494 0.2274
10 26 10 -5.3281 0.4314
10 26 12 -6.2384 -0.1253
10 26 14 -2.7361 -0.2521
10 26 16 -11.7771 -0.1565
10 26 18 -6.3126 -0.1686
10 26 20 -1.7443 0.0090
10 26 22 5.1654 0.2009
10 26 24 -19.6395 0.0854
10 26 26 6.9635 0.0062
10 26 28 -16.2072 -0.1347
10 26 30 -16.5236 -0.0716
10 26 32 1.3909 -0.1537
10 26 34 -7.9967 -0.1688
10 26 36 6.0981 -0.0952
10 26 38 0.6153 -0.0651
10 26 40 2.7037 -0.2265
10 26 42 -22.0646 -0.0403
10 27 1 -21.6101 0.4900
10 27 3 -6.6497 0.0222
10 27 5 -2.5940 -0.3752
10 27 7 -10.8731 -0.0834
10 27 9 -16.9920 -0.0871
10 27 11 -13.0365 -0.2233
10 27 13 -23.7451 -0.2129
10 27 15 -21.3711 -0.0118
10 27 17 -11.7971 0.0798
10 27 19 -0.8430 -0.0164
10 27 21 -3.4948 0.0516
10 27 23 -11.3344 -0.1358
10 27 25 -7.9683 -0.2407
10 27 27 -0.6793 -0.0868
10 27 29 -5.7382 0.0743
10 27 31 -2.6624 0.0532
10 27 33 -17.1384 0.1455
10 27 35 -2.7621 0.0166
10 27 37 -7.1541 0.0918
10 27 39 -10.9544 0.2241
10 28 2 -16.1336 -1.0567
10 28 4 -14.1137 -0.5312
10 28 6 -13.0934 0.0033
10 28 8 -2.0111 0.3561
10 28 10 -8.9557 0.3307
10 28 12 -8.4096 0.1418
10 28 14 -3.9958 0.5601
10 28 16 -17.4656 0.3706
10 28 18 -13.5027 -0.0760
10 28 20 -19.4912 -0.2043
10 28 22 -4.4795 -0.3605
10 28 24 -28.0971 -0.2417
10 28 26 -3.3716 -0.0006
10 28 30 -12.1873 0.2446
10 28 34 -3.8213 -0.0867
10 28 36 15.6243 0.0089
10 28 38 -7.5465 -0.0482
10 29 1 -8.5997 -1.4482
10 29 3 -5.7056 -0.4092
10 29 5 -0.7984 -0.1004
10 29 7 -6.0417 0.1577
10 29 9 -0.3123 0.1726
10 29 11 -5.3925 0.3317
10 29 13 10.7029 0.3264
10 29 15 -0.0820 0.1735
10 29 17 -15.8394 -0.1581
10 29 19 10.1748 -0.3640
10 29 21 -2.1478 -0.2081
10 29 23 4.2241 -0.3042
10 29 25 -16.6961 -0.0540
10 29 27 -29.8344 0.3133
10 29 29 3.9649 -0.0273
10 29 31 3.9109 -0.2145
10 29 33 6.6740 -0.0549
10 29 35 -0.0426 -0.1986
10 30 0 9.4758 -0.4269
10 30 2 7.9159 0.3332
10 30 4 4.1744 0.3003
10 30 6 -2.2109 -0.1848
10 30 8 7.5734 -0.5467
10 30 10 14.3069 -0.1690
10 30 12 -9.4183 0.0597
10 30 14 -6.0423 -0.0781
10 30 16 -1.0407 -0.4189
10 30 18 5.7407 -0.1826
10 30 20 -3.6310 0.3584
10 30 22 -5.4494 0.2310
10 30 24 10.3225 -0.1021
10 30 26 -16.6509 -0.0046
10 30 28 -11.6903 0.0930
10 30 30 -1.9755 0.0960
10 30 32 2.9353 0.3198
10 30 34 7.2565 0.4462
10 31 1 -9.4716 -1.3540
10 31 3 -16.6573 -0.2326
10 31 7 -16.0168 -0.0836
10 31 9 -16.3662 0.0008
10 31 11 2.4807 0.2251
10 31 13 -9.0634 0.1424
10 31 15 1.7572 -0.2033
10 31 17 -4.4866 -0.0874
10 31 19 -20.2016 0.2329
10 31 21 -1.6329 0.2902
10 31 23 11.9323 0.0538
10 31 25 -5.5100 -0.2343
10 31 27 -14.4452 -0.0268
10 31 29 24.7982 -0.2555
10 31 31 -1.5798 -0.2361
10 32 0 -13.2457 0.3672
10 32 2 -2.0091 -0.1026
10 32 4 -10.9198 -0.2646
10 32 6 8.0913 0.1945
10 32 8 -14.0359 0.2809
10 32 10 14.7216 0.0207
10 32 12 -15.1021 -0.0684
10 32 14 -1.2289 -0.1660
10 32 16 -18.4743 -0.0219
10 32 18 15.5347 0.0787
10 32 20 12.1293 -0.0328
10 32 22 -3.1132 0.0382
10 32 24 -6.4315 0.0688
10 32 26 2.9023 0.2793
10 32 28 1.7518 0.4305
10 33 1 -3.5793 1.5505
10 33 3 -4.7018 0.0217
10 33 5 -3.9997 -0.0587
10 33 7 13.4741 -0.0542
10 33 9 14.7027 0.1325
10 33 11 -12.2599 0.0087
10 33 13 6.3810 0.0211
10 33 15 -8.6669 0.1990
10 33 17 -5.1207 0.3808
10 33 19 3.3829 0.0689
10 33 21 10.6321 -0.1640
10 33 23 22.6933 0.0211
10 33 25 -0.9002 0.3005
10 34 0 5.4454 -2.0411
10 34 2 -3.9936 -0.9374
10 34 4 -7.3099 -0.2120
10 34 6 7.2316 0.1952
10 34 8 11.7538 0.2052
10 34 10 -9.4649 -0.0887
10 34 12 16.4534 0.0412
10 34 14 6.5420 -0.0034
10 34 16 10.6300 -0.1421
10 34 18 9.2486 -0.2454
10 34 20 -9.9819 -0.5110
10 34 22 3.4002 -0.8556
10 35 1 -4.6152 -1.6986
10 35 3 4.1622 -0.6908
10 35 5 -3.4520 0.2783
10 35 7 7.2051 0.2402
10 35 9 -21.0177 -0.1229
10 35 11 -2.1303 -0.1259
10 35 13 -14.3342 -0.2627
10 35 15 -0.4372 -0.1697
10 35 17 -20.8402 -0.3735
10 36 0 -14.3984 1.5415
10 36 2 2.7293 0.9199
10 36 4 1.2321 0.3260
10 36 6 -8.3975 -0.0815
10 36 8 -12.1348 -0.3043
10 36 10 -0.8487 -0.2571
10 36 12 7.2696 -0.0050
11 1 0 2.8381 -4.0450
11 1 2 -3.5712 -1.3577
11 1 4 42.4735 0.3012
11 1 6 -117.1334 -0.6964
11 1 8 -12.6335 -0.6870
11 1 10 77.3267 0.8942
11 1 12 0.8737 0.2285
11 1 14 -137.2201 -0.1968
11 1 16 -3.9304 0.2698
11 1 18 45.6312 -0.4894
11 1 20 -34.0134 -0.1014
11 1 22 -16.4848 0.0534
11 1 24 0.9755 -0.1809
11 1 26 -3.0698 -0.0012
11 1 28 19.4038 0.0623
11 1 30 -6.2960 0.1157
11 1 32 -1.0933 0.0520
11 1 34 8.7475 0.0601
11 1 36 3.3299 0.0642
11 1 38 -7.1447 0.0859
11 1 40 10.3640 -0.0800
11 1 42 23.3156 -0.0694
11 1 44 -14.3566 0.0534
11 1 46 -0.7394 0.2096
11 1 48 -3.5340 -0.1026
11 1 50 3.7150 0.0366
11 1 52 -22.8503 0.2526
11 1 54 -2.1214 -0.0222
11 1 56 16.5238 -0.2756
11 1 58 -0.1044 0.0385
11 2 1 8.0925 -5.0647
11 2 3 -31.8829 -1.4603
11 2 5 -177.1867 -0.5625
11 2 7 83.8548 0.2206
11 2 9 11.3056 1.2652
11 2 11 -30.4776 0.5801
11 2 13 9.5048 0.7001
11 2 15 -2.5211 -0.0275
11 2 17 -42.1851 -0.7997
11 2 19 11.2371 -0.8237
11 2 21 47.0692 0.2897
11 2 23 6.9153 0.3635
11 2 25 20.8184 -0.4132
11 2 27 0.4639 0.1036
11 2 29 3.8572 0.4217
11 2 31 -21.0373 0.0494
11 2 33 -1.1069 -0.0405
11 2 35 9.6500 0.0677
11 2 37 10.7220 -0.0680
11 2 39 -43.1238 -0.0953
11 2 41 16.3613 -0.0661
11 2 43 4.8002 0.0566
11 2 45 -3.0774 0.1996
11 2 47 9.0268 0.1466
11 2 49 -5.0432 -0.0426
11 2 51 0.7280 0.1622
11 2 53 4.4293 0.1859
11 2 55 6.9266 -0.1587
11 2 57 -8.2162 -0.3077
11 2 59 9.6752 -1.1742
11 3 0 -52.9747 -1.1334
11 3 2 5.6741 -0.4729
11 3 4 63.7157 0.4514
11 3 6 -59.9016 -0.5156
11 3 8 50.7168 -0.6815
11 3 10 10.6465 0.5844
11 3 12 -27.4696 0.0276
11 3 14 -159.2788 -0.0917
11 3 16 20.9002 0.3974
11 3 18 8.4203 -0.1887
11 3 20 -32.3163 -0.0169
11 3 22 -48.0070 0.1034
11 3 24 -18.9657 -0.1450
11 3 26 -37.9448 -0.0786
11 3 28 18.6288 -0.1192
11 3 30 -2.5268 -0.0248
11 3 32 -5.6047 0.0163
11 3 34 -0.4351 -0.0014
11 3 36 -12.3917 -0.0209
11 3 38 -2.8844 0.0855
11 3 40 11.8281 0.0542
11 3 42 19.5231 0.0467
11 3 44 -11.8263 -0.0912
11 3 46 -1.6159 0.0488
11 3 48 8.2642 -0.0558
11 3 50 -1.9450 0.0111
11 3 52 2.3379 0.1194
11 3 54 -11.4004 0.0457
11 3 56 16.3587 -0.1509
11 3 58 9.3260 0.0703
11 4 1 12.8191 1.1282
11 4 3 51.2882 0.4617
11 4 5 -87.6605 -0.1023
11 4 7 -36.8676 -0.1913
11 4 9 -25.9959 -0.1525
11 4 11 54.7758 -0.3813
11 4 13 10.5223 -0.1085
11 4 15 -3.5236 0.3095
11 4 17 41.4322 0.3708
11 4 19 0.5785 0.0893
11 4 21 22.1915 -0.0464
11 4 23 11.1209 -0.1152
11 4 25 16.8421 -0.1510
11 4 27 17.1272 0.0380
11 4 29 3.4367 0.0959
11 4 31 -21.9244 -0.1466
11 4 33 -5.4626 -0.0967
11 4 35 -3.2276 0.0756
11 4 37 1.5430 0.0994
11 4 39 -4.8847 -0.0519
11 4 41 0.0027 -0.0388
11 4 43 -10.5154 -0.0501
11 4 45 -13.6452 -0.0358
11 4 47 28.9326 -0.0300
11 4 49 -7.2177 -0.0306
11 4 51 -1.8574 -0.0105
11 4 53 13.1471 -0.0674
11 4 55 -6.2871 -0.0973
11 4 57 2.3493 0.2021
11 4 59 7.2638 -0.1292
11 5 0 127.5696 -1.2236
11 5 2 -19.4652 -0.7242
11 5 4 8.4567 0.6830
11 5 6 75.7784 0.3245
11 5 8 0.1442 -0.4670
11 5 10 -31.1246 0.1044
11 5 12 13.2091 0.1417
11 5 14 18.9644 -0.1418
11 5 16 -37.5384 -0.2273
11 5 18 -30.9627 0.1943
11 5 20 2.6710 0.4497
11 5 22 23.6163 0.1519
11 5 24 -31.8896 -0.1644
11 5 26 -5.1764 0.1070
11 5 28 44.9263 0.2289
11 5 30 9.0283 0.1091
11 5 32 -14.1616 -0.0865
11 5 34 -0.5618 -0.1522
11 5 36 -5.7379 0.1228
11 5 38 -1.8073 0.0526
11 5 40 -0.8880 -0.1591
11 5 42 7.1432 -0.0872
11 5 44 -5.2575 -0.0381
11 5 46 11.5345 0.0208
11 5 48 4.9136 -0.0244
11 5 50 8.5326 -0.1824
11 5 52 -13.0136 -0.0908
11 5 54 8.9704 -0.0840
11 5 56 21.1165 -0.1183
11 5 58 -15.5052 -0.1612
11 6 1 -20.5105 -1.3756
11 6 3 7.7642 0.1064
11 6 5 54.1517 0.9292
11 6 7 41.5152 0.0867
11 6 9 28.1150 -0.7882
11 6 11 0.3769 0.4994
11 6 13 -24.3941 0.4480
11 6 15 58.2634 -0.2402
11 6 17 31.8381 -0.1006
11 6 19 49.0245 0.4127
11 6 21 7.1352 0.0608
11 6 23 -17.9903 -0.0682
11 6 25 24.8062 0.2163
11 6 27 10.6912 -0.0949
11 6 29 -5.5245 -0.0256
11 6 31 17.6718 0.0893
11 6 33 22.7747 -0.0270
11 6 35 -9.3709 -0.0770
11 6 37 -8.7265 0.1027
11 6 39 19.1126 0.0156
11 6 41 12.6769 -0.0944
11 6 43 -3.2026 -0.0103
11 6 45 3.4657 -0.0435
11 6 47 13.2200 -0.1337
11 6 49 0.6316 -0.1060
11 6 51 -2.0894 -0.0034
11 6 53 6.4850 -0.0494
11 6 55 10.9798 -0.0194
11 6 57 2.3517 -0.0154
11 7 0 67.4818 0.8568
11 7 2 -39.5097 -2.6312
11 7 4 23.9959 -1.9951
11 7 6 -8.8056 1.2990
11 7 8 7.4114 1.5448
11 7 10 -47.4648 0.4329
11 7 12 -36.3016 0.4068
11 7 14 -31.9868 0.6668
11 7 16 9.1760 -0.0946
11 7 18 4.0676 -0.3915
11 7 20 30.2453 -0.6957
11 7 22 7.7471 -0.4611
11 7 24 -2.4282 0.1539
11 7 26 -1.7796 0.2527
11 7 28 13.8325 -0.0484
11 7 30 3.9548 0.0308
11 7 32 4.2433 0.2876
11 7 34 5.0793 -0.0232
11 7 36 -18.9437 -0.1506
11 7 38 11.6589 -0.2836
11 7 40 -5.6196 -0.0794
11 7 42 9.1491 0.0320
11 7 44 2.2629 -0.0669
11 7 46 4.9371 -0.0742
11 7 48 3.0319 0.4602
11 7 50 4.3442 0.2340
11 7 52 5.6850 -0.1572
11 7 54 -3.4666 -0.0977
11 7 56 12.4530 0.2773
11 7 58 -9.4013 -0.6548
11 8 1 42.5242 -1.4342
11 8 3 4.7371 -2.7554
11 8 5 -2.7118 -0.7250
11 8 7 -29.8676 1.2959
11 8 9 22.2001 1.1807
11 8 11 43.3573 1.1023
11 8 13 60.2430 0.1551
11 8 15 11.8655 -0.3931
11 8 17 -5.9086 -0.1406
11 8 19 52.8868 -0.2723
11 8 21 39.7588 -0.8641
11 8 23 -0.0822 -0.3361
11 8 25 19.9767 0.6422
11 8 27 35.3233 0.1228
11 8 29 26.9914 -0.1860
11 8 31 9.6646 0.3084
11 8 33 11.2907 0.2517
11 8 35 10.1607 -0.2148
11 8 37 9.4646 -0.4155
11 8 39 21.5148 -0.2334
11 8 41 5.8857 -0.1196
11 8 43 -4.2426 0.1068
11 8 45 20.1440 0.0602
11 8 47 7.2985 0.2084
11 8 49 6.0327 0.2583
11 8 51 0.4602 0.0987
11 8 53 -0.5701 -0.2561
11 8 55 0.6983 0.0122
11 8 57 14.7085 -0.3508
11 9 0 130.4469 2.2949
11 9 2 33.6292 0.3985
11 9 4 -13.1790 -0.4794
11 9 6 26.3358 0.2861
11 9 8 42.4090 -0.0919
11 9 10 41.4579 -0.5372
11 9 12 30.9968 0.1569
11 9 14 13.8793 0.3712
11 9 16 0.2969 -0.2500
11 9 18 25.4845 0.0458
11 9 20 -5.7819 0.1903
11 9 22 -13.3176 0.0273
11 9 24 2.2397 0.0066
11 9 26 3.3102 -0.1081
11 9 28 8.5425 -0.0713
11 9 30 -4.0294 0.0336
11 9 32 2.3618 0.0488
11 9 34 17.7068 -0.0133
11 9 36 -18.0301 0.0267
11 9 38 16.0211 -0.0835
11 9 40 9.5335 -0.0619
11 9 42 7.0903 0.0131
11 9 44 -0.4245 0.1631
11 9 46 -1.6066 -0.0986
11 9 48 -13.0626 -0.0764
11 9 50 7.9047 -0.0286
11 9 52 6.7568 0.0383
11 9 54 4.0515 0.2636
11 9 56 -5.1855 0.2841
11 10 1 -4.8476 -3.2612
11 10 3 39.5829 0.6884
11 10 5 -20.6174 1.6833
11 10 7 -30.1083 -0.5396
11 10 9 -20.0946 -1.2836
11 10 11 -10.1911 -0.0174
11 10 13 -3.5094 0.5297
11 10 15 2.1783 -0.1450
11 10 17 -26.4583 -0.2867
11 10 19 -10.7214 0.3171
11 10 21 11.8451 0.4902
11 10 23 0.2158 0.0103
11 10 25 -17.3796 -0.2591
11 10 27 -21.4973 -0.0909
11 10 29 -5.1090 0.0756
11 10 31 -2.5742 0.0329
11 10 33 -16.5788 -0.2233
11 10 35 -9.8924 -0.0729
11 10 37 -9.7036 0.2462
11 10 39 -9.6007 0.2486
11 10 41 -5.2350 -0.0740
11 10 43 -9.4040 -0.0353
11 10 45 -7.6550 0.0422
11 10 47 9.1923 0.0063
11 10 49 -11.7055 -0.1060
11 10 51 -10.0409 0.1254
11 10 53 7.2295 0.1611
11 10 55 -5.7315 -0.0020
11 10 57 7.6553 -0.5113
11 11 0 10.8464 -3.5454
11 11 2 10.1034 0.6428
11 11 4 0.4307 0.9702
11 11 6 46.4149 0.0249
11 11 8 -0.6574 -0.3112
11 11 10 10.3526 -0.5329
11 11 12 27.3211 -0.0698
11 11 14 37.2058 -0.0783
11 11 16 -9.3227 -0.2822
11 11 18 -10.3593 -0.1150
11 11 20 6.8301 0.0319
11 11 22 -9.0191 0.0302
11 11 24 -15.5989 0.0588
11 11 26 -1.5247 -0.0488
11 11 28 0.1048 0.0886
11 11 30 5.4298 -0.0310
11 11 32 4.8817 -0.3478
11 11 34 -3.3265 -0.1211
11 11 36 3.1714 0.0210
11 11 38 5.2875 0.2128
11 11 40 20.6797 0.1131
11 11 42 3.1580 -0.0463
11 11 44 2.7052 0.0457
11 11 46 -0.5575 0.0476
11 11 48 -4.2751 -0.1176
11 11 50 -1.4783 0.0063
11 11 52 -3.0371 0.0518
11 11 54 -2.2568 -0.0403
11 11 56 -5.3987 -0.1569
11 12 1 79.1598 3.8243
11 12 3 -61.6864 1.1401
11 12 5 42.9327 -0.5981
11 12 7 70.0728 -0.7591
11 12 9 3.6541 0.0889
11 12 11 9.9611 -0.4650
11 12 13 23.8141 -0.5146
11 12 15 -19.9817 0.2279
11 12 17 22.8211 0.0811
11 12 19 36.1401 -0.0558
11 12 21 25.7835 0.1367
11 12 23 27.2804 0.0525
11 12 25 22.2032 -0.2445
11 12 27 16.1729 -0.0110
11 12 29 8.9459 0.0126
11 12 31 5.5511 -0.1756
11 12 33 20.4330 -0.0218
11 12 35 22.8715 0.1132
11 12 37 19.3906 0.0983
11 12 39 7.6712 0.0242
11 12 41 -8.6154 0.0922
11 12 43 9.5435 -0.0476
11 12 45 -21.3594 0.0226
11 12 47 21.5408 0.0177
11 12 49 -24.6932 -0.1032
11 12 51 15.7774 -0.2015
11 12 53 9.0234 0.2749
11 12 55 8.3640 0.5239
11 13 0 23.6796 -1.9502
11 13 2 12.5211 1.1859
11 13 4 51.8480 0.0237
11 13 6 61.3767 -1.2298
11 13 8 35.1450 0.0738
11 13 10 23.4024 0.3166
11 13 12 46.0597 0.0866
11 13 14 58.8987 -0.2598
11 13 16 53.6756 -0.0303
11 13 18 37.9550 0.0778
11 13 20 15.1167 -0.0876
11 13 22 8.9571 -0.0529
11 13 24 19.3220 -0.0505
11 13 26 1.8215 -0.1851
11 13 28 22.1630 0.1465
11 13 30 4.2925 0.2126
11 13 32 11.9392 0.0485
11 13 34 44.7408 0.1396
11 13 36 4.0351 -0.1019
11 13 38 15.9052 0.0096
11 13 40 7.7062 -0.0526
11 13 42 10.6528 -0.1254
11 13 44 4.2227 0.0469
11 13 46 2.8816 0.1785
11 13 48 3.6207 -0.0852
11 13 50 -1.9154 -0.2125
11 13 52 2.9980 0.2690
11 13 54 6.9663 0.1671
11 14 1 12.0173 -2.0319
11 14 3 -38.3268 0.0821
11 14 5 -5.9551 -0.2641
11 14 7 25.8509 0.0150
11 14 9 15.9391 0.5869
11 14 11 6.2083 -0.1909
11 14 13 14.4410 -0.4660
11 14 15 21.5104 0.0689
11 14 17 -18.0775 -0.2664
11 14 19 26.9079 -0.1140
11 14 21 22.1518 0.2267
11 14 23 -1.4945 0.0546
11 14 25 20.5111 -0.1759
11 14 27 5.4494 0.1055
11 14 29 5.6607 0.2586
11 14 31 -9.1404 -0.1163
11 14 33 2.9994 -0.1764
11 14 35 29.2568 0.0545
11 14 37 -1.7235 -0.0332
11 14 39 6.2262 -0.0751
11 14 41 13.4899 0.1678
11 14 43 -1.1072 0.0318
11 14 45 -7.0848 0.0455
11 14 47 -3.9331 -0.1126
11 14 49 9.6749 -0.0001
11 14 51 -3.7331 -0.1400
11 14 53 -3.0721 -0.1596
11 14 55 12.2150 -0.4563
11 15 0 4.7495 1.0837
11 15 2 -5.4881 2.1519
11 15 4 -12.0557 0.2408
11 15 6 24.4561 -0.7288
11 15 8 12.0370 0.1022
11 15 10 11.3249 -0.4493
11 15 12 -13.2264 -0.6536
11 15 14 -22.2261 -0.2277
11 15 16 5.1361 0.3159
11 15 18 26.7351 0.3677
11 15 20 4.1628 -0.0822
11 15 22 -20.6840 0.1279
11 15 24 -30.8102 0.2555
11 15 26 14.7990 -0.1134
11 15 28 -15.2314 -0.2944
11 15 30 16.1198 -0.4301
11 15 32 39.0837 -0.1089
11 15 34 28.6151 0.1229
11 15 36 -0.9194 -0.0441
11 15 38 -21.2183 0.0586
11 15 40 5.9129 0.2051
11 15 42 -2.5183 0.0001
11 15 44 -6.8752 -0.0725
11 15 46 -2.4800 -0.1197
11 15 48 5.8891 0.0358
11 15 50 -4.2873 -0.0432
11 15 52 2.7118 0.2609
11 15 54 -6.2668 0.3840
11 16 1 -41.7752 4.6711
11 16 3 -4.0392 0.5543
11 16 5 -3.2311 -1.4488
11 16 7 22.6191 -0.0207
11 16 9 -9.6271 0.6264
11 16 11 3.3369 -0.4274
11 16 13 -5.0645 -0.5668
11 16 15 14.0194 0.4050
11 16 17 -5.7338 0.4321
11 16 19 7.3881 -0.1416
11 16 21 -13.3978 -0.2767
11 16 23 -12.7753 0.0076
11 16 25 16.7014 0.1995
11 16 27 11.3908 -0.2554
11 16 29 9.1117 -0.4825
11 16 31 -37.0332 -0.1910
11 16 33 -7.0929 0.1225
11 16 35 1.2769 0.1511
11 16 37 15.5345 -0.2071
11 16 39 -3.5620 0.0031
11 16 41 -2.3445 0.0717
11 16 43 10.8906 -0.0488
11 16 45 -3.8854 0.0026
11 16 47 12.0396 -0.0493
11 16 49 -3.1792 0.0852
11 16 51 8.5156 0.1819
11 16 53 5.9939 0.1950
11 17 0 50.7550 0.5344
11 17 2 6.1330 0.2408
11 17 4 8.2479 -0.3604
11 17 6 15.2153 0.1649
11 17 8 -1.4951 0.4344
11 17 10 -11.5748 -0.2013
11 17 12 1.8548 -0.1346
11 17 14 10.4137 0.1518
11 17 16 -8.8204 0.0334
11 17 18 0.0880 0.1056
11 17 20 -9.2438 -0.1083
11 17 22 -4.7376 -0.0389
11 17 24 -14.8468 -0.0046
11 17 26 -6.2957 -0.1005
11 17 28 9.4504 -0.0732
11 17 30 -11.9360 -0.1639
11 17 32 -1.7764 0.1146
11 17 34 -7.1144 0.0372
11 17 36 -9.7695 -0.1130
11 17 38 -1.9186 -0.0133
11 17 40 11.7205 0.0321
11 17 42 -5.6483 -0.0293
11 17 44 4.1708 0.0655
11 17 46 -2.2434 0.0343
11 17 48 -2.7290 0.0168
11 17 50 -3.5154 0.0656
11 17 52 -10.1228 -0.1170
11 18 1 -1.5057 -0.5619
11 18 3 6.0647 1.1953
11 18 5 12.6149 1.1065
11 18 7 16.0314 -0.6072
11 18 9 11.4027 -1.2425
11 18 11 -11.1505 -0.2195
11 18 13 5.2436 0.3805
11 18 15 3.1312 -0.1421
11 18 17 -16.8169 -0.1012
11 18 19 -9.7991 0.3234
11 18 21 2.4408 0.3796
11 18 23 2.7071 -0.0380
11 18 25 3.2469 -0.2313
11 18 27 -0.0356 -0.2048
11 18 29 -16.5723 0.0697
11 18 31 12.0323 0.1380
11 18 33 -0.4598 0.0413
11 18 35 18.1614 0.0551
11 18 37 -12.7785 0.1283
11 18 39 5.7580 0.2542
11 18 41 23.6311 -0.1651
11 18 43 6.9258 -0.1226
11 18 45 5.5497 0.0546
11 18 47 -1.6236 -0.0321
11 18 49 -0.2443 0.0549
11 18 51 5.7040 0.5408
11 19 0 10.0281 1.3504
11 19 2 -4.1226 0.6893
11 19 4 -3.0865 0.2966
11 19 6 0.8249 -0.1042
11 19 8 -29.9893 -0.8462
11 19 10 34.3000 -0.3372
11 19 12 3.4440 0.4080
11 19 14 6.6869 0.0558
11 19 16 18.1549 -0.5070
11 19 18 5.3756 -0.0926
11 19 20 -16.3941 0.3427
11 19 22 -10.0049 0.1446
11 19 24 -9.2506 -0.1442
11 19 26 20.9065 -0.0810
11 19 28 -8.2380 0.1350
11 19 30 -4.4082 -0.0173
11 19 32 -8.5618 0.0226
11 19 34 -3.7272 0.1322
11 19 36 -15.6448 0.1519
11 19 38 -12.8096 0.1660
11 19 40 20.4435 -0.0697
11 19 42 -0.1512 0.0946
11 19 44 -0.6935 0.0352
11 19 46 14.7601 -0.0013
11 19 48 14.8839 -0.1751
11 19 50 -1.8818 0.3126
11 20 1 20.7019 -0.6095
11 20 3 -5.4892 -0.4133
11 20 5 9.4323 0.2608
11 20 7 7.7658 0.1446
11 20 9 7.7643 0.0053
11 20 11 20.2292 0.3447
11 20 13 22.7001 0.2313
11 20 15 1.0461 -0.3235
11 20 17 -5.0410 -0.0803
11 20 19 32.0066 0.2066
11 20 21 0.7778 0.0866
11 20 23 6.5345 0.1796
11 20 25 0.3522 0.2290
11 20 27 -17.0880 0.0733
11 20 29 -5.5926 0.0645
11 20 33 6.9360 -0.0461
11 20 35 13.4579 -0.1256
11 20 37 13.2399 -0.0142
11 20 39 -10.5079 0.0776
11 20 41 -4.1230 0.0836
11 20 43 25.1942 0.1738
11 20 45 -3.0289 0.2812
11 20 47 0.6366 -0.1017
11 20 49 -5.6248 -0.3077
11 21 0 0.3116 0.7190
11 21 2 1.3572 -0.1541
11 21 4 11.3557 0.2831
11 21 6 8.4593 0.6530
11 21 8 2.5086 -0.1531
11 21 10 19.8390 -0.3859
11 21 12 7.4271 -0.1879
11 21 14 -2.2989 0.0118
11 21 16 0.4581 0.2825
11 21 18 -14.7839 0.2714
11 21 20 12.6510 0.2006
11 21 22 -15.2873 -0.0896
11 21 24 0.4803 -0.1219
11 21 26 -16.4163 0.0204
11 21 28 -2.0911 -0.0201
11 21 30 17.2804 -0.0124
11 21 32 -7.6814 -0.0722
11 21 34 2.0375 -0.0102
11 21 36 -2.9100 0.1151
11 21 38 -9.3346 0.0842
11 21 42 6.7658 0.0989
11 21 44 -3.3550 0.0754
11 21 46 -6.6583 0.0480
11 21 48 -3.2188 -0.1951
11 22 1 -10.2934 -2.8484
11 22 3 -12.2136 -0.7329
11 22 5 21.3457 0.4206
11 22 7 -8.6910 0.1882
11 22 9 -12.8545 -0.2016
11 22 11 -5.0117 0.2736
11 22 13 -13.0164 0.4278
11 22 15 -7.6670 0.1124
11 22 17 5.3646 -0.0526
11 22 19 6.6971 -0.2086
11 22 21 -20.6923 -0.4607
11 22 23 5.0070 -0.2370
11 22 25 -3.6987 -0.0831
11 22 27 3.6173 0.0616
11 22 29 -3.8739 0.1751
11 22 31 -16.3518 0.1559
11 22 33 1.5714 0.1619
11 22 35 5.3683 0.2748
11 22 37 -15.0702 0.2989
11 22 39 17.2927 -0.0747
11 22 41 -13.4462 -0.1373
11 22 43 4.2146 -0.0923
11 22 45 -1.4940 -0.0013
11 22 47 -9.6690 -0.3899
11 23 0 -13.7907 -2.6156
11 23 2 -26.5025 -2.1926
11 23 4 -0.6336 -0.9685
11 23 6 -11.3733 -0.0003
11 23 8 0.4545 0.5380
11 23 10 3.5339 0.8877
11 23 12 -12.8486 0.6105
11 23 14 -11.8893 -0.0183
11 23 16 -7.5942 -0.1331
11 23 18 -11.4661 -0.3473
11 23 20 -9.1510 -0.3732
11 23 22 -1.5892 -0.0755
11 23 24 -15.0042 0.1011
11 23 26 -0.5540 0.1834
11 23 28 -24.9282 0.0143
11 23 30 1.1659 0.1168
11 23 32 -1.3554 0.1369
11 23 34 -10.0383 0.0322
11 23 36 -6.5672 -0.0376
11 23 38 -0.0249 -0.2038
11 23 42 -16.8374 -0.0731
11 23 44 5.0103 0.0228
11 23 46 -16.1210 -0.3710
11 24 1 0.3476 2.2515
11 24 3 -5.7476 -0.4719
11 24 5 1.6072 -0.8922
11 24 7 3.4582 0.3493
11 24 9 -1.3842 0.7011
11 24 11 7.2429 0.0290
11 24 13 4.3266 -0.5531
11 24 15 -3.8228 -0.1824
11 24 17 -8.2703 0.1695
11 24 19 -5.9503 -0.0371
11 24 21 -5.0505 -0.1090
11 24 23 -7.2478 0.1510
11 24 25 -6.7387 0.0216
11 24 27 -8.2727 -0.2097
11 24 29 2.8548 -0.2167
11 24 31 4.7748 0.0218
11 24 33 4.4154 0.1361
11 24 35 -11.9951 -0.1459
11 24 37 -2.1489 -0.2977
11 24 41 -0.3959 0.2242
11 24 43 -14.3281 0.2420
11 25 0 25.7454 1.4572
11 25 2 -6.1526 -0.0610
11 25 4 -13.5107 -0.1449
11 25 6 15.5220 0.1966
11 25 8 -19.5283 0.4839
11 25 10 1.6221 0.0593
11 25 12 -4.3314 -0.3796
11 25 14 16.1447 -0.0949
11 25 16 5.7323 0.3293
11 25 18 -2.9727 0.1320
11 25 20 -1.8555 -0.1381
11 25 22 -29.7696 0.0037
11 25 24 3.6207 0.0230
11 25 26 -9.4074 -0.0403
11 25 28 -13.5896 -0.1635
11 25 30 -11.6680 0.0072
11 25 32 -0.8631 0.1465
11 25 34 -10.6398 -0.1085
11 25 36 0.3195 -0.2563
11 25 38 16.3345 0.0638
11 25 40 -9.5312 0.3701
11 25 42 -1.9930 0.2293
11 26 1 -6.2097 -0.3720
11 26 3 -5.8541 0.3524
11 26 5 -4.7431 0.1034
11 26 7 -16.6351 -0.1530
11 26 9 5.2604 -0.2638
11 26 11 1.2676 -0.0035
11 26 13 -17.9788 0.1703
11 26 15 -0.9067 0.1131
11 26 17 -5.1758 -0.0878
11 26 19 3.6680 -0.1963
11 26 21 -18.8704 0.0154
11 26 23 -4.2010 0.0520
11 26 25 -5.4556 0.0449
11 26 27 -2.5537 0.0521
11 26 29 -7.2286 0.0059
11 26 31 -16.7515 -0.1110
11 26 33 7.5380 -0.0794
11 26 35 -4.8928 -0.1908
11 26 37 4.5988 -0.1407
11 26 39 -5.5569 0.0894
11 26 41 2.2616 -0.1405
11 27 2 -9.4906 0.6635
11 27 4 -4.0706 0.7076
11 27 6 -20.4917 -0.3676
11 27 8 -30.9000 -0.7206
11 27 10 -17.1023 -0.1884
11 27 12 -1.1451 0.0562
11 27 14 -11.4934 0.0588
11 27 16 -4.4857 -0.1604
11 27 18 21.3320 -0.0539
11 27 20 -13.5803 0.2023
11 27 22 -5.1103 -0.0696
11 27 24 -4.0418 -0.1405
11 27 26 4.6144 0.0506
11 27 28 -2.9033 0.0601
11 27 30 -3.9803 0.0358
11 27 34 -7.5321 0.2183
11 27 36 -0.8368 0.3879
11 27 38 -0.9505 0.1116
11 27 40 -12.3367 -0.4686
11 28 1 0.3028 -2.0163
11 28 3 -1.8415 -0.4944
11 28 5 -5.0312 0.0446
11 28 7 0.4405 0.3073
11 28 9 -10.9451 0.3457
11 28 11 -4.6217 0.3963
11 28 13 -1.9160 0.3000
11 28 15 -12.2461 0.1296
11 28 17 6.0310 0.0827
11 28 19 -20.8634 0.0511
11 28 21 -2.9552 0.0944
11 28 23 -1.3127 -0.2031
11 28 25 10.3834 -0.0499
11 28 27 9.6937 0.3819
11 28 29 -20.3323 0.1586
11 28 31 0.1544 0.0040
11 28 33 -13.0220 0.1791
11 28 35 -9.7116 0.0194
11 28 37 3.4879 -0.1818
11 29 0 10.3965 -1.7882
11 29 2 -13.3309 -1.0418
11 29 4 -4.2204 -0.4836
11 29 6 -12.3652 0.3574
11 29 8 3.6674 0.7039
11 29 10 -3.5691 0.6378
11 29 12 -3.9458 0.1618
11 29 14 -12.0488 0.0042
11 29 16 -16.1800 -0.1892
11 29 18 -6.6776 -0.2817
11 29 20 24.0912 0.0037
11 29 22 -9.0088 -0.0905
11 29 24 7.9318 -0.0694
11 29 26 -5.2854 0.2324
11 29 28 -1.7098 0.2246
11 29 30 -15.7342 0.0782
11 29 32 -2.1815 -0.1336
11 29 34 0.8863 -0.3587
11 29 36 -0.5095 -0.6196
11 30 1 -9.9528 1.1682
11 30 3 -8.0376 0.4610
11 30 5 -15.2671 -0.0273
11 30 7 3.4377 -0.0996
11 30 9 1.1220 0.0433
11 30 11 -12.6728 -0.1075
11 30 13 4.3454 -0.1993
11 30 15 -13.7955 -0.3187
11 30 17 3.9626 -0.1425
11 30 19 -12.4360 0.1612
11 30 21 1.0439 0.3929
11 30 23 -9.6936 0.1698
11 30 25 3.4415 -0.0355
11 30 27 -8.8356 0.2951
11 30 29 -1.3382 0.2549
11 30 31 10.0292 0.2746
11 30 33 8.0568 0.4588
11 31 2 -9.5574 0.4619
11 31 6 11.7997 -0.1098
11 31 8 -4.2644 -0.1874
11 31 10 -3.7792 -0.1185
11 31 12 -16.8508 -0.0544
11 31 14 11.3430 -0.1372
11 31 16 -11.0418 0.0093
11 31 18 -11.8386 0.2163
11 31 20 -5.8514 0.3603
11 31 22 6.7246 0.1964
11 31 24 -9.5113 -0.1501
11 31 26 -4.3733 -0.1391
11 31 28 0.2515 -0.1302
11 31 30 3.0245 0.2073
11 32 1 2.8899 0.5984
11 32 3 0.2103 -0.0150
11 32 5 -13.1466 0.0006
11 32 7 13.1765 -0.1180
11 32 9 -19.0136 -0.0984
11 32 11 1.2148 -0.2114
11 32 13 5.0682 -0.1135
11 32 15 -1.6575 -0.0078
11 32 17 7.9270 0.0244
11 32 19 1.2633 -0.1963
11 32 21 4.7296 -0.2587
11 32 23 -14.6833 0.0056
11 32 25 13.0553 0.2341
11 32 27 -8.8694 0.2987
11 33 2 0.3718 0.9575
11 33 4 -13.6513 0.1247
11 33 6 3.5878 -0.1408
11 33 8 -5.9983 -0.2098
11 33 10 -7.9856 -0.3129
11 33 12 -11.0894 0.1056
11 33 14 1.9332 0.3196
11 33 16 3.1468 0.2571
11 33 18 -15.0618 -0.1177
11 33 20 -7.8743 -0.2744
11 33 22 -13.4648 0.1871
11 33 24 -4.6760 0.6052
11 34 1 -7.2563 0.4678
11 34 3 0.0989 -0.0935
11 34 5 -0.6601 -0.0400
11 34 7 -14.4753 -0.1592
11 34 9 -10.2184 -0.1966
11 34 11 7.7192 -0.0194
11 34 13 7.8070 -0.0595
11 34 15 -10.8366 -0.0225
11 34 17 24.2188 -0.1583
11 34 19 -9.4320 -0.3053
11 34 21 -4.2250 -0.0244
11 35 0 11.8217 -1.1552
11 35 2 -3.2170 -0.0900
11 35 6 -18.2105 0.2646
11 35 8 14.6900 0.1374
11 35 10 11.6510 -0.0987
11 35 12 4.0763 -0.3704
11 35 14 3.7354 -0.4782
11 35 16 -12.1233 -0.5365
11 36 3 2.7678 0.4459
11 36 5 -9.7243 0.3813
11 36 7 -16.6426 0.1414
11 36 9 24.3854 0.1978
12 1 1 -31.2056 -3.5125
12 1 3 -51.0723 -0.4314
12 1 5 4.5771 -0.2495
12 1 7 -19.9762 0.3572
12 1 9 -44.6626 0.9495
12 1 11 -28.4937 0.1967
12 1 13 -9.3321 0.2002
12 1 15 27.4019 -0.0843
12 1 17 -21.4780 -0.5022
12 1 19 21.9632 -0.6034
12 1 21 -7.2203 0.1253
12 1 23 13.7928 0.0992
12 1 25 -6.4578 -0.5013
12 1 27 -12.9556 0.3145
12 1 29 -5.0096 0.6911
12 1 31 39.5156 0.0125
12 1 33 -18.4374 -0.0212
12 1 35 -2.7072 0.1296
12 1 37 -7.8009 -0.0040
12 1 39 2.2641 -0.0529
12 1 41 12.6803 -0.0372
12 1 43 27.6016 0.0027
12 1 45 -8.0460 0.1862
12 1 47 2.7200 0.0385
12 1 49 10.2205 -0.1389
12 1 51 7.9982 0.0553
12 1 53 0.7295 0.0295
12 1 55 11.8905 -0.3501
12 1 57 -5.4539 -0.0385
12 1 59 8.9108 -0.8144
12 2 0 -92.5974 -9.8677
12 2 2 -90.5991 -3.4171
12 2 4 -2.8563 0.3647
12 2 6 -37.1306 -0.7615
12 2 8 -36.8533 0.0170
12 2 10 -51.8813 2.1459
12 2 12 -109.0744 1.2149
12 2 14 -181.8565 -0.7047
12 2 16 95.4314 -0.7766
12 2 18 0.3539 -1.0758
12 2 20 -20.1064 -0.3323
12 2 22 -13.4510 -0.0389
12 2 24 17.6956 -0.2910
12 2 26 -25.0306 0.2851
12 2 28 -2.3843 0.6112
12 2 30 4.8550 0.5013
12 2 32 -1.2160 0.0664
12 2 34 15.8879 0.0854
12 2 36 8.7457 0.0518
12 2 38 -5.6782 -0.0429
12 2 40 4.3197 -0.2180
12 2 42 -8.4483 -0.0886
12 2 44 19.4373 0.1679
12 2 46 -4.9217 0.3319
12 2 48 -2.7496 -0.2029
12 2 50 1.3625 -0.0272
12 2 52 -0.7758 0.3578
12 2 54 4.5387 -0.1959
12 2 56 5.7841 -0.8318
12 2 58 -35.4383 -0.4278
12 3 1 -19.4708 0.1127
12 3 3 29.8045 0.0383
12 3 5 -36.1096 -0.4307
12 3 7 -22.2616 0.2131
12 3 9 -38.5739 0.5498
12 3 11 43.4319 -0.4216
12 3 13 50.8706 -0.2593
12 3 15 -21.2078 0.2911
12 3 17 -55.0564 0.1757
12 3 19 25.7005 -0.3653
12 3 21 12.6425 0.0032
12 3 23 11.0417 0.1862
12 3 25 6.2304 -0.2013
12 3 27 -7.2467 0.1189
12 3 29 16.8013 0.2881
12 3 31 -7.3289 -0.0894
12 3 33 7.8727 0.0169
12 3 35 11.7058 0.0926
12 3 37 6.2025 -0.0490
12 3 39 -6.6601 0.0087
12 3 41 9.4942 0.1286
12 3 43 4.7581 -0.0536
12 3 45 6.3244 -0.0667
12 3 47 12.4703 -0.0460
12 3 49 0.0748 -0.0044
12 3 51 0.8649 0.0505
12 3 53 1.8957 -0.0469
12 3 55 3.7348 -0.1933
12 3 57 10.0035 0.2661
12 4 0 122.1872 4.3151
12 4 2 -52.9932 0.7575
12 4 4 41.2209 0.1308
12 4 6 61.0713 0.2214
12 4 8 -75.3851 0.1311
12 4 10 -11.3787 -0.3268
12 4 12 38.9296 -1.0900
12 4 14 40.0224 -0.1844
12 4 16 30.5528 1.2504
12 4 18 -29.4613 0.5570
12 4 20 14.4178 -0.1759
12 4 22 -5.8717 -0.1774
12 4 24 -2.0427 0.0100
12 4 26 8.3793 0.1478
12 4 28 -26.7403 -0.2179
12 4 30 21.4954 -0.1748
12 4 32 3.5644 0.0562
12 4 34 2.2523 0.0232
12 4 36 -3.2332 -0.1007
12 4 38 13.1441 0.0263
12 4 40 21.0936 0.1425
12 4 42 -3.4111 -0.0193
12 4 44 -7.0384 -0.3713
12 4 46 -1.5466 -0.0960
12 4 48 1.8812 0.0795
12 4 50 -5.3659 -0.0149
12 4 52 4.8791 -0.1365
12 4 54 11.3033 -0.0325
12 4 56 -25.7487 0.2912
12 4 58 17.6292 0.4472
12 5 1 30.6610 2.9987
12 5 3 -23.4689 -0.1758
12 5 5 -50.6619 -0.6751
12 5 7 -55.6120 0.2472
12 5 9 -5.4551 0.2972
12 5 11 18.3428 -0.1807
12 5 13 -3.5061 -0.4650
12 5 15 -16.9785 -0.1070
12 5 17 -63.1389 0.3103
12 5 19 -15.8795 0.1274
12 5 21 -27.2020 -0.1510
12 5 23 -20.1170 0.1220
12 5 25 -3.4411 0.3868
12 5 27 -9.6241 0.0229
12 5 29 -29.9461 -0.2290
12 5 31 -9.9421 -0.1715
12 5 33 -8.0872 0.0517
12 5 35 0.7528 0.0173
12 5 37 -5.9649 -0.0801
12 5 39 -2.9408 -0.1214
12 5 41 -14.0725 -0.0131
12 5 43 0.2247 -0.0013
12 5 45 -7.4158 -0.1098
12 5 47 0.3564 -0.0914
12 5 49 7.9538 -0.0047
12 5 51 -14.4517 -0.0463
12 5 53 7.3208 -0.1886
12 5 55 -1.6301 0.0105
12 5 57 -4.5328 0.3940
12 6 0 -38.5716 4.4856
12 6 2 -68.1531 1.0227
12 6 4 -29.6850 -0.0958
12 6 6 14.7154 0.1127
12 6 8 -13.6892 -0.5360
12 6 10 -27.0831 -0.2992
12 6 12 26.8412 0.0202
12 6 14 -1.1502 -0.0062
12 6 16 20.3432 -0.4056
12 6 18 -8.4856 0.0033
12 6 20 -21.2254 0.5204
12 6 22 18.4127 0.3485
12 6 24 -12.0342 0.1344
12 6 26 -28.6260 0.0222
12 6 28 2.8113 -0.1468
12 6 30 25.2522 -0.1161
12 6 32 13.4650 0.0174
12 6 34 4.7890 -0.0768
12 6 36 10.8787 0.0766
12 6 38 10.0009 -0.0320
12 6 40 17.4125 -0.0481
12 6 42 0.1960 0.1536
12 6 44 4.8465 0.0724
12 6 46 8.5837 -0.1805
12 6 48 -4.2636 -0.1708
12 6 50 -1.3678 -0.1725
12 6 52 -12.7390 -0.1126
12 6 54 2.5438 0.1166
12 6 56 -11.9492 0.2753
12 6 58 11.7140 -0.2366
12 7 1 109.5089 -0.3588
12 7 3 11.6181 0.1469
12 7 5 -4.5549 0.9132
12 7 7 -6.2431 0.1425
12 7 9 -21.1645 -0.7564
12 7 11 -18.5800 0.0599
12 7 13 11.5560 0.2038
12 7 15 -23.8221 -0.4045
12 7 17 -6.5658 -0.1692
12 7 19 41.3054 0.2223
12 7 21 2.2147 -0.0061
12 7 23 -15.7863 -0.0519
12 7 25 11.4505 0.2608
12 7 27 27.4818 -0.0807
12 7 29 5.6761 -0.1202
12 7 31 -0.8359 0.2348
12 7 33 4.1548 -0.0049
12 7 35 -4.9248 -0.2410
12 7 37 -15.3772 -0.0436
12 7 39 -10.3900 0.0776
12 7 41 2.1801 -0.0230
12 7 43 -24.4035 0.1203
12 7 45 -4.0489 -0.0106
12 7 47 -8.6441 -0.0632
12 7 49 -5.1857 -0.0577
12 7 51 -2.9498 0.0613
12 7 53 19.9309 0.0235
12 7 55 0.6114 0.1987
12 7 57 -7.2612 0.0410
12 8 0 27.9264 0.0556
12 8 2 -44.4358 -0.9879
12 8 4 -30.9050 -0.5107
12 8 6 25.7525 1.2178
12 8 8 29.5038 0.4581
12 8 10 40.7569 -0.2970
12 8 12 28.4325 0.1314
12 8 14 4.9316 0.5463
12 8 16 14.1334 -0.1895
12 8 18 15.0948 -0.2026
12 8 20 21.0764 -0.0690
12 8 22 -16.1444 -0.1115
12 8 24 2.6378 0.1552
12 8 26 12.0402 0.1693
12 8 28 15.4325 0.0542
12 8 30 6.7195 0.0062
12 8 32 5.9660 -0.0160
12 8 34 14.5565 -0.2285
12 8 36 3.0407 -0.0613
12 8 38 48.0401 -0.0246
12 8 40 17.6793 -0.0019
12 8 42 -11.7712 0.0356
12 8 44 -2.7538 0.0579
12 8 46 2.4970 -0.0431
12 8 48 13.0632 0.1830
12 8 50 0.1287 0.0986
12 8 52 6.3560 -0.1522
12 8 54 -14.2576 0.1523
12 8 56 5.5856 0.3541
12 9 1 -46.7300 0.3884
12 9 3 32.6898 0.9219
12 9 5 62.8623 1.0616
12 9 7 -64.5371 -0.5361
12 9 9 -55.7623 -1.1959
12 9 11 -37.3740 -0.0905
12 9 13 -24.7042 0.3475
12 9 15 -23.0974 -0.1365
12 9 17 -31.3330 0.1263
12 9 19 -9.3278 0.5223
12 9 21 -1.8255 0.2790
12 9 23 1.4267 -0.1377
12 9 25 -13.6225 -0.0377
12 9 27 1.7404 -0.0611
12 9 29 2.3284 -0.1360
12 9 31 -11.0877 -0.0241
12 9 33 -19.8936 -0.2130
12 9 35 -13.0955 -0.0043
12 9 37 12.6985 0.2874
12 9 39 -32.2939 0.1678
12 9 41 7.9400 -0.1534
12 9 43 0.3615 -0.0095
12 9 45 2.6553 -0.0062
12 9 47 -8.2425 -0.0769
12 9 49 0.2311 -0.1823
12 9 51 2.1819 0.0224
12 9 53 2.8782 0.0953
12 9 55 7.4529 0.2581
12 9 57 -8.8415 -0.0281
12 10 2 -21.0110 1.7103
12 10 4 -29.4971 1.1985
12 10 6 -23.6469 -0.4765
12 10 8 -13.9657 -1.2969
12 10 10 10.9327 -0.6548
12 10 12 20.4988 0.4827
12 10 14 15.2938 0.0855
12 10 16 -38.9103 -0.5802
12 10 18 -18.5320 0.2797
12 10 20 10.6195 0.6960
12 10 22 -3.9713 0.1268
12 10 24 -14.1544 -0.3923
12 10 26 10.5227 -0.3574
12 10 28 -11.9602 0.1619
12 10 30 10.2468 0.1479
12 10 32 -14.7231 -0.2093
12 10 34 13.9038 -0.0194
12 10 36 13.5889 0.2699
12 10 38 -5.2126 0.1892
12 10 40 -0.2353 -0.1296
12 10 42 -11.8253 -0.1969
12 10 44 -1.0526 0.0804
12 10 46 11.3742 0.0251
12 10 48 -7.3624 -0.1594
12 10 50 1.6930 0.0161
12 10 52 -14.8485 0.1372
12 10 54 5.4179 0.0286
12 10 56 -16.9412 -0.2618
12 11 1 24.7815 -3.1101
12 11 3 66.5394 -0.2343
12 11 5 49.2303 0.9121
12 11 7 48.7429 0.0150
12 11 9 11.6181 -0.1275
12 11 11 -15.0241 0.2449
12 11 13 1.7083 0.2486
12 11 15 25.1747 0.0567
12 11 17 -17.9943 -0.1922
12 11 19 5.0062 0.0962
12 11 21 3.2610 0.2626
12 11 23 -5.1497 -0.0009
12 11 25 -6.9556 -0.2235
12 11 27 -0.8285 -0.0396
12 11 29 -2.0149 0.1585
12 11 31 -8.9642 0.0199
12 11 33 -9.2273 -0.1169
12 11 35 12.4218 -0.0203
12 11 37 -16.1652 0.0277
12 11 39 1.5419 -0.0854
12 11 41 4.9245 -0.0949
12 11 43 -1.1216 -0.0330
12 11 45 8.7724 0.0979
12 11 47 11.9589 0.1293
12 11 49 6.4993 -0.0176
12 11 51 -2.3619 -0.0543
12 11 53 -7.6729 -0.0462
12 11 55 -4.8382 -0.4471
12 12 0 6.7528 2.9880
12 12 2 -4.7468 1.8208
12 12 4 -2.3433 -0.2633
12 12 6 25.3040 -0.5691
12 12 8 -4.1877 0.5425
12 12 10 16.9846 -0.1807
12 12 12 26.8324 -0.4707
12 12 14 20.8156 -0.1598
12 12 16 17.8544 0.3778
12 12 18 3.5261 0.4556
12 12 20 -9.6243 -0.1055
12 12 22 19.6918 0.0440
12 12 24 19.3690 0.2324
12 12 26 10.8068 -0.1577
12 12 28 18.2557 -0.3081
12 12 30 5.4214 -0.1692
12 12 32 7.4515 -0.0058
12 12 34 -7.3735 0.1319
12 12 36 -3.9396 -0.1458
12 12 38 -4.6652 0.0042
12 12 40 4.5409 0.1633
12 12 42 13.0597 0.0232
12 12 44 1.9916 -0.0792
12 12 46 -8.4642 0.0389
12 12 48 4.5535 -0.0637
12 12 50 4.4767 -0.2443
12 12 52 1.3858 -0.0226
12 12 54 -11.7975 0.3170
12 13 1 27.7587 6.9327
12 13 3 17.0526 0.9254
12 13 5 4.6378 -1.6701
12 13 7 -22.7878 -0.3907
12 13 9 14.0457 0.6274
12 13 11 -21.4281 -0.4289
12 13 13 14.4054 -0.8959
12 13 15 12.2462 0.3808
12 13 17 -15.9158 0.3690
12 13 19 14.0430 -0.0312
12 13 21 32.3961 -0.1891
12 13 23 2.3133 0.0040
12 13 25 8.4167 0.0807
12 13 27 20.5895 -0.1250
12 13 29 -2.2719 -0.2133
12 13 31 -9.8703 -0.1815
12 13 33 -6.0975 0.1577
12 13 35 -2.9438 0.1592
12 13 37 -8.5371 -0.1644
12 13 39 -13.8443 -0.1237
12 13 41 7.6558 0.1982
12 13 43 2.7811 -0.0293
12 13 45 9.5577 -0.1365
12 13 47 -14.2315 -0.0726
12 13 49 1.3515 0.0587
12 13 51 -8.6986 -0.0888
12 13 53 -5.4414 0.2069
12 13 55 -5.7433 0.8905
12 14 0 -30.6477 -3.6216
12 14 2 41.8470 0.3278
12 14 4 44.8174 0.4190
12 14 6 24.0367 -0.2096
12 14 8 21.9474 0.4441
12 14 10 3.3758 -0.0630
12 14 12 23.7863 -0.3026
12 14 14 -0.5846 -0.2091
12 14 16 7.0821 0.0549
12 14 18 -25.3758 0.0778
12 14 20 46.4395 -0.3074
12 14 22 3.1218 0.0133
12 14 24 26.3135 0.1845
12 14 26 -10.3202 0.0315
12 14 28 16.0344 0.0184
12 14 30 9.0377 -0.0620
12 14 32 11.2059 0.0024
12 14 34 19.7252 -0.0010
12 14 36 -38.0017 -0.1852
12 14 38 -3.4634 0.0046
12 14 40 6.4234 0.1563
12 14 42 8.9866 0.0042
12 14 44 -2.5051 -0.0178
12 14 46 -3.6912 0.0453
12 14 48 1.6510 0.0646
12 14 50 8.0777 -0.1293
12 14 52 -10.4592 -0.0148
12 14 54 7.8688 -0.1979
12 15 1 12.6050 -1.8663
12 15 3 -15.4600 0.5902
12 15 5 -21.6131 0.4211
12 15 7 -0.6788 0.2375
12 15 9 1.6464 -0.0534
12 15 11 7.4860 -0.4299
12 15 13 21.4850 -0.2669
12 15 15 -13.4722 0.1934
12 15 17 21.1775 -0.0927
12 15 19 6.5812 -0.0384
12 15 21 -7.8834 0.1566
12 15 23 6.4027 0.0197
12 15 25 -0.5932 -0.0887
12 15 27 12.9887 -0.1177
12 15 29 -8.2892 0.0062
12 15 31 -7.6851 -0.0530
12 15 33 -17.0510 -0.0596
12 15 35 0.7986 0.0239
12 15 37 -17.3881 -0.0688
12 15 39 13.8025 0.2128
12 15 41 0.7180 0.1854
12 15 43 -14.0184 -0.1290
12 15 45 12.2630 -0.0106
12 15 47 9.8915 0.0480
12 15 49 -13.5584 0.2895
12 15 51 3.0861 0.2763
12 15 53 -2.1608 -0.3850
12 16 0 46.9571 -1.0291
12 16 2 -12.2496 -0.0563
12 16 4 -12.2275 -0.8164
12 16 6 -27.2396 -0.4561
12 16 8 -13.8474 0.5306
12 16 10 -18.4074 0.4131
12 16 12 -15.6844 0.3122
12 16 14 -12.4389 0.2394
12 16 16 -26.8952 -0.0737
12 16 18 -10.6315 -0.2359
12 16 20 -17.8514 -0.3768
12 16 22 -2.4745 -0.1776
12 16 24 -8.2644 -0.1200
12 16 26 -20.3442 -0.1574
12 16 28 18.4139 -0.0375
12 16 30 -35.4782 -0.0272
12 16 32 -11.9698 0.2347
12 16 34 -17.3173 0.1480
12 16 36 -3.0940 -0.1351
12 16 38 -3.3976 -0.0825
12 16 40 -6.2696 0.0439
12 16 42 -6.1257 -0.0544
12 16 44 -2.3192 0.1080
12 16 46 -9.1592 0.1278
12 16 48 -13.8707 0.1201
12 16 50 6.3145 0.1221
12 16 52 -10.0967 -0.2296
12 17 1 -7.8954 -1.1540
12 17 3 -17.3793 -1.4833
12 17 5 -24.0296 -1.2473
12 17 7 -30.4599 -0.0353
12 17 9 -11.3541 0.9441
12 17 11 -4.2591 0.8430
12 17 13 -14.7641 0.4752
12 17 15 -12.2174 -0.1735
12 17 17 -22.7913 -0.4396
12 17 19 -9.1043 -0.4170
12 17 21 -7.5454 -0.2566
12 17 23 -41.3727 -0.2128
12 17 25 4.7922 -0.0407
12 17 27 -0.2147 0.1653
12 17 29 1.1002 0.2524
12 17 31 21.9077 0.1571
12 17 33 -11.0288 0.1208
12 17 35 5.3474 0.0164
12 17 37 -4.7604 -0.3002
12 17 39 19.6984 -0.0723
12 17 41 -1.9716 -0.1254
12 17 43 1.7427 0.0385
12 17 45 -6.7803 0.2958
12 17 47 -4.1348 -0.0270
12 17 49 -12.6623 -0.2404
12 17 51 9.2722 -0.0473
12 18 0 20.0764 -2.5608
12 18 2 7.5607 -0.0585
12 18 4 -0.1685 0.4821
12 18 6 15.5453 0.1032
12 18 8 5.4891 -0.4337
12 18 10 -11.4380 -0.1346
12 18 12 0.1550 0.3413
12 18 14 -2.5063 0.0128
12 18 16 7.2636 -0.3704
12 18 18 6.7856 -0.0341
12 18 20 -6.2971 0.3477
12 18 22 1.8259 0.0170
12 18 24 6.9813 -0.2765
12 18 26 -5.2531 -0.1202
12 18 28 7.4308 0.3098
12 18 30 1.2190 0.1486
12 18 32 -8.2786 -0.0879
12 18 34 -17.0507 -0.0576
12 18 36 -17.4640 0.0352
12 18 38 -2.2407 0.0873
12 18 40 9.8009 -0.0518
12 18 42 -9.1685 -0.0686
12 18 44 14.3023 0.0059
12 18 46 -8.8312 0.0234
12 18 48 -6.6406 -0.1107
12 18 50 -0.8674 0.2880
12 19 1 2.2347 -2.8334
12 19 3 -3.2528 0.5371
12 19 5 13.4912 1.4882
12 19 7 13.5806 -0.1539
12 19 9 2.5046 -0.8414
12 19 11 5.2305 -0.2314
12 19 13 22.4580 0.3669
12 19 15 -3.3048 -0.0919
12 19 17 -5.9955 -0.0352
12 19 19 6.2907 0.3159
12 19 21 31.0020 0.2689
12 19 23 -1.5573 -0.0510
12 19 25 0.8500 -0.2573
12 19 27 8.4173 0.0026
12 19 29 1.3498 0.2282
12 19 33 36.8688 -0.1585
12 19 35 22.1965 0.1046
12 19 37 -5.9419 0.2429
12 19 39 -3.3811 0.1607
12 19 41 4.0716 -0.1490
12 19 43 -7.1090 -0.1784
12 19 45 -10.9412 0.1222
12 19 47 -2.8290 0.1567
12 19 49 7.7612 0.1369
12 20 0 -32.6344 -0.1508
12 20 2 -2.6216 -0.6772
12 20 4 8.6044 -0.3752
12 20 6 7.4959 0.4455
12 20 8 -4.6474 0.2795
12 20 10 -11.5799 -0.0482
12 20 12 4.2938 -0.2304
12 20 14 -1.8916 -0.2367
12 20 16 -20.1420 -0.0120
12 20 18 9.1065 -0.0494
12 20 20 -4.8090 0.0681
12 20 22 7.1827 0.0804
12 20 24 11.8142 0.2362
12 20 26 12.4801 0.2066
12 20 28 23.4387 0.0312
12 20 30 6.4748 -0.0991
12 20 32 -10.5963 -0.0828
12 20 34 -0.6235 0.0859
12 20 36 -4.4338 0.0826
12 20 40 -5.5774 -0.1002
12 20 42 -4.3547 0.1680
12 20 44 13.6675 0.0903
12 20 46 -4.5837 0.1314
12 20 48 2.5495 -0.0902
12 21 1 -22.6674 2.9684
12 21 3 -26.9005 -0.3138
12 21 5 -14.5053 -0.6402
12 21 7 -12.7703 0.3030
12 21 9 -21.7641 0.4062
12 21 11 -10.5289 -0.2290
12 21 13 4.2788 -0.4765
12 21 15 -1.9368 -0.0580
12 21 17 1.9276 0.2426
12 21 19 2.1819 -0.0518
12 21 21 -6.0199 -0.2935
12 21 23 -8.6870 0.1691
12 21 25 6.9089 0.2752
12 21 27 -1.2622 -0.0853
12 21 29 -5.4476 -0.2530
12 21 31 -9.9757 -0.0812
12 21 33 -17.1641 0.0869
12 21 35 8.4332 0.0686
12 21 37 -6.1608 -0.0668
12 21 39 -4.2843 -0.1770
12 21 41 -9.4275 0.1561
12 21 43 -7.0561 0.1577
12 21 45 -4.7038 0.0078
12 21 47 8.9110 -0.4220
12 22 0 -37.8776 -0.0617
12 22 2 -24.6168 -1.0414
12 22 4 -23.2269 -0.5878
12 22 6 -29.2976 0.0520
12 22 8 -21.3195 0.1207
12 22 10 -19.0262 0.1187
12 22 12 -2.6697 0.2206
12 22 14 -2.0375 0.2220
12 22 16 14.9765 0.2367
12 22 18 -8.0208 -0.1802
12 22 20 9.4533 -0.4631
12 22 22 7.1732 -0.2242
12 22 24 5.6018 0.0419
12 22 26 19.5895 0.0771
12 22 28 8.6897 0.0073
12 22 30 -12.2163 0.1999
12 22 32 8.2247 0.1760
12 22 34 -15.8013 -0.0702
12 22 36 3.2645 -0.1303
12 22 38 14.1407 -0.1601
12 22 42 -0.5320 0.0697
12 22 44 2.4311 -0.0138
12 22 46 8.1086 -0.3123
12 23 1 5.6141 -2.4860
12 23 3 6.1869 -0.9643
12 23 5 -11.9225 0.0614
12 23 7 -11.6291 0.3169
12 23 9 -9.0968 0.2774
12 23 11 2.1127 0.6263
12 23 13 -7.2732 0.2871
12 23 15 2.6261 -0.1373
12 23 17 0.8295 -0.3873
12 23 19 -8.0860 -0.3370
12 23 21 7.4816 -0.0942
12 23 23 -9.8966 0.1506
12 23 25 -3.7050 0.0874
12 23 27 -2.3376 0.0415
12 23 29 -3.8604 0.1975
12 23 31 11.3510 0.1138
12 23 33 -11.9432 -0.1980
12 23 35 -8.1767 -0.4464
12 23 37 -8.0245 -0.1770
12 23 39 -18.1898 0.0292
12 23 41 2.4227 -0.0344
12 23 43 2.2818 -0.0219
12 23 45 -7.7839 0.1642
12 24 0 -7.7749 1.2189
12 24 2 -21.6334 0.3711
12 24 4 -4.4306 0.3818
12 24 6 0.1091 0.1518
12 24 8 -5.5309 0.1228
12 24 10 -27.5785 0.0540
12 24 12 -4.4268 -0.1135
12 24 14 -11.1893 -0.3616
12 24 16 -8.2324 -0.2554
12 24 18 2.5149 -0.0191
12 24 20 -16.1656 0.0091
12 24 22 4.5284 0.1032
12 24 24 8.8165 -0.0345
12 24 26 -0.0573 -0.1803
12 24 28 -16.6957 -0.2422
12 24 30 -2.0593 -0.1620
12 24 32 -18.5424 -0.0319
12 24 34 -4.0933 -0.1348
12 24 36 6.3728 -0.1706
12 24 38 5.8508 0.0615
12 24 40 -6.0934 0.3366
12 24 42 -3.5292 0.2394
12 24 44 -1.0045 0.3744
12 25 1 3.6659 1.3452
12 25 3 -8.6933 0.4455
12 25 5 1.8860 -0.0371
12 25 7 -11.0236 -0.0771
12 25 9 9.7982 -0.3484
12 25 11 -2.8569 -0.3788
12 25 13 -12.4288 -0.3381
12 25 15 -10.7439 0.1521
12 25 17 -21.3341 0.3900
12 25 19 -3.5593 0.1725
12 25 21 0.4095 -0.0509
12 25 23 -9.1364 -0.1751
12 25 25 -11.3369 -0.0700
12 25 27 0.9088 -0.1339
12 25 29 -12.8083 -0.0896
12 25 31 -10.3971 0.0283
12 25 33 11.1405 0.2304
12 25 35 25.6387 -0.0366
12 25 41 -4.3541 0.4894
12 26 2 3.2966 0.5302
12 26 4 -15.3897 0.6849
12 26 6 21.5442 0.0580
12 26 8 13.7824 -0.3766
12 26 10 -2.8381 -0.2815
12 26 12 -1.7285 -0.0022
12 26 14 -1.7688 0.1704
12 26 16 7.6016 0.1115
12 26 18 0.7187 0.1311
12 26 20 3.1249 0.1432
12 26 22 -15.5820 -0.1293
12 26 24 22.8634 -0.0220
12 26 26 1.1395 0.1853
12 26 28 -3.2669 0.0658
12 26 30 2.2413 -0.0917
12 26 32 -1.7239 -0.0225
12 26 34 5.0975 -0.1716
12 26 36 1.2152 -0.1117
12 26 38 -13.5747 0.0011
12 26 40 3.3689 0.0788
12 27 3 5.4600 1.1843
12 27 5 23.5995 0.5176
12 27 7 14.5212 -0.4402
12 27 9 9.6260 -0.6289
12 27 11 -8.9743 0.0065
12 27 13 12.5940 0.2264
12 27 15 -16.6834 -0.0699
12 27 17 6.6105 -0.1192
12 27 19 6.0254 0.1480
12 27 21 1.8733 0.3491
12 27 23 -19.3452 0.0169
12 27 25 -2.0550 0.0134
12 27 27 1.8487 0.0854
12 27 29 8.2961 -0.1988
12 27 31 -6.1518 -0.1569
12 27 33 4.1631 0.1281
12 27 35 -11.3832 0.2260
12 27 37 10.8079 0.1888
12 27 39 2.1260 -0.2071
12 28 0 -6.6351 0.6014
12 28 2 -19.8440 0.1623
12 28 4 -20.9468 -0.2879
12 28 6 -17.7510 -0.1566
12 28 8 -4.6664 0.0237
12 28 10 -9.4108 0.2402
12 28 12 6.6891 0.0420
12 28 14 10.4431 -0.0694
12 28 16 11.2079 -0.0191
12 28 18 -12.7975 0.1340
12 28 20 -8.4780 0.3377
12 28 22 3.8555 -0.0473
12 28 24 -12.8774 -0.0683
12 28 26 5.9405 0.1538
12 28 28 4.2473 0.0072
12 28 30 -9.2757 -0.1197
12 28 32 9.3062 0.0914
12 28 34 3.9976 0.0768
12 28 36 -5.7168 -0.0721
12 29 1 -0.2474 0.2899
12 29 3 -12.7239 -0.5604
12 29 5 3.2202 -0.3360
12 29 7 0.0467 0.5134
12 29 9 -16.3186 0.6618
12 29 11 -12.9965 -0.1315
12 29 13 -6.6924 -0.3929
12 29 15 12.3906 -0.2591
12 29 17 1.2528 -0.0054
12 29 19 -2.4051 -0.0109
12 29 21 -2.0670 -0.0238
12 29 23 -12.0445 -0.1282
12 29 25 -23.1505 -0.0018
12 29 27 -2.1188 0.3239
12 29 29 -4.1079 -0.0011
12 29 31 -12.7314 -0.1202
12 29 33 0.6392 -0.2973
12 29 35 17.0061 -0.6913
12 30 0 38.8459 1.9255
12 30 2 -5.3658 0.7283
12 30 6 17.0355 0.0138
12 30 8 6.0549 -0.0842
12 30 10 3.0230 -0.3849
12 30 12 3.2090 -0.4071
12 30 14 -2.2977 -0.0716
12 30 16 -5.7583 0.1701
12 30 18 2.2331 -0.0012
12 30 20 7.1779 -0.0239
12 30 22 -9.8743 -0.0094
12 30 24 16.8825 0.0885
12 30 26 15.9264 0.2748
12 30 28 1.6328 0.2416
12 30 30 2.9852 0.4424
12 30 32 -11.7001 0.3495
12 31 1 -5.7846 0.4835
12 31 3 14.6487 0.2147
12 31 5 -5.5884 -0.0804
12 31 7 1.6859 -0.3779
12 31 9 9.6803 -0.2868
12 31 11 6.8524 -0.1404
12 31 13 2.5468 0.2934
12 31 15 4.8077 0.2825
12 31 17 -8.0451 0.0636
12 31 19 3.2927 -0.0477
12 31 21 1.1904 0.0021
12 31 23 -4.4835 0.0163
12 31 25 7.7759 -0.1689
12 31 27 -9.0503 -0.4651
12 31 29 -21.0953 0.1739
12 32 0 -0.3056 -1.7743
12 32 2 -12.3420 -0.4754
12 32 4 -11.9798 0.0168
12 32 6 -2.2316 -0.0608
12 32 8 -3.8183 -0.0393
12 32 10 -1.8948 0.0159
12 32 12 -10.9316 0.1971
12 32 14 -18.9295 0.0145
12 32 16 1.2608 -0.0579
12 32 18 -9.0594 -0.2388
12 32 20 4.3540 -0.2978
12 32 22 14.8643 -0.2044
12 32 24 -11.1590 -0.2253
12 32 26 -2.7931 -0.4532
12 33 1 1.1820 0.2549
12 33 3 5.6810 0.0246
12 33 5 26.5526 -0.0909
12 33 7 -17.5113 -0.1182
12 33 9 -1.0709 -0.1196
12 33 11 3.5469 0.0065
12 33 13 -8.5501 -0.0755
12 33 15 -17.0866 -0.0242
12 33 17 -1.9069 -0.1229
12 33 19 -7.6458 -0.1051
12 33 21 -0.1112 0.0521
12 33 23 8.0952 0.0745
12 34 0 -18.8591 0.3770
12 34 2 -8.6238 0.1803
12 34 4 -2.2724 -0.1896
12 34 6 2.0312 -0.3509
12 34 8 -15.1726 -0.0383
12 34 10 -17.2455 0.0003
12 34 12 8.0592 -0.0120
12 34 14 13.5161 -0.0629
12 34 16 10.8427 -0.1620
12 34 18 0.4664 -0.0808
12 34 20 5.1950 0.0306
12 35 1 5.8868 -0.6227
12 35 3 4.0104 0.0015
12 35 5 -2.4695 0.2746
12 35 7 -9.5276 0.2883
12 35 9 -3.3975 0.2757
12 35 11 -22.7606 0.2312
12 35 13 -14.2740 -0.1898
12 36 0 -12.6035 -0.5091
12 36 2 -17.7331 -0.2232
12 36 4 -5.1404 0.1721
13 1 0 10.1221 1.4038
13 1 2 19.4074 0.9238
13 1 4 -6.7979 0.9681
13 1 6 73.5792 -0.5135
13 1 8 -21.6434 -0.2921
13 1 10 30.2691 -0.0425
13 1 12 12.8730 -0.9095
13 1 14 38.5681 -0.6568
13 1 16 3.8616 0.8418
13 1 18 15.5588 0.3660
13 1 20 15.6651 -0.0063
13 1 22 -17.5018 -0.0330
13 1 24 10.8840 -0.0263
13 1 26 -0.9414 0.2107
13 1 28 14.2893 -0.0316
13 1 30 3.8206 -0.0372
13 1 32 3.2906 -0.0600
13 1 34 13.0217 0.0228
13 1 36 9.6064 -0.0787
13 1 38 -1.1035 -0.0152
13 1 40 -39.7171 0.1068
13 1 42 34.9255 -0.0501
13 1 44 -18.6666 -0.1557
13 1 46 -0.2799 0.0712
13 1 48 4.7546 -0.1241
13 1 50 -16.9027 -0.1001
13 1 52 -13.2721 0.0380
13 1 54 6.3507 -0.2578
13 1 56 1.5842 0.0220
13 1 58 11.9244 0.8333
13 2 1 -9.8496 -0.0330
13 2 3 5.7289 0.4497
13 2 5 -19.9683 -0.2332
13 2 7 26.8494 0.3456
13 2 9 28.4166 0.4676
13 2 11 27.6246 -0.2427
13 2 13 -10.4607 -0.4169
13 2 15 12.5972 0.1363
13 2 17 -33.4678 0.1641
13 2 19 -8.3662 -0.2978
13 2 21 -19.6035 -0.0727
13 2 23 17.4975 0.0340
13 2 25 -7.1719 -0.2961
13 2 27 6.3185 0.2183
13 2 29 -16.4794 0.3864
13 2 31 4.8572 -0.2343
13 2 33 -2.0651 -0.0849
13 2 35 -11.7697 0.0491
13 2 37 8.6064 -0.0884
13 2 39 -0.6628 -0.0435
13 2 41 -3.2558 0.0765
13 2 43 -4.0980 -0.0645
13 2 45 3.8785 0.0772
13 2 47 4.1265 0.0351
13 2 49 -6.5827 0.0156
13 2 51 6.9810 0.0488
13 2 53 1.8001 -0.1331
13 2 55 -16.6939 -0.3754
13 2 57 2.0184 0.2713
13 3 0 107.1720 2.2550
13 3 2 36.9221 0.6311
13 3 4 -49.5299 0.4161
13 3 6 60.4981 -0.5197
13 3 8 -35.2316 -0.1993
13 3 10 -71.8902 0.1296
13 3 12 32.4922 -0.5226
13 3 14 80.5661 -0.4619
13 3 16 -3.3506 0.6745
13 3 18 15.6122 0.1035
13 3 20 4.2385 -0.0687
13 3 22 -0.5389 0.1810
13 3 24 -0.4987 0.0894
13 3 26 -0.8987 0.0655
13 3 28 24.3728 -0.3063
13 3 30 -5.9370 -0.2089
13 3 32 -1.3472 0.0007
13 3 34 11.8364 0.1463
13 3 36 3.5663 0.0137
13 3 38 -15.5346 0.0064
13 3 40 -9.5447 0.1414
13 3 42 -5.8747 0.0569
13 3 44 15.9649 -0.1657
13 3 46 -1.1388 0.0002
13 3 48 -4.4371 -0.1023
13 3 50 -10.3561 -0.0445
13 3 52 -2.1635 0.1901
13 3 54 5.3136 0.0241
13 3 56 21.0142 0.0295
13 3 58 2.1638 0.3591
13 4 1 -9.9906 5.5343
13 4 3 -38.6015 -0.0599
13 4 5 -15.2554 -1.6190
13 4 7 -10.1385 0.0452
13 4 9 -1.2526 0.4440
13 4 11 -5.1567 -0.6405
13 4 13 -35.4390 -0.7792
13 4 15 -37.0542 0.3248
13 4 17 -66.9941 0.6548
13 4 19 -4.6255 -0.0636
13 4 21 -30.3918 -0.1263
13 4 23 -36.5887 0.3037
13 4 25 4.0058 0.1387
13 4 27 8.0131 -0.2806
13 4 29 -25.6483 -0.3716
13 4 31 -13.4647 -0.1638
13 4 33 -14.4386 0.2665
13 4 35 -8.0144 0.1234
13 4 37 5.4367 -0.1495
13 4 39 13.9486 0.0264
13 4 41 -3.2789 0.2132
13 4 43 -4.4902 -0.0946
13 4 45 -12.1868 -0.2324
13 4 47 -2.3679 -0.0432
13 4 49 10.6159 0.1434
13 4 51 -6.5678 0.0885
13 4 53 7.0633 0.0142
13 4 55 5.6809 0.2394
13 4 57 -14.6389 0.5612
13 5 0 -18.0597 0.7198
13 5 2 9.1260 -1.2253
13 5 4 18.3187 -1.1103
13 5 6 65.6217 0.2846
13 5 8 -1.7820 0.7178
13 5 10 32.4610 0.4692
13 5 12 0.0233 0.0199
13 5 14 -4.3599 0.2433
13 5 16 -8.6953 0.4098
13 5 18 43.3723 -0.2269
13 5 20 -7.0751 -0.2736
13 5 22 5.1740 -0.0433
13 5 24 -6.3321 0.2173
13 5 26 -2.7021 0.1941
13 5 28 1.9708 -0.1457
13 5 30 -27.4946 -0.0669
13 5 32 -2.5731 0.0980
13 5 34 -3.8921 -0.0389
13 5 36 -11.0261 -0.1403
13 5 38 -14.9513 -0.1307
13 5 40 7.9050 -0.0129
13 5 42 -14.5850 0.0546
13 5 44 23.2275 -0.0853
13 5 46 5.9942 0.0619
13 5 48 5.3264 0.1577
13 5 50 16.9221 0.0587
13 5 52 3.8452 -0.0682
13 5 54 -15.5947 0.0335
13 5 56 16.6237 0.0932
13 6 1 91.2680 -1.8549
13 6 3 -24.4575 0.4669
13 6 5 -65.5073 0.7540
13 6 7 -9.1264 -0.5159
13 6 9 -3.8668 -0.7953
13 6 11 -11.5633 0.2007
13 6 13 42.2683 0.5948
13 6 15 4.2587 -0.1668
13 6 17 -83.1086 -0.1342
13 6 19 -14.3094 0.3600
13 6 21 26.3068 0.3286
13 6 23 -13.9788 -0.0848
13 6 25 -19.2330 -0.1750
13 6 27 3.1156 -0.0525
13 6 29 15.5028 0.1015
13 6 31 2.2934 0.0700
13 6 33 -19.9976 -0.1653
13 6 35 19.8851 -0.0749
13 6 37 2.9170 0.1820
13 6 39 -10.6224 0.0620
13 6 41 -1.6431 -0.1487
13 6 43 3.5647 0.0417
13 6 45 -13.3173 0.0767
13 6 47 10.7141 0.0073
13 6 49 -3.2953 -0.0992
13 6 51 -3.0368 0.0014
13 6 53 2.1731 0.0401
13 6 55 10.6506 -0.0484
13 6 57 -2.6930 -0.0743
13 7 0 0.7869 0.9483
13 7 2 18.9438 1.6384
13 7 4 16.1268 1.3444
13 7 6 20.7940 0.0514
13 7 8 1.8318 -1.6116
13 7 10 9.3089 -0.8294
13 7 12 9.8211 0.2589
13 7 14 -28.7709 0.1689
13 7 16 -9.9062 -0.5162
13 7 18 16.1034 0.0870
13 7 20 -2.4509 0.8912
13 7 22 17.3250 0.1325
13 7 24 -7.4967 -0.4749
13 7 26 -7.7505 -0.3064
13 7 28 14.9311 0.1481
13 7 30 -15.5210 0.1714
13 7 32 -4.5470 -0.0778
13 7 34 0.4939 -0.1108
13 7 36 -1.5419 0.2933
13 7 38 -17.9670 0.2018
13 7 40 19.0353 -0.1200
13 7 42 6.4464 0.0380
13 7 44 -8.0175 0.1085
13 7 46 -2.6686 -0.1078
13 7 48 13.3135 -0.1822
13 7 50 1.2016 0.0336
13 7 52 -4.9566 0.0679
13 7 54 4.3996 0.1442
13 7 56 -19.4154 0.0053
13 8 1 -54.6293 -2.6395
13 8 3 -9.5455 -0.0793
13 8 5 -56.0269 1.1545
13 8 7 -40.4007 0.0961
13 8 9 -44.5528 -0.5849
13 8 11 -7.5972 -0.0497
13 8 13 -15.0211 0.4510
13 8 15 -29.4988 -0.1368
13 8 17 14.8996 -0.0960
13 8 19 -18.6806 0.1509
13 8 21 -7.6824 0.2020
13 8 23 -20.7378 0.0331
13 8 25 -2.4299 0.1154
13 8 27 7.9895 0.0972
13 8 29 -5.8466 0.0156
13 8 31 14.6807 0.1450
13 8 33 -9.6067 -0.1514
13 8 35 16.1034 -0.0857
13 8 37 -0.8729 0.2198
13 8 39 -5.9357 0.1423
13 8 41 1.6027 -0.0956
13 8 43 7.0910 0.0358
13 8 45 1.3234 0.0124
13 8 47 -1.9680 0.0419
13 8 49 6.5187 0.0143
13 8 51 0.9888 0.0142
13 8 53 3.2649 -0.0097
13 8 55 -4.3585 -0.0566
13 8 57 15.5017 -0.2068
13 9 0 -24.5724 1.7967
13 9 2 -38.0189 0.1506
13 9 4 -40.3324 -0.4658
13 9 6 -36.6502 0.2672
13 9 8 18.8629 0.1820
13 9 10 -30.9982 -0.2342
13 9 12 -32.4979 -0.1301
13 9 14 -39.0408 0.0662
13 9 16 19.9105 -0.0609
13 9 18 -25.8829 0.1253
13 9 20 0.5530 0.1192
13 9 22 -2.7762 -0.0200
13 9 24 -8.7754 0.1685
13 9 26 -1.3042 0.1109
13 9 28 -14.2159 0.0140
13 9 30 -3.4558 -0.1172
13 9 32 11.7445 -0.1387
13 9 34 0.4265 -0.0181
13 9 36 -27.4883 0.1305
13 9 38 2.2848 0.1330
13 9 40 3.3390 -0.0130
13 9 42 1.7106 -0.0640
13 9 44 -8.2262 -0.0690
13 9 46 0.9386 -0.0401
13 9 48 -15.6280 -0.0437
13 9 50 -10.6841 -0.0660
13 9 52 -9.1674 -0.2420
13 9 54 8.4134 0.0917
13 9 56 -15.6272 0.3548
13 10 1 26.1251 0.8260
13 10 3 28.6137 -0.2518
13 10 5 20.5888 -0.1099
13 10 7 15.8455 -0.0997
13 10 9 19.3197 0.2417
13 10 11 -16.3171 0.4939
13 10 13 -0.8976 0.2569
13 10 15 2.0673 -0.1309
13 10 17 14.6718 -0.1430
13 10 19 13.6688 -0.0818
13 10 21 -14.3129 -0.1988
13 10 23 -19.1265 -0.2446
13 10 25 5.0019 -0.0324
13 10 27 -9.6200 0.0347
13 10 29 -18.5320 0.0979
13 10 31 5.1952 0.1913
13 10 33 6.5430 0.1142
13 10 35 5.9189 0.1313
13 10 37 -6.1294 -0.0270
13 10 39 -1.3420 -0.2508
13 10 41 5.3191 -0.1546
13 10 43 7.2029 0.0345
13 10 45 -16.7276 -0.0029
13 10 47 -3.6692 -0.0769
13 10 49 21.5839 -0.1415
13 10 51 9.1984 -0.0670
13 10 53 -8.5642 0.0999
13 10 55 11.3921 -0.1100
13 11 0 5.0252 -6.2092
13 11 2 -31.3135 -2.9872
13 11 4 -47.3040 -1.1244
13 11 6 -9.1238 -0.0478
13 11 8 -18.8956 1.0372
13 11 10 -25.9163 0.9507
13 11 12 -2.8067 0.8923
13 11 14 -11.1590 0.1606
13 11 16 -16.2275 -0.4408
13 11 18 -9.0810 -0.2354
13 11 20 -14.2967 -0.4431
13 11 22 -3.9086 -0.2998
13 11 24 -12.4367 -0.0337
13 11 26 -9.2448 0.0526
13 11 28 9.3897 0.2924
13 11 30 -6.6046 0.3944
13 11 32 -10.3244 0.2812
13 11 34 -13.4100 0.1710
13 11 36 -15.2415 -0.1758
13 11 38 28.1455 -0.2939
13 11 40 -1.7622 -0.1722
13 11 42 -2.7671 -0.0622
13 11 44 5.1160 0.0100
13 11 46 -2.6253 0.0963
13 11 48 -3.2460 0.0714
13 11 50 -7.4378 0.0234
13 11 52 -11.8049 -0.1854
13 11 54 6.1037 -0.7182
13 12 1 -22.7749 -1.2446
13 12 3 -13.0885 -1.4097
13 12 5 -55.9949 -0.3127
13 12 7 -56.4599 0.7867
13 12 9 -33.1089 0.7549
13 12 11 -5.4510 -0.0133
13 12 13 20.4692 -0.4332
13 12 15 -14.0775 0.2690
13 12 17 -45.6469 0.0164
13 12 19 -10.3240 -0.3080
13 12 21 3.5155 -0.3696
13 12 23 3.1310 0.0503
13 12 25 -20.6804 0.3257
13 12 27 4.7851 -0.0449
13 12 29 5.1500 -0.0627
13 12 31 -8.1974 0.0297
13 12 33 4.2736 0.1196
13 12 35 -13.1853 -0.0259
13 12 37 11.7761 -0.2150
13 12 39 -3.2644 -0.0749
13 12 41 18.1257 0.1285
13 12 43 -1.4666 -0.0792
13 12 45 -13.3121 -0.1702
13 12 47 5.3141 0.0768
13 12 49 -0.6533 0.1095
13 12 51 1.9609 -0.1884
13 12 53 -0.8528 -0.1573
13 12 55 7.9541 0.2020
13 13 0 71.7560 2.3564
13 13 2 60.3081 1.2513
13 13 4 42.0669 -0.2393
13 13 6 37.3808 -0.1361
13 13 8 27.6607 0.6590
13 13 10 20.6493 -0.3362
13 13 12 29.2005 -0.5742
13 13 14 0.9115 0.0002
13 13 16 3.5774 0.4311
13 13 18 43.2508 0.3312
13 13 20 23.3617 -0.4187
13 13 22 2.6186 0.0079
13 13 24 -1.6734 0.3472
13 13 26 2.0106 0.0298
13 13 28 0.3693 -0.3515
13 13 30 3.0404 -0.2986
13 13 32 -4.1262 0.0281
13 13 34 1.6087 0.0211
13 13 36 18.7779 -0.1848
13 13 38 7.1362 -0.0568
13 13 40 -0.3967 0.1300
13 13 42 -4.5222 -0.0052
13 13 44 17.1116 -0.1254
13 13 46 9.6553 -0.0025
13 13 48 0.1695 0.1048
13 13 50 -3.7179 -0.0779
13 13 52 18.2570 0.1492
13 13 54 -2.4881 0.6363
13 14 1 -45.9270 0.5393
13 14 3 -28.2927 0.2145
13 14 5 -39.2706 -0.4183
13 14 7 5.8683 -0.4515
13 14 9 8.8690 -0.1913
13 14 11 -16.2115 0.1434
13 14 13 10.6205 0.0024
13 14 15 7.3278 0.1612
13 14 17 2.8519 -0.1806
13 14 19 3.1365 -0.0435
13 14 21 10.4350 0.0233
13 14 23 -11.2539 -0.0188
13 14 25 0.8069 0.1372
13 14 27 -5.5912 -0.0007
13 14 29 2.7903 -0.0202
13 14 31 -12.0456 -0.0757
13 14 33 -9.9287 0.0028
13 14 35 -9.7574 0.0117
13 14 37 25.1211 -0.1403
13 14 39 -21.3052 0.0048
13 14 41 7.4122 0.0883
13 14 43 -3.8627 0.0186
13 14 45 -3.2521 0.0370
13 14 47 5.5813 0.0037
13 14 49 9.8907 0.1005
13 14 51 0.8811 0.2291
13 14 53 3.7219 -0.1490
13 15 0 -30.0164 -2.9008
13 15 2 -15.6853 1.1183
13 15 4 -0.8503 1.1816
13 15 6 -2.9459 -0.3522
13 15 8 -21.8419 -0.6793
13 15 10 -29.8305 -0.2817
13 15 12 0.7376 0.1859
13 15 14 -25.9763 -0.1294
13 15 16 -18.4537 -0.4859
13 15 18 -6.1312 0.0786
13 15 20 -2.4144 0.3257
13 15 22 2.1282 0.1668
13 15 24 9.9127 -0.2408
13 15 26 -7.5524 -0.0281
13 15 28 -17.7108 0.3330
13 15 30 6.4875 0.1173
13 15 32 -5.6915 -0.0377
13 15 34 18.6607 -0.0755
13 15 36 8.2047 0.0484
13 15 38 3.7194 0.1639
13 15 40 -5.3243 0.0498
13 15 42 -6.8733 -0.0539
13 15 44 -12.1019 0.0862
13 15 46 6.5074 0.0135
13 15 48 -10.1781 0.0376
13 15 50 2.7639 0.3097
13 15 52 4.6859 0.0346
13 16 1 -56.4101 -1.8349
13 16 3 -11.6095 0.2746
13 16 5 -4.6939 0.4066
13 16 7 -25.6549 -0.1803
13 16 9 -29.0841 -0.1918
13 16 11 -20.9143 0.1232
13 16 13 -18.7821 0.2607
13 16 15 -21.5877 -0.1073
13 16 17 -25.6752 -0.2436
13 16 19 -17.9403 0.1128
13 16 21 -11.0627 0.2039
13 16 23 -12.2663 -0.1728
13 16 25 -7.4880 -0.1627
13 16 27 -31.8398 0.1832
13 16 29 4.9930 0.3220
13 16 31 -35.0527 0.0887
13 16 33 -9.9873 0.0068
13 16 35 7.5195 0.0115
13 16 37 -3.4128 -0.1230
13 16 39 -7.4596 0.0602
13 16 41 6.8777 -0.1150
13 16 43 4.2394 -0.1446
13 16 45 -8.8455 0.1302
13 16 47 -2.2238 0.0140
13 16 49 16.8486 0.0191
13 16 51 -1.4597 0.3786
13 17 0 8.6585 -3.1846
13 17 2 -16.3045 -1.8239
13 17 4 -26.2563 -1.5411
13 17 6 -2.3177 -0.0813
13 17 8 -7.7789 0.9078
13 17 10 -10.2835 0.7255
13 17 12 -0.1834 0.3476
13 17 14 1.2038 0.0563
13 17 16 3.2339 -0.2100
13 17 18 -1.0644 -0.3950
13 17 20 -11.5414 -0.2632
13 17 22 -3.9242 -0.0964
13 17 24 -1.7921 0.1797
13 17 26 -4.9557 0.2779
13 17 28 15.7928 0.2784
13 17 30 -19.2732 0.0584
13 17 32 1.0823 -0.0178
13 17 34 -5.9406 -0.0367
13 17 36 -12.9927 -0.2120
13 17 38 -1.2467 -0.2016
13 17 40 -10.1560 -0.1379
13 17 42 6.1985 -0.0607
13 17 44 -3.7188 0.1262
13 17 46 -0.1249 0.0789
13 17 48 -1.2710 -0.1835
13 17 50 5.8495 0.0165
13 18 1 19.5500 -0.4117
13 18 3 -9.2957 -0.4514
13 18 5 5.1668 0.1579
13 18 7 10.4969 0.5465
13 18 9 -16.2499 0.5250
13 18 11 -1.8367 -0.3183
13 18 13 12.3078 -0.3114
13 18 15 9.4197 -0.1761
13 18 17 -21.5399 0.1130
13 18 19 7.5101 0.1166
13 18 21 9.0126 0.0067
13 18 23 4.4953 0.1191
13 18 25 -4.8389 0.2081
13 18 27 -10.7184 0.2563
13 18 29 -7.0447 -0.0010
13 18 31 -6.6230 -0.3776
13 18 33 -8.7378 -0.2501
13 18 35 8.2768 0.0098
13 18 37 -0.4121 -0.1013
13 18 39 3.5876 -0.0150
13 18 41 -5.9987 0.0641
13 18 43 -6.8845 0.1435
13 18 45 8.4029 0.2371
13 18 47 7.9735 -0.0130
13 18 49 -5.3355 -0.1694
13 19 0 26.9199 -0.0714
13 19 2 6.4307 1.1560
13 19 4 -4.9074 0.9345
13 19 6 9.5579 0.2178
13 19 8 8.8666 -0.6371
13 19 10 14.0856 -0.8203
13 19 12 31.3380 -0.4502
13 19 14 4.2844 -0.0577
13 19 16 13.9481 0.4152
13 19 18 8.5716 0.3103
13 19 20 4.9598 0.3012
13 19 22 -0.7191 -0.0107
13 19 24 -19.6131 -0.1104
13 19 26 9.2743 -0.1249
13 19 28 -9.1209 0.0147
13 19 30 4.8528 -0.0324
13 19 32 16.3774 -0.2468
13 19 34 -6.6367 -0.0419
13 19 36 -22.3798 0.1746
13 19 38 4.2880 0.1075
13 19 40 -6.2502 0.0929
13 19 42 10.9968 0.1008
13 19 44 -16.1025 -0.0424
13 19 46 24.7705 0.1402
13 19 48 -3.7478 0.2950
13 20 1 24.1098 2.1909
13 20 3 15.0513 0.3187
13 20 5 23.3810 -0.4584
13 20 7 21.6305 -0.5308
13 20 9 21.5718 -0.2183
13 20 11 -11.2559 -0.2394
13 20 13 -0.2173 0.0920
13 20 15 11.6251 0.2225
13 20 17 6.6244 0.0726
13 20 19 11.9526 -0.0827
13 20 21 -8.0397 -0.0202
13 20 23 6.5816 0.1921
13 20 25 -4.2549 -0.0680
13 20 27 10.4572 -0.1859
13 20 29 2.4548 -0.0242
13 20 31 -8.9960 0.0404
13 20 33 13.9785 -0.0066
13 20 35 -10.1162 0.1481
13 20 37 8.8257 0.0912
13 20 41 13.1816 0.1002
13 20 43 -21.1912 -0.1813
13 20 45 2.6594 -0.2124
13 20 47 -3.7371 0.0745
13 21 0 29.0137 5.0456
13 21 2 -10.4917 1.4454
13 21 4 9.3573 -0.3734
13 21 6 14.3906 -0.3362
13 21 8 16.7667 0.0400
13 21 10 5.7437 -0.0265
13 21 12 28.5801 -0.1814
13 21 14 14.7773 -0.0571
13 21 16 -4.5780 0.2513
13 21 18 4.0924 -0.0517
13 21 20 -4.1293 -0.0934
13 21 22 6.1224 0.2643
13 21 24 -5.9961 0.2667
13 21 26 -5.3860 -0.1651
13 21 28 18.3090 -0.3948
13 21 30 0.7460 -0.0750
13 21 32 4.1916 0.0996
13 21 34 6.9111 -0.0431
13 21 36 6.1077 -0.0355
13 21 38 -10.4130 -0.0321
13 21 40 0.4640 0.1289
13 21 42 7.3461 0.1040
13 21 44 0.7567 -0.2984
13 21 46 4.4998 -0.3826
13 22 1 20.1640 1.8333
13 22 3 5.4086 0.2060
13 22 5 15.6202 -0.2453
13 22 7 3.4783 -0.0405
13 22 9 19.0095 -0.1984
13 22 11 -1.0501 -0.3686
13 22 13 -7.4746 -0.3808
13 22 15 -8.4652 0.0917
13 22 17 3.9704 0.2371
13 22 19 12.3468 0.0402
13 22 21 -9.2261 -0.0347
13 22 23 2.0884 0.0682
13 22 25 1.4374 -0.0974
13 22 27 28.6625 -0.2072
13 22 29 -13.0081 0.0307
13 22 31 -1.5283 0.1070
13 22 33 -0.7196 -0.0723
13 22 35 -0.5301 -0.1744
13 22 37 11.0272 -0.0496
13 22 39 -10.4018 0.0622
13 22 41 9.6805 0.1234
13 22 45 -1.8195 -0.1255
13 23 0 12.7729 -3.2667
13 23 2 0.6198 -0.6925
13 23 4 -10.1188 0.8766
13 23 6 -11.3915 0.1593
13 23 8 -4.5909 -0.3872
13 23 10 -11.5791 -0.0447
13 23 12 14.2162 0.2708
13 23 14 6.4156 -0.0440
13 23 16 -3.3243 -0.2481
13 23 18 4.5437 -0.0520
13 23 20 -20.4156 -0.0211
13 23 22 6.5532 0.0596
13 23 24 -8.7457 -0.0349
13 23 26 9.7484 0.0372
13 23 28 -2.4517 0.2437
13 23 32 -0.5720 -0.1399
13 23 34 -14.2195 -0.2779
13 23 36 1.0822 -0.0221
13 23 38 6.8426 0.1322
13 23 40 -3.5874 0.0362
13 23 42 -1.3839 -0.0549
13 23 44 -5.7401 0.1560
13 24 1 -5.1251 -1.3979
13 24 3 -7.1142 0.7444
13 24 5 -5.3892 0.9558
13 24 7 12.5612 -0.1623
13 24 9 -8.8451 -0.6697
13 24 11 -14.8122 0.1100
13 24 13 16.6018 0.1261
13 24 15 -19.3942 -0.1115
13 24 17 1.7859 -0.1840
13 24 19 -4.7908 0.0791
13 24 21 -5.1451 0.2425
13 24 23 -13.5851 0.0161
13 24 25 -0.9340 -0.0662
13 24 27 -9.4316 -0.1173
13 24 29 3.0187 -0.0017
13 24 31 -2.0968 -0.1793
13 24 33 18.1931 -0.0506
13 24 35 9.8723 -0.0256
13 24 37 1.3289 0.2324
13 24 39 12.4647 0.2825
13 24 41 -10.9994 -0.0770
13 24 43 2.6129 -0.0524
13 25 2 23.8061 0.1637
13 25 4 12.1034 -0.2257
13 25 6 13.9893 -0.2410
13 25 8 6.6365 -0.1427
13 25 10 2.5004 -0.1429
13 25 12 -21.9999 -0.0415
13 25 14 7.8606 0.1274
13 25 16 31.1347 0.1874
13 25 18 -6.2644 0.2689
13 25 20 6.2926 0.1339
13 25 22 0.5729 -0.2084
13 25 24 1.6579 -0.1875
13 25 26 5.0404 -0.1112
13 25 28 -2.5669 -0.1194
13 25 30 -18.7068 -0.0580
13 25 32 12.1549 0.3247
13 25 34 -1.2424 0.3253
13 25 36 -0.5506 0.2370
13 25 38 10.7125 0.0683
13 25 40 -12.2461 0.0938
13 26 3 17.5043 -0.8921
13 26 5 26.4825 -0.4098
13 26 7 4.8144 0.4265
13 26 9 13.8388 0.6384
13 26 11 3.7442 0.5178
13 26 13 21.7797 0.1086
13 26 15 10.8401 0.0636
13 26 17 -3.2953 0.1156
13 26 19 4.3697 -0.0125
13 26 21 2.1125 -0.1765
13 26 23 18.6147 -0.2670
13 26 25 0.5042 0.1442
13 26 27 -5.3150 0.1683
13 26 29 2.4047 -0.0219
13 26 31 1.6660 0.0574
13 26 33 2.7576 0.1240
13 26 35 5.2977 -0.1824
13 26 37 -0.1533 -0.2987
13 26 39 4.9885 -0.2873
13 27 0 28.9322 0.6087
13 27 2 -10.9616 -0.0754
13 27 4 10.1567 -0.2696
13 27 6 -3.2499 0.1487
13 27 8 -10.3192 0.1619
13 27 10 -11.4308 0.1560
13 27 12 0.7162 0.1321
13 27 14 6.6341 -0.0118
13 27 16 -0.9805 -0.1934
13 27 18 4.5588 -0.1604
13 27 20 -5.0819 0.1198
13 27 22 -11.6879 -0.0874
13 27 24 8.5537 0.0514
13 27 26 -17.7672 0.1644
13 27 28 0.2211 -0.0619
13 27 30 -3.3759 -0.1965
13 27 32 -7.5377 0.1013
13 27 34 1.8452 -0.1295
13 27 36 -2.0546 0.0737
13 27 38 -4.1305 -0.1779
13 28 1 9.1517 0.6365
13 28 3 -3.6139 0.2753
13 28 5 3.2040 0.0248
13 28 7 15.5038 -0.2771
13 28 9 -3.2003 -0.2454
13 28 11 24.7519 -0.0446
13 28 13 -8.4196 0.2032
13 28 15 -18.2742 0.0291
13 28 17 9.4110 -0.0431
13 28 19 7.8451 0.0276
13 28 21 2.6885 0.1079
13 28 23 0.4649 -0.0876
13 28 25 -9.2538 -0.0986
13 28 27 -9.7925 0.0259
13 28 29 1.0977 -0.2723
13 28 31 13.6955 0.0390
13 28 33 -12.2355 0.0599
13 28 35 7.2757 0.1653
13 29 0 8.3176 0.0631
13 29 2 18.0863 -0.1518
13 29 4 19.5948 -0.1792
13 29 6 17.2963 0.3735
13 29 8 16.8506 0.2277
13 29 10 7.1446 -0.1709
13 29 12 4.6902 -0.2095
13 29 14 22.5454 0.0407
13 29 16 18.4144 0.1580
13 29 18 5.9640 -0.1078
13 29 20 13.5173 -0.2410
13 29 22 22.7115 -0.2298
13 29 24 3.5314 -0.0093
13 29 26 12.9655 0.1060
13 29 28 11.4440 -0.0405
13 29 30 10.0069 -0.2663
13 29 32 5.9522 -0.4337
13 29 34 -5.0636 -0.3760
13 30 1 -4.0773 0.4360
13 30 3 -0.5120 0.0509
13 30 5 3.9241 0.0726
13 30 9 4.2842 -0.0235
13 30 11 -9.9936 -0.5060
13 30 13 13.5897 -0.1728
13 30 15 -0.7666 0.1167
13 30 17 -0.2459 0.0626
13 30 19 7.8718 -0.1600
13 30 21 -2.0904 -0.1535
13 30 23 8.3191 0.1000
13 30 25 -6.8963 0.2413
13 30 27 0.3382 0.0181
13 30 29 9.0322 -0.0100
13 30 31 7.0817 -0.0619
13 31 0 -11.9228 -1.3915
13 31 4 -0.9987 -0.1977
13 31 6 -10.1909 -0.2108
13 31 8 7.0088 -0.0233
13 31 10 -0.7685 0.1983
13 31 12 -5.3252 0.4153
13 31 14 -4.6081 0.2198
13 31 16 0.2762 0.0819
13 31 18 5.2234 -0.0430
13 31 20 6.0695 0.0029
13 31 22 22.1999 0.0629
13 31 24 -21.6242 -0.0042
13 31 26 2.8291 -0.4118
13 31 28 3.6598 -0.8308
13 32 1 -15.5401 -2.6152
13 32 3 13.5062 -0.7856
13 32 5 -5.9905 -0.0306
13 32 7 5.3982 0.2484
13 32 9 -12.4186 0.4046
13 32 11 13.6162 0.4549
13 32 13 5.4979 -0.0128
13 32 15 3.4110 -0.3584
13 32 17 -8.4602 -0.4559
13 32 19 4.7141 -0.1213
13 32 21 -14.4223 -0.0043
13 32 23 20.3512 -0.4316
13 32 25 -3.8906 -0.8331
13 33 0 15.7139 -1.3063
13 33 2 -1.3563 -0.2312
13 33 4 -3.6676 0.1864
13 33 8 4.4425 0.3993
13 33 10 7.6724 0.1009
13 33 12 10.0018 -0.2490
13 33 14 1.4563 -0.4616
13 33 16 -6.8476 -0.1904
13 33 18 21.0459 -0.0707
13 33 20 3.9787 -0.0894
13 33 22 -6.5533 -0.0553
13 34 1 -9.7778 1.2027
13 34 3 17.6809 0.2400
13 34 5 -5.0916 -0.3120
13 34 7 -4.8869 -0.0296
13 34 9 20.4080 0.0605
13 34 11 -7.8948 0.2675
13 34 13 -12.2984 0.1756
13 34 15 -3.9711 0.4670
13 34 17 -12.5256 0.2888
13 35 0 3.5369 0.7593
13 35 2 2.6261 0.2189
13 35 4 -0.7110 0.0034
13 35 6 8.2374 -0.1270
13 35 8 -3.7411 0.2847
13 35 10 10.5418 0.2827
13 35 12 13.5292 0.2341
14 1 1 10.1008 6.3567
14 1 3 -38.6112 0.0770
14 1 5 21.5012 -1.7982
14 1 7 12.2917 0.2592
14 1 9 40.9616 0.4607
14 1 11 -10.6169 -0.6889
14 1 13 -36.7983 -1.0210
14 1 15 -25.5029 0.5778
14 1 17 -39.5748 1.0201
14 1 19 22.7423 0.0158
14 1 21 -9.3260 -0.4628
14 1 23 -13.1889 0.0415
14 1 25 9.3709 0.1733
14 1 27 -6.2744 -0.0941
14 1 29 11.6797 -0.4261
14 1 31 -4.6610 -0.3806
14 1 33 -3.5249 0.2690
14 1 35 -1.1787 0.1536
14 1 37 -1.1938 -0.1837
14 1 39 0.1003 -0.0600
14 1 41 19.8171 0.1881
14 1 43 -1.2192 -0.1009
14 1 45 -7.4468 -0.1893
14 1 47 2.3397 -0.0678
14 1 49 2.6471 0.1186
14 1 51 3.1863 0.0867
14 1 53 18.4444 -0.0858
14 1 55 6.5721 0.1388
14 1 57 -4.0608 0.7758
14 2 0 62.0637 1.6763
14 2 2 -43.0407 -0.0238
14 2 4 -63.1577 0.1887
14 2 6 3.1487 0.0008
14 2 8 -115.2354 0.2933
14 2 10 -57.7356 0.0159
14 2 12 19.5444 -0.6847
14 2 14 32.3960 -0.1648
14 2 16 -44.6823 0.8818
14 2 18 -9.2377 0.2904
14 2 20 44.2962 -0.2073
14 2 22 21.3564 -0.0952
14 2 24 -10.3227 0.0713
14 2 26 6.2870 0.1704
14 2 28 26.4897 -0.1767
14 2 30 10.8154 -0.1088
14 2 32 0.4950 -0.0136
14 2 34 6.9628 -0.0175
14 2 36 14.6380 -0.1042
14 2 38 -1.3516 -0.1203
14 2 40 -7.7446 0.1183
14 2 42 -15.9447 0.0183
14 2 44 -11.1391 -0.1016
14 2 46 -8.6493 0.0720
14 2 48 -0.4496 0.0319
14 2 50 7.4572 -0.0579
14 2 52 7.2159 0.1177
14 2 54 -3.3033 -0.0882
14 2 56 -14.1550 0.2030
14 3 1 20.2683 -0.0576
14 3 3 8.4546 0.3195
14 3 5 14.9586 -0.3422
14 3 7 -1.3399 -0.2761
14 3 9 21.8366 -0.0927
14 3 11 -16.5738 0.4280
14 3 13 -37.9582 0.0721
14 3 15 -25.4362 -0.0033
14 3 17 16.5346 -0.1436
14 3 19 -14.4907 -0.0489
14 3 21 -38.4783 0.3342
14 3 23 -10.0142 0.2974
14 3 25 10.4912 -0.1746
14 3 27 3.9505 -0.1622
14 3 29 -12.0605 0.0632
14 3 31 8.6664 -0.0941
14 3 33 -1.5681 0.0220
14 3 35 -15.3450 0.0601
14 3 37 -4.8831 0.0173
14 3 39 26.8856 0.0678
14 3 41 20.9291 0.0966
14 3 43 -1.3878 -0.0554
14 3 45 -5.4418 0.0481
14 3 47 2.9543 -0.0164
14 3 49 -14.9726 -0.1069
14 3 51 0.1018 0.1064
14 3 53 8.1175 0.1720
14 3 55 -1.6604 0.0443
14 3 57 3.3776 0.0385
14 4 0 25.9517 -0.8342
14 4 2 -1.8970 -0.6342
14 4 4 4.5627 -0.1452
14 4 6 63.6397 -0.2848
14 4 8 11.1350 0.0210
14 4 10 28.3561 0.5913
14 4 12 -30.7490 0.5018
14 4 14 44.1775 0.0282
14 4 16 0.6452 -0.2842
14 4 18 54.5172 -0.6301
14 4 20 2.3110 -0.0952
14 4 22 15.3689 0.1798
14 4 24 -14.8028 -0.0638
14 4 26 -7.4333 -0.1685
14 4 28 -5.6243 -0.1568
14 4 30 1.1050 0.1344
14 4 32 1.1701 0.1776
14 4 34 10.4340 0.0735
14 4 36 -11.3701 0.0417
14 4 38 -25.5028 0.0000
14 4 40 -4.2460 0.0757
14 4 42 -9.1547 0.0651
14 4 44 -28.1384 -0.0021
14 4 46 1.7510 0.1191
14 4 48 -2.7560 0.0752
14 4 50 7.2975 0.0434
14 4 52 -12.5716 0.2313
14 4 54 19.7811 0.0925
14 4 56 -0.0580 -0.1641
14 5 1 16.2577 -4.9681
14 5 3 2.5060 -2.1435
14 5 5 16.7503 -0.1225
14 5 7 24.1154 1.0507
14 5 9 22.8490 1.1297
14 5 11 16.2191 0.6788
14 5 13 36.8193 0.3149
14 5 15 -2.3007 -0.0355
14 5 17 -10.5570 -0.2941
14 5 19 30.9132 -0.5569
14 5 21 41.1625 -0.6028
14 5 23 -7.6709 -0.3398
14 5 25 -6.4104 -0.0136
14 5 27 11.8248 0.3253
14 5 29 4.8958 0.4863
14 5 31 -4.5791 0.3052
14 5 33 14.2427 0.0672
14 5 35 -2.1984 -0.0652
14 5 37 11.1408 -0.1119
14 5 39 -9.0494 -0.0836
14 5 41 1.1456 -0.0807
14 5 43 5.1621 -0.0136
14 5 45 -2.0380 0.1425
14 5 47 14.8322 0.2974
14 5 49 -13.8915 0.1474
14 5 51 1.0498 -0.0326
14 5 53 -12.9948 -0.1614
14 5 55 13.7617 -0.2215
14 5 57 -11.8931 -0.2167
14 6 0 -22.3286 -5.4496
14 6 2 -8.5580 -2.0047
14 6 4 -26.9782 -0.1867
14 6 6 -43.6913 0.3475
14 6 8 -42.0785 0.0478
14 6 10 -39.3861 0.3169
14 6 12 -91.1270 0.4384
14 6 14 -33.0135 0.1814
14 6 16 -5.1517 -0.2037
14 6 18 -4.4663 -0.3400
14 6 20 -68.5229 0.0407
14 6 22 -14.1798 -0.2858
14 6 24 -17.0239 -0.2457
14 6 26 -2.2741 0.1667
14 6 28 -13.6752 0.4587
14 6 30 -12.7128 0.3110
14 6 32 -11.5901 -0.0782
14 6 34 16.2996 -0.0618
14 6 36 -17.6292 0.1494
14 6 38 -13.3621 0.0214
14 6 40 -0.0760 -0.2428
14 6 42 2.3938 -0.1133
14 6 44 -12.3961 0.0383
14 6 46 -28.5161 0.1435
14 6 48 -10.3708 -0.0175
14 6 50 -10.2186 -0.0334
14 6 52 10.4585 -0.1547
14 6 54 2.5894 -0.1994
14 6 56 6.7728 -0.2160
14 7 1 -6.4657 -1.0636
14 7 3 -7.1623 1.1725
14 7 5 -37.5486 0.7775
14 7 7 -23.5200 -0.9422
14 7 9 1.9688 -0.9251
14 7 11 12.5522 0.0113
14 7 13 46.3443 0.6922
14 7 15 19.0972 -0.1277
14 7 17 -19.1370 -0.1980
14 7 19 -10.0268 0.2892
14 7 21 24.1484 0.5128
14 7 23 6.7808 0.0343
14 7 25 -3.8784 -0.3461
14 7 27 -6.8833 -0.0665
14 7 29 15.3806 0.1043
14 7 31 -13.0739 0.0492
14 7 33 -15.8950 -0.1377
14 7 35 -7.6216 0.1175
14 7 37 10.2576 0.3207
14 7 39 -12.7746 0.0250
14 7 41 -5.2210 -0.2021
14 7 43 -17.0060 -0.0067
14 7 45 5.7078 0.0486
14 7 47 18.3231 -0.0277
14 7 49 -12.4007 -0.1349
14 7 51 -6.1248 -0.0744
14 7 53 1.5878 0.0743
14 7 55 0.9413 -0.2975
14 8 0 40.4295 0.7223
14 8 2 3.7317 0.1485
14 8 4 -33.4916 -0.2346
14 8 6 -4.9152 0.0521
14 8 8 -22.0921 -0.0032
14 8 10 -4.9620 -0.0160
14 8 12 -4.5555 -0.1032
14 8 14 -16.1702 -0.1608
14 8 16 -35.5613 -0.1690
14 8 18 -0.7795 -0.1412
14 8 20 -5.2535 0.2241
14 8 22 15.4361 0.1082
14 8 24 7.0369 0.0908
14 8 26 -0.0911 -0.0613
14 8 28 7.2056 -0.0418
14 8 30 -20.9300 0.0159
14 8 32 9.8438 -0.0055
14 8 34 -11.1433 0.0247
14 8 36 -5.6469 -0.0001
14 8 38 17.1053 0.0235
14 8 40 11.1057 0.0172
14 8 42 -5.3890 0.1603
14 8 44 -4.8835 -0.0095
14 8 46 -5.0033 -0.0300
14 8 48 10.4505 -0.0560
14 8 50 -9.1645 0.0811
14 8 52 4.5027 -0.1500
14 8 54 2.8784 -0.1414
14 8 56 7.9552 0.0403
14 9 1 27.0874 2.6512
14 9 3 -17.5215 -0.8593
14 9 5 -16.9334 -0.9452
14 9 7 -8.3230 0.5289
14 9 9 -27.3577 0.7523
14 9 11 -18.2182 -0.5077
14 9 13 -6.5763 -0.6819
14 9 15 -14.2946 -0.1520
14 9 17 -11.2151 0.2127
14 9 19 13.7963 -0.2648
14 9 21 -0.9609 -0.2998
14 9 23 -24.0645 0.1772
14 9 25 -8.9743 0.3635
14 9 27 6.9165 0.0059
14 9 29 -24.4948 -0.2923
14 9 31 0.1479 -0.0597
14 9 33 3.8747 0.0385
14 9 35 -25.1241 -0.0170
14 9 37 -33.8640 -0.1006
14 9 39 3.1538 -0.0646
14 9 41 -6.0935 0.1578
14 9 43 -2.8765 0.1016
14 9 45 -12.8219 -0.1011
14 9 47 3.8052 -0.0649
14 9 49 -2.3101 0.0019
14 9 51 4.0307 -0.1970
14 9 53 8.5702 0.0755
14 9 55 -10.4269 0.2760
14 10 0 -34.8960 1.6857
14 10 2 -26.1534 0.0551
14 10 4 -27.1191 -0.6603
14 10 6 3.1142 0.0841
14 10 8 -50.0138 0.6496
14 10 10 -7.2100 -0.0914
14 10 12 24.5243 -0.2435
14 10 14 -21.3338 0.0680
14 10 16 -19.3271 0.2904
14 10 18 2.1881 0.0267
14 10 20 -31.2592 -0.4743
14 10 22 -21.9719 -0.1799
14 10 24 20.4817 0.3342
14 10 26 -36.6614 0.1397
14 10 28 -5.1785 -0.0771
14 10 30 -8.6441 -0.0236
14 10 32 -20.6050 0.1227
14 10 34 -14.7853 0.1219
14 10 36 27.3804 -0.1725
14 10 38 -5.7111 -0.1693
14 10 40 -1.1482 0.0002
14 10 42 -6.9980 0.0578
14 10 44 -15.3072 -0.0842
14 10 46 2.2693 -0.0278
14 10 48 4.5147 -0.0733
14 10 50 -7.8145 -0.1016
14 10 52 9.7251 -0.0153
14 10 54 -17.8201 0.3987
14 11 1 -14.8486 -2.9441
14 11 3 -33.4210 -0.9437
14 11 5 -6.3974 0.2356
14 11 7 -6.6425 0.2395
14 11 9 -34.6812 0.2436
14 11 11 -39.0267 0.5129
14 11 13 3.0631 0.3110
14 11 15 -22.4958 0.0074
14 11 17 -31.9727 -0.3975
14 11 19 -7.0422 -0.3104
14 11 21 -18.8360 -0.1888
14 11 23 -27.9200 -0.0493
14 11 25 -16.1755 0.1382
14 11 27 -11.6163 0.0883
14 11 29 -9.0167 0.3644
14 11 31 13.1289 0.2714
14 11 33 -19.5022 -0.0455
14 11 35 -12.4677 -0.1697
14 11 37 -15.8952 -0.1622
14 11 39 8.5664 -0.0587
14 11 41 -1.3607 0.0751
14 11 43 3.6085 0.0341
14 11 45 -1.1736 -0.0429
14 11 47 -16.8159 0.0294
14 11 49 8.4169 0.0109
14 11 51 -4.7680 -0.1330
14 11 53 17.0545 0.0125
14 11 55 0.1894 -0.1068
14 12 0 28.5619 -3.3588
14 12 2 -5.9751 -0.3942
14 12 4 -16.4497 0.6096
14 12 6 17.1165 0.0768
14 12 8 -2.3475 -0.1708
14 12 10 -4.2216 -0.3043
14 12 12 7.1797 0.2713
14 12 14 -22.1841 0.0328
14 12 16 1.6535 -0.4502
14 12 18 12.2334 -0.0548
14 12 20 -13.1163 -0.1204
14 12 22 -7.6614 0.0728
14 12 24 -13.9741 0.0192
14 12 26 11.0611 -0.0339
14 12 28 2.2396 0.0309
14 12 30 -20.0717 0.0203
14 12 32 22.5603 -0.0481
14 12 34 2.0452 -0.1218
14 12 36 -10.1014 -0.0605
14 12 38 -11.5530 0.0307
14 12 40 5.6377 0.0860
14 12 42 -8.5016 0.0332
14 12 44 4.2831 -0.0176
14 12 46 -2.3830 -0.0366
14 12 48 4.3202 0.0765
14 12 50 4.1867 0.1199
14 12 52 5.9127 0.0875
14 12 54 2.4280 -0.2182
14 13 1 22.8933 2.0802
14 13 3 -25.7554 0.8191
14 13 5 8.8376 0.2927
14 13 7 27.9358 -0.3931
14 13 9 16.1369 -0.7246
14 13 11 -5.7403 -0.2590
14 13 13 -1.4198 -0.2313
14 13 15 -2.7008 0.1350
14 13 17 -0.9254 0.1439
14 13 19 9.3489 0.3616
14 13 21 4.4082 0.1767
14 13 23 2.1998 -0.0382
14 13 25 0.5679 0.0472
14 13 27 7.3048 -0.3558
14 13 29 0.5267 -0.3359
14 13 31 16.1019 -0.1719
14 13 33 -16.1276 -0.0188
14 13 35 -0.7089 0.0395
14 13 37 -3.7657 0.0333
14 13 39 6.4264 0.0754
14 13 41 -7.8232 -0.0498
14 13 43 -13.0524 -0.0134
14 13 45 -8.2957 0.0111
14 13 47 7.9652 0.0968
14 13 49 -11.4480 0.1492
14 13 51 -11.2272 0.2968
14 13 53 9.3273 0.2223
14 14 0 8.0212 2.8843
14 14 2 -20.2376 1.4822
14 14 4 -21.5836 -0.1484
14 14 6 -6.5137 -0.4793
14 14 8 -7.8775 -0.1363
14 14 10 15.8105 -0.0764
14 14 12 -4.3071 0.1491
14 14 14 -18.6035 0.0706
14 14 16 -8.0982 -0.1448
14 14 18 -2.7398 0.3180
14 14 20 4.4524 0.1846
14 14 22 -1.1114 0.1160
14 14 24 -6.1613 -0.1545
14 14 26 17.7387 -0.1094
14 14 28 -1.9258 -0.1065
14 14 30 5.1477 -0.1864
14 14 32 -7.4409 -0.0168
14 14 34 -0.2788 -0.0447
14 14 36 -9.4246 0.0068
14 14 38 -12.3095 -0.0110
14 14 40 -1.5517 -0.1252
14 14 42 4.0569 -0.0302
14 14 44 4.5438 0.1354
14 14 46 -9.2261 0.0260
14 14 48 -5.6747 0.0154
14 14 50 15.4322 0.2014
14 14 52 1.2163 0.2058
14 15 1 -3.9227 -0.1871
14 15 3 -9.6877 1.2371
14 15 5 7.9645 0.9472
14 15 7 4.9898 -0.5791
14 15 9 -9.8471 -0.8291
14 15 11 -9.9796 0.1774
14 15 13 -1.6125 0.3460
14 15 15 6.0863 -0.0941
14 15 17 -5.0954 -0.0902
14 15 19 -8.0907 0.4511
14 15 21 -8.7661 0.3683
14 15 23 -18.1838 -0.1241
14 15 25 -0.0256 -0.0295
14 15 27 7.9468 0.0596
14 15 29 -5.2220 -0.0152
14 15 31 9.3825 -0.1313
14 15 33 -4.6227 -0.0534
14 15 35 -10.5200 0.0432
14 15 37 9.9664 0.0874
14 15 39 -0.1698 0.1386
14 15 41 -3.5350 -0.0893
14 15 43 -1.2481 0.0097
14 15 45 -4.2592 0.1384
14 15 47 7.3007 -0.0833
14 15 49 -5.9913 -0.1670
14 15 51 -7.6980 0.3632
14 16 0 15.6604 -0.3489
14 16 2 -13.1487 1.2210
14 16 4 -12.7386 0.9688
14 16 6 6.1672 0.3230
14 16 8 -6.5154 -0.4824
14 16 10 -9.2406 -0.7908
14 16 12 5.2920 -0.3670
14 16 14 -6.5654 -0.0070
14 16 16 -1.7661 0.0936
14 16 18 -18.1609 0.3557
14 16 20 -2.2786 0.3814
14 16 22 -8.9147 0.0192
14 16 24 0.1770 -0.1931
14 16 26 -3.3371 -0.0080
14 16 28 14.2605 0.0990
14 16 30 -18.7129 -0.1400
14 16 32 6.4942 -0.1051
14 16 34 2.4990 0.0752
14 16 36 -14.4966 0.1495
14 16 38 -9.1733 0.2035
14 16 40 -2.1228 -0.0335
14 16 42 -3.0027 -0.0719
14 16 44 8.1509 0.0316
14 16 46 -7.5128 -0.0966
14 16 48 -2.0630 -0.1949
14 16 50 -17.4910 0.3669
14 17 1 -2.4649 0.4108
14 17 3 2.3756 -0.7006
14 17 5 -4.8403 -0.2580
14 17 7 -4.0612 0.5882
14 17 9 -8.4811 0.6485
14 17 11 -6.1400 -0.3535
14 17 13 0.3722 -0.3849
14 17 15 -15.2324 -0.0054
14 17 17 -10.0586 0.2128
14 17 19 1.9360 0.0125
14 17 21 0.1822 -0.2131
14 17 23 -14.9729 0.0290
14 17 25 3.6559 0.2581
14 17 27 -11.2141 0.1660
14 17 29 2.9378 -0.1221
14 17 31 -1.8099 -0.1945
14 17 33 3.4845 0.0980
14 17 35 9.9080 0.0886
14 17 37 -14.8342 -0.1242
14 17 39 -24.7051 -0.0282
14 17 41 -3.1141 0.0416
14 17 43 21.7163 0.0630
14 17 45 1.9814 0.1530
14 17 47 0.9473 -0.0798
14 17 49 10.2675 -0.2865
14 18 0 13.6752 3.0115
14 18 2 -0.5856 0.6594
14 18 4 1.9613 -0.9443
14 18 6 13.4365 0.0020
14 18 8 2.2309 0.6974
14 18 10 1.5272 0.1254
14 18 12 12.2705 -0.3510
14 18 14 9.9800 -0.1137
14 18 16 3.1527 0.3331
14 18 18 14.6134 -0.1645
14 18 20 -5.5609 -0.1817
14 18 22 -8.7136 0.1546
14 18 24 14.0542 0.5000
14 18 26 10.0418 0.1438
14 18 28 5.2057 -0.2245
14 18 30 10.6271 -0.1786
14 18 32 -9.0127 -0.0257
14 18 34 10.7969 0.1182
14 18 36 9.6256 -0.0367
14 18 38 0.8869 -0.1262
14 18 40 2.3077 0.0457
14 18 42 12.2121 0.1567
14 18 44 -6.5790 0.0582
14 18 46 0.0880 -0.0290
14 18 48 23.5731 -0.1971
14 19 1 31.0732 2.4650
14 19 3 10.4718 0.5066
14 19 5 16.8063 -0.5532
14 19 7 20.5685 -0.5790
14 19 9 17.5476 -0.1262
14 19 11 4.0351 -0.3233
14 19 13 17.6092 0.0677
14 19 15 0.3600 0.2358
14 19 17 -7.1811 0.0315
14 19 19 15.9944 -0.1004
14 19 21 10.2862 -0.0659
14 19 23 18.1756 0.0329
14 19 25 5.6631 -0.3272
14 19 27 12.7591 -0.3094
14 19 29 -7.6334 0.0023
14 19 31 12.8082 0.1131
14 19 33 -2.0880 0.1250
14 19 35 18.4944 0.2782
14 19 37 -5.6209 0.1760
14 19 39 -1.4935 0.1091
14 19 41 10.0389 0.1820
14 19 43 -14.4823 -0.1181
14 19 45 -2.1937 -0.2487
14 19 47 -20.8815 -0.0532
14 20 0 3.5376 -3.4681
14 20 2 30.5286 -0.4530
14 20 4 -10.4387 0.1442
14 20 6 18.3855 -0.6182
14 20 8 3.9444 -0.5225
14 20 10 25.7031 0.2759
14 20 12 -15.6519 0.5782
14 20 14 18.3050 0.1989
14 20 16 -5.7346 0.0743
14 20 18 5.2402 -0.2859
14 20 20 8.3293 -0.2364
14 20 22 7.3794 -0.2233
14 20 24 -29.4650 -0.4216
14 20 26 -0.9324 -0.3125
14 20 28 -0.4950 0.1127
14 20 30 9.6533 0.4046
14 20 32 -3.0743 0.1816
14 20 34 -10.5427 0.0723
14 20 36 -14.1347 0.3114
14 20 38 7.6939 0.1747
14 20 40 0.6617 0.1193
14 20 42 1.5837 -0.0650
14 20 44 10.9577 -0.3336
14 20 46 -15.3287 -0.2460
14 21 1 -31.3506 -0.8562
14 21 3 -19.5635 -0.2697
14 21 5 -28.5035 -0.2187
14 21 7 15.7548 0.0706
14 21 9 8.1235 0.2123
14 21 11 -2.2579 -0.0294
14 21 13 5.4320 -0.0954
14 21 15 12.7573 -0.0006
14 21 17 10.8640 -0.1459
14 21 19 15.8721 -0.2177
14 21 21 17.0690 0.0050
14 21 23 -5.8647 0.1173
14 21 25 13.5594 -0.1900
14 21 27 8.4928 -0.1005
14 21 29 14.9086 0.2069
14 21 31 -0.1449 0.1195
14 21 33 20.9502 -0.0876
14 21 35 11.6569 0.0741
14 21 37 -1.9731 -0.0318
14 21 39 10.2480 -0.0788
14 21 41 -12.5955 0.0447
14 21 43 3.4414 -0.0378
14 21 45 -22.8823 -0.1806
14 22 0 31.1437 -0.4947
14 22 2 0.6363 0.2059
14 22 4 7.0811 0.4182
14 22 6 14.0466 0.0564
14 22 8 -13.6762 0.1272
14 22 10 7.9227 -0.0109
14 22 12 7.7559 -0.4293
14 22 14 -1.7395 -0.4469
14 22 16 7.1933 -0.0199
14 22 18 3.3493 0.1828
14 22 20 1.2346 0.0340
14 22 22 0.6198 0.1944
14 22 24 -2.3708 0.0426
14 22 26 2.4740 -0.1665
14 22 28 -15.6330 -0.1700
14 22 30 -11.6592 -0.0262
14 22 32 12.7335 0.0600
14 22 34 -15.8619 -0.0106
14 22 36 1.0573 0.0395
14 22 38 -7.5342 0.0116
14 22 40 16.3642 -0.0419
14 22 42 -7.2591 -0.0040
14 22 44 10.2711 -0.0246
14 23 1 10.6208 -1.7520
14 23 3 2.9856 -0.1135
14 23 5 10.0012 0.3474
14 23 7 -18.6156 0.1236
14 23 9 14.1075 -0.1007
14 23 11 13.3168 0.1922
14 23 13 19.9836 0.0575
14 23 15 -6.6989 0.0535
14 23 17 -0.7346 0.0143
14 23 19 14.7969 -0.0620
14 23 21 -1.2193 0.0040
14 23 23 -11.2731 0.0470
14 23 25 -2.8715 0.1406
14 23 27 4.9425 0.1609
14 23 29 4.2915 0.2188
14 23 31 -6.5411 -0.1069
14 23 33 3.3809 -0.0269
14 23 35 2.0538 0.0297
14 23 37 -6.1086 -0.0118
14 23 39 -13.2998 -0.0486
14 23 41 6.7685 -0.2076
14 23 43 -8.1169 -0.0781
14 24 2 4.8857 0.1822
14 24 4 37.0084 0.4027
14 24 6 24.8585 -0.2197
14 24 8 8.9725 -0.3734
14 24 10 -16.6066 -0.0259
14 24 12 10.4854 0.1733
14 24 14 14.2670 0.0149
14 24 16 6.1645 -0.2682
14 24 18 18.6752 -0.0905
14 24 20 1.1995 0.0237
14 24 22 -5.4303 -0.0192
14 24 24 14.2472 0.0846
14 24 26 0.5490 0.2117
14 24 28 5.2262 0.2291
14 24 30 3.2698 -0.0843
14 24 32 -15.7361 -0.2041
14 24 34 3.5065 -0.0740
14 24 36 8.4125 0.0846
14 24 38 2.9120 -0.0346
14 24 40 0.9510 -0.2011
14 24 42 11.7559 -0.1356
14 25 1 34.3836 0.9981
14 25 3 3.4911 -0.1883
14 25 5 16.5415 -0.4309
14 25 7 19.0142 -0.1621
14 25 9 6.7931 0.1481
14 25 11 24.7428 0.4956
14 25 13 -13.7313 0.0937
14 25 15 -2.5385 -0.1080
14 25 17 7.3896 -0.0220
14 25 19 8.4561 0.1205
14 25 21 -3.0397 0.0711
14 25 23 -0.7557 -0.1581
14 25 25 6.4819 0.0270
14 25 27 10.2883 -0.0168
14 25 29 0.6386 0.0124
14 25 31 11.6007 0.0936
14 25 33 -17.8046 0.3229
14 25 35 1.5375 0.1003
14 25 37 -5.6566 -0.0613
14 25 39 -1.6947 -0.2918
14 25 41 2.2323 -0.0238
14 26 0 14.6054 -0.5971
14 26 2 19.3742 -1.8707
14 26 4 25.9879 -1.4578
14 26 6 5.7140 0.4629
14 26 8 5.2600 1.0943
14 26 10 17.3507 0.5992
14 26 12 -2.6375 0.3059
14 26 14 23.1613 0.3209
14 26 16 10.0182 0.1351
14 26 18 11.0287 -0.0849
14 26 20 7.2765 -0.0053
14 26 22 1.3417 -0.1627
14 26 24 4.4788 0.0501
14 26 26 11.2241 0.1154
14 26 28 -3.5753 0.0510
14 26 30 5.0248 0.1350
14 26 32 -1.5663 0.3436
14 26 34 12.4483 -0.3094
14 26 36 -1.7627 -0.3554
14 26 38 7.1026 -0.6189
14 27 1 11.7532 -1.3084
14 27 3 16.6262 -0.4957
14 27 5 -7.0403 0.4603
14 27 7 4.1000 0.6159
14 27 9 15.4312 0.2578
14 27 11 -2.6231 -0.0059
14 27 13 -24.4865 -0.0754
14 27 15 11.0851 -0.1493
14 27 17 -0.7329 -0.1571
14 27 19 1.4935 -0.1644
14 27 21 6.7996 -0.1186
14 27 23 0.7752 -0.0810
14 27 25 8.5290 0.1525
14 27 27 3.3085 0.2199
14 27 29 3.6507 -0.0626
14 27 31 3.7516 0.2010
14 27 33 11.2854 -0.1071
14 27 35 -0.6526 -0.2000
14 27 37 10.1992 0.0225
14 28 0 12.8608 0.6225
14 28 2 -2.9533 0.8355
14 28 4 0.4624 0.6039
14 28 6 4.3083 0.1897
14 28 8 10.8356 -0.5727
14 28 10 12.1065 -0.5041
14 28 12 18.2963 0.0812
14 28 14 6.4932 0.0867
14 28 16 7.5746 -0.1372
14 28 18 13.6675 -0.0810
14 28 20 2.6743 0.2033
14 28 22 3.7543 0.1574
14 28 24 12.7463 0.0461
14 28 26 5.9616 -0.0225
14 28 28 -12.1910 -0.0156
14 28 30 -8.1799 -0.1605
14 28 32 -5.1613 0.2061
14 28 34 3.1337 0.5488
14 29 1 1.4205 -0.0244
14 29 3 7.1001 0.4606
14 29 5 10.8315 0.3259
14 29 9 -2.6093 -0.3754
14 29 11 -13.1334 -0.0166
14 29 13 -4.6622 0.3382
14 29 15 -6.9753 0.0657
14 29 17 -6.6373 -0.1144
14 29 19 3.1810 -0.0028
14 29 21 -3.4180 0.1316
14 29 23 -12.4206 0.0764
14 29 25 5.9419 -0.0468
14 29 27 -9.6222 -0.1060
14 29 29 5.6531 -0.3268
14 29 31 -0.6239 -0.0984
14 29 33 -1.6551 -0.0200
14 30 0 13.6010 0.3400
14 30 4 -11.9826 0.2775
14 30 6 13.3203 0.1987
14 30 8 3.9270 0.0578
14 30 10 -6.3622 -0.1125
14 30 12 -3.1615 -0.0792
14 30 14 1.7003 -0.1647
14 30 16 -7.7016 -0.1081
14 30 18 -9.0276 -0.0212
14 30 20 -3.8574 0.0237
14 30 22 -11.2841 0.1920
14 30 24 8.8465 0.2436
14 30 26 9.3613 -0.0197
14 30 28 -7.2569 -0.0495
14 30 30 2.7473 0.1646
14 31 1 10.4006 0.1558
14 31 3 -1.9501 -0.1104
14 31 5 8.1895 -0.1863
14 31 7 4.8093 -0.0045
14 31 9 8.5158 0.1330
14 31 11 2.3806 0.0571
14 31 13 -7.6852 -0.1101
14 31 15 -7.6494 0.1039
14 31 17 9.9012 0.1587
14 31 19 -1.5756 0.1091
14 31 21 -5.4988 0.0737
14 31 23 -11.4027 0.0467
14 31 25 0.2305 0.1999
14 31 27 7.1015 -0.3878
14 32 2 -3.6739 -0.6094
14 32 4 6.1831 -0.2772
14 32 6 0.4450 -0.1880
14 32 8 0.3965 0.1526
14 32 10 -21.5754 0.2141
14 32 12 -8.6896 0.0053
14 32 14 -4.7651 -0.3511
14 32 16 17.0951 -0.1578
14 32 18 -10.1735 -0.0088
14 32 20 8.5022 0.0385
14 32 22 -36.3177 -0.1042
14 32 24 13.3070 -0.2194
14 33 1 21.0996 0.3978
14 33 3 -25.0023 0.4998
14 33 5 10.6475 0.2475
14 33 7 -11.4186 0.3732
14 33 9 -1.4677 0.0551
14 33 11 -0.4732 0.0368
14 33 13 2.6699 -0.2827
14 33 15 -0.8112 0.2098
14 33 17 -3.7925 0.3492
14 33 19 -15.5555 0.4402
14 33 21 6.3534 0.4779
14 34 0 -4.7935 1.6889
14 34 2 -10.8340 0.8371
14 34 4 6.5879 0.2330
14 34 6 -21.4871 -0.1192
14 34 8 -4.6771 0.0734
14 34 10 -9.1439 0.0972
14 34 12 -23.1983 0.3819
14 34 14 -1.2255 0.9136
14 34 16 2.6651 1.0585
14 35 1 10.2372 0.8642
14 35 3 1.2971 -0.0142
14 35 5 -1.9538 -0.4618
14 35 7 -0.1303 -0.2676
14 35 9 -4.9013 -0.1179
15 1 0 -42.3106 4.8038
15 1 2 -45.1015 0.3998
15 1 4 5.3294 -0.7586
15 1 6 -29.9533 -0.0179
15 1 8 -45.5146 0.5615
15 1 10 -11.3412 0.2972
15 1 12 -8.7957 -0.2963
15 1 14 -3.1634 0.1406
15 1 16 7.0249 0.2755
15 1 18 4.6317 0.0008
15 1 20 -21.9812 -0.0979
15 1 22 -1.0675 0.1192
15 1 24 -6.1715 0.2932
15 1 26 -12.7920 -0.0283
15 1 28 3.6293 -0.5003
15 1 30 3.9764 -0.2197
15 1 32 8.7580 0.1860
15 1 34 9.3739 0.0882
15 1 36 1.2569 -0.0422
15 1 38 -25.7047 -0.0677
15 1 40 9.7938 0.1849
15 1 42 -11.9277 0.0240
15 1 44 -3.1021 -0.1248
15 1 46 -7.4401 -0.0680
15 1 48 -5.3607 0.1248
15 1 50 -2.4659 0.0495
15 1 52 0.5980 0.1267
15 1 54 3.5131 0.0655
15 1 56 9.7205 0.2464
15 2 1 16.9108 1.4841
15 2 3 31.1778 0.3311
15 2 5 -1.8601 -0.2588
15 2 7 -23.6565 -0.0086
15 2 9 19.4225 -0.1945
15 2 11 -14.8082 0.2458
15 2 13 19.0655 -0.2638
15 2 15 -11.5956 0.0430
15 2 17 46.6044 0.1620
15 2 19 3.5917 0.0794
15 2 21 -24.5703 -0.0659
15 2 23 6.1776 0.0197
15 2 25 9.4686 0.1481
15 2 27 17.6776 0.0058
15 2 29 -30.8161 -0.1190
15 2 31 4.6627 -0.0991
15 2 33 8.8780 0.0955
15 2 35 -0.6506 0.0527
15 2 37 -1.3420 -0.0282
15 2 39 5.2657 -0.0157
15 2 41 22.0491 0.0763
15 2 43 11.2394 0.0042
15 2 45 -16.6584 0.0004
15 2 47 6.1870 -0.0609
15 2 49 6.9829 -0.1472
15 2 51 -19.0654 0.1560
15 2 53 1.4772 0.1000
15 2 55 -7.5027 0.1682
15 2 57 -18.7296 0.1954
15 3 0 -60.8673 -2.5120
15 3 2 40.9285 0.0356
15 3 4 21.0837 1.3541
15 3 6 -3.8362 0.0964
15 3 8 3.0290 -0.7729
15 3 10 2.0929 -0.1764
15 3 12 62.7355 0.1165
15 3 14 62.4154 -0.2499
15 3 16 16.7962 -0.5858
15 3 18 12.3798 0.0239
15 3 20 -0.4122 0.5756
15 3 22 4.6964 0.1731
15 3 24 -3.2282 -0.2807
15 3 26 4.8313 0.0524
15 3 28 24.8543 0.3679
15 3 30 2.4185 0.2385
15 3 32 -9.8955 -0.1654
15 3 34 -1.7989 -0.2314
15 3 36 9.4439 0.1837
15 3 38 -6.6533 0.0983
15 3 40 -0.2229 0.0196
15 3 42 -2.0798 0.0388
15 3 44 -0.9100 0.1609
15 3 46 1.0001 0.0480
15 3 48 -6.1259 -0.1555
15 3 50 7.5224 -0.1969
15 3 52 17.5773 0.1662
15 3 54 12.4711 -0.1123
15 3 56 0.7949 -0.2702
15 4 1 14.9441 -2.5663
15 4 3 -21.9439 1.0879
15 4 5 -22.1726 1.2525
15 4 7 7.3836 -0.3446
15 4 9 -3.4230 -1.0195
15 4 11 -34.8316 0.1113
15 4 13 28.3702 0.3134
15 4 15 -51.2545 -0.1865
15 4 17 -12.1350 -0.4095
15 4 19 20.4503 0.1627
15 4 21 30.4728 0.4037
15 4 23 -7.2875 0.0695
15 4 25 4.8661 -0.2002
15 4 27 4.8717 0.0224
15 4 29 -6.7772 0.3262
15 4 31 -5.9256 0.1012
15 4 33 -13.1188 -0.1775
15 4 35 9.3483 -0.0865
15 4 37 -11.6576 0.1219
15 4 39 -25.1505 0.1516
15 4 41 13.3442 -0.0201
15 4 43 -6.9932 -0.0385
15 4 45 18.6397 0.0983
15 4 47 -6.9599 0.0710
15 4 49 -2.0737 -0.1886
15 4 51 -2.9279 -0.0131
15 4 53 -2.1759 -0.0134
15 4 55 -6.1389 -0.0137
15 5 0 -1.2384 -1.1271
15 5 2 -5.4920 -0.9138
15 5 4 -30.3850 -0.5265
15 5 6 -26.5159 0.2280
15 5 8 -7.3495 0.5593
15 5 10 -1.0990 0.4181
15 5 12 7.6391 0.1453
15 5 14 -2.5530 0.0900
15 5 16 21.3949 -0.1055
15 5 18 -16.5778 -0.3795
15 5 20 7.4415 -0.2147
15 5 22 -30.8146 -0.1896
15 5 24 -1.4574 0.0161
15 5 26 -16.6363 0.1645
15 5 28 -6.0413 0.1971
15 5 30 -8.7272 0.1886
15 5 32 -4.2969 0.0164
15 5 34 13.4726 -0.0225
15 5 36 -10.9868 -0.0425
15 5 38 5.5573 -0.1137
15 5 40 -6.0893 -0.0696
15 5 42 12.5353 -0.0165
15 5 44 -13.8515 0.0606
15 5 46 -1.2334 0.1757
15 5 48 -9.0165 0.0423
15 5 50 10.3727 -0.0916
15 5 52 7.1220 -0.1201
15 5 54 -3.1241 -0.1166
15 5 56 1.8637 0.1165
15 6 1 25.0424 0.7473
15 6 3 42.6663 -0.8654
15 6 5 6.3188 -0.7256
15 6 7 6.4370 0.6773
15 6 9 16.8053 1.0861
15 6 11 32.8411 -0.1428
15 6 13 23.6298 -0.4756
15 6 15 20.7784 -0.1381
15 6 17 -10.0578 0.1765
15 6 19 9.9054 -0.1563
15 6 21 7.9492 -0.3121
15 6 23 -7.2262 0.1114
15 6 25 -13.8937 0.3104
15 6 27 19.3526 0.2616
15 6 29 17.4734 -0.0814
15 6 31 7.2242 -0.1796
15 6 33 -12.0615 0.0453
15 6 35 -29.8125 0.1814
15 6 37 -1.6519 -0.0312
15 6 39 -3.9257 -0.1308
15 6 41 -0.4229 -0.0148
15 6 43 1.6750 0.0317
15 6 45 3.6664 -0.0251
15 6 47 2.9674 -0.0338
15 6 49 4.5608 -0.1597
15 6 51 -10.4349 -0.2376
15 6 53 9.7110 -0.0949
15 6 55 8.6498 -0.1337
15 7 0 15.5970 2.3881
15 7 2 -43.1416 1.4090
15 7 4 6.8774 0.0234
15 7 6 23.9903 -0.4194
15 7 8 -2.3379 -0.3157
15 7 10 -12.2700 -0.3347
15 7 12 1.2744 -0.4836
15 7 14 2.5776 -0.2259
15 7 16 -7.2840 0.3079
15 7 18 3.9037 0.1303
15 7 20 -3.1239 0.2895
15 7 22 0.7940 0.1903
15 7 24 -2.4161 0.2053
15 7 26 3.1782 -0.0341
15 7 28 -15.2299 -0.1707
15 7 30 -14.5509 -0.1592
15 7 32 17.1384 -0.1669
15 7 34 -14.5644 0.1536
15 7 36 8.1538 0.1380
15 7 38 -3.3440 0.0742
15 7 40 8.3272 0.0147
15 7 42 -2.2738 0.0289
15 7 44 -11.5102 -0.1322
15 7 46 9.9180 -0.0492
15 7 48 -14.3844 -0.1535
15 7 50 6.4714 0.0343
15 7 52 -6.3102 0.0587
15 7 54 -1.4231 0.0371
15 7 56 5.5858 0.4421
15 8 1 -60.2949 2.7505
15 8 3 -1.9797 0.6634
15 8 5 -8.5349 -0.6436
15 8 7 -27.5842 -0.5585
15 8 9 -12.1695 -0.0480
15 8 11 -13.7593 -0.3230
15 8 13 -10.6991 0.0726
15 8 15 4.7895 0.2361
15 8 17 -9.4607 0.1678
15 8 19 11.4827 -0.1083
15 8 21 -6.0001 0.1662
15 8 23 5.2445 0.1948
15 8 25 2.3677 -0.3010
15 8 27 -1.3396 -0.1993
15 8 29 15.7015 -0.0021
15 8 31 -2.9874 0.0437
15 8 33 22.7274 -0.0412
15 8 35 -5.0564 -0.0830
15 8 37 12.3617 -0.0818
15 8 39 -8.0114 -0.0721
15 8 41 0.4827 0.1239
15 8 43 0.7701 0.0357
15 8 45 -18.2309 -0.0472
15 8 47 6.4603 -0.0431
15 8 49 5.3080 0.0847
15 8 51 4.7316 0.0292
15 8 53 2.9730 0.2950
15 8 55 20.0309 -0.2701
15 9 0 0.1967 0.5946
15 9 2 -1.5902 0.5612
15 9 4 -12.2404 0.1562
15 9 6 0.9726 0.0501
15 9 8 35.8473 0.1485
15 9 10 -24.5460 -0.3285
15 9 12 1.6166 -0.4812
15 9 14 5.1907 -0.0192
15 9 16 -14.5860 0.6020
15 9 18 -19.2659 0.1123
15 9 20 -5.1821 -0.1521
15 9 22 -0.7054 0.0446
15 9 24 -18.8729 0.2013
15 9 26 -4.9782 -0.2102
15 9 28 5.1916 -0.3071
15 9 30 2.8949 -0.0846
15 9 32 -6.2289 -0.0250
15 9 34 6.9578 -0.0638
15 9 36 -12.5450 -0.3118
15 9 38 1.0591 -0.1008
15 9 40 5.1146 0.1362
15 9 42 -17.4877 0.1536
15 9 44 12.0682 -0.0966
15 9 46 -14.1755 0.0972
15 9 48 -6.1283 0.1123
15 9 50 -5.0300 0.1007
15 9 52 -11.8216 0.1231
15 9 54 -9.2070 0.2947
15 10 1 -10.6598 2.8279
15 10 3 -31.0784 0.7045
15 10 5 -4.1881 -0.2236
15 10 7 5.2670 -0.0159
15 10 9 -17.2517 -0.2435
15 10 11 -1.2027 -0.8926
15 10 13 14.4412 -0.6099
15 10 15 -4.2590 0.3031
15 10 17 -25.0572 0.5202
15 10 19 7.0252 0.0883
15 10 21 4.0581 -0.0208
15 10 23 -5.8340 0.1471
15 10 25 4.3952 0.0741
15 10 27 0.1700 -0.1934
15 10 29 -14.3964 -0.1920
15 10 31 -22.4391 -0.1954
15 10 33 14.8737 -0.0964
15 10 35 21.9407 0.0479
15 10 37 4.3337 0.0926
15 10 39 -17.3725 0.0555
15 10 41 3.1375 0.1041
15 10 43 -14.6893 -0.0520
15 10 45 7.3909 -0.0922
15 10 47 12.0275 0.0070
15 10 49 -0.4718 0.1136
15 10 51 0.8719 -0.0202
15 10 53 15.7123 0.4798
15 11 0 21.3280 0.1031
15 11 2 11.5267 1.1514
15 11 4 10.9843 0.7206
15 11 6 27.0359 -0.4223
15 11 8 5.6249 -0.5700
15 11 10 -2.6667 -0.1335
15 11 12 -4.9072 0.4167
15 11 14 -10.1328 -0.0712
15 11 16 3.6016 -0.4409
15 11 18 -9.9811 -0.0056
15 11 20 -5.9749 0.1394
15 11 22 0.0861 0.1314
15 11 24 0.2896 -0.0474
15 11 26 -7.9683 -0.0524
15 11 28 -0.1067 0.1710
15 11 30 13.4253 0.0925
15 11 32 8.1837 -0.1001
15 11 34 -9.9651 -0.0659
15 11 36 -16.3070 0.0823
15 11 38 14.7036 0.1078
15 11 40 4.8606 0.0032
15 11 42 0.8229 -0.0155
15 11 44 -0.7569 0.0321
15 11 46 8.9939 -0.0124
15 11 48 3.4127 -0.0617
15 11 50 3.3699 -0.0035
15 11 52 -7.4857 0.1470
15 11 54 -4.1061 0.0269
15 12 1 24.7098 -2.3217
15 12 3 0.9325 0.8162
15 12 5 4.5843 1.1306
15 12 7 7.6299 -0.6352
15 12 9 7.0126 -0.9179
15 12 11 3.5536 0.4074
15 12 13 1.5953 0.4485
15 12 15 2.6909 -0.3262
15 12 17 3.4928 -0.5594
15 12 19 6.8295 0.2938
15 12 21 5.0526 0.5370
15 12 23 -3.3739 0.0151
15 12 25 -11.1341 -0.1152
15 12 27 -6.3773 -0.0941
15 12 29 11.6482 0.2884
15 12 31 -3.3670 0.0918
15 12 33 -1.2969 -0.2611
15 12 35 -0.9371 -0.1394
15 12 37 -0.7161 0.1300
15 12 39 -14.7063 0.1488
15 12 41 -3.7578 -0.0898
15 12 43 3.4485 0.0381
15 12 45 -6.3630 0.0860
15 12 47 4.7981 0.1031
15 12 49 5.2150 0.1159
15 12 51 3.3552 0.0672
15 12 53 2.1723 -0.3542
15 13 0 8.5005 0.7372
15 13 2 2.0560 0.6358
15 13 4 -5.8339 0.4378
15 13 6 -2.8996 0.2848
15 13 8 8.1903 -0.2865
15 13 10 0.9610 -0.4660
15 13 12 -21.7743 0.1358
15 13 14 6.0414 0.1761
15 13 16 -8.1976 -0.1274
15 13 18 4.6889 0.3414
15 13 20 -0.9455 0.1939
15 13 22 -7.1861 0.0285
15 13 24 -6.1347 -0.2728
15 13 26 -25.4226 -0.1669
15 13 28 -9.2671 -0.0620
15 13 30 -14.3853 -0.0726
15 13 32 -15.4444 0.0638
15 13 34 17.9722 -0.0058
15 13 36 -14.2464 0.0835
15 13 38 -3.7886 0.0569
15 13 40 3.9409 -0.0810
15 13 42 5.9854 -0.0437
15 13 44 1.8006 0.0671
15 13 46 15.9159 -0.0175
15 13 48 7.4853 0.1073
15 13 50 7.7285 0.2017
15 13 52 17.6904 -0.1545
15 14 1 5.6144 -0.4268
15 14 3 2.9823 -1.3759
15 14 5 3.6218 -0.2354
15 14 7 -3.0030 0.5666
15 14 9 8.0923 0.6543
15 14 11 6.8112 0.6014
15 14 13 -7.7199 0.1247
15 14 15 12.8395 -0.0058
15 14 17 11.2282 0.1773
15 14 19 5.6911 0.0279
15 14 21 -3.7983 -0.5169
15 14 23 1.1733 -0.5025
15 14 25 4.1610 0.1709
15 14 27 9.6413 0.0240
15 14 29 23.7712 -0.1594
15 14 31 25.6805 0.1080
15 14 33 -2.0995 0.2866
15 14 35 4.7097 0.0603
15 14 37 4.7773 -0.1252
15 14 39 -0.7175 -0.1012
15 14 41 3.6279 -0.2429
15 14 43 -6.7615 0.0707
15 14 45 -9.3185 0.1250
15 14 47 -4.0285 -0.1261
15 14 49 23.9304 -0.3597
15 14 51 -0.2504 -0.1369
15 15 0 39.2082 0.0171
15 15 2 -1.0371 -1.3657
15 15 4 14.3494 -1.3056
15 15 6 -4.7290 0.3071
15 15 8 -0.6324 0.6619
15 15 10 -4.7873 0.2331
15 15 12 5.2992 0.2700
15 15 14 0.3111 0.2817
15 15 16 -6.2629 -0.0795
15 15 18 -10.0049 -0.0837
15 15 20 -11.6591 -0.2034
15 15 22 -2.8644 -0.1573
15 15 24 12.6932 -0.0398
15 15 26 -15.4204 0.1561
15 15 28 9.9371 0.0719
15 15 30 3.3292 -0.0917
15 15 32 -14.0554 0.1006
15 15 34 -7.5729 0.0644
15 15 36 3.3473 -0.0662
15 15 38 0.2168 -0.0071
15 15 40 8.8269 -0.1399
15 15 42 2.6975 0.0090
15 15 44 -31.6106 0.0659
15 15 46 -9.4761 -0.1168
15 15 48 -4.4421 -0.3244
15 15 50 4.1692 -0.1539
15 16 1 -3.6575 -0.5467
15 16 3 -29.1943 0.4212
15 16 5 -14.4990 0.7808
15 16 7 -12.1437 -0.0876
15 16 9 -9.5938 -0.5031
15 16 11 -8.8503 -0.1590
15 16 13 13.5860 0.2192
15 16 15 -4.0972 -0.0015
15 16 17 -22.6075 0.0096
15 16 19 1.0138 0.1782
15 16 21 -7.0753 0.0116
15 16 23 5.6890 -0.0890
15 16 25 -46.9682 0.0045
15 16 27 14.0743 -0.0516
15 16 29 9.3535 -0.1240
15 16 31 -9.8139 -0.0724
15 16 33 6.7285 0.0310
15 16 35 16.7283 -0.0867
15 16 37 1.3782 0.0371
15 16 39 -25.3454 0.1731
15 16 41 4.5682 -0.0714
15 16 43 3.4487 -0.1992
15 16 45 1.1903 -0.0328
15 16 47 4.3443 -0.0348
15 16 49 2.1665 -0.1044
15 16 51 -15.7408 0.2195
15 17 0 -13.4281 1.0104
15 17 2 -3.4366 0.4024
15 17 4 15.4762 0.0554
15 17 6 2.6101 0.3094
15 17 8 7.0247 0.0357
15 17 10 -8.8236 -0.3390
15 17 12 -14.2515 -0.1709
15 17 14 -8.1314 0.0828
15 17 16 -7.4797 0.2023
15 17 18 -10.9570 -0.0645
15 17 20 -4.9853 -0.0098
15 17 22 4.4212 -0.0118
15 17 24 -5.9768 0.0004
15 17 26 -0.3181 -0.0923
15 17 28 7.7208 -0.0757
15 17 30 7.7146 0.0213
15 17 32 -4.1472 0.0813
15 17 34 5.7725 0.0144
15 17 36 0.7076 -0.1558
15 17 38 8.8730 -0.0044
15 17 40 14.3086 -0.0020
15 17 42 -8.4036 0.0079
15 17 44 -1.7191 -0.0405
15 17 46 -8.7557 -0.0380
15 17 48 -7.1580 -0.1589
15 17 50 10.4119 0.1534
15 18 1 15.7069 3.1854
15 18 3 24.3510 -0.0886
15 18 5 6.3094 -1.0965
15 18 7 13.9602 -0.2492
15 18 9 3.9147 0.4146
15 18 11 2.3962 -0.1065
15 18 13 17.5716 -0.1246
15 18 15 22.1845 0.0138
15 18 17 21.4990 -0.1146
15 18 19 -8.8066 -0.1587
15 18 21 -8.2921 -0.0585
15 18 23 -5.8511 0.2628
15 18 25 11.8100 0.0311
15 18 27 2.6483 -0.1596
15 18 29 -34.9496 -0.0321
15 18 31 7.8558 0.1097
15 18 35 -6.9241 -0.0497
15 18 37 12.6357 -0.1917
15 18 39 -15.3299 -0.1291
15 18 41 19.0291 0.0517
15 18 43 -3.3197 -0.0655
15 18 45 -9.0621 -0.1074
15 18 47 8.3250 -0.1453
15 18 49 -15.4743 -0.0065
15 19 0 4.3196 -1.2822
15 19 2 26.4104 0.0740
15 19 4 23.2343 -0.1562
15 19 6 23.4316 -0.4776
15 19 8 7.6203 0.0389
15 19 10 11.5977 0.4429
15 19 12 21.2115 0.1592
15 19 14 0.4875 -0.2537
15 19 16 -4.4663 -0.0467
15 19 18 -6.4846 -0.2697
15 19 20 13.1349 -0.1382
15 19 22 5.7408 0.0257
15 19 24 -11.6877 -0.0937
15 19 26 -2.5268 -0.1577
15 19 28 6.2466 -0.0232
15 19 32 -12.5736 0.1107
15 19 34 -4.9193 0.0467
15 19 36 18.8029 0.1220
15 19 38 -1.6978 -0.0908
15 19 40 2.8054 -0.0464
15 19 42 -0.8612 -0.0746
15 19 44 2.2243 -0.1758
15 19 46 10.7198 -0.2010
15 19 48 -13.7937 0.2581
15 20 1 25.1109 -6.6266
15 20 3 31.9207 -1.2704
15 20 5 23.4938 0.5454
15 20 7 -16.8546 0.5832
15 20 9 20.3903 0.4246
15 20 11 9.8273 0.2261
15 20 13 16.8707 0.2508
15 20 15 10.3573 0.0579
15 20 17 12.4939 -0.3383
15 20 19 5.0748 -0.3385
15 20 21 0.5718 -0.1219
15 20 23 -12.2356 -0.1047
15 20 25 19.5810 -0.2993
15 20 27 12.4783 0.2164
15 20 29 14.3565 0.5817
15 20 31 12.7866 0.1886
15 20 33 4.0356 -0.1618
15 20 35 8.8668 0.0800
15 20 37 5.6614 -0.0238
15 20 39 2.4434 -0.1319
15 20 41 15.0738 -0.0713
15 20 43 -5.2360 -0.0339
15 20 45 -2.5267 -0.0589
15 21 2 17.9693 -1.2680
15 21 4 10.8426 0.4761
15 21 6 0.1535 -0.0456
15 21 8 6.4209 0.1835
15 21 10 13.0034 0.4955
15 21 12 10.3378 0.0345
15 21 14 6.4353 -0.3755
15 21 16 0.7582 -0.2385
15 21 18 -34.1738 -0.1687
15 21 20 0.1173 -0.2328
15 21 22 -9.3740 0.0223
15 21 24 7.0756 0.0341
15 21 26 -20.8809 0.1915
15 21 28 9.7300 0.1919
15 21 30 -4.9411 0.0185
15 21 32 -5.8072 -0.1334
15 21 34 8.9915 -0.1808
15 21 36 -5.5405 -0.0821
15 21 38 4.0919 -0.2205
15 21 40 5.4184 -0.1666
15 21 42 -7.8890 0.0677
15 21 44 6.6597 0.4275
15 22 1 1.4102 3.5318
15 22 3 6.8152 0.6356
15 22 5 -18.2788 -0.8329
15 22 7 4.4148 -0.1903
15 22 9 -29.3841 0.2516
15 22 11 -1.0071 -0.1292
15 22 13 -12.5178 -0.4537
15 22 15 6.2807 -0.0491
15 22 17 -5.4490 0.1762
15 22 19 25.3610 -0.0308
15 22 21 8.4788 0.0966
15 22 23 -5.6536 0.2350
15 22 25 1.3510 0.0626
15 22 27 20.3101 -0.1287
15 22 29 9.0599 -0.1690
15 22 31 4.6501 -0.2791
15 22 33 6.4826 0.0326
15 22 35 1.1550 0.2087
15 22 37 3.9105 -0.2171
15 22 39 -2.5735 -0.0980
15 22 41 14.1739 0.1504
15 22 43 -5.6726 0.4881
15 23 0 -17.9696 3.2792
15 23 2 -23.6949 1.0412
15 23 4 1.3550 -0.3380
15 23 6 1.8700 -0.4329
15 23 8 5.0140 0.1276
15 23 10 -1.0728 -0.0158
15 23 12 -3.7713 -0.3782
15 23 14 -0.9515 0.0384
15 23 16 4.7791 0.3873
15 23 18 -8.2944 0.3404
15 23 20 -4.9925 -0.0316
15 23 22 4.2717 0.0583
15 23 24 -0.4664 0.1946
15 23 26 -2.8776 0.0432
15 23 28 -4.3216 -0.1212
15 23 30 0.2734 -0.1165
15 23 32 -1.4863 0.0222
15 23 34 7.7559 0.0394
15 23 36 -9.3732 -0.2359
15 23 38 6.6795 -0.1726
15 23 40 -7.3758 0.0013
15 23 42 0.7945 0.3043
15 24 1 21.1569 0.9899
15 24 3 12.1175 0.5964
15 24 5 8.9950 0.1801
15 24 7 28.5835 -0.2178
15 24 9 15.0053 -0.4014
15 24 11 -7.1916 -0.0996
15 24 13 -3.0824 -0.1113
15 24 15 14.6423 -0.0288
15 24 17 4.5994 0.0435
15 24 19 2.0276 0.0238
15 24 21 -11.8843 0.0336
15 24 23 -5.2634 -0.0508
15 24 25 6.1403 0.1257
15 24 27 -4.1070 0.0510
15 24 29 5.0011 -0.0377
15 24 31 -10.6124 -0.2190
15 24 33 1.2503 -0.0733
15 24 35 7.6085 -0.1889
15 24 37 7.8090 -0.1966
15 24 39 -2.2728 -0.0970
15 24 41 5.0276 0.2850
15 25 0 -13.0089 1.1528
15 25 2 -2.5546 0.5494
15 25 4 5.4280 0.1433
15 25 6 1.3042 0.1268
15 25 8 -1.9655 -0.2146
15 25 10 4.8085 -0.3638
15 25 12 13.4043 -0.0720
15 25 14 -6.9869 0.0716
15 25 16 11.7498 -0.1450
15 25 18 0.0688 -0.0530
15 25 20 14.5807 0.2610
15 25 22 13.4137 0.0175
15 25 24 -0.5792 -0.0501
15 25 26 8.0370 -0.0174
15 25 28 0.4384 0.0248
15 25 30 0.3946 0.0356
15 25 32 11.4644 0.0867
15 25 34 5.3222 -0.0778
15 25 36 1.8137 0.0419
15 25 38 -4.0784 -0.1696
15 25 40 5.2810 -0.0456
15 26 1 19.9069 -0.8551
15 26 3 14.4342 -0.5915
15 26 5 13.8184 0.0978
15 26 7 8.3017 0.2518
15 26 9 -1.1759 0.0728
15 26 11 20.5402 0.0704
15 26 13 12.1715 -0.0039
15 26 15 2.2136 -0.0381
15 26 17 -2.5973 0.0853
15 26 19 9.1822 0.1838
15 26 21 -32.1505 0.0651
15 26 23 -4.0365 -0.1550
15 26 25 0.4933 -0.0116
15 26 27 8.2174 0.1169
15 26 29 11.2939 0.0075
15 26 31 4.8521 0.2135
15 26 33 0.8750 -0.0650
15 26 35 6.1301 -0.3211
15 26 37 6.7242 -0.1449
15 27 0 8.3240 -0.1714
15 27 2 1.1615 -0.0331
15 27 4 12.7260 0.1010
15 27 6 3.8596 0.5635
15 27 8 3.5887 0.0498
15 27 10 -8.8843 -0.3179
15 27 12 15.4902 -0.0167
15 27 14 1.3360 -0.0486
15 27 16 6.6674 -0.2763
15 27 18 9.6581 -0.2544
15 27 20 -14.6962 0.0164
15 27 22 -1.4484 0.0044
15 27 24 -12.6564 0.0269
15 27 26 1.0851 0.0957
15 27 28 -7.5287 0.1477
15 27 30 -0.4547 -0.0488
15 27 32 6.4122 0.0170
15 27 34 -18.2196 -0.4334
15 27 36 12.1464 0.3011
15 28 1 -12.7113 -0.3264
15 28 3 16.9419 0.5743
15 28 5 3.5578 0.5693
15 28 9 -4.8997 -0.6631
15 28 11 0.5031 -0.1480
15 28 13 -3.9988 0.1893
15 28 15 6.9195 -0.0669
15 28 17 6.0227 -0.0758
15 28 19 1.3946 0.2065
15 28 21 10.5882 0.2899
15 28 23 14.5159 0.0908
15 28 25 -14.9337 -0.0964
15 28 27 13.3015 -0.0286
15 28 29 6.1751 -0.2153
15 28 31 -3.3953 0.3439
15 28 33 16.9170 0.5415
15 29 0 -4.1955 -0.2760
15 29 2 3.3140 0.0932
15 29 4 -10.9238 -0.0562
15 29 6 2.9112 -0.3441
15 29 8 -3.1575 -0.3939
15 29 10 -5.3759 0.1056
15 29 12 -21.4876 0.5091
15 29 14 3.4191 0.0800
15 29 16 12.0995 -0.1420
15 29 18 -1.0164 0.1878
15 29 20 1.0068 0.2281
15 29 22 1.2559 0.0247
15 29 24 11.0289 -0.3475
15 29 26 10.9537 -0.4989
15 29 28 12.1451 -0.0927
15 29 30 -3.8743 0.0731
15 29 32 15.5651 0.3764
15 30 1 -8.3500 0.8061
15 30 3 -1.2167 0.0275
15 30 5 0.1703 -0.1241
15 30 7 -0.8732 -0.1303
15 30 9 6.7466 0.1159
15 30 11 15.1018 0.1779
15 30 13 2.5394 -0.0518
15 30 15 2.1380 0.0113
15 30 17 0.8050 0.0438
15 30 19 15.0044 -0.0857
15 30 21 0.8734 -0.1833
15 30 23 7.1140 -0.1658
15 30 25 -0.2726 0.1520
15 30 27 3.3698 0.3458
15 30 29 -19.5907 0.5255
15 31 2 9.7652 0.6408
15 31 4 -8.5564 0.0455
15 31 6 9.5417 -0.1179
15 31 8 -5.4282 -0.1677
15 31 10 -6.8290 -0.2952
15 31 12 0.8278 -0.1230
15 31 14 -1.4578 0.1838
15 31 16 3.1969 0.5113
15 31 18 5.0844 0.2716
15 31 20 1.5624 -0.1901
15 31 22 7.3687 -0.1550
15 31 24 -4.9286 0.2745
15 31 26 -2.2900 0.5357
15 32 1 -9.1342 0.2332
15 32 3 -3.4009 -0.0310
15 32 5 9.0556 -0.1709
15 32 7 -8.0586 0.1401
15 32 9 7.1277 -0.0040
15 32 11 -0.2132 0.0831
15 32 13 4.3484 -0.1481
15 32 15 15.5245 0.3429
15 32 17 -7.1034 0.2251
15 32 19 14.8711 -0.0868
15 32 21 -2.0086 -0.1073
15 33 2 12.2577 0.0653
15 33 4 -9.0705 0.2294
15 33 6 10.0744 0.1153
15 33 8 -1.5073 0.2289
15 33 10 -6.1227 0.2112
15 33 12 2.5108 0.0133
15 33 14 -2.7348 -0.2228
15 33 16 -9.7133 -0.0006
15 33 18 -14.8033 0.2546
15 34 1 -35.3682 0.0197
15 34 5 0.5577 -0.4380
15 34 7 4.9209 -0.1920
15 34 9 -5.7618 -0.3042
15 34 11 20.9289 -0.1672
15 34 13 8.6902 -0.1655
15 35 0 -4.4874 -0.7989
15 35 2 14.9761 -1.0003
16 1 1 29.6725 0.9774
16 1 3 -58.9971 1.0325
16 1 5 -16.6181 0.5327
16 1 7 -2.4140 -0.5926
16 1 9 -25.8373 -1.1098
16 1 11 -40.3253 -0.0190
16 1 13 42.3076 -0.0021
16 1 15 6.5085 -0.2235
16 1 17 -6.9361 -0.0873
16 1 19 3.9286 0.4684
16 1 21 21.2605 0.5324
16 1 23 -4.1965 0.1247
16 1 25 9.8083 -0.0747
16 1 27 31.7244 -0.2762
16 1 29 -0.3099 -0.1957
16 1 31 -13.4605 0.0604
16 1 33 0.5107 -0.0398
16 1 35 8.9863 -0.1068
16 1 37 -4.4781 0.1395
16 1 39 -7.6012 0.2165
16 1 41 3.4871 0.0552
16 1 43 -0.6284 -0.0575
16 1 45 -1.7930 -0.0689
16 1 47 8.8524 0.0380
16 1 49 9.4099 -0.0141
16 1 51 -16.3151 0.2764
16 1 53 11.9842 0.0739
16 1 55 12.4205 0.1190
16 2 0 36.8248 2.5608
16 2 2 -23.1119 0.5599
16 2 4 3.6283 0.0155
16 2 6 15.0227 0.1967
16 2 8 -0.3198 -0.1704
16 2 10 7.2044 -0.2457
16 2 12 43.8349 -0.0667
16 2 14 35.6034 0.2252
16 2 16 31.4434 -0.1556
16 2 18 -12.7735 0.3744
16 2 20 -1.7826 0.3843
16 2 22 25.1369 -0.0070
16 2 24 2.8876 -0.0620
16 2 26 2.7601 -0.0064
16 2 28 29.1817 -0.1244
16 2 30 11.8266 -0.1712
16 2 32 -7.4621 -0.0334
16 2 34 22.3188 -0.0784
16 2 36 -30.7908 0.1500
16 2 38 27.7450 0.0012
16 2 40 9.3633 -0.0027
16 2 42 2.8393 -0.0270
16 2 44 3.4288 0.0135
16 2 46 2.7882 -0.0962
16 2 48 -11.3907 0.0160
16 2 50 4.0880 0.0067
16 2 52 -1.9459 0.1062
16 2 54 1.8040 -0.0253
16 2 56 17.7289 0.1299
16 3 1 15.9822 -2.8326
16 3 3 -14.0835 0.2393
16 3 5 10.2336 1.2172
16 3 7 17.1630 0.2609
16 3 9 5.5109 -0.6582
16 3 11 -21.1811 0.2009
16 3 13 1.0938 0.1857
16 3 15 8.9271 0.0768
16 3 17 -26.1097 0.2331
16 3 19 38.4282 0.4836
16 3 21 49.5154 0.0265
16 3 23 0.5501 -0.2863
16 3 25 25.3645 0.1075
16 3 27 1.8012 0.1692
16 3 29 5.4522 -0.0017
16 3 31 9.9143 -0.0903
16 3 33 12.0854 -0.1518
16 3 35 1.8028 -0.0248
16 3 37 6.3834 0.1117
16 3 39 10.1844 0.0302
16 3 41 1.8106 -0.0771
16 3 43 7.9291 0.1001
16 3 45 -0.4084 0.1582
16 3 47 4.8207 0.1163
16 3 49 4.6645 -0.1700
16 3 51 -14.0621 0.0736
16 3 53 12.4209 -0.2444
16 3 55 3.4580 -0.2091
16 4 0 21.6897 1.9125
16 4 2 14.0003 1.2957
16 4 4 8.2808 0.6537
16 4 6 9.4978 -0.1439
16 4 8 21.0340 -0.8261
16 4 10 26.5842 -0.6905
16 4 12 76.1584 -0.2454
16 4 14 41.7491 0.1266
16 4 16 5.3088 -0.0467
16 4 18 -7.5256 0.4742
16 4 20 -2.3608 0.5555
16 4 22 -11.3922 0.0050
16 4 24 -5.7499 -0.1862
16 4 26 7.9985 -0.0086
16 4 28 14.5981 0.0329
16 4 30 0.6406 -0.1445
16 4 32 8.2584 -0.2178
16 4 34 0.0239 -0.0893
16 4 36 22.5878 0.2326
16 4 38 2.2285 0.1307
16 4 40 16.9821 0.0348
16 4 42 -4.3771 0.0352
16 4 44 -7.9469 0.1137
16 4 46 -9.5657 -0.0346
16 4 48 6.8161 -0.0979
16 4 50 13.6118 -0.0500
16 4 52 1.1334 0.0533
16 4 54 -1.2260 -0.1049
16 4 56 -3.6080 0.1171
16 5 1 11.4026 4.5390
16 5 3 -27.2650 0.5616
16 5 5 9.0099 -0.9464
16 5 7 -15.8805 -0.4570
16 5 9 -31.4723 0.0589
16 5 11 15.3126 -0.0123
16 5 13 -19.1062 -0.0911
16 5 15 18.8172 0.0344
16 5 17 10.4708 0.0698
16 5 19 1.2319 0.0326
16 5 21 1.3727 0.0131
16 5 23 -7.1968 0.2115
16 5 25 -0.7662 0.0960
16 5 27 -15.0213 -0.1921
16 5 29 8.6127 -0.3137
16 5 31 3.1894 -0.1043
16 5 33 -13.3884 0.0845
16 5 35 -1.8032 0.0208
16 5 37 -3.8413 -0.0824
16 5 39 6.7398 0.0788
16 5 41 -18.7903 0.1073
16 5 43 5.9069 0.0020
16 5 45 -6.7891 -0.0591
16 5 47 6.6808 0.0736
16 5 49 2.7933 0.0223
16 5 51 -10.3770 0.0599
16 5 53 3.6065 0.0292
16 5 55 5.9125 0.2052
16 6 0 64.6902 3.4022
16 6 2 20.7614 0.3232
16 6 4 -41.8843 -1.1536
16 6 6 42.3436 0.0062
16 6 8 15.7275 0.9643
16 6 10 7.2777 0.1062
16 6 12 8.6247 -0.6727
16 6 14 -20.5732 -0.0383
16 6 16 4.0064 0.5977
16 6 18 16.0943 0.0212
16 6 20 -11.3529 -0.2877
16 6 22 9.8934 0.0668
16 6 24 6.5638 0.5172
16 6 26 5.7839 0.1045
16 6 28 10.8060 -0.3681
16 6 30 -0.6428 -0.2187
16 6 32 6.0810 -0.0077
16 6 34 26.3566 0.1544
16 6 36 -3.6114 -0.1344
16 6 38 8.5246 -0.1111
16 6 40 -3.4923 0.1356
16 6 42 5.2000 0.0236
16 6 44 -12.7228 -0.1186
16 6 46 -13.9460 0.0163
16 6 48 -0.2047 -0.0522
16 6 50 -5.9666 -0.0964
16 6 52 10.1575 0.0204
16 6 54 10.1591 0.3206
16 7 1 7.1209 1.6305
16 7 3 -2.9021 -0.0767
16 7 5 22.3882 -0.5838
16 7 7 35.7193 0.2837
16 7 9 13.3636 0.5187
16 7 11 -11.9348 -0.6657
16 7 13 6.9154 -0.6282
16 7 15 10.5776 0.2805
16 7 17 3.3825 0.4446
16 7 19 8.7949 -0.1568
16 7 21 7.6297 -0.1823
16 7 23 -1.6024 0.1187
16 7 25 6.2273 -0.1192
16 7 27 3.3035 -0.0225
16 7 29 15.1135 -0.0838
16 7 31 -1.7750 -0.1531
16 7 33 20.5882 0.0623
16 7 35 -0.8472 0.1344
16 7 37 6.5883 -0.0567
16 7 39 -6.1223 -0.0932
16 7 41 -0.2574 0.1507
16 7 43 2.7164 -0.0102
16 7 45 9.1511 -0.1064
16 7 47 -3.7860 -0.0913
16 7 49 4.2073 0.0240
16 7 51 -4.1783 0.1180
16 7 53 3.7471 0.4850
16 7 55 -12.2549 -0.3621
16 8 0 22.6198 -4.6787
16 8 2 9.1720 -0.4658
16 8 4 -3.6491 0.5270
16 8 6 23.4753 -0.6437
16 8 8 -19.6186 -0.3410
16 8 10 -18.3653 0.5904
16 8 12 -5.7938 0.6353
16 8 14 -9.1448 0.0740
16 8 16 -0.7880 0.0792
16 8 18 -5.3107 -0.3320
16 8 20 5.3459 -0.2539
16 8 22 9.1327 -0.3020
16 8 24 6.2957 -0.3890
16 8 26 -21.2647 -0.2644
16 8 28 2.3734 0.2641
16 8 30 1.2520 0.4552
16 8 32 -12.2066 0.0565
16 8 34 12.9926 0.0933
16 8 36 -3.7090 -0.0232
16 8 38 7.1389 -0.0153
16 8 40 -2.2778 -0.0338
16 8 42 10.8872 -0.0606
16 8 44 9.6612 -0.0535
16 8 46 -1.0824 0.2155
16 8 48 -4.1754 0.1546
16 8 50 10.8615 0.1699
16 8 52 6.2408 0.1210
16 8 54 5.2019 -0.8108
16 9 1 47.7657 -2.8531
16 9 3 -37.6800 -0.5807
16 9 5 7.1517 -0.3241
16 9 7 16.1087 -0.0974
16 9 9 2.5348 0.3215
16 9 11 -6.0769 0.3488
16 9 13 27.8667 0.3828
16 9 15 4.6532 0.2585
16 9 17 -21.0055 -0.3620
16 9 19 9.4333 -0.5644
16 9 21 15.3166 0.0044
16 9 23 -3.5321 0.0477
16 9 25 22.6188 -0.4260
16 9 27 14.7479 -0.0171
16 9 29 23.9914 0.4556
16 9 31 17.5609 0.1980
16 9 33 -7.7175 -0.0552
16 9 35 18.1356 -0.0475
16 9 37 2.2294 0.0193
16 9 39 -10.6627 -0.1104
16 9 41 10.9579 -0.0106
16 9 43 -4.3311 -0.0945
16 9 45 -17.0920 0.0964
16 9 47 19.5521 0.2619
16 9 49 -13.2956 0.3658
16 9 51 -11.2579 -0.0121
16 9 53 3.2818 -0.1945
16 10 0 48.0514 -1.4433
16 10 2 -12.8004 0.2817
16 10 4 23.0544 0.3339
16 10 6 15.3769 -0.2709
16 10 8 3.7274 -0.0881
16 10 10 26.6346 0.0146
16 10 12 8.7208 -0.1647
16 10 14 11.7135 -0.2715
16 10 16 19.1117 0.1631
16 10 18 -0.1930 0.1314
16 10 20 -10.7136 0.0226
16 10 22 -13.3365 0.1046
16 10 24 1.1801 0.1040
16 10 26 14.2790 -0.1101
16 10 28 6.9050 -0.1030
16 10 30 0.2095 -0.1229
16 10 32 -7.8345 -0.1269
16 10 34 28.3488 0.0475
16 10 36 -4.7469 0.0592
16 10 38 6.6788 0.0585
16 10 40 11.3215 -0.0057
16 10 42 8.9667 -0.0497
16 10 44 -1.2416 -0.0384
16 10 46 13.4289 0.0964
16 10 48 11.2855 0.0907
16 10 50 0.9946 -0.0874
16 10 52 -6.1257 0.0184
16 10 54 11.7132 -0.0719
16 11 1 6.0322 0.3838
16 11 3 21.5712 0.1512
16 11 5 -31.3286 -0.3284
16 11 7 0.1857 -0.1882
16 11 9 -7.1822 0.0959
16 11 11 23.7048 0.0907
16 11 13 2.9325 -0.0971
16 11 15 -1.0285 0.0228
16 11 17 -19.1841 0.0347
16 11 19 4.6371 0.0496
16 11 21 9.8423 0.0442
16 11 23 -10.1247 0.0296
16 11 25 0.3614 0.1212
16 11 27 14.7741 -0.0038
16 11 29 2.3501 -0.0012
16 11 31 12.9187 -0.1099
16 11 33 8.8876 0.0095
16 11 35 3.2529 0.2050
16 11 37 -0.2213 0.1002
16 11 39 2.1198 -0.0990
16 11 41 0.8406 -0.0554
16 11 43 11.6172 0.1076
16 11 45 -11.4305 0.0305
[truncated: 2,335,976 more chars]
