# Supplementary material for: Bridging the Gap between Charge Storage Site and Transportation Pathway in Molecular-Cage-Based Flexible Electrodes
Source: ACS Cent Sci. 2023 Apr 5;9(4):805–15. doi: 10.1021/acscentsci.3c00027 (PMC10141610; doi:10.1021/acscentsci.3c00027)
Supplement: Supplementary file 14 — oc3c00027_si_014.cif [file oc3c00027_si_014.cif]

data_mn24
_audit_creation_date               2021-07-29
_audit_creation_method
;
Olex2 1.3
(compiled 2020.11.12 svn.r5f609507 for OlexSys, GUI svn.r6272)
;
_shelx_SHELXL_version_number       '2014/7'
_audit_contact_author_address      ?
_audit_contact_author_email        ?
_audit_contact_author_name         ''
_audit_contact_author_phone        ?
_publ_contact_author_id_orcid      ?
_publ_section_references
;
Dolomanov, O.V., Bourhis, L.J., Gildea, R.J, Howard, J.A.K. & Puschmann, H.
 (2009), J. Appl. Cryst. 42, 339-341.

Sheldrick, G.M. (2008). Acta Cryst. A64, 112-122.

Sheldrick, G.M. (2015). Acta Cryst. C71, 3-8.
;
_chemical_name_common              ?
_chemical_name_systematic          ?
_chemical_formula_moiety           'C456 H408 Mn24 N24 O126 S24'
_chemical_formula_sum              'C456 H408 Mn24 N24 O126 S24'
_chemical_formula_weight           10328.04
_chemical_melting_point            ?
_chemical_oxdiff_formula           'C11 H10 N O'
loop_
  _atom_type_symbol
  _atom_type_description
  _atom_type_scat_dispersion_real
  _atom_type_scat_dispersion_imag
  _atom_type_scat_source
 'C' 'C' 0.0181 0.0091 'International Tables Vol C Tables 4.2.6.8 and 6.1.1.4'
 'H' 'H' 0.0000 0.0000 'International Tables Vol C Tables 4.2.6.8 and 6.1.1.4'
 'Mn' 'Mn' -0.5299 2.8052
 'International Tables Vol C Tables 4.2.6.8 and 6.1.1.4'
 'N' 'N' 0.0311 0.0180 'International Tables Vol C Tables 4.2.6.8 and 6.1.1.4'
 'O' 'O' 0.0492 0.0322 'International Tables Vol C Tables 4.2.6.8 and 6.1.1.4'
 'S' 'S' 0.3331 0.5567 'International Tables Vol C Tables 4.2.6.8 and 6.1.1.4'

_shelx_space_group_comment
;
The symmetry employed for this shelxl refinement is uniquely defined
by the following loop, which should always be used as a source of
symmetry information in preference to the above space-group names.
They are only intended as comments.
;
_space_group_crystal_system        'tetragonal'
_space_group_IT_number             87
_space_group_name_H-M_alt          'I 4/m'
_space_group_name_Hall             '-I 4'
loop_
  _space_group_symop_operation_xyz
 'x, y, z'
 '-y, x, z'
 '-x, -y, z'
 'y, -x, z'
 'x+1/2, y+1/2, z+1/2'
 '-y+1/2, x+1/2, z+1/2'
 '-x+1/2, -y+1/2, z+1/2'
 'y+1/2, -x+1/2, z+1/2'
 '-x, -y, -z'
 'y, -x, -z'
 'x, y, -z'
 '-y, x, -z'
 '-x+1/2, -y+1/2, -z+1/2'
 'y+1/2, -x+1/2, -z+1/2'
 'x+1/2, y+1/2, -z+1/2'
 '-y+1/2, x+1/2, -z+1/2'

_cell_length_a                     33.8607(19)
_cell_length_b                     33.8607(19)
_cell_length_c                     55.247(3)
_cell_angle_alpha                  90
_cell_angle_beta                   90
_cell_angle_gamma                  90
_cell_volume                       63344(8)
_cell_formula_units_Z              2
_cell_measurement_reflns_used      3674
_cell_measurement_temperature      173.00(10)
_cell_measurement_theta_max        58.9450
_cell_measurement_theta_min        4.0310
_shelx_estimated_absorpt_T_max     0.705
_shelx_estimated_absorpt_T_min     0.621
_exptl_absorpt_coefficient_mu      2.505
_exptl_absorpt_correction_T_max    1.00000
_exptl_absorpt_correction_T_min    0.67712
_exptl_absorpt_correction_type     multi-scan
_exptl_absorpt_process_details
;
CrysAlisPro 1.171.39.7e (Rigaku Oxford Diffraction, 2015)
Empirical absorption correction using spherical harmonics,
 implemented in SCALE3 ABSPACK scaling algorithm.
;
_exptl_absorpt_special_details     ?
_exptl_crystal_colour              'clear light colourless'
_exptl_crystal_colour_lustre       clear
_exptl_crystal_colour_modifier     light
_exptl_crystal_colour_primary      colourless
_exptl_crystal_density_diffrn      0.541
_exptl_crystal_density_meas        ?
_exptl_crystal_density_method      ?
_exptl_crystal_description         block
_exptl_crystal_F_000               10608
_exptl_crystal_size_max            0.21
_exptl_crystal_size_mid            0.18
_exptl_crystal_size_min            0.15
_exptl_transmission_factor_max     ?
_exptl_transmission_factor_min     ?
_diffrn_reflns_av_R_equivalents    0.1387
_diffrn_reflns_av_unetI/netI       0.2086
_diffrn_reflns_Laue_measured_fraction_full  0.940
_diffrn_reflns_Laue_measured_fraction_max  0.940
_diffrn_reflns_limit_h_max         33
_diffrn_reflns_limit_h_min         -38
_diffrn_reflns_limit_k_max         36
_diffrn_reflns_limit_k_min         -38
_diffrn_reflns_limit_l_max         62
_diffrn_reflns_limit_l_min         -46
_diffrn_reflns_number              57204
_diffrn_reflns_point_group_measured_fraction_full  0.940
_diffrn_reflns_point_group_measured_fraction_max  0.940
_diffrn_reflns_theta_full          61.307
_diffrn_reflns_theta_max           61.307
_diffrn_reflns_theta_min           3.692
_diffrn_ambient_environment        N~2~
_diffrn_ambient_temperature        173.00(10)
_diffrn_detector                   'CCD plate'
_diffrn_detector_area_resol_mean   5.2137
_diffrn_detector_type              AtlasS2
_diffrn_measured_fraction_theta_full  0.940
_diffrn_measured_fraction_theta_max  0.940
_diffrn_measurement_details
;
List of Runs (angles in degrees, time in seconds):

  # Type    Start    End  Width  t~exp~   \w     \q     \k     \f   Frames
--------------------------------------------------------------------------
  1  \w    -78.00 -51.00   0.90   10.00    --  -41.81 -45.00-122.00   30
  2  \w    -85.00  -5.80   0.90   10.00    --  -41.81 125.00 -90.00   88
  3  \w     51.00  98.70   0.90   10.00    --   41.81  57.00-180.00   53
  4  \w    105.00 161.70   0.90   30.00    --   89.04 125.00-120.00   63
  5  \w     65.00 162.20   0.90   30.00    --   89.04  30.00-150.00  108
  6  \w     64.00 117.10   0.90   30.00    --   89.04  45.00  30.00   59
;
_diffrn_measurement_device         'four-circle diffractometer'
_diffrn_measurement_device_type    'SuperNova, Dual, Cu at home/near, AtlasS2'
_diffrn_measurement_method         '\w scans'
_diffrn_orient_matrix_type        
 'CrysAlisPro convention (1999,Acta A55,543-557)'
_diffrn_orient_matrix_UB_11        0.0372446000
_diffrn_orient_matrix_UB_12        0.0174744000
_diffrn_orient_matrix_UB_13        0.0118882000
_diffrn_orient_matrix_UB_21        -0.0118267000
_diffrn_orient_matrix_UB_22        -0.0188728000
_diffrn_orient_matrix_UB_23        0.0243121000
_diffrn_orient_matrix_UB_31        0.0233318000
_diffrn_orient_matrix_UB_32        -0.0375247000
_diffrn_orient_matrix_UB_33        -0.0066902000
_diffrn_radiation_monochromator    mirror
_diffrn_radiation_probe            x-ray
_diffrn_radiation_type             'Cu K\a'
_diffrn_radiation_wavelength       1.54184
_diffrn_source                     'micro-focus sealed X-ray tube'
_diffrn_source_type                'SuperNova (Cu) X-ray Source'
_reflns_Friedel_coverage           0.000
_reflns_Friedel_fraction_full      .
_reflns_Friedel_fraction_max       .
_reflns_number_gt                  7749
_reflns_number_total               23299
_reflns_odcompleteness_completeness  83.00
_reflns_odcompleteness_iscentric   1
_reflns_odcompleteness_theta       67.79
_reflns_special_details
;
 Reflections were merged by SHELXL according to the crystal
 class for the calculation of statistics and refinement.
 
 Structure factors included contributions from the .fab file.
 
 _reflns_Friedel_fraction is defined as the number of unique
 Friedel pairs measured divided by the number that would be
 possible theoretically, ignoring centric projections and
 systematic absences.
;
_reflns_threshold_expression       'I > 2\s(I)'
_computing_cell_refinement         'CrysAlisPro 1.171.39.7e (Rigaku OD, 2015)'
_computing_data_collection         'CrysAlisPro 1.171.39.7e (Rigaku OD, 2015)'
_computing_data_reduction          'CrysAlisPro 1.171.39.7e (Rigaku OD, 2015)'
_computing_molecular_graphics      'Olex2 1.3 (Dolomanov et al., 2009)'
_computing_publication_material    'Olex2 1.3 (Dolomanov et al., 2009)'
_computing_structure_refinement    'SHELXL 2014/7 (Sheldrick, 2015)'
_computing_structure_solution      'SHELXS  (Sheldrick, 2008)'
_refine_diff_density_max           0.438
_refine_diff_density_min           -0.312
_refine_diff_density_rms           0.050
_refine_ls_extinction_coef         .
_refine_ls_extinction_method       none
_refine_ls_goodness_of_fit_ref     0.874
_refine_ls_hydrogen_treatment      constr
_refine_ls_matrix_type             full
_refine_ls_number_parameters       973
_refine_ls_number_reflns           23299
_refine_ls_number_restraints       791
_refine_ls_R_factor_all            0.1691
_refine_ls_R_factor_gt             0.0844
_refine_ls_restrained_S_all        0.880
_refine_ls_shift/su_max            0.000
_refine_ls_shift/su_mean           0.000
_refine_ls_structure_factor_coef   Fsqd
_refine_ls_weighting_details      
 'w=1/[\s^2^(Fo^2^)+(0.1111P)^2^] where P=(Fo^2^+2Fc^2^)/3'
_refine_ls_weighting_scheme        calc
_refine_ls_wR_factor_gt            0.2152
_refine_ls_wR_factor_ref           0.2600
_refine_special_details            ?
_olex2_refinement_description
;
1. Fixed Uiso
 At 1.2 times of:
  All C(H) groups, All N(H,H) groups
 At 1.5 times of:
  All C(H,H,H) groups
2. Restrained distances
 N193-C56B
 1.38 with sigma of 0.02
 N193-C85B
 2.42 with sigma of 0.02
 N193-C49
 2.42 with sigma of 0.02
 C87-C76 = C76-C100 = C76-C5AA = C83-C76 = C76-C6AA
 1.54 with sigma of 0.02
 C76-C3AA
 1.54 with sigma of 0.02
 C100-C6AA
 2.56 with sigma of 0.02
 C6AA-C5AA
 2.56 with sigma of 0.02
 C5AA-C100
 2.56 with sigma of 0.02
 C87-C83
 2.56 with sigma of 0.02
 C83-C3AA
 2.56 with sigma of 0.02
 C3AA-C87
 2.56 with sigma of 0.02
 C51-C3AA
 2.56 with sigma of 0.02
 C51-C83
 2.56 with sigma of 0.02
 C51-C5AA
 2.56 with sigma of 0.02
 C51-C100
 2.56 with sigma of 0.02
 C51-C6AA
 2.56 with sigma of 0.02
 C51-C87
 2.56 with sigma of 0.02
 C7AA-C124
 2.56 with sigma of 0.02
 C124-C163
 2.56 with sigma of 0.02
 C163-C7AA
 2.56 with sigma of 0.02
 C4AA-C114
 2.56 with sigma of 0.02
 C114-C214
 2.56 with sigma of 0.02
 C214-C4AA
 2.56 with sigma of 0.02
 C214-C62
 2.56 with sigma of 0.02
 C62-C163
 2.56 with sigma of 0.02
 C62-C4AA
 2.56 with sigma of 0.02
 C62-C124
 2.56 with sigma of 0.02
 C114-C62
 2.56 with sigma of 0.02
 C62-C7AA
 2.56 with sigma of 0.02
 C53-C163 = C53-C214 = C53-C114 = C53-C124 = C53-C4AA = C62-C53
 1.54 with sigma of 0.02
 C53-C7AA
 1.54 with sigma of 0.02
 C79-C19
 2.56 with sigma of 0.02
 C85-C61
 2.56 with sigma of 0.02
 C84-C19
 1.54 with sigma of 0.02
 C1AA-C19
 2.56 with sigma of 0.02
 C61-C86
 2.56 with sigma of 0.02
 C79-C61
 2.56 with sigma of 0.02
 C86-C85
 2.56 with sigma of 0.02
 C79-C1AA
 2.56 with sigma of 0.02
 C86-C79
 2.56 with sigma of 0.02
 C19-C0AA
 2.56 with sigma of 0.02
 C79-C0AA
 2.56 with sigma of 0.02
 C79-C85
 2.56 with sigma of 0.02
 C0AA-C1AA
 2.56 with sigma of 0.02
 C86-C84 = C84-C0AA = C85-C84 = C84-C61 = C84-C1AA
 1.54 with sigma of 0.02
 H85C-C79
 2.655 with sigma of 0.02
 H61C-C79
 2.565 with sigma of 0.02
 H5AA-C51
 2.868 with sigma of 0.02
 H19A-C79
 2.32 with sigma of 0.02
 H11A-C62
 2.568 with sigma of 0.02
 H4AA-C62
 2.568 with sigma of 0.02
 H7AA-C62
 2.73 with sigma of 0.02
 H16A-C62
 2.56 with sigma of 0.02
 H10B-C51
 2.73 with sigma of 0.02
3. Restrained planarity
 N193, C56B, C85B, C34, C54A, C64A, C49
 with sigma of 0.1
4. Uiso/Uaniso restraints and constraints
Uanis(C55) \\sim Ueq, Uanis(C92B) \\sim Ueq, Uanis(C1) \\sim Ueq, Uanis(C9)
\\sim Ueq, Uanis(C10B) \\sim Ueq, Uanis(N2) \\sim Ueq, Uanis(C3) \\sim Ueq,
Uanis(C4) \\sim Ueq, Uanis(C10A) \\sim Ueq, Uanis(C92A) \\sim Ueq, Uanis(N26)
\\sim Ueq, Uanis(C2AA) \\sim Ueq: with sigma of 0.02 and sigma for terminal
atoms of 0.04
Uanis(C29) \\sim Ueq, Uanis(C48) \\sim Ueq, Uanis(C61B) \\sim Ueq, Uanis(C67B)
\\sim Ueq, Uanis(C70B) \\sim Ueq, Uanis(C93B) \\sim Ueq, Uanis(C67A) \\sim Ueq,
Uanis(C70A) \\sim Ueq, Uanis(C61A) \\sim Ueq, Uanis(C93A) \\sim Ueq, Uanis(N20)
\\sim Ueq, Uanis(N22) \\sim Ueq: with sigma of 0.02 and sigma for terminal
atoms of 0.04
Uanis(C34) \\sim Ueq, Uanis(C49) \\sim Ueq, Uanis(C54B) \\sim Ueq, Uanis(C56B)
\\sim Ueq, Uanis(C64B) \\sim Ueq, Uanis(C85B) \\sim Ueq, Uanis(N29) \\sim Ueq,
Uanis(C89) \\sim Ueq, Uanis(C54A) \\sim Ueq, Uanis(C64A) \\sim Ueq, Uanis(C85A)
\\sim Ueq, Uanis(N193) \\sim Ueq: with sigma of 0.02 and sigma for terminal
atoms of 0.04
Uanis(C0AA) \\sim Ueq, Uanis(C19) \\sim Ueq, Uanis(C1AA) \\sim Ueq, Uanis(C84)
\\sim Ueq, Uanis(C61) \\sim Ueq, Uanis(C85) \\sim Ueq, Uanis(C86) \\sim Ueq:
with sigma of 0.02 and sigma for terminal atoms of 0.04
Uanis(C76) \\sim Ueq, Uanis(C83) \\sim Ueq, Uanis(C87) \\sim Ueq, Uanis(C3AA)
\\sim Ueq, Uanis(C5AA) \\sim Ueq, Uanis(C6AA) \\sim Ueq, Uanis(C100) \\sim Ueq:
with sigma of 0.02 and sigma for terminal atoms of 0.04
Uanis(C53) \\sim Ueq, Uanis(C4AA) \\sim Ueq, Uanis(C114) \\sim Ueq, Uanis(C214)
\\sim Ueq, Uanis(C7AA) \\sim Ueq, Uanis(C124) \\sim Ueq, Uanis(C163) \\sim Ueq:
with sigma of 0.02 and sigma for terminal atoms of 0.04
5. Rigid body (RIGU) restrains
 C55, C92B, C1, C9, C10B, N2, C3, C4, C10A, C92A, N26, C2AA
 with sigma for 1-2 distances of 0.004 and sigma for 1-3 distances of 0.004
 C29, C48, C61B, C67B, C70B, C93B, C67A, C70A, C61A, C93A, N20, N22
 with sigma for 1-2 distances of 0.004 and sigma for 1-3 distances of 0.004
 C34, C49, C54B, C56B, C64B, C85B, N29, C89, C54A, C64A, C85A, N193
 with sigma for 1-2 distances of 0.004 and sigma for 1-3 distances of 0.004
 C0AA, C19, C1AA, C84, C61, C85, C86
 with sigma for 1-2 distances of 0.004 and sigma for 1-3 distances of 0.004
 C83, C76, C87, C3AA, C5AA, C6AA, C100
 with sigma for 1-2 distances of 0.004 and sigma for 1-3 distances of 0.004
 C53, C4AA, C114, C214, C7AA, C124, C163
 with sigma for 1-2 distances of 0.004 and sigma for 1-3 distances of 0.004
6. Others
 Fixed Sof: C54B(0.66667) H54B(0.66667) C61B(0.5) H61B(0.5) C64B(0.66667)
 C67B(0.5) C70B(0.5) C83(0.66667) H83A(0.66667) H83B(0.66667) H83C(0.66667)
 C87(0.66667) H87A(0.66667) H87B(0.66667) H87C(0.66667) C4AA(0.5) H4AA(0.5)
 H4AB(0.5) H4AC(0.5) C92B(0.5) H92B(0.5) C93B(0.5) H93B(0.5) C1(0.5) H1(0.5)
 C114(0.5) H11A(0.5) H11B(0.5) H11C(0.5) C214(0.5) H21A(0.5) H21B(0.5)
 H21C(0.5) C0AA(0.5) H0AA(0.5) H0AB(0.5) H0AC(0.5) C19(0.5) H19A(0.5) H19B(0.5)
 H19C(0.5) C1AA(0.5) H1AA(0.5) H1AB(0.5) H1AC(0.5) C10B(0.5) N2(0.5) H2A(0.5)
 H2B(0.5) C3AA(0.66667) H3AA(0.66667) H3AB(0.66667) H3AC(0.66667) C67A(0.5)
 H67A(0.5) C70A(0.5) H70A(0.5) C61A(0.5) H61A(0.5) C93A(0.5) H93A(0.5) C3(0.5)
 H3(0.5) C4(0.5) H4(0.5) C10A(0.5) H10A(0.5) C92A(0.5) H92A(0.5) N26(0.5)
 H26A(0.5) H26B(0.5) C2AA(0.5) N20(0.5) H20A(0.5) H20B(0.5) N22(0.5) H22A(0.5)
 H22B(0.5) N29(0.66667) H29A(0.66667) H29B(0.66667) C89(0.66667) H89(0.66667)
 C54A(0.33333) H54A(0.33333) C64A(0.33333) H64A(0.33333) C56B(0.33333)
 C85B(0.33333) H85B(0.33333) C85A(0.66667) H85A(0.66667) N193(0.33333)
 H19D(0.33333) H19E(0.33333) C61(0.5) H61C(0.5) H61D(0.5) H61E(0.5) C85(0.5)
 H85C(0.5) H85D(0.5) H85E(0.5) C86(0.5) H86A(0.5) H86B(0.5) H86C(0.5)
 C5AA(0.33333) H5AA(0.33333) H5AB(0.33333) H5AC(0.33333) C6AA(0.33333)
 H6AA(0.33333) H6AB(0.33333) H6AC(0.33333) C100(0.33333) H10B(0.33333)
 H10C(0.33333) H10D(0.33333) C7AA(0.5) H7AA(0.5) H7AB(0.5) H7AC(0.5) C124(0.5)
 H12A(0.5) H12B(0.5) H12C(0.5) C163(0.5) H16A(0.5) H16B(0.5) H16C(0.5)
7.a Secondary CH2 refined with riding coordinates:
 N2(H2A,H2B), N26(H26A,H26B), N20(H20A,H20B), N22(H22A,H22B), N29(H29A,H29B),
 N193(H19D,H19E)
7.b Aromatic/amide H refined with riding coordinates:
 C41(H41), C42(H42), C46(H46), C47(H47), C50(H50), C52(H52), C54B(H54B),
 C58(H58), C59(H59), C60(H60), C61B(H61B), C92B(H92B), C93B(H93B), C1(H1),
 C67A(H67A), C70A(H70A), C61A(H61A), C93A(H93A), C3(H3), C4(H4), C10A(H10A),
 C92A(H92A), C89(H89), C54A(H54A), C64A(H64A), C85B(H85B), C85A(H85A)
7.c Fitted hexagon refined as free rotating group:
 C54A(C64A,C49,C56B,C85B,C34)
7.d Idealised Me refined as rotating group:
 C83(H83A,H83B,H83C), C87(H87A,H87B,H87C), C4AA(H4AA,H4AB,H4AC), C114(H11A,
 H11B,H11C), C214(H21A,H21B,H21C), C0AA(H0AA,H0AB,H0AC), C19(H19A,H19B,H19C),
 C1AA(H1AA,H1AB,H1AC), C3AA(H3AA,H3AB,H3AC), C61(H61C,H61D,H61E), C85(H85C,H85D,
 H85E), C86(H86A,H86B,H86C), C5AA(H5AA,H5AB,H5AC), C6AA(H6AA,H6AB,H6AC),
 C100(H10B,H10C,H10D), C7AA(H7AA,H7AB,H7AC), C124(H12A,H12B,H12C), C163(H16A,
 H16B,H16C)
;
_atom_sites_solution_hydrogens     geom
_atom_sites_solution_primary       direct
_atom_sites_solution_secondary     ?
loop_
  _atom_site_label
  _atom_site_type_symbol
  _atom_site_fract_x
  _atom_site_fract_y
  _atom_site_fract_z
  _atom_site_U_iso_or_equiv
  _atom_site_adp_type
  _atom_site_occupancy
  _atom_site_site_symmetry_order
  _atom_site_calc_flag
  _atom_site_refinement_flags_posn
  _atom_site_refinement_flags_adp
  _atom_site_refinement_flags_occupancy
  _atom_site_disorder_assembly
  _atom_site_disorder_group
 Mn1 Mn 0.31807(3) 0.21759(3) 0.03962(2) 0.0792(4) Uani 1 1 d . . . . .
 Mn2 Mn 0.35561(5) 0.16460(5) 0.0000 0.0786(5) Uani 1 2 d S T P . .
 Mn3 Mn 0.28027(5) 0.26952(5) 0.0000 0.0799(5) Uani 1 2 d S T P . .
 Mn4 Mn -0.03924(4) 0.05105(4) 0.23675(2) 0.1010(5) Uani 1 1 d . . . . .
 S5 S 0.44978(9) 0.16749(8) 0.0000 0.0770(7) Uani 1 2 d S T P . .
 S6 S 0.38124(7) 0.26315(6) 0.07184(3) 0.0817(6) Uani 1 1 d . . . . .
 S7 S 0.31255(8) 0.35808(9) 0.0000 0.0770(7) Uani 1 2 d S T P . .
 S8 S -0.07153(9) 0.09268(8) 0.28455(4) 0.1225(9) Uani 1 1 d . . . . .
 O1 O 0.27753(18) 0.3328(2) 0.0000 0.0803(19) Uani 1 2 d S T P . .
 O2 O 0.4144(2) 0.14345(17) 0.0000 0.0754(18) Uani 1 2 d S T P . .
 O3 O 0.34702(14) 0.23786(14) 0.07219(7) 0.0841(14) Uani 1 1 d . . . . .
 O4 O 0.37813(14) 0.20589(13) 0.02745(7) 0.0769(13) Uani 1 1 d . . . . .
 O5 O 0.32623(12) 0.27840(14) 0.02775(7) 0.0729(13) Uani 1 1 d . . . . .
 O6 O 0.30515(18) 0.3999(2) 0.0000 0.0779(18) Uani 1 2 d S T P . .
 O7 O 0.39645(14) 0.27363(14) 0.09504(7) 0.0927(15) Uani 1 1 d . . . . .
 O8 O -0.07138(15) 0.09372(16) 0.25811(6) 0.1082(18) Uani 1 1 d . . . . .
 O9 O 0.26107(15) 0.22610(18) 0.05324(9) 0.1062(19) Uani 1 1 d . . . . .
 O10 O 0.4865(2) 0.14790(18) 0.0000 0.0821(19) Uani 1 2 d S T P . .
 O12 O 0.00784(16) 0.06102(16) 0.26259(7) 0.119(2) Uani 1 1 d . . . . .
 C13 C 0.4124(2) 0.2146(2) 0.03584(12) 0.074(2) Uani 1 1 d . . . . .
 C15 C 0.4185(2) 0.2390(2) 0.05623(12) 0.081(2) Uani 1 1 d . . . . .
 C16 C 0.3459(2) 0.3094(2) 0.03542(13) 0.079(2) Uani 1 1 d . . . . .
 C17 C 0.3419(2) 0.3465(2) -0.02492(12) 0.086(2) Uani 1 1 d . . . . .
 O19 O 0.23443(14) 0.26257(18) -0.02474(9) 0.115(2) Uani 1 1 d . . . . .
 C20 C 0.3725(2) 0.3060(2) 0.05555(12) 0.081(2) Uani 1 1 d . . . . .
 C21 C 0.4493(2) 0.1995(2) -0.02626(11) 0.0711(19) Uani 1 1 d . . . . .
 C24 C 0.2322(2) 0.2403(3) 0.04358(15) 0.096(3) Uani 1 1 d . . . . .
 O25 O 0.0000 0.0000 0.22677(12) 0.098(3) Uani 1 4 d S T P . .
 O28 O -0.01960(19) 0.09097(19) 0.21124(8) 0.120(2) Uani 1 1 d . . . . .
 C29 C 0.1915(2) 0.2364(2) 0.05396(14) 0.089(2) Uani 1 1 d . U . . .
 C30 C 0.0776(3) 0.2247(3) 0.08724(13) 0.120(3) Uani 1 1 d . . . . .
 O31 O -0.09433(19) 0.12307(19) 0.29587(9) 0.144(2) Uani 1 1 d . . . . .
 O32 O -0.08616(18) 0.0454(2) 0.21263(8) 0.120(2) Uani 1 1 d . . . . .
 C35 C -0.0245(3) 0.0983(3) 0.29504(12) 0.115(3) Uani 1 1 d . . . . .
 C36 C 0.0086(3) 0.0810(3) 0.28304(15) 0.113(3) Uani 1 1 d . . . . .
 C38 C 0.0133(4) 0.0984(3) 0.20398(13) 0.094(3) Uani 1 1 d . . . . .
 C39 C 0.0351(3) 0.1945(3) 0.11809(12) 0.100(3) Uani 1 1 d . . . . .
 C41 C 0.0455(3) 0.2430(3) 0.07749(13) 0.113(3) Uani 1 1 d . . . . .
 H41 H 0.0495 0.2595 0.0643 0.136 Uiso 1 1 calc R U . . .
 C42 C 0.0721(2) 0.2002(3) 0.10690(14) 0.108(3) Uani 1 1 d . . . . .
 H42 H 0.0939 0.1869 0.1131 0.129 Uiso 1 1 calc R U . . .
 C43 C 0.0061(2) 0.2384(3) 0.08632(12) 0.099(3) Uani 1 1 d . . . . .
 C44 C -0.0902(3) 0.0462(3) 0.29460(12) 0.125(3) Uani 1 1 d . . . . .
 C46 C 0.4565(3) 0.2461(3) 0.06458(13) 0.107(3) Uani 1 1 d . . . . .
 H46 H 0.4594 0.2632 0.0777 0.128 Uiso 1 1 calc R U . . .
 C47 C 0.0027(2) 0.2169(2) 0.10763(14) 0.103(3) Uani 1 1 d . . . . .
 H47 H -0.0215 0.2168 0.1156 0.123 Uiso 1 1 calc R U . . .
 C48 C 0.1176(3) 0.2290(3) 0.07585(14) 0.096(2) Uani 1 1 d . U . . .
 C50 C 0.3632(3) 0.3783(2) -0.03336(16) 0.120(3) Uani 1 1 d . . . . .
 H50 H 0.3624 0.4020 -0.0249 0.144 Uiso 1 1 calc R U . . .
 C51 C 0.3859(3) 0.3758(3) -0.05436(17) 0.160(5) Uani 1 1 d D . . . .
 C52 C -0.1110(3) 0.0465(3) 0.31660(14) 0.148(4) Uani 1 1 d . . . . .
 H52 H -0.1135 0.0705 0.3246 0.178 Uiso 1 1 calc R U . . .
 C53 C 0.5322(3) 0.2381(3) 0.06567(17) 0.169(4) Uani 1 1 d D U . . .
 C54B C -0.0074(3) 0.1546(3) 0.14464(17) 0.086(3) Uani 0.6667 1 d . U P A 2
 H54B H -0.0279 0.1590 0.1338 0.103 Uiso 0.6667 1 calc R U P A 2
 C55 C -0.0274(3) 0.2588(3) 0.07588(14) 0.098(2) Uani 1 1 d . U . . .
 C58 C 0.4855(2) 0.2065(2) 0.03561(14) 0.095(2) Uani 1 1 d . . . . .
 H58 H 0.5075 0.1949 0.0285 0.114 Uiso 1 1 calc R U . . .
 C59 C -0.0189(3) 0.1188(3) 0.31627(16) 0.147(4) Uani 1 1 d . . . . .
 H59 H -0.0416 0.1276 0.3240 0.176 Uiso 1 1 calc R U . . .
 C60 C 0.3899(3) 0.3382(3) -0.06352(15) 0.121(3) Uani 1 1 d . . . . .
 H60 H 0.4068 0.3352 -0.0767 0.145 Uiso 1 1 calc R U . . .
 C61B C 0.1228(5) 0.2384(5) 0.0525(3) 0.081(5) Uani 0.5 1 d . U P B 2
 H61B H 0.1001 0.2437 0.0436 0.098 Uiso 0.5 1 calc R U P B 2
 C62 C 0.4900(2) 0.2300(3) 0.05508(15) 0.119(3) Uani 1 1 d D . . . .
 C64B C -0.0138(3) 0.1300(3) 0.16558(17) 0.082(3) Uani 0.6667 1 d . U P A 2
 C67B C 0.1864(6) 0.2059(6) 0.0704(3) 0.097(5) Uani 0.5 1 d . U P B 1
 C70B C 0.1576(5) 0.2409(5) 0.0404(3) 0.083(4) Uani 0.5 1 d . U P B 2
 C76 C 0.4095(3) 0.4156(3) -0.06355(19) 0.186(5) Uani 1 1 d D U . . .
 C79 C -0.1274(3) 0.0147(4) 0.32676(14) 0.152(5) Uani 1 1 d D . . . .
 C83 C 0.4390(4) 0.4028(5) -0.0829(2) 0.169(7) Uani 0.6667 1 d D U P C 2
 H83A H 0.4558 0.3825 -0.0764 0.254 Uiso 0.6667 1 calc R U P C 2
 H83B H 0.4548 0.4251 -0.0876 0.254 Uiso 0.6667 1 calc R U P C 2
 H83C H 0.4250 0.3928 -0.0967 0.254 Uiso 0.6667 1 calc R U P C 2
 C87 C 0.3815(4) 0.4461(4) -0.0676(3) 0.151(5) Uani 0.6667 1 d D U P C 2
 H87A H 0.3613 0.4368 -0.0783 0.226 Uiso 0.6667 1 calc R U P C 2
 H87B H 0.3945 0.4685 -0.0747 0.226 Uiso 0.6667 1 calc R U P C 2
 H87C H 0.3699 0.4537 -0.0524 0.226 Uiso 0.6667 1 calc R U P C 2
 C4AA C 0.5606(4) 0.2492(6) 0.0448(3) 0.151(7) Uani 0.5 1 d D U P D 2
 H4AA H 0.5572 0.2310 0.0316 0.226 Uiso 0.5 1 calc DR U P D 2
 H4AB H 0.5874 0.2480 0.0505 0.226 Uiso 0.5 1 calc R U P D 2
 H4AC H 0.5549 0.2755 0.0394 0.226 Uiso 0.5 1 calc R U P D 2
 C92B C -0.0281(6) 0.2689(5) 0.0528(3) 0.099(6) Uani 0.5 1 d . U P E 2
 H92B H -0.0065 0.2621 0.0432 0.119 Uiso 0.5 1 calc R U P E 2
 C93B C 0.1449(5) 0.2015(6) 0.0800(3) 0.095(5) Uani 0.5 1 d . U P B 1
 H93B H 0.1383 0.1792 0.0889 0.114 Uiso 0.5 1 calc R U P B 1
 C1 C -0.0642(5) 0.2410(5) 0.0787(3) 0.090(4) Uani 0.5 1 d . U P E 1
 H1 H -0.0667 0.2172 0.0869 0.108 Uiso 0.5 1 calc R U P E 1
 C114 C 0.5299(6) 0.2716(5) 0.0847(3) 0.171(9) Uani 0.5 1 d D U P D 2
 H11A H 0.5072 0.2676 0.0948 0.256 Uiso 0.5 1 calc DR U P D 2
 H11B H 0.5278 0.2966 0.0766 0.256 Uiso 0.5 1 calc R U P D 2
 H11C H 0.5534 0.2713 0.0945 0.256 Uiso 0.5 1 calc R U P D 2
 C214 C 0.5460(5) 0.1985(4) 0.0769(3) 0.161(7) Uani 0.5 1 d D U P D 2
 H21A H 0.5291 0.1917 0.0903 0.242 Uiso 0.5 1 calc R U P D 2
 H21B H 0.5727 0.2011 0.0826 0.242 Uiso 0.5 1 calc R U P D 2
 H21C H 0.5448 0.1780 0.0649 0.242 Uiso 0.5 1 calc R U P D 2
 O2AA O 0.30506(17) 0.20773(18) 0.0000 0.0776(18) Uani 1 2 d S T P . .
 O1AA O 0.33514(16) 0.12282(14) 0.02510(9) 0.1036(17) Uani 1 1 d . . . . .
 O0AA O 0.31121(18) 0.16011(18) 0.05320(9) 0.118(2) Uani 1 1 d . . . . .
 C9 C -0.0938(3) 0.2965(3) 0.05468(13) 0.092(2) Uani 1 1 d . U . . .
 C0AA C -0.1683(6) 0.0587(4) 0.3534(3) 0.177(8) Uani 0.5 1 d D U P F 2
 H0AA H -0.1820 0.0620 0.3684 0.266 Uiso 0.5 1 calc R U P F 2
 H0AB H -0.1859 0.0642 0.3402 0.266 Uiso 0.5 1 calc R U P F 2
 H0AC H -0.1462 0.0765 0.3528 0.266 Uiso 0.5 1 calc R U P F 2
 C19 C -0.1206(6) 0.0052(7) 0.3707(3) 0.192(8) Uani 0.5 1 d D U P F 2
 H19A H -0.0951 0.0127 0.3647 0.288 Uiso 0.5 1 calc DR U P F 2
 H19B H -0.1210 -0.0227 0.3737 0.288 Uiso 0.5 1 calc R U P F 2
 H19C H -0.1259 0.0191 0.3855 0.288 Uiso 0.5 1 calc R U P F 2
 C1AA C -0.1842(6) -0.0168(6) 0.3501(4) 0.211(9) Uani 0.5 1 d D U P F 2
 H1AA H -0.1954 -0.0209 0.3659 0.317 Uiso 0.5 1 calc R U P F 2
 H1AB H -0.1720 -0.0407 0.3446 0.317 Uiso 0.5 1 calc R U P F 2
 H1AC H -0.2048 -0.0093 0.3390 0.317 Uiso 0.5 1 calc R U P F 2
 C6 C 0.3162(2) 0.1276(3) 0.04433(15) 0.088(2) Uani 1 1 d . . . . .
 C10B C -0.0591(5) 0.2892(5) 0.0418(3) 0.090(5) Uani 0.5 1 d . U P E 2
 N2 N -0.1326(4) 0.2392(5) 0.0715(3) 0.147(5) Uani 0.5 1 d . U P E 1
 H2A H -0.1467 0.2576 0.0638 0.176 Uiso 0.5 1 calc R U P E 1
 H2B H -0.1340 0.2468 0.0869 0.176 Uiso 0.5 1 calc R U P E 1
 C84 C -0.1534(4) 0.0160(4) 0.3513(2) 0.204(5) Uani 1 1 d D U . . .
 C3AA C 0.4380(4) 0.4271(5) -0.0392(2) 0.193(6) Uani 0.6667 1 d D U P C 2
 H3AA H 0.4217 0.4379 -0.0267 0.290 Uiso 0.6667 1 calc R U P C 2
 H3AB H 0.4575 0.4462 -0.0439 0.290 Uiso 0.6667 1 calc R U P C 2
 H3AC H 0.4509 0.4037 -0.0334 0.290 Uiso 0.6667 1 calc R U P C 2
 C67A C 0.1872(5) 0.2289(5) 0.0779(3) 0.083(5) Uani 0.5 1 d . U P B 2
 H67A H 0.2098 0.2275 0.0875 0.100 Uiso 0.5 1 calc R U P B 2
 C70A C 0.1632(5) 0.2632(6) 0.0501(3) 0.098(5) Uani 0.5 1 d . U P B 1
 H70A H 0.1691 0.2849 0.0404 0.117 Uiso 0.5 1 calc R U P B 1
 C61A C 0.1241(6) 0.2600(6) 0.0601(3) 0.100(6) Uani 0.5 1 d . U P B 1
 H61A H 0.1043 0.2779 0.0561 0.121 Uiso 0.5 1 calc R U P B 1
 C93A C 0.1519(5) 0.2233(5) 0.0884(3) 0.087(5) Uani 0.5 1 d . U P B 2
 H93A H 0.1508 0.2154 0.1046 0.105 Uiso 0.5 1 calc R U P B 2
 C3 C -0.0932(5) 0.2896(6) 0.0784(3) 0.107(5) Uani 0.5 1 d . U P E 2
 H3 H -0.1139 0.2981 0.0882 0.128 Uiso 0.5 1 calc R U P E 2
 C4 C -0.0595(5) 0.2685(5) 0.0888(3) 0.101(5) Uani 0.5 1 d . U P E 2
 H4 H -0.0604 0.2614 0.1051 0.121 Uiso 0.5 1 calc R U P E 2
 C10A C -0.0576(6) 0.3098(6) 0.0514(3) 0.098(5) Uani 0.5 1 d . U P E 1
 H10A H -0.0547 0.3331 0.0427 0.117 Uiso 0.5 1 calc R U P E 1
 C92A C -0.0228(6) 0.2917(5) 0.0602(3) 0.094(5) Uani 0.5 1 d . U P E 1
 H92A H 0.0021 0.3009 0.0558 0.112 Uiso 0.5 1 calc R U P E 1
 N26 N -0.0556(4) 0.2952(4) 0.0159(2) 0.147(5) Uani 0.5 1 d . U P E 2
 H26A H -0.0297 0.2990 0.0167 0.176 Uiso 0.5 1 calc R U P E 2
 H26B H -0.0652 0.3196 0.0167 0.176 Uiso 0.5 1 calc R U P E 2
 C2AA C -0.0988(6) 0.2606(6) 0.0682(3) 0.105(5) Uani 0.5 1 d . U P E 1
 N20 N 0.1553(4) 0.2537(4) 0.01456(18) 0.125(5) Uani 0.5 1 d . U P B 2
 H20A H 0.1728 0.2732 0.0160 0.151 Uiso 0.5 1 calc R U P B 2
 H20B H 0.1322 0.2659 0.0160 0.151 Uiso 0.5 1 calc R U P B 2
 N22 N 0.2105(5) 0.1735(5) 0.0750(3) 0.153(5) Uani 0.5 1 d . U P B 1
 H22A H 0.1947 0.1629 0.0861 0.183 Uiso 0.5 1 calc R U P B 1
 H22B H 0.2281 0.1868 0.0838 0.183 Uiso 0.5 1 calc R U P B 1
 N29 N -0.0501(3) 0.1137(3) 0.16874(14) 0.110(3) Uani 0.6667 1 d . U P A 2
 H29A H -0.0618 0.1271 0.1568 0.132 Uiso 0.6667 1 calc R U P A 2
 H29B H -0.0562 0.1276 0.1819 0.132 Uiso 0.6667 1 calc R U P A 2
 C89 C 0.0531(4) 0.1431(4) 0.17743(19) 0.103(4) Uani 0.6667 1 d . U P A 1
 H89 H 0.0728 0.1400 0.1890 0.123 Uiso 0.6667 1 calc R U P A 1
 C54A C -0.0035(2) 0.1774(3) 0.15562(16) 0.103(7) Uani 0.3333 1 d G U P A 1
 H54A H -0.0218 0.1971 0.1519 0.124 Uiso 0.3333 1 calc R U P A 1
 C64A C -0.0089(2) 0.1540(3) 0.17603(16) 0.122(7) Uani 0.3333 1 d G U P A 1
 H64A H -0.0307 0.1580 0.1860 0.146 Uiso 0.3333 1 calc R U P A 1
 C49 C 0.0184(2) 0.1248(2) 0.18160(10) 0.095(2) Uani 1 1 d DG U . . .
 C56B C 0.0510(2) 0.1189(3) 0.16675(15) 0.117(7) Uani 0.3333 1 d DG U P A 2
 C85B C 0.0564(2) 0.1423(3) 0.14634(15) 0.118(7) Uani 0.3333 1 d DG U P A 2
 H85B H 0.0782 0.1383 0.1364 0.142 Uiso 0.3333 1 calc R U P A 2
 C34 C 0.0291(2) 0.1715(2) 0.14077(10) 0.094(2) Uani 1 1 d G U . . .
 C85A C 0.0625(3) 0.1674(3) 0.15621(17) 0.091(3) Uani 0.6667 1 d . U P A 1
 H85A H 0.0871 0.1787 0.1532 0.109 Uiso 0.6667 1 calc R U P A 1
 N193 N 0.0783(5) 0.0883(5) 0.1722(3) 0.206(10) Uani 0.3333 1 d D U P A 2
 H19D H 0.0618 0.0743 0.1814 0.247 Uiso 0.3333 1 calc R U P A 2
 H19E H 0.0921 0.1021 0.1830 0.247 Uiso 0.3333 1 calc R U P A 2
 C61 C -0.1452(7) -0.0207(6) 0.3664(3) 0.206(9) Uani 0.5 1 d D U P F 1
 H61C H -0.1177 -0.0275 0.3652 0.308 Uiso 0.5 1 calc DR U P F 1
 H61D H -0.1609 -0.0423 0.3605 0.308 Uiso 0.5 1 calc R U P F 1
 H61E H -0.1517 -0.0156 0.3830 0.308 Uiso 0.5 1 calc R U P F 1
 C85 C -0.1485(7) 0.0544(5) 0.3640(4) 0.226(12) Uani 0.5 1 d D U P F 1
 H85C H -0.1553 0.0755 0.3532 0.339 Uiso 0.5 1 calc DR U P F 1
 H85D H -0.1216 0.0573 0.3691 0.339 Uiso 0.5 1 calc R U P F 1
 H85E H -0.1655 0.0551 0.3779 0.339 Uiso 0.5 1 calc R U P F 1
 C86 C -0.1981(4) 0.0138(8) 0.3404(3) 0.220(10) Uani 0.5 1 d D U P F 1
 H86A H -0.2162 0.0065 0.3530 0.330 Uiso 0.5 1 calc R U P F 1
 H86B H -0.1991 -0.0054 0.3277 0.330 Uiso 0.5 1 calc R U P F 1
 H86C H -0.2054 0.0392 0.3341 0.330 Uiso 0.5 1 calc R U P F 1
 C5AA C 0.4515(5) 0.4062(8) -0.0692(6) 0.170(11) Uani 0.3333 1 d D U P C 1
 H5AA H 0.4659 0.4027 -0.0543 0.255 Uiso 0.3333 1 calc DR U P C 1
 H5AB H 0.4630 0.4275 -0.0782 0.255 Uiso 0.3333 1 calc R U P C 1
 H5AC H 0.4528 0.3823 -0.0785 0.255 Uiso 0.3333 1 calc R U P C 1
 C6AA C 0.3853(8) 0.4192(8) -0.0901(4) 0.184(10) Uani 0.3333 1 d D U P C 1
 H6AA H 0.3829 0.3935 -0.0973 0.276 Uiso 0.3333 1 calc R U P C 1
 H6AB H 0.3997 0.4363 -0.1008 0.276 Uiso 0.3333 1 calc R U P C 1
 H6AC H 0.3594 0.4299 -0.0874 0.276 Uiso 0.3333 1 calc R U P C 1
 C100 C 0.3993(10) 0.4501(6) -0.0483(5) 0.221(14) Uani 0.3333 1 d D U P C 1
 H10B H 0.3714 0.4547 -0.0490 0.332 Uiso 0.3333 1 calc DR U P C 1
 H10C H 0.4130 0.4730 -0.0541 0.332 Uiso 0.3333 1 calc R U P C 1
 H10D H 0.4070 0.4449 -0.0318 0.332 Uiso 0.3333 1 calc R U P C 1
 C7AA C 0.5491(6) 0.2740(6) 0.0486(4) 0.211(11) Uani 0.5 1 d D U P D 1
 H7AA H 0.5518 0.2648 0.0323 0.317 Uiso 0.5 1 calc DR U P D 1
 H7AB H 0.5745 0.2823 0.0546 0.317 Uiso 0.5 1 calc R U P D 1
 H7AC H 0.5311 0.2958 0.0491 0.317 Uiso 0.5 1 calc R U P D 1
 C124 C 0.5290(7) 0.2509(7) 0.0920(3) 0.184(10) Uani 0.5 1 d D U P D 1
 H12A H 0.5177 0.2769 0.0928 0.277 Uiso 0.5 1 calc R U P D 1
 H12B H 0.5548 0.2512 0.0992 0.277 Uiso 0.5 1 calc R U P D 1
 H12C H 0.5125 0.2327 0.1006 0.277 Uiso 0.5 1 calc R U P D 1
 C163 C 0.5591(6) 0.2027(6) 0.0616(5) 0.256(13) Uani 0.5 1 d D U P D 1
 H16A H 0.5443 0.1788 0.0640 0.384 Uiso 0.5 1 calc DR U P D 1
 H16B H 0.5806 0.2036 0.0730 0.384 Uiso 0.5 1 calc R U P D 1
 H16C H 0.5693 0.2034 0.0454 0.384 Uiso 0.5 1 calc R U P D 1

loop_
  _atom_site_aniso_label
  _atom_site_aniso_U_11
  _atom_site_aniso_U_22
  _atom_site_aniso_U_33
  _atom_site_aniso_U_23
  _atom_site_aniso_U_13
  _atom_site_aniso_U_12
 Mn1 0.0769(9) 0.0860(9) 0.0748(7) -0.0003(6) 0.0041(6) -0.0096(7)
 Mn2 0.0778(12) 0.0864(13) 0.0717(10) 0.000 0.000 -0.0165(10)
 Mn3 0.0621(11) 0.0935(13) 0.0840(10) 0.000 0.000 -0.0127(10)
 Mn4 0.1354(12) 0.1313(12) 0.0362(6) -0.0008(6) 0.0028(6) 0.0013(9)
 S5 0.070(2) 0.079(2) 0.0817(17) 0.000 0.000 0.0090(18)
 S6 0.0908(16) 0.0829(15) 0.0713(12) -0.0048(10) -0.0071(11) 0.0049(13)
 S7 0.074(2) 0.085(2) 0.0721(16) 0.000 0.000 0.0055(18)
 S8 0.157(3) 0.148(2) 0.0617(13) -0.0148(14) 0.0031(14) 0.012(2)
 O1 0.061(4) 0.110(6) 0.069(4) 0.000 0.000 -0.002(4)
 O2 0.099(5) 0.060(4) 0.067(4) 0.000 0.000 -0.003(4)
 O3 0.081(4) 0.104(4) 0.067(3) -0.010(2) 0.003(2) 0.006(3)
 O4 0.062(3) 0.085(4) 0.084(3) -0.010(2) -0.002(2) -0.018(3)
 O5 0.066(3) 0.084(4) 0.069(3) -0.002(2) 0.000(2) -0.004(3)
 O6 0.083(5) 0.082(5) 0.069(4) 0.000 0.000 0.023(4)
 O7 0.107(4) 0.102(4) 0.068(3) -0.005(3) -0.014(3) 0.017(3)
 O8 0.138(5) 0.149(5) 0.037(2) -0.014(3) -0.003(2) 0.008(4)
 O9 0.046(3) 0.152(5) 0.120(4) 0.027(4) 0.007(3) -0.008(4)
 O10 0.094(6) 0.071(5) 0.081(4) 0.000 0.000 0.009(4)
 O12 0.160(5) 0.161(5) 0.035(2) -0.025(3) -0.009(3) -0.009(4)
 C13 0.070(6) 0.076(6) 0.077(5) 0.009(4) 0.003(4) -0.002(5)
 C15 0.068(6) 0.094(6) 0.082(5) -0.012(4) -0.018(4) -0.012(5)
 C16 0.088(6) 0.058(6) 0.092(5) -0.009(4) -0.012(4) -0.002(5)
 C17 0.091(6) 0.056(5) 0.110(6) 0.024(5) -0.019(5) -0.024(5)
 O19 0.089(4) 0.174(6) 0.082(3) -0.030(4) -0.020(3) -0.046(4)
 C20 0.092(6) 0.054(5) 0.098(5) -0.019(4) -0.034(4) -0.015(4)
 C21 0.068(5) 0.069(5) 0.076(5) -0.002(4) 0.009(4) -0.006(4)
 C24 0.058(6) 0.140(9) 0.090(6) -0.031(6) 0.004(5) -0.017(6)
 O25 0.129(5) 0.129(5) 0.037(4) 0.000 0.000 0.000
 O28 0.113(5) 0.186(6) 0.060(3) 0.031(3) 0.015(3) -0.011(5)
 C29 0.072(5) 0.095(6) 0.099(4) 0.009(4) 0.007(4) -0.009(4)
 C30 0.105(8) 0.189(10) 0.065(5) 0.052(5) 0.007(5) 0.040(7)
 O31 0.173(6) 0.175(6) 0.084(4) -0.028(4) 0.015(4) 0.038(5)
 O32 0.153(6) 0.135(6) 0.072(3) 0.010(3) -0.024(3) -0.016(5)
 C35 0.152(9) 0.150(8) 0.044(4) -0.040(5) 0.017(5) -0.007(7)
 C36 0.124(8) 0.141(9) 0.072(6) 0.029(6) -0.030(6) -0.024(7)
 C38 0.130(9) 0.091(7) 0.061(5) 0.006(4) -0.005(6) 0.019(7)
 C39 0.082(6) 0.142(8) 0.075(5) 0.046(5) 0.010(5) 0.015(6)
 C41 0.082(7) 0.159(9) 0.098(6) 0.068(5) 0.009(5) 0.021(6)
 C42 0.078(6) 0.148(8) 0.097(6) 0.022(6) -0.009(5) 0.036(6)
 C43 0.075(6) 0.153(8) 0.071(5) 0.053(5) 0.009(4) 0.008(6)
 C44 0.160(9) 0.169(10) 0.045(5) -0.006(5) 0.018(5) -0.019(8)
 C46 0.102(8) 0.127(8) 0.091(6) -0.033(5) 0.011(5) 0.002(6)
 C47 0.071(6) 0.121(7) 0.115(6) 0.023(5) 0.008(5) -0.002(5)
 C48 0.080(5) 0.123(6) 0.086(4) 0.026(4) 0.002(4) -0.005(4)
 C50 0.126(8) 0.061(6) 0.173(8) -0.028(5) 0.059(6) -0.006(6)
 C51 0.213(12) 0.079(7) 0.187(9) 0.024(7) 0.141(9) 0.003(7)
 C52 0.183(10) 0.197(12) 0.064(6) -0.031(6) 0.048(6) -0.022(9)
 C53 0.131(8) 0.209(10) 0.166(8) -0.039(7) 0.009(6) -0.051(7)
 C54B 0.084(6) 0.113(8) 0.061(5) 0.013(5) 0.002(4) 0.003(5)
 C55 0.081(5) 0.125(6) 0.088(4) 0.029(4) 0.016(4) 0.010(4)
 C58 0.073(6) 0.101(7) 0.111(6) -0.021(5) 0.000(5) 0.012(5)
 C59 0.166(11) 0.189(11) 0.085(7) -0.026(7) 0.000(7) -0.028(9)
 C60 0.145(9) 0.080(7) 0.138(7) -0.013(6) 0.059(6) 0.010(7)
 C61B 0.071(7) 0.089(11) 0.083(6) 0.001(6) 0.003(5) -0.007(7)
 C62 0.082(7) 0.153(9) 0.120(7) -0.055(6) -0.001(6) -0.027(6)
 C64B 0.085(6) 0.107(8) 0.052(5) 0.001(5) 0.006(4) 0.001(5)
 C67B 0.080(7) 0.104(9) 0.108(10) 0.016(7) 0.004(6) -0.010(6)
 C70B 0.068(6) 0.092(11) 0.089(6) 0.000(6) 0.008(5) -0.010(6)
 C76 0.214(10) 0.154(9) 0.191(8) 0.015(8) 0.090(7) -0.001(7)
 C79 0.193(11) 0.195(13) 0.068(6) -0.011(7) 0.066(6) -0.039(10)
 C83 0.170(12) 0.172(15) 0.165(11) 0.016(10) 0.064(9) -0.026(11)
 C87 0.197(12) 0.112(10) 0.143(11) 0.021(8) 0.063(9) -0.032(8)
 C4AA 0.074(12) 0.200(17) 0.178(11) -0.041(10) -0.008(9) -0.066(12)
 C92B 0.081(8) 0.126(13) 0.089(6) 0.025(7) 0.013(5) 0.016(8)
 C93B 0.084(7) 0.109(9) 0.092(10) 0.017(7) 0.003(6) -0.018(6)
 C1 0.087(6) 0.095(9) 0.089(9) 0.025(7) 0.012(6) 0.007(6)
 C114 0.121(18) 0.226(15) 0.165(13) -0.044(11) -0.027(12) -0.045(12)
 C214 0.141(16) 0.223(12) 0.120(12) -0.046(9) 0.001(11) -0.047(10)
 O2AA 0.070(4) 0.079(5) 0.084(4) 0.000 0.000 -0.016(4)
 O1AA 0.120(5) 0.082(4) 0.108(4) 0.010(3) 0.018(3) -0.031(3)
 O0AA 0.142(5) 0.090(5) 0.121(4) -0.007(4) 0.038(4) -0.015(4)
 C9 0.088(5) 0.113(6) 0.076(4) 0.009(4) 0.002(4) 0.010(4)
 C0AA 0.161(17) 0.227(13) 0.142(15) -0.019(10) 0.101(13) -0.017(11)
 C19 0.270(16) 0.163(16) 0.143(13) -0.035(12) 0.042(12) 0.004(13)
 C1AA 0.231(17) 0.250(16) 0.154(18) -0.038(13) 0.096(13) -0.002(13)
 C6 0.102(7) 0.068(6) 0.094(6) -0.002(5) 0.030(5) -0.024(5)
 C10B 0.087(7) 0.098(11) 0.084(6) 0.009(6) -0.005(5) 0.010(7)
 N2 0.107(8) 0.173(11) 0.161(10) 0.025(9) 0.002(7) -0.017(7)
 C84 0.217(11) 0.230(11) 0.166(9) -0.020(8) 0.042(8) 0.004(9)
 C3AA 0.211(14) 0.166(14) 0.203(11) 0.039(10) 0.065(9) -0.012(11)
 C67A 0.067(7) 0.086(11) 0.096(6) 0.005(6) -0.001(5) -0.006(7)
 C70A 0.079(7) 0.113(9) 0.101(10) 0.029(8) 0.016(6) 0.004(6)
 C61A 0.079(7) 0.119(10) 0.103(10) 0.025(8) 0.006(7) -0.002(7)
 C93A 0.082(6) 0.093(12) 0.087(7) 0.018(7) 0.002(5) -0.007(7)
 C3 0.077(8) 0.154(12) 0.089(6) 0.008(6) 0.004(5) 0.013(8)
 C4 0.081(7) 0.141(12) 0.080(7) 0.017(7) 0.008(5) 0.011(7)
 C10A 0.102(7) 0.109(10) 0.083(9) 0.007(7) 0.003(6) 0.009(6)
 C92A 0.087(7) 0.109(9) 0.084(9) 0.018(7) 0.018(6) 0.000(7)
 N26 0.143(10) 0.201(13) 0.097(6) 0.025(7) 0.005(6) 0.069(10)
 C2AA 0.087(7) 0.123(9) 0.106(10) 0.031(7) 0.003(6) 0.010(6)
 N20 0.112(9) 0.168(11) 0.096(6) 0.015(6) 0.012(5) -0.031(8)
 N22 0.114(9) 0.146(9) 0.198(12) 0.033(8) 0.020(8) 0.020(8)
 N29 0.109(6) 0.143(8) 0.078(5) 0.028(5) 0.006(5) -0.011(6)
 C89 0.104(7) 0.124(9) 0.080(6) 0.015(6) -0.013(5) 0.001(6)
 C54A 0.088(8) 0.123(13) 0.099(10) 0.008(9) 0.009(7) 0.004(8)
 C64A 0.106(9) 0.145(13) 0.115(11) 0.029(10) 0.016(8) 0.015(8)
 C49 0.099(5) 0.118(6) 0.067(4) 0.006(4) 0.001(3) -0.002(4)
 C56B 0.117(9) 0.144(12) 0.090(10) 0.021(9) 0.009(7) 0.016(8)
 C85B 0.107(9) 0.146(12) 0.101(11) 0.034(9) 0.020(7) 0.023(8)
 C34 0.083(5) 0.111(6) 0.088(5) 0.012(4) 0.006(4) 0.002(4)
 C85A 0.091(6) 0.107(8) 0.076(6) 0.019(5) -0.002(5) 0.002(6)
 N193 0.204(14) 0.229(15) 0.186(15) 0.053(12) 0.034(11) 0.083(12)
 C61 0.20(2) 0.263(15) 0.153(16) -0.011(12) 0.008(14) -0.026(13)
 C85 0.22(2) 0.261(14) 0.20(2) -0.032(12) 0.008(17) 0.015(13)
 C86 0.215(13) 0.32(2) 0.129(14) -0.023(16) 0.061(11) 0.002(14)
 C5AA 0.208(13) 0.085(19) 0.22(2) 0.012(17) 0.078(12) -0.026(12)
 C6AA 0.190(17) 0.13(2) 0.236(14) 0.030(13) 0.086(13) -0.026(15)
 C100 0.25(2) 0.157(18) 0.26(2) -0.002(17) 0.083(17) 0.007(16)
 C7AA 0.14(2) 0.260(17) 0.230(16) -0.028(13) 0.020(14) -0.052(14)
 C124 0.127(19) 0.24(2) 0.183(11) -0.025(11) -0.036(10) -0.022(16)
 C163 0.19(2) 0.266(16) 0.31(2) -0.046(14) -0.002(17) -0.006(15)

_geom_special_details
;
 All esds (except the esd in the dihedral angle between two l.s. planes)
 are estimated using the full covariance matrix.  The cell esds are taken
 into account individually in the estimation of esds in distances, angles
 and torsion angles; correlations between esds in cell parameters are only
 used when they are defined by crystal symmetry.  An approximate (isotropic)
 treatment of cell esds is used for estimating esds involving l.s. planes.
;
loop_
  _geom_bond_atom_site_label_1
  _geom_bond_atom_site_label_2
  _geom_bond_distance
  _geom_bond_site_symmetry_2
  _geom_bond_publ_flag
 Mn1 Mn2 3.1025(16) . ?
 Mn1 Mn3 3.0858(16) . ?
 Mn1 O3 2.161(4) . ?
 Mn1 O4 2.178(5) . ?
 Mn1 O5 2.179(5) . ?
 Mn1 O9 2.092(5) . ?
 Mn1 O2AA 2.2575(17) . ?
 Mn1 O0AA 2.099(6) . ?
 Mn2 Mn1 3.1025(16) 11 ?
 Mn2 O2 2.116(7) . ?
 Mn2 O4 2.199(4) 11 ?
 Mn2 O4 2.199(4) . ?
 Mn2 O2AA 2.250(6) . ?
 Mn2 O1AA 2.099(5) . ?
 Mn2 O1AA 2.099(5) 11 ?
 Mn3 Mn1 3.0857(16) 11 ?
 Mn3 O1 2.144(7) . ?
 Mn3 O5 2.206(4) . ?
 Mn3 O5 2.205(4) 11 ?
 Mn3 O19 2.081(5) . ?
 Mn3 O19 2.081(5) 11 ?
 Mn3 O2AA 2.254(6) . ?
 Mn4 Mn4 3.083(2) 2 ?
 Mn4 Mn4 3.083(2) 4 ?
 Mn4 O8 2.160(5) . ?
 Mn4 O12 2.166(5) . ?
 Mn4 O12 2.173(5) 2 ?
 Mn4 O25 2.249(2) . ?
 Mn4 O28 2.063(6) . ?
 Mn4 O32 2.083(6) . ?
 S5 O2 1.448(6) . ?
 S5 O10 1.408(6) . ?
 S5 C21 1.811(7) . ?
 S5 C21 1.811(7) 11 ?
 S6 O3 1.441(5) . ?
 S6 O7 1.426(4) . ?
 S6 C15 1.734(8) . ?
 S6 C20 1.732(7) . ?
 S7 O1 1.463(6) . ?
 S7 O6 1.439(6) . ?
 S7 C17 1.742(8) 11 ?
 S7 C17 1.743(8) . ?
 S8 O8 1.461(4) . ?
 S8 O31 1.431(6) . ?
 S8 C35 1.706(10) . ?
 S8 C44 1.786(10) . ?
 O4 C13 1.283(7) . ?
 O5 C16 1.313(8) . ?
 O9 C24 1.213(9) . ?
 O12 Mn4 2.173(5) 4 ?
 O12 C36 1.316(9) . ?
 C13 C15 1.411(9) . ?
 C13 C21 1.452(9) 11 ?
 C15 C46 1.390(10) . ?
 C16 C17 1.392(9) 11 ?
 C16 C20 1.434(9) . ?
 C17 C16 1.392(9) 11 ?
 C17 C50 1.376(9) . ?
 O19 C24 1.288(9) 11 ?
 C20 C60 1.316(9) 11 ?
 C21 C13 1.452(9) 11 ?
 C21 C58 1.350(9) 11 ?
 C24 O19 1.288(9) 11 ?
 C24 C29 1.499(10) . ?
 O25 Mn4 2.249(2) 3 ?
 O25 Mn4 2.249(2) 2 ?
 O25 Mn4 2.249(2) 4 ?
 O28 C38 1.209(10) . ?
 C29 C67B 1.385(19) . ?
 C29 C70B 1.378(17) . ?
 C29 C67A 1.357(16) . ?
 C29 C70A 1.337(17) . ?
 C30 C41 1.363(9) . ?
 C30 C42 1.378(10) . ?
 C30 C48 1.499(10) . ?
 O32 C38 1.257(9) 2 ?
 C35 C36 1.427(11) . ?
 C35 C59 1.377(10) . ?
 C36 C44 1.459(11) 4 ?
 C38 O32 1.257(9) 4 ?
 C38 C49 1.535(9) . ?
 C39 C42 1.410(9) . ?
 C39 C47 1.455(9) . ?
 C39 C34 1.488(8) . ?
 C41 H41 0.9300 . ?
 C41 C43 1.427(9) . ?
 C42 H42 0.9300 . ?
 C43 C47 1.389(9) . ?
 C43 C55 1.450(10) . ?
 C44 C36 1.458(11) 2 ?
 C44 C52 1.405(10) . ?
 C46 H46 0.9300 . ?
 C46 C62 1.363(10) . ?
 C47 H47 0.9300 . ?
 C48 C61B 1.340(16) . ?
 C48 C93B 1.333(18) . ?
 C48 C61A 1.383(18) . ?
 C48 C93A 1.369(17) . ?
 C50 H50 0.9300 . ?
 C50 C51 1.394(10) . ?
 C51 C60 1.377(10) . ?
 C51 C76 1.649(13) . ?
 C52 H52 0.9300 . ?
 C52 C79 1.334(12) . ?
 C53 C62 1.568(10) . ?
 C53 C4AA 1.548(12) . ?
 C53 C114 1.547(13) . ?
 C53 C214 1.552(13) . ?
 C53 C7AA 1.640(14) . ?
 C53 C124 1.521(13) . ?
 C53 C163 1.520(14) . ?
 C54B H54B 0.9300 . ?
 C54B C64B 1.442(13) . ?
 C54B C34 1.381(12) . ?
 C55 C92B 1.322(17) . ?
 C55 C1 1.392(16) . ?
 C55 C4 1.341(16) . ?
 C55 C92A 1.419(18) . ?
 C58 C21 1.350(9) 11 ?
 C58 H58 0.9300 . ?
 C58 C62 1.347(9) . ?
 C59 H59 0.9300 . ?
 C59 C79 1.310(12) 4 ?
 C60 C20 1.316(9) 11 ?
 C60 H60 0.9300 . ?
 C61B H61B 0.9300 . ?
 C61B C70B 1.357(19) . ?
 C64B N29 1.358(12) . ?
 C64B C49 1.416(12) . ?
 C67B C93B 1.51(2) . ?
 C67B N22 1.39(2) . ?
 C70B N20 1.495(18) . ?
 C76 C83 1.524(12) . ?
 C76 C87 1.419(12) . ?
 C76 C3AA 1.699(12) . ?
 C76 C5AA 1.491(14) . ?
 C76 C6AA 1.687(15) . ?
 C76 C100 1.481(14) . ?
 C79 C59 1.310(12) 2 ?
 C79 C84 1.619(14) . ?
 C83 H83A 0.9600 . ?
 C83 H83B 0.9600 . ?
 C83 H83C 0.9600 . ?
 C87 H87A 0.9600 . ?
 C87 H87B 0.9600 . ?
 C87 H87C 0.9600 . ?
 C4AA H4AA 0.9600 . ?
 C4AA H4AB 0.9600 . ?
 C4AA H4AC 0.9600 . ?
 C92B H92B 0.9300 . ?
 C92B C10B 1.39(2) . ?
 C93B H93B 0.9300 . ?
 C1 H1 0.9300 . ?
 C1 C2AA 1.47(2) . ?
 C114 H11A 0.9600 . ?
 C114 H11B 0.9600 . ?
 C114 H11C 0.9600 . ?
 C214 H21A 0.9600 . ?
 C214 H21B 0.9600 . ?
 C214 H21C 0.9600 . ?
 O2AA Mn1 2.2574(17) 11 ?
 O1AA C6 1.252(8) . ?
 O0AA C6 1.218(8) . ?
 C9 C6 1.442(10) 2 ?
 C9 C10B 1.395(18) . ?
 C9 C3 1.333(15) . ?
 C9 C10A 1.319(19) . ?
 C9 C2AA 1.437(19) . ?
 C0AA H0AA 0.9600 . ?
 C0AA H0AB 0.9600 . ?
 C0AA H0AC 0.9600 . ?
 C0AA C84 1.536(13) . ?
 C19 H19A 0.9600 . ?
 C19 H19B 0.9600 . ?
 C19 H19C 0.9600 . ?
 C19 C84 1.583(14) . ?
 C1AA H1AA 0.9600 . ?
 C1AA H1AB 0.9600 . ?
 C1AA H1AC 0.9600 . ?
 C1AA C84 1.525(14) . ?
 C6 C9 1.442(10) 4 ?
 C10B N26 1.450(18) . ?
 N2 H2A 0.8900 . ?
 N2 H2B 0.8900 . ?
 N2 C2AA 1.37(2) . ?
 N2 N22 1.701(19) 2 ?
 C84 C61 1.521(14) . ?
 C84 C85 1.487(14) . ?
 C84 C86 1.634(14) . ?
 C3AA H3AA 0.9600 . ?
 C3AA H3AB 0.9600 . ?
 C3AA H3AC 0.9600 . ?
 C67A H67A 0.9300 . ?
 C67A C93A 1.342(19) . ?
 C70A H70A 0.9300 . ?
 C70A C61A 1.44(2) . ?
 C61A H61A 0.9300 . ?
 C93A H93A 0.9300 . ?
 C3 H3 0.9300 . ?
 C3 C4 1.46(2) . ?
 C4 H4 0.9300 . ?
 C10A H10A 0.9300 . ?
 C10A C92A 1.41(2) . ?
 C92A H92A 0.9300 . ?
 N26 N26 1.76(2) 11 ?
 N26 H26A 0.8900 . ?
 N26 H26B 0.8900 . ?
 N20 N20 1.61(2) 11 ?
 N20 H20A 0.8900 . ?
 N20 H20B 0.8900 . ?
 N22 N2 1.701(19) 4 ?
 N22 H22A 0.8900 . ?
 N22 H22B 0.8900 . ?
 N29 H29A 0.8900 . ?
 N29 H29B 0.8900 . ?
 N29 N193 1.773(15) 2 ?
 C89 H89 0.9300 . ?
 C89 C49 1.348(13) . ?
 C89 C85A 1.468(13) . ?
 C54A H54A 0.9300 . ?
 C54A C64A 1.3900 . ?
 C54A C34 1.3900 . ?
 C64A H64A 0.9300 . ?
 C64A C49 1.3900 . ?
 C49 C56B 1.3900 . ?
 C56B C85B 1.3900 . ?
 C56B N193 1.419(11) . ?
 C85B H85B 0.9300 . ?
 C85B C34 1.3900 . ?
 C34 C85A 1.424(12) . ?
 C85A H85A 0.9300 . ?
 N193 N29 1.774(15) 4 ?
 N193 H19D 0.8900 . ?
 N193 H19E 0.8900 . ?
 C61 H61C 0.9600 . ?
 C61 H61D 0.9600 . ?
 C61 H61E 0.9600 . ?
 C85 H85C 0.9600 . ?
 C85 H85D 0.9600 . ?
 C85 H85E 0.9600 . ?
 C86 H86A 0.9600 . ?
 C86 H86B 0.9600 . ?
 C86 H86C 0.9600 . ?
 C5AA H5AA 0.9600 . ?
 C5AA H5AB 0.9600 . ?
 C5AA H5AC 0.9600 . ?
 C6AA H6AA 0.9600 . ?
 C6AA H6AB 0.9600 . ?
 C6AA H6AC 0.9600 . ?
 C100 H10B 0.9600 . ?
 C100 H10C 0.9600 . ?
 C100 H10D 0.9600 . ?
 C7AA H7AA 0.9600 . ?
 C7AA H7AB 0.9600 . ?
 C7AA H7AC 0.9600 . ?
 C124 H12A 0.9600 . ?
 C124 H12B 0.9600 . ?
 C124 H12C 0.9600 . ?
 C163 H16A 0.9600 . ?
 C163 H16B 0.9600 . ?
 C163 H16C 0.9600 . ?

loop_
  _geom_angle_atom_site_label_1
  _geom_angle_atom_site_label_2
  _geom_angle_atom_site_label_3
  _geom_angle
  _geom_angle_site_symmetry_1
  _geom_angle_site_symmetry_3
  _geom_angle_publ_flag
 Mn3 Mn1 Mn2 89.95(4) . . ?
 O3 Mn1 Mn2 125.82(13) . . ?
 O3 Mn1 Mn3 126.71(14) . . ?
 O3 Mn1 O4 83.76(16) . . ?
 O3 Mn1 O5 83.84(17) . . ?
 O3 Mn1 O2AA 160.5(2) . . ?
 O4 Mn1 Mn2 45.13(12) . . ?
 O4 Mn1 Mn3 105.78(12) . . ?
 O4 Mn1 O5 87.74(16) . . ?
 O4 Mn1 O2AA 81.72(19) . . ?
 O5 Mn1 Mn2 106.40(11) . . ?
 O5 Mn1 Mn3 45.62(11) . . ?
 O5 Mn1 O2AA 82.69(18) . . ?
 O9 Mn1 Mn2 135.37(17) . . ?
 O9 Mn1 Mn3 78.11(15) . . ?
 O9 Mn1 O3 94.3(2) . . ?
 O9 Mn1 O4 176.1(2) . . ?
 O9 Mn1 O5 95.5(2) . . ?
 O9 Mn1 O2AA 100.9(2) . . ?
 O9 Mn1 O0AA 84.1(2) . . ?
 O2AA Mn1 Mn2 46.40(16) . . ?
 O2AA Mn1 Mn3 46.81(16) . . ?
 O0AA Mn1 Mn2 76.19(16) . . ?
 O0AA Mn1 Mn3 137.41(18) . . ?
 O0AA Mn1 O3 92.7(2) . . ?
 O0AA Mn1 O4 92.6(2) . . ?
 O0AA Mn1 O5 176.5(2) . . ?
 O0AA Mn1 O2AA 100.8(2) . . ?
 Mn1 Mn2 Mn1 89.74(6) 11 . ?
 O2 Mn2 Mn1 125.54(9) . . ?
 O2 Mn2 Mn1 125.54(9) . 11 ?
 O2 Mn2 O4 83.62(18) . . ?
 O2 Mn2 O4 83.62(18) . 11 ?
 O2 Mn2 O2AA 159.3(2) . . ?
 O4 Mn2 Mn1 105.13(13) . 11 ?
 O4 Mn2 Mn1 44.60(12) . . ?
 O4 Mn2 Mn1 105.13(13) 11 . ?
 O4 Mn2 Mn1 44.60(12) 11 11 ?
 O4 Mn2 O4 87.2(2) 11 . ?
 O4 Mn2 O2AA 81.44(17) . . ?
 O4 Mn2 O2AA 81.44(17) 11 . ?
 O2AA Mn2 Mn1 46.60(5) . . ?
 O2AA Mn2 Mn1 46.60(5) . 11 ?
 O1AA Mn2 Mn1 77.78(15) 11 11 ?
 O1AA Mn2 Mn1 77.78(15) . . ?
 O1AA Mn2 Mn1 136.09(16) . 11 ?
 O1AA Mn2 Mn1 136.10(16) 11 . ?
 O1AA Mn2 O2 94.7(2) . . ?
 O1AA Mn2 O2 94.7(2) 11 . ?
 O1AA Mn2 O4 177.1(2) . 11 ?
 O1AA Mn2 O4 177.1(2) 11 . ?
 O1AA Mn2 O4 95.02(17) . . ?
 O1AA Mn2 O4 95.02(17) 11 11 ?
 O1AA Mn2 O2AA 100.7(2) . . ?
 O1AA Mn2 O2AA 100.7(2) 11 . ?
 O1AA Mn2 O1AA 82.7(3) . 11 ?
 Mn1 Mn3 Mn1 90.36(6) 11 . ?
 O1 Mn3 Mn1 125.96(9) . 11 ?
 O1 Mn3 Mn1 125.96(9) . . ?
 O1 Mn3 O5 83.93(17) . . ?
 O1 Mn3 O5 83.93(17) . 11 ?
 O1 Mn3 O2AA 160.6(2) . . ?
 O5 Mn3 Mn1 44.91(12) . . ?
 O5 Mn3 Mn1 106.15(12) . 11 ?
 O5 Mn3 Mn1 106.14(12) 11 . ?
 O5 Mn3 Mn1 44.91(12) 11 11 ?
 O5 Mn3 O5 88.1(2) 11 . ?
 O5 Mn3 O2AA 82.16(17) . . ?
 O5 Mn3 O2AA 82.16(17) 11 . ?
 O19 Mn3 Mn1 135.29(18) . . ?
 O19 Mn3 Mn1 135.29(18) 11 11 ?
 O19 Mn3 Mn1 77.24(16) . 11 ?
 O19 Mn3 Mn1 77.24(16) 11 . ?
 O19 Mn3 O1 94.6(2) 11 . ?
 O19 Mn3 O1 94.6(2) . . ?
 O19 Mn3 O5 94.89(17) 11 . ?
 O19 Mn3 O5 176.5(2) . . ?
 O19 Mn3 O5 94.89(17) . 11 ?
 O19 Mn3 O5 176.5(2) 11 11 ?
 O19 Mn3 O19 82.1(3) . 11 ?
 O19 Mn3 O2AA 100.0(2) 11 . ?
 O19 Mn3 O2AA 100.0(2) . . ?
 O2AA Mn3 Mn1 46.89(5) . . ?
 O2AA Mn3 Mn1 46.89(5) . 11 ?
 Mn4 Mn4 Mn4 90.0 2 4 ?
 O8 Mn4 Mn4 126.72(15) . 2 ?
 O8 Mn4 Mn4 125.91(14) . 4 ?
 O8 Mn4 O12 84.64(19) . . ?
 O8 Mn4 O12 85.44(19) . 2 ?
 O8 Mn4 O25 161.1(2) . . ?
 O12 Mn4 Mn4 44.63(13) 2 2 ?
 O12 Mn4 Mn4 104.43(15) 2 4 ?
 O12 Mn4 Mn4 44.81(14) . 4 ?
 O12 Mn4 Mn4 104.48(15) . 2 ?
 O12 Mn4 O12 85.5(3) . 2 ?
 O12 Mn4 O25 81.03(19) 2 . ?
 O12 Mn4 O25 81.18(19) . . ?
 O25 Mn4 Mn4 46.72(4) . 2 ?
 O25 Mn4 Mn4 46.72(4) . 4 ?
 O28 Mn4 Mn4 76.43(19) . 4 ?
 O28 Mn4 Mn4 133.74(17) . 2 ?
 O28 Mn4 O8 95.6(2) . . ?
 O28 Mn4 O12 96.4(2) . . ?
 O28 Mn4 O12 177.9(2) . 2 ?
 O28 Mn4 O25 98.4(2) . . ?
 O28 Mn4 O32 82.5(2) . . ?
 O32 Mn4 Mn4 138.10(16) . 4 ?
 O32 Mn4 Mn4 79.00(19) . 2 ?
 O32 Mn4 O8 91.6(2) . . ?
 O32 Mn4 O12 95.7(2) . 2 ?
 O32 Mn4 O12 175.9(2) . . ?
 O32 Mn4 O25 102.9(2) . . ?
 O2 S5 C21 109.2(3) . . ?
 O2 S5 C21 109.2(3) . 11 ?
 O10 S5 O2 117.7(4) . . ?
 O10 S5 C21 106.9(3) . 11 ?
 O10 S5 C21 106.9(3) . . ?
 C21 S5 C21 106.4(4) 11 . ?
 O3 S6 C15 108.1(3) . . ?
 O3 S6 C20 111.5(3) . . ?
 O7 S6 O3 115.2(3) . . ?
 O7 S6 C15 107.6(3) . . ?
 O7 S6 C20 108.7(3) . . ?
 C20 S6 C15 105.1(3) . . ?
 O1 S7 C17 109.3(3) . 11 ?
 O1 S7 C17 109.3(3) . . ?
 O6 S7 O1 115.8(4) . . ?
 O6 S7 C17 108.7(3) . 11 ?
 O6 S7 C17 108.7(3) . . ?
 C17 S7 C17 104.4(5) 11 . ?
 O8 S8 C35 109.5(4) . . ?
 O8 S8 C44 109.5(3) . . ?
 O31 S8 O8 114.9(4) . . ?
 O31 S8 C35 106.0(4) . . ?
 O31 S8 C44 107.9(4) . . ?
 C35 S8 C44 108.9(4) . . ?
 S7 O1 Mn3 123.4(4) . . ?
 S5 O2 Mn2 126.0(4) . . ?
 S6 O3 Mn1 122.9(2) . . ?
 Mn1 O4 Mn2 90.27(18) . . ?
 C13 O4 Mn1 133.6(4) . . ?
 C13 O4 Mn2 135.2(5) . . ?
 Mn1 O5 Mn3 89.47(18) . . ?
 C16 O5 Mn1 136.2(4) . . ?
 C16 O5 Mn3 133.8(4) . . ?
 S8 O8 Mn4 122.1(3) . . ?
 C24 O9 Mn1 129.8(5) . . ?
 Mn4 O12 Mn4 90.56(16) . 4 ?
 C36 O12 Mn4 131.3(6) . . ?
 C36 O12 Mn4 136.5(6) . 4 ?
 O4 C13 C15 123.8(7) . . ?
 O4 C13 C21 124.4(7) . 11 ?
 C15 C13 C21 111.7(7) . 11 ?
 C13 C15 S6 124.5(6) . . ?
 C46 C15 S6 115.3(6) . . ?
 C46 C15 C13 120.2(7) . . ?
 O5 C16 C17 122.5(7) . 11 ?
 O5 C16 C20 120.3(7) . . ?
 C17 C16 C20 117.2(7) 11 . ?
 C16 C17 S7 126.1(6) 11 . ?
 C50 C17 S7 113.0(6) . . ?
 C50 C17 C16 120.9(8) . 11 ?
 C24 O19 Mn3 129.8(6) 11 . ?
 C16 C20 S6 125.2(6) . . ?
 C60 C20 S6 116.3(6) 11 . ?
 C60 C20 C16 118.3(7) 11 . ?
 C13 C21 S5 120.7(6) 11 . ?
 C58 C21 S5 113.8(6) 11 . ?
 C58 C21 C13 125.5(7) 11 11 ?
 O9 C24 O19 122.8(8) . 11 ?
 O9 C24 C29 122.5(9) . . ?
 O19 C24 C29 114.5(8) 11 . ?
 Mn4 O25 Mn4 86.55(8) 4 . ?
 Mn4 O25 Mn4 86.55(8) 2 . ?
 Mn4 O25 Mn4 86.55(8) 2 3 ?
 Mn4 O25 Mn4 151.6(3) 3 . ?
 Mn4 O25 Mn4 151.6(3) 4 2 ?
 Mn4 O25 Mn4 86.55(8) 4 3 ?
 C38 O28 Mn4 131.2(6) . . ?
 C67B C29 C24 115.6(11) . . ?
 C70B C29 C24 123.3(10) . . ?
 C67A C29 C24 119.2(10) . . ?
 C67A C29 C70B 117.5(12) . . ?
 C70A C29 C24 122.5(11) . . ?
 C70A C29 C67B 121.4(13) . . ?
 C41 C30 C42 118.5(8) . . ?
 C41 C30 C48 120.7(7) . . ?
 C42 C30 C48 120.8(8) . . ?
 C38 O32 Mn4 125.0(6) 2 . ?
 C36 C35 S8 121.9(6) . . ?
 C59 C35 S8 118.2(8) . . ?
 C59 C35 C36 119.8(9) . . ?
 O12 C36 C35 126.5(8) . . ?
 O12 C36 C44 120.2(9) . 4 ?
 C35 C36 C44 113.1(8) . 4 ?
 O28 C38 O32 127.0(9) . 4 ?
 O28 C38 C49 119.5(9) . . ?
 O32 C38 C49 113.5(9) 4 . ?
 C42 C39 C47 115.1(6) . . ?
 C42 C39 C34 124.3(8) . . ?
 C47 C39 C34 120.2(7) . . ?
 C30 C41 H41 117.9 . . ?
 C30 C41 C43 124.1(7) . . ?
 C43 C41 H41 117.9 . . ?
 C30 C42 C39 123.3(7) . . ?
 C30 C42 H42 118.4 . . ?
 C39 C42 H42 118.4 . . ?
 C41 C43 C55 123.0(7) . . ?
 C47 C43 C41 115.1(7) . . ?
 C47 C43 C55 121.5(7) . . ?
 C36 C44 S8 123.9(7) 2 . ?
 C52 C44 S8 116.1(8) . . ?
 C52 C44 C36 119.6(9) . 2 ?
 C15 C46 H46 117.5 . . ?
 C62 C46 C15 125.0(7) . . ?
 C62 C46 H46 117.5 . . ?
 C39 C47 H47 118.4 . . ?
 C43 C47 C39 123.2(7) . . ?
 C43 C47 H47 118.4 . . ?
 C61B C48 C30 123.1(10) . . ?
 C61B C48 C93A 114.2(13) . . ?
 C93B C48 C30 119.2(11) . . ?
 C93B C48 C61A 121.7(13) . . ?
 C61A C48 C30 118.9(11) . . ?
 C93A C48 C30 122.6(10) . . ?
 C17 C50 H50 119.2 . . ?
 C17 C50 C51 121.6(7) . . ?
 C51 C50 H50 119.2 . . ?
 C50 C51 C76 118.3(8) . . ?
 C60 C51 C50 114.6(7) . . ?
 C60 C51 C76 126.5(8) . . ?
 C44 C52 H52 117.8 . . ?
 C79 C52 C44 124.5(10) . . ?
 C79 C52 H52 117.8 . . ?
 C62 C53 C7AA 103.5(10) . . ?
 C4AA C53 C62 109.3(9) . . ?
 C4AA C53 C214 108.8(11) . . ?
 C114 C53 C62 109.6(10) . . ?
 C114 C53 C4AA 111.0(11) . . ?
 C114 C53 C214 112.1(11) . . ?
 C214 C53 C62 105.8(9) . . ?
 C124 C53 C62 110.0(10) . . ?
 C124 C53 C7AA 111.2(11) . . ?
 C163 C53 C62 110.6(11) . . ?
 C163 C53 C7AA 106.9(11) . . ?
 C163 C53 C124 114.0(12) . . ?
 C64B C54B H54B 120.1 . . ?
 C34 C54B H54B 120.1 . . ?
 C34 C54B C64B 119.9(10) . . ?
 C92B C55 C43 121.4(11) . . ?
 C92B C55 C4 116.0(13) . . ?
 C1 C55 C43 116.7(10) . . ?
 C1 C55 C92A 120.4(12) . . ?
 C4 C55 C43 122.6(10) . . ?
 C92A C55 C43 122.0(10) . . ?
 C21 C58 H58 119.6 11 . ?
 C62 C58 C21 120.9(7) . 11 ?
 C62 C58 H58 119.6 . . ?
 C35 C59 H59 116.3 . . ?
 C79 C59 C35 127.4(11) 4 . ?
 C79 C59 H59 116.3 4 . ?
 C20 C60 C51 126.7(8) 11 . ?
 C20 C60 H60 116.6 11 . ?
 C51 C60 H60 116.6 . . ?
 C48 C61B H61B 116.5 . . ?
 C48 C61B C70B 127.1(17) . . ?
 C70B C61B H61B 116.5 . . ?
 C46 C62 C53 123.0(8) . . ?
 C58 C62 C46 116.6(7) . . ?
 C58 C62 C53 120.4(8) . . ?
 N29 C64B C54B 118.2(10) . . ?
 N29 C64B C49 124.5(9) . . ?
 C49 C64B C54B 117.3(10) . . ?
 C29 C67B C93B 114.9(17) . . ?
 C29 C67B N22 129.3(16) . . ?
 N22 C67B C93B 113.9(17) . . ?
 C29 C70B N20 126.4(13) . . ?
 C61B C70B C29 116.7(15) . . ?
 C61B C70B N20 116.3(15) . . ?
 C51 C76 C3AA 102.7(8) . . ?
 C51 C76 C6AA 95.2(9) . . ?
 C83 C76 C51 107.5(9) . . ?
 C83 C76 C3AA 104.2(9) . . ?
 C87 C76 C51 108.6(9) . . ?
 C87 C76 C83 122.3(11) . . ?
 C87 C76 C3AA 109.7(10) . . ?
 C5AA C76 C51 110.7(12) . . ?
 C5AA C76 C6AA 107.4(12) . . ?
 C100 C76 C51 110.9(12) . . ?
 C100 C76 C5AA 120.6(14) . . ?
 C100 C76 C6AA 109.0(13) . . ?
 C52 C79 C84 123.9(10) . . ?
 C59 C79 C52 115.0(9) 2 . ?
 C59 C79 C84 120.9(10) 2 . ?
 C76 C83 H83A 109.5 . . ?
 C76 C83 H83B 109.5 . . ?
 C76 C83 H83C 109.5 . . ?
 H83A C83 H83B 109.5 . . ?
 H83A C83 H83C 109.5 . . ?
 H83B C83 H83C 109.5 . . ?
 C76 C87 H87A 109.5 . . ?
 C76 C87 H87B 109.5 . . ?
 C76 C87 H87C 109.5 . . ?
 H87A C87 H87B 109.5 . . ?
 H87A C87 H87C 109.5 . . ?
 H87B C87 H87C 109.5 . . ?
 C53 C4AA H4AA 109.5 . . ?
 C53 C4AA H4AB 109.5 . . ?
 C53 C4AA H4AC 109.5 . . ?
 H4AA C4AA H4AB 109.5 . . ?
 H4AA C4AA H4AC 109.5 . . ?
 H4AB C4AA H4AC 109.5 . . ?
 C55 C92B H92B 118.0 . . ?
 C55 C92B C10B 124.0(17) . . ?
 C10B C92B H92B 118.0 . . ?
 C48 C93B C67B 121.2(16) . . ?
 C48 C93B H93B 119.4 . . ?
 C67B C93B H93B 119.4 . . ?
 C55 C1 H1 120.8 . . ?
 C55 C1 C2AA 118.3(15) . . ?
 C2AA C1 H1 120.8 . . ?
 C53 C114 H11A 109.5 . . ?
 C53 C114 H11B 109.5 . . ?
 C53 C114 H11C 109.5 . . ?
 H11A C114 H11B 109.5 . . ?
 H11A C114 H11C 109.5 . . ?
 H11B C114 H11C 109.5 . . ?
 C53 C214 H21A 109.5 . . ?
 C53 C214 H21B 109.5 . . ?
 C53 C214 H21C 109.5 . . ?
 H21A C214 H21B 109.5 . . ?
 H21A C214 H21C 109.5 . . ?
 H21B C214 H21C 109.5 . . ?
 Mn1 O2AA Mn1 151.7(3) 11 . ?
 Mn2 O2AA Mn1 86.99(16) . 11 ?
 Mn2 O2AA Mn1 86.99(16) . . ?
 Mn2 O2AA Mn3 152.3(3) . . ?
 Mn3 O2AA Mn1 86.30(16) . . ?
 Mn3 O2AA Mn1 86.30(16) . 11 ?
 C6 O1AA Mn2 130.1(5) . . ?
 C6 O0AA Mn1 132.8(5) . . ?
 C10B C9 C6 123.2(10) . 2 ?
 C3 C9 C6 118.8(10) . 2 ?
 C3 C9 C10B 117.3(12) . . ?
 C10A C9 C6 121.8(12) . 2 ?
 C10A C9 C2AA 118.0(14) . . ?
 C2AA C9 C6 120.2(11) . 2 ?
 H0AA C0AA H0AB 109.5 . . ?
 H0AA C0AA H0AC 109.5 . . ?
 H0AB C0AA H0AC 109.5 . . ?
 C84 C0AA H0AA 109.5 . . ?
 C84 C0AA H0AB 109.5 . . ?
 C84 C0AA H0AC 109.5 . . ?
 H19A C19 H19B 109.5 . . ?
 H19A C19 H19C 109.5 . . ?
 H19B C19 H19C 109.5 . . ?
 C84 C19 H19A 109.5 . . ?
 C84 C19 H19B 109.5 . . ?
 C84 C19 H19C 109.5 . . ?
 H1AA C1AA H1AB 109.5 . . ?
 H1AA C1AA H1AC 109.5 . . ?
 H1AB C1AA H1AC 109.5 . . ?
 C84 C1AA H1AA 109.5 . . ?
 C84 C1AA H1AB 109.5 . . ?
 C84 C1AA H1AC 109.5 . . ?
 O1AA C6 C9 118.2(8) . 4 ?
 O0AA C6 O1AA 121.9(8) . . ?
 O0AA C6 C9 119.7(8) . 4 ?
 C92B C10B C9 120.1(15) . . ?
 C92B C10B N26 115.9(16) . . ?
 C9 C10B N26 123.1(14) . . ?
 H2A N2 H2B 102.9 . . ?
 C2AA N2 H2A 90.9 . . ?
 C2AA N2 H2B 90.9 . . ?
 C2AA N2 N22 177.0(17) . 2 ?
 N22 N2 H2A 90.9 2 . ?
 N22 N2 H2B 90.9 2 . ?
 C79 C84 C86 101.1(9) . . ?
 C0AA C84 C79 105.3(10) . . ?
 C0AA C84 C19 113.4(11) . . ?
 C19 C84 C79 100.4(10) . . ?
 C1AA C84 C79 108.4(10) . . ?
 C1AA C84 C0AA 117.5(12) . . ?
 C1AA C84 C19 110.1(11) . . ?
 C61 C84 C79 109.8(11) . . ?
 C61 C84 C86 109.6(12) . . ?
 C85 C84 C79 111.0(12) . . ?
 C85 C84 C61 115.9(12) . . ?
 C85 C84 C86 108.4(12) . . ?
 C76 C3AA H3AA 109.5 . . ?
 C76 C3AA H3AB 109.5 . . ?
 C76 C3AA H3AC 109.5 . . ?
 H3AA C3AA H3AB 109.5 . . ?
 H3AA C3AA H3AC 109.5 . . ?
 H3AB C3AA H3AC 109.5 . . ?
 C29 C67A H67A 118.5 . . ?
 C93A C67A C29 123.0(16) . . ?
 C93A C67A H67A 118.5 . . ?
 C29 C70A H70A 118.4 . . ?
 C29 C70A C61A 123.2(16) . . ?
 C61A C70A H70A 118.4 . . ?
 C48 C61A C70A 116.5(17) . . ?
 C48 C61A H61A 121.7 . . ?
 C70A C61A H61A 121.7 . . ?
 C48 C93A H93A 119.4 . . ?
 C67A C93A C48 121.1(16) . . ?
 C67A C93A H93A 119.4 . . ?
 C9 C3 H3 120.6 . . ?
 C9 C3 C4 118.8(15) . . ?
 C4 C3 H3 120.6 . . ?
 C55 C4 C3 122.8(14) . . ?
 C55 C4 H4 118.6 . . ?
 C3 C4 H4 118.6 . . ?
 C9 C10A H10A 117.3 . . ?
 C9 C10A C92A 125.5(18) . . ?
 C92A C10A H10A 117.3 . . ?
 C55 C92A H92A 121.4 . . ?
 C10A C92A C55 117.2(17) . . ?
 C10A C92A H92A 121.4 . . ?
 C10B N26 N26 170.7(10) . 11 ?
 C10B N26 H26A 92.9 . . ?
 C10B N26 H26B 92.9 . . ?
 N26 N26 H26A 92.9 11 . ?
 N26 N26 H26B 92.9 11 . ?
 H26A N26 H26B 103.0 . . ?
 C9 C2AA C1 119.6(16) . . ?
 N2 C2AA C1 112.2(16) . . ?
 N2 C2AA C9 128.1(16) . . ?
 C70B N20 N20 163.0(8) . 11 ?
 C70B N20 H20A 95.3 . . ?
 C70B N20 H20B 95.3 . . ?
 N20 N20 H20A 95.3 11 . ?
 N20 N20 H20B 95.3 11 . ?
 H20A N20 H20B 103.3 . . ?
 C67B N22 N2 163.0(15) . 4 ?
 C67B N22 H22A 95.3 . . ?
 C67B N22 H22B 95.3 . . ?
 N2 N22 H22A 95.3 4 . ?
 N2 N22 H22B 95.3 4 . ?
 H22A N22 H22B 103.3 . . ?
 C64B N29 H29A 95.8 . . ?
 C64B N29 H29B 95.8 . . ?
 C64B N29 N193 161.3(12) . 2 ?
 H29A N29 H29B 103.3 . . ?
 N193 N29 H29A 95.8 2 . ?
 N193 N29 H29B 95.8 2 . ?
 C49 C89 H89 117.2 . . ?
 C49 C89 C85A 125.7(10) . . ?
 C85A C89 H89 117.2 . . ?
 C64A C54A H54A 120.0 . . ?
 C64A C54A C34 120.0 . . ?
 C34 C54A H54A 120.0 . . ?
 C54A C64A H64A 120.0 . . ?
 C49 C64A C54A 120.0 . . ?
 C49 C64A H64A 120.0 . . ?
 C64B C49 C38 119.2(8) . . ?
 C89 C49 C38 120.3(8) . . ?
 C89 C49 C64A 102.3(6) . . ?
 C64A C49 C38 121.2(7) . . ?
 C56B C49 C38 118.8(6) . . ?
 C56B C49 C64B 105.2(5) . . ?
 C49 C56B C85B 120.0 . . ?
 C49 C56B N193 119.7(8) . . ?
 C85B C56B N193 120.2(8) . . ?
 C56B C85B H85B 120.0 . . ?
 C34 C85B C56B 120.0 . . ?
 C34 C85B H85B 120.0 . . ?
 C54B C34 C39 118.1(7) . . ?
 C54B C34 C85B 105.3(6) . . ?
 C54A C34 C39 122.1(6) . . ?
 C54A C34 C85A 107.0(6) . . ?
 C85B C34 C39 117.9(6) . . ?
 C85A C34 C39 116.5(7) . . ?
 C89 C85A H85A 124.4 . . ?
 C34 C85A C89 111.2(10) . . ?
 C34 C85A H85A 124.4 . . ?
 N29 N193 H19D 95.7 4 . ?
 N29 N193 H19E 95.7 4 . ?
 C56B N193 N29 161.5(13) . 4 ?
 C56B N193 H19D 95.7 . . ?
 C56B N193 H19E 95.7 . . ?
 H19D N193 H19E 103.3 . . ?
 C84 C61 H61C 109.5 . . ?
 C84 C61 H61D 109.5 . . ?
 C84 C61 H61E 109.5 . . ?
 H61C C61 H61D 109.5 . . ?
 H61C C61 H61E 109.5 . . ?
 H61D C61 H61E 109.5 . . ?
 C84 C85 H85C 109.5 . . ?
 C84 C85 H85D 109.5 . . ?
 C84 C85 H85E 109.5 . . ?
 H85C C85 H85D 109.5 . . ?
 H85C C85 H85E 109.5 . . ?
 H85D C85 H85E 109.5 . . ?
 C84 C86 H86A 109.5 . . ?
 C84 C86 H86B 109.5 . . ?
 C84 C86 H86C 109.5 . . ?
 H86A C86 H86B 109.5 . . ?
 H86A C86 H86C 109.5 . . ?
 H86B C86 H86C 109.5 . . ?
 C76 C5AA H5AA 109.5 . . ?
 C76 C5AA H5AB 109.5 . . ?
 C76 C5AA H5AC 109.5 . . ?
 H5AA C5AA H5AB 109.5 . . ?
 H5AA C5AA H5AC 109.5 . . ?
 H5AB C5AA H5AC 109.5 . . ?
 C76 C6AA H6AA 109.5 . . ?
 C76 C6AA H6AB 109.5 . . ?
 C76 C6AA H6AC 109.5 . . ?
 H6AA C6AA H6AB 109.5 . . ?
 H6AA C6AA H6AC 109.5 . . ?
 H6AB C6AA H6AC 109.5 . . ?
 C76 C100 H10B 109.5 . . ?
 C76 C100 H10C 109.5 . . ?
 C76 C100 H10D 109.5 . . ?
 H10B C100 H10C 109.5 . . ?
 H10B C100 H10D 109.5 . . ?
 H10C C100 H10D 109.5 . . ?
 C53 C7AA H7AA 109.5 . . ?
 C53 C7AA H7AB 109.5 . . ?
 C53 C7AA H7AC 109.5 . . ?
 H7AA C7AA H7AB 109.5 . . ?
 H7AA C7AA H7AC 109.5 . . ?
 H7AB C7AA H7AC 109.5 . . ?
 C53 C124 H12A 109.5 . . ?
 C53 C124 H12B 109.5 . . ?
 C53 C124 H12C 109.5 . . ?
 H12A C124 H12B 109.5 . . ?
 H12A C124 H12C 109.5 . . ?
 H12B C124 H12C 109.5 . . ?
 C53 C163 H16A 109.5 . . ?
 C53 C163 H16B 109.5 . . ?
 C53 C163 H16C 109.5 . . ?
 H16A C163 H16B 109.5 . . ?
 H16A C163 H16C 109.5 . . ?
 H16B C163 H16C 109.5 . . ?

loop_
  _geom_torsion_atom_site_label_1
  _geom_torsion_atom_site_label_2
  _geom_torsion_atom_site_label_3
  _geom_torsion_atom_site_label_4
  _geom_torsion
  _geom_torsion_site_symmetry_1
  _geom_torsion_site_symmetry_2
  _geom_torsion_site_symmetry_3
  _geom_torsion_site_symmetry_4
  _geom_torsion_publ_flag
 Mn1 O4 C13 C15 -5.3(10) . . . . ?
 Mn1 O4 C13 C21 171.9(4) . . . 11 ?
 Mn1 O5 C16 C17 -173.0(5) . . . 11 ?
 Mn1 O5 C16 C20 6.1(10) . . . . ?
 Mn1 O9 C24 O19 -19.4(13) . . . 11 ?
 Mn1 O9 C24 C29 166.5(5) . . . . ?
 Mn1 O0AA C6 O1AA 15.3(14) . . . . ?
 Mn1 O0AA C6 C9 -158.4(6) . . . 4 ?
 Mn2 O4 C13 C15 -170.8(5) . . . . ?
 Mn2 O4 C13 C21 6.4(10) . . . 11 ?
 Mn2 O1AA C6 O0AA -10.6(13) . . . . ?
 Mn2 O1AA C6 C9 163.1(5) . . . 4 ?
 Mn3 O5 C16 C17 -4.0(10) . . . 11 ?
 Mn3 O5 C16 C20 175.2(5) . . . . ?
 Mn4 O12 C36 C35 168.0(6) 4 . . . ?
 Mn4 O12 C36 C35 7.6(12) . . . . ?
 Mn4 O12 C36 C44 -166.9(6) . . . 4 ?
 Mn4 O12 C36 C44 -6.4(12) 4 . . 4 ?
 Mn4 O28 C38 O32 -9.3(15) . . . 4 ?
 Mn4 O28 C38 C49 169.5(5) . . . . ?
 S6 C15 C46 C62 179.6(7) . . . . ?
 S7 C17 C50 C51 -174.7(8) . . . . ?
 S8 C35 C36 O12 3.7(13) . . . . ?
 S8 C35 C36 C44 178.4(6) . . . 4 ?
 S8 C35 C59 C79 -177.5(10) . . . 4 ?
 S8 C44 C52 C79 179.3(9) . . . . ?
 O1 S7 C17 C16 -32.4(7) . . . 11 ?
 O1 S7 C17 C50 150.1(6) . . . . ?
 O2 S5 C21 C13 32.8(6) . . . 11 ?
 O2 S5 C21 C58 -145.9(6) . . . 11 ?
 O3 S6 C15 C13 36.4(7) . . . . ?
 O3 S6 C15 C46 -145.9(6) . . . . ?
 O3 S6 C20 C16 -30.0(7) . . . . ?
 O3 S6 C20 C60 145.4(7) . . . 11 ?
 O4 C13 C15 S6 -4.3(10) . . . . ?
 O4 C13 C15 C46 178.1(7) . . . . ?
 O5 C16 C20 S6 -0.9(10) . . . . ?
 O5 C16 C20 C60 -176.2(7) . . . 11 ?
 O6 S7 O1 Mn3 180.0 . . . . ?
 O6 S7 C17 C16 -159.7(6) . . . 11 ?
 O6 S7 C17 C50 22.8(7) . . . . ?
 O7 S6 O3 Mn1 180.0(3) . . . . ?
 O7 S6 C15 C13 161.5(6) . . . . ?
 O7 S6 C15 C46 -20.9(7) . . . . ?
 O7 S6 C20 C16 -158.1(6) . . . . ?
 O7 S6 C20 C60 17.3(8) . . . 11 ?
 O8 S8 C35 C36 -37.6(9) . . . . ?
 O8 S8 C35 C59 145.1(7) . . . . ?
 O8 S8 C44 C36 39.6(9) . . . 2 ?
 O8 S8 C44 C52 -148.3(7) . . . . ?
 O9 C24 C29 C67B -20.0(14) . . . . ?
 O9 C24 C29 C70B -159.3(11) . . . . ?
 O9 C24 C29 C67A 22.3(15) . . . . ?
 O9 C24 C29 C70A 152.0(12) . . . . ?
 O10 S5 O2 Mn2 180.0 . . . . ?
 O10 S5 C21 C13 161.1(5) . . . 11 ?
 O10 S5 C21 C58 -17.6(6) . . . 11 ?
 C13 C15 C46 C62 -2.6(13) . . . . ?
 C15 S6 O3 Mn1 -59.7(4) . . . . ?
 C15 S6 C20 C16 86.9(7) . . . . ?
 C15 S6 C20 C60 -97.7(7) . . . 11 ?
 C15 C46 C62 C53 -178.2(8) . . . . ?
 C15 C46 C62 C58 2.3(14) . . . . ?
 C16 C17 C50 C51 7.7(13) 11 . . . ?
 C17 S7 O1 Mn3 56.8(3) . . . . ?
 C17 S7 O1 Mn3 -56.8(3) 11 . . . ?
 C17 S7 C17 C16 84.4(8) 11 . . 11 ?
 C17 S7 C17 C50 -93.1(7) 11 . . . ?
 C17 C16 C20 S6 178.3(6) 11 . . . ?
 C17 C16 C20 C60 3.0(11) 11 . . 11 ?
 C17 C50 C51 C60 -9.4(15) . . . . ?
 C17 C50 C51 C76 178.5(8) . . . . ?
 O19 C24 C29 C67B 165.5(11) 11 . . . ?
 O19 C24 C29 C70B 26.2(14) 11 . . . ?
 O19 C24 C29 C67A -152.2(10) 11 . . . ?
 O19 C24 C29 C70A -22.5(14) 11 . . . ?
 C20 S6 O3 Mn1 55.4(4) . . . . ?
 C20 S6 C15 C13 -82.8(7) . . . . ?
 C20 S6 C15 C46 94.9(7) . . . . ?
 C21 S5 O2 Mn2 58.0(3) 11 . . . ?
 C21 S5 O2 Mn2 -58.0(3) . . . . ?
 C21 S5 C21 C13 -85.0(6) 11 . . 11 ?
 C21 S5 C21 C58 96.3(6) 11 . . 11 ?
 C21 C13 C15 S6 178.2(5) 11 . . . ?
 C21 C13 C15 C46 0.6(10) 11 . . . ?
 C21 C58 C62 C46 -0.1(13) 11 . . . ?
 C21 C58 C62 C53 -179.6(8) 11 . . . ?
 C24 C29 C67B C93B -177.9(11) . . . . ?
 C24 C29 C67B N22 -15(2) . . . . ?
 C24 C29 C70B C61B -177.1(12) . . . . ?
 C24 C29 C70B N20 -6(2) . . . . ?
 C24 C29 C67A C93A -177.1(13) . . . . ?
 C24 C29 C70A C61A -179.5(13) . . . . ?
 O28 C38 C49 C64B -19.4(12) . . . . ?
 O28 C38 C49 C89 159.9(10) . . . . ?
 O28 C38 C49 C64A 29.9(11) . . . . ?
 O28 C38 C49 C56B -149.9(9) . . . . ?
 C29 C67B C93B C48 -11(2) . . . . ?
 C29 C67B N22 N2 -50(6) . . . 4 ?
 C29 C70B N20 N20 84(3) . . . 11 ?
 C29 C67A C93A C48 -7(3) . . . . ?
 C29 C70A C61A C48 5(3) . . . . ?
 C30 C41 C43 C47 6.7(14) . . . . ?
 C30 C41 C43 C55 178.8(9) . . . . ?
 C30 C48 C61B C70B -176.4(14) . . . . ?
 C30 C48 C93B C67B -175.6(12) . . . . ?
 C30 C48 C61A C70A 178.8(12) . . . . ?
 C30 C48 C93A C67A -177.4(13) . . . . ?
 O31 S8 O8 Mn4 -180.0(4) . . . . ?
 O31 S8 C35 C36 -162.1(7) . . . . ?
 O31 S8 C35 C59 20.6(9) . . . . ?
 O31 S8 C44 C36 165.4(7) . . . 2 ?
 O31 S8 C44 C52 -22.6(8) . . . . ?
 O32 C38 C49 C64B 159.6(8) 4 . . . ?
 O32 C38 C49 C89 -21.2(12) 4 . . . ?
 O32 C38 C49 C64A -151.1(7) 4 . . . ?
 O32 C38 C49 C56B 29.1(10) 4 . . . ?
 C35 S8 O8 Mn4 60.9(5) . . . . ?
 C35 S8 C44 C36 -80.0(8) . . . 2 ?
 C35 S8 C44 C52 92.0(8) . . . . ?
 C36 C35 C59 C79 5.1(17) . . . 4 ?
 C36 C44 C52 C79 -8.3(16) 2 . . . ?
 C38 C49 C56B C85B 179.8(6) . . . . ?
 C38 C49 C56B N193 1.3(10) . . . . ?
 C39 C34 C85A C89 -177.9(8) . . . . ?
 C41 C30 C42 C39 -2.7(14) . . . . ?
 C41 C30 C48 C61B -23.4(16) . . . . ?
 C41 C30 C48 C93B -157.0(11) . . . . ?
 C41 C30 C48 C61A 18.7(15) . . . . ?
 C41 C30 C48 C93A 157.3(12) . . . . ?
 C41 C43 C47 C39 -10.7(12) . . . . ?
 C41 C43 C55 C92B 29.1(16) . . . . ?
 C41 C43 C55 C1 154.1(11) . . . . ?
 C41 C43 C55 C4 -151.1(12) . . . . ?
 C41 C43 C55 C92A -15.5(15) . . . . ?
 C42 C30 C41 C43 -0.2(15) . . . . ?
 C42 C30 C48 C61B 152.6(11) . . . . ?
 C42 C30 C48 C93B 19.1(15) . . . . ?
 C42 C30 C48 C61A -165.2(11) . . . . ?
 C42 C30 C48 C93A -26.6(16) . . . . ?
 C42 C39 C47 C43 8.2(12) . . . . ?
 C42 C39 C34 C54B -154.1(9) . . . . ?
 C42 C39 C34 C54A 157.2(8) . . . . ?
 C42 C39 C34 C85B -25.7(11) . . . . ?
 C42 C39 C34 C85A 23.0(12) . . . . ?
 C43 C55 C92B C10B -178.8(14) . . . . ?
 C43 C55 C1 C2AA -179.6(12) . . . . ?
 C43 C55 C4 C3 179.1(13) . . . . ?
 C43 C55 C92A C10A -178.8(12) . . . . ?
 C44 S8 O8 Mn4 -58.4(5) . . . . ?
 C44 S8 C35 C36 82.1(8) . . . . ?
 C44 S8 C35 C59 -95.2(8) . . . . ?
 C44 C52 C79 C59 8.1(17) . . . 2 ?
 C44 C52 C79 C84 -176.3(9) . . . . ?
 C47 C39 C42 C30 -1.0(13) . . . . ?
 C47 C39 C34 C54B 33.7(12) . . . . ?
 C47 C39 C34 C54A -15.0(11) . . . . ?
 C47 C39 C34 C85B 162.1(7) . . . . ?
 C47 C39 C34 C85A -149.2(8) . . . . ?
 C47 C43 C55 C92B -159.2(12) . . . . ?
 C47 C43 C55 C1 -34.2(14) . . . . ?
 C47 C43 C55 C4 20.5(16) . . . . ?
 C47 C43 C55 C92A 156.2(11) . . . . ?
 C48 C30 C41 C43 176.0(9) . . . . ?
 C48 C30 C42 C39 -178.9(8) . . . . ?
 C48 C61B C70B C29 -5(3) . . . . ?
 C48 C61B C70B N20 -177.5(14) . . . . ?
 C50 C51 C60 C20 5.4(17) . . . 11 ?
 C50 C51 C76 C83 167.0(11) . . . . ?
 C50 C51 C76 C87 -58.7(13) . . . . ?
 C50 C51 C76 C3AA 57.4(12) . . . . ?
 C50 C51 C76 C5AA 131.4(15) . . . . ?
 C50 C51 C76 C6AA -117.8(14) . . . . ?
 C50 C51 C76 C100 -5.1(19) . . . . ?
 C52 C79 C84 C0AA 22.5(16) . . . . ?
 C52 C79 C84 C19 -95.5(14) . . . . ?
 C52 C79 C84 C1AA 149.1(15) . . . . ?
 C52 C79 C84 C61 -143.1(15) . . . . ?
 C52 C79 C84 C85 -13.6(17) . . . . ?
 C52 C79 C84 C86 101.2(15) . . . . ?
 C54B C64B N29 N193 120(3) . . . 2 ?
 C54B C64B C49 C38 -179.2(8) . . . . ?
 C54B C64B C49 C56B -42.9(10) . . . . ?
 C55 C43 C47 C39 177.0(8) . . . . ?
 C55 C92B C10B C9 -7(3) . . . . ?
 C55 C92B C10B N26 -175.9(15) . . . . ?
 C55 C1 C2AA C9 3(2) . . . . ?
 C55 C1 C2AA N2 177.8(14) . . . . ?
 C59 C35 C36 O12 -179.1(8) . . . . ?
 C59 C35 C36 C44 -4.3(12) . . . 4 ?
 C59 C79 C84 C0AA -162.1(14) 2 . . . ?
 C59 C79 C84 C19 79.9(14) 2 . . . ?
 C59 C79 C84 C1AA -35.5(17) 2 . . . ?
 C59 C79 C84 C61 32.3(16) 2 . . . ?
 C59 C79 C84 C85 161.7(15) 2 . . . ?
 C59 C79 C84 C86 -83.5(15) 2 . . . ?
 C60 C51 C76 C83 -4.0(15) . . . . ?
 C60 C51 C76 C87 130.3(13) . . . . ?
 C60 C51 C76 C3AA -113.6(12) . . . . ?
 C60 C51 C76 C5AA -39.6(18) . . . . ?
 C60 C51 C76 C6AA 71.2(16) . . . . ?
 C60 C51 C76 C100 -176.2(18) . . . . ?
 C61B C48 C93A C67A 3(2) . . . . ?
 C61B C70B N20 N20 -105(3) . . . 11 ?
 C64B C54B C34 C39 175.9(8) . . . . ?
 C64B C54B C34 C85B 41.9(11) . . . . ?
 C64B C49 C56B C85B 43.3(6) . . . . ?
 C64B C49 C56B N193 -135.2(10) . . . . ?
 C67B C29 C70A C61A -8(2) . . . . ?
 C70B C29 C67A C93A 4(2) . . . . ?
 C76 C51 C60 C20 176.7(9) . . . 11 ?
 C4AA C53 C62 C46 -131.7(12) . . . . ?
 C4AA C53 C62 C58 47.8(13) . . . . ?
 C92B C55 C4 C3 -1(2) . . . . ?
 C93B C48 C61A C70A -6(2) . . . . ?
 C93B C67B N22 N2 113(5) . . . 4 ?
 C1 C55 C92A C10A 12(2) . . . . ?
 C114 C53 C62 C46 -9.8(14) . . . . ?
 C114 C53 C62 C58 169.7(11) . . . . ?
 C214 C53 C62 C46 111.3(12) . . . . ?
 C214 C53 C62 C58 -69.2(12) . . . . ?
 C9 C3 C4 C55 6(3) . . . . ?
 C9 C10A C92A C55 -7(2) . . . . ?
 C6 C9 C10B C92B -178.0(13) 2 . . . ?
 C6 C9 C10B N26 -10(2) 2 . . . ?
 C6 C9 C3 C4 178.0(13) 2 . . . ?
 C6 C9 C10A C92A -177.6(13) 2 . . . ?
 C6 C9 C2AA C1 -179.9(12) 2 . . . ?
 C6 C9 C2AA N2 6(2) 2 . . . ?
 C10B C9 C3 C4 -11(2) . . . . ?
 C67A C29 C70B C61B 1(2) . . . . ?
 C67A C29 C70B N20 172.8(14) . . . . ?
 C70A C29 C67B C93B 10(2) . . . . ?
 C70A C29 C67B N22 172.8(18) . . . . ?
 C61A C48 C93B C67B 9(2) . . . . ?
 C93A C48 C61B C70B 3(2) . . . . ?
 C3 C9 C10B C92B 11(2) . . . . ?
 C3 C9 C10B N26 179.7(16) . . . . ?
 C4 C55 C92B C10B 1(2) . . . . ?
 C10A C9 C2AA C1 2(2) . . . . ?
 C10A C9 C2AA N2 -172.1(17) . . . . ?
 C92A C55 C1 C2AA -10(2) . . . . ?
 C2AA C9 C10A C92A 0(2) . . . . ?
 N22 C67B C93B C48 -176.2(14) . . . . ?
 N29 C64B C49 C38 1.4(15) . . . . ?
 N29 C64B C49 C56B 137.8(11) . . . . ?
 C54A C64A C49 C38 -179.8(7) . . . . ?
 C54A C64A C49 C89 42.8(6) . . . . ?
 C54A C34 C85A C89 41.5(10) . . . . ?
 C64A C54A C34 C39 177.0(7) . . . . ?
 C64A C54A C34 C85A -45.1(6) . . . . ?
 C49 C64B N29 N193 -61(3) . . . 2 ?
 C49 C89 C85A C34 3.5(16) . . . . ?
 C49 C56B C85B C34 0.0 . . . . ?
 C49 C56B N193 N29 149(4) . . . 4 ?
 C56B C85B C34 C39 -177.1(6) . . . . ?
 C56B C85B C34 C54B -43.0(6) . . . . ?
 C85B C56B N193 N29 -30(5) . . . 4 ?
 C34 C39 C42 C30 -173.6(8) . . . . ?
 C34 C39 C47 C43 -178.9(8) . . . . ?
 C34 C54B C64B N29 -179.9(10) . . . . ?
 C34 C54B C64B C49 0.7(14) . . . . ?
 C34 C54A C64A C49 0.0 . . . . ?
 C85A C89 C49 C38 176.9(9) . . . . ?
 C85A C89 C49 C64A -45.3(13) . . . . ?
 N193 C56B C85B C34 178.5(8) . . . . ?
 C7AA C53 C62 C46 -96.2(13) . . . . ?
 C7AA C53 C62 C58 83.3(12) . . . . ?
 C124 C53 C62 C46 22.7(15) . . . . ?
 C124 C53 C62 C58 -157.8(12) . . . . ?
 C163 C53 C62 C46 149.6(14) . . . . ?
 C163 C53 C62 C58 -30.9(15) . . . . ?

_smtbx_masks_special_details       ?
loop_
  _smtbx_masks_void_nr
  _smtbx_masks_void_average_x
  _smtbx_masks_void_average_y
  _smtbx_masks_void_average_z
  _smtbx_masks_void_volume
  _smtbx_masks_void_count_electrons
  _smtbx_masks_void_content
 1 -0.961 -0.253 -0.651 44874.8 9296.6 ?

_smtbx_masks_void_probe_radius     1.2
_smtbx_masks_void_truncation_radius  1.2
_shelx_fab_file
;
0 0 6 648.4173 9.6816
0 0 8 1110.4508 18.5809
0 0 10 92.1301 -0.8772
0 0 12 412.5294 -1.3078
0 0 14 609.3580 0.8612
0 0 16 127.3471 -2.5513
0 0 18 55.3575 0.8674
0 0 20 34.4472 -0.9028
0 0 22 59.8453 -1.4982
0 0 24 121.1615 1.1253
0 0 26 85.4152 0.6851
0 0 28 124.7655 3.0749
0 0 30 -8.5251 1.2307
0 0 32 64.5612 -1.8272
0 0 34 43.0497 -1.7020
0 0 36 35.4331 -0.5675
0 0 38 -9.8430 0.7760
0 0 40 9.0456 0.7993
0 0 42 41.3364 -0.8916
0 0 44 19.5150 -0.9292
0 0 46 5.5581 0.4589
0 0 48 -23.3543 0.1444
0 0 50 48.6736 -0.1330
0 0 52 21.0837 0.9607
0 0 54 -14.2292 0.0377
0 0 56 1.5912 -0.3402
0 0 58 20.4160 -1.6253
0 1 5 -29.7536 -0.4972
0 1 7 -135.6144 -1.3880
0 1 9 -20.3960 -1.3192
0 1 11 -91.1775 1.3550
0 1 13 -54.2119 -0.2818
0 1 15 55.7742 -2.1415
0 1 17 -48.9739 0.7351
0 1 19 -99.8092 -0.0975
0 1 21 -23.2882 -0.4854
0 1 23 8.2817 1.0717
0 1 25 0.8468 -0.0158
0 1 27 -37.9420 -0.5108
0 1 29 -26.2580 -0.7406
0 1 31 -4.2245 -0.6240
0 1 33 -10.1483 0.4916
0 1 35 -10.1585 0.5001
0 1 37 -29.8999 -0.3516
0 1 39 -7.3267 -0.0253
0 1 41 -0.5693 0.3639
0 1 43 14.8018 0.1289
0 1 45 9.6981 0.6700
0 1 47 7.5821 -0.4641
0 1 49 9.1134 -0.3588
0 1 51 14.2799 0.5878
0 1 53 -17.5199 -0.9915
0 1 55 15.9640 1.0361
0 1 57 5.5709 0.2760
0 1 59 23.0775 -2.3497
0 2 4 134.3848 -3.7317
0 2 6 -216.7094 -16.0715
0 2 8 -153.7220 -1.9746
0 2 10 -74.0222 -3.4681
0 2 12 63.2787 3.4998
0 2 14 -10.6132 2.9485
0 2 16 67.7835 -2.6078
0 2 18 -34.8716 0.1637
0 2 20 -22.7864 0.3829
0 2 22 54.5294 1.2589
0 2 24 -5.5142 1.6197
0 2 26 -33.4429 -1.9751
0 2 28 0.3586 -1.5209
0 2 30 -11.5499 -0.6317
0 2 32 -14.5090 0.5983
0 2 34 17.9253 1.8799
0 2 36 6.7465 0.4843
0 2 38 -14.4371 -0.6730
0 2 40 -10.4739 -0.6381
0 2 42 6.2346 -0.2239
0 2 44 3.4035 0.4060
0 2 46 -43.6662 0.8634
0 2 48 -7.3673 -0.4392
0 2 50 -7.5338 -1.0814
0 2 52 -10.1938 -0.0058
0 2 54 -6.4516 -0.1987
0 2 56 47.9733 0.8930
0 2 58 -9.8454 0.4991
0 2 60 16.3695 0.1554
0 3 1 51.2585 -15.1511
0 3 3 -24.6308 -1.8419
0 3 5 -189.3218 1.5101
0 3 7 -37.0152 3.8341
0 3 9 -141.1902 0.9724
0 3 11 87.8128 0.7407
0 3 13 64.9534 0.4164
0 3 15 -124.3804 -1.1152
0 3 17 68.8844 0.5427
0 3 19 -25.5742 -0.1870
0 3 21 2.5257 -0.7207
0 3 23 28.9495 -0.3766
0 3 25 26.9603 -0.1471
0 3 27 -9.9396 1.1875
0 3 29 33.3405 0.7329
0 3 31 25.6568 -0.1809
0 3 33 -7.8461 -0.3157
0 3 35 -16.3820 -0.1785
0 3 37 22.8134 0.0271
0 3 39 1.5118 0.1417
0 3 41 -16.7201 -0.0420
0 3 43 -1.7638 -0.5807
0 3 45 5.3186 0.0831
0 3 47 3.1543 -0.0562
0 3 49 2.1364 0.2567
0 3 51 -10.9395 0.6316
0 3 53 8.6671 -0.4700
0 3 55 -7.3467 0.8492
0 3 57 19.7277 -0.1725
0 3 59 -2.2287 -1.9712
0 4 0 -266.5374 -21.7406
0 4 2 -362.9055 5.7032
0 4 4 86.8108 -0.8555
0 4 6 334.0901 1.4371
0 4 8 33.9924 1.9033
0 4 10 -83.4028 -5.5345
0 4 12 67.8496 -1.8767
0 4 14 32.3496 -0.6351
0 4 16 -0.8087 0.6088
0 4 18 93.1016 2.8143
0 4 20 67.4027 -0.0606
0 4 22 43.9308 -1.5569
0 4 24 -33.0053 -1.0473
0 4 26 -33.9223 -0.2556
0 4 28 56.4115 1.4425
0 4 30 -16.8464 1.0364
0 4 32 -18.4345 -0.4413
0 4 34 -5.4420 -0.6649
0 4 36 29.1829 -0.6571
0 4 38 -17.4250 0.2495
0 4 40 -0.8388 0.5005
0 4 42 0.0807 0.1673
0 4 44 2.2481 -0.3800
0 4 46 15.7188 0.0741
0 4 48 2.9614 -0.0254
0 4 50 -7.1395 0.2734
0 4 52 -6.1443 0.1935
0 4 54 43.8609 -1.1624
0 4 56 -19.3326 -0.1730
0 4 58 -0.9266 -0.2234
0 4 60 -21.9578 -0.0858
0 5 1 -167.2679 4.0115
0 5 3 140.8523 3.0288
0 5 5 293.8948 -0.3595
0 5 7 262.5640 0.2252
0 5 9 -14.9359 -2.6492
0 5 11 10.7555 -1.5279
0 5 13 -127.3552 1.4336
0 5 15 -15.8534 0.6608
0 5 17 -68.3476 0.4641
0 5 19 2.7711 -0.0960
0 5 21 3.3137 0.4057
0 5 23 -87.6521 -0.3129
0 5 25 33.3256 -0.4854
0 5 27 -3.5720 0.0676
0 5 29 -28.3212 -0.5768
0 5 31 -13.3751 0.0020
0 5 33 13.9269 0.3484
0 5 35 -12.4440 0.4213
0 5 37 33.3351 0.0251
0 5 39 -3.9661 -0.1363
0 5 41 -29.6020 0.3485
0 5 43 13.6915 0.0177
0 5 45 -5.7163 0.3028
0 5 47 4.9577 -0.1528
0 5 49 -14.7997 -0.4955
0 5 51 -16.1445 0.2031
0 5 53 22.0056 -0.4520
0 5 55 20.4825 0.2481
0 5 57 -31.9379 0.5144
0 5 59 -6.4863 -0.4631
0 5 61 -22.1866 1.4960
0 6 0 480.6023 -1.7137
0 6 2 97.7976 -9.3924
0 6 4 93.7463 -0.7593
0 6 6 194.9328 4.4711
0 6 8 347.6887 0.8577
0 6 10 -168.3855 0.6469
0 6 12 65.6294 1.6135
0 6 14 -63.2413 -1.6286
0 6 16 22.4837 -0.4274
0 6 18 -11.5268 -0.4752
0 6 20 -11.6434 -0.6395
0 6 22 12.7705 0.7279
0 6 24 -6.2910 0.3960
0 6 26 -27.7017 0.3260
0 6 28 43.9106 -0.3840
0 6 30 19.4879 -0.9836
0 6 32 -17.2899 -0.1149
0 6 34 14.3489 0.1351
0 6 36 20.2791 0.2555
0 6 38 15.5298 0.1541
0 6 40 -0.3920 -0.3736
0 6 42 -2.0079 0.0714
0 6 44 20.2505 -0.2137
0 6 46 -4.0231 -0.1234
0 6 48 7.6498 0.1066
0 6 50 -13.6112 0.4478
0 6 52 12.1595 0.2120
0 6 54 -8.6441 -0.4454
0 6 56 -20.1003 0.2443
0 6 58 35.2028 -0.5187
0 6 60 -1.9353 -0.8323
0 6 62 13.2095 -1.1734
0 7 1 -79.5091 1.3221
0 7 3 -130.8632 -3.7835
0 7 5 13.8272 -4.4559
0 7 7 82.9012 -0.0532
0 7 9 -49.6800 3.3710
0 7 11 -16.9897 4.4686
0 7 13 69.6398 2.7557
0 7 15 24.2679 -1.3853
0 7 17 -29.6582 -3.2108
0 7 19 -79.5824 -1.4839
0 7 21 -11.2399 1.2163
0 7 23 7.5183 0.5180
0 7 25 -49.6685 0.2611
0 7 27 -61.8994 0.3935
0 7 29 -22.0074 -0.1689
0 7 31 16.2711 0.4448
0 7 33 -20.0308 -0.1650
0 7 35 4.1050 -0.2956
0 7 37 -17.1703 -0.3129
0 7 39 11.3685 -0.4825
0 7 41 -0.6292 0.0267
0 7 43 -14.0145 0.0534
0 7 45 0.0018 0.3521
0 7 47 -36.4051 0.2861
0 7 49 20.7783 -0.1850
0 7 51 -37.4108 -0.0718
0 7 53 8.8446 0.1434
0 7 55 -69.0948 0.6729
0 7 57 31.6718 -0.1655
0 7 59 -26.3772 -0.7597
0 7 61 29.1015 -2.1497
0 8 0 -7.3661 31.7389
0 8 2 58.2680 -5.9238
0 8 4 -113.3516 1.2563
0 8 6 -86.6778 1.8017
0 8 8 -110.5104 -3.9282
0 8 10 114.8301 3.0495
0 8 12 -4.8906 2.2806
0 8 14 55.9278 -2.6742
0 8 16 39.4182 -0.6884
0 8 18 18.5373 -1.2292
0 8 20 -18.2415 0.6294
0 8 22 17.6496 1.7113
0 8 24 -4.8100 -0.0719
0 8 26 -12.4884 0.4212
0 8 28 11.0230 0.0047
0 8 30 -2.8623 -0.5048
0 8 32 -0.7716 0.3532
0 8 34 -1.8121 -0.2976
0 8 36 2.2978 0.2073
0 8 38 14.8149 0.2415
0 8 40 20.7535 -0.6714
0 8 42 -0.0961 0.0633
0 8 44 -12.9282 0.3816
0 8 46 -9.5836 -0.0718
0 8 48 -20.0313 -0.2981
0 8 50 3.0572 -0.5141
0 8 52 22.1277 0.1374
0 8 54 2.2234 0.7937
0 8 56 44.9133 1.0434
0 8 58 -11.4487 -0.0267
0 8 60 -19.8134 -1.5154
0 9 1 7.1619 -2.6488
0 9 3 -74.5565 2.1525
0 9 5 -188.4800 6.9933
0 9 7 -144.6734 1.4871
0 9 9 -53.9454 -4.9747
0 9 11 68.5997 -7.3583
0 9 13 -7.0383 -3.0172
0 9 15 59.0191 3.2218
0 9 17 46.4439 4.1301
0 9 19 -26.2926 1.9244
0 9 21 -30.6946 -1.2656
0 9 23 12.9409 -2.4907
0 9 25 -5.6240 -0.3527
0 9 27 4.1211 0.5249
0 9 29 -9.1505 0.1968
0 9 31 -14.8559 0.2501
0 9 33 8.9196 -0.5901
0 9 35 -29.7580 0.0713
0 9 37 -5.3738 0.7768
0 9 39 -11.4094 0.3935
0 9 41 -2.2847 0.1765
0 9 43 14.9039 -0.4929
0 9 45 -39.2533 -0.5876
0 9 47 17.8726 0.1884
0 9 49 7.1660 0.6268
0 9 51 -17.3301 0.1589
0 9 53 -26.0987 -0.0133
0 9 55 8.8469 -1.2559
0 9 57 16.3253 -0.5824
0 9 59 -21.4087 3.8294
0 9 61 45.9716 0.2933
0 10 0 45.6618 24.9229
0 10 2 -162.6192 -10.8731
0 10 4 -171.0140 6.0209
0 10 6 2.6250 4.8825
0 10 8 32.8144 -6.9226
0 10 10 -74.4420 -0.0960
0 10 12 17.5004 -2.0393
0 10 14 -9.0983 -0.8049
0 10 16 -21.2638 4.8615
0 10 18 2.5282 0.3544
0 10 20 -23.4978 -0.3757
0 10 22 0.9323 -0.9672
0 10 24 -19.6719 -2.0583
0 10 26 -7.3063 0.5576
0 10 28 6.0748 0.2194
0 10 30 -24.8043 -0.0341
0 10 32 -18.7824 0.8671
0 10 34 11.6242 -0.5323
0 10 36 5.9591 -0.4688
0 10 38 -7.5141 0.0015
0 10 40 -15.2536 -0.3753
0 10 42 34.2113 0.1761
0 10 44 -7.7961 -0.0221
0 10 46 6.2082 -0.5884
0 10 48 2.6645 0.0763
0 10 50 16.4548 0.4291
0 10 52 7.0452 0.0939
0 10 54 8.0545 -0.3325
0 10 56 -7.5755 -0.4011
0 10 58 -21.1484 0.8501
0 10 60 -22.0932 4.3279
0 11 1 41.5511 -4.1377
0 11 3 -63.5208 -7.0616
0 11 5 -17.4375 -4.0622
0 11 7 -13.9077 -2.6366
0 11 9 -18.3188 4.4724
0 11 11 -22.0925 7.0539
0 11 13 -61.2125 2.3747
0 11 15 -21.4361 -2.9737
0 11 17 -47.8355 -5.6800
0 11 19 41.0697 -1.8267
0 11 21 7.1744 1.9527
0 11 23 -15.7162 2.5413
0 11 25 5.8548 1.4576
0 11 27 5.5794 -0.9277
0 11 29 -5.2534 -0.7833
0 11 31 1.5273 0.7843
0 11 33 -12.3308 0.2305
0 11 35 17.9344 -0.1103
0 11 37 1.8151 -0.3889
0 11 39 -11.3640 -0.7808
0 11 41 -4.1851 -0.0550
0 11 43 9.9935 0.8386
0 11 45 20.6099 0.7941
0 11 47 9.1351 -0.0169
0 11 49 6.5831 -0.5895
0 11 51 -6.7324 -0.9141
0 11 53 -5.8646 1.1393
0 11 55 -1.9768 1.0418
0 11 57 12.7540 -0.7424
0 11 59 22.3377 -0.8701
0 12 0 150.5840 24.6795
0 12 2 111.2219 -12.4474
0 12 4 47.6553 1.8582
0 12 6 -27.4160 4.7242
0 12 8 -39.3971 -2.6126
0 12 10 33.0447 4.1515
0 12 12 52.8344 -1.6024
0 12 14 -21.6690 -2.3026
0 12 16 1.1051 2.0486
0 12 18 23.2690 -1.2449
0 12 20 40.7714 0.6022
0 12 22 17.0981 0.9633
0 12 24 21.5057 -0.4122
0 12 26 -1.5908 0.7373
0 12 28 33.7071 -1.2439
0 12 30 -9.8048 -1.3649
0 12 32 21.1428 0.4377
0 12 34 22.4290 0.1298
0 12 36 0.6722 0.5529
0 12 38 -22.5353 0.7584
0 12 40 19.7662 -0.0748
0 12 42 -11.9913 0.0402
0 12 44 42.5229 -0.0342
0 12 46 29.9746 -0.0634
0 12 48 -3.3196 -0.0881
0 12 50 -50.2782 -0.1498
0 12 52 59.0934 -0.6019
0 12 54 -22.4723 -0.1840
0 12 56 -38.3398 -0.3765
0 12 58 21.5746 -0.4763
0 13 1 2.1367 -7.1274
0 13 3 53.2707 0.4801
0 13 5 116.8301 4.3162
0 13 7 63.4331 -0.0568
0 13 9 39.4171 -1.2192
0 13 11 34.3661 -1.7473
0 13 13 -4.4402 -0.6043
0 13 15 44.6226 2.1223
0 13 17 45.7007 2.1001
0 13 19 16.3306 0.9012
0 13 21 32.1044 -1.5125
0 13 23 26.6618 -2.0061
0 13 25 3.6841 0.0541
0 13 27 9.2163 0.8068
0 13 29 1.7713 1.2505
0 13 31 1.7540 0.6568
0 13 33 28.2221 -0.7720
0 13 35 -2.2921 -0.2489
0 13 37 -7.8444 0.5423
0 13 39 -23.6906 0.4561
0 13 41 -2.8403 -0.2586
0 13 43 20.9911 -0.5636
0 13 45 -14.8239 -0.7917
0 13 47 18.6961 -0.0442
0 13 49 3.6427 1.0856
0 13 51 -14.0523 -0.1796
0 13 53 -20.5832 0.5958
0 13 55 24.6298 0.2012
0 13 57 13.2175 -1.9833
0 13 59 10.6747 5.6746
0 14 0 41.6665 3.3104
0 14 2 58.8543 -13.8861
0 14 4 12.2796 1.5534
0 14 6 66.2456 2.2065
0 14 8 -13.7906 -0.3571
0 14 10 37.1584 5.5307
0 14 12 55.4770 -0.0544
0 14 14 -40.1907 -0.7116
0 14 16 -7.8574 0.0568
0 14 18 56.0940 -3.1114
0 14 20 13.2544 -0.3151
0 14 22 15.2724 0.4388
0 14 24 -12.1714 -0.0682
0 14 26 14.2804 0.9115
0 14 28 12.8115 -0.4710
0 14 30 19.3026 -0.2004
0 14 32 -12.0898 0.3655
0 14 34 3.9209 -0.4305
0 14 36 -7.6056 -0.4080
0 14 38 -8.0733 -0.2122
0 14 40 -15.0229 -0.1037
0 14 42 50.5361 0.2982
0 14 44 -30.3212 0.3365
0 14 46 -46.6404 0.4477
0 14 48 25.1313 0.1192
0 14 50 -18.8318 0.0835
0 14 52 -25.7817 -0.0382
0 14 54 12.4318 0.3346
0 14 56 27.7130 -0.4169
0 14 58 -4.8941 -2.3184
0 15 1 25.4970 0.7802
0 15 3 -1.3701 2.7323
0 15 5 -15.4885 2.0560
0 15 7 -31.5709 -1.2608
0 15 9 -20.6814 -1.5810
0 15 11 -7.5330 -2.1559
0 15 13 -8.6516 -1.5705
0 15 15 -2.4109 -0.0736
0 15 17 2.2042 0.4903
0 15 19 -10.0075 1.1574
0 15 21 -21.8940 1.0777
0 15 23 19.0912 0.6683
0 15 25 -7.1324 0.1888
0 15 27 2.9227 -0.7392
0 15 29 39.0896 -0.2888
0 15 31 -7.4252 -0.1156
0 15 33 -10.2449 -0.0631
0 15 35 -6.8555 0.2032
0 15 37 4.9127 -0.2038
0 15 39 -8.2252 -0.1496
0 15 41 48.3007 -0.2316
0 15 43 22.9161 0.4390
0 15 45 4.7795 0.1884
0 15 47 10.9734 -0.0376
0 15 49 -22.3274 0.5143
0 15 51 30.1386 -1.4310
0 15 53 -4.0702 -0.2911
0 15 55 24.5605 1.1456
0 15 57 33.8256 -1.0356
0 16 0 -40.0488 14.4178
0 16 2 49.5637 2.4892
0 16 4 12.5730 4.3888
0 16 6 11.7075 -1.3848
0 16 8 37.4717 -3.9737
0 16 10 5.1822 -0.8607
0 16 12 18.5109 -1.6007
0 16 14 10.7466 1.6356
0 16 16 -14.5824 2.4217
0 16 18 5.3934 0.0940
0 16 20 -14.4619 0.9297
0 16 22 14.2152 -0.7596
0 16 24 4.1714 -1.5003
0 16 26 27.6332 -0.5189
0 16 28 21.4829 -0.3468
0 16 30 14.0019 0.9617
0 16 32 7.1617 0.3991
0 16 34 14.4422 -0.0757
0 16 36 -12.8240 0.2549
0 16 38 17.7868 0.1495
0 16 40 11.4088 0.3677
0 16 42 28.7027 -0.0680
0 16 44 -8.9993 -0.5392
0 16 46 -17.6675 -0.1955
0 16 48 17.1932 0.0470
0 16 50 -30.0874 -0.0558
0 16 52 5.1668 0.0563
0 16 54 18.2165 0.6399
0 16 56 17.1606 1.4431
0 17 1 31.4393 12.7758
0 17 3 44.6396 0.0717
0 17 5 -13.1361 -5.9683
0 17 7 39.8068 -2.8863
0 17 9 24.9004 2.5798
0 17 11 20.4912 2.2711
0 17 13 -15.7882 0.1426
0 17 15 -15.6620 -0.5233
0 17 17 9.9714 -1.0931
0 17 19 5.8443 -0.8572
0 17 21 4.2102 0.0505
0 17 23 12.7110 0.6834
0 17 25 -11.1858 0.4664
0 17 27 -1.6323 -0.5832
0 17 29 -11.8077 -0.6367
0 17 31 17.1647 -0.4676
0 17 33 -48.9320 0.2767
0 17 35 16.3879 0.2945
0 17 37 -9.4407 -0.3620
0 17 39 23.5242 0.1037
0 17 41 -10.0528 -0.0726
0 17 43 26.9472 0.2710
0 17 45 -23.7928 -0.5090
0 17 47 17.9651 -1.2072
0 17 49 33.4629 0.5182
0 17 51 -5.0156 -0.5160
0 17 53 -33.3918 0.3290
0 17 55 58.4027 1.0909
0 18 0 0.4193 -21.0722
0 18 2 -4.9013 -3.9219
0 18 4 -6.1831 0.2229
0 18 6 5.4572 0.3536
0 18 8 -36.8940 2.1557
0 18 10 8.3973 1.0872
0 18 12 9.7696 -0.3368
0 18 14 1.0182 0.6811
0 18 16 -28.2303 -1.1075
0 18 18 -25.5471 -1.1483
0 18 20 17.0216 0.2706
0 18 22 1.9117 -0.6474
0 18 24 11.3758 0.4358
0 18 26 1.4534 0.6338
0 18 28 4.6744 0.0985
0 18 30 5.3691 0.4071
0 18 32 9.9054 -0.8873
0 18 34 -10.2534 -0.1653
0 18 36 -14.1711 0.5402
0 18 38 17.1325 -0.2759
0 18 40 -18.9385 -0.1320
0 18 42 -11.1504 -0.2022
0 18 44 10.8035 0.0670
0 18 46 17.9674 0.4503
0 18 48 16.1515 0.1957
0 18 50 -17.4894 0.2973
0 18 52 -32.0051 -0.0954
0 18 54 114.3746 -1.2009
0 19 1 -1.8320 -22.2990
0 19 3 -5.2696 -4.1685
0 19 5 8.9103 4.2239
0 19 7 16.2870 4.9812
0 19 9 33.5501 1.5842
0 19 11 -0.7645 -1.6102
0 19 13 -19.1977 -1.0740
0 19 15 9.8176 0.5580
0 19 17 5.7135 0.9828
0 19 19 -9.0298 0.2841
0 19 21 0.1866 -0.6695
0 19 23 4.6297 -0.7815
0 19 25 19.2361 -0.2753
0 19 27 -4.6573 0.7526
0 19 29 5.0417 1.1042
0 19 31 24.5999 -0.3149
0 19 33 5.9351 -0.5095
0 19 35 -9.4843 -0.6024
0 19 37 -5.2680 -0.3740
0 19 39 5.6382 0.8028
0 19 41 -38.8142 -0.0472
0 19 43 -32.8227 0.2496
0 19 45 5.0187 0.4179
0 19 47 27.6973 0.1068
0 19 49 48.9210 0.9669
0 19 51 -13.3168 -0.8700
0 19 53 30.2470 -1.3940
0 20 0 -0.3441 3.6706
0 20 2 -44.1612 8.3888
0 20 4 -8.3262 -1.0666
0 20 6 -12.9352 -5.1320
0 20 8 2.4016 1.4135
0 20 10 2.9838 0.1505
0 20 12 -19.2714 -1.0267
0 20 14 5.5160 0.6409
0 20 16 -21.6900 -1.6951
0 20 18 -12.7792 0.3032
0 20 20 -1.4295 1.4226
0 20 22 1.1594 0.3263
0 20 24 -20.7160 1.0636
0 20 26 -29.1379 -1.0834
0 20 28 -12.3877 -1.2666
0 20 30 -10.2920 0.4077
0 20 32 11.3898 0.3297
0 20 34 0.9554 1.1303
0 20 36 -20.4709 0.6231
0 20 38 -5.6093 -0.5883
0 20 40 -9.2395 0.2187
0 20 42 -4.5338 0.4522
0 20 44 22.8670 -0.0788
0 20 46 44.5136 -0.3315
0 20 48 -6.5033 -1.0556
0 20 50 57.0408 -0.3123
0 20 52 19.3615 1.2983
0 21 1 1.6607 22.4897
0 21 3 8.3792 7.1739
0 21 5 12.8780 -3.1029
0 21 7 19.2891 -3.9849
0 21 9 -12.0676 -1.4422
0 21 11 32.3571 0.4386
0 21 13 6.4541 1.8167
0 21 15 -8.3337 0.9213
0 21 17 29.8486 -0.0994
0 21 19 10.8767 -0.1412
0 21 21 7.6146 0.1736
0 21 23 6.9395 0.5139
0 21 25 12.2739 -0.2538
0 21 27 -8.0705 -0.4811
0 21 29 12.0537 -0.4523
0 21 31 5.5565 -0.5986
0 21 33 -10.0160 0.7412
0 21 35 21.2807 0.5233
0 21 37 -40.1672 -0.4033
0 21 39 -22.7832 -0.1695
0 21 41 5.0749 -1.1343
0 21 43 0.8732 -0.2780
0 21 45 1.7207 0.2713
0 21 47 11.0045 0.0281
0 21 49 18.8921 1.1531
0 21 51 12.3576 1.6531
0 22 0 1.7982 -24.5343
0 22 2 -5.4411 -0.9991
0 22 4 -20.4029 -0.8719
0 22 6 1.3752 0.1492
0 22 8 -8.4643 3.6396
0 22 10 9.2269 -1.5494
0 22 12 -47.6639 -0.5736
0 22 14 33.5283 1.3824
0 22 16 20.0613 -0.8978
0 22 18 16.2631 0.8392
0 22 20 -17.8440 -0.9077
0 22 22 -11.3474 -1.7916
0 22 24 -31.2213 0.8538
0 22 26 25.6698 0.7086
0 22 28 19.8136 1.5961
0 22 30 11.9647 0.9164
0 22 32 4.8284 -1.2719
0 22 34 -13.8682 -1.1017
0 22 36 -38.4297 -0.7133
0 22 38 13.5478 0.0270
0 22 40 6.8736 0.5521
0 22 42 -13.4713 0.3398
0 22 44 -21.8093 0.1790
0 22 46 7.8022 0.1753
0 22 48 44.2877 -0.5206
0 22 50 -43.2252 -2.5723
0 23 1 11.8837 -2.7619
0 23 3 -3.3399 1.1689
0 23 5 -38.2012 0.9791
0 23 7 -18.7973 0.1941
0 23 9 33.1141 -0.8372
0 23 11 -8.8812 -1.2786
0 23 13 -0.7484 -0.2787
0 23 15 -11.0853 -0.0918
0 23 17 15.1290 0.6979
0 23 19 19.9169 1.4323
0 23 21 -19.7791 0.8548
0 23 23 15.1905 -0.2324
0 23 25 -32.5486 -1.2429
0 23 27 -17.7740 -0.6114
0 23 29 17.4162 0.0457
0 23 31 0.0013 -0.1809
0 23 33 5.4985 0.2483
0 23 35 -21.0797 0.1426
0 23 37 -9.5442 0.1283
0 23 39 0.7389 0.9005
0 23 41 -14.2559 -0.0010
0 23 43 22.0815 -0.4497
0 23 45 -43.6782 -0.2026
0 23 47 -12.8439 -0.5123
0 23 49 15.4097 -0.1756
0 24 0 -12.6790 2.7846
0 24 2 -2.3431 7.1796
0 24 4 0.3171 -0.9315
0 24 6 -22.3044 -3.1856
0 24 8 27.4373 0.0462
0 24 10 -10.3168 -1.7297
0 24 12 19.5830 1.2229
0 24 14 34.4184 1.0025
0 24 16 26.2186 -1.5519
0 24 18 10.3171 0.6827
0 24 20 2.9977 0.1437
0 24 22 0.5742 0.4041
0 24 24 -5.4135 0.9865
0 24 26 -0.7750 -0.9689
0 24 28 21.5886 -0.2533
0 24 30 10.3200 0.0399
0 24 32 -28.3186 0.2833
0 24 34 33.8483 1.3002
0 24 36 -37.3870 0.2842
0 24 38 29.4930 -0.0518
0 24 40 -6.4385 -0.5691
0 24 42 34.6534 -0.6158
0 24 44 8.2656 0.0980
0 24 46 -1.5195 0.3936
0 24 48 -31.1632 2.6493
0 25 1 -6.3531 -9.3635
0 25 3 -8.9042 -5.1570
0 25 5 -20.1080 -0.9768
0 25 7 15.9635 3.2890
0 25 9 12.5674 3.3824
0 25 11 18.1035 1.3776
0 25 13 -31.4417 0.0494
0 25 15 23.4990 -1.2301
0 25 17 21.0752 -1.2571
0 25 19 13.7660 -1.4029
0 25 21 18.2880 -1.0209
0 25 23 10.5312 0.1639
0 25 25 -1.3332 0.5301
0 25 27 2.7544 0.7051
0 25 29 -17.3097 0.3444
0 25 31 -15.2027 -0.2073
0 25 33 -14.5454 0.0294
0 25 35 -2.1036 -0.3861
0 25 37 -36.2177 -0.5250
0 25 39 -8.1384 0.2804
0 25 41 -6.6832 0.3838
0 25 43 -14.7889 0.2338
0 25 45 1.9025 -0.3659
0 25 47 -5.2600 -2.5561
0 26 0 10.7536 -2.8003
0 26 2 15.8638 1.7943
0 26 4 -7.6188 0.2493
0 26 6 17.8566 -0.0166
0 26 8 -0.7325 1.1804
0 26 10 -8.3641 -0.9086
0 26 12 19.5402 0.5090
0 26 14 -0.8217 -0.4843
0 26 16 -11.6470 -1.0303
0 26 18 -0.6230 1.3057
0 26 20 15.6392 0.2933
0 26 22 39.8080 -0.0420
0 26 24 -27.1595 0.0247
0 26 26 -3.8526 -0.4477
0 26 28 -29.4786 0.7550
0 26 30 -26.2655 -0.0073
0 26 32 23.0290 -0.2706
0 26 34 -32.2668 -0.1160
0 26 36 -10.1717 -0.4173
0 26 38 -21.1374 0.5260
0 26 40 4.6642 -0.2479
0 26 42 -1.0231 -0.2379
0 26 44 37.6365 0.7946
0 26 46 -36.3216 -0.2772
0 27 1 -14.0355 11.5235
0 27 3 18.9895 4.6559
0 27 5 -1.9384 -0.3003
0 27 7 -27.1453 -2.3901
0 27 9 10.5384 -3.2978
0 27 11 7.2077 -1.3125
0 27 13 -10.6068 0.7083
0 27 15 30.5404 1.0655
0 27 17 -4.3030 0.9279
0 27 21 52.3839 -0.3833
0 27 23 -1.7850 -0.1910
0 27 25 -24.3274 -0.5034
0 27 27 4.3352 -0.7699
0 27 29 2.9255 -0.5532
0 27 31 -5.8806 -0.2451
0 27 33 -11.4424 0.2443
0 27 35 3.7702 0.2281
0 27 37 -26.1729 -0.0914
0 27 39 6.5997 -0.1021
0 27 41 11.8965 0.4007
0 27 43 8.9585 1.7113
0 28 0 29.9122 -7.0947
0 28 2 33.5920 -2.9418
0 28 4 30.6004 -1.1948
0 28 6 39.0865 2.1024
0 28 8 -24.0097 0.6502
0 28 10 -19.9321 -1.1834
0 28 12 -12.7319 0.5157
0 28 14 -13.5387 -0.2164
0 28 16 -19.5643 0.2994
0 28 18 -51.6420 0.7507
0 28 20 -0.3535 -0.9034
0 28 22 18.3680 -0.2324
0 28 24 11.1000 0.1512
0 28 26 -1.7403 0.4406
0 28 28 -15.6937 1.0281
0 28 30 4.9056 -0.8795
0 28 32 -27.4247 -0.2785
0 28 34 -5.7543 -0.2765
0 28 36 29.3115 -0.6660
0 28 38 0.6019 0.8540
0 28 40 14.4085 0.1992
0 28 42 8.2570 0.2835
0 29 1 -2.9841 -2.3382
0 29 3 -26.6826 -2.1159
0 29 5 13.1766 -0.5772
0 29 7 -2.0003 0.8293
0 29 9 -0.8842 0.7340
0 29 11 -7.6829 0.6867
0 29 13 8.3897 -0.7197
0 29 15 -3.0072 -1.0874
0 29 17 45.2495 -0.0400
0 29 19 37.3135 0.5398
0 29 21 11.0672 0.8675
0 29 23 44.5196 0.2669
0 29 25 3.2775 -0.3563
0 29 27 -15.1164 -0.3969
0 29 29 -0.7379 0.2242
0 29 31 11.0462 0.8071
0 29 33 35.8230 0.5619
0 29 35 -34.7400 -0.0831
0 29 37 5.8023 -0.8089
0 29 39 16.0334 -0.8388
0 29 41 33.0596 -0.3679
0 30 0 68.9535 13.0859
0 30 4 21.9511 -1.1333
0 30 6 24.1989 -1.6084
0 30 8 -21.2620 -0.8767
0 30 10 24.0832 1.4547
0 30 12 39.1302 2.0412
0 30 14 -0.7738 0.1618
0 30 16 19.5624 0.0866
0 30 18 -26.0094 -0.3392
0 30 20 21.3567 -0.3845
0 30 26 37.3041 -0.2838
0 30 28 -0.7734 0.0502
0 30 30 -6.8444 -0.7774
0 30 32 -34.5752 0.6757
0 30 34 28.2093 0.4772
0 30 36 -29.7137 -0.6858
0 30 38 34.9165 -1.2550
0 31 1 -18.6038 -6.4867
0 31 3 -8.6924 -0.9384
0 31 5 -34.0603 2.3126
0 31 7 34.8997 1.2851
0 31 9 20.6153 -0.6984
0 31 11 -25.9754 -0.7519
0 31 13 -47.1238 -0.4179
0 31 15 34.9906 -0.1318
0 31 19 12.6819 -0.3779
0 31 21 29.4486 -0.2324
0 31 23 76.5817 0.5469
0 31 25 28.9153 1.0060
0 31 27 38.5571 0.8508
0 31 29 -54.8631 -0.3196
0 31 31 12.5783 -1.3744
0 31 33 -35.0802 -0.8175
0 31 35 -24.8948 0.7561
0 31 37 27.6251 1.5330
0 32 0 -24.5487 -3.8535
0 32 2 31.7404 -2.1550
0 32 4 -25.3565 0.5113
0 32 6 -15.3002 1.8708
0 32 8 -13.5269 -0.2031
0 32 10 20.8658 -1.1756
0 32 12 -17.4377 -1.1881
0 32 14 -10.7598 -0.6023
0 32 22 30.4648 -0.1514
0 32 24 -13.8078 -1.0096
0 32 26 -11.5967 -0.0434
0 32 30 10.9908 0.3971
0 32 32 -6.9234 0.9459
0 32 34 -19.1389 0.8402
0 33 1 16.7834 3.1750
0 33 3 -6.3342 -0.8391
0 33 5 -23.2221 -1.9262
0 33 7 -2.8615 -1.4329
0 33 9 19.1021 0.4916
0 33 11 1.0604 1.5056
0 33 13 2.8846 0.6121
0 33 17 16.1161 -0.4423
0 33 19 -3.7168 -0.2525
0 33 21 20.2397 -0.0574
0 33 23 31.1566 0.1345
0 33 25 -20.9635 0.3188
0 33 27 -9.4492 1.0930
0 33 29 14.7241 1.3592
0 33 31 14.3502 0.3730
0 34 0 4.5007 3.3995
0 34 2 25.2743 0.5621
0 34 4 -32.3818 0.8257
0 34 6 -19.5386 0.7780
0 34 8 40.3078 -0.4951
0 34 10 7.0072 0.4333
0 34 12 -54.7872 0.2462
0 34 14 52.4970 -0.2464
0 34 16 -26.1881 0.3177
0 34 22 19.8427 1.4207
0 34 24 -35.6163 0.1716
0 34 28 7.6541 -0.1442
0 35 1 25.5534 1.3557
0 35 3 12.5831 1.1503
0 35 5 10.4926 1.1202
0 35 7 10.3824 0.4461
0 35 9 -24.2599 -0.3923
0 35 11 1.8269 -0.8206
0 35 13 50.2979 -0.6439
0 35 15 31.3118 -0.3014
0 35 17 2.5788 0.4919
0 35 19 11.1550 0.5144
0 35 21 11.6277 0.2072
0 35 23 -38.2877 -0.0242
0 36 0 -25.9611 0.2562
0 36 2 -16.4835 -1.2979
0 36 4 1.8976 -1.0129
0 36 6 -24.2318 -1.2446
0 36 8 3.7312 -0.5631
0 36 10 -8.0626 1.1842
0 36 12 11.9854 0.9137
0 36 14 12.1613 0.3056
0 36 16 19.5346 -0.4939
0 36 18 -5.1771 -1.6581
0 36 20 -1.8536 -1.1857
0 36 22 18.1007 -0.8504
0 37 1 -19.5347 -3.6560
0 37 3 24.1855 -0.4784
0 37 5 -1.6310 0.3890
0 37 7 4.8368 0.1096
0 37 9 11.6175 -0.7398
0 37 11 14.7690 -0.8019
0 37 13 -2.2873 -0.3476
0 37 15 -15.1952 -0.0611
0 37 17 30.3574 -0.4212
0 38 0 3.6347 0.2189
0 38 2 16.5365 -0.2438
0 38 4 -3.0070 0.4505
0 38 6 18.0856 0.6232
0 38 8 -24.9561 0.3201
1 1 4 323.2901 -5.0361
1 1 6 54.8420 -3.3800
1 1 8 214.1942 3.6720
1 1 10 -20.1973 -5.0607
1 1 12 83.6404 0.0095
1 1 14 62.1184 1.9225
1 1 16 127.4240 -0.9128
1 1 18 55.7907 1.5454
1 1 20 -23.9997 -0.2581
1 1 22 33.4214 -0.5263
1 1 24 34.2418 0.2131
1 1 26 -21.8009 -1.5014
1 1 28 53.6740 0.5643
1 1 30 41.8498 0.5733
1 1 32 -3.2974 -0.2410
1 1 34 32.6192 0.0413
1 1 36 12.1637 -0.2749
1 1 38 -19.0542 0.0412
1 1 40 11.0604 0.2804
1 1 42 19.2667 -0.3579
1 1 44 12.8419 -0.2599
1 1 46 -26.8132 0.5812
1 1 48 -5.9548 -0.1164
1 1 50 21.7424 -0.5644
1 1 52 7.1389 0.4281
1 1 54 -23.5221 -0.2798
1 1 56 8.7167 0.1709
1 1 58 4.6624 -0.3331
1 2 3 70.7018 5.5229
1 2 5 -79.9894 -6.9349
1 2 7 -251.7297 -6.8400
1 2 9 -160.1091 -3.3827
1 2 11 93.7777 3.5114
1 2 13 -38.9659 3.6442
1 2 15 -104.8087 0.0913
1 2 17 22.1697 0.8118
1 2 19 -69.9132 -0.1224
1 2 21 -9.3770 -0.7433
1 2 23 -12.9441 -0.3859
1 2 25 44.4593 -0.7965
1 2 27 -23.5160 -0.0869
1 2 29 -0.6005 0.1850
1 2 31 14.9061 0.4161
1 2 33 -10.4617 0.5623
1 2 35 -7.5253 -0.1123
1 2 37 3.5629 -0.6145
1 2 39 10.6059 -0.1386
1 2 41 -12.3782 0.2625
1 2 43 3.2490 -0.1320
1 2 45 7.9766 0.3314
1 2 47 -4.0235 -0.1807
1 2 49 6.3803 0.1105
1 2 51 5.6103 0.4896
1 2 53 -11.8043 -0.7632
1 2 55 -9.6565 1.2911
1 2 57 50.5958 0.3865
1 2 59 -36.7117 -2.1784
1 3 0 -199.0901 -39.5359
1 3 2 -119.8090 4.2542
1 3 4 -190.8166 -4.7684
1 3 6 129.4048 0.1687
1 3 8 24.1597 3.5968
1 3 10 -123.2345 -3.4237
1 3 12 -39.2829 0.2370
1 3 14 3.5857 -0.5429
1 3 16 53.2566 -2.2264
1 3 18 0.3022 1.0439
1 3 20 -26.8365 0.0582
1 3 22 45.3220 0.0121
1 3 24 27.6414 0.5920
1 3 26 -3.8423 -0.1770
1 3 28 49.0065 0.7745
1 3 30 47.2586 0.0331
1 3 32 -15.0367 -1.1861
1 3 34 10.9695 -0.3277
1 3 36 6.2755 0.1623
1 3 38 5.6623 0.6708
1 3 40 18.7168 0.3582
1 3 42 11.4500 -0.2543
1 3 44 -4.0987 -0.4226
1 3 46 -8.3997 0.1912
1 3 48 -16.0598 -0.2437
1 3 50 28.8014 -0.0857
1 3 52 11.2562 0.7035
1 3 54 7.8701 -0.3396
1 3 56 3.0879 0.0472
1 3 58 49.5797 -0.4768
1 3 60 -34.5296 -0.2247
1 4 1 -477.3982 -26.5425
1 4 3 -54.1779 -4.5110
1 4 5 132.7531 6.2081
1 4 7 316.4610 9.6756
1 4 9 -185.8838 2.7901
1 4 11 -29.9994 -2.5754
1 4 13 -109.7414 -2.1366
1 4 15 96.7251 -0.5365
1 4 17 109.1421 1.6080
1 4 19 76.3440 0.4002
1 4 21 64.5892 -0.8428
1 4 23 44.5820 -0.9178
1 4 25 9.6699 0.1295
1 4 27 -0.2008 1.0953
1 4 29 29.4040 -0.0995
1 4 31 7.1282 -0.5618
1 4 33 -7.5750 -0.4370
1 4 35 8.6553 -0.0827
1 4 37 22.2052 0.0316
1 4 39 28.1876 0.2867
1 4 41 3.5013 0.5174
1 4 43 -7.9882 -0.4404
1 4 45 16.8865 -0.2795
1 4 47 1.0950 -0.3091
1 4 49 -8.8598 0.2508
1 4 51 16.3666 0.9644
1 4 53 -13.0540 -0.5360
1 4 55 20.5929 -0.1429
1 4 57 7.1514 -0.3923
1 4 59 1.9381 -1.3862
1 4 61 -18.4256 2.3396
1 5 0 934.9109 31.3483
1 5 2 305.8988 6.3037
1 5 4 259.1310 -7.5350
1 5 6 -217.4916 -3.5122
1 5 8 222.8857 0.1707
1 5 10 152.0531 1.9244
1 5 12 239.0772 4.5350
1 5 14 -44.8918 0.8359
1 5 16 101.5033 -1.0238
1 5 18 0.0935 -0.9475
1 5 20 3.6350 -0.9165
1 5 22 31.4518 1.0179
1 5 24 14.9040 0.8404
1 5 26 1.2802 -0.3541
1 5 28 60.0403 -0.8053
1 5 30 15.0452 -0.1625
1 5 32 26.4444 0.9603
1 5 34 4.7555 0.9581
1 5 36 16.0154 -0.3975
1 5 38 1.3932 -1.0646
1 5 40 4.3148 -0.8744
1 5 42 25.5141 0.3721
1 5 44 -7.4147 0.5356
1 5 46 2.3112 0.4070
1 5 48 -8.7229 -0.2863
1 5 50 38.8484 -0.1282
1 5 52 13.8451 0.0348
1 5 54 10.8641 -0.2823
1 5 56 3.1019 1.1069
1 5 58 -0.6979 -0.0282
1 5 60 0.9183 -1.7127
1 6 1 -182.4292 10.4854
1 6 3 169.2373 2.5239
1 6 5 42.7198 -3.4672
1 6 7 -349.4478 -3.5900
1 6 9 -173.0632 -1.6730
1 6 11 -170.4886 0.4999
1 6 13 -112.2999 1.9523
1 6 15 -6.3668 -0.7856
1 6 17 -129.5395 -2.3264
1 6 19 -3.4422 -0.3826
1 6 21 11.2046 2.6241
1 6 23 -4.2873 1.5810
1 6 25 -46.4224 0.0468
1 6 27 -27.6711 -0.3372
1 6 29 9.7058 -0.8930
1 6 31 -23.8044 -0.0882
1 6 33 -0.6456 0.0834
1 6 35 9.8448 0.5248
1 6 37 -8.7840 0.2164
1 6 39 -10.2168 -0.3682
1 6 41 -11.9832 -0.0454
1 6 43 1.5313 0.0101
1 6 45 29.0263 0.6616
1 6 47 16.0885 0.2327
1 6 49 -0.1101 -0.9243
1 6 51 4.1116 -0.6759
1 6 53 -31.7919 -0.2919
1 6 55 7.6318 1.1721
1 6 57 -27.0490 0.8207
1 6 59 26.5408 -0.6073
1 6 61 39.6293 -0.5303
1 7 0 358.1453 -1.2200
1 7 2 -72.3382 -10.5104
1 7 4 -116.8520 4.9221
1 7 6 350.9362 8.0517
1 7 8 88.4549 -1.7060
1 7 10 -316.2104 -3.8640
1 7 12 1.3278 -4.0438
1 7 14 87.3313 -2.7357
1 7 16 -12.7626 3.2814
1 7 18 -23.4822 2.4868
1 7 20 46.0565 -0.4937
1 7 22 49.4352 -1.6447
1 7 24 -20.2703 -1.8670
1 7 26 -29.3241 0.6963
1 7 28 29.8403 1.2274
1 7 30 0.9470 0.0666
1 7 32 16.0510 -0.1660
1 7 34 34.7984 -0.9473
1 7 36 -0.2400 0.1001
1 7 38 10.7293 0.9949
1 7 40 -2.0841 0.3438
1 7 42 -3.5873 0.1749
1 7 44 -3.1705 -0.5562
1 7 46 -5.9519 -0.4853
1 7 48 -2.2118 0.3872
1 7 50 19.1287 0.6758
1 7 52 -34.7272 0.0183
1 7 54 -0.0253 -0.8322
1 7 56 -15.3922 -0.1198
1 7 58 -5.6088 0.3349
1 7 60 21.9797 1.7063
1 8 1 150.6970 5.4836
1 8 3 27.4721 0.6261
1 8 5 -108.6385 -0.8872
1 8 7 -195.1510 -1.6811
1 8 9 -109.8938 -0.4343
1 8 11 68.6622 -0.9653
1 8 13 58.3383 0.3852
1 8 15 -58.1739 1.7613
1 8 17 -17.7780 0.5331
1 8 19 -7.5370 -0.1410
1 8 21 18.5525 -0.5908
1 8 23 3.2992 -1.7077
1 8 25 -56.7562 -0.7650
1 8 27 -29.2584 0.2760
1 8 29 -5.3312 0.6475
1 8 31 -8.7590 0.8884
1 8 33 -1.1677 -0.4702
1 8 35 -4.3017 -0.4160
1 8 37 14.3738 -0.0367
1 8 39 -7.9259 -0.0950
1 8 41 -12.8834 0.3969
1 8 43 12.5925 0.0521
1 8 45 -13.5339 -0.3166
1 8 47 -12.0232 0.0338
1 8 49 -5.0013 0.1611
1 8 51 12.0101 0.0077
1 8 53 -21.8213 0.1513
1 8 55 -29.6824 -0.5432
1 8 57 -36.1651 -1.2263
1 8 59 27.3525 1.6683
1 8 61 3.6581 0.1596
1 9 0 -65.2875 15.7551
1 9 2 -91.6247 -10.2481
1 9 4 -106.3561 3.5934
1 9 6 16.8809 3.5744
1 9 8 11.5239 -2.4648
1 9 10 40.8958 5.8524
1 9 12 35.9367 3.4744
1 9 14 45.6024 -0.6183
1 9 16 25.9680 0.5626
1 9 18 11.6579 -2.7479
1 9 20 -20.3672 -0.0400
1 9 22 28.0761 2.1327
1 9 24 -16.6194 0.6137
1 9 26 -15.1785 0.5695
1 9 28 18.8385 -1.0237
1 9 30 9.6305 -1.1900
1 9 32 -5.6922 0.8474
1 9 34 26.9270 0.2903
1 9 36 6.8763 0.3200
1 9 38 -12.3378 0.0361
1 9 40 4.1946 -0.8246
1 9 42 5.7169 0.0285
1 9 44 3.0984 0.4563
1 9 46 4.6608 -0.2140
1 9 48 -11.1477 -0.2631
1 9 50 -3.3513 -0.2854
1 9 52 9.2074 0.1871
1 9 54 -64.5124 0.6473
1 9 56 -53.3838 0.6934
1 9 58 21.8533 -0.1726
1 9 60 51.1689 -0.9908
1 10 1 -112.0988 -1.4856
1 10 3 5.9738 -2.4354
1 10 5 -13.3532 0.3122
1 10 7 167.0033 -1.4420
1 10 9 61.1668 -0.2920
1 10 11 12.3032 -0.1745
1 10 13 -11.3904 -0.5810
1 10 15 26.9128 0.1582
1 10 17 14.2337 -0.7840
1 10 19 10.4024 0.2119
1 10 21 -45.2524 0.5832
1 10 23 14.6779 0.2438
1 10 25 13.7973 0.4871
1 10 27 -6.0016 -0.4087
1 10 29 -11.7584 -0.1993
1 10 31 -7.2221 0.5248
1 10 33 35.6969 -0.3953
1 10 35 1.7605 -0.0533
1 10 37 8.4614 0.3112
1 10 39 1.9796 -0.2585
1 10 41 34.9439 -0.0979
1 10 43 -9.0147 -0.0273
1 10 45 3.3933 0.0506
1 10 47 -12.0395 0.3207
1 10 49 -3.6066 0.3770
1 10 51 10.0367 -0.2833
1 10 53 -33.9809 0.4536
1 10 55 33.0976 -0.3770
1 10 57 -7.0247 -0.4663
1 10 59 -33.6631 2.4143
1 11 0 -6.0541 6.7644
1 11 2 25.3236 -16.9060
1 11 4 45.2182 2.0901
1 11 6 45.6869 3.8359
1 11 8 -7.9047 -2.6827
1 11 10 98.7883 5.5481
1 11 12 -0.1679 -0.7071
1 11 14 -69.7329 -3.1862
1 11 16 -7.9630 1.1377
1 11 18 18.9736 -2.0610
1 11 20 -39.1574 0.4467
1 11 22 -32.8995 0.6581
1 11 24 2.4849 -0.9417
1 11 26 -2.3456 1.0587
1 11 28 12.1971 0.0251
1 11 30 -3.9200 -0.4488
1 11 32 0.0474 0.5068
1 11 34 2.0096 -0.6811
1 11 36 5.0764 -0.3744
1 11 38 2.2383 0.4396
1 11 40 10.3475 -0.0663
1 11 42 30.3994 0.2234
1 11 44 34.6509 0.1412
1 11 46 -32.3982 -0.1868
1 11 48 42.8070 0.1032
1 11 50 -1.6073 0.1906
1 11 52 -18.6725 -0.1304
1 11 54 33.6482 -0.0506
1 11 56 26.1004 -0.6113
1 11 58 -20.9141 -0.7355
1 11 60 3.1836 2.3348
1 12 1 52.6832 2.0559
1 12 3 57.3305 -0.8547
1 12 5 53.9685 0.1993
1 12 7 -7.5845 -1.3037
1 12 9 38.2772 -0.4247
1 12 11 40.7383 -1.6269
1 12 13 2.1812 -2.3591
1 12 15 -17.3814 0.1052
1 12 17 12.7775 0.3637
1 12 19 -29.5225 0.3555
1 12 21 13.8918 -0.5957
1 12 23 -5.9765 -0.4247
1 12 25 5.4204 0.7875
1 12 27 0.9507 -0.3592
1 12 29 -3.8809 -0.5896
1 12 31 12.7444 0.1236
1 12 33 27.7138 -0.4506
1 12 35 18.4915 -0.0325
1 12 37 13.9551 0.3575
1 12 39 18.6714 -0.0831
1 12 41 12.5284 -0.1597
1 12 43 -3.7949 0.1611
1 12 45 46.8021 -0.0842
1 12 47 -10.8051 -0.0735
1 12 49 21.1542 0.5129
1 12 51 -1.7553 -0.6156
1 12 53 -8.9481 0.7162
1 12 55 36.9173 0.5377
1 12 57 18.4133 -1.4386
1 12 59 -11.9255 3.4351
1 13 0 51.1209 11.8647
1 13 2 17.2319 -5.5987
1 13 4 56.1788 9.6106
1 13 6 85.5940 3.9389
1 13 8 7.8432 -6.3728
1 13 10 46.5919 -0.7384
1 13 12 20.4505 -2.7255
1 13 14 46.0312 0.9779
1 13 16 33.8813 5.3578
1 13 18 39.4467 0.4258
1 13 20 40.0924 0.0387
1 13 22 26.2044 -1.3795
1 13 24 -2.7224 -1.8841
1 13 26 -12.1878 1.1095
1 13 28 20.2134 0.5802
1 13 30 -3.1209 0.2142
1 13 32 9.6448 0.5646
1 13 34 -1.1084 -0.2902
1 13 36 -0.4190 -0.0680
1 13 38 -4.6509 0.3802
1 13 40 -1.2181 -0.2669
1 13 42 -16.5631 -0.3781
1 13 44 13.7971 -0.4472
1 13 46 -31.6952 0.0421
1 13 48 5.6903 0.0724
1 13 50 15.0034 0.1019
1 13 52 -31.9506 -0.4620
1 13 54 11.6248 -0.3026
1 13 56 7.7808 -0.0642
1 13 58 -6.6252 1.7522
1 14 1 13.1915 1.4707
1 14 3 59.1778 0.8874
1 14 5 -18.1399 -0.8310
1 14 7 -6.6655 -2.2877
1 14 9 -30.4343 1.4485
1 14 11 1.8620 2.7498
1 14 13 37.4393 1.1533
1 14 15 14.6130 -1.0292
1 14 17 32.3176 -2.0971
1 14 19 34.3734 -0.0320
1 14 21 -1.3932 1.2323
1 14 23 -7.8192 0.9909
1 14 25 -12.5267 0.4386
1 14 27 -7.1525 -0.4779
1 14 29 -10.2579 0.3367
1 14 31 -2.0204 0.7392
1 14 33 4.0310 -0.1153
1 14 35 9.2760 -0.3141
1 14 37 -0.3822 -0.3646
1 14 39 -5.0765 0.0140
1 14 41 -29.5977 0.0598
1 14 43 8.2008 0.6815
1 14 45 13.9994 0.0043
1 14 47 -13.0278 -0.4845
1 14 49 -14.9762 0.1774
1 14 51 8.2556 -1.1161
1 14 53 9.7268 0.7545
1 14 55 -1.5938 0.8103
1 14 57 22.5246 -3.1516
1 15 0 26.9253 20.8159
1 15 2 -22.0855 -1.3843
1 15 4 -24.7627 0.9333
1 15 6 -6.7202 -3.1981
1 15 8 -37.6024 -0.4989
1 15 10 -9.9037 6.1028
1 15 12 -4.2461 0.5795
1 15 14 -33.3125 -1.3686
1 15 16 5.2566 -1.4806
1 15 18 11.8757 -2.5840
1 15 20 -25.3193 1.4103
1 15 22 0.0827 1.7201
1 15 24 -26.0505 0.3973
1 15 26 -1.3404 -0.2761
1 15 28 -1.7470 -2.1531
1 15 30 -1.5814 -0.9713
1 15 32 1.7962 0.3684
1 15 34 -13.5439 0.7591
1 15 36 12.6945 0.5491
1 15 38 -9.5132 -0.2030
1 15 40 5.4538 0.0380
1 15 42 -29.1743 0.3259
1 15 44 -21.6676 0.0420
1 15 46 17.4325 0.1228
1 15 48 3.5864 -0.2978
1 15 50 -10.6556 -0.4802
1 15 52 0.4603 0.0547
1 15 54 11.5349 0.9432
1 15 56 -5.8686 -0.1334
1 16 1 -39.4136 -9.6632
1 16 3 27.7823 -0.8038
1 16 5 71.1229 1.9694
1 16 7 10.0468 0.1469
1 16 9 6.2189 -1.0539
1 16 11 65.6163 -2.8014
1 16 13 -35.2340 -0.8950
1 16 15 8.7252 2.3727
1 16 17 4.1957 2.1777
1 16 19 -18.6232 -0.2946
1 16 21 -17.7211 -2.1374
1 16 23 25.4030 -1.8349
1 16 25 -7.0568 0.1302
1 16 27 -22.4548 1.1020
1 16 29 4.9947 0.8419
1 16 31 22.2238 -0.3384
1 16 33 -15.5900 -0.5126
1 16 35 -11.6201 -0.0111
1 16 37 -17.6669 -0.0725
1 16 39 19.2712 0.1755
1 16 41 15.2785 -0.6918
1 16 43 -46.4777 -0.0580
1 16 45 23.2587 0.0003
1 16 47 -4.5133 -0.0211
1 16 49 1.1378 1.6501
1 16 51 1.0180 -0.7847
1 16 53 30.1619 -0.6444
1 16 55 -38.0419 0.7787
1 16 57 25.1563 -1.8996
1 17 0 36.8914 -20.3922
1 17 2 18.2559 -7.7326
1 17 4 15.0041 2.6384
1 17 6 21.0463 2.8147
1 17 8 11.4781 1.0263
1 17 10 26.4191 -0.8849
1 17 12 21.8660 -2.2637
1 17 14 38.9008 0.2818
1 17 16 27.3264 0.2887
1 17 18 3.2560 -0.3052
1 17 20 32.3010 0.5965
1 17 22 30.0834 -0.9399
1 17 24 1.7523 -0.3002
1 17 26 18.7407 0.8171
1 17 28 7.8316 0.7026
1 17 30 4.7650 1.1235
1 17 32 2.0132 -0.8538
1 17 34 10.5621 -1.0261
1 17 36 2.0663 0.0536
1 17 38 -6.6861 0.0513
1 17 40 9.1964 0.6462
1 17 42 -0.7532 0.2359
1 17 44 5.7629 -0.1450
1 17 46 15.1105 0.1843
1 17 48 0.3276 0.3938
1 17 50 39.5748 0.3518
1 17 52 15.9599 -0.1056
1 17 54 -24.0177 -0.9709
1 17 56 22.2930 -0.6625
1 18 1 5.7808 5.3473
1 18 3 17.7968 0.9569
1 18 5 40.6089 -1.5516
1 18 7 20.4914 0.0416
1 18 9 29.7105 2.7231
1 18 11 17.9337 1.8025
1 18 13 23.5447 -0.2573
1 18 15 -17.4945 -1.4305
1 18 17 -1.2196 -1.2811
1 18 19 -22.5757 0.3231
1 18 21 -19.5480 1.9356
1 18 23 11.1440 1.5475
1 18 25 -17.9172 -0.1055
1 18 27 -19.0615 -1.0412
1 18 29 15.9702 -0.7515
1 18 31 34.9603 -0.2821
1 18 33 -3.8047 0.9480
1 18 35 -15.4656 0.6431
1 18 37 31.8605 -0.5786
1 18 39 4.9237 -0.0239
1 18 41 -10.5746 -0.3101
1 18 43 -14.2990 0.4312
1 18 45 -2.1433 0.1333
1 18 47 27.1923 -1.2263
1 18 49 -25.5183 0.5916
1 18 51 -8.6490 -0.4419
1 18 53 -6.0210 0.2920
1 18 55 -7.4775 0.5260
1 19 0 24.2942 9.2010
1 19 2 -19.1663 10.3220
1 19 4 -49.7531 0.6425
1 19 6 -11.7672 -4.7681
1 19 8 49.1022 -1.0031
1 19 10 -21.0332 -1.1417
1 19 12 2.8682 -0.3511
1 19 14 -10.0321 2.3200
1 19 16 -4.6120 -0.3649
1 19 18 -36.3545 0.1732
1 19 20 4.5127 0.7439
1 19 22 -13.7567 -0.8093
1 19 24 -32.8513 0.4760
1 19 26 -6.4791 -0.2372
1 19 28 5.4000 -0.3166
1 19 30 -23.9107 0.8487
1 19 32 1.5633 -0.2836
1 19 34 -8.3779 0.3257
1 19 36 -16.9552 0.6292
1 19 38 -3.0664 -0.5658
1 19 40 1.5572 -0.1861
1 19 42 -17.7311 -0.0458
1 19 44 -17.8657 -0.0124
1 19 46 22.0120 0.3387
1 19 48 -29.8611 -0.1603
1 19 50 23.9247 0.4067
1 19 52 -22.1508 0.9256
1 19 54 -2.4040 1.1079
1 20 1 -7.3953 4.4943
1 20 3 -24.8680 1.4913
1 20 5 -18.1869 -1.1931
1 20 7 11.1012 -0.7282
1 20 9 -1.0766 -0.4214
1 20 11 16.6072 -0.2943
1 20 13 31.5918 0.4111
1 20 15 -0.0574 0.8174
1 20 17 -5.1184 0.5608
1 20 19 -3.9921 -0.4763
1 20 21 -3.0755 -1.1547
1 20 23 -12.9261 -0.5896
1 20 25 -22.3826 -0.1913
1 20 27 1.4369 0.6751
1 20 29 -23.2559 0.6277
1 20 31 35.7109 -0.7375
1 20 33 10.6897 -0.1715
1 20 35 -3.4348 -0.4693
1 20 37 -36.5388 -0.7202
1 20 39 23.6185 0.4745
1 20 41 -4.1648 -0.3291
1 20 43 -5.5250 0.2677
1 20 45 23.6418 0.3564
1 20 47 16.0291 -0.8136
1 20 49 18.3736 0.2763
1 20 51 -32.2196 -0.1937
1 20 53 14.4096 1.9586
1 21 0 29.5497 -8.1561
1 21 2 -2.0831 6.2140
1 21 4 -14.8879 -0.9336
1 21 6 -5.6999 -3.3111
1 21 8 22.6346 1.8831
1 21 10 -16.8276 -1.3355
1 21 12 -7.1945 -1.0359
1 21 14 -22.8058 0.8588
1 21 16 -30.0412 -2.1386
1 21 18 -19.2076 0.5274
1 21 20 -13.9527 0.7405
1 21 22 -1.8169 -0.5586
1 21 24 13.3107 1.0198
1 21 26 -9.4525 -0.6669
1 21 28 10.5646 -0.3189
1 21 30 -5.7514 0.5876
1 21 32 8.0937 -0.2775
1 21 34 3.2671 0.5736
1 21 36 -34.1373 0.6355
1 21 38 -37.6690 -0.0444
1 21 40 -5.3953 -0.0954
1 21 42 23.7558 -0.1694
1 21 44 16.1962 -0.2381
1 21 46 -5.4007 -0.0674
1 21 48 -3.2149 -0.9159
1 21 50 1.6974 -0.5444
1 21 52 62.2895 0.3004
1 22 1 -13.1609 -17.1182
1 22 3 -3.4930 -3.0734
1 22 5 7.8496 3.9008
1 22 7 0.1361 4.2078
1 22 9 22.0169 0.8651
1 22 11 -14.8190 -0.5402
1 22 13 -14.7125 0.0675
1 22 15 -1.7064 0.0058
1 22 17 17.9894 -0.0134
1 22 19 -3.2752 -0.0085
1 22 21 5.1340 -0.3921
1 22 23 -6.5437 -0.0304
1 22 25 1.8216 -0.2647
1 22 27 1.2475 0.2635
1 22 29 15.4268 0.4842
1 22 31 -1.4793 -0.4550
1 22 33 -9.4417 0.1375
1 22 35 -24.8071 0.0681
1 22 37 -12.0129 -0.0751
1 22 39 -20.3696 0.6072
1 22 41 -20.2523 -0.3715
1 22 43 16.3164 -0.1034
1 22 45 -5.5801 0.6758
1 22 47 18.3752 0.5605
1 22 49 10.9582 -0.2621
1 22 51 8.9177 -3.9721
1 23 0 -4.0693 -14.8192
1 23 2 32.5715 -0.8263
1 23 4 -18.9578 -4.4308
1 23 6 11.0146 -0.0809
1 23 8 -5.7677 4.4976
1 23 10 25.1777 -1.6585
1 23 12 -2.7413 -1.0937
1 23 14 -10.0002 0.1767
1 23 16 -8.8453 -1.4064
1 23 18 -9.2725 1.2068
1 23 20 -8.4747 -0.2154
1 23 22 -28.9695 -0.7225
1 23 24 1.3853 1.0148
1 23 26 2.2439 -0.5329
1 23 28 -14.6569 0.0754
1 23 30 -8.9594 0.1467
1 23 32 15.3837 -0.3764
1 23 34 9.7102 0.3738
1 23 36 -26.8517 -0.6121
1 23 38 -51.0744 -0.1324
1 23 40 -7.8128 0.2700
1 23 42 -17.3950 0.0118
1 23 44 18.8035 0.1071
1 23 46 -1.2886 -0.0977
1 23 48 -13.1213 0.1130
1 23 50 -15.4153 -1.9982
1 24 1 -44.5230 20.7580
1 24 3 -0.5379 4.1581
1 24 5 -8.2070 -4.8283
1 24 7 -24.7809 -4.4392
1 24 9 -20.5721 -0.8804
1 24 11 -2.6082 2.0889
1 24 13 -14.4681 2.1795
1 24 15 10.0417 -0.4449
1 24 17 -14.1498 -0.8587
1 24 19 -2.7806 0.1974
1 24 21 -0.5949 0.6518
1 24 23 -0.7574 0.5557
1 24 25 2.2854 -0.8383
1 24 27 1.0269 -1.1162
1 24 29 29.6737 -0.2978
1 24 31 5.7877 0.2667
1 24 33 -22.1451 0.9563
1 24 35 5.9582 0.4582
1 24 37 2.1494 -0.2407
1 24 39 -2.0632 -0.0089
1 24 41 -5.6881 -0.1943
1 24 43 -14.3272 0.0051
1 24 45 -6.8412 0.5421
1 24 47 20.6000 1.3786
1 24 49 -6.3327 4.7396
1 25 0 -21.2214 -2.4282
1 25 2 -16.3944 6.0998
1 25 4 36.2422 0.7799
1 25 6 -3.0408 -1.6079
1 25 8 -29.1719 0.5265
1 25 10 -19.8093 -1.1728
1 25 12 17.2431 1.6266
1 25 14 9.6391 1.1361
1 25 16 -13.7281 -1.3491
1 25 18 -25.5022 0.0404
1 25 20 21.7566 -0.9410
1 25 22 -17.3790 0.0809
1 25 24 19.2466 1.4185
1 25 26 -7.4401 0.3051
1 25 28 -5.3036 0.9179
1 25 30 -1.9181 -0.2832
1 25 32 -25.5322 -0.9458
1 25 34 1.1947 0.0417
1 25 36 -16.0866 -0.2995
1 25 38 -16.7739 0.7420
1 25 40 -23.1560 0.2910
1 25 42 -3.7890 -0.5596
1 25 44 -16.0184 0.2412
1 25 46 4.8589 0.0308
1 26 1 -27.5984 -11.7682
1 26 3 -22.3780 -0.9494
1 26 5 -18.0149 4.3120
1 26 7 -8.2206 4.2620
1 26 9 -4.6948 -0.6740
1 26 11 -2.7746 -3.1764
1 26 13 -13.6458 -1.7208
1 26 15 -4.8649 0.0534
1 26 17 -25.8806 1.7185
1 26 19 15.1788 0.7615
1 26 21 -16.7677 -0.7278
1 26 23 -15.1394 -0.6313
1 26 25 -33.6151 -0.0813
1 26 27 -24.4311 0.5320
1 26 29 0.7073 0.4324
1 26 31 -15.1520 -0.4746
1 26 33 13.4001 -0.7263
1 26 35 0.7681 -0.5150
1 26 37 -0.1462 0.1627
1 26 39 8.3853 0.9493
1 26 41 27.1295 0.7581
1 26 43 -26.4949 0.0728
1 26 45 13.3223 -2.4158
1 27 0 -13.0854 3.4952
1 27 2 8.9832 1.5116
1 27 4 -13.6291 -2.2587
1 27 6 -2.1756 -0.5796
1 27 8 9.8310 -0.1326
1 27 10 -11.6668 -1.3825
1 27 12 -13.5731 1.4086
1 27 14 -29.9979 0.5508
1 27 16 -24.3444 0.2820
1 27 18 -23.1824 1.5594
1 27 20 -14.6792 -0.3801
1 27 22 -12.3579 -0.2802
1 27 24 10.2638 -0.9597
1 27 26 20.1361 -1.5310
1 27 28 12.2775 0.2641
1 27 30 -20.3652 -0.0148
1 27 32 -14.5617 1.2091
1 27 34 -18.0066 1.0422
1 27 36 -16.3489 -0.7861
1 27 38 0.3986 -0.2123
1 27 40 6.2586 -0.5758
1 27 42 -19.0135 -0.4984
1 27 44 35.2743 1.1553
1 28 1 -6.7092 5.1923
1 28 3 13.6744 -1.4466
1 28 5 12.6675 -3.2884
1 28 7 -8.3059 -0.8898
1 28 9 34.2761 0.6075
1 28 11 -4.5208 1.5939
1 28 13 -4.7960 0.6291
1 28 15 -8.0340 -0.9693
1 28 17 25.8541 -1.2463
1 28 19 27.0977 -1.0232
1 28 27 6.3225 -0.4869
1 28 29 -27.6386 -0.7109
1 28 31 2.5367 0.0222
1 28 33 0.9167 0.5106
1 28 35 19.9937 0.2893
1 28 37 -14.6071 -0.3986
1 28 39 4.6413 -1.2178
1 28 41 14.4388 -1.1042
1 28 43 -58.2135 0.9218
1 29 0 -6.7085 -10.3085
1 29 2 -1.4596 -5.0214
1 29 4 -33.9300 -0.5139
1 29 6 30.6996 2.6345
1 29 8 25.5899 0.8428
1 29 10 32.1680 0.3538
1 29 12 21.7427 0.9077
1 29 14 -11.5256 -1.3341
1 29 16 30.9806 -0.6090
1 29 22 -17.0221 1.2175
1 29 24 2.8394 0.2704
1 29 26 -8.9491 0.2050
1 29 28 19.8385 0.9348
1 29 32 -9.7264 -0.2896
1 29 34 -33.1304 -0.3086
1 29 36 23.7051 -0.3953
1 29 38 -7.8365 1.1802
1 29 40 12.6266 -1.2361
1 30 1 28.2815 3.0425
1 30 3 24.9550 1.0489
1 30 5 24.2868 0.1234
1 30 7 -6.5519 -0.2769
1 30 9 -6.0191 -0.9018
1 30 11 13.7734 -0.5044
1 30 13 -26.3571 -0.2028
1 30 15 3.3969 0.4883
1 30 19 13.2337 -0.0823
1 30 21 18.8788 -0.4506
1 30 23 15.9296 -0.5588
1 30 25 -25.5960 -0.4027
1 30 27 -26.3064 0.1810
1 30 31 -13.8315 0.7232
1 30 33 -9.3296 0.6521
1 30 35 -19.2663 0.6220
1 30 37 39.9728 1.0438
1 30 39 -9.0805 0.4760
1 31 0 -29.7031 8.0568
1 31 4 30.1315 0.6635
1 31 6 -28.9058 -0.0221
1 31 8 -29.6258 -1.4957
1 31 10 -19.4809 -0.2654
1 31 12 -14.3192 0.4800
1 31 14 30.4299 0.1321
1 31 16 13.0116 1.1562
1 31 18 13.0702 -0.0701
1 31 20 -4.2838 -1.2814
1 31 22 22.1043 -0.2502
1 31 24 -22.1552 -0.4696
1 31 26 -2.3513 0.3749
1 31 28 -36.5148 0.1076
1 31 30 11.5546 -1.0865
1 31 34 -9.6463 -0.0305
1 31 36 -13.8439 -0.4074
1 32 1 25.9293 -3.4837
1 32 3 9.8870 0.0684
1 32 5 1.1721 2.1070
1 32 7 -33.9282 1.0763
1 32 9 -21.9312 -0.0862
1 32 11 4.0387 -0.6198
1 32 13 18.7875 -0.9669
1 32 17 -45.6954 0.5429
1 32 19 46.6406 0.8825
1 32 21 -13.0311 0.6940
1 32 27 -39.1641 0.0678
1 32 29 6.8538 -0.1549
1 32 33 16.7442 1.3500
1 33 0 12.3097 3.3679
1 33 2 -5.1907 -1.9338
1 33 4 6.3364 -2.2410
1 33 6 -32.2030 -0.6463
1 33 8 -28.5181 -0.4446
1 33 10 1.1200 1.3301
1 33 12 -17.5481 0.8354
1 33 14 12.4804 -0.3866
1 33 18 -22.0024 -0.4099
1 33 20 38.3459 -0.4951
1 33 28 31.8261 0.0032
1 33 30 -23.1487 0.3807
1 33 32 31.4887 -0.7652
1 34 1 -13.2764 1.3293
1 34 3 17.5862 -0.2149
1 34 5 -12.1310 -0.7935
1 34 7 24.4580 -1.4722
1 34 9 -16.8174 -0.3516
1 34 11 2.5262 0.6686
1 34 17 -22.0100 -0.2968
1 34 19 -2.2097 -0.1682
1 34 27 -1.7945 -0.0918
1 34 29 -46.0932 -0.3874
1 35 0 49.5001 -1.8894
1 35 2 -14.1029 -0.9662
1 35 4 28.3616 2.4012
1 35 6 16.4508 1.4181
1 35 8 -6.0499 -1.0325
1 35 10 21.8311 -1.1713
1 35 14 -14.3749 -0.3303
1 35 16 37.6507 1.3746
1 35 18 23.1928 0.0721
1 35 20 -43.8441 -0.0689
1 35 22 -0.6955 -0.2147
1 35 24 43.2432 -1.3820
1 36 1 -32.0626 -3.4245
1 36 3 2.2061 -1.5070
1 36 5 -6.6691 0.1058
1 36 7 18.5169 0.7144
1 36 9 -4.8464 1.1974
1 36 11 -3.3613 1.1786
1 36 13 -64.1723 0.4978
1 36 15 -19.1269 -0.4143
1 36 17 -37.1732 -0.3609
1 36 19 32.0290 -0.5293
1 37 0 2.4821 3.6315
1 37 2 21.7912 0.5326
1 37 4 -7.5359 -0.3256
1 37 6 27.2286 -1.0819
1 37 8 42.9238 -0.7811
1 37 10 -10.1959 -0.3333
1 37 12 -24.7228 -1.2991
1 37 14 11.4550 -1.9953
1 37 16 -16.3154 -2.6355
1 38 1 -3.9592 3.1859
1 38 3 -48.9427 1.8204
1 38 5 6.1795 0.4551
1 38 7 10.1018 -0.2362
1 38 9 3.4466 0.2584
2 1 3 -231.9141 -8.6783
2 1 5 -279.4662 12.2181
2 1 7 -181.3376 12.0095
2 1 9 -88.7772 0.3260
2 1 11 -94.1946 -0.7844
2 1 13 41.4672 -0.5577
2 1 15 -11.1068 -1.6179
2 1 17 -50.1314 1.0714
2 1 19 6.3390 0.3810
2 1 21 -85.4156 -1.0122
2 1 23 21.4690 -0.3617
2 1 25 -42.0986 0.6216
2 1 27 -47.6311 1.8284
2 1 29 -21.9984 1.0810
2 1 31 -17.6841 -0.5013
2 1 33 10.7596 -1.1348
2 1 35 -6.2590 -0.7300
2 1 37 13.6933 0.2565
2 1 39 5.0881 0.9108
2 1 41 -12.7780 0.3339
2 1 43 -4.9800 -0.7859
2 1 45 -40.6985 -0.3067
2 1 47 -4.1011 -0.2258
2 1 49 7.3719 0.5203
2 1 51 -0.8405 0.8621
2 1 53 -3.4991 -0.6140
2 1 55 1.1582 0.7785
2 1 57 0.4610 -0.7313
2 1 59 10.6616 -2.8474
2 2 0 726.5983 -46.4336
2 2 2 316.7437 -2.8535
2 2 4 -812.8857 -5.9008
2 2 6 -155.6801 3.6586
2 2 8 -51.7670 5.8750
2 2 10 -21.2973 -4.2588
2 2 12 -198.8950 -2.4665
2 2 14 2.2911 -0.9030
2 2 16 -9.6789 -0.9652
2 2 18 -13.0926 1.1780
2 2 20 -59.4859 -1.3165
2 2 22 7.7237 -1.1314
2 2 24 -2.8756 0.3327
2 2 26 -37.9780 0.1155
2 2 28 31.9537 1.4417
2 2 30 5.6596 0.6419
2 2 32 -25.7684 -0.9455
2 2 34 9.5006 -0.9207
2 2 36 -7.0534 -0.6153
2 2 38 -6.1469 0.4865
2 2 40 -17.0834 0.8587
2 2 42 11.9493 0.1549
2 2 44 5.2936 -0.5882
2 2 46 -20.8133 -0.1638
2 2 48 -16.0267 -0.0947
2 2 50 27.0768 0.0633
2 2 52 -14.6071 0.6422
2 2 54 16.1456 -0.7627
2 2 56 5.5188 -0.5708
2 2 58 13.4988 -0.5337
2 2 60 -15.5984 0.2657
2 3 1 -221.3303 22.9334
2 3 3 -79.2537 0.8532
2 3 5 -24.3365 -9.0994
2 3 7 51.3313 -4.9202
2 3 9 12.2387 0.2973
2 3 11 72.3805 3.6315
2 3 13 159.4275 2.0961
2 3 15 -20.2986 -1.5788
2 3 17 29.3936 -1.0894
2 3 19 24.6729 -0.1286
2 3 21 56.2967 1.0003
2 3 23 12.0706 1.4192
2 3 25 7.4298 0.0086
2 3 27 28.1885 -1.2472
2 3 29 2.3018 -1.6157
2 3 31 12.5111 0.0930
2 3 33 29.3885 1.4701
2 3 35 9.3146 0.8158
2 3 37 16.6055 -0.7105
2 3 39 18.7434 -0.7692
2 3 41 -11.9145 0.1442
2 3 43 -2.2673 0.2294
2 3 45 19.6282 0.5103
2 3 47 -5.9848 -0.2191
2 3 49 9.6977 -0.1034
2 3 51 11.0108 0.2333
2 3 53 11.7956 -0.4303
2 3 55 29.0703 1.5109
2 3 57 -4.8256 1.0792
2 3 59 21.4756 -1.6217
2 3 61 6.8188 0.7449
2 4 0 -107.5181 17.2330
2 4 2 -135.5194 10.7907
2 4 4 185.4282 -2.8367
2 4 6 462.4575 -1.0013
2 4 8 131.7477 -1.5932
2 4 10 -74.8032 -3.0920
2 4 12 68.0837 1.3891
2 4 14 42.4026 0.9492
2 4 16 12.9952 -0.7318
2 4 18 -2.5770 0.5655
2 4 20 52.9328 0.5919
2 4 22 16.2078 1.5046
2 4 24 -52.1276 0.5836
2 4 26 -25.4784 -1.1700
2 4 28 22.5237 -0.8930
2 4 30 -0.4946 -0.2233
2 4 32 -27.5889 0.1044
2 4 34 8.6591 0.7530
2 4 36 -8.6818 0.5753
2 4 38 -7.6259 0.2235
2 4 40 16.8080 -0.4392
2 4 42 -20.9295 -0.3196
2 4 44 6.5849 -0.0033
2 4 46 -6.2794 0.4625
2 4 48 -11.6155 -0.1850
2 4 50 -3.0360 -0.5506
2 4 52 -14.1603 -0.1586
2 4 54 -5.0688 -0.4752
2 4 56 13.6378 0.6448
2 4 58 -38.7035 0.1488
2 4 60 22.1874 -0.3512
2 5 1 24.8670 -1.5585
2 5 3 114.8954 2.2048
2 5 5 129.6160 3.0860
2 5 7 104.4757 2.5163
2 5 9 8.9636 0.4157
2 5 11 62.1673 -1.1670
2 5 13 -31.0912 0.7178
2 5 15 -55.9990 1.2858
2 5 17 -20.4903 0.8475
2 5 19 -5.9991 -0.2416
2 5 21 21.4597 -0.9382
2 5 23 0.2744 -1.3730
2 5 25 7.0834 -0.3104
2 5 27 -3.7884 1.3021
2 5 29 -4.6438 0.9120
2 5 31 12.6915 0.1423
2 5 33 -13.0092 -0.7149
2 5 35 -10.3537 -0.3922
2 5 37 -28.4211 -0.1732
2 5 39 11.2206 0.1170
2 5 41 -10.7253 0.4120
2 5 43 -5.2129 -0.3065
2 5 45 13.4082 0.1316
2 5 47 29.6896 0.1423
2 5 49 5.7346 0.0571
2 5 51 -11.3239 0.3341
2 5 53 18.1003 -0.8595
2 5 55 -1.8659 -0.3325
2 5 57 15.8329 0.1497
2 5 59 -1.4653 -0.0184
2 5 61 11.0187 2.4651
2 6 0 282.1666 2.2668
2 6 2 -103.6887 -6.5864
2 6 4 -51.1913 -2.8485
2 6 6 217.4203 2.5464
2 6 8 165.3756 0.7702
2 6 10 149.0165 1.3361
2 6 12 -76.4684 0.6758
2 6 14 -10.2586 -1.2405
2 6 16 18.0702 0.0240
2 6 18 45.3156 -0.3962
2 6 20 -5.3780 -1.1540
2 6 22 24.9264 -0.1810
2 6 24 0.1350 -0.0965
2 6 26 -49.3609 0.6693
2 6 28 42.9539 0.4247
2 6 30 9.7312 -0.0289
2 6 32 -3.2830 0.2634
2 6 34 22.3703 -0.2431
2 6 36 4.1226 -0.2241
2 6 38 -14.7155 0.0814
2 6 40 -3.1928 -0.0100
2 6 42 -11.5862 0.5902
2 6 44 3.9762 0.1060
2 6 46 -5.5804 -0.2863
2 6 48 -35.5316 -0.1961
2 6 50 4.0109 0.1632
2 6 52 -23.0435 0.1695
2 6 54 -11.6454 -0.0244
2 6 56 23.4804 0.8431
2 6 58 -19.7680 -0.1783
2 6 60 35.9105 -0.9799
2 7 1 -41.3784 -3.1244
2 7 3 -198.1283 -0.0685
2 7 5 -93.5352 1.1783
2 7 7 -217.1405 0.0158
2 7 9 97.4254 -1.2616
2 7 11 -62.5172 -4.3297
2 7 13 -9.0393 -2.0773
2 7 15 -52.1104 1.5389
2 7 17 -10.4065 1.6705
2 7 19 -25.0437 0.9175
2 7 21 -29.0827 0.4123
2 7 23 32.8120 -0.9220
2 7 25 -24.1077 -0.8388
2 7 27 -39.1714 -0.4006
2 7 29 -2.8352 -0.5179
2 7 31 -21.8469 -0.0469
2 7 33 0.4194 -0.2857
2 7 35 15.8155 0.4574
2 7 37 -4.9551 0.4824
2 7 39 -5.2544 -0.1595
2 7 41 -15.4313 0.0443
2 7 43 8.4890 -0.1792
2 7 45 13.0507 -0.1409
2 7 47 -2.0970 0.1022
2 7 49 9.8829 -0.0056
2 7 51 15.1400 0.1149
2 7 53 6.6907 0.2468
2 7 55 -8.5320 0.0149
2 7 57 14.6000 -1.1055
2 7 59 -1.0251 0.2996
2 7 61 1.4685 0.5880
2 8 0 -25.5318 14.3182
2 8 2 18.0509 -6.4938
2 8 4 -269.5860 1.1223
2 8 6 -144.4790 2.8414
2 8 8 -220.2356 -2.9583
2 8 10 19.5137 1.1502
2 8 12 35.7464 0.2677
2 8 14 17.6230 -0.9492
2 8 16 -31.6977 2.1316
2 8 18 -34.0720 0.1302
2 8 20 13.7547 0.1374
2 8 22 31.3614 0.4465
2 8 24 -20.6429 -0.6182
2 8 26 -9.4644 0.4726
2 8 28 32.3627 0.0258
2 8 30 -2.0369 -0.3685
2 8 32 -19.0407 0.6293
2 8 34 18.7773 -0.2943
2 8 36 8.0186 -0.0753
2 8 38 -13.7802 0.2038
2 8 40 -2.5123 -0.2957
2 8 42 2.4434 0.0799
2 8 44 -9.7173 -0.1094
2 8 46 -1.0486 -0.4921
2 8 48 11.1532 -0.0145
2 8 50 -16.7802 0.2106
2 8 52 1.2298 -0.0115
2 8 54 27.3770 -0.2218
2 8 56 -26.3724 0.3853
2 8 58 28.3934 0.2882
2 8 60 -4.7220 0.1590
2 9 1 -186.4625 -0.6778
2 9 3 -125.0170 -7.0173
2 9 5 -70.4036 -7.0345
2 9 7 114.0760 -2.8362
2 9 9 -26.9377 5.3562
2 9 11 81.7711 6.4739
2 9 13 34.6989 2.2539
2 9 15 18.0109 -2.5189
2 9 17 32.7587 -5.7654
2 9 19 41.1630 -2.4692
2 9 21 10.7304 1.7548
2 9 23 47.9139 2.1495
2 9 25 18.8635 1.0588
2 9 27 -3.4204 -0.5151
2 9 29 1.1651 -0.2778
2 9 31 -3.8317 0.5662
2 9 33 21.4664 -0.3878
2 9 35 -0.3647 -0.1522
2 9 37 0.1165 -0.1183
2 9 39 13.6861 -0.7616
2 9 41 -21.6032 -0.0391
2 9 43 3.7928 0.5307
2 9 45 -2.7278 0.5446
2 9 47 -15.6412 0.3321
2 9 49 -18.6279 -0.2663
2 9 51 -4.5735 -0.6015
2 9 53 -3.4781 0.5793
2 9 55 -23.2186 -0.4237
2 9 57 10.5849 -1.5267
2 9 59 -3.7399 1.0009
2 10 0 143.8951 18.5580
2 10 2 21.9891 -2.3277
2 10 4 66.7687 7.1021
2 10 6 -69.8091 3.6149
2 10 8 12.5340 -5.0072
2 10 10 -9.7933 2.3162
2 10 12 222.7436 -1.1033
2 10 14 -59.2484 -2.1729
2 10 16 28.0323 2.7613
2 10 18 58.7859 -0.5170
2 10 20 -16.4266 0.6881
2 10 22 8.5382 0.4801
2 10 24 1.0884 -0.9932
2 10 26 10.0672 0.7248
2 10 28 12.1323 -0.4403
2 10 30 14.1230 -1.0394
2 10 32 -12.6516 0.3986
2 10 34 -3.1499 -0.1187
2 10 36 -33.2394 0.3519
2 10 38 0.9755 0.7798
2 10 40 14.5622 -0.1170
2 10 42 -2.8332 -0.1044
2 10 44 4.3360 -0.0738
2 10 46 -7.9575 -0.3849
2 10 48 -14.1321 0.1712
2 10 50 32.2900 0.2739
2 10 52 -21.8072 -0.3480
2 10 54 40.6030 -0.3641
2 10 56 -24.3870 0.1343
2 10 58 -9.9519 0.7824
2 10 60 -22.8135 3.3865
2 11 1 -12.5979 9.6169
2 11 3 57.9916 7.1744
2 11 5 56.7504 4.6636
2 11 7 -96.4869 -1.9599
2 11 9 -23.5652 -5.5255
2 11 11 40.4484 -6.6764
2 11 13 -48.4856 -3.0866
2 11 15 -3.8232 4.1513
2 11 17 63.2903 5.1766
2 11 19 -11.2785 2.4135
2 11 21 -55.8264 -1.7500
2 11 23 -15.4712 -3.3422
2 11 25 -0.2393 -0.9124
2 11 27 -6.6749 0.3477
2 11 29 1.5411 0.8930
2 11 31 10.4180 0.6996
2 11 33 -0.5565 -0.9948
2 11 35 -1.4881 -0.4107
2 11 37 -9.6341 0.8459
2 11 39 5.0308 0.5885
2 11 41 0.3878 0.1730
2 11 43 -12.7594 -0.4550
2 11 45 6.4848 -0.8441
2 11 47 13.2849 -0.2377
2 11 49 22.2325 0.7132
2 11 51 -36.8075 -0.2455
2 11 53 -3.7217 0.3967
2 11 55 -20.0545 -0.3757
2 11 57 15.7715 -0.3334
2 11 59 -4.0108 6.9953
2 12 0 -7.9366 2.4858
2 12 2 10.9107 -14.9189
2 12 4 -22.7715 -0.2377
2 12 6 -61.1964 1.5678
2 12 8 39.1623 -2.3492
2 12 10 -57.1719 7.2651
2 12 12 -98.4040 2.6970
2 12 14 -186.9139 -1.4654
2 12 16 61.6694 -0.2038
2 12 18 32.3563 -3.5268
2 12 20 -17.8876 0.2442
2 12 22 -25.3288 1.0959
2 12 24 24.4815 -0.3366
2 12 26 -5.3892 1.2870
2 12 28 9.7258 0.2710
2 12 30 3.5895 0.0697
2 12 32 3.3524 0.9232
2 12 34 3.1228 -0.2089
2 12 36 11.5040 -0.5277
2 12 38 -26.7052 -0.1819
2 12 40 -0.6497 -0.5766
2 12 42 4.1854 0.1995
2 12 44 -16.6631 0.6123
2 12 46 32.6329 0.2588
2 12 48 -8.5176 -0.4132
2 12 50 -17.7168 -0.2193
2 12 52 19.3391 0.1413
2 12 54 8.1249 0.5150
2 12 56 -39.0404 -0.8226
2 12 58 27.3328 -2.0949
2 13 1 30.1265 2.4355
2 13 3 11.9251 -2.9690
2 13 5 20.5098 -4.1530
2 13 7 -28.8860 -2.7132
2 13 9 2.2498 1.5298
2 13 11 -34.4445 1.4880
2 13 13 -5.6615 -0.4451
2 13 15 -18.3057 -1.0682
2 13 17 39.2000 -2.2529
2 13 19 -5.7322 -0.7710
2 13 21 34.5635 0.8779
2 13 23 -21.8212 1.3996
2 13 25 -31.9352 1.0451
2 13 27 -7.6850 -1.3177
2 13 29 3.1859 -1.5440
2 13 31 -11.8921 0.1291
2 13 33 11.8628 0.4521
2 13 35 4.6345 0.4289
2 13 37 -36.3941 -0.1614
2 13 39 13.4373 -0.6046
2 13 41 -29.3420 -0.2479
2 13 43 -11.4162 0.8393
2 13 45 12.9660 0.5071
2 13 47 -33.5354 0.0131
2 13 49 -12.5985 0.2368
2 13 51 -13.0756 -1.1303
2 13 53 -4.4030 1.0788
2 13 55 -20.3037 0.6768
2 13 57 -8.1647 -3.8571
2 13 59 -3.3475 2.0712
2 14 0 76.4028 5.5283
2 14 2 -49.0573 -5.1952
2 14 4 46.3524 6.7112
2 14 6 4.6549 2.0809
2 14 8 -107.6695 -3.2763
2 14 10 -78.1427 1.0735
2 14 12 60.4480 -1.8767
2 14 14 43.1096 -0.1570
2 14 16 -33.3743 2.9637
2 14 18 -16.2895 0.3044
2 14 20 24.4343 0.8800
2 14 22 26.0120 -0.9196
2 14 24 -39.4241 -1.5603
2 14 26 -8.5098 0.6949
2 14 28 10.0495 0.1043
2 14 30 20.9009 -0.1451
2 14 32 -4.3237 -0.2315
2 14 34 0.0242 -0.3919
2 14 36 -5.4987 0.2365
2 14 38 -0.5512 0.4793
2 14 40 -20.0273 0.1752
2 14 42 -9.7760 -0.1629
2 14 44 -7.1088 -0.6668
2 14 46 -2.3959 -0.1707
2 14 48 -26.7990 -0.0809
2 14 50 -12.2057 0.1222
2 14 52 -30.8612 0.1009
2 14 54 10.9230 0.4912
2 14 56 -3.5259 0.0048
2 14 58 8.8885 -0.9820
2 15 1 16.0212 -2.6552
2 15 3 -29.5810 -0.1849
2 15 5 13.3887 -0.4696
2 15 7 19.9907 -1.1272
2 15 9 -24.0999 1.2145
2 15 11 -3.6530 0.3272
2 15 13 -27.6587 -0.3411
2 15 15 -11.1294 0.0841
2 15 17 -39.9466 -0.1439
2 15 19 -3.7599 0.1558
2 15 21 17.1404 0.1727
2 15 23 -6.5410 -0.2066
2 15 25 -20.1584 0.1263
2 15 27 -7.5594 0.2566
2 15 29 12.0119 0.3739
2 15 31 1.1330 -0.0381
2 15 33 -4.4963 -0.4621
2 15 35 20.5346 -0.2860
2 15 37 22.5369 -0.0631
2 15 39 -38.1856 0.6374
2 15 41 1.3998 -0.2216
2 15 43 -14.4791 -0.0300
2 15 45 -16.2533 -0.4111
2 15 47 -21.0205 -0.2974
2 15 49 -1.9367 1.4069
2 15 51 -39.4888 -0.6065
2 15 53 -21.3386 0.1678
2 15 55 24.9181 0.8396
2 15 57 -3.3340 -2.9845
2 16 0 2.9165 2.4592
2 16 2 -6.4502 -1.8096
2 16 4 26.0541 2.5235
2 16 6 23.3856 -0.6486
2 16 8 24.5596 -0.5623
2 16 10 7.2385 1.8728
2 16 12 38.9459 0.0186
2 16 14 20.3012 0.4547
2 16 16 -0.6077 -0.3266
2 16 18 -7.8793 -1.5501
2 16 20 -0.3695 0.4364
2 16 22 24.7191 -0.0268
2 16 24 3.4384 0.3939
2 16 26 -2.2117 0.8297
2 16 28 33.7522 -0.3933
2 16 30 6.2894 0.2162
2 16 32 -29.6784 -0.2059
2 16 34 -8.1204 0.0830
2 16 36 -31.9308 0.4050
2 16 38 15.0281 -0.6787
2 16 40 -28.2911 -0.3865
2 16 42 33.9143 -0.0148
2 16 44 -12.8830 0.1726
2 16 46 8.6683 0.5397
2 16 48 -34.5832 0.3710
2 16 50 -52.9393 -0.1709
2 16 52 54.1441 -0.3031
2 16 54 -7.9183 -0.0067
2 16 56 -12.9530 0.2001
2 17 1 64.9908 -4.8372
2 17 3 -35.5321 1.4623
2 17 5 2.3429 2.6811
2 17 7 -28.4821 0.4305
2 17 9 0.3151 -0.2470
2 17 11 4.4598 -1.6122
2 17 13 -10.1263 -0.8150
2 17 15 1.5198 0.4869
2 17 17 2.3197 0.3410
2 17 19 -35.8048 -0.0163
2 17 21 -13.8361 0.1204
2 17 23 -6.0931 -0.1642
2 17 25 -20.5671 -0.1679
2 17 27 -1.6045 0.3619
2 17 29 14.6105 0.5555
2 17 31 -28.5928 -0.0010
2 17 33 -12.2499 0.1223
2 17 35 -6.9386 -0.0395
2 17 37 21.9206 -0.5925
2 17 39 -19.4848 0.4170
2 17 41 -11.2277 -0.0132
2 17 43 -18.6568 0.4971
2 17 45 -8.6248 0.2209
2 17 47 2.1883 -0.9877
2 17 49 3.2880 0.9849
2 17 51 16.2637 -0.9882
2 17 53 -5.0846 -0.5392
2 17 55 118.8840 2.2131
2 18 0 67.3939 16.0582
2 18 2 13.9608 5.1589
2 18 4 -14.0840 -2.9521
2 18 6 57.6361 -3.4493
2 18 8 20.5715 1.1234
2 18 10 24.5959 0.0481
2 18 12 5.9903 -1.4111
2 18 14 -23.5088 0.5317
2 18 16 4.6758 -0.6414
2 18 18 19.3858 0.2331
2 18 20 -14.5551 1.2691
2 18 22 13.2491 -0.3629
2 18 24 -2.3009 0.1123
2 18 26 8.6742 -0.8006
2 18 28 2.1063 -1.0888
2 18 30 13.2120 0.7004
2 18 32 8.4707 0.1163
2 18 34 -11.2338 0.5370
2 18 36 -27.4972 0.8061
2 18 38 20.5121 -0.2801
2 18 40 4.0770 0.1327
2 18 42 -24.5867 0.0220
2 18 44 -17.5415 -0.4036
2 18 46 15.9387 -0.7475
2 18 48 35.6461 -0.9104
2 18 50 -9.5367 -0.1908
2 18 52 -9.4920 0.8326
2 18 54 29.8476 1.5123
2 19 1 -3.5504 6.5857
2 19 3 -2.7132 2.2933
2 19 5 -17.7993 -1.7216
2 19 7 -3.7594 -2.3849
2 19 9 -3.9723 -0.8030
2 19 11 -8.7206 0.8587
2 19 13 -4.0355 1.5523
2 19 15 -10.8795 0.9221
2 19 17 6.2540 0.0382
2 19 19 -8.4110 -0.6744
2 19 21 -10.5468 -0.6756
2 19 23 2.3000 -0.1125
2 19 25 11.0199 -0.1758
2 19 27 -8.7118 0.2566
2 19 29 11.0163 0.1961
2 19 31 -16.8805 -0.7037
2 19 33 29.2677 0.4842
2 19 35 17.5193 0.6156
2 19 37 -1.8524 -0.4176
2 19 39 -18.8942 -0.0575
2 19 41 7.8289 -1.0070
2 19 43 15.3394 -0.1382
2 19 45 -22.8332 0.5412
2 19 47 34.6818 -0.6155
2 19 49 12.5279 1.5010
2 19 51 18.7495 0.2951
2 19 53 -18.4167 -0.2371
2 20 0 47.5631 -42.2865
2 20 2 -19.6212 -5.8865
2 20 4 -36.4772 3.7424
2 20 6 -36.4860 2.7202
2 20 8 33.7082 3.6943
2 20 10 -22.7730 -1.7164
2 20 12 -4.8828 -1.8484
2 20 14 -0.4589 1.7091
2 20 16 22.5100 -1.3794
2 20 18 16.3069 -0.4742
2 20 20 -34.1749 -0.4803
2 20 22 0.4297 -1.4695
2 20 24 -3.6529 1.1682
2 20 26 19.8083 0.5665
2 20 28 -6.6938 0.7427
2 20 30 5.4259 0.7802
2 20 32 -5.0972 -1.7037
2 20 34 13.8309 -1.4593
2 20 36 10.7434 -0.1845
2 20 38 -27.9187 0.3834
2 20 40 31.6420 0.8146
2 20 42 -27.4447 0.4728
2 20 44 24.0563 0.4729
2 20 46 -23.2344 1.2756
2 20 48 36.6593 0.3614
2 20 50 -22.1516 -0.8141
2 20 52 1.8303 -3.4233
2 21 1 16.3020 -4.3008
2 21 3 6.1541 -1.9386
2 21 5 -5.6709 0.2534
2 21 7 -30.6628 2.3871
2 21 9 42.1092 1.4158
2 21 11 3.5251 0.2230
2 21 13 -31.0387 -1.1303
2 21 15 -13.1969 -1.5644
2 21 17 4.6907 -0.0119
2 21 19 17.8565 1.2925
2 21 21 -0.3719 0.9295
2 21 23 -0.2436 0.5838
2 21 25 25.0540 -0.9326
2 21 27 23.8330 -0.9741
2 21 29 6.9730 -0.1204
2 21 31 8.4644 -0.3995
2 21 33 3.1249 0.6847
2 21 35 -6.5074 0.1250
2 21 37 -29.8761 -0.4635
2 21 39 27.1875 0.7535
2 21 41 4.7510 0.1438
2 21 43 -29.9984 0.3563
2 21 45 -1.0479 -0.0230
2 21 47 -0.4002 -1.2311
2 21 49 27.3164 -0.2167
2 21 51 -34.7093 -0.4886
2 22 0 23.6118 24.9340
2 22 2 8.1427 15.7300
2 22 4 0.4664 -5.1677
2 22 6 7.2541 -7.9019
2 22 8 -36.6670 -0.2581
2 22 10 18.7643 -1.6095
2 22 12 0.2182 0.5810
2 22 14 21.6615 1.8586
2 22 16 5.3115 -1.5356
2 22 18 -11.7471 0.9429
2 22 20 -8.9829 0.7491
2 22 22 1.0944 -0.1083
2 22 24 -5.6940 0.9685
2 22 26 -1.6335 -1.5340
2 22 28 11.5764 -1.0496
2 22 30 -8.6571 0.2778
2 22 32 -19.8638 0.5546
2 22 34 -17.2823 1.4003
2 22 36 3.1978 0.0359
2 22 38 -16.2044 -0.5583
2 22 40 -17.2309 -0.8278
2 22 42 -5.7341 -0.9158
2 22 44 -2.0821 -0.3116
2 22 46 -15.3430 0.1804
2 22 48 4.5574 0.7530
2 22 50 26.1771 3.4175
2 23 1 28.5760 -6.4583
2 23 3 19.8341 -1.3722
2 23 5 14.7068 2.2409
2 23 7 13.0082 2.7418
2 23 9 3.3039 0.5164
2 23 11 -7.2005 0.8016
2 23 13 -2.0933 1.5216
2 23 15 -19.1990 0.2925
2 23 17 -21.7203 -0.5778
2 23 19 -2.5721 -1.2661
2 23 21 -12.1273 -1.7080
2 23 23 -36.5967 0.2319
2 23 25 -14.5607 1.2873
2 23 27 15.0894 1.3993
2 23 29 -14.1421 0.7026
2 23 31 -23.7722 -0.9391
2 23 33 15.5462 -0.6701
2 23 35 8.1599 -0.3102
2 23 37 -40.2755 -0.1499
2 23 39 -36.9905 0.3784
2 23 41 27.9288 0.0149
2 23 43 0.0365 0.3669
2 23 45 -59.3572 0.5454
2 23 47 -8.0631 0.2565
2 23 49 0.0516 -0.5443
2 24 0 24.5998 -19.3237
2 24 2 -12.9393 0.7348
2 24 4 22.7002 1.1386
2 24 6 43.6663 1.9279
2 24 8 -31.8138 2.8624
2 24 10 2.4119 -3.1535
2 24 12 31.8113 -1.7186
2 24 14 -19.9433 0.1086
2 24 16 3.4020 -0.5309
2 24 18 -6.5191 1.7573
2 24 20 42.9934 -0.0277
2 24 22 16.2143 -0.4968
2 24 24 -35.8381 0.6976
2 24 26 1.5369 -0.4853
2 24 28 11.6220 0.5532
2 24 30 30.0539 0.1155
2 24 32 3.7321 -0.6636
2 24 34 -1.3843 0.0240
2 24 36 -1.8712 -1.0986
2 24 38 -10.7876 0.0390
2 24 40 33.0206 0.5607
2 24 42 -24.5924 -0.2409
2 24 44 -35.3234 -0.1863
2 24 46 -8.7218 -0.8321
2 24 48 -3.6699 0.0636
2 25 1 -22.9938 6.5899
2 25 3 20.9939 1.1529
2 25 5 -4.5159 -1.9899
2 25 7 8.8670 -1.6526
2 25 9 -22.5907 -1.7793
2 25 11 19.0325 -0.5865
2 25 13 3.7350 0.8016
2 25 15 0.2145 0.1882
2 25 17 25.4859 0.8737
2 25 19 10.3691 0.8889
2 25 21 -5.0950 0.0762
2 25 23 2.8136 -0.2101
2 25 25 -32.5123 -0.9415
2 25 27 -6.0852 -0.8215
2 25 29 -6.9880 0.0787
2 25 31 44.3404 0.5510
2 25 33 -3.3361 0.8417
2 25 35 7.2193 0.3778
2 25 37 -32.3272 -0.0549
2 25 39 -31.9974 -0.2453
2 25 41 -16.6991 -0.7477
2 25 43 13.6458 -0.1250
2 25 45 -32.9989 -0.1149
2 25 47 -15.8784 0.1792
2 26 0 38.6037 -6.1862
2 26 2 -35.5025 0.9041
2 26 4 -27.9139 -1.6248
2 26 6 -34.7846 -0.4038
2 26 8 -14.4727 1.7172
2 26 10 -16.0919 -0.6401
2 26 12 -5.0389 0.9848
2 26 14 -7.2329 -0.0744
2 26 16 -26.3844 -1.1775
2 26 18 2.1794 0.5651
2 26 20 -20.6900 -0.9457
2 26 22 8.9694 0.1381
2 26 24 -7.3565 0.7128
2 26 26 -11.0585 -0.3552
2 26 28 -20.3999 0.5237
2 26 30 18.6433 -0.5055
2 26 32 37.2180 -0.0980
2 26 34 24.6683 0.6027
2 26 36 -8.2980 -0.4999
2 26 38 13.5977 0.4430
2 26 40 5.9807 0.4914
2 26 42 21.2961 -0.6345
2 26 44 1.7519 -0.5391
2 26 46 29.2600 -2.1186
2 27 1 16.4873 -2.8514
2 27 3 24.3927 -1.6503
2 27 5 -6.5033 0.0934
2 27 7 36.5840 2.3800
2 27 9 -25.9395 1.4838
2 27 11 21.7888 0.5579
2 27 13 6.1755 -0.1615
2 27 15 -27.3101 -1.3228
2 27 17 22.7920 -0.5839
2 27 19 2.7961 -0.0724
2 27 21 -6.2748 0.3588
2 27 23 -19.5754 0.5481
2 27 25 5.4610 0.2711
2 27 27 -5.7859 0.1080
2 27 29 -1.4976 -0.0179
2 27 31 10.6340 -0.0915
2 27 33 2.3219 -0.0966
2 27 35 -25.0163 0.0823
2 27 37 3.2891 0.6205
2 27 39 -13.8044 0.4988
2 27 41 3.4812 -0.4334
2 27 43 38.9871 0.3989
2 28 0 7.6241 9.3543
2 28 2 -2.1787 2.9754
2 28 4 20.5831 -1.8117
2 28 6 -20.0734 -0.8397
2 28 8 -20.3269 -0.9543
2 28 10 6.8898 0.0358
2 28 12 27.2194 2.8652
2 28 14 1.2642 0.2738
2 28 16 1.0294 -0.6653
2 28 18 44.4129 0.0598
2 28 20 -43.8739 -0.9778
2 28 22 -3.9705 0.7796
2 28 24 -22.1545 -0.1136
2 28 26 -38.7023 -0.8033
2 28 28 -13.3361 0.5359
2 28 30 7.5907 -0.6665
2 28 32 15.4575 0.3922
2 28 34 -8.2519 0.3861
2 28 36 3.1791 -0.6686
2 28 38 5.0459 0.2955
2 28 40 -27.5739 0.2876
2 28 42 15.5410 0.8586
2 29 1 23.2233 0.5372
2 29 3 47.2415 0.7206
2 29 5 -15.0812 0.8332
2 29 7 18.7081 0.4180
2 29 9 23.1601 -1.7947
2 29 11 3.1394 -2.4338
2 29 13 19.7823 -1.2674
2 29 15 48.8898 0.7350
2 29 17 -1.6422 1.1377
2 29 19 -19.5154 -0.2255
2 29 21 21.9082 -0.6525
2 29 23 15.4828 -0.1830
2 29 25 22.0530 0.1971
2 29 27 -31.7377 0.2284
2 29 29 1.4176 -0.3645
2 29 31 -9.4277 -0.3771
2 29 35 -16.5709 -0.8262
2 29 37 -28.1796 0.8915
2 29 39 32.0365 1.1201
2 29 41 7.8504 0.7707
2 30 2 -3.7303 -2.4743
2 30 6 -16.0303 2.7250
2 30 8 45.7262 -0.5696
2 30 10 2.3135 -1.1850
2 30 12 -13.4321 -0.7568
2 30 14 13.6533 -1.1935
2 30 16 8.2929 1.0237
2 30 18 13.0280 1.2749
2 30 20 29.8818 -0.3319
2 30 28 25.6350 0.7388
2 30 30 -17.8313 -0.1737
2 30 32 -5.8879 0.4420
2 30 34 -36.4549 -0.4032
2 30 36 17.5248 -0.7916
2 30 38 4.2470 3.2354
2 31 1 3.0081 2.5449
2 31 3 47.3636 -1.9193
2 31 5 -28.5794 -3.1510
2 31 7 39.4335 -1.3149
2 31 9 10.4811 1.3009
2 31 11 -0.4266 2.3435
2 31 13 -4.1514 0.6719
2 31 15 1.4339 -0.9191
2 31 17 -26.4174 -1.4034
2 31 19 23.9786 -0.5321
2 31 25 -4.0671 -0.0091
2 31 27 -9.5972 -0.1134
2 31 29 -0.6136 0.3092
2 31 31 0.9386 1.0853
2 31 33 -16.6728 0.2526
2 31 35 36.1815 -2.6618
2 32 2 49.1339 -0.2880
2 32 4 -13.3686 -0.7796
2 32 6 18.6323 -0.0967
2 32 8 -10.4876 -0.6055
2 32 10 -14.4967 1.6473
2 32 12 -8.3535 1.7278
2 32 14 -44.9937 0.0418
2 32 18 -26.9260 -0.3456
2 32 20 -30.3969 -0.3351
2 32 22 57.4142 0.9379
2 32 24 -4.5353 0.0210
2 32 26 0.3371 0.0798
2 32 28 -43.9245 -1.0390
2 32 30 -9.9914 -1.8337
2 32 32 -17.2876 -0.7247
2 32 34 24.7476 -0.2092
2 33 1 15.4139 0.1080
2 33 3 1.6996 2.3593
2 33 5 15.2962 2.8756
2 33 7 11.0017 0.2091
2 33 9 28.1812 -1.5598
2 33 11 -8.5074 -1.8956
2 33 15 -19.2401 0.6891
2 33 17 20.3693 1.3768
2 33 23 -5.0492 -0.2776
2 33 25 -33.4249 -0.0336
2 33 29 -39.8777 0.0330
2 33 31 26.7659 0.8546
2 34 0 -8.3614 -1.1885
2 34 2 -26.2404 -3.9370
2 34 4 38.6061 -0.9719
2 34 6 10.5007 0.9893
2 34 8 -23.1147 0.7379
2 34 10 -32.4482 1.5951
2 34 14 -22.8464 -0.6309
2 34 16 4.1951 0.5922
2 34 18 -25.2344 -0.7796
2 34 20 1.2010 -0.9928
2 34 22 11.9827 -0.3141
2 34 24 43.7204 -0.2918
2 34 26 -4.2295 0.9648
2 34 28 -0.0818 -0.5006
2 35 1 3.9964 -1.4611
2 35 3 3.6844 -0.3501
2 35 5 16.5333 0.3727
2 35 7 -16.6733 -0.4329
2 35 9 -12.2027 0.3555
2 35 11 46.4005 0.8566
2 35 13 42.5135 0.1921
2 35 15 40.6930 -0.7625
2 35 21 -18.1945 1.1632
2 35 23 -24.4286 0.3874
2 35 25 45.0961 0.3839
2 36 0 -50.3837 5.5019
2 36 2 0.1251 1.3809
2 36 4 -30.9409 1.1957
2 36 6 -2.3959 -0.1815
2 36 8 10.2813 -0.6980
2 36 10 31.8638 -0.2776
2 36 12 20.0735 -1.2614
2 36 14 15.6744 -0.0674
2 36 16 -33.5097 1.4071
2 37 1 -9.9604 0.4616
2 37 3 -11.4564 -0.7820
2 37 5 36.0447 -1.3138
2 37 7 -24.1138 -0.8794
2 37 9 0.8907 0.7562
2 37 11 -10.4489 1.4197
2 37 13 21.8107 0.8705
2 37 15 8.9679 -0.2726
2 38 0 33.6139 -3.1480
2 38 2 21.0647 -1.5920
2 38 4 12.5778 -0.3169
2 38 6 -21.5481 -0.5868
2 38 8 46.8730 -1.4850
3 1 0 330.4380 -2.9251
3 1 2 -24.4367 8.5448
3 1 4 -575.5471 -4.5252
3 1 6 168.5960 -2.4236
3 1 8 60.4337 3.7240
3 1 10 15.9967 -0.2208
3 1 12 -73.6963 0.7935
3 1 14 -9.2010 -0.3445
3 1 16 12.7638 -1.9080
3 1 18 4.6826 -0.2888
3 1 20 -58.3045 -1.1383
3 1 22 26.5514 0.8025
3 1 24 -3.5874 1.3441
3 1 26 26.5633 -0.7890
3 1 28 36.5304 -0.8322
3 1 30 41.0455 -0.5906
3 1 32 -20.1016 0.0419
3 1 34 11.1047 0.6364
3 1 36 2.7365 -0.1062
3 1 38 -2.0771 -0.0802
3 1 40 -16.1990 -0.0117
3 1 42 15.1023 0.0157
3 1 44 -9.9073 -0.1814
3 1 46 -26.5189 0.1716
3 1 48 -12.7027 -0.1014
3 1 50 25.9198 -0.2372
3 1 52 15.4446 0.2030
3 1 54 24.0287 -0.7889
3 1 56 18.5573 0.2270
3 1 58 -19.0212 0.2059
3 1 60 30.1200 -0.4460
3 2 1 113.0425 6.2713
3 2 3 252.0246 7.0718
3 2 5 330.2774 6.1629
3 2 7 382.7482 1.9196
3 2 9 282.6477 -3.6944
3 2 11 -145.3183 -1.7001
3 2 13 -139.6085 0.1681
3 2 15 236.8918 -0.7063
3 2 17 93.6298 1.3710
3 2 19 49.3362 1.5922
3 2 21 -16.5291 0.7312
3 2 23 140.3556 0.4425
3 2 25 16.5569 -0.2489
3 2 27 36.9362 -0.3441
3 2 29 29.3216 -0.6952
3 2 31 19.0494 -0.3936
3 2 33 49.8807 0.2778
3 2 35 34.7876 0.4843
3 2 37 19.1181 0.2327
3 2 39 12.6907 0.2479
3 2 41 -4.3796 0.1958
3 2 43 8.4214 -0.2204
3 2 45 13.6630 0.0647
3 2 47 4.2824 -0.2136
3 2 49 13.4626 0.1479
3 2 51 -38.0414 0.1076
3 2 53 33.1520 -0.9043
3 2 55 -2.6795 0.3601
3 2 57 -5.3795 -0.1382
3 2 59 -36.8468 -1.2642
3 3 0 264.3302 19.4541
3 3 2 -328.5745 8.3681
3 3 4 -588.7262 -8.7429
3 3 6 266.3419 -4.9460
3 3 8 -167.8681 -0.0659
3 3 10 -50.0391 -0.8876
3 3 12 -62.8281 1.7233
3 3 14 50.9909 1.8640
3 3 16 -145.6542 -0.0131
3 3 18 -72.3073 0.1649
3 3 20 -2.5806 -1.1970
3 3 22 11.7522 -0.5368
3 3 24 -66.8871 -0.3029
3 3 26 -14.3415 -1.0389
3 3 28 26.7490 0.0048
3 3 30 -16.7494 0.8425
3 3 32 -23.6019 0.8005
3 3 34 -10.8192 0.3679
3 3 36 36.4824 -0.4229
3 3 38 -25.5716 -0.5746
3 3 40 -23.8342 -0.4246
3 3 42 1.2448 0.1641
3 3 44 -22.4218 0.3440
3 3 46 9.9032 0.5363
3 3 48 -8.3925 0.0512
3 3 50 0.8055 -0.5316
3 3 52 3.9215 -0.0698
3 3 54 -0.5054 -0.5042
3 3 56 29.8031 0.4203
3 3 58 21.4546 0.3734
3 3 60 31.1537 -0.5974
3 4 1 55.4410 -8.7203
3 4 3 -3.4234 -3.4926
3 4 5 20.9320 0.5932
3 4 7 -122.6285 1.3970
3 4 9 -9.5927 1.4211
3 4 11 121.1445 1.5298
3 4 13 22.5990 1.1428
3 4 15 -70.8560 -0.8340
3 4 17 82.1559 -1.0648
3 4 19 -17.1255 -0.6466
3 4 21 -2.9738 -0.2688
3 4 23 16.6579 0.2778
3 4 25 2.7095 0.3521
3 4 27 7.5283 0.6267
3 4 29 -16.3867 0.2800
3 4 31 12.7452 -0.0401
3 4 33 3.3122 -0.1976
3 4 35 34.2289 0.0512
3 4 37 16.7974 -0.3206
3 4 39 -0.6780 -0.2381
3 4 41 -8.1699 0.0649
3 4 43 1.4647 -0.2130
3 4 45 -6.9978 0.2444
3 4 47 1.8699 -0.2094
3 4 49 29.2879 -0.1450
3 4 51 -8.2544 0.4332
3 4 53 -18.8893 -0.0793
3 4 55 14.0585 0.7559
3 4 57 3.6996 0.6479
3 4 59 -14.3446 -1.2034
3 4 61 -29.5988 0.2009
3 5 0 42.0522 -23.7336
3 5 2 -171.7866 -5.2554
3 5 4 21.3151 4.9595
3 5 6 -241.7752 7.8645
3 5 8 113.4489 0.0906
3 5 10 -310.8000 -4.7963
3 5 12 -68.7602 -4.3938
3 5 14 -126.9526 -0.7183
3 5 16 -68.7996 2.2374
3 5 18 7.4989 1.9545
3 5 20 -91.9076 -0.3287
3 5 22 -49.3044 -0.9976
3 5 24 -16.2186 -0.8348
3 5 26 -79.7550 0.2968
3 5 28 -47.9707 0.8063
3 5 30 -7.0827 0.0472
3 5 32 -39.5567 -0.8792
3 5 34 4.1922 -1.1091
3 5 36 -5.7270 0.0901
3 5 38 -26.7831 1.2115
3 5 40 -8.2354 0.7373
3 5 42 -4.3686 0.0142
3 5 44 -28.2349 -0.8623
3 5 46 -17.6846 -0.5434
3 5 48 8.8496 0.4023
3 5 50 -25.2092 0.7324
3 5 52 -2.7904 0.3697
3 5 54 19.1638 -0.7854
3 5 56 39.4877 -0.4177
3 5 58 -1.2539 -0.3987
3 5 60 12.1485 0.4523
3 6 1 62.4153 7.8709
3 6 3 -86.4525 -0.7923
3 6 5 -33.3482 -3.2605
3 6 7 -13.0728 -0.9097
3 6 9 11.9084 2.6958
3 6 11 -69.6350 0.9700
3 6 13 44.8005 -0.4758
3 6 15 5.9935 -0.5260
3 6 17 86.9794 -0.5177
3 6 19 23.1809 -0.0916
3 6 21 12.4935 0.3755
3 6 23 39.6160 -0.0213
3 6 25 8.5173 -0.3346
3 6 27 -15.0185 -0.0967
3 6 29 17.0899 -0.1250
3 6 31 19.3006 0.2248
3 6 33 27.2784 -0.0488
3 6 35 14.6499 0.0524
3 6 37 18.4928 -0.3521
3 6 39 -8.7629 -0.5144
3 6 41 -3.5250 0.1434
3 6 43 -6.0677 -0.0680
3 6 45 -13.9591 -0.0609
3 6 47 -24.8288 -0.1532
3 6 49 14.2220 -0.0320
3 6 51 33.1195 0.3658
3 6 53 -32.9139 -0.0167
3 6 55 19.4446 0.0286
3 6 57 30.8018 -0.1148
3 6 59 51.7392 -0.0378
3 6 61 -22.0739 -0.2076
3 7 0 -73.3944 22.5989
3 7 2 118.8363 -1.3818
3 7 4 -49.8229 -6.7208
3 7 6 -86.9173 -3.8487
3 7 8 -329.9342 -1.4616
3 7 10 76.9624 6.6160
3 7 12 101.1735 4.9884
3 7 14 -15.8177 -1.2824
3 7 16 -59.1656 -3.3236
3 7 18 53.5831 -2.9947
3 7 20 -0.9643 0.9364
3 7 22 27.1621 3.1751
3 7 24 -13.5093 1.3676
3 7 26 -34.5939 0.0947
3 7 28 19.9217 -1.1906
3 7 30 7.3555 -0.8527
3 7 32 -5.4449 0.9043
3 7 34 7.2912 0.7908
3 7 36 -2.8937 0.3711
3 7 38 -21.5875 -0.4617
3 7 40 1.7980 -1.0515
3 7 42 -12.7715 0.2343
3 7 44 -21.4662 0.8104
3 7 46 10.3136 0.2949
3 7 48 -3.1200 -0.4279
3 7 50 12.4087 -0.6975
3 7 52 6.6470 0.0340
3 7 54 15.1520 0.8955
3 7 56 4.6823 1.2701
3 7 58 39.5053 -0.6233
3 7 60 -4.3027 -2.8430
3 8 1 80.2493 5.5194
3 8 3 -19.2936 2.8352
3 8 5 58.3436 0.9549
3 8 7 -54.3486 -1.3596
3 8 9 -116.4552 -1.6715
3 8 11 73.1000 -3.3210
3 8 13 59.1913 -0.9058
3 8 15 54.8153 2.8178
3 8 17 45.0015 1.5067
3 8 19 4.1719 -0.4030
3 8 21 24.8007 -0.7867
3 8 23 -13.3468 -0.8814
3 8 25 7.5272 0.0542
3 8 27 1.1356 0.1731
3 8 29 -17.3578 -0.0400
3 8 31 17.5253 0.1650
3 8 33 22.9918 -0.4682
3 8 35 9.4611 0.2199
3 8 37 23.7191 0.5916
3 8 39 -16.8226 -0.1253
3 8 41 -17.9697 -0.0927
3 8 43 11.3098 -0.1566
3 8 45 2.4482 -0.0954
3 8 47 31.0885 0.2767
3 8 49 30.8712 0.2031
3 8 51 2.0736 -0.2662
3 8 53 5.4986 -0.1140
3 8 55 34.1755 -1.0994
3 8 57 28.8835 -1.3032
3 8 59 5.1329 2.8093
3 8 61 6.6830 0.6113
3 9 0 -9.2293 8.0854
3 9 2 -190.5583 -5.8278
3 9 4 -166.4528 4.5771
3 9 6 88.4604 6.2128
3 9 8 106.4251 -3.5078
3 9 10 27.7564 -1.3433
3 9 12 -50.0350 -3.3918
3 9 14 47.5771 -1.7502
3 9 16 19.3355 4.3206
3 9 18 36.4065 1.5441
3 9 20 -29.5100 -0.0042
3 9 22 -1.1658 -1.5938
3 9 24 -21.3677 -2.0118
3 9 26 -3.4577 1.0681
3 9 28 -4.6791 0.9315
3 9 30 -15.2360 -0.0564
3 9 32 -16.1231 0.0686
3 9 34 5.6961 -0.8151
3 9 36 -0.4316 -0.2560
3 9 38 -7.1688 0.5626
3 9 40 2.1052 0.4464
3 9 42 5.5800 0.3020
3 9 44 -35.4078 -0.3530
3 9 46 10.9711 -0.6785
3 9 48 18.0174 0.2197
3 9 50 -16.1127 0.6937
3 9 52 -2.5256 -0.1827
3 9 54 -15.0293 -0.8224
3 9 56 35.9529 -0.0184
3 9 58 -34.6628 1.3802
3 9 60 17.5474 4.0864
3 10 1 -13.5211 -3.5222
3 10 3 42.0056 -2.9986
3 10 5 14.5280 -2.0029
3 10 7 29.6425 -0.7497
3 10 9 24.0181 2.2271
3 10 11 70.3572 1.5913
3 10 13 -1.7098 -0.2990
3 10 15 -13.5816 -0.2792
3 10 17 13.6653 -1.4631
3 10 19 5.0643 -0.3071
3 10 21 45.0616 0.9242
3 10 23 -11.0937 -0.2090
3 10 25 -6.8238 -0.4367
3 10 27 -14.4276 -0.7171
3 10 29 -7.3419 0.0495
3 10 31 -5.3234 0.8800
3 10 33 -3.8879 -0.2219
3 10 35 0.6099 -0.1150
3 10 37 -22.3532 0.1887
3 10 39 21.9348 -0.3660
3 10 41 6.2543 -0.0468
3 10 43 0.0614 0.2710
3 10 45 -4.9842 0.1929
3 10 47 37.7794 0.0068
3 10 49 15.9547 -0.2429
3 10 51 -7.2349 -0.6565
3 10 53 2.0098 0.9318
3 10 55 15.6732 0.0791
3 10 57 -7.8097 -1.3681
3 10 59 -27.5573 1.9005
3 11 0 -105.2962 14.4947
3 11 2 -14.9179 -6.8348
3 11 4 -44.8841 -0.1699
3 11 6 17.5309 1.0477
3 11 8 43.4384 -4.3138
3 11 10 110.3323 4.5194
3 11 12 16.9901 1.7397
3 11 14 -102.6183 -0.9524
3 11 16 -0.2359 2.1034
3 11 18 -0.5345 -1.2267
3 11 20 -24.0597 0.5407
3 11 22 -27.0617 0.3116
3 11 24 -5.7261 -0.8580
3 11 26 -28.3467 1.1231
3 11 28 -0.5930 0.0419
3 11 30 1.8705 -0.3721
3 11 32 -5.4949 0.6688
3 11 34 -14.8120 0.1429
3 11 36 5.0827 0.0111
3 11 38 2.0681 -0.0610
3 11 40 0.4448 -0.5778
3 11 42 11.8905 -0.0359
3 11 44 -24.5218 0.3110
3 11 46 1.3107 -0.0066
3 11 48 -21.5872 -0.1834
3 11 50 9.2191 0.0525
3 11 52 -27.1153 -0.0137
3 11 54 22.0522 0.2027
3 11 56 25.7483 -0.4199
3 11 58 0.3088 -0.9894
3 11 60 17.3998 2.4597
3 12 1 14.2409 2.3291
3 12 3 -41.9461 -0.0769
3 12 5 31.2732 -1.1748
3 12 7 -7.7636 -0.9186
3 12 9 58.5786 1.6498
3 12 11 -22.5394 0.9294
3 12 13 -88.5498 -0.6689
3 12 15 8.1378 -0.1875
3 12 17 61.8696 -1.6574
3 12 19 -19.3698 -0.8095
3 12 21 -19.5240 0.7794
3 12 23 11.7738 0.7064
3 12 25 0.6240 0.9203
3 12 27 -8.0433 -0.4819
3 12 29 -7.1538 -0.8878
3 12 31 -7.2914 0.0468
3 12 33 -0.0009 -0.4789
3 12 35 -13.8929 -0.2307
3 12 37 -4.2041 0.2964
3 12 39 -12.9120 0.0509
3 12 41 7.0158 0.0280
3 12 43 23.5748 0.1771
3 12 45 -19.2123 -0.2014
3 12 47 -9.0078 -0.0093
3 12 49 -19.8092 0.5890
3 12 51 -8.5834 -0.5253
3 12 53 -35.7428 1.1621
3 12 55 -9.7119 0.3457
3 12 57 -12.2364 -3.0116
3 12 59 6.2268 3.0485
3 13 0 70.0883 14.0036
3 13 2 13.6062 -7.1573
3 13 4 -41.7964 0.4378
3 13 6 -36.5046 2.3107
3 13 8 -3.0197 -1.7148
3 13 10 3.6757 3.9586
3 13 12 31.2232 0.4475
3 13 14 92.4128 -1.7836
3 13 16 29.8613 -0.0866
3 13 18 34.0093 -1.9428
3 13 20 9.3432 1.3584
3 13 22 -1.6133 1.6339
3 13 24 -4.0403 0.0860
3 13 26 -6.5355 0.3162
3 13 28 8.7113 -1.2824
3 13 30 -0.8335 -1.1128
3 13 32 -10.3477 0.0662
3 13 34 -1.8584 0.1664
3 13 36 -7.2548 0.2869
3 13 38 -32.0189 0.2245
3 13 40 -21.6663 -0.0708
3 13 42 -2.9860 0.1053
3 13 44 -25.6393 -0.0741
3 13 46 -7.9412 0.0126
3 13 48 -43.6758 -0.3017
3 13 50 -4.4275 -0.0386
3 13 52 -5.5679 0.2467
3 13 54 -34.7601 0.6829
3 13 56 27.6197 -0.2343
3 13 58 -9.3281 -1.8604
3 14 1 13.2335 -7.2516
3 14 3 -0.0994 0.1392
3 14 5 -3.4984 2.5161
3 14 7 -3.2744 -0.6091
3 14 9 -44.1222 -2.0577
3 14 11 5.3432 -3.2955
3 14 13 47.3091 -0.8917
3 14 15 45.2148 3.0211
3 14 17 -22.5974 2.3518
3 14 19 -13.9884 0.1479
3 14 21 -15.2737 -1.9242
3 14 23 31.5668 -2.5814
3 14 25 -17.6444 -0.4963
3 14 27 -17.9077 0.9015
3 14 29 29.0671 1.1625
3 14 31 -9.7862 0.7863
3 14 33 0.8544 -0.1444
3 14 35 -43.3242 -0.2814
3 14 37 8.0119 -0.1264
3 14 39 0.4128 0.1207
3 14 41 -6.7793 -0.5811
3 14 43 21.2129 -0.2358
3 14 45 -53.4703 -0.1750
3 14 47 -5.3069 0.2396
3 14 49 -6.2384 1.0509
3 14 51 -30.1997 -1.1946
3 14 53 3.5379 0.1103
3 14 55 -22.5027 1.0635
3 14 57 -26.0536 -0.7789
3 15 0 -12.8860 -5.6200
3 15 2 11.5877 -6.3096
3 15 4 16.4112 4.7997
3 15 6 2.8113 2.1863
3 15 8 -10.6152 -2.2428
3 15 10 10.1071 -0.4520
3 15 12 -11.5927 -1.9063
3 15 14 29.1670 -0.2622
3 15 16 -15.1602 1.1022
3 15 18 -48.5181 -0.1489
3 15 20 -9.6597 0.7648
3 15 22 15.5392 -0.9979
3 15 24 -14.9795 -0.8831
3 15 26 -12.0966 1.1420
3 15 28 13.5334 1.0921
3 15 30 -1.1436 1.0282
3 15 32 4.1523 -0.3384
3 15 34 4.8720 -0.7718
3 15 36 -4.9131 0.0341
3 15 38 3.6744 -0.0303
3 15 40 17.3422 0.2795
3 15 42 -31.9676 0.2389
3 15 44 -15.9109 -0.1730
3 15 46 17.3901 0.0456
3 15 48 -17.2621 0.0172
3 15 50 0.5993 -0.1429
3 15 52 -19.8844 -0.2141
3 15 54 -28.2811 0.2444
3 15 56 3.0458 0.4340
3 16 1 -10.4397 20.2364
3 16 3 0.2575 2.7784
3 16 5 -5.6890 -6.0512
3 16 7 -12.4180 -4.8935
3 16 9 -40.2405 2.0195
3 16 11 -1.2825 2.4181
3 16 13 10.9867 -0.0592
3 16 15 -2.4010 -1.8238
3 16 17 -23.9590 -2.2568
3 16 19 -32.2426 -0.1661
3 16 21 -32.3998 2.1664
3 16 23 -35.7705 1.8069
3 16 25 -22.2488 -0.2587
3 16 27 -20.5664 -1.8485
3 16 29 -28.8513 -1.5867
3 16 31 3.1777 -0.0688
3 16 33 -30.5780 1.2545
3 16 35 -3.1139 0.7492
3 16 37 -12.8914 -0.5767
3 16 39 16.1261 0.0970
3 16 41 -21.2764 -0.1330
3 16 43 17.4397 0.5280
3 16 45 27.1586 0.1352
3 16 47 -5.3739 -1.0055
3 16 49 4.1194 0.4781
3 16 51 -24.3851 -1.3488
3 16 53 4.7099 -0.4606
3 16 55 -72.9514 1.7250
3 17 0 26.9743 7.1542
3 17 2 -2.2941 -0.1090
3 17 4 -8.8190 -2.6433
3 17 6 29.0618 -2.7535
3 17 8 24.0644 0.4926
3 17 10 11.5773 1.7297
3 17 12 -14.7555 1.3910
3 17 14 -38.5115 2.5606
3 17 16 7.1090 0.2588
3 17 18 6.5459 -0.9586
3 17 20 11.9027 0.0163
3 17 22 13.7564 -0.6781
3 17 24 7.7826 0.3304
3 17 26 11.7824 -0.0518
3 17 28 4.5283 -0.9212
3 17 30 -2.5027 0.1936
3 17 32 15.5083 -0.1613
3 17 34 14.3274 0.4389
3 17 36 13.7739 0.8088
3 17 38 -1.6436 -0.4741
3 17 40 30.4207 -0.3485
3 17 42 10.8537 -0.1493
3 17 44 8.4502 0.0486
3 17 46 -24.6781 -0.1191
3 17 48 23.7995 0.0145
3 17 50 -27.1371 -0.0266
3 17 52 10.7907 -0.0672
3 17 54 -5.2730 0.0037
3 17 56 -14.3890 -0.4787
3 18 1 -28.8342 -23.4581
3 18 3 -15.2542 -1.8790
3 18 5 -9.7979 6.8107
3 18 7 -0.9869 4.4001
3 18 9 21.8496 0.2414
3 18 11 -29.8221 -2.1652
3 18 13 -48.3958 -0.8754
3 18 15 -52.6802 0.7192
3 18 17 -19.1607 1.0978
3 18 19 -12.9458 0.1979
3 18 21 -50.6185 -0.9508
3 18 23 -22.4612 -0.8675
3 18 25 -20.7993 -0.0002
3 18 27 -7.3165 1.4147
3 18 29 -18.7398 1.1936
3 18 31 5.9321 -1.0335
3 18 33 0.1750 -1.3105
3 18 35 -10.9300 -0.6025
3 18 37 -3.5362 -0.1662
3 18 39 -7.5969 1.1938
3 18 41 26.3384 0.0782
3 18 43 -18.3072 -0.2167
3 18 45 9.5333 0.1299
3 18 47 37.8658 -0.4513
3 18 49 -9.9921 2.1745
3 18 51 -41.9848 0.2188
3 18 53 -23.2960 -1.7496
3 18 55 -0.3134 -2.0252
3 19 0 -14.4200 -7.6113
3 19 2 34.3920 1.9720
3 19 4 -13.7217 1.2747
3 19 6 -32.1092 -0.4665
3 19 8 -21.8002 2.8314
3 19 10 -20.7359 -0.8624
3 19 12 8.5546 -2.3665
3 19 14 13.2438 0.6421
3 19 16 15.5192 -1.1167
3 19 18 5.4489 0.1148
3 19 20 5.2247 0.8100
3 19 22 -49.4771 -0.3045
3 19 24 -5.5236 1.0335
3 19 26 -2.1492 -0.4853
3 19 28 -6.5850 -0.6005
3 19 30 -5.8110 0.6886
3 19 32 -6.5222 -0.2463
3 19 34 13.9231 0.0151
3 19 36 -1.4689 0.1177
3 19 38 -19.2921 -0.3687
3 19 40 4.9495 0.0327
3 19 42 -2.6877 0.1033
3 19 44 -14.8499 0.0881
3 19 46 16.4713 -0.0590
3 19 48 -0.0430 -0.2816
3 19 50 -31.4981 -0.0394
3 19 52 13.2536 0.0095
3 19 54 24.4556 0.4781
3 20 1 -35.2362 7.3896
3 20 3 -2.8509 1.1630
3 20 5 -29.1783 -2.4230
3 20 7 -0.6963 -1.9199
3 20 9 -0.3306 -0.6454
3 20 11 31.1012 0.9694
3 20 13 -42.5938 0.8994
3 20 15 -16.3476 -0.4223
3 20 17 8.5506 -0.3923
3 20 19 8.6501 -0.0637
3 20 21 -4.9259 -0.0674
3 20 23 -6.3961 0.8671
3 20 25 -12.3497 -0.1552
3 20 27 -17.0779 -0.6060
3 20 29 38.9909 -0.1035
3 20 31 -6.0185 -0.4130
3 20 33 -1.2567 1.0306
3 20 35 4.7972 0.7030
3 20 37 34.8518 -0.6817
3 20 39 -20.4095 -0.1656
3 20 41 -23.6881 -0.7569
3 20 43 14.9181 0.3455
3 20 45 2.2765 0.8081
3 20 47 4.4998 -1.0254
3 20 49 0.8334 0.3804
3 20 51 -0.6764 0.5132
3 20 53 -29.5853 3.1510
3 21 0 -22.8686 -7.6094
3 21 2 0.3298 5.2335
3 21 4 -43.1958 -0.6488
3 21 6 -6.9217 -2.9568
3 21 8 -22.9102 2.2857
3 21 10 -17.1050 -1.3445
3 21 12 27.2252 -0.8437
3 21 14 15.4925 1.7545
3 21 16 44.1837 -1.0661
3 21 18 -38.6115 0.7342
3 21 20 25.6987 0.5129
3 21 22 27.7226 -0.5549
3 21 24 18.8523 0.9279
3 21 26 13.7616 -0.7388
3 21 28 41.9079 0.0097
3 21 30 -40.8794 0.7583
3 21 32 44.0618 -0.4298
3 21 34 9.0663 -0.3333
3 21 36 -14.0728 -0.3783
3 21 38 -11.8686 0.3400
3 21 40 0.5456 0.2548
3 21 42 -10.8032 -0.2447
3 21 44 30.5901 -0.0348
3 21 46 36.8108 0.2777
3 21 48 10.2451 -0.5911
3 21 50 12.7462 -0.2827
3 21 52 -13.2534 0.1309
3 22 1 -47.8860 9.0285
3 22 3 -36.3044 2.5185
3 22 5 -49.5825 -0.9453
3 22 7 -32.8249 -1.1817
3 22 9 -38.9015 -1.4252
3 22 11 1.4063 0.8194
3 22 13 6.3627 1.4317
3 22 15 7.7417 -0.0101
3 22 17 -7.7776 0.2791
3 22 19 -15.5144 0.6499
3 22 21 1.1025 -0.6135
3 22 23 -7.2827 -0.1032
3 22 25 -6.7649 -0.2878
3 22 27 -31.8986 -0.0254
3 22 29 -29.8914 0.7744
3 22 31 5.4855 -0.1554
3 22 33 -4.7040 0.3335
3 22 35 25.6550 0.1178
3 22 37 -12.4179 -0.4172
3 22 39 -29.9108 0.2220
3 22 41 8.6964 -0.5029
3 22 43 -37.6419 -0.4074
3 22 45 19.3449 -0.2482
3 22 47 -9.9428 0.1018
3 22 49 12.8563 1.1085
3 22 51 -5.4638 -1.0682
3 23 0 17.4781 -15.4949
3 23 2 13.0650 3.0674
3 23 4 5.1417 0.0487
3 23 6 -3.4821 -1.0981
3 23 8 44.4031 1.7855
3 23 10 14.5778 -1.8737
3 23 12 -31.5074 0.4867
3 23 14 41.1609 1.6681
3 23 16 -26.6380 -1.2948
3 23 18 16.9173 -0.0512
3 23 20 0.5952 -1.0246
3 23 22 -2.0700 -0.7358
3 23 24 7.4002 1.1670
3 23 26 11.3774 -0.0753
3 23 28 6.7589 0.5603
3 23 30 32.0434 0.1731
3 23 32 9.3295 -0.4961
3 23 34 -17.1670 0.3527
3 23 36 10.5079 -0.3874
3 23 38 0.1031 0.6514
3 23 40 -16.5252 0.5950
3 23 42 17.1363 -0.3998
3 23 44 9.7330 -0.2406
3 23 46 -10.5964 -0.2646
3 23 48 -39.0846 -0.0351
3 23 50 38.7918 -1.7892
3 24 1 6.2947 -15.0425
3 24 3 -11.4368 -3.5785
3 24 5 13.4311 3.8236
3 24 7 -20.9543 5.7105
3 24 9 2.9875 0.8400
3 24 11 -26.1089 -2.2845
3 24 13 -13.0590 -2.0576
3 24 15 -28.2095 -1.2535
3 24 17 17.7154 0.8116
3 24 19 -1.9637 0.8828
3 24 21 -18.3715 -0.4658
3 24 23 0.9402 0.1009
3 24 25 -28.5604 0.1615
3 24 27 38.6146 -0.2192
3 24 29 -19.4054 -0.3476
3 24 31 -2.0409 -0.7299
3 24 33 -12.2539 -0.0826
3 24 35 5.8981 0.0366
3 24 37 12.9377 0.0211
3 24 39 -31.6855 0.4858
3 24 41 -15.8274 0.5195
3 24 43 -14.9006 0.8844
3 24 45 11.3312 -0.4557
3 24 47 -21.0225 -2.3188
3 25 0 -7.6458 2.9015
3 25 2 24.4093 5.0558
3 25 4 12.7998 -2.4056
3 25 6 14.1665 -2.8647
3 25 8 23.6965 1.6062
3 25 10 8.2931 -0.2685
3 25 12 14.9133 0.7909
3 25 14 24.3257 -0.0836
3 25 16 22.4218 -1.1788
3 25 18 6.7656 1.4951
3 25 20 -4.4997 0.1012
3 25 22 27.9603 -0.2513
3 25 24 -0.3435 -0.2816
3 25 26 42.7391 -1.4812
3 25 28 10.7983 0.0205
3 25 30 12.8080 0.0770
3 25 32 13.2347 0.2824
3 25 34 -16.8947 0.7164
3 25 36 -16.1686 -1.1336
3 25 38 22.4336 -0.8579
3 25 40 -16.2863 -0.2970
3 25 42 -8.8169 -0.1196
3 25 44 8.6059 1.0837
3 25 46 -16.4894 0.9652
3 26 1 -0.9887 9.9654
3 26 3 -17.2446 0.8420
3 26 5 -1.3640 -3.8918
3 26 7 15.8705 -2.4614
3 26 9 -7.7451 -0.5549
3 26 11 13.6020 1.9653
3 26 13 10.9828 2.7454
3 26 15 -3.2321 -0.2281
3 26 17 4.6248 -1.3719
3 26 19 -12.0752 -1.2573
3 26 21 20.3902 -0.0796
3 26 23 22.4818 1.0020
3 26 25 29.7062 0.7631
3 26 27 3.5128 0.4353
3 26 29 52.1955 0.0974
3 26 31 23.7916 -0.0811
3 26 33 -2.7040 0.1863
3 26 35 4.6675 0.1107
3 26 37 19.7929 0.1585
3 26 39 36.5469 -0.1714
3 26 41 -7.6074 -1.3032
3 26 43 -5.1801 0.3410
3 26 45 -12.5403 1.6509
3 27 0 26.1370 -7.0236
3 27 2 -49.2082 0.9799
3 27 4 43.4125 1.2270
3 27 6 13.2027 1.9421
3 27 8 -33.5293 -0.0661
3 27 10 2.4975 -2.9681
3 27 12 20.4848 -0.3534
3 27 14 9.4397 -0.5593
3 27 16 -19.5083 -0.0207
3 27 18 -15.0499 1.4070
3 27 20 -33.2275 -0.9446
3 27 22 16.2987 0.3456
3 27 24 25.9870 0.5932
3 27 26 14.0379 0.1410
3 27 28 60.4756 0.9992
3 27 30 -14.2604 -0.8841
3 27 32 -17.0055 -0.5856
3 27 34 -7.5027 -0.0122
3 27 36 27.3443 -0.3662
3 27 38 -5.6162 0.6240
3 27 40 25.7700 1.0912
3 27 42 -1.9333 0.2061
3 27 44 20.5174 -1.6435
3 28 1 -15.2294 -1.7858
3 28 3 -1.9536 -0.1546
3 28 5 23.5520 1.0747
3 28 7 -46.2060 1.9786
3 28 9 48.2233 0.1625
3 28 11 27.2357 -1.1744
3 28 13 -3.1051 -0.7580
3 28 15 10.9931 0.5018
3 28 17 0.4596 1.5490
3 28 19 -5.8071 0.8759
3 28 21 9.0245 0.0340
3 28 23 -24.4209 -0.8430
3 28 25 -20.3162 -1.1522
3 28 27 23.7424 -0.1801
3 28 29 -21.2817 0.5867
3 28 31 -17.4300 1.1401
3 28 33 -11.2940 0.3042
3 28 35 -1.5617 -0.7633
3 28 37 33.9365 -0.0419
3 28 39 -21.4461 0.4366
3 28 41 -10.4020 -0.1287
3 29 0 15.1133 7.0324
3 29 2 49.4531 0.5963
3 29 4 -5.6108 -1.8528
3 29 6 0.2941 -0.3667
3 29 8 64.1661 -0.2181
3 29 10 -0.6186 1.2511
3 29 12 22.3949 2.4064
3 29 14 39.6260 -0.3971
3 29 16 -1.4827 -0.4482
3 29 24 0.1288 -0.1653
3 29 26 33.0681 -0.4968
3 29 28 0.7303 0.4181
3 29 30 11.1544 -0.3658
3 29 32 -2.8388 0.7305
3 29 34 28.4294 0.4746
3 29 36 -35.3135 -0.6668
3 29 38 54.0890 -0.9318
3 29 40 6.6340 -2.7717
3 30 1 2.8121 -0.7729
3 30 3 1.3434 -0.1184
3 30 5 35.3459 0.1974
3 30 7 -2.4105 0.3827
3 30 9 -17.9824 -0.0264
3 30 11 -14.9725 -0.0720
3 30 13 16.5797 -0.4375
3 30 15 -10.2444 -0.1665
3 30 21 11.1664 0.7242
3 30 23 18.8318 1.2053
3 30 25 -13.3754 0.4275
3 30 27 -3.1008 -0.1218
3 30 31 -5.1022 -0.3996
3 30 33 -14.2380 -0.3761
3 30 35 -3.5003 -0.4242
3 30 37 -10.9679 1.4912
3 31 2 10.8816 -1.9675
3 31 4 -38.1079 0.3123
3 31 6 51.4727 1.5640
3 31 8 -48.4884 -0.5205
3 31 10 63.9529 0.1001
3 31 12 -68.1224 0.1446
3 31 14 48.3512 -1.0085
3 31 20 -31.4709 -0.2685
3 31 22 21.0146 0.4700
3 31 24 -13.2931 -0.4608
3 31 26 -10.6529 0.1756
3 31 28 1.0482 0.6337
3 31 30 39.1232 0.0204
3 31 32 -0.6978 0.5809
3 31 34 -6.6122 0.5139
3 31 36 30.7640 -2.0331
3 32 1 31.6995 0.4426
3 32 3 7.4678 -1.0879
3 32 5 31.5924 -1.1933
3 32 7 -4.4296 -0.7360
3 32 9 3.4385 0.1988
3 32 11 -15.4511 0.7011
3 32 13 14.7357 -0.0932
3 32 15 -9.5170 -0.0537
3 32 17 10.6020 -0.2845
3 32 19 21.7612 -0.6004
3 32 21 -5.6321 -0.2616
3 32 23 13.2561 0.1071
3 32 25 19.6742 0.4997
3 32 27 -36.4801 0.4639
3 32 29 -28.0255 0.1631
3 32 31 -3.6686 -0.2598
3 33 0 -18.4032 3.1296
3 33 2 -26.7836 -0.0041
3 33 4 17.6744 1.3237
3 33 6 -12.8847 1.2344
3 33 8 -1.0390 -1.3543
3 33 10 -34.4665 -0.2924
3 33 12 1.2279 -0.3594
3 33 18 -17.1281 0.4259
3 33 20 6.5632 -0.1593
3 33 22 -18.9297 0.0433
3 33 26 -42.0387 0.3142
3 33 28 6.7092 0.1273
3 34 1 46.0954 -0.2683
3 34 3 -0.6404 -0.2466
3 34 5 -33.1080 0.2989
3 34 7 36.4338 -0.4831
3 34 9 -21.7440 0.1739
3 34 11 17.9993 0.4121
3 34 15 16.9878 -0.4619
3 34 19 -59.6326 -0.4552
3 34 21 -14.4549 0.3395
3 34 27 -22.9129 0.0419
3 35 0 -7.6518 3.9895
3 35 2 -4.6625 -1.0276
3 35 4 -17.2337 -0.7507
3 35 6 -39.6131 -0.4482
3 35 8 -23.4743 0.3017
3 35 10 -3.7189 1.9093
3 35 12 12.6764 0.1837
3 35 18 6.5050 -1.2272
3 35 20 29.3474 -0.1080
3 36 1 -36.0728 -0.7989
3 36 3 12.2145 1.5714
3 36 5 -9.7719 1.7085
3 36 7 -9.2198 -0.4778
3 36 9 11.4256 -0.9469
3 36 11 -8.8607 -0.6739
3 36 13 -30.8980 0.2934
3 36 15 -15.8404 0.9887
3 36 17 -24.8189 1.2497
3 36 19 -0.8863 0.1741
3 36 21 -10.9259 -0.5349
3 37 0 19.0727 -2.8262
3 37 2 -34.2573 -1.9921
3 37 4 -5.1151 1.1046
3 37 6 -8.5129 1.7109
3 37 8 -15.3741 1.3049
3 37 10 -24.1165 1.1410
3 37 12 4.1343 0.4844
3 37 14 17.5822 1.8841
3 37 16 -9.5886 2.5847
3 38 1 -20.9781 -0.3382
3 38 3 0.1811 0.1285
3 38 5 -14.6094 -0.2440
3 38 7 9.5653 -0.4398
4 1 1 -80.3309 35.5859
4 1 3 -78.0971 4.6129
4 1 5 176.6815 -10.4681
4 1 7 -44.2109 -8.3838
4 1 9 -119.3612 -1.8430
4 1 11 140.8194 5.3553
4 1 13 119.1071 4.8051
4 1 15 -30.2910 -1.6531
4 1 17 -9.7407 -1.7401
4 1 19 18.0002 0.0080
4 1 21 32.7556 1.1968
4 1 23 0.1863 1.2797
4 1 25 -25.5448 -0.1258
4 1 27 17.5805 -0.7959
4 1 29 4.0652 -0.8733
4 1 31 -6.7189 0.4285
4 1 33 15.5102 1.3455
4 1 35 7.1042 0.8010
4 1 37 12.5703 -0.6538
4 1 39 7.5057 -1.2789
4 1 41 9.3936 -0.3801
4 1 43 -13.3647 0.3594
4 1 45 7.0522 0.8820
4 1 47 -5.2547 0.0566
4 1 49 11.3875 -0.4311
4 1 51 12.8607 -0.2018
4 1 53 -6.0855 -0.5292
4 1 55 -10.2586 0.9612
4 1 57 22.6190 1.0213
4 1 59 13.1578 -0.9800
4 1 61 -17.3634 0.6856
4 2 0 595.0621 1.1002
4 2 2 -175.9199 5.8803
4 2 4 -436.1874 -1.5013
4 2 6 169.2087 -3.3316
4 2 8 -108.6245 -0.2155
4 2 10 -30.8392 -1.1842
4 2 12 -86.3628 0.8233
4 2 14 6.4198 0.8465
4 2 16 14.6590 -0.2367
4 2 18 -34.5232 0.2431
4 2 20 -29.8718 -0.8166
4 2 22 6.3445 0.1269
4 2 24 14.6355 0.2563
4 2 26 -7.7816 -0.4865
4 2 28 -3.8553 -0.2240
4 2 30 -2.9129 -0.1048
4 2 32 -27.5474 0.2733
4 2 34 24.4742 0.3855
4 2 36 -43.3778 0.2969
4 2 38 -20.1005 0.2268
4 2 40 -18.1032 -0.4095
4 2 42 8.0383 -0.3224
4 2 44 -10.6793 -0.2604
4 2 46 -18.8133 0.1482
4 2 48 -21.7319 0.1479
4 2 50 11.0895 -0.0301
4 2 52 -16.8923 0.4458
4 2 54 -12.6873 -0.1911
4 2 56 -4.2338 0.4155
4 2 58 40.9222 -0.0054
4 2 60 4.3753 -1.0737
4 3 1 386.0996 -32.0556
4 3 3 192.2697 -3.1943
4 3 5 191.1129 11.7384
4 3 7 32.6347 8.1957
4 3 9 342.6214 -0.8268
4 3 11 134.4343 -3.6416
4 3 13 171.7497 -1.4485
4 3 15 77.5399 1.0286
4 3 17 -121.7735 3.1570
4 3 19 104.3441 1.2982
4 3 21 23.8622 -1.5413
4 3 23 79.4047 -1.2376
4 3 25 12.3255 0.4312
4 3 27 33.0194 1.9454
4 3 29 30.7268 1.2673
4 3 31 38.1457 -0.5806
4 3 33 23.2441 -1.5969
4 3 35 5.4784 -0.7452
4 3 37 19.1800 0.2972
4 3 39 -1.0946 1.0824
4 3 41 -5.5453 0.7690
4 3 43 -3.1620 -0.5038
4 3 45 3.8061 -0.6041
4 3 47 -6.3714 -0.4667
4 3 49 -0.8199 0.4597
4 3 51 13.5003 0.9036
4 3 53 23.9509 -0.4619
4 3 55 -17.0566 -0.6895
4 3 57 -1.9856 -0.3174
4 3 59 2.8991 -0.2154
4 4 0 240.0596 -11.2668
4 4 2 -48.0857 -4.2569
4 4 4 -213.5193 -3.7130
4 4 6 -80.7192 2.6479
4 4 8 -24.1149 5.4363
4 4 10 -21.4045 2.6868
4 4 12 -44.6612 -1.1480
4 4 14 -74.7603 -1.8647
4 4 16 -71.8324 -1.8508
4 4 18 -5.6981 -1.4530
4 4 20 -124.2322 -1.0835
4 4 22 -24.4164 0.3689
4 4 24 -66.4436 0.9940
4 4 26 -38.7625 0.4039
4 4 28 15.8576 -0.0799
4 4 30 -18.0886 -0.2337
4 4 32 -45.8328 0.0144
4 4 34 -5.0780 -0.4934
4 4 36 -16.5300 -0.6276
4 4 38 -28.7152 -0.1929
4 4 40 0.9214 0.3025
4 4 42 9.6098 0.7018
4 4 44 18.9495 0.0879
4 4 46 -27.0997 -0.2322
4 4 48 -17.7936 0.1019
4 4 50 17.2106 0.2046
4 4 52 -12.5640 0.5159
4 4 54 -25.4487 -0.2010
4 4 56 -4.9696 0.2101
4 4 58 7.4121 -0.1232
4 5 1 45.3155 13.7161
4 5 3 -192.3091 2.9519
4 5 5 -11.2157 -3.2728
4 5 7 -38.8018 -5.8641
4 5 9 -143.7050 -1.9806
4 5 11 53.2657 1.9357
4 5 13 51.2957 1.3557
4 5 15 -60.3232 -1.3912
4 5 17 13.1676 -1.5727
4 5 19 12.7701 0.4644
4 5 21 -2.3745 1.8395
4 5 23 13.2962 1.3168
4 5 25 24.9627 -0.8098
4 5 27 -2.5210 -1.3979
4 5 29 21.5696 -0.7060
4 5 31 -6.3256 0.3038
4 5 33 26.2002 0.7314
4 5 35 -24.3432 0.9429
4 5 37 -0.3244 0.0521
4 5 39 0.2468 -0.7676
4 5 41 -2.1079 -0.5236
4 5 43 13.9365 -0.3125
4 5 45 -21.7594 0.2975
4 5 47 14.6345 -0.1876
4 5 49 -24.3221 -0.6354
4 5 51 -0.4145 -0.1993
4 5 53 -25.4963 -0.0294
4 5 55 11.7043 0.5156
4 5 57 36.7766 0.7607
4 5 59 5.4456 -0.4676
4 5 61 -19.6980 -0.5728
4 6 0 46.4531 20.8641
4 6 2 26.0496 7.5216
4 6 4 -220.0786 1.0049
4 6 6 72.9438 -1.6548
4 6 8 -115.6649 -5.0132
4 6 10 -65.3553 -2.3025
4 6 12 0.8688 -1.4314
4 6 14 5.7589 1.0408
4 6 16 70.6397 2.7127
4 6 18 -20.4784 1.3891
4 6 20 -36.3872 0.3872
4 6 22 28.6589 -0.5716
4 6 24 -9.5389 -1.2059
4 6 26 39.5637 -0.2868
4 6 28 41.1683 -0.0127
4 6 30 -6.4912 0.0832
4 6 32 -14.6299 0.4741
4 6 34 16.6453 0.1804
4 6 36 -10.2250 0.4909
4 6 38 -4.4320 0.4040
4 6 40 -26.9331 -0.3283
4 6 42 8.3992 -0.1002
4 6 44 17.4304 -0.0326
4 6 46 -15.9568 0.1994
4 6 48 -6.7301 0.3020
4 6 50 -15.3391 -0.2436
4 6 52 24.5478 -0.4394
4 6 54 -14.9928 -0.7200
4 6 56 -29.3746 -0.1081
4 6 58 9.0902 0.3232
4 6 60 12.5197 1.5413
4 7 1 -232.8009 -2.0056
4 7 3 80.5415 -4.1567
4 7 5 195.4044 -2.0530
4 7 7 -10.9079 2.0282
4 7 9 -49.9986 4.6697
4 7 11 55.6609 1.9485
4 7 13 -6.8503 -0.3779
4 7 15 -20.7812 -0.1009
4 7 17 82.8460 -0.9126
4 7 19 31.2332 -1.5411
4 7 21 56.0911 -0.5713
4 7 23 46.6126 0.3811
4 7 25 16.5183 0.9350
4 7 27 11.8243 0.6707
4 7 29 -4.2364 -0.0460
4 7 31 2.0119 0.0361
4 7 33 33.8066 -0.5050
4 7 35 -4.2980 -0.4415
4 7 37 -0.1032 -0.1346
4 7 39 18.3934 -0.2100
4 7 41 -1.5517 0.3225
4 7 43 -3.7769 0.2300
4 7 45 22.1185 0.0545
4 7 47 17.5883 -0.0029
4 7 49 1.9546 -0.0001
4 7 51 -0.9077 -0.1130
4 7 53 12.7148 0.0598
4 7 55 40.7193 -0.2666
4 7 57 -12.0499 -0.4006
4 7 59 -20.7846 0.6242
4 7 61 12.7294 -2.3924
4 8 0 86.1727 -10.4095
4 8 2 55.3882 -10.1967
4 8 4 -33.3455 1.6234
4 8 6 -41.4266 5.7781
4 8 8 -46.2385 -0.7561
4 8 10 139.8134 2.0433
4 8 12 -40.5555 1.0343
4 8 14 -97.6995 -0.0613
4 8 16 13.4116 0.8762
4 8 18 47.0973 -1.0354
4 8 20 -9.4905 -0.1228
4 8 22 15.2537 0.0200
4 8 24 13.0766 -0.5630
4 8 26 11.1045 0.8076
4 8 28 -8.9408 0.3658
4 8 30 19.9613 -0.0209
4 8 32 -7.0868 0.1651
4 8 34 2.4072 -0.3065
4 8 36 -9.4498 -0.1458
4 8 38 -16.9474 -0.0751
4 8 40 -11.4687 -0.1762
4 8 42 -1.6379 0.2071
4 8 44 3.0820 0.0227
4 8 46 -13.1733 0.1221
4 8 48 5.1027 0.3743
4 8 50 -9.3415 0.5050
4 8 52 14.8624 0.4731
4 8 54 19.5094 0.0987
4 8 56 -16.6360 -0.0600
4 8 58 32.0533 -0.2130
4 8 60 6.3825 0.8911
4 9 1 -43.8101 7.2225
4 9 3 14.5869 5.0220
4 9 5 -77.0863 1.2007
4 9 7 -66.0870 -2.4301
4 9 9 12.5608 -4.1237
4 9 11 90.3847 -4.9733
4 9 13 26.4245 -1.8934
4 9 15 19.7321 2.8202
4 9 17 -37.0249 2.7506
4 9 19 -32.1267 1.0618
4 9 21 9.4531 -0.0835
4 9 23 27.8635 -1.7982
4 9 25 -8.3604 -1.2462
4 9 27 -0.1361 -0.4413
4 9 29 -18.3801 0.1365
4 9 31 -13.5779 0.5495
4 9 33 7.4857 -0.4648
4 9 35 -8.9295 -0.2739
4 9 37 4.4582 0.4752
4 9 39 2.5252 0.3056
4 9 41 -11.3578 0.0391
4 9 43 -11.8723 -0.4481
4 9 45 2.6620 -0.5806
4 9 47 -28.9339 -0.0723
4 9 49 1.0775 0.2810
4 9 51 16.9973 -0.1488
4 9 53 -1.5992 0.3915
4 9 55 -18.1417 -0.3989
4 9 57 -27.0108 -0.3549
4 9 59 29.1245 3.6097
4 10 0 171.2789 7.6100
4 10 2 -40.3314 -13.1445
4 10 4 8.3072 -5.1514
4 10 6 106.2749 2.1278
4 10 8 13.6527 0.1441
4 10 10 -110.2373 6.6520
4 10 12 88.1123 1.4919
4 10 14 43.8982 -3.7051
4 10 16 -27.3454 -1.9276
4 10 18 -9.6764 -2.6402
4 10 20 -33.2646 0.9807
4 10 22 0.9048 1.7291
4 10 24 -42.0711 0.5147
4 10 26 -31.2544 1.2738
4 10 28 2.7428 -0.3692
4 10 30 -18.8469 -0.6428
4 10 32 -14.4100 0.2989
4 10 34 0.7195 0.2226
4 10 36 2.9927 0.0211
4 10 38 -9.8278 -0.4586
4 10 40 1.4481 -0.3093
4 10 42 0.3264 0.4511
4 10 44 -1.9529 0.4452
4 10 46 9.5598 -0.0474
4 10 48 13.3531 -0.3650
4 10 50 23.3422 -0.1329
4 10 52 2.3267 0.0204
4 10 54 -45.3066 0.3581
4 10 56 -5.9072 -0.2549
4 10 58 9.7747 -1.4958
4 10 60 -2.3193 -0.1470
4 11 1 6.4943 3.1810
4 11 3 -45.8965 -2.1359
4 11 5 54.5128 -3.0417
4 11 7 35.4866 -0.1224
4 11 9 -2.0708 3.1186
4 11 11 16.0585 1.5265
4 11 13 0.1689 -0.6429
4 11 15 -16.6421 -0.7354
4 11 17 34.9367 -2.7972
4 11 19 5.4868 -2.0559
4 11 21 -26.8771 1.0559
4 11 23 2.1739 1.4157
4 11 25 -13.9144 1.1268
4 11 27 13.7690 -0.6395
4 11 29 9.7082 -1.2519
4 11 31 8.8582 0.1900
4 11 33 8.1244 0.3327
4 11 35 6.1989 0.2504
4 11 37 11.4109 -0.0842
4 11 39 9.2211 -0.7250
4 11 41 -0.6964 -0.3660
4 11 43 -8.2398 0.3976
4 11 45 18.9460 0.3763
4 11 47 -39.5229 0.2059
4 11 49 -11.9512 -0.0826
4 11 51 -7.0074 -1.0307
4 11 53 8.3041 1.0387
4 11 55 35.1190 1.1988
4 11 57 10.8391 -1.5658
4 11 59 -27.4371 0.7666
4 12 0 58.8173 9.7006
4 12 2 39.5363 -4.8319
4 12 4 74.8312 4.8281
4 12 6 46.0732 6.1267
4 12 8 -65.1520 -5.1584
4 12 10 -18.6928 -2.8016
4 12 12 22.7062 -2.4648
4 12 14 18.7863 1.1639
4 12 16 26.9892 5.8943
4 12 18 1.3791 1.8002
4 12 20 0.4287 0.1213
4 12 22 20.8513 -1.9031
4 12 24 -9.7638 -1.8407
4 12 26 -15.0472 1.1483
4 12 28 35.1966 0.7971
4 12 30 -3.8890 0.1157
4 12 32 -14.0620 -0.2174
4 12 34 -1.7600 -0.4117
4 12 36 -10.6056 0.2397
4 12 38 -4.1135 0.5000
4 12 40 3.1206 0.3276
4 12 42 -0.7036 -0.1846
4 12 44 -10.7952 -0.7560
4 12 46 -13.4695 -0.2879
4 12 48 12.7796 0.2752
4 12 50 -14.7950 0.3657
4 12 52 5.7287 -0.3098
4 12 54 -15.7344 -0.4160
4 12 56 -66.5479 -0.0910
4 12 58 4.2666 1.9011
4 13 1 43.2351 -1.5668
4 13 3 56.1753 2.7664
4 13 5 25.8631 2.2672
4 13 7 21.2689 -1.5338
4 13 9 -3.6311 -1.3745
4 13 11 -7.0776 -1.1829
4 13 13 49.6535 -0.4138
4 13 15 36.1327 1.1262
4 13 17 54.7138 0.0657
4 13 19 9.1588 0.5902
4 13 21 17.3253 0.8117
4 13 23 4.2502 -1.2609
4 13 25 8.7595 -1.1935
4 13 27 -11.8251 -0.2477
4 13 29 10.9972 0.6836
4 13 31 4.1380 0.9606
4 13 33 11.7727 -0.2966
4 13 35 0.3380 -0.4663
4 13 37 2.4027 0.3089
4 13 39 -18.4894 0.6062
4 13 41 -37.7404 0.0960
4 13 43 -35.3926 0.0029
4 13 45 15.1355 -0.3868
4 13 47 -21.8714 -0.1730
4 13 49 17.7671 0.4478
4 13 51 -9.7820 -1.0325
4 13 53 -29.1865 0.3436
4 13 55 0.6384 0.3550
4 13 57 30.8105 -1.6343
4 14 0 25.3946 17.5835
4 14 2 15.5195 -3.8533
4 14 4 8.3971 -3.0946
4 14 6 83.6635 -1.4907
4 14 8 14.7237 -0.8060
4 14 10 9.0132 5.3914
4 14 12 19.6051 2.5358
4 14 14 4.6409 -0.4579
4 14 16 1.4605 -1.7050
4 14 18 52.9084 -2.7252
4 14 20 7.5255 0.7851
4 14 22 17.9572 1.1127
4 14 24 -12.1770 0.3703
4 14 26 -3.6350 0.0906
4 14 28 6.5063 -0.8954
4 14 30 11.7897 0.0432
4 14 32 -20.5098 0.6207
4 14 34 21.5719 0.4581
4 14 36 -7.1481 -0.0258
4 14 38 -14.4569 -0.8606
4 14 40 -23.7647 -0.2964
4 14 42 8.7089 0.4909
4 14 44 -14.9133 0.5421
4 14 46 -0.0086 0.5067
4 14 48 28.0942 -0.2154
4 14 50 -50.9547 -0.5803
4 14 52 -44.1835 -0.2923
4 14 54 29.1154 0.3340
4 14 56 -15.0058 -0.4204
4 14 58 -32.6082 -2.9875
4 15 1 4.7680 -4.4877
4 15 3 -5.6572 -2.2795
4 15 5 24.4738 0.5477
4 15 7 -13.0517 1.2535
4 15 9 -7.9132 2.4376
4 15 11 27.8331 -0.0730
4 15 13 -30.7914 -1.1914
4 15 15 25.6076 0.1269
4 15 17 4.0825 -0.5144
4 15 19 -10.9226 -1.0976
4 15 21 -7.0234 -0.7760
4 15 23 1.4931 -0.0904
4 15 25 -2.2250 0.8377
4 15 27 -14.3215 0.4956
4 15 29 -11.2409 -0.4481
4 15 31 -6.5050 -0.6184
4 15 33 14.4350 -0.0476
4 15 35 -6.7256 0.1224
4 15 37 -2.1210 -0.2110
4 15 39 -0.3975 0.2073
4 15 41 -42.5025 -0.3084
4 15 43 -22.9428 0.2598
4 15 45 -14.0978 0.2576
4 15 47 5.9940 -0.1279
4 15 49 -36.8780 1.0133
4 15 51 -10.2898 -0.7153
4 15 53 -38.2430 -0.1801
4 15 55 15.5604 0.4279
4 15 57 8.2710 -3.5817
4 16 0 -14.9375 -2.9737
4 16 2 19.9114 -3.6677
4 16 4 -6.6416 2.2235
4 16 6 37.1161 2.0622
4 16 8 -14.2037 -0.3254
4 16 10 36.4002 -1.1795
4 16 12 35.9274 -2.1632
4 16 14 37.4500 0.5472
4 16 16 -5.0916 0.9728
4 16 18 9.7347 0.7953
4 16 20 -2.4383 1.9231
4 16 22 -32.4132 0.1873
4 16 24 5.1985 0.0602
4 16 26 -14.9560 0.0181
4 16 28 30.1586 -0.4831
4 16 30 23.6376 0.0570
4 16 32 -4.9756 -0.7238
4 16 34 -20.3085 -0.3860
4 16 36 17.4939 0.6094
4 16 38 -10.8720 0.2966
4 16 40 5.6429 0.2825
4 16 42 -2.5100 -0.3611
4 16 44 17.5160 -0.7116
4 16 46 -16.3090 -0.5328
4 16 48 12.1417 0.2060
4 16 50 19.6652 0.5732
4 16 52 -33.4258 0.3956
4 16 54 22.5919 0.3512
4 16 56 18.9387 -0.1166
4 17 1 -36.3184 4.6977
4 17 3 6.8806 2.3136
4 17 5 5.4352 -0.5265
4 17 7 -18.6695 -2.7672
4 17 9 -2.9234 -1.1331
4 17 11 -34.0913 -0.5377
4 17 13 -26.2259 0.1973
4 17 15 -43.3430 0.3858
4 17 17 -25.9258 0.2345
4 17 19 -4.9048 0.2966
4 17 21 -18.0829 -0.1230
4 17 23 -24.1973 -0.2901
4 17 25 -8.8568 -0.4868
4 17 27 -4.2135 -0.1676
4 17 29 -21.0622 0.3315
4 17 31 -7.0384 0.1005
4 17 33 0.3877 0.3951
4 17 35 -1.0295 0.0984
4 17 37 -29.0009 -0.7108
4 17 39 13.3947 0.1469
4 17 41 -24.7165 -0.2785
4 17 43 -21.4609 0.0240
4 17 45 8.5821 0.1896
4 17 47 -24.9857 -0.6726
4 17 49 14.6557 1.0037
4 17 51 -41.7261 -0.2851
4 17 53 1.0711 -0.2106
4 17 55 19.4810 2.0121
4 18 0 54.7556 -15.8637
4 18 2 18.1145 -2.4428
4 18 4 22.1956 1.2901
4 18 6 -21.8156 0.2345
4 18 8 11.3647 2.1172
4 18 10 -18.2703 0.2146
4 18 12 15.9465 -0.6761
4 18 14 53.4515 1.2810
4 18 16 -6.6136 -0.9903
4 18 18 21.0634 -1.1067
4 18 20 -4.1420 -0.4990
4 18 22 -4.9040 -1.2245
4 18 24 -20.8559 0.6570
4 18 26 9.7014 0.6280
4 18 28 30.6814 0.6956
4 18 30 -14.8883 0.9353
4 18 32 -9.3244 -0.7495
4 18 34 17.8317 -0.7650
4 18 36 -6.2507 -0.3157
4 18 38 28.2778 -0.3440
4 18 40 -57.6549 0.1948
4 18 42 44.5294 0.3038
4 18 44 3.3846 0.6517
4 18 46 22.6600 0.1024
4 18 48 -27.6463 -0.0613
4 18 50 11.0641 -0.5409
4 18 52 -8.1464 -1.2420
4 18 54 10.1001 -0.5507
4 19 1 50.5959 2.3946
4 19 3 13.7297 0.1040
4 19 5 -24.4812 -0.9160
4 19 7 -8.7636 0.1827
4 19 9 19.2730 1.1826
4 19 11 28.8870 0.5853
4 19 13 -23.2331 -0.4659
4 19 15 33.7645 -1.2816
4 19 17 39.9352 0.0208
4 19 19 1.8980 0.7957
4 19 21 -6.3631 0.1685
4 19 23 9.2057 0.6374
4 19 25 15.0380 -0.3518
4 19 27 18.7918 -0.8155
4 19 29 13.5187 -0.2561
4 19 31 -34.1435 -0.4621
4 19 33 12.9403 0.7077
4 19 35 -16.9586 0.7362
4 19 37 -15.4288 -0.2238
4 19 39 25.4510 0.5180
4 19 41 -3.2084 -0.0946
4 19 43 -11.3996 0.2583
4 19 45 -21.9963 0.2499
4 19 47 -10.8449 -1.4119
4 19 49 5.5507 0.3235
4 19 51 -38.7383 0.2767
4 19 53 4.9846 0.4152
4 20 0 32.3339 25.1179
4 20 2 -6.2726 16.0434
4 20 4 -6.1103 -1.3830
4 20 6 -14.5996 -8.8247
4 20 8 10.1017 -1.4881
4 20 10 19.6082 -1.0543
4 20 12 -9.3583 0.3639
4 20 14 -23.6199 2.8421
4 20 16 -9.4554 -0.2135
4 20 18 18.2651 0.7511
4 20 20 -2.4221 0.8632
4 20 22 14.8086 -0.0308
4 20 24 0.7420 0.8979
4 20 26 7.0171 -1.3661
4 20 28 11.0174 -1.0575
4 20 30 -15.9342 0.4814
4 20 32 -12.1667 0.8027
4 20 34 -12.8249 1.4167
4 20 36 -8.7528 0.4924
4 20 38 2.8368 -0.3280
4 20 40 1.0001 -0.8196
4 20 42 -2.7259 -0.7786
4 20 44 -20.1680 -0.2376
4 20 46 25.1671 -0.2755
4 20 48 -16.1682 -0.3239
4 20 50 9.5340 1.0606
4 20 52 -23.6251 2.5930
4 21 1 4.3079 -19.1681
4 21 3 -6.4332 -3.0595
4 21 5 -8.9157 4.2393
4 21 7 -7.4725 3.7821
4 21 9 -21.9400 -0.1309
4 21 11 -14.7862 0.1442
4 21 13 6.9708 1.2866
4 21 15 28.2736 0.2066
4 21 17 -4.5423 -0.1219
4 21 19 7.1713 -0.8409
4 21 21 -10.2269 -2.1030
4 21 23 2.5694 -0.1576
4 21 25 -10.4609 0.8122
4 21 27 -5.3873 1.2977
4 21 29 -15.3228 1.4692
4 21 31 -10.1043 -0.7143
4 21 33 -23.0771 -0.7908
4 21 35 -20.0473 -0.3349
4 21 37 -13.8576 0.0992
4 21 39 -1.0722 1.1657
4 21 41 -22.5384 -0.3584
4 21 43 24.5760 -0.2153
4 21 45 -3.0793 0.7249
4 21 47 17.0836 0.3542
4 21 49 -9.3957 0.1194
4 21 51 10.1475 -3.1114
4 22 0 -1.8736 -33.8968
4 22 2 -30.9818 -3.7219
4 22 4 -19.5230 2.3153
4 22 6 -7.6012 3.7200
4 22 8 9.8986 5.7972
4 22 10 4.1060 -1.9756
4 22 12 -5.3419 -3.0132
4 22 14 7.4818 -0.8377
4 22 16 -33.5697 -1.1756
4 22 18 -5.6798 1.2737
4 22 20 24.5079 0.0306
4 22 22 19.5834 -0.8779
4 22 24 6.1184 0.3562
4 22 26 -27.8819 -0.6571
4 22 28 -1.8346 0.3765
4 22 30 -35.7569 0.0741
4 22 32 21.0498 -0.9876
4 22 34 22.0943 -0.6803
4 22 36 -12.0529 -0.6618
4 22 38 20.6541 1.1176
4 22 40 -8.6613 1.0043
4 22 42 22.5861 -0.0604
4 22 44 7.8073 -0.1524
4 22 46 12.7803 -0.0962
4 22 48 -5.9787 -0.9945
4 22 50 9.9616 -2.7957
4 23 1 -41.2619 17.5211
4 23 3 -15.0888 2.7093
4 23 5 16.0681 -4.5740
4 23 7 -23.2403 -3.0147
4 23 9 -7.2535 -1.2108
4 23 11 7.1056 1.0066
4 23 13 -22.2109 0.7762
4 23 15 -18.1450 -1.3533
4 23 17 -14.6794 -0.0180
4 23 19 -6.7895 1.5614
4 23 21 22.5511 0.7184
4 23 23 -14.2946 0.5087
4 23 25 3.6772 -0.8092
4 23 27 -39.2981 -1.5890
4 23 29 39.4198 -0.4016
4 23 31 -2.5449 0.1489
4 23 33 14.8452 1.0268
4 23 35 -21.9571 0.2921
4 23 37 -9.6872 -0.9772
4 23 39 13.5453 -0.4858
4 23 41 4.0376 -0.0795
4 23 43 -8.1075 0.6313
4 23 45 8.8475 0.3285
4 23 47 20.3690 0.8987
4 23 49 9.3362 3.4136
4 24 0 -5.4660 2.0851
4 24 2 26.3690 7.4515
4 24 4 -31.1605 -1.7256
4 24 6 -6.7929 -5.2101
4 24 8 -20.4534 -0.2066
4 24 10 -17.5720 -0.0240
4 24 12 33.2634 2.6610
4 24 14 21.2125 1.4796
4 24 16 31.6380 -1.7513
4 24 18 23.7807 -0.2955
4 24 20 18.5173 -0.7056
4 24 22 42.4262 0.2779
4 24 24 0.8515 1.2204
4 24 26 16.6425 -0.2584
4 24 28 2.5836 0.2872
4 24 30 -5.9494 -0.1256
4 24 32 5.7858 -0.0505
4 24 34 33.5340 0.8838
4 24 36 29.1092 -0.2777
4 24 38 -19.6924 0.0723
4 24 40 -32.8517 -0.0363
4 24 42 0.1608 -0.4812
4 24 44 -21.4948 -0.0591
4 24 46 2.1350 -0.1613
4 24 48 -29.8994 2.4838
4 25 1 -24.3614 -7.4201
4 25 3 10.7014 -1.3137
4 25 5 3.9021 1.9834
4 25 7 -20.2189 3.1288
4 25 9 11.6127 -0.0794
4 25 11 -30.1928 -0.9915
4 25 13 -30.3341 0.5418
4 25 15 -6.7322 0.3686
4 25 17 21.2649 0.8927
4 25 19 18.5790 0.0181
4 25 21 14.9588 -0.8263
4 25 23 2.0718 -0.1418
4 25 25 16.2176 0.4422
4 25 27 11.7843 0.8671
4 25 29 26.0706 0.4461
4 25 31 -7.0674 -0.4344
4 25 33 -12.2232 -0.1621
4 25 35 -30.1150 -0.0199
4 25 37 -10.6986 0.4071
4 25 39 -5.2038 0.5586
4 25 41 -7.5816 -0.4540
4 25 43 -0.3291 -0.2800
4 25 45 -36.0761 -0.8087
4 25 47 -5.5520 -1.6240
4 26 0 -11.7844 -3.4799
4 26 2 24.6079 2.6220
4 26 4 -22.1532 0.0803
4 26 6 13.4396 -0.0603
4 26 8 -47.9318 0.4630
4 26 10 -0.1235 -1.9302
4 26 12 -13.6886 0.4521
4 26 14 -1.1331 0.0493
4 26 16 27.2136 -0.3465
4 26 18 34.8698 1.2759
4 26 20 38.1041 -0.9552
4 26 22 14.6557 -0.4123
4 26 24 -22.8135 -0.0878
4 26 26 22.6381 -0.5041
4 26 28 54.4453 0.5880
4 26 30 -0.5156 -0.5057
4 26 32 17.1562 -0.2597
4 26 34 -19.3033 0.2704
4 26 36 -25.3312 -0.6170
4 26 38 15.4169 -0.3666
4 26 40 7.4466 0.0522
4 26 42 19.1157 0.3599
4 26 44 -15.3567 0.7286
4 27 1 -17.2916 1.6851
4 27 3 16.5722 0.2917
4 27 5 7.6834 -0.7339
4 27 7 -22.0249 0.2632
4 27 9 8.4034 -0.5227
4 27 11 -12.2802 -0.7998
4 27 13 -15.1619 0.0468
4 27 15 37.7196 -0.1430
4 27 17 0.0164 0.2592
4 27 19 9.8353 0.1461
4 27 21 24.5193 0.4602
4 27 23 -11.1810 0.1958
4 27 25 -15.4580 -0.4881
4 27 27 -4.4165 -0.3017
4 27 29 12.9313 -0.3357
4 27 31 -9.8970 0.0272
4 27 33 -11.7496 0.3780
4 27 35 -2.7763 0.1076
4 27 37 -18.7789 0.1830
4 27 39 -17.2992 0.5040
4 27 41 20.8576 -0.4105
4 27 43 1.2903 0.4718
4 28 0 -42.0245 -3.3650
4 28 2 -32.4941 -1.7812
4 28 4 22.0856 -1.2079
4 28 6 22.1354 1.3900
4 28 8 -15.8612 0.6678
4 28 10 0.7977 -0.5117
4 28 12 28.3627 0.5242
4 28 14 -5.8871 -1.3856
4 28 16 10.4199 -0.1900
4 28 18 30.8533 1.5068
4 28 20 -24.4274 -0.3729
4 28 22 3.7047 0.3505
4 28 24 6.4337 -0.5238
4 28 26 -5.4066 -0.6484
4 28 28 -30.1331 0.8134
4 28 30 14.4084 -0.1755
4 28 32 22.7312 0.4368
4 28 34 -24.9167 0.4472
4 28 36 26.2382 0.1111
4 28 38 -27.6786 -0.3890
4 28 40 9.6665 -0.9543
4 28 42 1.4524 1.2775
4 29 1 30.6096 2.8647
4 29 3 -16.5829 -0.5416
4 29 5 -43.0980 -1.6149
4 29 9 -2.6041 1.6572
4 29 11 -40.2160 1.8281
4 29 13 -12.0964 0.5295
4 29 15 8.4877 -0.6118
4 29 17 22.5878 -1.4162
4 29 19 -1.3198 -1.1313
4 29 21 -0.3983 0.5370
4 29 23 -8.4987 1.0803
4 29 25 20.0151 0.3500
4 29 27 -7.5199 0.4807
4 29 29 -15.1007 0.2532
4 29 31 21.8111 0.8041
4 29 35 27.4249 -0.3092
4 29 37 -43.7926 -0.0856
4 29 39 18.9782 -1.4843
4 30 0 -18.0200 3.2802
4 30 4 -5.6156 -0.2735
4 30 6 5.7242 0.4629
4 30 8 4.5172 -1.1650
4 30 10 -31.8939 -0.0893
4 30 12 31.6788 1.1679
4 30 14 -39.1422 0.0247
4 30 16 -26.0065 0.4113
4 30 18 12.0436 -0.3763
4 30 20 8.9015 -1.0606
4 30 22 28.7057 0.7000
4 30 24 -31.3850 0.6335
4 30 26 -37.4810 0.3397
4 30 28 6.4466 -0.2480
4 30 30 -30.0461 -1.5167
4 30 32 18.0101 -0.6257
4 30 34 -4.9654 0.0307
4 30 36 -21.2800 -0.0022
4 30 38 -2.2949 1.4901
4 31 5 36.3916 2.1007
4 31 7 4.0214 -0.1278
4 31 9 -9.2453 -2.3200
4 31 11 -7.1754 -2.1734
4 31 13 -35.6176 -0.9191
4 31 15 14.4595 1.5691
4 31 17 -7.6688 2.1730
4 31 19 -2.6871 0.8053
4 31 21 -0.4303 -0.6118
4 31 23 -2.0876 -1.1687
4 31 25 33.5400 -0.8867
4 31 27 1.1942 0.0637
4 31 29 29.4306 -0.1709
4 31 31 33.9578 -0.0014
4 31 33 19.0561 0.9377
4 31 35 5.4413 3.2062
4 32 0 -49.3591 1.6205
4 32 4 -21.4891 -1.3831
4 32 6 3.6156 0.7176
4 32 8 44.8421 -0.5939
4 32 10 -47.1467 0.6535
4 32 12 -18.3124 0.0682
4 32 14 -25.4548 -1.2647
4 32 16 -36.6500 -0.0326
4 32 18 -5.4307 -0.3856
4 32 20 -41.9614 -0.2850
4 32 26 -0.0965 -0.0635
4 32 28 -59.0507 1.3582
4 32 30 -6.1329 0.9165
4 32 32 -2.2128 -0.7479
4 32 34 -67.8575 0.1190
4 33 1 21.6841 0.4678
4 33 3 -37.0088 -1.2368
4 33 5 22.5840 -1.1166
4 33 7 14.2696 -0.3253
4 33 9 5.4280 1.4642
4 33 11 5.0092 1.9907
4 33 13 -13.7304 0.0552
4 33 15 11.9926 -0.9663
4 33 17 -27.8595 -1.2398
4 33 21 -22.1604 0.5328
4 33 23 17.0191 0.5230
4 33 25 -35.1376 0.6513
4 33 27 26.2741 -0.2565
4 33 29 16.3475 -0.4292
4 33 31 -21.9382 -2.4851
4 34 0 6.7577 4.0847
4 34 2 23.8014 0.3692
4 34 4 -28.5417 1.2781
4 34 6 24.5589 0.4579
4 34 8 -14.6697 -1.7234
4 34 10 0.8801 -0.5431
4 34 12 -14.5973 -0.6357
4 34 16 -29.4798 1.4197
4 34 18 -1.5775 0.3016
4 34 24 1.5485 -0.6969
4 34 26 6.0920 0.1123
4 34 28 -39.2424 -0.3191
4 35 1 -16.5516 -1.8727
4 35 3 12.8855 -0.0773
4 35 5 9.2197 0.8764
4 35 7 -12.1458 -0.4648
4 35 9 25.7527 -0.3300
4 35 15 -13.6740 0.4872
4 35 17 20.2954 0.7143
4 35 21 145.5081 -0.2017
4 35 23 -25.0259 -1.1454
4 35 25 81.0439 -0.0470
4 36 0 14.0650 -1.1707
4 36 2 -4.1023 -1.8922
4 36 4 16.4639 0.2435
4 36 6 4.2970 0.1681
4 36 8 -2.9874 -0.1160
4 36 14 16.9932 -0.4845
4 36 16 29.0237 -1.0151
4 36 18 -2.3683 -1.8539
4 36 20 46.2099 -0.6604
4 37 1 18.1183 0.1194
4 37 3 -19.8714 0.5762
4 37 5 -10.5908 0.3786
4 37 7 -24.8252 -0.1950
4 37 9 -66.7201 0.0824
4 37 11 -7.7452 -0.1342
4 37 13 23.2880 0.3359
4 37 15 -16.3030 0.9798
4 38 0 11.7511 4.5123
4 38 2 13.1099 1.3051
4 38 4 -9.2564 0.5261
4 38 6 -14.8723 0.0954
5 1 0 -137.3534 -10.4874
5 1 2 -254.3931 1.5860
5 1 4 302.1119 4.6471
5 1 6 178.3249 0.3742
5 1 8 -4.9988 -1.6935
5 1 10 -172.8456 -4.1846
5 1 12 52.6764 -1.2231
5 1 14 -5.0667 -0.6827
5 1 16 -89.1439 0.7243
5 1 18 -22.0643 1.2025
5 1 20 34.7233 -1.0727
5 1 22 -11.0470 -0.6952
5 1 24 -59.1484 -0.5787
5 1 26 -69.0031 0.2721
5 1 28 19.6992 1.0099
5 1 30 12.3216 0.2299
5 1 32 -25.6000 -0.3477
5 1 34 3.7911 -0.7312
5 1 36 -8.5479 -0.0849
5 1 38 -18.2312 0.7483
5 1 40 11.7187 0.0012
5 1 42 -13.1184 -0.0306
5 1 44 8.8343 -0.2288
5 1 46 -29.0023 -0.0175
5 1 48 -3.7888 0.0383
5 1 50 -7.8497 0.1709
5 1 52 33.5439 0.2853
5 1 54 -23.8766 -0.4418
5 1 56 12.7820 0.2965
5 1 58 -40.0689 -0.1726
5 1 60 -22.1059 -0.2943
5 1 62 14.1760 2.0540
5 2 1 -114.4117 -20.0899
5 2 3 -207.3740 -11.0859
5 2 5 -62.4087 -1.4492
5 2 7 -149.4788 5.0592
5 2 9 37.2023 5.3240
5 2 11 -13.6731 2.2804
5 2 13 36.3194 -1.0395
5 2 15 -87.8874 -2.8951
5 2 17 0.6929 -1.0108
5 2 19 -64.9618 -0.4544
5 2 21 -63.4045 -0.3182
5 2 23 -7.2261 0.6151
5 2 25 -37.3910 0.8985
5 2 27 -16.0908 0.6314
5 2 29 7.8515 -0.1849
5 2 31 -8.6573 -0.1468
5 2 33 0.4078 -0.2161
5 2 35 7.3135 -0.1872
5 2 37 14.1113 -0.4775
5 2 39 4.9695 -0.1709
5 2 41 -16.1853 0.4865
5 2 43 -15.4105 0.0082
5 2 45 11.7618 -0.1166
5 2 47 -9.3739 -0.3724
5 2 49 7.5527 0.0606
5 2 51 13.0908 0.7146
5 2 53 -45.4427 -0.1619
5 2 55 -26.0634 0.1446
5 2 57 -20.9298 0.8851
5 2 59 -1.3736 -0.5596
5 2 61 -23.4277 -0.6440
5 3 0 274.8473 -0.9528
5 3 2 64.8331 6.0777
5 3 4 -54.3337 3.2540
5 3 6 -25.9313 0.9830
5 3 8 260.9925 -0.2417
5 3 10 99.0177 -2.1101
5 3 12 -172.4417 -1.6221
5 3 14 44.1399 -0.2511
5 3 16 56.1686 1.1172
5 3 18 92.3177 1.3120
5 3 20 -84.6313 0.3984
5 3 22 20.8769 0.1034
5 3 24 32.2767 -0.4772
5 3 26 -15.9264 -0.6446
5 3 28 31.5927 -0.3656
5 3 30 -0.1812 -0.4859
5 3 32 -19.4935 -0.0259
5 3 34 11.5512 -0.2098
5 3 36 -9.6083 0.2381
5 3 38 0.8598 0.4467
5 3 40 -6.4827 -0.0137
5 3 42 -20.5213 -0.0309
5 3 44 38.4329 -0.2963
5 3 46 -3.9529 -0.2174
5 3 48 -22.0392 0.0515
5 3 50 14.5212 -0.0855
5 3 52 34.4354 0.0727
5 3 54 -19.0483 -0.6898
5 3 56 -1.4158 -0.3880
5 3 58 1.9444 -0.0661
5 3 60 14.8887 0.4015
5 4 1 -42.9931 18.6021
5 4 3 -119.3999 6.2918
5 4 5 55.6713 -1.9193
5 4 7 22.1699 -6.4260
5 4 9 8.1482 -3.7512
5 4 11 -2.3302 2.1509
5 4 13 -122.1842 3.1350
5 4 15 109.1440 0.9643
5 4 17 111.6201 0.5936
5 4 19 -65.8989 0.6707
5 4 21 8.2161 0.2410
5 4 23 50.8364 0.0858
5 4 25 3.7187 -0.6764
5 4 27 -26.3274 -0.5273
5 4 29 0.5015 0.0835
5 4 31 13.3228 0.3815
5 4 33 8.7909 0.2210
5 4 35 29.3897 0.4988
5 4 37 12.7556 0.1153
5 4 39 -3.6313 -0.3656
5 4 41 -19.8797 -0.2136
5 4 43 25.3869 -0.2225
5 4 45 15.6668 0.4027
5 4 47 -15.9415 0.1023
5 4 49 -1.9561 -0.3783
5 4 51 26.3959 -0.2734
5 4 53 25.3376 -0.4921
5 4 55 -16.0435 -0.0879
5 4 57 20.3164 0.8538
5 4 59 -6.9346 0.2264
5 5 0 29.1525 12.6980
5 5 2 141.4628 3.1474
5 5 4 56.7737 -5.4144
5 5 6 -49.8395 -4.5142
5 5 8 133.9068 0.3639
5 5 10 -98.4653 3.9916
5 5 12 63.0636 1.2890
5 5 14 28.5210 -0.4604
5 5 16 25.4444 -1.7121
5 5 18 -40.2829 -2.6571
5 5 20 14.3244 -0.6034
5 5 22 33.1469 1.3579
5 5 24 -34.6913 1.3706
5 5 26 -6.0847 0.1244
5 5 28 57.5421 -1.0537
5 5 30 -13.2785 -0.6082
5 5 32 -14.0531 0.9805
5 5 34 20.0010 0.7287
5 5 36 -1.4588 -0.0262
5 5 38 0.0454 -0.6178
5 5 40 22.6421 -0.4499
5 5 42 3.1825 0.6140
5 5 44 -11.7255 0.7740
5 5 46 -3.1081 0.4910
5 5 48 42.7140 0.1113
5 5 50 -17.2274 -0.3417
5 5 52 42.3228 0.1090
5 5 54 3.7876 0.1151
5 5 56 11.9959 0.4056
5 5 58 3.7391 -0.6892
5 5 60 50.5417 -2.6722
5 6 1 35.7770 -22.4440
5 6 3 226.5951 -4.0641
5 6 5 -79.3434 5.3973
5 6 7 -82.8677 3.7949
5 6 9 -75.3556 -0.8885
5 6 11 68.0449 -2.1183
5 6 13 107.2679 -0.6194
5 6 15 7.3317 2.1159
5 6 17 24.9933 2.3590
5 6 19 64.7485 -0.1602
5 6 21 1.4425 -1.8892
5 6 23 -32.3860 -1.4936
5 6 25 27.6804 -0.2115
5 6 27 20.0106 1.0021
5 6 29 6.3632 0.8364
5 6 31 -2.8477 0.1827
5 6 33 13.7034 -0.7627
5 6 35 24.4132 -0.5356
5 6 37 -7.3324 0.2900
5 6 39 45.0113 0.2481
5 6 41 -10.0814 0.2127
5 6 43 15.4321 -0.4465
5 6 45 10.6233 -0.3292
5 6 47 11.4774 0.1345
5 6 49 17.1749 0.3894
5 6 51 -15.8213 0.3014
5 6 53 23.8622 -0.0265
5 6 55 -6.0685 -0.5765
5 6 57 15.6610 0.0934
5 6 59 -12.6359 1.3376
5 6 61 -0.8194 1.2153
5 7 0 52.5516 -11.3847
5 7 2 -28.9335 -5.0597
5 7 4 -120.0200 5.1587
5 7 6 -6.7550 6.9384
5 7 8 -134.8678 -1.4333
5 7 10 14.3579 -4.2084
5 7 12 45.9813 -4.9678
5 7 14 22.6403 -0.6321
5 7 16 6.5472 3.2237
5 7 18 60.4425 1.8147
5 7 20 16.0473 0.3820
5 7 22 13.5515 -1.2123
5 7 24 13.8560 -1.3172
5 7 26 -20.8382 0.5900
5 7 28 20.2739 0.7923
5 7 30 -7.5619 0.2261
5 7 32 1.3987 -0.4870
5 7 34 16.4515 -1.0070
5 7 36 2.1059 -0.1849
5 7 38 3.1551 0.7253
5 7 40 12.0671 0.6022
5 7 42 0.9780 -0.0169
5 7 44 22.7236 -1.0892
5 7 46 -7.0458 -0.5562
5 7 48 -11.0336 0.3408
5 7 50 16.5678 0.5919
5 7 52 -1.3989 0.4397
5 7 54 20.4315 -0.4042
5 7 56 15.7122 -0.2506
5 7 58 2.5183 0.7061
5 7 60 -5.8382 3.0167
5 8 1 164.1832 10.6543
5 8 3 85.8125 1.2957
5 8 5 -21.7746 -4.2992
5 8 7 -5.0042 -1.5992
5 8 9 80.2681 3.6063
5 8 11 -79.8157 3.9111
5 8 13 -92.9723 0.1652
5 8 15 -20.7719 -3.1262
5 8 17 36.6812 -3.8798
5 8 19 16.6120 -0.7295
5 8 21 -61.0219 2.9851
5 8 23 5.9796 2.1060
5 8 25 16.4113 -0.0344
5 8 27 25.0145 -1.3297
5 8 29 1.0460 -1.1687
5 8 31 -20.6565 0.2973
5 8 33 12.7890 0.3148
5 8 35 3.3239 0.1060
5 8 37 -14.7845 0.0572
5 8 39 -26.2374 -0.4207
5 8 41 -7.5893 -0.1109
5 8 43 -8.1687 0.2933
5 8 45 -20.4216 0.4081
5 8 47 19.9696 -0.1092
5 8 49 25.3431 -0.6937
5 8 51 -0.3316 -0.5846
5 8 53 12.8364 0.8744
5 8 55 -1.4760 0.5483
5 8 57 53.4784 -0.6978
5 8 59 3.4091 -0.9964
5 9 0 21.6388 13.8818
5 9 2 -33.7070 -4.5572
5 9 4 -75.1836 -2.7228
5 9 6 -95.4300 -0.9824
5 9 8 -33.5354 -2.7105
5 9 10 2.3053 4.4965
5 9 12 37.1289 3.7642
5 9 14 -40.7190 0.4161
5 9 16 -75.8940 -1.0439
5 9 18 -26.2002 -2.6879
5 9 20 -13.0704 0.1311
5 9 22 41.9921 1.1375
5 9 24 -18.6272 0.4199
5 9 26 -17.6232 0.7505
5 9 28 12.4569 -0.3062
5 9 30 2.0916 0.1252
5 9 32 -33.2406 0.7383
5 9 34 15.3268 0.7143
5 9 36 -19.4213 0.2054
5 9 38 11.4390 -0.7186
5 9 40 -6.6669 -0.5624
5 9 42 36.1574 0.2260
5 9 44 -11.2665 0.3696
5 9 46 0.9726 0.5293
5 9 48 -1.4171 -0.0677
5 9 50 17.0344 -0.4668
5 9 52 -17.0059 -0.2308
5 9 54 -18.5362 0.2922
5 9 56 20.8171 0.2026
5 9 58 -4.9275 -0.4419
5 9 60 -4.1413 1.0824
5 10 1 -41.8754 1.4304
5 10 3 -13.1825 0.6554
5 10 5 27.0057 0.6883
5 10 7 -25.9446 1.2270
5 10 9 -55.9705 -0.5782
5 10 11 -16.4411 -4.0088
5 10 13 -34.3199 -1.6624
5 10 15 -44.2659 3.3507
5 10 17 -75.0907 2.4500
5 10 19 -26.9957 -0.9229
5 10 21 39.5745 -1.6249
5 10 23 8.8858 -1.6573
5 10 25 -46.9901 0.2168
5 10 27 -1.9385 0.7087
5 10 29 -6.9838 -0.1779
5 10 31 -12.7591 -0.2553
5 10 33 -22.0964 -0.5825
5 10 35 17.2731 -0.3123
5 10 37 -16.1576 0.1858
5 10 39 -10.4890 0.4168
5 10 41 -17.6310 0.2795
5 10 43 -5.0965 -0.1964
5 10 45 -18.5100 -0.5785
5 10 47 3.5943 0.1334
5 10 49 -13.0979 0.7087
5 10 51 17.6606 -0.2640
5 10 53 6.0280 0.0911
5 10 55 10.7060 0.0645
5 10 57 30.5109 0.2142
5 10 59 35.5770 4.1067
5 11 0 133.6487 8.7151
5 11 2 -42.2297 -4.5235
5 11 4 -2.4034 3.5402
5 11 6 43.9259 4.4086
5 11 8 4.4237 -3.6948
5 11 10 -9.6068 -0.7349
5 11 12 8.4352 -1.6934
5 11 14 4.4284 -1.0427
5 11 16 -16.1877 1.3913
5 11 18 -23.9724 0.4629
5 11 20 22.9013 1.7574
5 11 22 38.6423 0.3379
5 11 24 -32.1442 -0.8087
5 11 26 -5.3973 0.3387
5 11 28 45.0476 -0.2623
5 11 30 1.6617 -0.1500
5 11 32 -12.6775 -0.3354
5 11 34 21.7604 -0.1665
5 11 36 12.7731 0.4120
5 11 38 5.7901 0.1535
5 11 40 4.6213 0.4278
5 11 42 -13.2925 0.2934
5 11 44 15.4703 -0.2360
5 11 46 -17.9439 -0.2054
5 11 48 11.6983 -0.1462
5 11 50 -51.9060 -0.2568
5 11 52 -0.8399 -0.5115
5 11 54 -5.0238 -0.3318
5 11 56 -15.1675 -0.7908
5 11 58 -15.3139 -0.3001
5 12 1 16.4289 0.2484
5 12 3 4.3378 0.4270
5 12 5 16.7026 -0.2700
5 12 7 34.3864 -1.4580
5 12 9 15.2562 -0.4122
5 12 11 -0.7630 -0.9774
5 12 13 34.4762 0.0839
5 12 15 20.8980 1.8853
5 12 17 39.4227 -0.0678
5 12 19 5.8921 -0.7154
5 12 21 31.3759 0.2351
5 12 23 33.7219 -1.0007
5 12 25 2.7502 -1.0095
5 12 27 -7.1374 -0.3734
5 12 29 19.4282 0.4388
5 12 31 22.1065 1.2404
5 12 33 7.6194 0.4752
5 12 35 -6.4299 -0.1994
5 12 37 -2.6523 -0.3669
5 12 39 -9.0611 -0.4530
5 12 41 -1.2120 -0.3601
5 12 43 2.5680 0.1950
5 12 45 -1.0025 0.0479
5 12 47 -14.9289 0.2114
5 12 49 5.4252 0.4249
5 12 51 10.0411 -0.7035
5 12 53 13.4331 0.7175
5 12 55 -71.9304 0.7498
5 12 57 -1.2566 -1.7484
5 12 59 12.9897 3.6588
5 13 0 20.7168 -4.7914
5 13 2 10.1808 -13.1248
5 13 4 -2.3598 -2.6323
5 13 6 50.6497 3.6214
5 13 8 -4.6010 1.2805
5 13 10 36.7393 3.7163
5 13 12 1.2031 0.2850
5 13 14 -20.1367 -0.4855
5 13 16 17.5072 -0.0348
5 13 18 28.0827 -1.2160
5 13 20 -30.8410 0.1233
5 13 22 6.3483 -0.4558
5 13 24 -16.5980 0.1358
5 13 26 -0.5627 1.3492
5 13 28 10.5647 0.6787
5 13 30 18.7119 0.3625
5 13 32 11.3414 -0.3104
5 13 34 -3.4452 -0.3144
5 13 36 -12.0934 -0.0885
5 13 38 14.6568 -0.4855
5 13 40 -4.1734 -0.0073
5 13 42 -0.0862 0.0827
5 13 44 8.4385 -0.0771
5 13 46 -18.8283 0.2771
5 13 48 8.8112 0.3888
5 13 50 12.2790 0.1939
5 13 52 1.1085 0.0214
5 13 54 -7.5270 0.0557
5 13 56 32.6952 -0.8668
5 13 58 24.9810 -2.5593
5 14 1 -3.7883 14.7953
5 14 3 5.5227 4.0218
5 14 5 9.7076 -1.4339
5 14 7 -20.4197 -2.7779
5 14 9 -22.0495 0.5423
5 14 11 -24.4036 0.4742
5 14 13 14.9482 -1.4448
5 14 15 -17.5103 -1.7877
5 14 17 16.9158 -2.0583
5 14 19 0.1502 0.2272
5 14 21 -37.3440 2.5116
5 14 23 -2.8730 1.9803
5 14 25 -0.2395 0.4338
5 14 27 -4.4017 -1.2220
5 14 29 4.4280 -1.8030
5 14 31 15.5477 -1.0869
5 14 33 -2.6755 0.0116
5 14 35 5.4990 0.5880
5 14 37 -6.2333 0.4827
5 14 39 -12.4469 0.4318
5 14 41 11.7970 -0.0184
5 14 43 6.0750 0.2143
5 14 45 -19.0593 -0.3224
5 14 47 35.9936 -0.9103
5 14 49 -16.7585 0.1221
5 14 51 -3.8108 -0.3871
5 14 53 -42.2830 0.8972
5 14 55 -15.9348 0.7141
5 14 57 -17.2612 -3.1855
5 15 0 6.8479 7.0169
5 15 2 9.0519 -0.3245
5 15 4 -7.4246 1.5008
5 15 6 -10.7155 0.3372
5 15 8 -9.0398 -1.2477
5 15 10 -4.3309 0.9319
5 15 12 3.0469 0.1729
5 15 14 -15.7449 2.0084
5 15 16 25.8477 0.9993
5 15 18 -19.5564 -0.7653
5 15 20 -49.5773 -0.1256
5 15 22 -31.9793 -1.0163
5 15 24 -3.9342 0.0565
5 15 26 -3.0582 0.5707
5 15 28 -0.3957 0.0296
5 15 30 7.1277 0.3335
5 15 32 24.5697 -0.0225
5 15 34 32.8674 0.1163
5 15 36 -17.6837 0.1819
5 15 38 -6.2912 -0.3988
5 15 40 18.6153 -0.1836
5 15 42 -1.1654 -0.2564
5 15 44 28.4505 -0.1413
5 15 46 9.3385 0.0985
5 15 48 6.1822 0.0329
5 15 50 -33.0843 -0.0312
5 15 52 5.4474 -0.1363
5 15 54 -9.8039 0.3597
5 15 56 -113.2930 1.0091
5 16 1 -4.6348 -25.1235
5 16 3 19.5510 -4.0280
5 16 5 23.8185 6.3362
5 16 7 48.4657 3.6514
5 16 9 40.4298 -0.2056
5 16 11 42.9008 -2.3549
5 16 13 -36.4259 -1.1360
5 16 15 31.2277 1.1991
5 16 17 4.7231 1.3225
5 16 19 -8.4919 0.0822
5 16 21 9.3728 -1.7003
5 16 23 11.7424 -1.5863
5 16 25 6.9840 -0.0630
5 16 27 2.7177 1.3197
5 16 29 -5.3860 1.5764
5 16 31 -4.7103 0.0862
5 16 33 10.3042 -0.6989
5 16 35 21.6637 -0.7256
5 16 37 2.8297 -0.2413
5 16 39 -2.3502 0.8424
5 16 41 13.2760 0.1084
5 16 43 22.2829 0.1035
5 16 45 24.3478 0.2168
5 16 47 3.6702 -0.0760
5 16 49 -8.0598 1.2204
5 16 51 -25.5791 -0.2066
5 16 53 -10.1462 -0.4540
5 16 55 -25.9103 0.5527
5 17 0 42.3808 11.7448
5 17 2 15.7201 3.5912
5 17 4 21.2364 -1.1316
5 17 6 50.4006 -2.1708
5 17 8 10.9497 0.6775
5 17 10 9.3750 0.8916
5 17 12 38.4588 -0.6484
5 17 14 -40.1548 0.4743
5 17 16 23.2100 -0.6766
5 17 18 -6.8001 0.1440
5 17 20 -9.8102 1.6194
5 17 22 12.6529 0.1542
5 17 24 10.5085 -0.1741
5 17 26 31.8646 -1.2182
5 17 28 12.7961 -0.8105
5 17 30 -21.9295 0.6825
5 17 32 31.1342 0.4113
5 17 34 34.2232 0.2087
5 17 36 14.1479 -0.0684
5 17 38 10.4801 -0.1517
5 17 40 30.8168 0.3219
5 17 42 -11.3765 0.0524
5 17 44 7.0702 0.3099
5 17 46 15.7775 -0.1195
5 17 48 0.3630 -0.2219
5 17 50 -32.7592 -0.3018
5 17 52 -2.2034 -0.6399
5 17 54 -22.5013 0.4457
5 18 1 16.7903 22.9023
5 18 3 -9.6406 4.3963
5 18 5 9.7604 -5.5080
5 18 7 -7.9428 -5.7212
5 18 9 -25.5375 -0.8458
5 18 11 -1.9364 1.6057
5 18 13 -16.4536 0.8954
5 18 15 -40.0738 -1.2020
5 18 17 7.6088 -0.8666
5 18 19 -0.8762 0.1216
5 18 21 -3.0308 -0.0494
5 18 23 -12.1676 0.8837
5 18 25 -14.3022 0.1909
5 18 27 -2.8643 -1.0256
5 18 29 -0.6705 -0.9212
5 18 31 6.8834 -0.4811
5 18 33 0.6602 1.1915
5 18 35 7.5505 1.1651
5 18 37 4.0497 -0.4012
5 18 39 -0.6496 -0.3326
5 18 41 -1.4329 -0.4482
5 18 43 15.5807 0.4646
5 18 45 14.6967 0.4596
5 18 47 11.8816 -0.9343
5 18 49 -20.6587 -0.0720
5 18 51 24.4654 -0.0808
5 18 53 -10.1318 0.8301
5 19 0 23.2697 -23.3627
5 19 2 -2.0237 -1.5913
5 19 4 -0.9286 2.6931
5 19 6 9.3401 0.0191
5 19 8 16.6912 2.0487
5 19 10 -1.5903 -0.8243
5 19 12 -30.6435 -0.9521
5 19 14 2.8500 1.2003
5 19 16 -14.1818 -0.7167
5 19 18 -4.1829 -0.0006
5 19 20 11.3105 -0.1061
5 19 22 -4.5400 -0.9422
5 19 24 -13.4587 0.8204
5 19 26 -7.5915 0.3693
5 19 28 -22.3029 0.6166
5 19 30 0.2526 0.2427
5 19 32 -1.2590 -1.0425
5 19 34 10.5327 -0.3829
5 19 36 -1.9104 0.1479
5 19 38 -16.3876 0.5323
5 19 40 20.9307 0.2085
5 19 42 -20.9519 -0.6583
5 19 44 23.8639 -0.2861
5 19 46 -16.9906 -0.1591
5 19 48 -11.5858 0.4688
5 19 50 -15.1459 0.6765
5 19 52 -6.6206 -0.9178
5 19 54 -15.4212 -1.5380
5 20 1 15.5420 -12.2630
5 20 3 19.8097 -2.4837
5 20 5 17.0929 2.5620
5 20 7 12.8296 2.9888
5 20 9 4.9837 0.5377
5 20 11 34.9585 -0.5401
5 20 13 7.6781 -0.4628
5 20 15 7.4494 -0.6920
5 20 17 34.3327 0.8729
5 20 19 3.6684 0.7674
5 20 21 21.7846 -0.9730
5 20 23 -8.3972 -0.1372
5 20 25 28.2541 -0.0800
5 20 27 -13.9659 0.2177
5 20 29 0.9612 0.9150
5 20 31 -4.5486 -0.2304
5 20 33 20.6798 -0.3920
5 20 35 22.8849 -0.5849
5 20 37 16.6265 -0.3285
5 20 39 -41.3705 1.0287
5 20 41 35.9663 -0.1715
5 20 43 -10.8915 -0.0569
5 20 45 -9.9674 0.3653
5 20 47 10.5259 -0.1010
5 20 49 -44.9552 0.8422
5 20 51 3.3637 -0.5220
5 20 53 -41.5972 1.1420
5 21 0 10.0372 -0.2415
5 21 2 -1.9704 6.2577
5 21 4 -1.7216 -0.9361
5 21 6 -8.1558 -3.3507
5 21 8 -38.0945 2.3001
5 21 10 -11.9648 -0.5245
5 21 12 11.6157 -0.1221
5 21 14 40.5325 0.9006
5 21 16 13.3376 -1.0721
5 21 18 -27.0388 0.2927
5 21 20 -21.0989 -0.2615
5 21 22 1.8168 -0.2265
5 21 24 -25.1970 1.0785
5 21 26 2.5914 -0.5300
5 21 28 4.5830 -0.2178
5 21 30 0.9913 -0.1952
5 21 32 18.8042 -0.3081
5 21 34 -0.4514 0.1249
5 21 36 -13.6517 -0.6536
5 21 38 -2.4642 -0.2452
5 21 40 -0.5858 -0.2251
5 21 42 0.4135 0.0803
5 21 44 -21.1422 0.5560
5 21 46 -17.7651 0.0813
5 21 48 5.5354 -0.6397
5 21 50 -12.4232 -0.0250
5 21 52 7.1957 0.8949
5 22 1 15.0190 -3.3056
5 22 3 -33.5771 -0.3197
5 22 5 8.3269 0.7448
5 22 7 12.0119 1.2761
5 22 9 20.1353 -0.6119
5 22 11 -12.3948 0.0650
5 22 13 1.2014 0.5726
5 22 15 4.6970 -0.9936
5 22 17 -1.8921 -0.0481
5 22 19 -24.4035 0.7717
5 22 21 10.2578 -0.1033
5 22 23 10.0573 0.6243
5 22 25 -39.8268 0.2698
5 22 27 -2.7958 -0.4047
5 22 29 -19.5923 -0.0352
5 22 31 1.4187 -0.5510
5 22 33 5.6007 0.2162
5 22 35 5.8422 0.5116
5 22 37 21.2203 0.0643
5 22 39 6.6460 0.5539
5 22 41 17.1930 -0.3653
5 22 43 -22.7583 -0.1133
5 22 45 -18.5819 0.0473
5 22 47 16.7990 -0.3292
5 22 49 10.7743 -0.0079
5 23 0 38.8970 5.6088
5 23 2 -10.9412 8.6904
5 23 4 -34.1807 -1.3939
5 23 6 9.8176 -4.8779
5 23 8 15.9451 -0.1756
5 23 10 -2.9680 -1.3531
5 23 12 14.2007 0.5575
5 23 14 25.9123 0.5845
5 23 16 6.5192 -0.5221
5 23 18 -13.3055 1.2510
5 23 20 -2.7915 -0.1190
5 23 22 -11.8721 -0.4172
5 23 24 13.3114 -0.2217
5 23 26 -13.8020 -1.4674
5 23 28 34.2558 -0.0194
5 23 30 9.4078 0.5210
5 23 32 0.0733 0.7817
5 23 34 22.1241 0.8979
5 23 36 -17.4678 -0.6445
5 23 38 -9.5310 -0.2333
5 23 40 25.2439 -0.1582
5 23 42 -38.9527 -0.3444
5 23 44 21.2717 -0.3167
5 23 46 -24.4480 -0.0637
5 23 48 2.9067 1.5747
5 24 1 7.8469 3.3542
5 24 3 -21.5442 -0.0090
5 24 5 0.4322 -2.0567
5 24 7 -28.2449 -0.5015
5 24 9 -4.5122 -0.2515
5 24 11 13.4425 1.5419
5 24 13 -6.8863 2.2960
5 24 15 -15.1074 -0.0722
5 24 17 -1.4069 -0.4849
5 24 19 -2.5165 -0.5330
5 24 21 -9.1196 -0.6015
5 24 23 23.9248 0.2888
5 24 25 -22.6830 0.5377
5 24 27 -36.5145 0.7080
5 24 29 11.9533 0.7551
5 24 31 -13.3948 -0.0230
5 24 33 -6.2559 0.0713
5 24 35 26.8429 -0.0776
5 24 37 -9.2679 0.1493
5 24 39 14.0085 0.4764
5 24 41 4.0184 -0.1094
5 24 43 -26.4720 0.0939
5 24 45 10.9469 0.0109
5 24 47 -4.8053 0.4889
5 25 0 -5.2347 -18.4262
5 25 2 2.9854 0.1666
5 25 4 5.0525 3.3575
5 25 6 14.5653 3.0619
5 25 8 -9.0088 1.7113
5 25 10 7.2340 -3.4403
5 25 12 16.1707 -1.8543
5 25 14 -8.1881 -0.8247
5 25 16 -14.3607 -0.2385
5 25 18 42.9883 1.5567
5 25 20 26.4152 -0.4179
5 25 22 26.1113 -0.1150
5 25 24 12.6606 0.4760
5 25 26 -2.3304 -0.1832
5 25 28 65.3223 0.2910
5 25 30 2.8087 -0.9072
5 25 32 -26.7550 -0.9154
5 25 34 -4.3732 0.1217
5 25 36 -32.0549 -0.0722
5 25 38 19.0279 0.5689
5 25 40 1.6262 0.5677
5 25 42 2.8341 0.1437
5 25 44 16.0840 -0.2650
5 25 46 -14.0709 -3.1433
5 26 1 11.3482 -2.9819
5 26 3 -19.1909 -1.1411
5 26 5 -40.8846 0.4790
5 26 7 15.0289 2.5880
5 26 9 -20.3570 0.8882
5 26 11 -6.7286 -0.4602
5 26 13 17.4744 -0.0720
5 26 15 8.2176 -0.3116
5 26 17 -1.7590 0.8554
5 26 19 43.3524 0.8858
5 26 27 7.4532 -0.2158
5 26 29 8.8090 -0.0638
5 26 31 -15.7247 -0.1052
5 26 33 -6.5002 0.3996
5 26 35 24.0399 0.1525
5 26 37 -11.6442 -0.0962
5 26 39 12.9230 0.0488
5 26 41 0.2006 -0.0901
5 26 43 17.3121 0.3421
5 26 45 20.8053 -0.5523
5 27 0 19.2008 6.9715
5 27 2 11.0287 1.7545
5 27 4 13.9584 -4.0047
5 27 6 -18.5057 -2.8813
5 27 8 -15.5985 -0.2229
5 27 10 -26.5221 1.4041
5 27 12 12.9013 3.3878
5 27 14 19.3676 -0.4550
5 27 16 -23.4791 -2.3044
5 27 18 -31.6517 -0.9352
5 27 20 6.1105 -1.1086
5 27 22 6.5758 1.0510
5 27 24 25.3206 0.5263
5 27 26 -3.9654 -0.4794
5 27 28 -23.0639 0.3088
5 27 30 11.3098 -0.6747
5 27 32 -10.6059 0.2091
5 27 34 -6.0196 0.5404
5 27 36 2.6573 -0.0399
5 27 38 19.8535 -0.4632
5 27 40 -10.7339 -0.8629
5 27 42 -8.6299 0.6451
5 28 1 -13.3721 2.2252
5 28 3 28.2692 0.4040
5 28 5 17.0039 -0.9417
5 28 7 -18.1057 -0.6450
5 28 9 16.7099 -0.9140
5 28 11 -9.3804 -0.8150
5 28 13 29.3023 0.2541
5 28 15 11.2535 0.6302
5 28 17 0.1382 -0.2423
5 28 19 -9.5602 -1.1608
5 28 21 10.2168 -0.1401
5 28 23 2.2823 0.6718
5 28 25 13.5015 0.6494
5 28 27 3.0888 0.6647
5 28 29 22.7572 -0.3539
5 28 31 -46.6388 -0.7981
5 28 33 18.3405 -0.9866
5 28 35 -29.6008 -0.4091
5 28 37 34.4526 0.2072
5 28 39 13.6833 0.7456
5 28 41 0.9360 -0.3242
5 29 0 -32.1247 -1.6591
5 29 2 23.3368 -0.4753
5 29 4 1.3047 1.2105
5 29 6 -12.2039 2.1466
5 29 8 -16.0906 -1.1382
5 29 10 4.6029 -2.4651
5 29 12 29.4812 -1.0312
5 29 14 -25.8447 -0.6554
5 29 16 57.5292 1.6861
5 29 18 -23.8069 1.8566
5 29 20 -4.4801 -0.6112
5 29 22 -31.6063 -0.7766
5 29 24 22.0014 -1.2565
5 29 26 39.5558 -0.3385
5 29 28 2.3837 0.9103
5 29 30 -18.8142 -0.3251
5 29 32 -19.4865 -0.4561
5 29 34 38.3897 -1.0110
5 29 36 20.4932 0.3260
5 29 38 0.7857 2.2809
5 29 40 -27.8168 0.6760
5 30 1 -15.3078 0.5515
5 30 3 -18.4473 -0.1917
5 30 5 -30.5538 -0.4699
5 30 7 -2.3157 0.1834
5 30 9 17.7997 0.8392
5 30 11 -28.9760 0.7364
5 30 13 -20.0814 -0.3113
5 30 15 -16.0992 -0.1275
5 30 17 23.8337 -0.1213
5 30 19 17.6067 -0.0487
5 30 25 9.7335 -0.6881
5 30 27 40.3816 -0.0477
5 30 29 -0.0854 0.3204
5 30 31 -23.5777 1.1340
5 30 33 -33.1838 0.5667
5 30 35 25.1217 -0.7240
5 30 37 1.6200 -1.0027
5 31 2 11.5614 -1.7294
5 31 6 19.6133 0.9312
5 31 8 -74.2799 -0.3618
5 31 10 48.6884 0.9352
5 31 12 -4.1494 1.0833
5 31 14 -24.4312 -0.2894
5 31 16 40.8072 0.3086
5 31 24 -24.1258 -0.2775
5 31 26 2.7918 -0.3631
5 31 28 24.9737 -0.0909
5 31 30 7.4724 -0.4056
5 31 32 -8.2360 0.2626
5 31 34 6.2174 0.9965
5 31 36 5.5652 -1.7533
5 32 1 -42.0810 0.7563
5 32 3 29.2574 0.4961
5 32 5 11.2519 0.3128
5 32 7 -25.2651 -0.3987
5 32 9 12.3091 -0.5467
5 32 11 -4.4775 -0.2216
5 32 13 -45.9549 -0.5760
5 32 15 1.8306 0.2177
5 32 17 -17.9924 0.2085
5 32 23 -14.3230 0.1654
5 32 25 -28.1417 0.3556
5 32 29 21.8238 0.0762
5 32 31 -0.0345 -0.1004
5 32 33 2.7064 0.2284
5 33 2 -26.3191 -1.8777
5 33 4 41.8705 -0.3391
5 33 6 19.0732 1.1084
5 33 8 15.4732 0.1100
5 33 10 21.5268 1.5173
5 33 12 -17.0743 0.4704
5 33 14 -30.5781 -0.6674
5 33 16 33.5806 -0.0453
5 33 18 -9.4718 -1.0805
5 33 20 -18.8692 0.0286
5 33 22 -20.5809 0.9850
5 33 24 -39.3217 -0.1584
5 33 26 -31.2636 -0.1374
5 33 28 2.8445 -0.6519
5 33 30 18.8789 -1.1557
5 34 1 4.4154 -1.2156
5 34 3 55.3913 0.8154
5 34 5 -47.2392 1.0980
5 34 7 29.7838 -0.9256
5 34 9 -36.6890 -0.8764
5 34 11 -9.5989 -0.0645
5 34 13 -0.5718 -0.0652
5 34 15 -18.1984 0.4031
5 34 21 -28.3814 0.1529
5 34 23 -5.5257 -0.8468
5 34 25 -10.7881 -0.1359
5 34 27 0.2528 -0.6482
5 35 0 17.2247 -0.7472
5 35 2 20.7225 -2.6631
5 35 4 -7.7187 -0.0072
5 35 6 -18.9746 0.3067
5 35 8 36.2545 -0.7222
5 35 10 -31.2712 -0.2344
5 35 14 -17.6043 0.3902
5 35 16 18.8920 0.9852
5 35 18 23.9041 -0.0268
5 35 20 -1.5743 0.6269
5 35 22 -30.1001 -0.5002
5 35 24 18.9559 -1.4893
5 36 1 8.4385 3.0399
5 36 3 -12.5935 -0.4050
5 36 5 -12.7796 -1.3985
5 36 7 5.8210 -1.4093
5 36 13 -1.1558 -0.7639
5 36 15 25.0804 -1.3598
5 37 0 20.5898 2.7562
5 37 2 1.2057 0.4204
5 37 4 27.7590 0.0301
5 37 6 -11.6246 -0.9635
5 37 8 -9.0068 -0.8955
5 37 10 9.3212 0.1025
5 37 12 70.1020 -0.7181
5 37 14 -10.8147 -0.6156
5 38 1 -3.1748 -4.4904
5 38 3 20.2924 -1.8954
5 38 5 -5.5490 -0.4377
6 1 1 -91.0564 -20.7465
6 1 3 -100.8847 -3.6147
6 1 5 -162.0421 5.8826
6 1 7 -239.3325 4.6570
6 1 9 -240.6391 -1.8613
6 1 11 -249.6445 -5.4440
6 1 13 -262.2852 -2.1631
6 1 15 -149.3129 1.7595
6 1 17 -21.5438 3.3823
6 1 19 -113.9568 1.0294
6 1 21 -78.2241 -1.0985
6 1 23 -40.8890 -1.5191
6 1 25 -40.9862 -0.1347
6 1 27 -42.6207 1.1383
6 1 29 -22.7851 0.5118
6 1 31 -13.1794 -0.0406
6 1 33 -22.3708 -0.8789
6 1 35 -11.0724 -0.2751
6 1 37 -15.2319 0.4097
6 1 39 -0.0022 0.5220
6 1 41 -0.5423 0.4531
6 1 43 -1.4278 -0.5245
6 1 45 8.1306 -0.4423
6 1 47 -4.9450 -0.1824
6 1 49 -5.1314 0.2832
6 1 51 -1.3500 0.7538
6 1 53 12.4733 -0.5306
6 1 55 13.7526 -0.6367
6 1 57 -23.4860 0.0970
6 1 59 -3.0699 0.6506
6 1 61 32.5170 2.8622
6 2 0 -78.8798 17.2265
6 2 2 -16.2568 4.4530
6 2 4 8.5717 -4.4018
6 2 6 -29.1514 -4.4103
6 2 8 25.6181 -1.5672
6 2 10 -113.6433 2.0649
6 2 12 -14.0860 3.1921
6 2 14 -31.9326 -0.8168
6 2 16 33.5690 -1.2524
6 2 18 -24.8590 -0.8857
6 2 20 -4.6083 0.5507
6 2 22 51.3004 1.8114
6 2 24 25.0257 -0.0588
6 2 26 -0.8015 -1.0418
6 2 28 48.0072 -0.7442
6 2 30 20.1720 -0.0644
6 2 32 -10.1803 0.8894
6 2 34 -14.1409 -0.1500
6 2 36 16.7055 -0.3973
6 2 38 -26.0792 -0.2654
6 2 40 10.6063 -0.5041
6 2 42 -4.6597 0.3542
6 2 44 3.2312 0.5064
6 2 46 -34.1364 0.3520
6 2 48 -23.6769 0.0814
6 2 50 -21.3585 -0.4562
6 2 52 -15.0696 -0.3647
6 2 54 -0.5031 -0.1387
6 2 56 -17.7934 0.5971
6 2 58 -23.9223 -0.1413
6 2 60 8.8218 -1.1938
6 3 1 -94.4913 24.2227
6 3 3 35.5355 3.3759
6 3 5 -38.9901 -7.0049
6 3 7 -35.4917 -6.2875
6 3 9 -172.8122 -0.4328
6 3 11 -105.1093 4.0894
6 3 13 -96.8198 1.9581
6 3 15 -49.7699 -2.0276
6 3 17 -19.3078 -2.2256
6 3 19 -50.3669 -0.6210
6 3 21 -17.9526 0.7304
6 3 23 23.9988 0.8442
6 3 25 -19.7821 -0.3169
6 3 27 -24.9344 -1.1129
6 3 29 -14.3312 -0.6609
6 3 31 4.2245 0.6924
6 3 33 -27.3409 0.9034
6 3 35 -13.2878 0.8166
6 3 37 -0.1917 -0.0621
6 3 39 0.2273 -0.7824
6 3 41 25.7900 -0.3217
6 3 43 19.9332 0.0523
6 3 45 -17.3344 0.8076
6 3 47 -4.5671 0.2862
6 3 49 11.9755 -0.4386
6 3 51 -0.9486 -0.3134
6 3 53 -21.6067 -0.1988
6 3 55 24.6358 0.7449
6 3 57 19.2368 1.2532
6 3 59 -23.3624 -0.7817
6 3 61 6.8916 -2.2294
6 4 0 259.5069 -6.8038
6 4 2 70.4848 4.0753
6 4 4 -179.4194 5.1578
6 4 6 -194.6885 1.0316
6 4 8 65.1986 -3.8211
6 4 10 21.6783 -4.4722
6 4 12 157.3934 -2.5680
6 4 14 68.5291 1.3058
6 4 16 108.0399 4.1201
6 4 18 24.3167 1.4680
6 4 20 -28.5205 -0.8700
6 4 22 7.4509 -1.8497
6 4 24 33.1114 -1.3182
6 4 26 13.9876 0.4125
6 4 28 59.9445 0.9635
6 4 30 -26.4945 0.0581
6 4 32 -4.3837 -0.1256
6 4 34 19.6684 -0.3896
6 4 36 7.1638 0.3403
6 4 38 4.9367 0.4827
6 4 40 4.9928 -0.1050
6 4 42 37.2619 -0.2823
6 4 44 -3.0596 -0.4084
6 4 46 -3.4039 0.0769
6 4 48 13.2916 0.4476
6 4 50 -1.0969 0.2945
6 4 52 -29.1524 0.3297
6 4 54 42.5081 -0.4062
6 4 56 -2.6914 -0.5913
6 4 58 -9.3448 -0.4257
6 4 60 6.3614 1.0169
6 5 1 9.5718 -24.5485
6 5 3 39.0549 -6.1169
6 5 5 -108.8980 5.8424
6 5 7 10.7757 7.8794
6 5 9 -78.9338 3.1312
6 5 11 -98.6825 0.3163
6 5 13 -110.0923 -1.6730
6 5 15 0.4815 -0.9016
6 5 17 -17.2698 0.7110
6 5 19 -33.7065 -0.0559
6 5 21 -66.6554 -0.9051
6 5 23 -5.4431 0.1505
6 5 25 13.6286 1.1548
6 5 27 -7.3684 1.0814
6 5 29 -36.6631 0.1710
6 5 31 -25.6797 -0.4492
6 5 33 -13.3584 -1.0109
6 5 35 -21.0134 -0.7278
6 5 37 0.9264 -0.0235
6 5 39 8.3016 0.3026
6 5 41 18.7767 0.7261
6 5 43 -0.3386 -0.0911
6 5 45 -1.5403 -0.5247
6 5 47 -13.1300 -0.4494
6 5 49 -5.2648 -0.0272
6 5 51 -19.6760 0.4050
6 5 53 13.4926 0.2142
6 5 55 -18.8561 -0.2685
6 5 57 -29.7206 0.2553
6 5 59 45.9966 0.3133
6 6 0 225.6488 -11.0344
6 6 2 -119.7176 -5.2031
6 6 4 -67.8944 -1.7514
6 6 6 202.1339 0.4969
6 6 8 -13.5960 2.3018
6 6 10 -75.4543 3.7723
6 6 12 8.3398 0.4480
6 6 14 -46.5302 -1.7212
6 6 16 50.3105 -2.3433
6 6 18 63.2012 -2.2613
6 6 20 40.9911 1.1210
6 6 22 -42.7089 2.3002
6 6 24 19.8516 1.1992
6 6 26 -3.5194 0.0505
6 6 28 22.7092 -0.7692
6 6 30 -37.3081 -0.3016
6 6 32 -4.0732 0.3994
6 6 34 4.0053 0.0257
6 6 36 -8.6792 -0.1522
6 6 38 8.4046 -0.1146
6 6 40 25.3106 0.1081
6 6 42 19.8839 0.5133
6 6 44 -34.3501 -0.0193
6 6 46 -5.8955 -0.0055
6 6 48 29.9170 -0.2374
6 6 50 27.5520 -0.2970
6 6 52 -59.6287 0.4421
6 6 54 2.0092 0.5298
6 6 56 0.9004 0.4383
6 6 58 -11.5205 -0.8635
6 6 60 -48.2144 -2.0521
6 7 1 -74.5841 13.8063
6 7 3 -95.0628 7.0069
6 7 5 -50.4505 -0.8127
6 7 7 -63.8301 -4.8700
6 7 9 -141.3962 -4.3491
6 7 11 82.2222 -0.3178
6 7 13 13.9194 2.0558
6 7 15 -32.8618 2.1306
6 7 17 -44.4564 0.8284
6 7 19 -12.3369 -0.2602
6 7 21 -55.6656 -0.2954
6 7 23 -54.5383 -1.0760
6 7 25 -5.8750 -1.1362
6 7 27 -6.0611 -0.4696
6 7 29 -34.5872 -0.0086
6 7 31 -23.6467 0.6018
6 7 33 2.3921 0.2430
6 7 35 -9.0811 0.2138
6 7 37 -17.1194 0.4592
6 7 39 41.6715 -0.2780
6 7 41 -5.7943 -0.4673
6 7 43 -24.9872 -0.3922
6 7 45 8.8042 0.2722
6 7 47 -22.7921 0.4013
6 7 49 11.2431 -0.2137
6 7 51 -10.4785 -0.5029
6 7 53 -35.5536 0.0209
6 7 55 -12.6089 -0.5152
6 7 57 5.7839 -0.3393
6 7 59 -16.8436 1.5543
6 8 0 45.7178 17.6606
6 8 2 127.4845 0.6161
6 8 4 96.1603 -2.0398
6 8 6 59.8838 -1.3409
6 8 8 -17.6628 -1.6984
6 8 10 -41.7885 0.1290
6 8 12 91.4534 -1.0133
6 8 14 61.4123 -0.4783
6 8 16 34.6390 0.3395
6 8 18 36.7368 -0.3674
6 8 20 45.2563 0.3511
6 8 22 16.3453 0.0766
6 8 24 34.9350 -0.1148
6 8 26 26.3429 0.2326
6 8 28 51.1331 -0.5830
6 8 30 6.0787 -0.3459
6 8 32 -17.3212 -0.0819
6 8 34 16.2179 0.2363
6 8 36 13.9083 0.2001
6 8 38 -20.6481 -0.1326
6 8 40 13.6148 0.0948
6 8 42 4.0817 0.2794
6 8 44 1.6606 -0.2959
6 8 46 7.2037 0.2052
6 8 48 26.1370 0.0979
6 8 50 -22.4405 -0.1834
6 8 52 8.9865 0.0470
6 8 54 -8.1573 0.1935
6 8 56 -38.8675 0.4430
6 8 58 3.5762 -0.0012
6 8 60 -23.4943 0.5219
6 9 1 -60.4290 -6.6161
6 9 3 -115.6919 -2.2533
6 9 5 28.3048 -0.6497
6 9 7 -68.6747 1.9874
6 9 9 7.7165 3.1429
6 9 11 15.2273 0.8487
6 9 13 -27.2978 0.0414
6 9 15 20.5055 0.2206
6 9 17 -34.4500 -0.5749
6 9 19 -14.2587 -0.5971
6 9 21 -9.5080 0.8207
6 9 23 -0.8778 0.1244
6 9 25 9.6582 0.0251
6 9 27 -27.2008 0.1145
6 9 29 -26.5189 -0.2782
6 9 31 0.5196 0.0191
6 9 33 -1.4575 -0.0882
6 9 35 15.3942 -0.1301
6 9 37 -10.5418 -0.3006
6 9 39 -26.7376 -0.2423
6 9 41 -2.6955 0.1413
6 9 43 5.5112 0.3179
6 9 45 9.5869 0.1971
6 9 47 -50.9250 -0.0230
6 9 49 3.2536 -0.3650
6 9 51 -7.5448 -0.6461
6 9 53 8.5524 0.1271
6 9 55 18.4688 -0.3161
6 9 57 -14.5267 -0.7550
6 9 59 -9.8359 1.1009
6 10 0 -75.5521 -6.3270
6 10 2 47.9502 -4.1013
6 10 4 10.5978 6.9740
6 10 6 -19.8956 4.4750
6 10 8 -1.7451 -3.6632
6 10 10 39.0492 -3.5173
6 10 12 31.9188 -2.1970
6 10 14 0.5776 1.3929
6 10 16 -36.3503 2.6566
6 10 18 -25.3040 1.3277
6 10 20 -21.1843 0.5682
6 10 22 -14.7652 -1.4556
6 10 24 -2.9592 -1.2334
6 10 26 -13.7167 0.8084
6 10 28 28.8263 1.0935
6 10 30 -8.1911 1.1037
6 10 32 -10.1618 -0.3522
6 10 34 11.1337 -0.5629
6 10 36 5.5969 0.2178
6 10 38 7.9817 0.2191
6 10 40 12.9554 0.4914
6 10 42 7.7929 -0.0756
6 10 44 8.2919 -0.7708
6 10 46 8.4758 -0.1842
6 10 48 -3.8874 0.3760
6 10 50 -3.9159 0.2974
6 10 52 16.1120 -0.2129
6 10 54 8.7325 -0.4216
6 10 56 14.6114 -0.5464
6 10 58 20.2117 0.4813
6 11 1 6.3330 3.6286
6 11 3 -33.8658 0.4582
6 11 5 -42.3702 -1.4620
6 11 7 -58.2543 -0.0668
6 11 9 -84.9464 2.1705
6 11 11 -6.6384 -0.4445
6 11 13 19.0255 -0.6596
6 11 15 -28.0674 0.7536
6 11 17 -41.1183 -0.5827
6 11 19 -18.4561 -1.1165
6 11 21 -19.7697 0.5469
6 11 23 13.2434 -0.0163
6 11 25 -10.8198 -0.5619
6 11 27 -12.0026 -0.4833
6 11 29 -12.5674 -0.3778
6 11 31 -7.0034 0.2100
6 11 33 -16.8898 0.2281
6 11 35 1.0897 0.0832
6 11 37 12.7678 -0.0567
6 11 39 21.1924 0.1106
6 11 41 5.4044 -0.0214
6 11 43 0.1817 -0.0973
6 11 45 -13.7264 -0.5015
6 11 47 -12.4898 0.1012
6 11 49 -16.8151 0.7373
6 11 51 -3.0117 0.1526
6 11 53 -27.1270 1.0387
6 11 55 -6.1384 0.5979
6 11 57 -9.0380 -1.3543
6 11 59 -9.1386 1.1009
6 12 0 -6.2851 21.7979
6 12 2 -44.9202 -1.9958
6 12 4 -35.9913 -4.8804
6 12 6 38.9392 -2.6150
6 12 8 -4.8466 0.1102
6 12 10 -16.0169 5.3230
6 12 12 12.5123 2.4240
6 12 14 -10.5704 -1.1370
6 12 16 22.5777 -3.9522
6 12 18 -0.5827 -2.5644
6 12 20 24.8414 1.7149
6 12 22 11.7369 2.1045
6 12 24 1.4848 1.3540
6 12 26 -9.3627 -0.1246
6 12 28 12.1977 -1.5122
6 12 30 2.2476 -0.6439
6 12 32 4.8280 -0.1153
6 12 34 -18.6830 0.6353
6 12 36 16.5298 0.4115
6 12 38 11.0470 -0.9014
6 12 40 21.6041 -0.3366
6 12 42 6.0069 0.4235
6 12 44 8.1720 0.7573
6 12 46 14.6014 0.4178
6 12 48 -11.7795 -0.2274
6 12 50 -0.4611 -0.6838
6 12 52 11.7722 -0.1262
6 12 54 2.7367 1.0528
6 12 56 -43.1335 -0.0610
6 12 58 -19.5821 -3.4304
6 13 1 -6.1443 -7.7881
6 13 3 9.5078 -2.5328
6 13 5 56.6255 1.4425
6 13 7 12.2760 1.6903
6 13 9 -7.0641 1.2593
6 13 11 0.8913 -1.5296
6 13 13 -43.3462 -1.2183
6 13 15 9.7251 1.1956
6 13 17 61.6944 0.0489
6 13 19 14.9350 -1.4191
6 13 21 -7.2675 -1.1323
6 13 23 7.9603 -0.2720
6 13 25 22.8087 0.9028
6 13 27 6.9971 1.0963
6 13 29 1.4843 0.1235
6 13 31 -6.9270 -0.7131
6 13 33 1.3818 -0.6301
6 13 35 0.9573 -0.1546
6 13 37 -8.1630 0.0551
6 13 39 1.8024 0.1582
6 13 41 -37.9263 -0.1314
6 13 43 -6.2437 0.0359
6 13 45 9.7684 -0.1299
6 13 47 -1.9559 0.0353
6 13 49 -14.0470 0.6231
6 13 51 -12.1952 -0.5523
6 13 53 -1.1406 0.0323
6 13 55 51.5799 0.0864
6 13 57 -21.0035 -1.3872
6 14 0 -15.2247 -10.8920
6 14 2 0.4074 -4.1950
6 14 4 3.8198 5.2801
6 14 6 -46.0435 3.6676
6 14 8 -18.1480 -2.2850
6 14 10 -54.1990 -2.9625
6 14 12 -51.4721 -3.0304
6 14 14 -46.0875 1.4661
6 14 16 4.4114 2.5896
6 14 18 22.6030 1.8944
6 14 20 -49.4269 0.6021
6 14 22 -29.2112 -2.2747
6 14 24 14.7416 -1.1937
6 14 26 -6.7625 0.4717
6 14 28 -12.2155 1.0399
6 14 30 -9.4994 0.7720
6 14 32 -5.0028 -0.5343
6 14 34 -8.1926 -0.2893
6 14 36 9.8500 0.4370
6 14 38 -1.5858 0.5076
6 14 40 -30.0398 0.3935
6 14 42 7.0487 -0.4129
6 14 44 -3.9547 -0.6565
6 14 46 -5.2799 -0.4327
6 14 48 1.7120 -0.0046
6 14 50 14.6155 0.2775
6 14 52 32.2024 -0.3391
6 14 54 -10.0864 -0.5217
6 14 56 -79.1884 0.5157
6 15 1 -8.9601 17.0332
6 15 3 -33.5227 4.9775
6 15 5 -1.0587 -2.5541
6 15 7 24.5064 -5.9236
6 15 9 7.6849 -2.8696
6 15 11 -21.3172 0.0219
6 15 13 -39.4428 0.4673
6 15 15 -5.8440 0.5185
6 15 17 12.1971 0.3456
6 15 19 -9.9751 1.2417
6 15 21 -4.8855 1.1742
6 15 23 5.3391 0.0394
6 15 25 0.3880 -1.5734
6 15 27 16.0035 -1.7836
6 15 29 -13.0375 -0.0073
6 15 31 -8.6013 0.9426
6 15 33 0.6541 1.0336
6 15 35 -25.1042 0.0175
6 15 37 -7.2520 -0.6261
6 15 39 8.1097 -0.0145
6 15 41 -19.9418 0.0178
6 15 43 -15.1844 0.4297
6 15 45 -5.7721 0.2077
6 15 47 -26.1412 -0.5888
6 15 49 32.8985 0.1805
6 15 51 13.5929 -0.4099
6 15 53 -32.9875 0.6572
6 15 55 8.6835 1.5894
6 15 57 42.8843 -0.6279
6 16 0 -28.1699 1.7992
6 16 2 39.6910 -2.7420
6 16 4 10.5583 -3.3701
6 16 6 14.4284 -0.9463
6 16 8 23.4519 2.9514
6 16 10 -10.0700 3.7151
6 16 12 -1.4386 0.6647
6 16 14 -6.0574 0.3145
6 16 16 7.2035 -1.7497
6 16 18 -1.8953 -1.8187
6 16 20 0.5471 -0.2774
6 16 22 12.5483 -0.1544
6 16 24 -1.8066 1.0890
6 16 26 -7.8226 0.3512
6 16 28 3.7791 -0.3250
6 16 30 4.9570 -0.0745
6 16 32 -13.0150 -0.1014
6 16 34 24.3773 -0.0178
6 16 36 20.0453 -0.5675
6 16 38 -21.0352 -0.5338
6 16 40 6.0868 0.0580
6 16 42 -25.3101 0.2236
6 16 44 5.7205 0.7609
6 16 46 23.9836 0.4941
6 16 48 24.5711 0.0074
6 16 50 -8.7503 0.2232
6 16 52 -36.4438 -0.2196
6 16 54 -5.1333 -0.0633
6 16 56 -3.8292 0.2102
6 17 1 -23.9565 -14.0409
6 17 3 -19.6206 -2.2631
6 17 5 0.7958 3.6396
6 17 7 -14.3799 2.7684
6 17 9 -15.2737 1.2368
6 17 11 -9.1358 0.4156
6 17 13 0.4575 -0.5223
6 17 15 -4.2025 -1.5403
6 17 17 -13.5061 -0.6268
6 17 19 7.8842 0.6258
6 17 21 0.5041 0.0038
6 17 23 -3.0366 0.6558
6 17 25 0.7192 0.8987
6 17 27 10.4426 0.2333
6 17 29 -1.1275 -0.1113
6 17 31 8.2189 -1.0941
6 17 33 15.1668 -0.3355
6 17 35 1.1585 0.4522
6 17 37 -20.7671 0.5357
6 17 39 3.6305 0.6267
6 17 41 -3.1626 -0.5246
6 17 43 0.6714 -0.4721
6 17 45 -4.1333 -0.2581
6 17 47 33.1898 -0.3153
6 17 49 -31.1359 0.4883
6 17 51 1.8792 -0.2769
6 17 53 -5.9037 -0.4818
6 17 55 20.8866 -0.8235
6 18 0 -25.3537 9.6890
6 18 2 -12.9570 7.1673
6 18 4 -9.1343 0.6999
6 18 6 5.7297 -3.3584
6 18 8 8.3064 -1.3063
6 18 10 5.5289 -1.1716
6 18 12 -9.2945 -0.1685
6 18 14 10.6326 1.8400
6 18 16 -33.0249 0.7010
6 18 18 -17.2751 0.8023
6 18 20 2.7343 0.4581
6 18 22 2.5386 -0.4591
6 18 24 -20.3918 0.1616
6 18 26 8.1655 -0.7564
6 18 28 -11.3678 -0.2824
6 18 30 2.5818 0.3563
6 18 32 28.1298 0.2452
6 18 34 -23.0710 0.5449
6 18 36 4.4641 0.0592
6 18 38 0.6115 0.1145
6 18 40 -6.3234 -0.0632
6 18 42 24.6909 -0.8977
6 18 44 14.2365 -0.2476
6 18 46 22.0321 -0.1309
6 18 48 1.7510 0.1238
6 18 50 -12.7548 0.6318
6 18 52 33.4210 0.0700
6 18 54 -3.4823 0.7670
6 19 1 -22.9016 -8.3738
6 19 3 -26.3076 -1.5475
6 19 5 27.1315 1.9581
6 19 7 6.3846 1.6566
6 19 9 4.8243 -0.0517
6 19 11 1.2286 -0.5562
6 19 13 33.1520 -0.2616
6 19 15 -1.6630 -0.6354
6 19 17 32.8588 0.5251
6 19 19 -10.0049 0.0510
6 19 21 -1.1030 -1.4881
6 19 23 6.6727 -0.0679
6 19 25 14.8712 0.8949
6 19 27 5.6722 0.9402
6 19 29 28.9449 0.6868
6 19 31 1.6611 -0.5111
6 19 33 -33.9953 -0.5304
6 19 35 14.8299 -0.7749
6 19 37 -2.0592 -0.7181
6 19 39 1.5890 0.4087
6 19 41 -28.5489 -0.0299
6 19 43 -5.2648 0.6067
6 19 45 23.3700 0.5609
6 19 47 -4.5107 0.0203
6 19 49 -11.4888 0.4145
6 19 51 -34.3034 -0.5853
6 19 53 32.3135 -0.4352
6 20 0 17.7406 -23.1299
6 20 2 -16.0326 -3.5095
6 20 4 -10.0661 0.3456
6 20 6 -3.2146 1.2087
6 20 8 -11.7103 3.9822
6 20 10 -50.6154 -0.3652
6 20 12 -10.4701 -1.1707
6 20 14 -36.5113 -0.5380
6 20 16 -28.8674 -1.3309
6 20 18 -28.9191 0.4029
6 20 20 -9.5468 -0.0954
6 20 22 -10.6527 -0.7088
6 20 24 -36.8443 0.0168
6 20 26 -5.5268 -0.7266
6 20 28 -0.6900 0.4260
6 20 30 -1.1585 0.5591
6 20 32 -32.4396 -0.3032
6 20 34 -3.3703 -0.4412
6 20 36 -45.3058 -0.8672
6 20 38 -10.0032 -0.0174
6 20 40 -6.5489 0.4520
6 20 42 8.0044 0.2257
6 20 44 -2.4356 0.3068
6 20 46 0.1895 -0.3226
6 20 48 1.3102 -0.6540
6 20 50 -23.7837 -0.4675
6 20 52 12.7489 -1.5238
6 21 1 1.4057 25.5243
6 21 3 29.0721 5.6762
6 21 5 32.5632 -5.3867
6 21 7 28.0964 -5.6833
6 21 9 37.0182 -2.4269
6 21 11 23.6641 1.1934
6 21 13 12.5749 1.5202
6 21 15 -5.0993 -0.9906
6 21 17 25.3064 0.0027
6 21 19 25.6300 1.2790
6 21 21 -10.6583 0.7753
6 21 23 13.9373 0.5002
6 21 25 16.1806 -0.9205
6 21 27 5.7460 -1.6194
6 21 29 -5.0357 -0.5996
6 21 31 5.8184 0.3283
6 21 33 -17.7456 1.3950
6 21 35 11.7130 0.8943
6 21 37 -29.2849 -0.3099
6 21 39 7.8355 0.0303
6 21 41 8.5969 -0.7218
6 21 43 -2.6704 0.0195
6 21 45 7.2082 0.1306
6 21 47 -28.7665 -0.5737
6 21 49 19.7769 1.3036
6 21 51 -31.8056 1.2712
6 22 0 25.2184 2.9709
6 22 2 0.4944 6.8662
6 22 4 9.0629 -0.8932
6 22 6 22.1966 -4.2353
6 22 8 19.5495 -0.6112
6 22 10 -8.5983 -0.6990
6 22 12 29.3484 1.9277
6 22 14 -39.4639 1.4751
6 22 16 6.7862 -0.5202
6 22 18 -25.5817 0.0086
6 22 20 5.4051 -0.9717
6 22 22 -10.3006 0.1245
6 22 24 -12.6528 1.2348
6 22 26 19.7989 -0.0321
6 22 28 23.2964 0.1645
6 22 30 -5.0972 -0.4127
6 22 32 -0.2498 -0.1890
6 22 34 -28.1213 0.7179
6 22 36 37.1638 0.2535
6 22 38 -9.8158 0.2281
6 22 40 14.0040 -0.4046
6 22 42 1.7723 -0.2272
6 22 44 -15.6887 0.2085
6 22 46 13.8722 0.2981
6 22 48 -0.6159 0.4907
6 22 50 -29.4725 1.0214
6 23 1 -22.2028 -22.3396
6 23 3 32.2008 -4.6783
6 23 5 25.4097 5.3289
6 23 7 16.6650 6.9055
6 23 9 -9.3585 0.9175
6 23 11 26.5404 -1.9328
6 23 13 15.8238 -0.7561
6 23 15 -1.9461 0.0538
6 23 17 -12.6529 1.1061
6 23 19 54.3811 0.0868
6 23 21 6.6373 -1.3050
6 23 23 9.6643 -0.3971
6 23 25 8.0424 0.7781
6 23 27 21.6601 1.1498
6 23 29 4.6351 0.6551
6 23 31 23.6322 -0.7478
6 23 33 -4.7485 -0.7623
6 23 35 -12.6191 -0.3106
6 23 37 14.4679 0.1512
6 23 39 -9.8707 0.6761
6 23 41 -11.4659 -0.0795
6 23 43 -16.8662 0.1019
6 23 45 -7.7785 0.0282
6 23 47 3.7623 -1.2044
6 23 49 -3.5681 -0.7352
6 24 0 32.3778 -8.2154
6 24 2 0.0097 0.5382
6 24 4 5.5160 -0.9022
6 24 6 -1.3205 0.3357
6 24 8 10.0780 2.5478
6 24 10 -28.2718 -1.0715
6 24 12 -15.7451 -1.0100
6 24 14 -0.9135 -1.4040
6 24 16 6.1045 -0.7518
6 24 18 -20.7181 1.2558
6 24 20 17.6840 -0.2346
6 24 22 -2.4942 -0.2468
6 24 24 -7.1385 -0.1144
6 24 30 5.4083 0.2693
6 24 32 6.3837 0.0902
6 24 34 -8.0867 -0.1139
6 24 36 2.3345 -1.1889
6 24 38 -2.1603 -0.5379
6 24 40 13.1761 0.3567
6 24 42 -29.1334 0.8499
6 24 44 4.8494 0.4366
6 24 46 -6.8160 -1.0552
6 24 48 -10.4145 -1.0658
6 25 1 10.6799 9.9482
6 25 3 44.3432 1.8262
6 25 5 5.7370 -2.9031
6 25 7 0.8664 -1.9648
6 25 9 25.3819 -0.5348
6 25 11 -56.5496 1.5395
6 25 13 14.9974 1.5333
6 25 15 -17.2411 -1.1686
6 25 17 -38.2205 -1.3313
6 25 19 22.9947 -0.1479
6 25 21 2.8431 1.0870
6 25 23 7.4297 0.8261
6 25 29 -24.4158 -0.2013
6 25 31 -13.3488 -0.2119
6 25 33 26.7751 0.3146
6 25 35 1.8598 0.0789
6 25 37 -12.6016 0.1201
6 25 39 -3.7226 -0.2125
6 25 41 3.5966 -0.5538
6 25 43 16.1465 0.1647
6 25 45 -8.3235 1.0887
6 26 0 -9.2021 2.7086
6 26 2 36.0172 3.5625
6 26 4 -1.7122 -0.4105
6 26 6 0.6746 -1.1164
6 26 8 -20.1476 -0.8274
6 26 10 22.8005 -1.4523
6 26 12 -18.4684 1.1148
6 26 14 -31.0126 0.4916
6 26 16 -10.2339 0.2083
6 26 18 34.3380 0.7564
6 26 20 10.5087 -0.8189
6 26 22 3.4190 -0.0718
6 26 24 17.6848 -0.1780
6 26 26 -11.1952 -0.5386
6 26 28 1.0596 0.4768
6 26 32 -48.2857 0.2358
6 26 34 -6.7152 0.4988
6 26 36 54.9005 -0.1028
6 26 38 -12.7787 -0.0029
6 26 40 -10.0630 -0.6047
6 26 42 9.5603 -0.5187
6 26 44 -0.5539 0.8084
6 27 1 34.7439 -0.9387
6 27 3 -8.5076 -1.4537
6 27 5 26.0249 -0.3345
6 27 7 12.1416 1.6966
6 27 9 -19.6196 1.0723
6 27 11 13.8478 0.0971
6 27 13 -40.5160 0.4045
6 27 15 -7.0990 0.3708
6 27 17 33.2885 0.1131
6 27 19 17.6074 -0.6021
6 27 21 -10.0168 -0.3931
6 27 23 -13.3422 -0.1347
6 27 25 1.5845 0.1890
6 27 27 34.2527 0.7984
6 27 29 -43.5394 0.4417
6 27 31 2.8024 -0.0752
6 27 33 -6.4623 -0.3628
6 27 35 30.2015 -0.1611
6 27 37 13.0753 -0.4480
6 27 39 -17.3386 -0.2445
6 27 41 32.0209 0.2182
6 27 43 -18.2972 0.4119
6 28 0 -10.8199 -3.2112
6 28 2 -8.1772 -0.6046
6 28 4 2.4304 0.6077
6 28 6 18.8963 1.6538
6 28 8 -11.6731 -0.1784
6 28 10 13.1121 -0.9777
6 28 12 -10.9364 0.1684
6 28 14 -15.7889 -0.8255
6 28 16 -13.3342 0.0094
6 28 18 55.7956 0.5464
6 28 20 28.1625 -0.2683
6 28 22 -8.9283 0.9078
6 28 24 -3.4519 0.2754
6 28 26 0.4573 -0.1757
6 28 28 24.8242 0.1660
6 28 30 21.1375 -1.2057
6 28 32 27.0871 -0.2336
6 28 34 12.3750 0.0801
6 28 36 -13.9495 0.7832
6 28 38 13.5513 1.2274
6 28 40 36.5350 -1.0157
6 29 3 27.0593 1.2308
6 29 7 -32.1406 -0.2133
6 29 9 28.4935 -1.1200
6 29 11 -7.2658 -1.4608
6 29 13 -10.5374 -0.6425
6 29 15 -7.4970 1.0970
6 29 17 36.1988 1.2328
6 29 19 -6.2351 0.4132
6 29 21 -4.2687 0.1890
6 29 23 -1.6113 -0.5841
6 29 25 -3.3589 -1.1217
6 29 27 -19.6110 -0.3650
6 29 29 10.4231 0.1238
6 29 31 6.0406 0.6914
6 29 33 47.6182 0.0237
6 29 35 -24.4973 0.1195
6 29 37 28.7476 0.1742
6 29 39 -14.3957 1.9860
6 30 2 -39.1302 -1.8210
6 30 4 -10.6851 -2.1945
6 30 6 11.8950 -0.0840
6 30 8 -0.7301 -0.0781
6 30 10 -59.5698 1.1976
6 30 12 -3.1812 1.0580
6 30 14 -45.0833 -1.0110
6 30 16 30.7496 -0.8380
6 30 20 17.5372 -0.2114
6 30 22 0.8760 0.4984
6 30 24 44.3847 -0.4674
6 30 26 -10.7354 -0.1458
6 30 28 -17.6323 0.8493
6 30 30 59.1256 0.6624
6 30 32 -46.5177 1.0955
6 30 34 -35.3370 -0.7232
6 30 36 20.4133 -2.5197
6 30 38 7.2520 -0.7558
6 31 1 12.4976 -0.2569
6 31 3 -29.1962 -1.5918
6 31 5 5.3613 -1.3410
6 31 7 18.2076 0.2653
6 31 9 25.7306 1.9102
6 31 11 -11.2234 1.6894
6 31 13 0.7913 -0.1294
6 31 15 14.4312 -0.6455
6 31 19 13.8456 -1.2478
6 31 21 -14.7018 0.4379
6 31 23 10.2249 1.4149
6 31 25 45.7122 0.8107
6 31 27 42.2565 -0.1161
6 31 29 3.6950 -1.0184
6 31 31 21.7934 -0.8417
6 31 33 -23.1750 -1.3294
6 31 35 5.1114 -4.0870
6 32 4 -33.1793 2.4089
6 32 6 -6.6034 1.8643
6 32 8 -3.6205 -1.6436
6 32 10 -19.8846 -1.1559
6 32 12 -24.5342 -0.4314
6 32 14 8.1434 0.5175
6 32 18 -15.0445 0.5169
6 32 20 37.3809 -0.0548
6 32 22 -24.2636 0.4615
6 32 24 -25.8076 -0.0688
6 32 26 23.2976 0.2760
6 32 28 -34.3284 -0.0842
6 32 30 -7.3090 -0.1720
6 33 1 15.0295 -1.4992
6 33 3 11.0305 0.4107
6 33 5 21.9383 0.7540
6 33 7 6.8582 -0.7407
6 33 9 -4.0279 -0.7169
6 33 11 25.8960 -0.4176
6 33 15 13.3428 0.5848
6 33 17 31.8218 0.7643
6 33 19 22.4784 0.1254
6 33 21 -4.5572 -0.1512
6 33 23 14.8922 -0.9653
6 33 25 64.7801 -0.4799
6 33 27 29.0318 -0.1237
6 33 29 0.7717 1.4762
6 34 0 26.2081 2.9987
6 34 2 19.1490 -1.8861
6 34 4 19.1868 -1.1483
6 34 6 10.1402 0.2343
6 34 8 17.6691 0.8149
6 34 10 7.0051 2.0349
6 34 18 23.4401 -1.2345
6 34 20 2.2552 0.4700
6 34 22 -45.4917 0.8811
6 34 24 135.0193 0.2282
6 34 26 -49.7078 0.5438
6 35 1 12.3380 0.8386
6 35 3 3.1188 0.9260
6 35 5 10.9846 0.7224
6 35 7 -39.7345 -0.7079
6 35 9 30.4249 -0.1913
6 35 11 3.0191 0.2745
6 35 13 -51.4993 -0.0291
6 35 15 -5.1945 -0.0785
6 35 19 11.7446 -0.4275
6 35 21 -23.6708 -0.1760
6 36 0 -4.0497 -0.3493
6 36 2 21.3820 -1.0807
6 36 4 16.7456 0.8141
6 36 6 7.2936 0.6258
6 36 8 -25.3314 0.0732
6 36 12 -21.2662 -0.4994
6 36 14 28.1076 0.8512
6 36 18 -36.0862 0.0381
6 37 1 -14.3545 0.1338
6 37 3 -24.2316 0.6068
6 37 5 -3.3113 0.4237
6 37 7 31.9731 -0.2250
6 37 9 -31.1135 -0.2080
6 37 11 18.8165 -0.2053
6 37 13 -60.4634 -0.3200
6 38 0 -30.2666 -2.2107
6 38 2 29.4072 -2.3805
7 1 0 37.3305 28.1186
7 1 2 75.2727 3.6041
7 1 4 -51.7714 -3.6071
7 1 6 63.8449 -1.0651
7 1 8 -172.8612 -2.8380
7 1 10 -43.0808 2.2324
7 1 12 21.6711 3.2181
7 1 14 -16.5543 -0.6840
7 1 16 115.4814 1.0073
7 1 18 48.3799 -0.3135
7 1 20 19.8090 0.1860
7 1 22 -4.7145 1.6271
7 1 24 21.0122 -0.1622
7 1 26 11.1734 -0.6413
7 1 28 56.2979 -0.9978
7 1 30 17.3408 -0.5041
7 1 32 -4.8725 1.1727
7 1 34 -5.4569 0.2545
7 1 36 -5.0794 0.0842
7 1 38 4.1224 0.0098
7 1 40 0.6591 -0.6405
7 1 42 20.5788 0.2692
7 1 44 2.1527 0.2224
7 1 46 0.1366 -0.1328
7 1 48 14.8270 -0.0005
7 1 50 17.6996 -0.2040
7 1 52 -5.4147 -0.2700
7 1 54 -15.7621 -0.1305
7 1 56 -37.7371 0.5059
7 1 58 -39.3840 0.0578
7 1 60 45.4525 -0.7199
7 2 1 -170.7751 9.4302
7 2 3 -2.9655 5.5483
7 2 5 -1.5327 1.6330
7 2 7 -121.7876 -2.3836
7 2 9 -198.0063 -3.8973
7 2 11 -49.6775 -1.2627
7 2 13 62.9756 1.4820
7 2 15 -93.6128 2.1313
7 2 17 0.7650 1.4003
7 2 19 -6.9198 0.2863
7 2 21 10.1528 -0.2920
7 2 23 -14.3023 -0.9953
7 2 25 8.9610 -0.5324
7 2 27 -21.3607 0.2350
7 2 29 15.3050 0.3387
7 2 31 -14.6703 0.3525
7 2 33 -2.1108 -0.4111
7 2 35 -5.5559 0.2663
7 2 37 -7.0939 0.8066
7 2 39 -4.2275 0.2673
7 2 41 -19.4534 -0.1641
7 2 43 30.1189 -0.5911
7 2 45 18.9069 -0.0466
7 2 47 6.9687 -0.1201
7 2 49 -29.4702 -0.0772
7 2 51 23.7816 0.2946
7 2 53 -4.4999 0.0844
7 2 55 -18.7919 0.0764
7 2 57 -1.4142 -0.1139
7 2 59 10.9770 0.5205
7 2 61 -4.4158 1.4043
7 3 0 -13.1356 -14.3626
7 3 2 67.3749 -8.4626
7 3 4 24.7341 -1.6191
7 3 6 222.5205 4.4854
7 3 8 -1.7472 3.7243
7 3 10 -113.6044 3.2941
7 3 12 10.1459 -0.0599
7 3 14 -13.7009 -3.0178
7 3 16 83.7072 -0.8156
7 3 18 17.0019 -2.0071
7 3 20 40.9524 -0.8181
7 3 22 50.1089 0.8431
7 3 24 7.6251 0.8763
7 3 26 6.8868 1.0988
7 3 28 40.4320 0.0694
7 3 30 20.5643 -0.7956
7 3 32 -11.9417 -0.1838
7 3 34 11.2324 -0.5468
7 3 36 8.6891 -0.2449
7 3 38 -19.7735 0.0717
7 3 40 27.9741 0.0950
7 3 42 7.7516 0.4803
7 3 44 20.1824 -0.0292
7 3 46 5.7748 -0.2011
7 3 48 -11.3767 -0.0072
7 3 50 -6.3412 0.1130
7 3 52 10.4096 0.5459
7 3 54 -32.3029 0.5706
7 3 56 -3.0632 0.3191
7 3 58 0.1607 -0.9201
7 3 60 -2.7783 -2.2629
7 4 1 -77.9657 -22.2757
7 4 3 -95.5709 -5.7659
7 4 5 -73.3358 4.5217
7 4 7 -51.3747 5.8178
7 4 9 -182.0658 0.7869
7 4 11 51.4264 -0.8985
7 4 13 -55.2206 -1.9082
7 4 15 -26.8129 -1.0824
7 4 17 33.2129 0.7178
7 4 19 13.0861 0.4776
7 4 21 -42.0448 -0.6141
7 4 23 -14.2871 -0.5007
7 4 25 26.8374 0.4516
7 4 27 6.7829 0.5979
7 4 29 -21.7759 0.2624
7 4 31 -29.7771 0.0526
7 4 33 -12.9236 -0.6364
7 4 35 -16.2115 -0.5239
7 4 37 -31.4144 -0.1032
7 4 39 -3.7097 -0.0088
7 4 41 -16.0095 0.3404
7 4 43 -14.4303 0.0685
7 4 45 12.3720 0.0942
7 4 47 17.6497 -0.1389
7 4 49 28.2239 -0.0694
7 4 51 -24.9841 0.0470
7 4 53 -39.5662 -0.2353
7 4 55 36.5891 -0.3137
7 4 57 -40.6199 -0.0408
7 4 59 -9.7260 0.4564
7 4 61 12.2843 0.8070
7 5 0 650.0315 -3.6156
7 5 2 71.3285 2.8435
7 5 4 43.7842 3.1820
7 5 6 -45.0975 -1.7534
7 5 8 -57.4735 -3.6106
7 5 10 103.5183 -1.5250
7 5 12 81.6698 -0.7987
7 5 14 -136.2974 0.3784
7 5 16 33.5937 1.9089
7 5 18 -6.4034 0.4286
7 5 20 -16.6075 0.7537
7 5 22 5.5625 -0.6648
7 5 24 30.1195 -1.6450
7 5 26 11.3463 -0.3529
7 5 28 14.7752 0.7126
7 5 30 -0.4250 0.7918
7 5 32 21.8014 0.2817
7 5 34 -3.2881 -0.3059
7 5 36 -1.0101 0.1951
7 5 38 -6.5146 0.2297
7 5 40 11.5536 -0.2071
7 5 42 -0.6896 -0.2791
7 5 44 20.2557 -0.4882
7 5 46 -4.1955 0.2400
7 5 48 -17.4405 0.0976
7 5 50 -0.2756 -0.3496
7 5 52 21.4799 -0.0555
7 5 54 -47.4529 -0.0874
7 5 56 16.3160 -0.0587
7 5 58 13.0365 -0.0491
7 5 60 26.0793 1.4505
7 6 1 -40.4607 31.3171
7 6 3 -87.5556 5.4244
7 6 5 1.0342 -7.6273
7 6 7 -107.8221 -6.1438
7 6 9 -61.8433 -0.4710
7 6 11 -81.8190 3.9685
7 6 13 -19.5116 1.6728
7 6 15 -13.3531 -1.5570
7 6 17 -3.5619 -1.5243
7 6 19 -38.3459 0.0844
7 6 21 -37.5565 1.8583
7 6 23 -5.3650 1.6512
7 6 25 -13.2713 -0.0764
7 6 27 -28.0234 -1.7626
7 6 29 -41.5643 -1.6792
7 6 31 -34.3264 0.1370
7 6 33 6.3864 1.0089
7 6 35 16.8956 0.6349
7 6 37 -2.0081 -0.0699
7 6 39 -36.0779 -0.6214
7 6 41 2.0703 -0.0571
7 6 43 6.2100 0.2728
7 6 45 13.1284 0.4579
7 6 47 2.6514 0.0034
7 6 49 7.4118 -0.6608
7 6 51 3.7943 -0.5789
7 6 53 10.6790 0.0294
7 6 55 -5.5618 -0.0002
7 6 57 10.1961 0.0457
7 6 59 -17.4799 -0.0358
7 7 0 35.4164 3.2699
7 7 2 5.0590 1.3357
7 7 4 -11.0100 -0.7091
7 7 6 -22.6868 -2.3779
7 7 8 -31.8475 -0.2412
7 7 10 38.5077 1.3897
7 7 12 5.1980 0.8851
7 7 14 -5.1838 0.8066
7 7 16 -1.7706 -0.3752
7 7 18 -25.5363 -1.7147
7 7 20 -13.0650 -0.4382
7 7 22 28.2638 -0.0511
7 7 24 -17.0476 0.4556
7 7 26 20.2850 0.6687
7 7 28 45.6139 -0.0906
7 7 30 -5.0858 -0.0586
7 7 32 -13.9237 -0.0171
7 7 34 7.6705 0.2487
7 7 36 17.1848 0.1071
7 7 38 -40.4701 -0.5416
7 7 40 13.6708 -0.3023
7 7 42 -9.2796 0.3269
7 7 44 -33.2922 0.0349
7 7 46 27.4018 0.5516
7 7 48 -34.7285 0.1097
7 7 50 32.0492 -0.3293
7 7 52 -17.0661 0.2111
7 7 54 13.7028 0.4412
7 7 56 -19.2106 0.5505
7 7 58 -2.2046 -0.2024
7 8 1 54.8906 -28.0793
7 8 3 69.5123 -2.6934
7 8 5 66.0616 7.5459
7 8 7 -50.4207 5.4457
7 8 9 -40.3469 -0.8341
7 8 11 19.8052 -3.6935
7 8 13 25.7165 -0.6857
7 8 15 -75.5877 2.9080
7 8 17 36.2134 2.8170
7 8 19 -32.4347 -0.1986
7 8 21 18.3050 -2.0569
7 8 23 21.2429 -2.3058
7 8 25 -36.1829 -0.0159
7 8 27 -2.4974 1.8417
7 8 29 1.4355 1.1618
7 8 31 -10.3126 -0.1719
7 8 33 -9.6608 -1.0710
7 8 35 -13.0958 -0.5316
7 8 37 0.4567 0.3101
7 8 39 -10.6295 0.5711
7 8 41 -12.9244 0.1727
7 8 43 8.2232 -0.6519
7 8 45 -17.6521 -0.4997
7 8 47 4.8305 0.1704
7 8 49 4.9334 0.5297
7 8 51 7.9557 0.4829
7 8 53 -6.4063 0.0939
7 8 55 -8.9117 -1.1613
7 8 57 5.3155 -0.8775
7 8 59 3.8601 2.3593
7 9 0 38.4086 -3.8764
7 9 2 -31.7027 -3.2983
7 9 4 -17.4246 1.9188
7 9 6 30.3596 1.9320
7 9 8 -3.8061 1.5659
7 9 10 79.0291 -0.9986
7 9 12 188.8398 -2.9546
7 9 14 -20.1479 -1.5367
7 9 16 1.0283 -0.9934
7 9 18 83.7544 0.8093
7 9 20 -52.0687 2.0092
7 9 22 57.8542 0.5655
7 9 24 16.0356 -0.0232
7 9 26 29.9899 -0.3410
7 9 28 18.2398 -0.6291
7 9 30 17.1149 0.1577
7 9 32 14.1706 -0.3122
7 9 34 13.8470 0.0912
7 9 36 4.2037 0.4908
7 9 38 19.8584 0.2516
7 9 40 -12.5071 0.7677
7 9 42 1.1341 0.4282
7 9 44 29.1381 -0.6144
7 9 46 -14.9390 -0.3597
7 9 48 4.8468 -0.1235
7 9 50 -1.4615 -0.0089
7 9 52 8.4969 0.3606
7 9 54 32.9396 0.2979
7 9 56 -16.6776 -0.2613
7 9 58 -4.5007 -1.3898
7 9 60 116.7907 -0.7251
7 10 1 -25.0252 16.5899
7 10 3 -15.6865 2.9373
7 10 5 -3.4478 -5.9330
7 10 7 2.4030 -4.6563
7 10 9 -46.7207 1.6119
7 10 11 -13.2486 2.0086
7 10 13 -38.0249 0.9287
7 10 15 -17.0284 -0.6564
7 10 17 -15.1371 -2.0150
7 10 19 -15.0256 -0.8801
7 10 21 -64.9321 1.9624
7 10 23 -25.4111 1.3546
7 10 25 -34.8264 -0.5902
7 10 27 -30.6115 -0.9627
7 10 29 27.5337 -0.6411
7 10 31 -20.1616 0.2929
7 10 33 -6.5618 0.7099
7 10 35 -14.7449 0.2944
7 10 37 -3.6819 -0.6971
7 10 39 -21.3437 -0.6875
7 10 41 -7.0294 -0.2462
7 10 43 2.8188 0.4089
7 10 45 16.2828 0.4537
7 10 47 -10.5459 0.1693
7 10 49 -13.8750 -0.4870
7 10 51 42.9174 -0.8479
7 10 53 -10.5255 0.6491
7 10 55 5.6477 0.8009
7 10 57 7.0498 -0.3296
7 10 59 41.7340 -0.2720
7 11 0 40.8189 -7.3942
7 11 2 -48.2087 -7.6795
7 11 4 -6.5209 -1.9537
7 11 6 -24.0961 0.7195
7 11 8 -23.8166 2.6989
7 11 10 -39.4312 2.0089
7 11 12 -29.1402 1.0331
7 11 14 -37.7233 1.7137
7 11 16 -0.7990 -1.2848
7 11 18 -22.6941 -1.5150
7 11 20 12.0809 -1.0528
7 11 22 9.3254 -1.3125
7 11 24 3.1572 0.7870
7 11 26 -16.7539 1.3153
7 11 28 13.3528 0.5536
7 11 30 1.4044 0.4049
7 11 32 -11.9063 -0.7215
7 11 34 -5.4624 -0.3167
7 11 36 29.1455 0.0002
7 11 38 -35.4394 -0.7183
7 11 40 35.7262 -0.2061
7 11 42 9.3508 -0.1942
7 11 44 19.4412 -0.1484
7 11 46 6.5114 0.3625
7 11 48 7.5785 0.8536
7 11 50 4.7940 0.3410
7 11 52 9.8055 -0.3195
7 11 54 -36.2030 -0.1482
7 11 56 23.6892 -0.1885
7 11 58 -26.1371 -1.3344
7 12 1 -94.9477 2.6497
7 12 3 -5.2828 2.9106
7 12 5 17.9824 0.6264
7 12 7 13.9007 -1.3889
7 12 9 20.6668 -0.5812
7 12 11 10.1371 -1.9702
7 12 13 -21.7596 -0.7004
7 12 15 11.3405 1.4354
7 12 17 25.6720 1.0233
7 12 19 -20.4898 0.3698
7 12 21 0.2609 0.5773
7 12 23 9.0441 -0.0521
7 12 25 -17.1075 -0.7465
7 12 27 -8.7093 -0.3147
7 12 29 -7.1596 -0.3035
7 12 31 -5.1189 -0.4551
7 12 33 1.7609 -0.0972
7 12 35 -3.8843 0.3619
7 12 37 -15.3722 0.5258
7 12 39 -11.0571 0.6427
7 12 41 -10.8786 0.0398
7 12 43 12.0387 -0.1533
7 12 45 -6.2549 -0.4829
7 12 47 -25.2151 -0.2183
7 12 49 12.8965 0.2123
7 12 51 1.6178 -0.5359
7 12 53 5.9999 0.1157
7 12 55 -14.2009 -0.0946
7 12 57 6.9311 0.0010
7 13 0 -25.2381 16.5012
7 13 2 11.6063 7.7967
7 13 4 23.6509 3.8336
7 13 6 8.2993 -1.7364
7 13 8 -31.1052 -4.4046
7 13 10 -22.7836 -3.1065
7 13 12 -2.7910 -0.7973
7 13 14 -7.9802 2.2893
7 13 16 35.6728 0.7919
7 13 18 26.2128 1.3856
7 13 20 -5.3797 1.2471
7 13 22 24.3688 -1.0005
7 13 24 -2.3781 -0.7738
7 13 26 -12.2760 -0.9136
7 13 28 21.9629 -0.2247
7 13 30 -6.4971 0.6910
7 13 32 7.8945 0.1425
7 13 34 1.0466 0.4038
7 13 36 6.5624 0.3071
7 13 38 2.9784 -0.0884
7 13 40 -1.7577 0.1945
7 13 42 29.0807 0.1412
7 13 44 -5.3559 0.1769
7 13 46 13.6107 -0.3766
7 13 48 11.2619 -0.4652
7 13 50 15.0876 -0.2175
7 13 52 15.4518 -0.2082
7 13 54 -6.1615 0.5456
7 13 56 -28.0866 1.5729
7 13 58 -7.0299 1.7004
7 14 1 9.1088 -15.2162
7 14 3 -22.4020 -5.6702
7 14 5 26.5539 1.7360
7 14 7 22.5022 4.0262
7 14 9 17.5020 3.0398
7 14 11 -21.8086 -0.2439
7 14 13 -41.2922 -1.3528
7 14 15 -0.5231 0.1304
7 14 17 24.7285 0.1033
7 14 19 2.1459 -1.0267
7 14 21 2.4546 -1.5102
7 14 23 -0.3207 -0.1915
7 14 25 8.7977 0.7530
7 14 27 -16.9137 0.8893
7 14 29 -22.7426 0.7064
7 14 31 23.1025 -0.0597
7 14 33 25.3990 -0.2142
7 14 35 -12.3378 -0.6303
7 14 37 -15.5255 -0.7042
7 14 39 -12.2582 0.0075
7 14 41 -15.3141 0.0746
7 14 43 -22.4951 0.2288
7 14 45 21.1679 0.2716
7 14 47 -1.2118 0.2295
7 14 49 -14.2349 0.7995
7 14 51 5.1799 -0.3337
7 14 53 9.8170 -0.2598
7 14 55 -37.1553 -0.4946
7 14 57 -20.0433 -1.3734
7 15 0 11.7787 0.8721
7 15 2 -66.2230 -2.2189
7 15 4 -43.7134 -3.4248
7 15 6 7.0767 -1.6473
7 15 8 15.0317 1.9888
7 15 10 5.1808 2.9753
7 15 12 15.7540 0.3869
7 15 14 7.5799 -0.6797
7 15 16 -17.5285 -2.4343
7 15 18 -18.6260 -0.3786
7 15 20 7.2345 1.6394
7 15 22 8.1334 0.9591
7 15 24 -6.3599 0.9382
7 15 26 4.8738 -0.4176
7 15 28 3.7515 -0.6148
7 15 30 -21.1155 -0.2537
7 15 32 -10.3696 -0.0824
7 15 34 -1.7388 0.4378
7 15 36 2.0899 -0.0862
7 15 38 -13.6216 -0.1319
7 15 40 -12.2532 -0.2053
7 15 42 26.9336 -0.2754
7 15 44 -30.4439 0.1744
7 15 46 17.5236 -0.1289
7 15 48 -33.4773 -0.3971
7 15 50 26.3268 0.4833
7 15 52 -31.8579 0.1271
7 15 54 -27.2235 -0.4321
7 15 56 30.1865 -0.7207
7 16 1 11.2135 14.9229
7 16 3 -6.4732 4.5579
7 16 5 -10.8519 -2.3560
7 16 7 2.8717 -4.7563
7 16 9 -30.0030 -2.2680
7 16 11 28.5970 1.2499
7 16 13 5.8677 1.2174
7 16 15 -2.7544 -0.8000
7 16 17 30.3437 -1.0177
7 16 19 -21.4500 0.3848
7 16 21 -8.9381 0.4808
7 16 23 -5.3982 0.7480
7 16 25 -20.6380 0.0081
7 16 27 -4.0620 -1.0331
7 16 29 -5.0166 -0.3192
7 16 31 -30.5239 -0.1176
7 16 33 -16.1830 0.5314
7 16 35 23.2980 0.3717
7 16 37 -6.5522 0.0947
7 16 39 2.3113 0.1875
7 16 41 -19.0774 -0.4728
7 16 43 -47.8359 -0.1908
7 16 45 10.3932 -0.0194
7 16 47 -28.0621 -0.4434
7 16 49 -10.7315 -0.1461
7 16 51 9.2974 -0.4572
7 16 53 -18.7817 0.7637
7 16 55 1.8345 1.3241
7 17 0 -7.5882 -19.2872
7 17 2 -26.4811 -3.0749
7 17 4 -9.4318 4.0912
7 17 6 14.9930 3.3520
7 17 8 -21.7824 0.4454
7 17 10 1.3750 -2.3678
7 17 12 -16.3128 -1.9461
7 17 14 1.0359 0.9449
7 17 16 -10.6622 1.2570
7 17 18 -23.6973 0.4197
7 17 20 -0.3009 -1.2916
7 17 22 21.2073 -1.6309
7 17 24 12.5526 0.3617
7 17 26 -15.1747 0.9354
7 17 28 8.3397 1.1818
7 17 30 -3.2772 0.0179
7 17 32 -16.4666 -0.8783
7 17 34 -5.0276 -0.3956
7 17 36 2.8707 -0.2388
7 17 38 -25.3170 0.6125
7 17 40 8.4122 0.3367
7 17 42 11.6728 -0.5667
7 17 44 1.1550 -0.1414
7 17 46 1.5339 0.0814
7 17 48 -18.1895 0.0381
7 17 50 -20.4849 0.4496
7 17 52 -0.0317 -0.6257
7 17 54 7.0570 -1.0953
7 18 1 -19.5520 -12.8459
7 18 3 -18.0139 -3.2681
7 18 5 -3.5230 2.7994
7 18 7 -43.6945 3.0274
7 18 9 35.4616 0.4296
7 18 11 -12.2594 -0.2369
7 18 13 -31.0226 0.0804
7 18 15 2.9335 -0.2841
7 18 17 -26.7873 0.9303
7 18 19 -4.6414 0.8541
7 18 21 3.3010 -1.1675
7 18 23 4.1031 -0.9347
7 18 25 -16.2581 -0.1148
7 18 27 -11.5429 0.2349
7 18 29 -3.9114 0.9340
7 18 31 -22.8634 0.4796
7 18 33 24.9978 0.3402
7 18 35 1.1265 -0.3332
7 18 37 3.5424 -0.5679
7 18 39 -34.3274 0.2373
7 18 41 26.2081 -0.0509
7 18 43 4.0929 0.3810
7 18 45 -7.8583 0.2118
7 18 47 0.2499 0.1493
7 18 49 12.7830 0.1680
7 18 51 1.0266 -0.6700
7 18 53 -27.3177 -0.6338
7 19 0 -10.7846 23.4662
7 19 2 -19.8308 8.6918
7 19 4 -10.5003 -4.4646
7 19 6 -15.9306 -5.7754
7 19 8 -32.4803 -0.0933
7 19 10 24.1138 1.1812
7 19 12 -35.5749 1.5141
7 19 14 10.4808 0.6499
7 19 16 28.9063 -0.5515
7 19 18 -22.0899 0.2795
7 19 20 -3.9052 0.3018
7 19 22 -5.2747 0.6681
7 19 24 -16.0897 0.4482
7 19 26 -3.8516 -1.5128
7 19 28 7.5226 -1.0415
7 19 30 -10.8967 -0.0739
7 19 32 -9.9040 0.6850
7 19 34 6.3830 0.8397
7 19 36 -10.4298 -0.6272
7 19 38 -26.9497 -0.7059
7 19 40 13.7061 -0.0693
7 19 42 8.8167 0.1846
7 19 44 9.5156 0.7490
7 19 46 -13.0731 -0.0350
7 19 48 -14.7902 -0.7838
7 19 50 6.9472 0.0574
7 19 52 20.4572 1.7437
7 20 1 -5.0594 2.5663
7 20 3 11.8343 2.7794
7 20 5 43.2718 1.0986
7 20 7 -10.5042 -0.6072
7 20 9 1.0288 -1.3324
7 20 11 30.4246 0.1236
7 20 13 27.9841 0.7089
7 20 15 1.0893 -1.0948
7 20 17 15.7771 -0.3100
7 20 19 10.0986 0.5316
7 20 21 38.9368 0.5500
7 20 23 8.9482 0.9203
7 20 25 -14.8517 0.4499
7 20 27 16.6744 -0.2771
7 20 29 16.1467 -0.7771
7 20 31 22.8734 -0.8673
7 20 33 20.4562 0.0672
7 20 35 -32.1465 0.7024
7 20 37 -14.9135 0.8343
7 20 39 7.4226 1.0402
7 20 41 10.9360 -0.4669
7 20 43 -10.4332 -0.2627
7 20 45 4.6651 -0.1778
7 20 47 -19.4799 -0.4492
7 20 49 -11.4905 0.7186
7 20 51 -0.3789 0.4198
7 21 0 2.7370 -14.9611
7 21 2 -2.2827 -0.7881
7 21 4 -9.7223 1.4831
7 21 6 4.8981 1.0046
7 21 8 -14.9602 0.6747
7 21 10 -40.9958 -1.8094
7 21 12 3.6286 -0.4673
7 21 14 -11.6260 0.0109
7 21 16 -24.6430 -0.0039
7 21 18 -6.9448 0.6532
7 21 20 2.1706 -0.6614
7 21 22 -10.4099 -0.4486
7 21 24 -30.7446 -0.1213
7 21 26 15.4936 -0.4541
7 21 28 11.6489 0.8270
7 21 30 13.8310 0.5965
7 21 32 -9.9004 -0.0505
7 21 34 24.8579 -0.0536
7 21 36 -29.1193 -0.1311
7 21 38 -2.9963 0.2258
7 21 40 -10.3359 -0.3040
7 21 42 21.4418 -0.5734
7 21 44 24.0630 -0.1304
7 21 46 -11.7815 0.3253
7 21 48 -8.7057 0.5806
7 21 50 39.3430 -0.5113
7 22 1 0.8028 -2.3363
7 22 3 8.8115 -3.5372
7 22 5 1.9613 -1.8478
7 22 7 5.1978 2.1662
7 22 9 -3.1109 2.3087
7 22 11 0.1450 1.2984
7 22 13 0.5773 0.4055
7 22 15 -4.2632 -1.1395
7 22 17 14.0547 -0.5819
7 22 19 -1.1046 -0.5771
7 22 21 -3.1142 -0.8769
7 22 23 -28.7444 -0.1648
7 22 25 1.3229 0.5322
7 22 27 19.7869 0.8010
7 22 29 17.6451 0.5939
7 22 31 -15.7053 0.0283
7 22 33 2.7724 -0.0848
7 22 35 4.3166 -0.4759
7 22 37 -12.8622 -1.1382
7 22 39 4.0819 -0.2275
7 22 41 -38.1629 0.1090
7 22 43 25.5413 0.9692
7 22 45 6.1137 0.9393
7 22 47 -14.7944 -0.9445
7 22 49 -9.9405 0.0684
7 23 0 -50.4623 -8.0675
7 23 2 -7.9462 1.1052
7 23 4 11.4852 1.3155
7 23 6 2.0970 1.1745
7 23 8 -14.9350 1.1670
7 23 10 6.6825 -1.1721
7 23 12 19.5704 -0.5472
7 23 14 5.8005 -0.8200
7 23 16 -11.6479 -0.0872
7 23 18 -25.9198 1.1402
7 23 20 1.3747 -0.0099
7 23 22 18.9769 0.5123
7 23 24 1.2589 0.6519
7 23 26 -32.8085 -0.2537
7 23 28 19.8590 -0.0731
7 23 30 11.2267 -0.8008
7 23 32 11.7649 -0.8222
7 23 34 26.4342 -0.1836
7 23 36 -35.2712 0.0625
7 23 38 23.9042 0.3576
7 23 40 -49.4169 -0.0109
7 23 42 24.9984 0.1100
7 23 44 3.5323 -0.3495
7 23 46 -22.7252 -0.8420
7 23 48 -2.2723 -0.6360
7 24 1 -20.6068 7.0603
7 24 3 -20.4959 1.9762
7 24 5 -20.8555 -0.6978
7 24 7 23.6650 -0.9287
7 24 9 -11.0017 -1.7053
7 24 11 34.0850 -0.5947
7 24 13 -8.9992 0.7827
7 24 15 11.9758 0.6668
7 24 17 5.5202 0.7794
7 24 19 -22.5272 0.4243
7 24 21 31.0516 0.2049
7 24 23 -20.9374 -0.3477
7 24 25 1.2303 -1.0616
7 24 27 -21.4927 -0.6514
7 24 29 -9.3078 0.0930
7 24 31 16.8582 0.2338
7 24 33 -0.3786 0.5244
7 24 35 -2.0980 0.1606
7 24 37 -15.8647 0.0784
7 24 39 -1.9150 -0.2213
7 24 41 -29.8400 -0.8938
7 24 43 2.3443 -0.5221
7 24 45 -18.8669 0.5677
7 24 47 -2.9253 0.8433
7 25 0 43.0567 7.7541
7 25 2 -6.6612 2.7374
7 25 4 17.0413 -3.9327
7 25 6 -23.4783 -3.5005
7 25 8 -15.5721 -0.0018
7 25 10 10.2289 1.2233
7 25 12 -19.8874 2.5876
7 25 14 -10.9075 0.4480
7 25 16 15.5911 -1.1355
7 25 18 -42.1251 -0.8611
7 25 20 -2.5075 -1.0127
7 25 22 22.7589 0.3033
7 25 24 -0.9026 0.5099
7 25 26 -7.9895 -0.2247
7 25 28 17.1626 0.2562
7 25 30 -11.7736 0.1701
7 25 32 26.1715 0.6935
7 25 34 -4.8438 0.7524
7 25 36 -20.8901 0.0863
7 25 38 -17.5079 0.0193
7 25 40 8.3969 -0.4308
7 25 42 -9.1565 -0.3146
7 25 44 11.2864 0.3266
7 25 46 13.7935 1.0128
7 26 1 -26.5089 -2.7577
7 26 3 4.5954 -0.4266
7 26 5 -21.8158 1.0284
7 26 7 3.4701 1.0796
7 26 9 -23.3308 -0.8846
7 26 11 22.7568 -1.4720
7 26 13 -30.6765 -0.5808
7 26 15 5.0705 0.0331
7 26 17 5.8411 0.2452
7 26 19 1.2208 -0.1361
7 26 21 10.4761 0.0650
7 26 23 -3.3241 0.3150
7 26 25 -6.7109 0.3669
7 26 31 -13.6114 -0.6930
7 26 37 4.7251 0.5296
7 26 39 -13.7954 0.3461
7 26 41 8.4835 0.4480
7 26 43 -18.8893 -0.2371
7 27 0 31.1403 -9.5698
7 27 2 42.1242 -1.2022
7 27 4 -15.4649 2.7778
7 27 6 33.9272 3.5207
7 27 8 17.0404 0.7328
7 27 10 -9.2799 -1.9674
7 27 12 -20.4207 -1.5913
7 27 14 -1.2020 -0.7193
7 27 16 -9.3942 1.6282
7 27 18 -22.5134 2.0426
7 27 20 -14.7287 0.1318
7 27 22 6.3209 -0.2783
7 27 28 1.7156 0.8124
7 27 30 0.7522 -0.0611
7 27 32 11.9056 0.2549
7 27 34 -17.3053 -0.3232
7 27 36 -21.1254 -0.6504
7 27 38 24.6533 0.6225
7 27 40 5.8973 0.3672
7 27 42 13.3740 0.6976
7 28 1 7.4020 1.8324
7 28 3 -15.7367 -0.8804
7 28 5 -17.9648 -1.3831
7 28 7 61.5197 0.1845
7 28 9 -13.4774 1.9282
7 28 11 -14.8912 1.8510
7 28 13 5.6242 0.3304
7 28 15 7.7533 -0.9065
7 28 17 36.4835 -1.1698
7 28 19 33.9631 -0.1535
7 28 21 -49.4485 1.0877
7 28 23 30.6074 0.5524
7 28 25 -1.0119 -0.4626
7 28 27 22.6303 -0.4680
7 28 29 -22.5187 0.3197
7 28 31 -1.3997 1.1768
7 28 33 -13.2327 0.6829
7 28 35 33.3741 0.7161
7 28 37 1.4852 -0.8116
7 28 39 1.9089 -1.5464
7 28 41 6.1648 -1.6327
7 29 2 -25.1860 0.1313
7 29 6 11.4191 -1.0915
7 29 8 -14.3171 -0.2645
7 29 10 26.6249 1.5062
7 29 12 21.7640 2.0494
7 29 14 39.7679 0.2231
7 29 16 -18.3239 -0.8284
7 29 18 18.3308 -1.2775
7 29 20 -32.2020 -0.5272
7 29 22 23.2478 1.0177
7 29 24 32.7835 0.6394
7 29 26 13.8898 0.0877
7 29 28 25.3633 -0.1566
7 29 30 -24.6736 -0.9049
7 29 32 9.3805 0.6437
7 29 34 2.9879 0.3154
7 29 36 7.3523 -0.2559
7 29 38 29.0036 -0.2402
7 30 3 -3.2576 0.7702
7 30 5 6.5423 0.7325
7 30 7 6.5868 -0.4301
7 30 9 1.2370 -1.1834
7 30 11 -7.6881 -1.5011
7 30 13 4.4805 -0.7123
7 30 15 14.4492 1.3662
7 30 17 -13.5451 1.2185
7 30 19 8.7125 -0.5723
7 30 21 8.8461 -1.1569
7 30 23 40.2040 -0.7775
7 30 25 16.5831 0.1971
7 30 27 12.4884 0.7783
7 30 29 28.7210 -0.2511
7 30 31 -8.7733 -0.8103
7 30 35 -11.9858 1.1682
7 30 37 28.6970 2.4147
7 31 0 -16.3178 -0.5771
7 31 4 66.2887 0.9471
7 31 6 19.9050 1.4847
7 31 8 -19.4992 -0.5845
7 31 10 6.7713 -0.4712
7 31 12 2.4307 -0.4943
7 31 16 7.6675 0.8353
7 31 18 20.9994 0.7067
7 31 20 -5.1201 0.7149
7 31 22 13.5616 0.4418
7 31 24 21.4788 -0.7182
7 31 26 44.4529 -0.2376
7 31 28 -9.5492 0.0641
7 31 30 -8.1742 -0.4707
7 31 32 0.3831 0.1038
7 31 34 -0.2204 0.7815
7 32 1 32.3167 0.7270
7 32 5 -13.5612 -0.2964
7 32 7 24.3087 -0.8645
7 32 9 -37.9943 0.0771
7 32 11 -31.4027 0.0663
7 32 13 17.4206 -0.6211
7 32 17 -40.6853 0.1228
7 32 19 -18.4190 0.0004
7 32 21 18.5340 0.5559
7 32 23 -3.7733 0.1188
7 32 25 -7.2011 -0.4397
7 32 27 5.5485 -0.5447
7 32 29 -38.9501 -0.0169
7 32 31 2.6401 0.3955
7 33 0 50.2384 1.4270
7 33 2 20.8990 -1.9044
7 33 4 1.0704 -0.9541
7 33 6 17.6695 -0.2432
7 33 8 -14.3314 -0.5022
7 33 10 -15.6058 0.6758
7 33 14 13.2122 -0.2156
7 33 16 -0.9783 0.2132
7 33 18 17.5981 -0.7482
7 33 20 86.3532 -0.1476
7 33 22 21.4211 0.0916
7 33 24 -8.2409 -0.1369
7 33 26 14.9496 0.6922
7 33 28 42.5563 0.0518
7 33 30 9.6231 0.5277
7 34 1 24.9702 -0.0535
7 34 3 13.1230 0.2279
7 34 5 57.5986 0.3738
7 34 7 17.4109 -0.1078
7 34 9 17.9564 0.8208
7 34 15 -8.3409 -0.6254
7 34 17 -12.6523 -0.6405
7 34 19 -1.9364 -0.5727
7 34 25 -12.2342 1.0360
7 35 0 -21.7113 2.7243
7 35 2 9.2381 0.5448
7 35 4 9.8966 1.1613
7 35 6 8.0946 0.3550
7 35 8 5.6437 -0.4723
7 35 10 -2.1539 -0.0475
7 35 14 58.8926 0.3742
7 35 16 -32.4688 0.7353
7 35 18 12.3280 0.0444
7 36 1 21.5607 -4.1467
7 36 3 -12.8206 -0.4816
7 36 5 -9.1595 1.4263
7 36 11 5.4461 1.0263
7 36 13 22.7553 1.1535
7 36 17 12.7115 0.9348
7 37 0 28.0427 1.8898
7 37 2 15.7698 -0.5828
7 37 4 -23.6944 -0.2409
7 37 6 -9.3186 0.0818
7 37 8 -16.5356 0.5015
7 37 10 14.4277 0.6998
7 37 12 0.1874 -0.8025
8 1 1 -152.9123 3.7998
8 1 3 68.3648 -3.5041
8 1 5 432.2100 -3.2684
8 1 7 67.7801 1.0612
8 1 9 -64.2225 3.7072
8 1 11 -26.5577 2.0647
8 1 13 5.1393 -0.8236
8 1 15 -15.3118 -2.1106
8 1 17 111.4015 -2.5780
8 1 19 76.6170 -1.0806
8 1 21 23.9631 1.0393
8 1 23 35.7481 0.8728
8 1 25 -32.2950 0.4252
8 1 27 6.0708 -0.1314
8 1 29 15.6194 -0.4898
8 1 31 -10.6042 -0.0356
8 1 33 0.8855 -0.3425
8 1 35 -1.3053 0.1297
8 1 37 0.1657 0.3012
8 1 39 11.4037 -0.1245
8 1 41 -14.6978 0.0934
8 1 43 3.9178 0.1553
8 1 45 7.1643 0.1774
8 1 47 -13.9176 -0.1789
8 1 49 35.5124 -0.2540
8 1 51 0.7533 -0.0719
8 1 53 31.4755 0.3303
8 1 55 19.8656 -0.0037
8 1 57 9.5203 -0.7275
8 1 59 -11.8532 0.2761
8 1 61 12.5639 -2.9590
8 2 0 -131.8566 -6.6583
8 2 2 16.8974 -5.7096
8 2 4 -62.0709 5.3930
8 2 6 173.0851 8.1061
8 2 8 -149.7570 -2.5392
8 2 10 -7.9196 -2.5474
8 2 12 50.1990 -2.5098
8 2 14 128.8094 -0.1740
8 2 16 -63.6357 5.6776
8 2 18 95.9200 1.6757
8 2 20 21.5276 -1.0353
8 2 22 25.9866 -1.7169
8 2 24 -24.9913 -1.4659
8 2 26 7.9157 1.1142
8 2 28 33.5373 0.8164
8 2 30 -14.3394 -0.2581
8 2 32 0.5974 -0.0648
8 2 34 13.7057 -0.8378
8 2 36 -23.3732 -0.0865
8 2 38 -10.8104 0.6772
8 2 40 -5.3233 0.1992
8 2 42 13.2397 0.1527
8 2 44 -18.9435 -0.5933
8 2 46 -2.1885 -0.5991
8 2 48 -11.3424 0.4139
8 2 50 -6.1889 0.7590
8 2 52 0.6659 0.2532
8 2 54 26.2421 -0.7414
8 2 56 -36.8321 -0.7771
8 2 58 11.6119 0.3987
8 2 60 7.0002 2.4739
8 3 1 -103.7190 -15.2200
8 3 3 66.4712 -2.5609
8 3 5 -71.5533 3.7091
8 3 7 70.0413 2.8415
8 3 9 -89.9652 -0.6760
8 3 11 21.2276 -0.2777
8 3 13 15.8410 0.1567
8 3 15 42.4894 0.0146
8 3 17 17.3681 -0.0230
8 3 19 31.4446 0.3303
8 3 21 18.6353 0.3298
8 3 23 -83.8493 -0.3149
8 3 25 3.9475 0.1093
8 3 27 5.3187 0.4235
8 3 29 -17.2881 0.5551
8 3 31 -25.7634 0.4981
8 3 33 5.6060 -0.4484
8 3 35 -19.9805 -0.3197
8 3 37 -8.2935 0.1309
8 3 39 7.8131 -0.0152
8 3 41 13.4970 -0.0578
8 3 43 3.3947 -0.1738
8 3 45 -25.0874 0.0986
8 3 47 23.5550 -0.1159
8 3 49 -14.8790 0.0765
8 3 51 19.6460 0.2566
8 3 53 22.8808 0.1593
8 3 55 -16.2300 -0.5086
8 3 57 6.0961 -1.1061
8 3 59 -6.5230 0.8393
8 3 61 -40.5883 1.1206
8 4 0 -31.3455 24.6316
8 4 2 -133.9740 4.7671
8 4 4 -47.9301 -4.8203
8 4 6 189.4956 -5.8137
8 4 8 9.4505 -0.6792
8 4 10 -84.7683 5.3516
8 4 12 31.4956 2.3252
8 4 14 -75.6089 -2.2878
8 4 16 -59.9555 -2.2035
8 4 18 70.8321 -2.5371
8 4 20 27.0079 1.2775
8 4 22 -20.1480 2.4054
8 4 24 -39.9765 0.7761
8 4 26 -20.3473 -0.4667
8 4 28 -1.5252 -1.6410
8 4 30 -21.0385 -0.6903
8 4 32 -10.2993 1.0036
8 4 34 10.4783 0.9220
8 4 36 13.8312 0.1237
8 4 38 -2.7064 -0.6743
8 4 40 5.4044 -0.5211
8 4 42 10.3526 0.5456
8 4 44 9.4842 0.4998
8 4 46 0.3767 0.4463
8 4 48 -7.8278 -0.4662
8 4 50 45.6360 -1.0754
8 4 52 -18.9898 -0.1622
8 4 54 -3.9966 0.9477
8 4 56 6.2006 1.2015
8 4 58 -23.6603 -0.2229
8 4 60 6.4815 -1.9524
8 5 1 118.3658 17.3776
8 5 3 82.0832 5.0408
8 5 5 26.3168 -2.3821
8 5 7 1.8290 -4.9624
8 5 9 72.9672 -4.6730
8 5 11 86.4512 -0.4112
8 5 13 2.9296 1.3296
8 5 15 5.6757 1.6319
8 5 17 33.5843 1.8226
8 5 19 -29.8829 0.3636
8 5 21 25.6273 -1.0478
8 5 23 50.8419 -1.3782
8 5 25 5.2681 -0.6079
8 5 27 -26.4340 -0.2280
8 5 29 -5.0770 0.0113
8 5 31 -16.2705 0.3267
8 5 33 20.1987 0.2651
8 5 35 -6.8344 0.2098
8 5 37 18.3958 0.1543
8 5 39 -0.7058 -0.1489
8 5 41 -8.1083 -0.3912
8 5 43 -17.7512 -0.2878
8 5 45 -7.4473 0.3233
8 5 47 -19.9045 0.2815
8 5 49 -19.6305 -0.0819
8 5 51 12.6999 -0.2988
8 5 53 -21.4900 -0.3810
8 5 55 -39.8594 -0.3323
8 5 57 -7.0014 0.2194
8 5 59 -10.9742 1.8544
8 6 0 2.2827 -22.1157
8 6 2 68.9358 -2.9512
8 6 4 -4.2122 5.2259
8 6 6 0.4355 2.8126
8 6 8 54.2179 0.9872
8 6 10 -42.3306 -1.9774
8 6 12 114.1438 -2.8218
8 6 14 17.6262 0.1979
8 6 16 43.6701 1.6684
8 6 18 -52.5944 0.1432
8 6 20 -27.7726 -0.2202
8 6 22 8.6030 -1.6179
8 6 24 19.9374 -0.6257
8 6 26 -18.7880 1.0499
8 6 28 19.3023 0.8888
8 6 30 -13.3118 0.1781
8 6 32 -39.1065 -0.9833
8 6 34 8.1070 -0.8303
8 6 36 9.5661 0.2503
8 6 38 20.6888 0.3925
8 6 40 -20.9990 0.3403
8 6 42 -2.9380 0.0067
8 6 44 1.5570 -0.9194
8 6 46 13.7909 -0.0448
8 6 48 -8.4124 0.3226
8 6 50 25.3814 0.2424
8 6 52 17.2073 0.4742
8 6 54 11.5258 0.1748
8 6 56 -19.2408 -0.0958
8 6 58 26.2337 -0.2960
8 6 60 -26.9925 0.2096
8 7 1 59.8384 -18.4231
8 7 3 -50.6080 -5.7402
8 7 5 4.9369 1.5929
8 7 7 -27.1915 4.1441
8 7 9 -33.0439 3.6854
8 7 11 -31.1584 1.8631
8 7 13 -5.0070 -0.9590
8 7 15 -16.6834 -2.2426
8 7 17 0.1470 -0.8374
8 7 19 -42.8301 0.5471
8 7 21 20.1422 1.4335
8 7 23 33.3577 1.0037
8 7 25 -24.1838 0.4380
8 7 27 -25.2424 0.0636
8 7 29 2.5054 -0.1600
8 7 31 -3.2813 -0.0258
8 7 33 -6.0267 -0.0039
8 7 35 1.4523 -0.1276
8 7 37 -0.3488 -0.2517
8 7 39 -5.9857 0.0926
8 7 41 -11.3754 0.3493
8 7 43 -19.1897 0.1317
8 7 45 11.4740 0.1361
8 7 47 -3.0991 -0.0132
8 7 49 16.2392 -0.1226
8 7 51 11.1329 0.2287
8 7 53 -0.9686 0.1306
8 7 55 -9.6244 -0.6143
8 7 57 -10.8574 -1.0639
8 7 59 11.8179 -1.2770
8 8 0 65.6303 -5.5642
8 8 2 -5.2454 2.5781
8 8 4 24.1303 2.2018
8 8 6 74.6914 -2.2032
8 8 8 4.0746 0.0623
8 8 10 -1.8616 -0.8124
8 8 12 -36.6384 -0.4713
8 8 14 63.2063 0.6511
8 8 16 82.8198 -1.3401
8 8 18 1.1631 -0.6927
8 8 20 22.6210 0.7736
8 8 22 28.4333 -0.0775
8 8 24 -0.9285 0.2201
8 8 26 -4.7226 -0.0263
8 8 28 32.4301 0.0479
8 8 30 -1.5292 0.7667
8 8 32 -2.0109 -0.1291
8 8 34 9.6384 0.0415
8 8 36 -4.9391 0.1744
8 8 38 10.3567 -0.4004
8 8 40 4.3968 0.2331
8 8 42 11.9701 0.3712
8 8 44 13.9844 -0.2932
8 8 46 5.6400 0.1483
8 8 48 0.2092 -0.0331
8 8 50 27.2248 -0.3792
8 8 52 -22.6594 0.1568
8 8 54 2.2987 0.2224
8 8 56 7.2271 0.0245
8 8 58 12.3584 -0.2266
8 9 1 -77.5537 11.3959
8 9 3 -6.4891 2.1755
8 9 5 34.6013 -3.5510
8 9 7 17.5322 -2.7937
8 9 9 -38.8268 0.8651
8 9 11 31.6677 1.1103
8 9 13 -0.4869 1.1025
8 9 15 -1.6333 0.8638
8 9 17 -3.6355 0.0418
8 9 19 -8.1517 -1.2482
8 9 21 -22.8777 -0.8763
8 9 23 -16.3952 -0.3492
8 9 25 -6.3459 -0.3832
8 9 27 -2.0330 -0.1455
8 9 29 -27.6755 -0.4912
8 9 31 -3.5737 -0.2964
8 9 33 2.8652 0.2578
8 9 35 13.1089 0.2829
8 9 37 -3.3554 -0.3181
8 9 39 5.0618 -0.1427
8 9 41 -39.5694 -0.1306
8 9 43 5.7100 -0.3868
8 9 45 -26.4299 -0.1804
8 9 47 5.5782 0.3620
8 9 49 -18.0957 0.5137
8 9 51 20.7018 0.1897
8 9 53 -5.0749 0.2809
8 9 55 1.1459 0.1363
8 9 57 19.9922 0.2083
8 9 59 14.1224 -0.7831
8 10 0 76.4345 15.1665
8 10 2 24.0587 6.5915
8 10 4 72.7048 -2.3062
8 10 6 24.8548 -5.3205
8 10 8 -43.2673 0.6662
8 10 10 4.0349 -0.0583
8 10 12 23.4825 0.5991
8 10 14 19.8607 1.7002
8 10 16 1.7590 -1.8217
8 10 18 0.1203 -0.2977
8 10 20 -0.5357 0.8457
8 10 22 -21.1539 0.0626
8 10 24 -25.0634 0.9109
8 10 26 -16.4152 -0.4324
8 10 28 27.3101 -0.9153
8 10 30 -8.1208 0.1947
8 10 32 -2.0077 -0.1056
8 10 34 -16.3652 0.6540
8 10 36 5.7440 0.4704
8 10 38 -26.9881 -0.7422
8 10 40 11.9289 -0.1788
8 10 42 13.2689 -0.0076
8 10 44 1.9422 -0.1421
8 10 46 -13.1172 0.1289
8 10 48 -26.7208 -0.0419
8 10 50 -11.8787 -0.6308
8 10 52 25.9133 -0.4268
8 10 54 -13.7360 0.1200
8 10 56 5.7289 0.6679
8 10 58 -7.6688 -0.4028
8 11 1 24.2854 -11.0888
8 11 3 -27.7568 1.9196
8 11 5 19.5582 4.3417
8 11 7 37.8927 0.6264
8 11 9 -12.5591 -1.6101
8 11 11 -25.0724 -3.2274
8 11 13 -22.0960 -0.7607
8 11 15 -18.4791 1.8910
8 11 17 6.9393 1.9862
8 11 19 -28.6628 0.5609
8 11 21 -12.9560 -0.1063
8 11 23 -17.1515 -0.4428
8 11 25 -3.3887 -0.5077
8 11 27 -20.5897 0.9744
8 11 29 -30.7831 0.7945
8 11 31 -12.6338 -0.3262
8 11 33 -0.7781 -0.6393
8 11 35 -3.0621 -0.2331
8 11 37 2.8268 0.2094
8 11 39 -7.6191 0.5503
8 11 41 14.2440 0.0406
8 11 43 23.9944 0.1359
8 11 45 11.7877 0.1162
8 11 47 -20.7381 0.0260
8 11 49 -4.1102 -0.1538
8 11 51 -7.7000 -0.7585
8 11 53 1.6234 0.0725
8 11 55 -16.4339 -0.1949
8 11 57 -0.0755 0.9702
8 12 0 30.0083 -23.6110
8 12 2 -24.4710 -6.4450
8 12 4 -9.1700 2.6154
8 12 6 35.2066 4.4225
8 12 8 32.3195 3.5064
8 12 10 63.3753 -2.5017
8 12 12 51.9510 -2.3734
8 12 14 -6.3638 0.9879
8 12 16 32.1329 -0.0992
8 12 18 25.7253 1.3206
8 12 20 2.6784 -0.0445
8 12 22 6.4285 -1.8840
8 12 24 22.2746 0.0467
8 12 26 6.2001 0.3907
8 12 28 21.1594 0.9517
8 12 30 -6.3677 0.9061
8 12 32 3.2009 -0.6680
8 12 34 10.3029 -0.3844
8 12 36 18.6163 -0.0394
8 12 38 -37.2635 0.0905
8 12 40 2.2402 0.6566
8 12 42 -5.8535 0.0613
8 12 44 20.6246 -0.4405
8 12 46 -37.6081 -0.4649
8 12 48 6.7585 0.2896
8 12 50 13.9360 0.6156
8 12 52 15.7372 0.0146
8 12 54 -9.5974 -0.4036
8 12 56 -6.3698 0.1773
8 12 58 29.2654 0.4946
8 13 1 73.9444 19.9283
8 13 3 35.0997 2.9970
8 13 5 52.2795 -5.9788
8 13 7 22.6184 -4.5259
8 13 9 21.1815 1.0864
8 13 11 41.1189 2.6205
8 13 13 -7.2774 0.9747
8 13 15 24.5868 -1.0604
8 13 17 1.7053 -1.2903
8 13 19 10.4594 0.0696
8 13 21 14.8020 1.2058
8 13 23 11.5841 1.0366
8 13 25 -3.1694 -0.8689
8 13 27 10.2271 -1.5566
8 13 29 2.5950 -0.7660
8 13 31 -16.2215 0.4859
8 13 33 2.8773 1.3399
8 13 35 -2.2364 0.4809
8 13 37 -6.7179 -0.6342
8 13 39 39.3333 -0.5103
8 13 41 -35.0983 -0.2453
8 13 43 14.5920 0.2003
8 13 45 3.8265 0.0173
8 13 47 -0.6196 -0.3518
8 13 49 -3.7031 0.1290
8 13 51 -6.2664 0.0911
8 13 53 11.3541 0.7252
8 13 55 -27.3049 -0.5424
8 13 57 -32.5223 -0.5460
8 14 0 -9.8273 4.0276
8 14 2 -4.0258 0.4027
8 14 4 -33.2957 -4.1981
8 14 6 9.6073 -2.8215
8 14 8 1.4508 1.8403
8 14 10 0.5684 2.6256
8 14 12 -14.6913 2.1682
8 14 14 -18.7854 0.1840
8 14 16 -23.0322 -3.5434
8 14 18 -2.6001 -1.7960
8 14 20 15.5996 0.0808
8 14 22 15.8731 0.8782
8 14 24 2.7713 1.9044
8 14 26 21.7713 0.2030
8 14 28 1.2811 -0.2132
8 14 30 11.8778 -0.2505
8 14 32 12.2761 -0.4335
8 14 34 10.2207 0.1977
8 14 36 17.7561 -0.3364
8 14 38 30.3971 -0.2014
8 14 40 -21.2212 -0.0915
8 14 42 3.3738 -0.0034
8 14 44 -9.5507 0.5898
8 14 46 50.7988 0.1926
8 14 48 10.0696 -0.2919
8 14 50 -0.4660 0.2071
8 14 52 -0.4181 -0.1737
8 14 54 25.8883 -0.3256
8 14 56 -3.3950 -0.3497
8 15 1 23.4023 -22.5400
8 15 3 -17.4021 -3.1607
8 15 5 11.0616 6.7029
8 15 7 18.8787 5.7696
8 15 9 -10.2387 0.3679
8 15 11 11.4021 -1.8047
8 15 13 -2.0006 -0.9713
8 15 15 -13.9046 0.4513
8 15 17 13.3236 0.9400
8 15 19 0.2516 -0.2071
8 15 21 -26.0386 -1.5363
8 15 23 -9.5984 -0.2951
8 15 25 2.1076 1.1203
8 15 27 -20.7499 1.0380
8 15 29 -20.5878 0.3411
8 15 31 -12.4586 -0.9418
8 15 33 22.3930 -0.7501
8 15 35 33.1635 -0.0468
8 15 37 6.1886 0.8570
8 15 39 -0.0543 0.9583
8 15 41 9.9599 -0.1493
8 15 43 1.0730 -0.4152
8 15 45 -13.9265 -0.1131
8 15 47 24.9177 -0.0519
8 15 49 -17.3847 0.2066
8 15 51 13.1207 -0.5027
8 15 53 6.1156 -0.2130
8 15 55 -1.2379 -0.6658
8 16 0 -9.5835 10.0560
8 16 2 -0.1254 7.0028
8 16 4 4.2809 2.0001
8 16 6 19.0189 -1.6030
8 16 8 -12.6131 -3.0678
8 16 10 -24.6854 -2.8828
8 16 12 -20.2369 -0.2525
8 16 14 -5.3010 2.0337
8 16 16 -6.2149 2.2876
8 16 18 10.1917 2.1667
8 16 20 15.0810 -0.1148
8 16 22 7.7973 -1.9543
8 16 24 -12.0439 -1.8018
8 16 26 8.4723 -1.3330
8 16 28 -4.3342 0.5697
8 16 30 -3.7629 0.7477
8 16 32 21.7963 0.4765
8 16 34 26.7134 0.6490
8 16 36 -8.2368 -0.2940
8 16 38 32.9995 0.0665
8 16 40 4.8712 -0.3099
8 16 42 -0.7018 -0.5336
8 16 44 -6.7530 0.0512
8 16 46 -3.0982 0.1954
8 16 48 22.5287 -0.1150
8 16 50 -0.1300 0.5530
8 16 52 6.6462 0.3082
8 16 54 -15.4752 0.7233
8 17 1 -12.2066 14.3394
8 17 3 9.5622 1.9863
8 17 5 5.6960 -3.0547
8 17 7 28.0898 -2.4596
8 17 9 5.7675 -1.5200
8 17 11 -0.8003 0.2668
8 17 13 -16.3381 0.4706
8 17 15 -14.9225 -0.7627
8 17 17 2.7449 -0.0174
8 17 19 -25.3522 0.6474
8 17 21 -23.3100 -0.2506
8 17 23 14.9191 0.0948
8 17 25 -0.1533 0.2359
8 17 27 -17.5428 -0.7409
8 17 29 -12.8421 -0.3176
8 17 31 21.6171 0.0964
8 17 33 -15.9387 0.4957
8 17 35 -30.3804 -0.2871
8 17 37 4.5926 -0.7653
8 17 39 -1.4994 -0.0905
8 17 41 -6.8595 0.2069
8 17 43 -18.3409 0.7766
8 17 45 -11.1559 0.4589
8 17 47 -19.3629 -0.1523
8 17 49 3.0929 -0.5388
8 17 51 -25.1862 -0.5493
8 17 53 19.4013 1.2492
8 18 0 2.6872 -15.5346
8 18 2 10.9811 -5.6094
8 18 4 23.5870 -1.2983
8 18 6 11.4594 1.4218
8 18 8 12.7110 2.5876
8 18 10 -1.2195 1.4194
8 18 12 47.4542 -0.2344
8 18 14 16.3614 -2.1659
8 18 16 1.6612 -1.8600
8 18 18 7.9587 -0.3024
8 18 20 3.5690 0.1421
8 18 22 11.4784 1.2644
8 18 24 -8.2409 1.2451
8 18 26 -8.2770 0.0121
8 18 28 18.5081 0.0935
8 18 30 7.7486 -0.6657
8 18 32 9.7220 -0.5623
8 18 34 16.7735 0.1563
8 18 36 13.6708 -0.2482
8 18 38 2.9781 0.3685
8 18 40 18.0703 0.3350
8 18 42 4.4074 -0.0417
8 18 44 -14.4205 0.1313
8 18 46 -10.1173 -0.1173
8 18 48 39.6216 -0.6016
8 18 50 -19.3086 -0.5708
8 18 52 6.3845 -0.7417
8 18 54 15.0431 -0.8859
8 19 1 18.2287 2.5825
8 19 3 1.7701 1.0972
8 19 5 25.1971 -0.0870
8 19 7 50.6497 -0.7266
8 19 9 15.1713 -0.8609
8 19 11 16.3847 1.0324
8 19 13 19.7683 1.5191
8 19 15 12.9750 -0.8312
8 19 17 -14.6860 -0.8770
8 19 19 15.5297 0.0503
8 19 21 2.9159 0.3917
8 19 23 -7.9842 0.4363
8 19 25 15.9880 -0.0477
8 19 27 -1.4518 -0.5078
8 19 29 -2.3985 -0.0920
8 19 31 32.9540 0.2938
8 19 33 1.0749 0.4185
8 19 35 -31.9293 0.2496
8 19 37 -15.6914 0.1969
8 19 39 16.6046 0.4525
8 19 41 -35.2200 -0.5885
8 19 43 -4.0262 -0.5218
8 19 45 15.5347 -0.2066
8 19 47 -19.8250 0.4628
8 19 49 1.0774 1.1973
8 19 51 -36.7638 0.6255
8 19 53 16.4001 -0.5302
8 20 0 -2.9923 2.6836
8 20 2 -10.7155 1.3472
8 20 4 11.5912 -0.5100
8 20 6 -8.0213 0.0186
8 20 8 9.5480 -0.1201
8 20 10 1.7610 -0.8303
8 20 12 10.3207 0.7165
8 20 14 21.8120 1.4970
8 20 16 -20.5278 1.5999
8 20 18 2.4455 0.3620
8 20 20 13.5866 -1.4837
8 20 22 -12.8025 -0.2461
8 20 24 -10.0951 0.5126
8 20 26 11.5892 0.1169
8 20 28 -5.0139 0.3029
8 20 30 6.1242 -0.4168
8 20 32 5.5459 -0.3527
8 20 34 -18.7669 0.1576
8 20 36 -4.7203 -0.0849
8 20 38 -22.3275 0.0030
8 20 40 27.6077 -0.1520
8 20 42 16.0929 -0.2618
8 20 44 12.5037 0.0361
8 20 46 -3.8596 0.0639
8 20 48 -9.5750 0.2932
8 20 50 8.7706 -0.4049
8 20 52 -8.3067 -0.6958
8 21 1 7.1977 -17.3480
8 21 3 17.7046 -3.7571
8 21 5 25.2210 3.7114
8 21 7 20.2183 4.9816
8 21 9 -13.0862 1.1582
8 21 11 58.1493 -1.5208
8 21 13 8.2003 -0.9863
8 21 15 58.3030 -0.3822
8 21 17 23.2553 0.8898
8 21 19 5.8407 0.4037
8 21 21 4.4756 -0.7288
8 21 23 -0.2463 -0.7659
8 21 25 -10.3855 0.3129
8 21 27 15.8025 1.1773
8 21 29 -7.3034 0.6757
8 21 31 -3.3349 -0.3075
8 21 33 -19.6070 -0.7321
8 21 35 18.9499 -0.2681
8 21 37 -9.5148 -0.1110
8 21 39 26.4540 0.6084
8 21 41 6.4129 0.1700
8 21 43 -9.3892 0.2661
8 21 45 -21.2549 0.2742
8 21 47 9.6440 -1.5114
8 21 49 -25.5968 -1.4137
8 21 51 25.9590 -3.2194
8 22 0 24.3071 6.6036
8 22 2 24.2178 3.0606
8 22 4 9.7689 -0.9405
8 22 6 -11.0400 -1.2568
8 22 8 7.4991 -0.2276
8 22 10 7.1318 0.2078
8 22 12 -7.7436 -0.0898
8 22 14 13.4333 -1.3619
8 22 16 -19.9996 -0.3417
8 22 18 9.3276 0.8725
8 22 20 -10.0524 0.3638
8 22 22 11.7858 0.4702
8 22 24 -12.3008 -0.8419
8 22 26 -19.5097 -1.4432
8 22 28 27.2460 -0.0348
8 22 30 -10.7538 0.6883
8 22 32 -2.8731 0.9066
8 22 34 -8.2742 0.1754
8 22 36 -1.6853 -0.3784
8 22 38 9.2415 -0.2933
8 22 40 42.2003 -0.4013
8 22 42 9.9885 0.1609
8 22 44 -26.9042 -0.0390
8 22 46 2.5619 -0.2831
8 22 48 17.9108 1.0149
8 23 1 -5.0945 18.8282
8 23 3 1.8981 3.3802
8 23 5 0.5171 -4.9084
8 23 7 -8.7751 -4.1438
8 23 9 -19.1315 -0.7677
8 23 11 -50.1169 1.6460
8 23 13 2.2477 1.6077
8 23 15 19.3533 -0.4636
8 23 17 -23.9526 -1.2583
8 23 19 18.6616 -0.6230
8 23 21 0.8914 0.6559
8 23 23 -11.9793 0.8106
8 23 25 -2.6969 -0.2229
8 23 27 -3.2465 -0.7459
8 23 29 -11.6723 -0.4743
8 23 31 -36.1542 -0.1833
8 23 33 1.3033 0.4622
8 23 35 -14.9501 0.7963
8 23 37 0.1509 0.3483
8 23 39 -22.2817 0.0799
8 23 41 30.4169 -0.6426
8 23 43 -29.5996 -0.6480
8 23 45 -17.1345 0.6179
8 23 47 -3.6831 0.9360
8 24 0 26.6667 -2.4174
8 24 2 4.8157 2.2295
8 24 4 17.4551 2.0374
8 24 6 34.2533 0.5228
8 24 8 31.9662 -1.6241
8 24 10 16.3935 -2.2424
8 24 12 8.2627 -0.0241
8 24 14 24.1335 1.0782
8 24 16 -6.7068 1.2664
8 24 18 -7.8345 0.4356
8 24 20 0.3825 -0.7178
8 24 22 2.6151 -0.0139
8 24 24 -35.7155 0.3793
8 24 26 -6.4247 0.1235
8 24 28 -24.5425 -0.1275
8 24 30 -8.5845 -0.8743
8 24 32 -32.8015 -0.5590
8 24 34 2.1681 -0.1054
8 24 36 3.2387 0.5611
8 24 38 -6.1683 0.7586
8 24 40 -6.3030 -0.0882
8 24 42 -3.4970 0.0540
8 24 44 7.8753 -0.1993
8 24 46 8.1846 -0.2686
8 25 1 16.5555 -12.7976
8 25 3 -44.2540 -4.4603
8 25 5 -6.0355 1.9143
8 25 7 -28.4171 3.9854
8 25 9 32.0373 1.9846
8 25 11 5.1211 -0.4509
8 25 13 -58.4579 -1.1542
8 25 15 17.5628 -0.0665
8 25 17 38.9601 0.4493
8 25 19 -46.0229 -0.2056
8 25 21 2.2929 -0.5134
8 25 23 -3.8695 -0.1530
8 25 25 -0.0586 0.4478
8 25 27 14.6276 1.0800
8 25 29 -34.9994 0.9977
8 25 31 -9.9881 -0.1043
8 25 33 9.7055 -0.5913
8 25 37 -27.5329 -0.3325
8 25 39 4.3446 0.2803
8 25 41 -26.0600 0.9304
8 25 43 -22.5882 0.2130
8 25 45 -2.4730 -1.7155
8 26 0 45.5147 -7.3935
8 26 2 7.3984 -2.8382
8 26 4 0.6225 -0.5258
8 26 6 0.4420 1.1015
8 26 8 24.6276 1.7205
8 26 10 27.1791 1.2542
8 26 12 14.1588 0.0880
8 26 14 12.0893 -1.6373
8 26 16 -8.7742 -1.2261
8 26 18 19.0247 -0.1106
8 26 20 29.7943 0.6053
8 26 22 -12.2466 0.9053
8 26 24 -8.5664 0.2205
8 26 26 -35.2217 -0.2013
8 26 28 -12.5973 0.0953
8 26 30 -8.7658 -0.1728
8 26 34 29.7733 0.0200
8 26 36 -19.5080 -0.3290
8 26 38 -17.1933 0.4188
8 26 40 -43.7255 -0.0736
8 26 42 0.3473 -0.0253
8 26 44 13.9601 -0.9826
8 27 1 27.8218 8.5656
8 27 3 -7.1161 2.4853
8 27 5 -15.6382 -1.4003
8 27 7 -52.4208 -2.8001
8 27 9 6.4775 -1.8840
8 27 11 4.3222 -0.3150
8 27 13 -0.4581 0.6207
8 27 15 -19.0675 0.9730
8 27 17 -50.3983 0.3924
8 27 19 23.4057 0.0535
8 27 21 -19.3208 0.0243
8 27 23 -18.1402 -0.4263
8 27 25 -20.7680 -0.9322
8 27 27 -21.1269 -0.8778
8 27 29 17.2225 -0.0359
8 27 31 8.1002 0.3979
8 27 33 -19.6697 0.1541
8 27 35 -38.0452 0.5592
8 27 37 30.6140 0.1338
8 27 39 -29.3361 -0.4404
8 27 41 -14.8850 0.3960
8 28 0 15.9503 7.7377
8 28 2 12.7723 2.3804
8 28 4 6.0625 -0.9981
8 28 6 -46.8217 -1.3906
8 28 8 -7.3030 -0.6187
8 28 10 10.4007 0.4811
8 28 12 34.8026 0.6251
8 28 14 -17.8630 0.1237
8 28 16 -11.8071 0.1016
8 28 18 1.0060 -0.4609
8 28 20 -8.3043 -0.7417
8 28 22 -28.6609 -0.4428
8 28 24 1.7556 -0.4509
8 28 26 -43.3459 -0.0632
8 28 28 38.3589 0.4278
8 28 30 -22.1522 -0.2343
8 28 32 16.8614 0.3604
8 28 34 -36.6765 -0.3796
8 28 36 29.9683 -1.0783
8 28 38 -2.1453 0.2940
8 28 40 -15.4738 0.1291
8 29 1 3.3349 -4.8995
8 29 5 -1.6714 0.2715
8 29 7 1.4867 0.6561
8 29 9 4.3317 1.0450
8 29 11 51.4039 0.5573
8 29 13 -26.1624 -0.4035
8 29 15 18.7887 -0.3479
8 29 17 -22.1804 -0.3437
8 29 19 -27.4784 -0.2016
8 29 21 25.6798 0.4567
8 29 23 -14.2041 0.6628
8 29 25 31.5299 0.8927
8 29 27 75.2372 0.5352
8 29 29 -14.7270 -0.5659
8 29 31 -28.1468 -0.7984
8 29 33 -3.7503 -0.8568
8 29 35 24.8822 0.2754
8 29 37 -42.0716 -0.5624
8 29 39 24.4755 -1.1982
8 30 2 12.3351 0.3311
8 30 4 11.7774 2.5407
8 30 8 0.0103 -0.9554
8 30 10 -22.9529 -1.8207
8 30 12 22.1606 -1.1548
8 30 16 21.2554 0.9958
8 30 18 -2.3855 0.6436
8 30 20 -11.1565 0.0997
8 30 22 -30.6631 -0.1467
8 30 24 35.5223 -0.4061
8 30 26 10.1026 0.1566
8 30 28 -20.1679 0.1248
8 30 30 -7.5143 -0.7311
8 30 32 15.7122 0.0457
8 30 34 -7.7583 0.8627
8 30 36 -37.0251 2.4571
8 31 3 5.9741 0.5284
8 31 5 20.4787 -0.0505
8 31 7 -0.0541 -0.7665
8 31 9 23.9148 -0.2033
8 31 11 -3.1694 -0.1956
8 31 15 8.1479 0.3170
8 31 17 27.6498 0.4579
8 31 19 14.5750 0.0347
8 31 27 -0.9042 0.6410
8 31 29 -12.5085 0.9444
8 31 31 1.3612 0.6608
8 31 33 -33.9908 0.2970
8 32 2 -12.8169 -3.0357
8 32 4 -18.6225 -2.6528
8 32 6 12.5559 -0.5351
8 32 8 -16.9552 1.4573
8 32 10 6.5734 2.7354
8 32 12 -4.2176 1.1753
8 32 16 -16.8225 -1.8519
8 32 18 15.7749 -1.6637
8 32 24 2.7675 -0.6479
8 32 26 0.9258 -0.1763
8 32 28 0.7360 -0.1383
8 32 30 3.0836 -0.5137
8 32 32 -21.4034 -3.0897
8 33 1 -26.1879 0.2346
8 33 3 5.3205 0.9771
8 33 5 -13.6774 0.5938
8 33 7 3.2166 -0.6118
8 33 9 -29.1717 -0.4036
8 33 13 -36.6931 -0.2765
8 33 15 11.3621 0.5375
8 33 17 -6.8208 0.4298
8 33 19 27.9955 0.0182
8 33 23 22.1459 0.3166
8 33 25 -11.9377 0.6646
8 33 27 18.7336 -0.1147
8 33 29 17.5992 -0.5721
8 34 0 3.8265 -1.2796
8 34 2 -13.4440 -0.8395
8 34 4 50.7635 1.3730
8 34 6 -46.4786 0.7296
8 34 8 8.6008 -1.0292
8 34 14 16.7887 0.5654
8 34 16 -20.4170 1.0606
8 34 20 -26.7535 0.3494
8 34 22 3.7660 -0.7750
8 34 24 2.0957 -1.1982
8 34 26 42.7020 -0.6776
8 35 1 5.6862 1.7697
8 35 3 2.3382 -0.3856
8 35 5 -9.4140 -0.9729
8 35 7 -3.2968 -0.9468
8 35 9 -1.7453 0.0385
8 35 13 -40.9230 0.0097
8 35 15 27.9654 -0.1289
8 35 17 0.9083 0.0455
8 36 0 22.1250 2.9304
8 36 2 -22.2227 -0.5254
8 36 4 -22.3359 -0.8959
8 36 6 -0.4346 -0.8541
8 36 10 -11.1629 1.1294
8 36 12 -5.9917 0.1985
8 36 16 12.9724 -0.8389
8 37 1 -27.3421 -2.8287
8 37 3 10.6498 -0.6898
8 37 5 28.1216 0.2967
8 37 7 -1.9285 0.1507
8 37 9 -11.3375 -0.6141
8 37 11 14.0937 -1.4193
9 1 0 171.2895 -2.5095
9 1 2 113.8205 -11.9543
9 1 4 -84.1422 1.0033
9 1 6 -40.9052 6.4667
9 1 8 -7.6754 -2.2525
9 1 10 58.6473 3.2901
9 1 12 -79.3023 0.5014
9 1 14 -126.4990 -1.8895
9 1 16 18.6303 1.5043
9 1 18 68.4618 -1.0091
9 1 20 -59.3617 -0.0747
9 1 22 6.9615 0.0863
9 1 24 -4.1986 -1.1067
9 1 26 -13.5770 0.8104
9 1 28 0.9669 0.3545
9 1 30 -9.6934 -0.3550
9 1 32 -30.2019 0.3534
9 1 34 -13.2499 -0.5894
9 1 36 -24.0521 -0.0113
9 1 38 -21.2090 0.2902
9 1 40 -2.2288 -0.5186
9 1 42 0.7663 0.1356
9 1 44 -14.9083 0.1831
9 1 46 3.1295 -0.1785
9 1 48 8.1845 0.1925
9 1 50 -17.8193 0.2117
9 1 52 -32.4807 0.2842
9 1 54 -8.4671 0.0385
9 1 56 2.7872 -0.2382
9 1 58 25.9452 0.0266
9 1 60 11.0451 0.8172
9 2 1 30.1073 8.3093
9 2 3 2.9120 -0.1727
9 2 5 2.8930 -2.7748
9 2 7 -38.4895 -0.9753
9 2 9 -47.2545 0.7077
9 2 11 -53.3644 0.0945
9 2 13 -85.5468 -1.1831
9 2 15 19.9067 -1.2203
9 2 17 58.0210 -1.3785
9 2 19 -8.2331 0.0529
9 2 21 -50.5874 1.3020
9 2 23 31.6079 0.3663
9 2 25 40.1807 -0.1740
9 2 27 15.7309 -0.6065
9 2 29 -13.6618 -0.3642
9 2 31 -7.7076 0.4515
9 2 33 19.7268 0.1993
9 2 35 -3.0715 0.0684
9 2 37 -31.4349 -0.2623
9 2 39 16.2675 -0.6625
9 2 41 -36.6888 -0.1515
9 2 43 -7.8531 0.3558
9 2 45 16.6326 0.5059
9 2 47 -4.2941 -0.0359
9 2 49 7.6897 -0.5271
9 2 51 14.1603 -0.6562
9 2 53 5.9463 0.0833
9 2 55 13.1064 -0.5993
9 2 57 -10.3046 -0.7418
9 2 59 26.6208 1.8641
9 3 0 103.2867 23.4018
9 3 2 -55.1329 3.7592
9 3 4 -25.4236 1.0538
9 3 6 19.0630 -2.5056
9 3 8 -179.1252 -6.1212
9 3 10 44.8783 -0.1370
9 3 12 -13.2668 0.5007
9 3 14 27.9794 0.8967
9 3 16 -44.5088 3.1182
9 3 18 -11.7189 0.1163
9 3 20 -17.3200 0.0831
9 3 22 -3.6896 -0.6096
9 3 24 -55.6639 -1.2813
9 3 26 -10.9199 0.1728
9 3 28 12.5745 -0.2325
9 3 30 3.4896 0.0637
9 3 32 -30.0744 0.8356
9 3 34 9.8689 0.3210
9 3 36 -19.3857 0.0483
9 3 38 -9.5478 -0.1151
9 3 40 12.3275 -0.4671
9 3 42 10.1783 -0.0078
9 3 44 24.0372 -0.1139
9 3 46 -25.1444 0.1646
9 3 48 26.2491 0.0738
9 3 50 -27.8554 -0.2980
9 3 52 -0.9039 -0.1927
9 3 54 0.8132 -0.0658
9 3 56 32.6411 0.1951
9 3 58 -32.0560 0.5170
9 3 60 3.2201 2.0700
9 4 1 0.7785 5.7570
9 4 3 0.8750 0.4552
9 4 5 131.3299 -2.3466
9 4 7 -121.9197 -1.5309
9 4 9 35.8657 0.2607
9 4 11 -8.5430 1.3259
9 4 13 56.2480 0.3778
9 4 15 50.8247 -0.7724
9 4 17 -2.2443 -0.6909
9 4 19 47.1467 -0.1096
9 4 21 60.5704 0.6553
9 4 23 7.0459 0.7525
9 4 25 -11.8721 0.6983
9 4 27 3.7269 -0.2111
9 4 29 -3.6080 -0.6871
9 4 31 -16.2423 -0.2651
9 4 33 4.1361 -0.0035
9 4 35 9.5370 0.1636
9 4 37 5.8985 0.2429
9 4 39 4.9631 0.3179
9 4 41 -10.1303 -0.0171
9 4 43 -3.5633 -0.2591
9 4 45 32.9973 -0.0142
9 4 47 25.9604 -0.0283
9 4 49 15.2942 0.0086
9 4 51 -38.7207 0.1272
9 4 53 -25.6330 0.3994
9 4 55 28.5777 0.0212
9 4 57 -5.6779 -0.5610
9 4 59 -1.8624 -0.1010
9 5 0 23.0440 -20.4469
9 5 2 25.6408 -6.2950
9 5 4 -10.9626 1.7605
9 5 6 -55.4141 2.0615
9 5 8 15.8435 3.3574
9 5 10 18.5046 2.1886
9 5 12 15.0622 -0.7391
9 5 14 39.3029 -0.6272
9 5 16 -26.2359 -0.6909
9 5 18 -9.0309 -1.5830
9 5 20 -33.0971 0.1858
9 5 22 -2.3713 0.1766
9 5 24 -46.9272 0.8159
9 5 26 9.1070 1.0434
9 5 28 -6.1967 -0.2406
9 5 30 1.9111 -0.2518
9 5 32 -12.3623 -0.4693
9 5 34 11.2267 -0.5174
9 5 36 -3.8260 -0.1543
9 5 38 7.4144 -0.0146
9 5 40 6.6814 0.4898
9 5 42 23.6253 0.6566
9 5 44 -11.9085 -0.3584
9 5 46 13.1102 -0.0025
9 5 48 -9.4258 0.1678
9 5 50 -36.9700 0.0659
9 5 52 -5.0408 0.4635
9 5 54 15.8535 0.4627
9 5 56 6.8464 0.1392
9 5 58 12.4609 -0.8641
9 5 60 -7.0761 -1.6426
9 6 1 -41.2067 -29.5402
9 6 3 -4.0419 -4.0318
9 6 5 129.3627 7.4394
9 6 7 102.0681 4.9453
9 6 9 165.7475 0.2813
9 6 11 59.2567 -0.8660
9 6 13 7.0418 -0.4647
9 6 15 41.1498 0.3148
9 6 17 94.9451 1.2621
9 6 19 46.5274 0.0517
9 6 21 33.3578 -1.3665
9 6 23 54.4429 -1.6275
9 6 25 -2.7293 -0.2147
9 6 27 -15.9072 1.4455
9 6 29 24.3837 1.4629
9 6 31 2.4000 0.0348
9 6 33 -0.6040 -0.7611
9 6 35 14.0599 -0.4830
9 6 37 16.0266 0.0753
9 6 39 13.5249 0.5063
9 6 41 -4.9790 -0.1626
9 6 43 8.1079 -0.4896
9 6 45 2.2745 0.0267
9 6 47 -2.9704 0.2874
9 6 49 11.9442 0.2910
9 6 51 17.8804 0.5561
9 6 53 -9.1489 -0.0986
9 6 55 25.0404 -1.2241
9 6 57 10.7214 -0.9207
9 6 59 28.8008 0.8703
9 7 0 57.3698 12.4338
9 7 2 -32.1765 9.1503
9 7 4 -58.3208 -0.7182
9 7 6 -39.1858 -5.3645
9 7 8 -0.7983 0.5663
9 7 10 24.9296 -0.3567
9 7 12 -21.8980 -1.3245
9 7 14 24.2203 0.4118
9 7 16 -69.0398 -0.5829
9 7 18 -7.6724 0.4468
9 7 20 -15.6740 1.8086
9 7 22 24.3233 0.0944
9 7 24 -6.6117 -0.0280
9 7 26 -24.8250 -1.1186
9 7 28 -2.2145 -1.3896
9 7 30 -15.5793 0.1155
9 7 32 -18.9882 0.1818
9 7 34 9.1657 0.6400
9 7 36 -14.2289 0.5425
9 7 38 -3.9857 -0.4732
9 7 40 19.5384 0.0034
9 7 42 -36.0007 0.1574
9 7 44 -1.5254 -0.4603
9 7 46 -10.7157 0.0157
9 7 48 26.7437 -0.0413
9 7 50 -3.1838 -0.3358
9 7 52 11.7138 0.1936
9 7 54 -27.2435 0.5074
9 7 56 4.4720 0.4307
9 7 58 -16.3902 -0.3583
9 8 1 -70.7909 32.2986
9 8 3 -2.8344 6.6010
9 8 5 32.4905 -7.3744
9 8 7 27.8293 -7.7464
9 8 9 -25.6119 -1.0642
9 8 11 41.5457 2.6925
9 8 13 63.4345 1.7271
9 8 15 62.9334 -0.3400
9 8 17 36.9801 -0.0746
9 8 19 8.5648 0.2283
9 8 21 -5.0484 0.6900
9 8 23 11.5492 0.7576
9 8 25 12.3781 -0.5904
9 8 27 1.9989 -1.1998
9 8 29 7.7399 -0.9845
9 8 31 10.8902 0.0875
9 8 33 10.2471 1.2393
9 8 35 5.6030 0.7289
9 8 37 -7.9623 -0.7528
9 8 39 -4.1619 -0.7833
9 8 41 7.5095 -0.2083
9 8 43 19.5919 0.2313
9 8 45 1.4209 0.4446
9 8 47 -30.2393 0.1104
9 8 49 -5.4928 -0.4682
9 8 51 17.7709 -0.5741
9 8 53 6.5254 -0.1559
9 8 55 5.2314 0.8106
9 8 57 8.5223 1.6749
9 8 59 -26.5569 -2.0832
9 9 0 -113.8447 -29.0503
9 9 2 -27.8429 0.3302
9 9 4 -48.7757 4.1159
9 9 6 66.6447 -0.3563
9 9 8 19.8107 1.9195
9 9 10 45.0169 -2.3391
9 9 12 -28.6082 -0.7744
9 9 14 -16.1590 2.2123
9 9 16 47.3840 -1.2445
9 9 18 -0.5159 -0.6839
9 9 20 -12.9481 -0.4920
9 9 22 14.7028 -1.4914
9 9 24 -43.6243 0.9157
9 9 26 -8.9187 1.0058
9 9 28 14.9331 1.3255
9 9 30 8.4725 1.1857
9 9 32 7.9610 -1.2518
9 9 34 2.9967 -0.9021
9 9 36 -12.1297 0.0848
9 9 38 10.3131 -0.0749
9 9 40 3.4026 0.4677
9 9 42 -23.2142 -0.0795
9 9 44 15.1608 -0.4571
9 9 46 8.8361 0.3641
9 9 48 11.6629 0.3617
9 9 50 -8.8053 -0.3431
9 9 52 11.2105 -0.4929
9 9 54 3.8722 -0.5994
9 9 56 -39.4426 0.1432
9 9 58 20.4774 1.0003
9 10 1 39.0026 -20.3452
9 10 3 44.0790 -3.3673
9 10 5 12.0240 3.9042
9 10 7 -6.4935 4.0905
9 10 9 -10.1971 1.6665
9 10 11 34.4283 -1.2456
9 10 13 -5.4624 -1.4230
9 10 15 -3.7225 0.0378
9 10 17 28.8195 1.4261
9 10 19 46.3086 0.3649
9 10 21 -18.3986 -0.6021
9 10 23 -43.8855 -0.2457
9 10 25 4.1428 -0.3487
9 10 27 11.7125 0.6838
9 10 29 -0.9950 0.2489
9 10 31 -17.3511 -0.5907
9 10 33 15.1818 -0.4112
9 10 35 -5.6030 -0.0409
9 10 37 -3.7737 0.3277
9 10 39 -6.7592 0.7768
9 10 41 -5.5375 0.3579
9 10 43 36.9210 -0.1044
9 10 45 14.8367 -0.3659
9 10 47 -11.7198 -0.1055
9 10 49 -21.8529 0.5213
9 10 51 11.8886 0.3161
9 10 53 19.4099 0.2027
9 10 55 -27.8491 -0.8497
9 10 57 -5.1307 0.2449
9 11 0 128.4367 12.3353
9 11 2 56.5872 9.5196
9 11 4 5.7639 -1.8005
9 11 6 -4.2985 -4.7341
9 11 8 17.7596 1.6292
9 11 10 28.7065 -1.2154
9 11 12 52.1324 -0.1616
9 11 14 4.2833 0.8172
9 11 16 -20.9690 -2.2368
9 11 18 -5.7321 0.7876
9 11 20 1.3121 1.3827
9 11 22 -25.6219 -0.0709
9 11 24 1.3987 0.4422
9 11 26 22.3227 -1.5541
9 11 28 -5.2272 -0.9497
9 11 30 2.1896 0.5828
9 11 32 -13.7249 0.2781
9 11 34 1.9127 0.9334
9 11 36 -27.2983 0.2582
9 11 38 22.5804 -0.6873
9 11 40 -6.2995 0.1253
9 11 42 22.7895 0.3228
9 11 44 -1.0632 0.0917
9 11 46 12.1162 -0.2159
9 11 48 2.1106 -0.6122
9 11 50 2.0050 -0.3254
9 11 52 -1.6064 0.4505
9 11 54 21.5502 0.6144
9 11 56 -24.3093 1.3884
9 12 1 46.2407 -5.6664
9 12 3 14.7122 -3.0223
9 12 5 10.1460 -0.8891
9 12 7 46.3008 2.3056
9 12 9 59.3193 3.4535
9 12 11 -9.2812 2.2394
9 12 13 43.0294 0.6591
9 12 15 -21.2262 -1.0002
9 12 17 39.0257 -1.2555
9 12 19 22.6125 -1.3086
9 12 21 8.4802 -0.7169
9 12 23 2.2282 0.6694
9 12 25 5.9889 0.6065
9 12 27 23.5723 0.5128
9 12 29 11.6426 -0.1954
9 12 31 -29.1997 -0.3516
9 12 33 4.3014 0.1211
9 12 35 -23.5761 -0.1061
9 12 37 -5.8448 -0.4769
9 12 39 -10.8298 -0.2941
9 12 41 13.2505 -0.2602
9 12 43 -12.9859 0.2001
9 12 45 -5.8937 0.3240
9 12 47 -3.0043 0.2610
9 12 49 -11.5707 0.5582
9 12 51 -3.2723 0.1095
9 12 53 -27.3509 0.0380
9 12 55 -3.9422 -1.9434
9 12 57 5.6034 -0.2241
9 13 0 -7.7647 -8.8928
9 13 2 -27.4878 0.7316
9 13 4 -19.8549 -1.2279
9 13 6 -3.6410 -0.7499
9 13 8 -13.3625 2.2228
9 13 10 -26.9424 -0.8438
9 13 12 -24.7640 0.0836
9 13 14 4.3458 0.1540
9 13 16 -19.5659 -1.7542
9 13 18 -26.8073 0.3345
9 13 20 -8.4988 -0.0582
9 13 22 9.3874 -0.2535
9 13 24 11.6038 1.2538
9 13 26 -23.3500 0.2079
9 13 28 22.8127 0.4862
9 13 30 -17.7966 0.0564
9 13 32 -47.3664 -0.9180
9 13 34 21.9175 -0.0386
9 13 36 -26.6371 0.0040
9 13 38 2.6669 0.2844
9 13 40 -7.5222 0.1792
9 13 42 11.7137 -0.4522
9 13 44 7.5315 -0.1120
9 13 46 26.6539 0.1240
9 13 48 17.2635 0.0853
9 13 50 -3.1241 0.3727
9 13 52 -0.4275 -0.3388
9 13 54 8.9872 -1.0719
9 13 56 -27.8546 -0.6721
9 14 1 1.9562 14.7054
9 14 3 3.0342 6.6129
9 14 5 13.4035 -0.7392
9 14 7 4.2721 -4.6260
9 14 9 37.8706 -5.1315
9 14 11 21.2388 -1.3096
9 14 13 -14.7553 1.6722
9 14 15 13.0156 1.5774
9 14 17 6.0640 1.4430
9 14 19 -13.3493 0.9130
9 14 21 9.4627 -0.0807
9 14 23 12.5833 -0.7532
9 14 25 16.5611 -1.2700
9 14 27 -2.5042 -0.8508
9 14 29 24.9367 0.0547
9 14 31 4.9929 0.5338
9 14 33 25.1244 0.6632
9 14 35 -9.2464 0.2916
9 14 37 37.3278 0.2052
9 14 39 -9.2425 0.0572
9 14 41 -3.3396 -0.2870
9 14 43 -22.0767 -0.0999
9 14 45 -14.9831 -0.0765
9 14 47 0.2242 -0.4024
9 14 49 20.2471 -0.3754
9 14 51 -5.8743 0.1138
9 14 53 -4.6266 1.5793
9 14 55 2.2613 1.1222
9 15 0 1.3561 -5.9198
9 15 2 -58.6069 1.0831
9 15 4 -6.7453 1.5974
9 15 6 6.2488 2.3235
9 15 8 -4.5263 0.6075
9 15 10 -10.2213 -3.2936
9 15 12 -11.1801 -1.5358
9 15 14 6.3649 0.4946
9 15 16 1.7054 1.2337
9 15 18 -33.2669 1.7353
9 15 20 -28.8457 -0.5278
9 15 22 2.7845 -1.1029
9 15 24 2.8662 -0.0777
9 15 26 -19.8340 -0.3868
9 15 28 10.6835 0.3515
9 15 30 -2.0115 -0.2688
9 15 32 -3.4033 -0.7290
9 15 34 -17.0006 -0.0658
9 15 36 0.4018 -0.6515
9 15 38 -16.4276 0.2958
9 15 40 2.1433 0.4145
9 15 42 0.5403 0.0238
9 15 44 0.9565 0.2616
9 15 46 -6.2911 0.2122
9 15 48 -22.8119 -0.2503
9 15 50 27.9692 0.2212
9 15 52 22.6945 -0.1882
9 15 54 -4.0298 0.1422
9 16 1 23.0940 -10.7667
9 16 3 19.1280 -4.5348
9 16 5 -24.6043 1.2421
9 16 7 19.7924 4.2349
9 16 9 -11.4645 2.2284
9 16 11 -12.3961 0.9715
9 16 13 -27.7600 -0.2974
9 16 15 -11.3949 -1.6663
9 16 17 -34.4728 -0.6991
9 16 19 -5.6581 0.2861
9 16 21 -11.5767 0.2787
9 16 23 7.9214 0.6721
9 16 25 -16.7004 0.9185
9 16 27 -6.5828 0.1692
9 16 29 -17.2574 -0.0142
9 16 31 11.5295 0.0445
9 16 33 -4.9850 0.1088
9 16 35 3.0887 -0.3503
9 16 37 13.7844 -0.2640
9 16 39 -14.8479 -0.0628
9 16 41 -26.3983 -0.0220
9 16 43 20.5796 0.4826
9 16 45 24.2808 0.4695
9 16 47 6.0244 0.1882
9 16 49 -9.0687 -0.1932
9 16 51 6.7893 -0.6773
9 16 53 -10.1771 -0.4917
9 16 55 7.7382 -0.9639
9 17 0 7.5222 8.5054
9 17 2 66.9590 0.2268
9 17 4 -5.2606 -5.3281
9 17 6 7.0318 -3.8242
9 17 8 14.0957 0.6375
9 17 10 20.9889 4.1848
9 17 12 25.4821 3.9725
9 17 14 24.1001 -0.7567
9 17 16 26.1695 -2.5793
9 17 18 9.5052 -1.3493
9 17 20 11.2984 -0.3276
9 17 22 3.6184 1.1790
9 17 24 -1.3643 0.5396
9 17 26 -0.5814 -0.8100
9 17 28 17.9660 -0.0514
9 17 30 5.0648 -0.1314
9 17 32 15.3631 0.4187
9 17 34 12.1501 0.8115
9 17 36 -7.3739 -0.5043
9 17 38 16.4158 -0.2367
9 17 40 9.3872 -0.4329
9 17 42 -6.3542 -0.1740
9 17 44 16.4007 0.2381
9 17 46 -13.3375 0.2881
9 17 48 -1.0085 0.0004
9 17 50 15.8233 0.0871
9 17 52 13.2562 -0.0904
9 17 54 -0.5226 -0.6779
9 18 1 -18.1948 1.7426
9 18 3 7.9412 1.5889
9 18 5 37.9116 1.6514
9 18 7 -23.8272 0.6960
9 18 9 10.5412 -2.0325
9 18 11 11.0126 -1.5618
9 18 13 0.6125 -0.0033
9 18 15 18.1817 -0.0392
9 18 17 -2.6317 0.2770
9 18 19 -7.0037 0.1748
9 18 21 -7.7325 -0.0995
9 18 23 -2.3862 0.4174
9 18 25 -11.8568 0.8026
9 18 27 20.1030 -0.0798
9 18 29 13.0866 -0.6213
9 18 31 14.5000 -0.7153
9 18 33 1.4217 -0.3386
9 18 35 19.2484 0.3623
9 18 37 -8.7314 0.8565
9 18 39 40.1317 0.9014
9 18 41 -22.2844 -0.2500
9 18 43 13.5669 -0.8974
9 18 45 -3.4283 -0.7460
9 18 47 2.6411 0.1835
9 18 49 18.3944 0.6469
9 18 51 3.0170 0.1402
9 18 53 -9.6222 -0.7820
9 19 0 31.4630 -11.0056
9 19 2 13.9036 -2.5042
9 19 4 19.6942 3.3573
9 19 6 -16.2366 3.7693
9 19 8 28.9232 -1.1835
9 19 10 1.7797 -3.6583
9 19 12 28.2269 -2.3013
9 19 14 10.5761 -0.1812
9 19 16 4.6046 2.4918
9 19 18 34.9966 1.7026
9 19 20 5.6122 -1.2840
9 19 22 6.3719 -1.3353
9 19 24 2.9201 -1.0170
9 19 26 13.9413 0.0859
9 19 28 30.6041 1.3341
9 19 30 0.6407 0.1777
9 19 32 12.8845 -0.3370
9 19 34 27.0377 -0.2873
9 19 36 -18.0425 -0.4689
9 19 38 -6.8640 0.2375
9 19 40 -7.2840 0.0927
9 19 42 30.2499 -0.2104
9 19 44 7.5162 -0.2717
9 19 46 22.9304 0.0193
9 19 48 19.1078 0.6342
9 19 50 14.8447 -0.1734
9 19 52 -4.3018 -0.9223
9 20 1 13.1364 4.8848
9 20 3 12.0510 -1.1572
9 20 5 6.3790 -2.7923
9 20 7 -6.8745 -0.4642
9 20 9 6.9849 1.1809
9 20 11 5.2960 1.4449
9 20 13 21.7570 0.8399
9 20 15 6.4471 -0.7108
9 20 17 38.2212 -0.7342
9 20 19 -5.6754 -0.3178
9 20 21 -3.9022 -0.2109
9 20 23 3.2745 -0.5526
9 20 25 -0.2039 -0.3794
9 20 27 -5.6835 0.1662
9 20 29 29.5398 0.7229
9 20 31 -7.5345 0.9474
9 20 33 45.5534 0.1278
9 20 35 20.4831 -0.4842
9 20 37 -6.7867 -1.0859
9 20 39 -5.5779 -0.3844
9 20 41 44.8757 0.2965
9 20 43 -23.6364 0.7847
9 20 45 7.4880 0.5748
9 20 47 19.6462 -0.8672
9 20 49 -16.4415 -0.6607
9 20 51 24.9792 1.0142
9 21 0 5.3127 10.6848
9 21 2 10.1311 1.8877
9 21 4 4.1996 -1.3671
9 21 6 25.1651 -1.3458
9 21 8 -0.0658 -1.1382
9 21 10 -19.8990 0.9425
9 21 12 13.9790 0.9101
9 21 14 1.7628 -0.6091
9 21 16 -0.0790 -0.1628
9 21 18 -7.7833 0.0652
9 21 20 4.6795 0.3427
9 21 22 17.3720 1.7295
9 21 24 2.0138 0.3486
9 21 26 -4.6277 -0.8909
9 21 28 31.6918 -1.0729
9 21 30 -9.4909 -1.0274
9 21 32 33.1541 0.2482
9 21 34 -28.0795 0.6451
9 21 36 34.7052 0.5738
9 21 38 -6.7263 0.4207
9 21 40 -8.3739 0.0727
9 21 42 7.6853 0.4442
9 21 44 42.5582 -0.0123
9 21 46 28.6348 -1.0824
9 21 48 -35.8140 0.0656
9 21 50 30.3701 0.9916
9 22 1 -6.0383 3.6137
9 22 3 5.1669 3.4381
9 22 5 9.9675 1.0546
9 22 7 3.4804 -0.9704
9 22 9 30.9347 -2.2622
9 22 11 7.7749 -2.0796
9 22 13 13.6418 -0.0817
9 22 15 -4.7240 0.8181
9 22 17 -26.0464 0.8715
9 22 19 2.0358 0.5938
9 22 21 18.1341 0.4864
9 22 23 -7.6920 0.2446
9 22 25 -19.8724 -0.0764
9 22 27 -5.2616 -0.0691
9 22 29 5.5328 -0.0515
9 22 31 10.7473 -0.4434
9 22 33 15.1735 -0.4382
9 22 35 -0.9090 0.5478
9 22 37 -2.7872 0.4564
9 22 39 -13.2072 0.1782
9 22 41 8.4692 -0.6854
9 22 43 24.2277 -0.8679
9 22 45 4.7665 0.9231
9 22 47 -5.5381 0.6723
9 22 49 3.2936 1.6576
9 23 0 9.9560 -7.8395
9 23 2 35.2661 -5.9610
9 23 4 -10.5716 -2.2542
9 23 6 31.5544 1.3927
9 23 8 28.6691 1.9135
9 23 10 16.5022 1.9875
9 23 12 -6.9171 0.8300
9 23 14 12.0044 -0.1303
9 23 16 35.0965 -0.2283
9 23 18 -0.8743 -1.4002
9 23 20 15.8945 -1.8451
9 23 22 17.4483 -0.3226
9 23 24 4.0935 0.2039
9 23 26 -16.5533 0.7544
9 23 28 19.6098 0.8577
9 23 30 8.2101 0.3868
9 23 32 -4.9362 0.4858
9 23 34 17.4515 -0.5488
9 23 36 4.3169 -0.6077
9 23 38 -10.2476 -0.1057
9 23 40 16.7215 -0.1438
9 23 42 6.5704 0.7450
9 23 44 0.8957 0.4714
9 23 46 -31.0500 -0.5219
9 23 48 20.0596 -1.3758
9 24 1 5.8738 -8.6613
9 24 3 -3.4703 -2.5861
9 24 5 -8.9324 0.9905
9 24 7 15.9964 2.2007
9 24 9 -13.6175 2.0315
9 24 11 34.6219 0.4090
9 24 13 -10.1295 -0.9107
9 24 15 -58.4640 -0.6670
9 24 17 10.0553 -0.4055
9 24 19 36.1187 -0.1940
9 24 21 -31.6040 0.0508
9 24 23 9.7663 0.2244
9 24 25 -16.9272 0.2294
9 24 27 -3.4091 0.3655
9 24 29 15.2678 0.4197
9 24 31 10.7212 -0.3718
9 24 33 -4.4885 -0.4833
9 24 35 21.6837 -0.1679
9 24 37 -13.5584 0.1384
9 24 39 -9.9338 0.4858
9 24 41 -16.5329 0.6164
9 24 43 -6.9902 0.0028
9 24 45 11.5578 -0.8318
9 25 0 61.0150 3.4147
9 25 2 6.1976 3.1136
9 25 4 -16.3872 2.5597
9 25 6 15.3285 0.6201
9 25 8 -12.7318 -1.8099
9 25 10 12.8221 -2.0368
9 25 12 18.1602 -1.2605
9 25 14 11.5586 0.0162
9 25 16 -8.6385 1.4498
9 25 18 39.6855 1.5355
9 25 20 -9.7730 0.9761
9 25 22 56.4127 -0.2519
9 25 24 -11.9232 -1.3453
9 25 26 27.7513 -0.9014
9 25 28 -3.7714 -0.1383
9 25 30 34.7867 0.0431
9 25 32 17.6616 0.5052
9 25 36 -29.0799 -0.2603
9 25 38 32.3710 0.4013
9 25 40 -5.1525 -0.2439
9 25 42 3.6477 0.6286
9 25 44 -3.8750 0.8500
9 26 1 -4.0748 10.5261
9 26 3 -43.4066 1.1314
9 26 5 3.4107 -3.0005
9 26 7 -1.9695 -2.4924
9 26 9 17.3377 0.2749
9 26 11 -35.0583 1.3404
9 26 13 56.5057 0.4991
9 26 15 -6.6032 0.1944
9 26 17 11.4037 -0.4902
9 26 19 0.1607 -0.4096
9 26 21 17.4431 0.0390
9 26 23 -8.6653 0.2330
9 26 25 -13.4792 -0.1776
9 26 27 -1.1698 -0.7052
9 26 29 -4.8219 -0.1888
9 26 31 -4.3353 0.1888
9 26 33 2.0504 0.3119
9 26 35 7.7799 0.0979
9 26 37 -24.5352 -0.6546
9 26 39 9.3612 -1.3647
9 26 41 8.1805 -0.2899
9 26 43 -31.8171 0.8255
9 27 0 29.7218 2.2094
9 27 2 -10.2510 1.0107
9 27 4 7.4055 -0.5897
9 27 6 6.4930 -1.6616
9 27 8 -8.8110 -0.8691
9 27 10 6.9628 1.0322
9 27 12 17.6048 1.1283
9 27 14 -48.4475 0.1899
9 27 16 54.8942 -0.6732
9 27 18 -13.0910 -1.4190
9 27 20 0.5163 -0.5020
9 27 22 -32.4353 0.4337
9 27 24 23.0587 0.7230
9 27 26 0.5132 0.5487
9 27 28 25.3094 -0.2411
9 27 30 -21.7864 -1.0067
9 27 32 25.6990 0.0825
9 27 34 -20.5287 0.4036
9 27 36 27.4568 -0.0019
9 27 38 20.5515 0.3332
9 27 40 36.6422 -0.8786
9 27 42 -30.9318 -0.4936
9 28 1 -46.1343 -7.7403
9 28 3 -42.9150 -0.4413
9 28 5 -31.2669 2.5318
9 28 7 -45.1851 0.9363
9 28 9 -18.5757 -0.9669
9 28 11 -18.9503 -1.7151
9 28 13 4.8694 -1.0407
9 28 15 30.7781 0.6774
9 28 17 29.1667 0.8411
9 28 19 -3.0659 -0.0319
9 28 21 10.1312 -0.7857
9 28 23 -11.2247 -0.8323
9 28 25 -1.5702 0.0750
9 28 27 -15.7073 0.5104
9 28 29 -8.7288 0.2144
9 28 31 27.6294 -0.3008
9 28 33 -36.8061 -1.0786
9 28 35 -0.0200 -0.2262
9 28 37 21.9482 0.9855
9 28 39 15.4821 2.4152
9 29 0 -19.9743 -5.0783
9 29 2 -37.4675 -2.1208
9 29 4 13.4985 0.6904
9 29 8 35.4102 1.3213
9 29 10 10.6883 -0.0127
9 29 12 2.1244 -1.3995
9 29 14 -13.1383 -1.3538
9 29 16 8.1217 -0.2673
9 29 18 11.2039 0.9142
9 29 20 19.9500 1.2274
9 29 22 -3.8637 0.2422
9 29 24 -11.8903 -0.6652
9 29 26 23.6756 -0.2693
9 29 28 25.4194 0.3692
9 29 30 -12.6942 0.2550
9 29 32 -31.5643 0.3591
9 29 34 -7.8502 0.1166
9 29 36 24.0536 -0.3573
9 29 38 -47.2076 0.5732
9 30 1 -33.1807 2.6450
9 30 3 4.9220 -0.4863
9 30 5 7.9820 -1.4841
9 30 7 8.1674 -0.8171
9 30 11 1.5276 1.8079
9 30 15 -7.7032 -0.1825
9 30 17 -13.7427 -0.6611
9 30 19 12.5490 -0.3278
9 30 21 -6.0753 0.7542
9 30 23 7.9974 0.3172
9 30 25 26.9957 -0.3227
9 30 27 -4.3134 -0.4483
9 30 29 -33.3518 -0.3182
9 30 31 7.6839 0.6830
9 30 33 23.9722 0.2350
9 30 35 -0.0569 -1.8282
9 31 0 -5.9688 4.0698
9 31 4 12.4497 -0.7577
9 31 6 6.1905 -1.1507
9 31 8 2.0513 -0.4120
9 31 10 -31.6084 0.6783
9 31 14 23.1684 0.7751
9 31 16 -15.4204 -0.2221
9 31 18 1.4402 -1.2048
9 31 24 19.9224 0.6160
9 31 26 27.3613 1.2264
9 31 28 -6.5814 0.7204
9 31 30 -36.1006 0.3188
9 31 32 5.7187 0.1780
9 31 34 6.0531 -0.1977
9 32 1 -11.5610 -1.8866
9 32 5 -57.9301 1.1496
9 32 7 -22.6043 0.0272
9 32 9 20.6740 -0.3652
9 32 11 -20.4050 -0.5051
9 32 13 -41.1224 -0.1264
9 32 15 17.5174 0.5479
9 32 17 20.4644 0.5829
9 32 23 52.2685 -0.1677
9 32 25 9.0035 -0.2138
9 32 27 4.7673 -0.3513
9 32 29 -16.6839 -0.4047
9 32 31 1.7219 -0.1826
9 33 0 -14.9784 2.7484
9 33 2 3.5875 1.4049
9 33 4 46.4163 1.4327
9 33 6 30.0835 0.5221
9 33 10 24.6822 -1.1557
9 33 12 -38.7277 -0.9259
9 33 14 2.1438 -0.2351
9 33 16 21.3632 0.1472
9 33 22 -8.4636 -0.0279
9 33 24 51.2034 -0.4949
9 33 26 -47.5847 0.1491
9 33 28 19.3930 0.2733
9 34 1 -10.7821 -1.3852
9 34 3 -18.7431 -1.1169
9 34 5 27.5218 -0.2060
9 34 7 11.5074 0.3361
9 34 13 -13.5365 0.6600
9 34 15 -18.3329 0.6274
9 34 19 -25.6298 -0.3593
9 34 21 -28.0012 -0.7962
9 34 23 38.7241 -1.2561
9 34 25 23.1080 -0.2321
9 35 0 18.5549 -0.8101
9 35 2 -31.8742 -2.1013
9 35 4 32.9121 -0.8783
9 35 6 14.4524 0.0401
9 35 8 -6.7846 0.4153
9 35 12 45.6842 -0.6763
9 35 14 -41.1215 -1.2631
9 35 16 27.2678 -1.2868
9 36 1 -13.9870 2.8841
9 36 3 -11.0814 0.8937
9 36 5 -5.0599 -0.2945
9 36 9 -5.2707 -1.3443
9 36 11 7.0571 -1.2960
9 36 15 21.3002 -1.3148
9 37 0 -30.1678 -2.4303
9 37 2 -1.0263 -1.8356
9 37 4 -30.0133 -0.8073
9 37 6 -8.7605 -0.6020
9 37 8 -8.9976 -0.0598
10 1 1 -10.3117 5.4431
10 1 3 85.4565 1.2473
10 1 5 -44.3133 -0.9349
10 1 7 -85.3556 -2.2407
10 1 9 35.1187 -1.0963
10 1 11 83.1254 -0.4893
10 1 13 14.9398 0.4730
10 1 15 -7.9668 1.6697
10 1 17 -19.7336 -0.5901
10 1 19 -63.8716 -0.6106
10 1 21 -20.8736 0.7721
10 1 23 33.5793 0.2564
10 1 25 -3.2339 -0.0505
10 1 27 -5.9826 -0.4372
10 1 29 -13.9208 -0.2045
10 1 31 18.7089 0.4059
10 1 33 5.3529 -0.0288
10 1 35 17.0399 0.0472
10 1 37 5.9735 0.2411
10 1 39 -11.0998 -0.1816
10 1 41 7.4905 -0.1497
10 1 43 5.8120 0.0825
10 1 45 1.9650 0.2783
10 1 47 -12.7472 0.3061
10 1 49 -6.9333 -0.0849
10 1 51 11.6750 -0.5677
10 1 53 7.2967 0.4313
10 1 55 -17.0100 -0.4182
10 1 57 -7.9142 -0.2726
10 1 59 12.4141 2.2975
10 2 0 -70.9701 14.7116
10 2 2 -7.9318 -9.7409
10 2 4 13.0921 -5.2963
10 2 6 -108.4720 -0.1664
10 2 8 3.7145 -0.3065
10 2 10 -20.1711 7.4091
10 2 12 13.3120 3.1751
10 2 14 -50.8153 -2.3575
10 2 16 26.0507 -2.8757
10 2 18 53.8823 -3.6868
10 2 20 -38.2288 0.5471
10 2 22 7.5384 2.3233
10 2 24 -4.1998 0.7995
10 2 26 -16.0940 0.6758
10 2 28 18.9179 -1.0933
10 2 30 6.1362 -0.8705
10 2 32 -18.9509 0.6914
10 2 34 18.5926 0.3110
10 2 36 -13.7980 0.0356
10 2 38 -18.0331 -0.2306
10 2 40 -13.5080 -0.5333
10 2 42 -30.0739 0.4355
10 2 44 -7.4487 0.5613
10 2 46 24.6083 0.2892
10 2 48 -47.8162 -0.0733
10 2 50 40.5994 -0.4472
10 2 52 -2.7654 -0.1685
10 2 54 -8.3446 0.3898
10 2 56 -37.2106 0.3360
10 2 58 -17.9350 -0.9407
10 2 60 22.5183 -1.6388
10 3 1 -33.1949 -3.1221
10 3 3 118.9474 -1.3839
10 3 5 171.4985 0.1821
10 3 7 6.9719 1.6602
10 3 9 48.1238 1.1305
10 3 11 31.4668 -2.2751
10 3 13 33.6560 -1.7616
10 3 15 -26.9890 1.0123
10 3 17 -26.0929 1.3115
10 3 19 40.5528 -0.1918
10 3 21 33.4949 -1.2178
10 3 23 28.7350 -1.3102
10 3 25 -34.4019 0.1982
10 3 27 4.1569 0.6543
10 3 29 11.7435 0.0821
10 3 31 10.6778 -0.2075
10 3 33 19.1837 -0.5848
10 3 35 14.3673 -0.4184
10 3 37 25.1626 0.0122
10 3 39 -29.2929 0.4379
10 3 41 -32.3450 0.2581
10 3 43 -3.6090 -0.2971
10 3 45 26.5582 -0.3334
10 3 47 0.1497 0.1360
10 3 49 2.8804 0.4014
10 3 51 22.3140 0.0859
10 3 53 31.0994 0.1857
10 3 55 -21.6703 -0.6318
10 3 57 -8.1047 -0.3073
10 3 59 -5.8597 2.2839
10 4 0 -104.8297 -25.6695
10 4 2 -54.4030 -7.5514
10 4 4 8.9766 7.9948
10 4 6 -0.3829 5.9462
10 4 8 -94.1126 -0.9937
10 4 10 -33.3000 -2.9417
10 4 12 11.7140 -2.9850
10 4 14 -58.7624 0.5229
10 4 16 -1.1595 2.2287
10 4 18 -43.0502 0.9092
10 4 20 -32.6366 0.1336
10 4 22 44.4428 -1.7205
10 4 24 -23.3143 -1.1860
10 4 26 -10.7608 1.2891
10 4 28 15.5251 1.3402
10 4 30 -1.8714 0.6652
10 4 32 19.2816 -0.7412
10 4 34 -3.2512 -1.0267
10 4 36 3.5557 0.1547
10 4 38 30.7043 0.8204
10 4 40 -13.1218 0.4967
10 4 42 -12.0522 -0.1393
10 4 44 -3.7015 -1.0393
10 4 46 24.4426 -0.3094
10 4 48 8.3457 0.3556
10 4 50 33.3893 0.3388
10 4 52 -9.6705 0.5500
10 4 54 2.7834 0.0975
10 4 56 -38.8419 -0.4107
10 4 58 18.3884 -0.4550
10 4 60 -22.8251 2.3036
10 5 1 13.5697 7.8330
10 5 3 -0.1777 1.1794
10 5 5 33.1976 -2.8981
10 5 7 -46.3804 -2.1305
10 5 9 -15.4442 1.8059
10 5 11 56.7009 2.1268
10 5 13 98.6630 0.3446
10 5 15 1.9885 -1.3160
10 5 17 12.9560 -0.5156
10 5 19 -0.2816 0.6659
10 5 21 22.6757 1.5946
10 5 23 41.6208 0.9566
10 5 25 -23.9896 -0.4836
10 5 27 8.7549 -1.1611
10 5 29 19.4300 -0.9070
10 5 31 23.8612 0.0431
10 5 33 -2.5069 0.8698
10 5 35 28.4112 0.5093
10 5 37 26.5512 -0.4111
10 5 39 11.4162 -0.1658
10 5 41 28.8050 -0.0290
10 5 43 17.7189 0.3286
10 5 45 -19.6067 0.4801
10 5 47 -4.9583 -0.1414
10 5 49 16.5765 -0.6971
10 5 51 27.9509 -0.1543
10 5 53 -2.7679 0.3516
10 5 55 -25.1887 -0.2237
10 5 57 -0.1644 -0.3405
10 5 59 -34.3418 -0.2888
10 6 0 -47.7779 24.9847
10 6 2 -125.7434 12.5955
10 6 4 -50.1490 -2.6992
10 6 6 -54.2884 -8.1721
10 6 8 -39.5893 -0.9603
10 6 10 -68.2107 0.5782
10 6 12 -48.6470 0.4417
10 6 14 -55.7336 1.7816
10 6 16 -72.3131 -0.9493
10 6 18 -22.0727 -0.8122
10 6 20 -22.7774 0.9223
10 6 22 -3.7048 0.2797
10 6 24 -42.6091 0.6547
10 6 26 -47.2785 -0.8331
10 6 28 -13.6809 -1.5841
10 6 30 -19.6703 0.3340
10 6 32 -33.5226 0.8888
10 6 34 -7.0901 0.9265
10 6 36 -9.3898 0.0387
10 6 38 -10.2304 -1.1734
10 6 40 8.2724 -0.3652
10 6 42 -0.6679 0.4551
10 6 44 15.3781 0.1765
10 6 46 -12.8086 0.2456
10 6 48 15.1017 -0.0755
10 6 50 -6.5165 -0.5532
10 6 52 5.4233 -0.1673
10 6 54 -12.9498 0.2379
10 6 56 28.2269 0.7045
10 6 58 11.8393 0.0606
10 7 1 -16.9979 -5.1107
10 7 3 -25.6796 1.6122
10 7 5 20.1066 2.6924
10 7 7 122.0457 -0.2479
10 7 9 -20.3968 -1.2725
10 7 11 -67.4037 -0.4361
10 7 13 -21.6041 0.4672
10 7 15 36.3462 0.5902
10 7 17 -9.9487 1.0870
10 7 19 52.8491 -0.4044
10 7 21 29.0670 -1.4670
10 7 23 37.0646 -0.4601
10 7 25 37.7300 0.3261
10 7 27 5.5528 1.0025
10 7 29 1.4091 0.3291
10 7 31 -3.3075 -0.8717
10 7 33 10.0732 -0.5436
10 7 35 12.7110 0.0460
10 7 37 27.5001 0.1019
10 7 39 -1.9396 0.4256
10 7 41 -27.7389 -0.0948
10 7 43 11.6991 -0.4347
10 7 45 -19.8038 -0.1501
10 7 47 18.0278 0.2870
10 7 49 -2.9551 0.3243
10 7 51 18.2762 0.2225
10 7 53 24.6199 -0.3423
10 7 55 -13.4106 -0.4861
10 7 57 5.2719 1.1570
10 7 59 11.4659 -0.9026
10 8 0 -7.9582 -27.5048
10 8 2 -58.1933 -0.0196
10 8 4 -105.8186 0.5670
10 8 6 40.8492 -0.9773
10 8 8 -46.1528 4.9664
10 8 10 -41.6719 -0.1238
10 8 12 1.9585 -1.7204
10 8 14 -6.7758 0.9000
10 8 16 -15.5219 -1.3945
10 8 18 20.4628 -0.2078
10 8 20 -21.7111 0.0576
10 8 22 -14.0659 -1.4589
10 8 24 -33.5077 0.6831
10 8 26 -8.3650 0.1833
10 8 28 2.5403 0.4502
10 8 30 -16.5341 0.9580
10 8 32 4.6079 -0.7826
10 8 34 7.9152 -0.3189
10 8 36 -23.7476 0.3523
10 8 38 6.9571 -0.1015
10 8 40 -8.4120 0.2656
10 8 42 29.6944 -0.2640
10 8 44 -27.7170 -0.4611
10 8 46 -7.0389 0.2867
10 8 48 10.2363 0.1934
10 8 50 -7.0300 -0.3211
10 8 52 -3.2183 -0.3807
10 8 54 -7.9625 -0.1252
10 8 56 25.7927 0.4198
10 8 58 17.3391 -0.0070
10 9 1 -20.8241 -10.3148
10 9 3 57.0982 -1.3212
10 9 5 80.6735 2.3137
10 9 7 35.1403 2.2383
10 9 9 0.5793 0.7492
10 9 11 18.6510 0.2621
10 9 13 -20.7390 -0.7418
10 9 15 8.8575 -1.1514
10 9 17 71.9860 0.9963
10 9 19 21.6845 1.1459
10 9 21 5.9633 0.1630
10 9 23 36.7973 0.3436
10 9 25 13.7836 -0.5011
10 9 27 -34.2791 0.1933
10 9 29 -7.2724 0.3301
10 9 31 22.4135 -0.1986
10 9 33 23.8108 0.1030
10 9 35 -6.3767 0.0181
10 9 37 -28.5960 -0.1737
10 9 39 19.7543 0.0900
10 9 41 -10.9818 0.2998
10 9 43 -21.4457 0.4814
10 9 45 -11.1004 0.2643
10 9 47 29.8686 -0.2291
10 9 49 12.4021 -0.2462
10 9 51 -2.8122 0.0728
10 9 53 -19.7876 0.4233
10 9 55 17.9686 -0.0817
10 9 57 -12.5983 1.5887
10 10 0 -7.2631 -21.1844
10 10 2 6.8628 2.6683
10 10 4 25.7913 -0.1999
10 10 6 -47.0069 -1.4342
10 10 8 -10.0873 4.8523
10 10 10 -20.4466 -1.2114
10 10 12 7.7646 -1.4699
10 10 14 -56.5079 0.5328
10 10 16 41.6928 -2.2108
10 10 18 -12.1160 0.2474
10 10 20 -57.5048 0.5898
10 10 22 -24.7488 -0.5046
10 10 24 -31.2924 1.3145
10 10 26 -32.2208 -0.4904
10 10 28 40.1046 -0.1280
10 10 30 -36.7093 0.5695
10 10 32 -6.3099 -0.7732
10 10 34 18.2880 -0.1177
10 10 36 12.8693 -0.0786
10 10 38 -23.6094 -0.3800
10 10 40 -27.4017 0.4481
10 10 42 18.3380 0.2376
10 10 44 17.8214 -0.0726
10 10 46 -7.2573 0.0843
10 10 48 14.1614 -0.2044
10 10 50 3.5812 0.1700
10 10 52 24.1893 0.3232
10 10 54 -5.7141 -0.3937
10 10 56 -7.4465 0.4617
10 10 58 -3.7512 1.5301
10 11 1 41.3742 23.4950
10 11 3 -32.4735 4.4460
10 11 5 13.2349 -6.0192
10 11 7 27.0807 -4.8037
10 11 9 29.2385 -1.0267
10 11 11 9.6867 2.2918
10 11 13 6.3192 2.0208
10 11 15 8.4689 -0.3019
10 11 17 37.1265 -0.1382
10 11 19 3.8215 -0.1356
10 11 21 -15.0991 -0.1591
10 11 23 3.0696 0.5610
10 11 25 10.2399 -0.6164
10 11 27 22.0194 -0.9917
10 11 29 1.1151 -0.8989
10 11 31 10.7252 0.0972
10 11 33 20.5190 1.1861
10 11 35 7.3285 0.5939
10 11 37 28.3491 -0.3408
10 11 39 -0.4662 -0.6150
10 11 41 -23.8738 -0.4073
10 11 43 12.7929 0.0427
10 11 45 33.3348 0.0175
10 11 47 -17.6352 -0.0914
10 11 49 30.1785 0.3270
10 11 51 1.5787 0.1743
10 11 53 -1.0892 0.1612
10 11 55 -1.2809 -1.2565
10 11 57 -12.9459 2.7295
10 12 0 -21.7388 3.3622
10 12 2 -11.5531 11.8707
10 12 4 -40.5674 0.6400
10 12 6 -15.4742 -5.2897
10 12 8 -37.3559 -0.9805
10 12 10 -22.5186 -2.2293
10 12 12 24.2905 1.2608
10 12 14 -0.3874 1.5941
10 12 16 -38.2576 -1.3610
10 12 18 -9.3402 0.5369
10 12 20 -3.5909 0.0394
10 12 22 -20.3329 -0.4671
10 12 24 -23.6968 0.6719
10 12 26 36.0743 -0.8558
10 12 28 -3.2192 0.1353
10 12 30 13.4973 0.3587
10 12 32 2.6859 -0.6432
10 12 34 18.5692 0.3077
10 12 36 1.2999 0.2025
10 12 38 -11.1903 0.0949
10 12 40 14.8379 0.0456
10 12 42 15.6064 -0.3936
10 12 44 1.5740 0.0160
10 12 46 22.6463 0.2447
10 12 48 -17.5782 -0.3488
10 12 50 16.5355 -0.0674
10 12 52 19.2770 -0.0390
10 12 54 -5.0847 -0.6205
10 12 56 29.4993 0.4672
10 13 1 -5.2879 -25.7399
10 13 3 -62.7719 -4.4772
10 13 5 -42.1816 6.7907
10 13 7 -15.9911 7.6237
10 13 9 -0.2333 -0.0263
10 13 11 19.9777 -3.4960
10 13 13 0.7271 -1.9019
10 13 15 2.7487 0.1333
10 13 17 -18.6314 1.9480
10 13 19 -8.3776 0.6869
10 13 21 19.6987 -0.9829
10 13 23 10.9186 -0.4625
10 13 25 -0.0784 0.6317
10 13 27 -7.8792 1.1403
10 13 29 13.7698 0.1944
10 13 31 13.6522 -0.8447
10 13 33 -5.7926 -1.0719
10 13 35 45.1679 -0.4822
10 13 37 -16.8286 0.5333
10 13 39 -13.0783 0.8919
10 13 41 18.5423 0.3638
10 13 43 -10.2579 -0.1866
10 13 45 21.7387 -0.2633
10 13 47 -11.3963 0.0472
10 13 49 -33.0745 -0.0972
10 13 51 12.5602 -0.1804
10 13 53 17.4202 0.3055
10 13 55 -18.6179 -1.1200
10 14 0 -54.4997 -0.0272
10 14 2 -33.1898 3.0916
10 14 4 17.0297 -2.1133
10 14 6 -55.3803 -0.8158
10 14 8 9.4880 1.9013
10 14 10 -19.9630 -1.4081
10 14 12 52.1601 -0.1233
10 14 14 -17.9853 -0.1203
10 14 16 -25.4233 0.0328
10 14 18 3.0901 1.6192
10 14 20 5.5575 -0.3762
10 14 22 1.0156 -0.9131
10 14 24 1.2856 -0.1982
10 14 26 -13.0580 -0.9487
10 14 28 -11.8828 0.4871
10 14 30 30.0466 0.7283
10 14 32 -4.9264 0.2043
10 14 34 9.0794 0.4817
10 14 36 9.6130 -0.7874
10 14 38 3.3342 -0.4951
10 14 40 -15.1919 -0.1270
10 14 42 -26.5589 -0.2296
10 14 44 33.2662 0.3838
10 14 46 -12.4774 0.2357
10 14 48 -21.5758 -0.4168
10 14 50 16.0227 0.2845
10 14 52 -2.5688 0.1365
10 14 54 14.7552 -0.4182
10 14 56 2.9299 -0.3171
10 15 1 -20.6406 12.8439
10 15 3 -21.8989 0.5080
10 15 5 27.9439 -5.1847
10 15 7 -8.8363 -2.7920
10 15 9 14.3421 0.5374
10 15 11 19.0022 3.7842
10 15 13 -19.1439 2.5738
10 15 15 15.5173 -1.8142
10 15 17 8.7865 -2.6122
10 15 19 -26.4827 -0.8280
10 15 21 4.8385 1.1400
10 15 23 33.7879 1.0609
10 15 25 2.0377 -0.0260
10 15 27 -28.1120 -0.5575
10 15 29 -0.1145 -0.0830
10 15 31 3.1007 0.9540
10 15 33 1.8637 0.8098
10 15 35 -1.9803 -0.1888
10 15 37 23.4497 -0.5432
10 15 39 24.5452 -0.7413
10 15 41 -31.5876 -0.2357
10 15 43 5.8307 0.6198
10 15 45 21.6438 0.4986
10 15 47 13.3408 0.2549
10 15 49 17.4792 -0.3276
10 15 51 -0.7551 0.0729
10 15 53 32.2210 0.8541
10 15 55 27.6934 -1.5254
10 16 0 66.6581 -13.7195
10 16 2 43.1993 -3.5736
10 16 4 8.8355 0.0851
10 16 6 16.1163 2.2622
10 16 8 -5.2336 1.4178
10 16 10 27.8898 -0.2685
10 16 12 -11.1776 0.4423
10 16 14 0.5167 -1.3831
10 16 16 14.5631 -1.2450
10 16 18 0.5916 -0.0110
10 16 20 -21.5054 -0.3307
10 16 22 12.4827 1.1465
10 16 24 -21.9060 1.4783
10 16 26 12.5703 0.0895
10 16 28 -6.1113 -0.1365
10 16 30 -12.8717 -1.2116
10 16 32 -27.1546 -0.9459
10 16 34 8.7084 0.4469
10 16 36 17.2772 0.2279
10 16 38 -39.3631 0.9782
10 16 40 6.4597 0.3845
10 16 42 -3.7392 -0.3718
10 16 44 -11.8469 -0.3779
10 16 46 -9.4145 -0.1298
10 16 48 42.3178 -0.0447
10 16 50 -30.2501 0.0966
10 16 52 39.4823 -0.6805
10 16 54 17.7900 -1.6742
10 17 1 19.7217 -3.3263
10 17 3 -20.8887 0.1857
10 17 5 -0.7802 2.2294
10 17 7 -14.8596 1.0766
10 17 9 -42.8185 -2.5946
10 17 11 -4.1655 -2.2882
10 17 13 -23.9264 0.0235
10 17 15 -21.8268 1.0659
10 17 17 5.7475 1.3828
10 17 19 -19.2883 0.4449
10 17 21 -11.1817 -0.5892
10 17 23 -10.0768 -0.8752
10 17 25 25.1625 -0.1345
10 17 27 12.6690 0.4128
10 17 29 -26.8240 0.4910
10 17 31 -27.0427 0.2810
10 17 33 -13.1340 -0.2233
10 17 35 7.0253 -0.1098
10 17 37 -25.2228 0.5583
10 17 39 15.4632 0.6016
10 17 41 11.7410 -0.1780
10 17 43 -28.7266 -0.7203
10 17 45 17.5681 -0.5500
10 17 47 -28.3617 0.3642
10 17 49 12.2612 0.5997
10 17 51 2.4301 0.2429
10 17 53 13.8116 -0.0136
10 18 0 11.1742 16.5305
10 18 2 -7.3144 3.7029
10 18 4 -5.3997 -0.6809
10 18 6 36.3163 -0.4453
10 18 8 4.0718 -1.8499
10 18 10 -2.1336 -0.8473
10 18 12 9.5992 0.7452
10 18 14 -5.8325 0.5512
10 18 16 7.9746 2.0064
10 18 18 8.3540 1.2279
10 18 20 7.7016 -1.1097
10 18 22 2.5541 -0.6794
10 18 24 0.1846 -0.8205
10 18 26 -4.6059 -0.4973
10 18 28 -3.2149 0.5258
10 18 30 13.4235 -0.0226
10 18 32 -29.0783 0.3323
10 18 34 -17.3912 0.0992
10 18 36 -15.9443 -0.9906
10 18 38 -5.5834 -0.3169
10 18 40 21.3790 -0.2537
10 18 42 -6.9583 0.2695
10 18 44 -7.5945 0.2003
10 18 46 -4.1010 -0.1165
10 18 48 -30.3998 0.1237
10 18 50 29.2753 0.1941
10 18 52 1.7990 1.4230
10 19 1 -18.8793 -2.4363
10 19 3 -10.6030 -1.1902
10 19 5 -12.1290 0.4113
10 19 7 -18.5887 1.4278
10 19 9 -14.9019 0.7692
10 19 11 -12.4630 -0.0175
10 19 13 0.9189 -0.4043
10 19 15 -28.2284 -0.5196
10 19 17 -13.6032 -0.2355
10 19 19 15.8448 0.2166
10 19 21 -18.1463 0.4561
10 19 23 -26.9362 0.0635
10 19 25 -4.7222 0.0032
10 19 27 5.1570 -0.0937
10 19 29 12.9382 -0.1061
10 19 31 -1.3174 0.0721
10 19 33 0.2939 -0.1414
10 19 35 -1.5582 0.1789
10 19 37 1.7760 -0.0518
10 19 39 4.8711 0.0592
10 19 41 -3.7796 0.4019
10 19 43 17.1711 0.2425
10 19 45 10.2868 -0.0930
10 19 47 -26.4956 -0.7241
10 19 49 -11.1141 -0.8595
10 19 51 5.2949 0.0558
10 20 0 -3.5779 3.9936
10 20 2 -18.3592 -1.7075
10 20 4 -1.4599 -0.6801
10 20 6 -21.0926 0.5185
10 20 8 9.6554 -0.8722
10 20 10 -0.1873 1.2436
10 20 12 -4.9910 0.9387
10 20 14 6.1014 -1.5606
10 20 16 11.2459 -1.0765
10 20 18 -41.5437 -0.3724
10 20 20 3.6501 0.3024
10 20 22 4.7242 1.4267
10 20 24 2.5985 -0.2461
10 20 26 -22.2268 -0.5517
10 20 28 -19.2799 -0.0376
10 20 30 17.3434 -0.3848
10 20 32 -4.3119 0.3144
10 20 34 22.8976 0.0940
10 20 36 -26.9409 -0.0865
10 20 38 -18.7780 0.1613
10 20 40 -0.8769 -0.2317
10 20 42 -11.5039 0.1681
10 20 44 -37.7247 0.1821
10 20 46 -10.1502 -0.0866
10 20 48 -2.4202 0.9997
10 20 50 -5.1094 0.6205
10 21 1 25.8286 5.2077
10 21 3 12.1717 -0.3949
10 21 5 17.8481 -2.8705
10 21 7 12.9447 -1.0602
10 21 9 -24.6044 1.3123
10 21 11 42.8218 1.1506
10 21 13 -16.3321 0.4312
10 21 15 -8.5606 -0.5029
10 21 17 10.4123 -1.3891
10 21 19 -6.1416 -1.2157
10 21 21 15.0523 -0.2371
10 21 23 -4.5605 0.4444
10 21 25 9.6857 0.5924
10 21 27 -13.7008 0.1920
10 21 29 -2.2456 -0.1262
10 21 31 -8.9786 -0.1026
10 21 33 -4.7494 -0.0781
10 21 35 -10.4253 0.4631
10 21 37 9.3525 -0.2113
10 21 39 1.5502 -0.5750
10 21 41 -9.6787 -0.3788
10 21 43 -32.4627 -0.1714
10 21 45 40.8580 0.9832
10 21 47 -9.7174 0.3119
10 21 49 4.9399 -0.7066
10 22 0 -18.7714 -7.2120
10 22 2 13.8165 -4.4416
10 22 4 14.4080 2.0840
10 22 6 -27.6573 3.0014
10 22 8 7.2156 -1.3624
10 22 10 19.3495 -1.5011
10 22 12 -12.6705 -0.9661
10 22 14 16.2569 0.7179
10 22 16 9.7433 2.4163
10 22 18 -17.8736 0.4647
10 22 20 7.0333 -1.2738
10 22 22 18.3888 -0.5093
10 22 24 1.2147 -0.4438
10 22 26 -12.9604 0.5775
10 22 28 -14.9157 0.3144
10 22 30 -4.6912 -0.6225
10 22 32 28.9871 0.0189
10 22 34 17.7799 -0.2951
10 22 36 -26.7633 0.2395
10 22 38 -0.5394 0.5051
10 22 40 2.9759 -0.2490
10 22 42 -12.3562 0.1780
10 22 44 -3.2017 0.2250
10 22 46 5.5520 -0.8144
10 22 48 -42.3232 -1.4100
10 23 1 11.1098 -5.0681
10 23 3 -16.2804 0.0282
10 23 5 24.7106 1.6961
10 23 7 -17.6414 0.6966
10 23 9 0.6305 -0.0250
10 23 11 -9.6574 -0.9245
10 23 13 -0.2281 -0.5197
10 23 15 10.9515 0.7187
10 23 17 -17.6383 0.9480
10 23 19 6.2068 0.8074
10 23 21 -33.1190 0.3042
10 23 23 22.6990 -0.2550
10 23 25 21.2196 -0.4684
10 23 27 -14.2683 0.1570
10 23 29 -23.0481 0.9717
10 23 31 -10.0443 0.2769
10 23 33 -18.8307 -0.7353
10 23 35 19.4151 -0.6934
10 23 37 -7.1870 -0.3750
10 23 39 6.7317 0.2844
10 23 41 11.0114 0.5260
10 23 43 7.3983 -0.0791
10 23 45 -28.1504 0.3563
10 23 47 -11.0956 -0.6702
10 24 0 2.3788 10.5496
10 24 2 -25.8944 -0.2845
10 24 4 11.3715 -2.8130
10 24 6 17.1650 -0.7834
10 24 8 -3.4833 0.7585
10 24 10 24.3529 2.2276
10 24 12 22.9915 0.2558
10 24 14 37.2916 -1.4623
10 24 16 -6.7309 -1.3309
10 24 18 -10.0408 -0.7254
10 24 20 26.1724 1.0281
10 24 22 20.9390 1.6380
10 24 24 -7.1617 0.0940
10 24 26 -10.7276 -0.4224
10 24 28 26.6292 -0.5924
10 24 30 -27.3121 -0.2098
10 24 32 -7.8126 1.0236
10 24 34 13.6593 0.1205
10 24 36 -2.8111 0.0898
10 24 38 -26.6836 0.5213
10 24 40 5.2476 -0.3909
10 24 42 -1.9909 -0.0750
10 24 46 15.2121 1.4005
10 25 1 -9.7643 10.3216
10 25 3 -3.1263 3.5290
10 25 5 -8.7965 -1.2243
10 25 7 13.5263 -3.1973
10 25 9 7.7633 -1.4905
10 25 11 -11.1119 -0.0205
10 25 13 23.9559 0.3337
10 25 15 5.1448 1.0456
10 25 17 22.7169 0.2480
10 25 19 -8.5571 -0.2967
10 25 21 23.6944 -0.4938
10 25 23 10.4163 -0.3254
10 25 25 -11.5232 -0.2965
10 25 27 21.7272 -0.8116
10 25 29 -0.4838 -0.6271
10 25 31 -32.7842 -0.1810
10 25 33 5.3831 0.5104
10 25 35 -46.5436 0.9001
10 25 37 5.4809 0.3936
10 25 39 -9.1706 -0.6557
10 25 41 -28.9077 -0.6512
10 25 43 11.2581 0.0097
10 26 0 -25.8083 -3.6778
10 26 2 71.3655 -0.6794
10 26 4 9.6298 1.7566
10 26 6 5.3012 1.0419
10 26 8 17.0688 -0.6086
10 26 10 13.0357 -0.4270
10 26 12 0.0711 -0.3214
10 26 14 29.9591 0.8421
10 26 18 12.7010 -0.4920
10 26 20 -14.4446 -1.1238
10 26 22 17.1616 -1.1462
10 26 24 -25.0143 -0.2867
10 26 26 29.2686 1.0112
10 26 28 7.4495 0.5411
10 26 30 -2.1323 -0.3572
10 26 32 18.9243 -0.0317
10 26 34 -3.1851 -0.5911
10 26 36 -44.9194 -0.5176
10 26 38 -16.9003 0.4970
10 26 40 -10.0862 -0.0674
10 26 42 -17.3870 0.6065
10 27 1 -16.9568 -11.9726
10 27 3 14.4751 -3.6318
10 27 5 -25.8740 1.5216
10 27 7 -3.2648 2.6425
10 27 9 -5.2137 2.2733
10 27 11 27.8966 0.6441
10 27 13 -36.3667 -1.1660
10 27 15 -46.3083 -0.9821
10 27 19 -48.1827 0.4262
10 27 21 -30.0065 0.9191
10 27 23 -6.8403 0.9447
10 27 25 11.0081 0.9131
10 27 27 -2.6200 0.3485
10 27 29 -12.8590 0.1396
10 27 31 -3.3056 0.0132
10 27 33 3.1424 -0.4538
10 27 35 13.4896 -0.3506
10 27 37 -30.5286 -0.2147
10 27 39 24.8042 -0.6770
10 27 41 33.0954 -1.0948
10 28 0 3.5177 -2.6737
10 28 2 -17.8775 -0.7529
10 28 4 -3.5433 0.3522
10 28 8 -23.8018 0.0400
10 28 10 9.8122 0.4168
10 28 12 43.4892 0.0795
10 28 14 -21.9926 0.0599
10 28 16 -26.6880 0.0575
10 28 18 -25.4491 0.2575
10 28 20 -8.7945 1.1432
10 28 22 -13.4126 0.5381
10 28 24 4.4572 -0.3328
10 28 26 4.7058 -0.2306
10 28 28 -23.5958 -0.1565
10 28 30 44.0580 0.1179
10 28 32 8.2361 0.8819
10 28 34 6.0722 1.4795
10 28 36 -1.0205 0.2678
10 28 38 27.1539 -0.9092
10 29 1 11.9304 9.3937
10 29 3 -41.1810 2.4264
10 29 7 -28.4684 -2.3716
10 29 11 -27.5107 -0.1509
10 29 13 2.9851 0.4223
10 29 15 -9.2043 0.8601
10 29 17 14.4352 0.4502
10 29 19 -4.7317 -0.4417
10 29 21 -4.2911 -0.7088
10 29 23 16.6592 -1.0303
10 29 25 30.5949 -0.6163
10 29 27 -15.3576 -0.1641
10 29 29 53.2340 -0.1393
10 29 31 -4.9438 0.5812
10 29 33 5.8046 0.5207
10 29 35 9.9723 0.0312
10 29 37 -1.8478 0.4261
10 30 2 -41.8222 0.6651
10 30 4 -19.5403 -0.9611
10 30 6 19.7655 -1.3027
10 30 10 55.1138 1.2763
10 30 14 23.7528 0.1845
10 30 16 -23.1339 -0.5974
10 30 18 -23.9012 -0.4231
10 30 20 -29.9751 -0.0174
10 30 22 -36.3502 0.4878
10 30 24 24.0461 0.5986
10 30 26 -20.2005 0.5006
10 30 28 -23.8549 -0.3267
10 30 30 -8.2578 -0.6061
10 30 32 6.8047 -0.8596
10 30 34 -2.0138 -0.8251
10 31 3 -10.7077 -0.1210
10 31 5 18.9061 1.7654
10 31 7 -7.7505 0.6887
10 31 9 -8.0542 -0.7540
10 31 11 2.5478 -1.2769
10 31 13 -6.4277 -0.5998
10 31 15 3.4928 0.2083
10 31 17 -27.5788 0.1027
10 31 19 -21.8997 -0.2238
10 31 21 6.5384 0.3728
10 31 23 17.5357 -0.1924
10 31 25 28.9572 -0.4665
10 31 27 -1.5458 -0.6669
10 31 29 24.1795 -0.8171
10 31 31 -35.1298 -0.0411
10 31 33 55.8849 0.6838
10 32 2 43.5575 -0.8830
10 32 4 7.8710 1.4459
10 32 6 11.0722 1.4783
10 32 8 18.4297 0.4127
10 32 10 -43.5321 -1.1114
10 32 12 17.4119 -0.9407
10 32 14 6.4006 0.4717
10 32 16 -20.7700 1.2559
10 32 20 3.3778 0.1926
10 32 22 -21.1527 -0.2712
10 32 24 -7.8034 -0.3684
10 32 26 29.7625 0.1403
10 32 28 -42.5218 0.0378
10 32 30 4.5835 0.5374
10 33 1 -18.4718 2.2253
10 33 3 53.6824 -0.7737
10 33 5 -17.8652 -1.4919
10 33 9 -43.5244 0.8377
10 33 11 -22.7339 0.8233
10 33 13 -36.4753 0.1942
10 33 15 11.1421 -0.4923
10 33 21 -12.4327 -0.1848
10 33 23 32.2590 -0.5252
10 33 25 3.0315 0.4870
10 33 27 -6.6533 0.5579
10 34 0 -17.2997 3.7293
10 34 2 -3.8091 0.6189
10 34 6 41.7608 -1.2743
10 34 8 17.9856 0.0579
10 34 10 8.9984 1.2727
10 34 12 24.0413 1.1748
10 34 14 9.1991 0.3707
10 34 18 -12.9119 -0.7844
10 34 20 48.0255 0.0891
10 34 22 -0.7928 0.7827
10 34 24 -7.9499 1.8438
10 35 1 2.5872 -4.2804
10 35 3 25.1570 0.0017
10 35 7 -33.9691 1.1694
10 35 13 13.4645 0.3202
10 35 15 -5.0298 0.5261
10 36 0 22.9306 2.0346
10 36 2 -1.1343 1.8533
10 36 4 -9.6107 2.1427
10 36 6 17.8746 1.1688
10 36 8 18.7614 -0.4142
10 36 10 -4.2131 -0.6045
10 36 14 29.9250 1.9944
10 37 1 16.6601 3.8603
10 37 3 7.3691 1.1710
10 37 5 -12.1657 -0.0219
11 1 0 222.8910 17.1202
11 1 2 -113.9724 -7.1890
11 1 4 42.2616 2.0569
11 1 6 14.6221 4.8531
11 1 8 0.6345 -3.9342
11 1 10 -22.4270 0.1269
11 1 12 79.1724 -0.5255
11 1 14 -30.9862 0.8371
11 1 16 -68.7872 3.7092
11 1 18 -64.0396 -0.0819
11 1 20 28.8496 -0.6421
11 1 22 -1.5500 -0.7826
11 1 24 -19.2200 -1.1329
11 1 26 -16.1830 1.0786
11 1 28 12.7523 -0.2664
11 1 30 -20.0969 -0.7688
11 1 32 -6.4693 0.4814
11 1 34 12.2212 -0.0349
11 1 36 -8.5200 0.0735
11 1 38 -12.6133 0.1344
11 1 40 -0.9267 -0.1429
11 1 42 4.9964 0.2640
11 1 44 28.1827 -0.3231
11 1 46 -26.1828 -0.3742
11 1 48 20.0006 0.3206
11 1 50 -29.0550 0.3463
11 1 52 -9.9903 -0.2084
11 1 54 5.5110 -0.3162
11 1 56 23.0126 -0.3143
11 1 58 -25.6965 0.3786
11 1 60 9.0246 3.9824
11 2 1 -36.1885 -6.9924
11 2 3 -48.7260 1.0624
11 2 5 -31.7436 2.9301
11 2 7 -112.9668 0.0918
11 2 9 -53.3201 -1.2098
11 2 11 -8.4966 -2.9384
11 2 13 -45.8858 -0.8327
11 2 15 -28.9265 1.9197
11 2 17 -43.5902 0.9911
11 2 19 -16.2960 0.1950
11 2 21 7.7124 0.2479
11 2 23 4.3295 -0.5959
11 2 25 -13.6103 -0.0978
11 2 27 -13.0409 0.2978
11 2 29 18.3231 0.0781
11 2 31 -20.3597 -0.0989
11 2 33 6.5586 -0.5683
11 2 35 12.6524 -0.0145
11 2 37 8.9126 0.8117
11 2 39 -3.4051 0.8663
11 2 41 -4.3670 0.1758
11 2 43 17.4121 -0.5265
11 2 45 12.7013 -0.6425
11 2 47 0.6261 -0.0065
11 2 49 46.6844 0.4263
11 2 51 23.0735 -0.1564
11 2 53 -19.2164 0.2112
11 2 55 28.4467 -0.5061
11 2 57 15.9031 -0.1316
11 2 59 -11.9791 3.8450
11 3 0 53.6058 9.8300
11 3 2 77.8011 -2.8187
11 3 4 18.7802 1.2197
11 3 6 25.7319 1.0803
11 3 8 -17.7762 -1.9741
11 3 10 38.7701 0.9677
11 3 12 151.1045 -0.3208
11 3 14 88.1884 -1.0829
11 3 16 -3.3626 -0.8427
11 3 18 11.2206 -0.3957
11 3 20 -2.1409 1.4705
11 3 22 10.4697 0.9514
11 3 24 -10.0412 -0.5184
11 3 26 5.2683 0.2086
11 3 28 46.2383 -0.2397
11 3 30 0.7892 0.1111
11 3 32 4.9817 0.2233
11 3 34 -32.7493 -0.2394
11 3 36 -23.7999 0.0271
11 3 38 22.0307 0.0316
11 3 40 -14.4367 0.0905
11 3 42 -5.5903 0.4451
11 3 44 16.0247 -0.0002
11 3 46 -13.1109 0.0563
11 3 48 14.1893 -0.0357
11 3 50 -8.6818 -0.3955
11 3 52 -3.9750 -0.0182
11 3 54 29.3570 0.3108
11 3 56 -0.0794 0.1165
11 3 58 19.2256 -0.7268
11 3 60 -10.4608 1.3950
11 4 1 -16.3370 3.0752
11 4 3 -40.6180 -0.2327
11 4 5 57.6568 -1.7090
11 4 7 31.8931 0.0217
11 4 9 -40.8111 2.2577
11 4 11 21.1346 -0.1399
11 4 13 7.1240 -0.0020
11 4 15 -24.8364 0.7766
11 4 17 46.3480 0.5454
11 4 19 -5.9510 -0.9009
11 4 21 -1.0684 -1.2367
11 4 23 5.0229 -1.0413
11 4 25 0.3893 -0.4303
11 4 27 3.7121 0.3087
11 4 29 13.4519 0.2722
11 4 31 3.9591 0.3853
11 4 33 -4.2954 0.2887
11 4 35 24.1237 -0.2228
11 4 37 -1.1644 -0.7605
11 4 39 28.1034 -0.3411
11 4 41 -1.1231 -0.1494
11 4 43 29.2666 0.0910
11 4 45 3.2035 0.2993
11 4 47 -11.9033 0.2016
11 4 49 -2.4683 0.0704
11 4 51 7.3137 0.0670
11 4 53 -7.7371 0.3186
11 4 55 13.6231 -0.3149
11 4 57 33.9361 -0.1603
11 4 59 -38.4144 1.6448
11 5 0 -131.4537 10.5537
11 5 2 -101.4201 5.3434
11 5 4 6.9632 0.0116
11 5 6 37.3530 -3.1599
11 5 8 -49.4780 -1.0034
11 5 10 -12.3690 -0.9691
11 5 12 -11.6427 -0.5678
11 5 14 -13.7738 1.6794
11 5 16 -9.6275 -0.2046
11 5 18 -9.5129 0.1294
11 5 20 -34.2715 0.8473
11 5 22 7.6616 0.0883
11 5 24 -48.1718 0.4410
11 5 26 -33.2137 -0.0829
11 5 28 16.7682 -0.8186
11 5 30 7.5470 -0.0534
11 5 32 -24.3974 -0.0642
11 5 34 5.1374 0.5558
11 5 36 -3.3735 0.7169
11 5 38 21.5535 -0.2871
11 5 40 23.3620 -0.3627
11 5 42 -3.8785 -0.1731
11 5 44 -0.4583 -0.4024
11 5 46 -16.6894 -0.0790
11 5 48 -9.8423 0.0335
11 5 50 -3.8863 -0.3392
11 5 52 -10.5387 0.2166
11 5 54 -20.4684 0.3947
11 5 56 -13.1183 0.4892
11 5 58 -18.5716 -0.5903
11 6 1 -83.7116 7.6753
11 6 3 2.7122 1.3156
11 6 5 -26.2561 -2.9748
11 6 7 4.7760 -2.0986
11 6 9 -73.7993 0.9357
11 6 11 24.9893 1.1274
11 6 13 7.2450 0.3282
11 6 15 -35.5024 -0.8356
11 6 17 -19.6237 -0.1421
11 6 19 -16.0319 -0.2409
11 6 21 -5.9742 -0.0374
11 6 23 -16.1372 0.6952
11 6 25 -8.2784 0.0063
11 6 27 -12.4771 -0.1502
11 6 29 16.0824 -0.4049
11 6 31 2.7815 -0.3232
11 6 33 -7.1308 0.4789
11 6 35 -7.4042 0.3690
11 6 37 5.3428 -0.4093
11 6 39 26.6930 -0.0063
11 6 41 38.7577 0.1007
11 6 43 19.5132 0.1422
11 6 45 19.2597 0.0118
11 6 47 -24.5249 -0.1720
11 6 49 -5.4244 -0.3324
11 6 51 -54.0967 -0.3002
11 6 53 25.0275 -0.2325
11 6 55 -8.0677 -0.4269
11 6 57 -10.9110 0.8316
11 6 59 -0.8162 -1.5620
11 7 0 -7.8494 -48.9970
11 7 2 -14.0602 -5.9751
11 7 4 -112.6146 3.4122
11 7 6 60.6579 2.3230
11 7 8 -37.3695 4.8191
11 7 10 28.2271 -1.2371
11 7 12 11.1218 -2.6105
11 7 14 -18.2579 0.8572
11 7 16 -37.7732 -1.5255
11 7 18 30.2586 -0.7410
11 7 20 15.4702 -0.5611
11 7 22 7.1665 -1.5150
11 7 24 -10.6547 0.9933
11 7 26 -0.9647 0.9745
11 7 28 2.6064 1.3092
11 7 30 -17.2834 1.3096
11 7 32 8.2611 -1.0211
11 7 34 5.7893 -1.0226
11 7 36 -16.5075 -0.1948
11 7 38 27.4098 0.0351
11 7 40 -17.1438 0.6317
11 7 42 24.4185 0.1277
11 7 44 37.7152 -0.1704
11 7 46 -8.4969 0.2520
11 7 48 -33.5200 0.2942
11 7 50 16.5838 -0.0061
11 7 52 -18.7509 -0.3414
11 7 54 6.2298 -0.6858
11 7 56 -11.6745 -0.1316
11 7 58 -15.7472 0.2616
11 8 1 64.5820 -12.6386
11 8 3 -13.8130 -1.6759
11 8 5 84.8705 3.4502
11 8 7 99.7549 3.7495
11 8 9 64.0497 0.6534
11 8 11 -2.9732 -0.0232
11 8 13 -50.4243 -0.5199
11 8 15 1.3804 -1.0146
11 8 17 62.2987 1.0465
11 8 19 20.3751 0.7522
11 8 21 8.3856 -0.4610
11 8 23 30.1514 0.4658
11 8 25 36.4508 -0.1477
11 8 27 5.4518 -0.0359
11 8 29 11.2764 -0.1341
11 8 31 11.6973 -0.7214
11 8 33 20.0678 -0.1532
11 8 35 4.2374 0.0907
11 8 37 -0.9889 0.1612
11 8 39 8.7557 0.4724
11 8 41 -12.3827 0.2663
11 8 43 -12.8815 0.0637
11 8 45 4.6013 -0.1107
11 8 47 -24.2171 -0.0826
11 8 49 5.6772 0.2409
11 8 51 -5.3376 0.5423
11 8 53 22.0348 0.3236
11 8 55 -20.5927 -0.6029
11 8 57 25.3813 1.7126
11 9 0 35.5050 33.6591
11 9 2 22.1832 24.0690
11 9 4 34.9134 -4.4576
11 9 6 13.2151 -11.8714
11 9 8 21.7994 0.0480
11 9 10 14.2437 -1.0293
11 9 12 8.0005 -0.3436
11 9 14 9.5413 2.3031
11 9 16 -20.6409 -0.6381
11 9 18 21.3408 1.2861
11 9 20 -29.7463 1.5604
11 9 22 -2.0447 0.0578
11 9 24 5.1112 0.9499
11 9 26 2.0396 -2.2563
11 9 28 -25.0817 -1.9591
11 9 30 -4.8591 0.2639
11 9 32 -18.4577 0.5408
11 9 34 0.0022 1.3130
11 9 36 -7.8687 0.2379
11 9 38 3.7997 -0.9666
11 9 40 -7.8362 -0.3369
11 9 42 -7.3161 -0.0015
11 9 44 -6.6204 0.1423
11 9 46 12.6829 -0.0284
11 9 48 1.4145 -0.8769
11 9 50 24.3922 -0.4048
11 9 52 -3.4487 0.1718
11 9 54 2.8706 0.8283
11 9 56 -10.7281 2.5107
11 9 58 -4.6657 3.3384
11 10 1 22.6801 -1.3441
11 10 3 -26.4049 1.3000
11 10 5 -38.3749 0.8094
11 10 7 -63.5613 0.1516
11 10 9 -43.2367 -1.5325
11 10 11 -8.7666 1.4992
11 10 13 -31.3670 2.0533
11 10 15 -23.5710 -0.2452
11 10 17 -1.1397 0.4093
11 10 19 -39.4145 -0.0293
11 10 21 -26.0841 -1.0200
11 10 23 11.7366 0.0636
11 10 25 -14.5237 -0.0347
11 10 27 -22.0586 0.5372
11 10 29 0.3556 0.3989
11 10 31 -8.0937 -0.3325
11 10 33 -14.9833 0.0285
11 10 35 13.2186 0.0864
11 10 37 1.4613 0.2083
11 10 39 9.8729 -0.1705
11 10 41 -6.3420 -0.3677
11 10 43 -20.2777 -0.0207
11 10 45 11.5574 0.1807
11 10 47 -12.6715 0.0078
11 10 49 20.9489 0.0675
11 10 51 -23.5523 0.2090
11 10 53 23.1845 -0.2638
11 10 55 12.1449 -2.1932
11 10 57 6.2273 3.3508
11 11 0 22.0035 -43.4271
11 11 2 26.4431 -0.4874
11 11 4 3.9224 3.4931
11 11 6 26.9287 1.5538
11 11 8 -37.2152 4.2146
11 11 10 9.3630 -3.2879
11 11 12 29.5536 -2.3839
11 11 14 -19.4645 0.4149
11 11 16 -14.2942 -1.0572
11 11 18 2.6559 0.5830
11 11 20 -24.3421 -0.8552
11 11 22 -10.7777 -1.4821
11 11 24 -16.5753 1.2733
11 11 26 -0.4296 0.4525
11 11 28 -3.1569 1.3216
11 11 30 19.2799 0.5859
11 11 32 2.6595 -1.5886
11 11 34 -28.1128 -0.8438
11 11 36 -1.9446 -0.2852
11 11 38 28.5216 0.4853
11 11 40 14.3190 0.5682
11 11 42 2.1491 -0.4439
11 11 44 33.9553 -0.4168
11 11 46 7.6034 0.2693
11 11 48 8.6546 0.2189
11 11 50 7.1594 0.7166
11 11 52 -28.0920 -0.2470
11 11 54 8.9333 -2.2165
11 11 56 17.0618 -1.3315
11 12 1 9.2300 9.4786
11 12 3 -80.6616 1.8620
11 12 5 -42.1503 -2.2131
11 12 7 -29.0887 -0.7386
11 12 9 -11.7020 -1.8064
11 12 11 -14.2475 -0.1797
11 12 13 2.9704 0.7170
11 12 15 -5.9730 -0.4539
11 12 17 -14.9605 0.9279
11 12 19 -9.9100 0.7936
11 12 21 1.9541 -0.3207
11 12 23 8.9163 -0.3132
11 12 25 8.6482 -0.6468
11 12 27 11.5606 -0.4962
11 12 29 -18.2097 0.0173
11 12 31 6.9233 0.6609
11 12 33 5.5042 0.7454
11 12 35 -22.0516 -0.0201
11 12 37 2.5316 -0.3339
11 12 39 -11.5404 -0.1956
11 12 41 16.7454 0.2134
11 12 43 -17.2875 0.1737
11 12 45 -12.5219 -0.1223
11 12 47 6.5777 -0.2643
11 12 49 -23.5920 -0.4915
11 12 51 25.1611 0.3535
11 12 53 -23.1568 1.3396
11 12 55 -6.9130 -0.1677
11 13 0 5.7395 -10.1575
11 13 2 -17.7419 1.5311
11 13 4 -39.8425 -3.5569
11 13 6 -55.2643 -2.6233
11 13 8 -22.9520 3.2999
11 13 10 -6.3885 0.4683
11 13 12 11.1469 1.1503
11 13 14 10.9318 -0.3581
11 13 16 -9.2143 -1.7421
11 13 18 -43.7482 0.6212
11 13 20 -12.2695 0.0224
11 13 22 12.3236 0.3468
11 13 24 -24.2728 0.8936
11 13 26 -14.8832 -1.1235
11 13 28 23.5450 -0.0121
11 13 30 -17.0417 0.4832
11 13 32 -6.4363 0.1330
11 13 34 1.4876 0.7462
11 13 36 10.1254 -0.3246
11 13 38 -4.3568 -0.3179
11 13 40 -35.3150 0.0049
11 13 42 0.9635 -0.0284
11 13 44 -12.7343 0.6022
11 13 46 20.7556 0.1924
11 13 48 11.6901 -0.6635
11 13 50 -7.2789 0.0382
11 13 52 -18.0628 0.2768
11 13 54 -16.4480 -0.7367
11 13 56 2.9294 -1.8725
11 14 1 1.5328 -6.7960
11 14 3 4.8847 -2.4062
11 14 5 4.9174 1.1089
11 14 7 43.1790 4.0443
11 14 9 18.9634 1.4634
11 14 11 19.6135 0.1735
11 14 13 1.8418 0.0163
11 14 15 21.3023 -1.1962
11 14 17 10.8581 -0.4806
11 14 19 34.4265 -0.1416
11 14 21 19.4166 0.5912
11 14 23 23.4045 0.9906
11 14 25 13.5001 0.9019
11 14 27 1.6607 0.3317
11 14 29 25.4885 -0.7714
11 14 31 6.3593 -0.7653
11 14 33 -33.6557 -0.4153
11 14 35 11.2619 0.2065
11 14 37 -15.6369 0.6856
11 14 39 25.4231 0.2107
11 14 41 -42.8530 -0.0656
11 14 43 -19.5332 -0.0887
11 14 45 42.1100 -0.1064
11 14 47 -14.8409 0.5134
11 14 49 -21.7860 -0.4006
11 14 51 -10.8204 -0.0855
11 14 53 -37.7740 0.5212
11 14 55 7.1077 -2.9015
11 15 0 14.7982 9.6877
11 15 2 3.8501 6.7314
11 15 4 -13.3792 -1.4601
11 15 6 16.0799 -2.9858
11 15 8 -18.6338 -1.1110
11 15 10 7.8595 -0.4007
11 15 12 1.5031 2.7297
11 15 14 -25.6458 0.5565
11 15 16 -10.0672 -0.9460
11 15 18 -13.0851 -0.0325
11 15 20 -31.3477 -1.1781
11 15 22 4.0034 -0.2982
11 15 24 -8.4421 0.2386
11 15 26 -13.2956 -0.5438
11 15 28 -25.3942 0.6042
11 15 30 11.3587 0.2034
11 15 32 -3.6972 -0.3002
11 15 34 -5.4436 0.3894
11 15 36 1.8681 -0.2003
11 15 38 -21.0238 0.1795
11 15 40 -26.4480 -0.0071
11 15 42 -25.5679 -0.5102
11 15 44 11.8003 0.0485
11 15 46 2.4326 0.0832
11 15 48 18.4435 -0.1939
11 15 50 5.5397 0.2790
11 15 52 -11.7669 0.3979
11 15 54 -1.5967 0.1894
11 16 1 3.3178 6.4216
11 16 3 30.4292 2.7730
11 16 5 21.8978 0.1959
11 16 7 -8.4967 -0.7806
11 16 9 -2.0791 -2.8395
11 16 11 -6.3695 -2.4892
11 16 13 -7.2792 -0.2670
11 16 15 0.9875 1.0627
11 16 17 17.3899 1.5883
11 16 19 6.6078 0.6484
11 16 21 -7.2302 -0.0901
11 16 23 14.5724 -0.9236
11 16 25 -2.1795 -0.8316
11 16 27 -5.3640 -0.0819
11 16 29 -14.5510 -0.0446
11 16 31 10.1652 0.2741
11 16 33 19.9502 -0.2064
11 16 35 0.4312 -0.3388
11 16 37 -1.5832 0.4880
11 16 39 2.4404 0.5902
11 16 41 -3.0078 0.0966
11 16 43 -16.0272 -0.4617
11 16 45 19.7362 -0.8800
11 16 47 27.8617 -0.1171
11 16 49 -12.6434 -0.2304
11 16 51 19.8446 0.1138
11 16 53 2.2591 1.5015
11 17 0 16.8720 -3.9280
11 17 2 1.0878 -1.9918
11 17 4 -9.1917 1.9452
11 17 6 8.4295 3.8109
11 17 8 -1.8838 -0.5608
11 17 10 0.5587 -2.9886
11 17 12 -2.5619 -1.8125
11 17 14 12.7346 -1.1165
11 17 16 -10.5813 1.8337
11 17 18 -14.9456 2.1570
11 17 20 -3.0574 -0.6049
11 17 22 -23.2112 -0.6796
11 17 24 -2.7518 -0.6911
11 17 26 -3.6689 -0.3808
11 17 28 8.9660 0.6063
11 17 30 1.6430 -0.0742
11 17 32 24.1959 0.1639
11 17 34 -3.4615 0.1514
11 17 36 22.3490 -0.7144
11 17 38 -5.1532 -0.0031
11 17 40 -17.6259 -0.1356
11 17 42 22.7727 0.2569
11 17 44 -13.1309 0.2167
11 17 46 -6.3171 -0.3076
11 17 48 8.6159 -0.1586
11 17 50 -8.0620 -0.2406
11 17 52 -9.1485 0.0570
11 18 1 -6.3944 -0.9189
11 18 3 -88.4762 -3.3630
11 18 5 -19.7628 -2.8071
11 18 7 -52.7899 -0.1399
11 18 9 -9.9792 2.5132
11 18 11 -4.1102 3.3695
11 18 13 -4.7807 1.4377
11 18 15 9.2791 -1.3183
11 18 17 9.4797 -2.6013
11 18 19 -6.6532 -1.1031
11 18 21 -6.2169 1.0735
11 18 23 -11.3384 1.0801
11 18 25 -6.3082 0.2706
11 18 27 12.5587 0.1386
11 18 29 9.0311 0.4448
11 18 31 -18.7015 0.7354
11 18 33 31.3071 -0.0297
11 18 35 -30.0345 -0.5157
11 18 37 13.5044 -0.8495
11 18 39 16.1349 -0.5838
11 18 41 -0.2318 0.3741
11 18 43 -31.9856 0.6619
11 18 45 8.7872 0.7065
11 18 47 -11.4727 0.4859
11 18 49 -5.8988 -0.2570
11 18 51 19.4120 -0.7501
11 19 0 22.7026 5.5540
11 19 2 11.6043 -5.2612
11 19 4 -21.7182 -3.6151
11 19 6 -10.9260 0.9916
11 19 8 -10.1081 0.6600
11 19 10 -21.0720 3.1225
11 19 12 -43.2043 2.8243
11 19 14 26.9467 -0.7166
11 19 16 -19.1150 -1.0629
11 19 18 -8.1578 -1.2245
11 19 20 -25.5753 -0.4342
11 19 22 24.5348 1.8518
11 19 24 -48.6942 0.8695
11 19 26 -36.0802 -0.0810
11 19 28 -1.4951 -0.7222
11 19 30 -8.0408 -1.5099
11 19 32 -5.6079 0.2040
11 19 34 -17.0213 0.6950
11 19 36 4.5029 0.3890
11 19 38 5.1071 0.5943
11 19 40 -13.0899 -0.4198
11 19 42 4.1252 -0.1903
11 19 44 -35.0515 -0.1324
11 19 46 -23.4839 -0.1626
11 19 48 2.2841 0.6620
11 19 50 -32.6016 0.2111
11 20 1 -35.5931 -0.6153
11 20 3 8.6556 2.4497
11 20 5 -36.3942 2.4729
11 20 7 10.1728 -0.2864
11 20 9 15.2512 -2.5371
11 20 11 0.3927 -3.4403
11 20 13 -22.8551 -1.4022
11 20 15 15.5046 1.9221
11 20 17 7.9931 2.1205
11 20 19 -15.3132 0.7502
11 20 21 35.5968 -0.4480
11 20 23 -28.8734 -0.8251
11 20 25 2.5939 0.0615
11 20 27 -19.0153 0.3885
11 20 29 -18.9095 -0.1670
11 20 31 17.7933 -0.5319
11 20 33 19.7800 -0.4535
11 20 35 -21.4858 0.6991
11 20 37 -0.6082 0.7128
11 20 39 4.8407 -0.0119
11 20 41 -5.9788 -0.2069
11 20 43 7.1968 -0.7561
11 20 45 -59.2713 -0.1548
11 20 47 9.5159 0.4093
11 20 49 11.4919 -0.2722
11 21 0 6.9105 3.5196
11 21 2 8.3481 -2.7781
11 21 4 -16.6293 1.2427
11 21 6 -0.2599 2.4816
11 21 8 11.9829 -1.4402
11 21 10 14.9270 -0.0682
11 21 12 -29.5268 -0.1485
11 21 14 -39.0189 -0.5397
11 21 16 19.9739 1.2154
11 21 18 -16.7833 0.3058
11 21 20 -13.8824 -0.6455
11 21 22 -11.9904 -0.3610
11 21 24 -22.7568 -1.1935
11 21 26 -4.7176 0.4654
11 21 28 -11.9372 1.2178
11 21 30 -21.0304 0.3708
11 21 32 1.4616 0.4394
11 21 34 -9.0952 -0.9221
11 21 36 -40.6002 -0.7604
11 21 38 -26.6324 0.0753
11 21 40 -2.8412 0.0265
11 21 42 15.1640 0.7206
11 21 44 -8.2434 0.5167
11 21 46 -12.2191 -0.5018
11 21 48 7.8112 -0.3146
11 22 1 5.8136 1.9879
11 22 3 -25.1857 -1.1019
11 22 5 9.0335 -1.9014
11 22 7 -13.0273 -0.4161
11 22 9 -11.6277 2.3874
11 22 11 -9.6414 1.8696
11 22 13 11.4724 -0.2207
11 22 15 -27.0761 -1.2926
11 22 17 -9.1586 -1.6233
11 22 19 8.5638 -0.3783
11 22 21 27.2534 0.7975
11 22 23 12.9042 0.6785
11 22 25 -28.1004 -0.0978
11 22 27 -22.2126 -0.3641
11 22 29 -5.9557 0.2305
11 22 31 -9.2640 0.3781
11 22 33 -10.3965 -0.0932
11 22 35 23.4403 -0.1897
11 22 37 -26.1811 -0.4961
11 22 39 -14.4724 -0.3165
11 22 41 -9.9647 0.3475
11 22 43 2.7763 -0.1557
11 22 45 -11.9990 -0.1264
11 22 47 14.7281 -0.0055
11 23 0 -12.5290 13.6974
11 23 2 29.5547 2.5377
11 23 4 8.6908 1.3051
11 23 6 -7.7393 0.0674
11 23 8 -12.5636 -2.9673
11 23 10 -28.9972 -1.0451
11 23 12 15.5476 -0.5328
11 23 14 -29.1062 0.2408
11 23 16 -2.6225 1.4434
11 23 18 -23.5401 0.5130
11 23 20 37.5259 0.7477
11 23 22 -33.0117 0.8851
11 23 24 -18.9781 -0.9197
11 23 26 20.1022 -0.7507
11 23 28 8.6539 -0.8459
11 23 30 -21.5237 -0.7186
11 23 32 -8.3245 0.8105
11 23 34 -15.3147 0.4023
11 23 36 33.8047 0.6361
11 23 38 16.4321 0.5447
11 23 40 6.2148 -0.8517
11 23 42 37.0958 -0.8509
11 23 44 4.3494 -0.1215
11 23 46 -8.6717 1.8601
11 24 1 -28.2481 1.6724
11 24 3 -19.5341 0.0826
11 24 5 -6.5413 -0.6841
11 24 7 -9.6259 -1.2203
11 24 9 -51.4629 0.0510
11 24 11 -34.0796 0.2916
11 24 13 -14.0102 0.0473
11 24 15 -22.9037 0.6196
11 24 17 -49.3336 -0.2263
11 24 19 9.1871 -0.7908
11 24 21 -26.2642 -0.7021
11 24 23 -2.5867 -0.0373
11 24 25 20.5137 0.5145
11 24 27 0.8301 0.0977
11 24 29 24.0746 -0.2156
11 24 31 6.2305 -0.2455
11 24 33 9.9249 -0.2901
11 24 35 2.7875 0.0085
11 24 37 27.7850 0.0360
11 24 39 15.1313 -0.2799
11 24 41 3.0859 -0.1560
11 24 43 8.3956 -0.4960
11 25 0 3.5793 -9.4928
11 25 2 -6.4415 -6.2753
11 25 4 -48.8738 -0.5442
11 25 6 15.3867 1.8630
11 25 8 -52.0878 1.3973
11 25 10 -2.6783 1.8006
11 25 12 -11.2180 -0.0533
11 25 14 6.4025 -0.5673
11 25 16 -28.4767 -0.3720
11 25 18 32.3651 -1.3838
11 25 20 21.2526 -0.4509
11 25 22 -2.3824 0.4824
11 25 24 21.6849 0.7195
11 25 26 -0.1812 1.4143
11 25 28 -26.7382 0.3924
11 25 30 8.7418 -0.3522
11 25 32 -3.7502 0.1960
11 25 34 -19.9384 -0.4875
11 25 36 17.2075 -0.1850
11 25 38 -8.5816 0.5981
11 25 40 4.1200 -0.2012
11 25 44 -20.4147 -2.2873
11 26 1 53.8657 -8.4770
11 26 3 -3.6075 -0.9147
11 26 5 2.0665 2.3316
11 26 7 -17.9773 0.8252
11 26 9 -1.7829 -0.2063
11 26 11 6.6371 -0.3260
11 26 17 -33.0373 0.5284
11 26 21 -27.6318 -0.0946
11 26 23 -19.6133 -0.4427
11 26 25 20.4587 0.2107
11 26 27 -57.8512 0.5308
11 26 29 2.8892 0.7714
11 26 31 5.2743 0.5909
11 26 33 3.1062 -0.2860
11 26 35 -6.3387 -0.1569
11 26 37 32.8846 0.4967
11 26 39 -14.2733 0.4310
11 26 41 -56.2169 0.3850
11 27 0 49.2913 8.7509
11 27 2 -20.1972 2.7340
11 27 4 21.3062 0.1551
11 27 6 -6.6497 -0.6958
11 27 8 19.5294 -0.4437
11 27 10 -15.4825 -0.1495
11 27 12 14.0281 -1.2320
11 27 14 7.1888 -0.6244
11 27 16 -11.3912 0.3936
11 27 20 -10.3197 1.2363
11 27 22 14.2838 0.3527
11 27 24 -23.3729 -0.7546
11 27 26 -14.8109 -0.5773
11 27 28 7.7065 -0.8576
11 27 30 -2.7501 -0.3113
11 27 32 -16.5684 0.3473
11 27 34 10.7679 0.2368
11 27 36 -12.7936 -0.4084
11 27 38 -27.4682 -0.0865
11 27 40 -2.1960 1.1840
11 28 1 2.9268 9.3215
11 28 3 3.5469 1.8632
11 28 7 23.9502 -2.2381
11 28 9 45.3552 -0.3172
11 28 11 -11.4644 1.0124
11 28 13 -6.6577 0.5350
11 28 15 -8.9894 0.0468
11 28 17 -2.5180 -0.1665
11 28 19 7.4864 -0.0375
11 28 21 1.9219 0.2118
11 28 23 11.9578 0.0396
11 28 25 -16.4856 0.0839
11 28 27 9.8600 -0.3920
11 28 29 -13.0288 -0.8065
11 28 31 8.8110 -0.1500
11 28 33 -11.0481 0.3178
11 28 35 -8.1935 -0.0636
11 28 37 13.6555 -0.8834
11 28 39 -30.0167 -1.5730
11 29 0 -12.6321 -5.1353
11 29 4 12.9587 1.1080
11 29 6 -15.1037 -0.2263
11 29 10 -10.8523 0.2622
11 29 12 -20.0574 0.9188
11 29 14 5.6364 1.2149
11 29 16 2.0143 -0.0291
11 29 18 4.0741 -1.3417
11 29 20 10.8032 -1.3282
11 29 22 33.0826 -0.9014
11 29 24 8.1790 0.4017
11 29 26 12.4630 1.7028
11 29 28 -10.5380 0.8066
11 29 30 -35.0133 -0.2275
11 29 32 29.5781 -1.2194
11 29 34 -23.7777 0.2315
11 29 36 0.1828 1.6661
11 30 3 32.3821 -1.4443
11 30 5 -6.3471 1.8772
11 30 7 1.8773 1.7505
11 30 9 -0.9193 -0.1136
11 30 13 -6.7955 -1.0466
11 30 15 -9.1637 0.1097
11 30 17 -0.8371 0.7276
11 30 19 6.1630 0.4919
11 30 21 23.1234 0.5913
11 30 23 39.2659 -0.2057
11 30 25 -11.5155 -0.0351
11 30 27 -1.2581 0.5452
11 30 29 11.3567 0.1620
11 30 31 21.2168 -0.2061
11 30 33 -50.7658 -0.4627
11 31 4 7.8884 0.1002
11 31 6 21.7763 -0.1328
11 31 10 -23.2022 -0.0131
11 31 12 -40.9593 -0.8630
11 31 14 -0.6758 -0.7635
11 31 16 4.4298 -0.2736
11 31 18 40.2184 0.8802
11 31 20 17.5077 0.7793
11 31 22 16.1263 -0.0605
11 31 24 -14.4560 -1.0113
11 31 26 21.0785 -1.0093
11 31 28 16.2586 -0.4100
11 31 30 37.6660 0.9176
11 31 32 7.5770 0.6055
11 32 1 -58.2282 1.8294
11 32 5 63.0815 -1.5209
11 32 7 13.5754 -0.7250
11 32 9 -34.0482 0.2859
11 32 11 -1.4774 0.5674
11 32 13 9.6457 0.5497
11 32 15 -13.4125 0.1966
11 32 17 4.1139 -0.4851
11 32 19 -16.6666 -0.5971
11 32 21 6.6967 0.0285
11 32 23 -54.3280 0.0654
11 32 25 7.5965 0.4813
11 32 27 -0.1470 0.0834
11 32 29 -4.8254 -0.0218
11 33 0 22.5236 -2.0156
11 33 2 -5.0970 -0.1902
11 33 4 11.8923 -0.2489
11 33 6 1.0468 -0.3137
11 33 12 1.6876 0.8677
11 33 14 12.8778 0.5502
11 33 16 5.9721 -0.7095
11 33 20 -30.2913 -0.1720
11 33 22 6.5477 0.2569
11 33 24 -21.1875 0.4722
11 33 26 -14.9683 -0.0847
11 34 1 -22.5119 3.2486
11 34 3 -13.9070 1.9511
11 34 11 -12.2785 -1.5918
11 34 13 39.7453 -0.6504
11 34 17 44.5434 0.9898
11 34 19 3.0541 2.0768
11 34 21 0.1235 1.9407
11 34 23 -31.4520 1.6950
11 35 0 -23.3285 -0.5508
11 35 2 43.2982 -0.0310
11 35 6 -9.6061 0.3557
11 35 8 -5.8483 0.3542
11 35 12 -3.4977 0.2618
11 35 14 0.9065 0.9309
11 36 1 9.6483 -4.2283
11 36 3 21.1226 -2.1650
11 36 5 1.4944 -0.6909
11 36 7 54.2856 0.4948
11 36 9 21.6113 0.7602
11 36 11 -30.5533 0.6064
11 36 13 42.1414 -0.5496
12 1 1 134.5712 -2.6430
12 1 3 -27.1519 1.2289
12 1 5 39.4823 2.4784
12 1 7 -6.6791 -1.1361
12 1 9 19.9867 -1.4891
12 1 11 -30.2359 -2.5318
12 1 13 16.5548 -1.4292
12 1 15 -42.1744 1.5307
12 1 17 -14.5868 1.1546
12 1 19 -24.1566 0.8181
12 1 21 27.6246 0.2288
12 1 23 17.2271 -1.6162
12 1 25 -2.4712 -0.9159
12 1 27 6.1216 0.2614
12 1 29 -9.0802 0.8549
12 1 31 -6.7305 0.7916
12 1 33 6.0041 -0.3863
12 1 35 31.8178 -0.5833
12 1 37 7.0907 -0.0154
12 1 39 3.7137 0.3016
12 1 41 -38.2348 0.0269
12 1 43 19.4282 -0.1495
12 1 45 3.2946 -0.4199
12 1 47 -0.0598 -0.1968
12 1 49 -34.0765 0.4219
12 1 51 18.5990 -0.4377
12 1 53 4.7403 0.3285
12 1 55 2.3190 0.0971
12 1 57 -4.5174 -0.7104
12 1 59 -0.8030 4.7116
12 2 0 108.8135 3.9752
12 2 2 -58.4236 -7.5035
12 2 4 -54.9873 2.9664
12 2 6 33.7271 4.3381
12 2 8 -14.7542 -3.0095
12 2 10 -0.7081 -0.7779
12 2 12 31.0625 -0.7731
12 2 14 -33.1414 0.3469
12 2 16 -39.0015 1.9305
12 2 18 -26.1309 0.0705
12 2 20 35.6162 -0.0995
12 2 22 -26.7809 -0.9139
12 2 24 -2.5647 -1.5279
12 2 26 4.2807 0.8897
12 2 28 17.5106 0.6869
12 2 30 -17.8303 0.6726
12 2 32 -41.1266 0.7076
12 2 34 11.3661 -0.2938
12 2 36 23.3612 -0.0847
12 2 38 -16.1514 -0.1942
12 2 40 -15.3271 -0.2165
12 2 42 2.5955 0.0514
12 2 44 -4.9610 -0.2993
12 2 46 40.2992 0.0584
12 2 48 0.0270 0.5055
12 2 50 29.9807 0.4630
12 2 52 -7.8304 -0.0390
12 2 54 -29.0505 -0.2994
12 2 56 3.5387 -0.4303
12 2 58 4.5190 -0.0794
12 3 1 -11.4825 16.0016
12 3 3 -0.5819 2.1998
12 3 5 -2.1846 -5.3799
12 3 7 22.6155 -4.1174
12 3 9 -51.6257 2.0191
12 3 11 -3.4234 2.2150
12 3 13 0.3204 0.9022
12 3 15 3.2081 -1.2354
12 3 17 3.7627 -2.5062
12 3 19 -44.4313 -1.0425
12 3 21 -34.0921 1.8753
12 3 23 4.8861 1.8572
12 3 25 -20.4931 0.1247
12 3 27 -3.4984 -0.9896
12 3 29 5.2261 -1.0362
12 3 31 -21.7264 0.1979
12 3 33 -34.7369 0.8200
12 3 35 22.2473 0.4856
12 3 37 -9.0256 -0.3959
12 3 39 -18.7752 -0.5785
12 3 41 -8.8228 -0.3146
12 3 43 -8.5142 0.2809
12 3 45 -18.3574 0.2741
12 3 47 -10.4841 -0.3108
12 3 49 15.2072 -0.3625
12 3 51 9.4794 -0.3914
12 3 53 -0.0244 0.8046
12 3 55 -21.5869 0.8368
12 3 57 -16.7706 -0.7869
12 3 59 22.1762 0.0680
12 4 0 72.3704 13.5873
12 4 2 8.8224 -0.3716
12 4 4 -65.6937 -3.7318
12 4 6 -6.4301 -2.0827
12 4 8 -17.4999 0.4797
12 4 10 10.8144 2.0631
12 4 12 50.7253 1.4782
12 4 14 2.1769 1.4128
12 4 16 9.8342 -0.9150
12 4 18 33.1871 -1.2112
12 4 20 24.4947 -0.2222
12 4 22 29.9066 0.5371
12 4 24 -2.9799 0.8371
12 4 26 16.5567 0.2740
12 4 28 44.5876 -1.0414
12 4 30 29.6289 -0.4634
12 4 32 -3.4011 -0.0138
12 4 34 9.1477 0.2233
12 4 36 14.9548 0.1174
12 4 38 -15.5237 -0.8362
12 4 40 14.7180 -0.2931
12 4 42 30.5498 0.4278
12 4 44 -15.2090 0.1163
12 4 46 8.1400 0.0678
12 4 48 -2.7468 0.1042
12 4 50 36.3737 -0.3541
12 4 52 -0.6536 0.0222
12 4 54 25.3623 0.2788
12 4 56 19.7863 0.1370
12 4 58 2.4248 -1.6675
12 5 1 -90.2835 -29.5276
12 5 3 39.5078 -3.9119
12 5 5 38.0857 7.1697
12 5 7 35.2967 6.7960
12 5 9 -39.2619 1.7469
12 5 11 48.0688 -2.7017
12 5 13 -2.5473 -1.3296
12 5 15 -4.8468 0.7350
12 5 17 10.8703 1.4268
12 5 19 -6.6821 -0.6291
12 5 21 -17.2836 -1.6839
12 5 23 -32.5431 -0.6916
12 5 25 -55.0256 0.5202
12 5 27 -14.7193 2.0850
12 5 29 -11.2177 1.0599
12 5 31 8.7376 -0.9100
12 5 33 4.3801 -1.3836
12 5 35 -22.5621 -0.4849
12 5 37 2.0378 0.4501
12 5 39 1.6638 1.0077
12 5 41 3.1604 0.1100
12 5 43 -24.1126 -0.5413
12 5 45 -2.2334 -0.2907
12 5 47 -16.6163 0.2160
12 5 49 -2.9340 0.6982
12 5 51 -0.4188 0.1771
12 5 53 -26.0505 -0.4540
12 5 55 -1.1659 -1.3130
12 5 57 -1.9406 -0.1640
12 5 59 -19.6326 1.0238
12 6 0 -11.4931 -17.2477
12 6 2 -16.6221 2.8197
12 6 4 -17.7510 2.8852
12 6 6 29.8558 -0.2675
12 6 8 33.4862 1.5455
12 6 10 11.3256 -2.2995
12 6 12 25.0755 -2.6304
12 6 14 -29.0925 0.7775
12 6 16 44.3491 -0.6459
12 6 18 -6.8660 1.1256
12 6 20 18.3803 1.1286
12 6 22 -20.2370 -0.5998
12 6 24 -2.4320 -0.1557
12 6 26 -6.3400 -0.6627
12 6 28 9.9482 0.0973
12 6 30 -2.7430 0.8787
12 6 32 26.0682 -0.5821
12 6 34 -40.0109 -0.2931
12 6 36 -6.2459 0.4838
12 6 38 -18.9318 0.4111
12 6 40 63.3030 0.5390
12 6 42 -32.0480 -0.0118
12 6 44 12.4829 -0.2796
12 6 46 -37.4526 -0.0182
12 6 48 15.1837 0.0193
12 6 50 -17.8279 -0.3158
12 6 52 4.9893 -0.1693
12 6 54 -12.2085 -0.1319
12 6 56 27.6777 0.8007
12 6 58 13.7700 1.1053
12 7 1 25.3236 28.5193
12 7 3 8.4239 5.2443
12 7 5 33.4923 -6.5235
12 7 7 8.0052 -4.4655
12 7 9 51.3720 -0.9087
12 7 11 56.0298 1.4766
12 7 13 -26.4182 0.8300
12 7 15 -0.4676 -0.9801
12 7 17 14.1218 0.5596
12 7 19 -2.1027 0.7477
12 7 21 -8.1602 0.1855
12 7 23 10.9133 0.7269
12 7 25 -33.0282 -1.0757
12 7 27 -3.8122 -1.6230
12 7 29 -33.3344 -0.7205
12 7 31 6.6603 0.5097
12 7 33 8.0905 1.4279
12 7 35 19.5350 0.4349
12 7 37 -9.9882 -0.9068
12 7 39 6.7315 -0.5426
12 7 41 14.8024 0.2134
12 7 43 -15.6728 0.6515
12 7 45 3.6889 0.2048
12 7 47 -5.8394 -0.4003
12 7 49 -5.1900 -0.3336
12 7 51 6.3722 -0.1218
12 7 53 -7.7005 0.4131
12 7 55 5.0840 0.2803
12 7 57 3.7236 2.6741
12 8 0 93.3963 -11.1419
12 8 2 -2.3236 10.1837
12 8 4 29.5771 -0.6342
12 8 6 46.7138 -6.2565
12 8 8 50.4483 1.4283
12 8 10 81.6101 -1.5323
12 8 12 91.8269 -1.0496
12 8 14 -20.3917 2.0827
12 8 16 47.1392 -1.2895
12 8 18 -15.2994 -0.0007
12 8 20 6.2003 0.4148
12 8 22 -45.4747 -0.0240
12 8 24 28.3997 1.6368
12 8 26 29.0724 -0.6970
12 8 28 19.6620 -0.5800
12 8 30 -10.6475 0.3236
12 8 32 3.8820 -0.4596
12 8 34 -10.1052 0.2031
12 8 36 -12.7980 0.0168
12 8 38 -31.9556 -0.3420
12 8 40 10.4865 -0.0401
12 8 42 29.4424 -0.1756
12 8 44 -38.5297 -0.1049
12 8 46 8.4740 0.0724
12 8 48 -9.9128 -0.1788
12 8 50 -7.9122 0.2376
12 8 52 -26.5349 0.0236
12 8 54 -9.2385 -0.4025
12 8 56 -0.1715 0.4305
12 8 58 -4.8743 2.1419
12 9 1 44.0422 -8.9759
12 9 3 -51.9215 -1.4449
12 9 5 13.2768 1.5173
12 9 7 56.4133 2.1129
12 9 9 72.8221 -0.9979
12 9 11 -33.0438 1.6781
12 9 13 -12.5991 2.1861
12 9 15 -7.1822 -0.4602
12 9 17 -32.3094 0.1664
12 9 19 -36.1487 -0.7619
12 9 21 -24.8629 -1.8907
12 9 23 -13.4066 0.0087
12 9 25 -12.7233 0.4261
12 9 27 -15.1504 0.7632
12 9 29 -1.3677 0.5940
12 9 31 -29.2069 -0.3499
12 9 33 -10.1442 -0.0340
12 9 35 -12.9863 0.0337
12 9 37 13.7406 0.3208
12 9 39 -28.5489 0.0689
12 9 41 -22.3397 -0.4434
12 9 43 11.3592 -0.3904
12 9 45 -3.3868 -0.0177
12 9 47 10.7820 0.2018
12 9 49 17.4821 0.3791
12 9 51 14.9793 0.7286
12 9 53 7.4074 -0.2851
12 9 55 -8.4495 -2.6725
12 9 57 17.7150 3.3667
12 10 0 43.9862 -18.3051
12 10 2 -21.6587 8.9852
12 10 4 -39.8704 0.2186
12 10 6 8.4091 -3.6623
12 10 8 3.5179 3.5436
12 10 10 -1.5991 -2.1029
12 10 12 -47.2547 -1.5883
12 10 14 25.1712 1.4739
12 10 16 -40.0290 -0.7575
12 10 18 -30.3879 0.8681
12 10 20 -61.2738 -0.3916
12 10 22 19.4114 -1.2688
12 10 24 -32.0138 1.0476
12 10 26 -3.9716 -0.5422
12 10 28 1.8883 0.4844
12 10 30 -5.9060 0.7534
12 10 32 6.4157 -0.6198
12 10 34 -5.7286 -0.0910
12 10 36 -11.3861 -0.3154
12 10 38 15.9062 0.1436
12 10 40 17.5021 0.3421
12 10 42 -41.9684 -0.2364
12 10 44 -2.0132 -0.1276
12 10 46 5.9461 0.1329
12 10 48 -0.5763 -0.2915
12 10 50 8.2037 0.6719
12 10 52 -3.2621 0.3504
12 10 54 -27.2762 -0.9528
12 10 56 -14.6035 -0.3781
12 11 1 -16.6696 -21.9656
12 11 3 22.1100 -4.9879
12 11 5 -10.2247 4.4536
12 11 7 -40.4707 7.1202
12 11 9 1.9687 1.3088
12 11 11 10.3772 -0.0120
12 11 13 -27.3409 -0.6199
12 11 15 -23.1929 -2.0699
12 11 17 -11.0438 0.5922
12 11 19 -28.5215 0.9226
12 11 21 -23.2969 -0.3931
12 11 23 -20.9379 0.1619
12 11 25 -26.3056 0.3967
12 11 27 -16.7920 0.4043
12 11 29 7.2111 -0.0003
12 11 31 3.4805 -0.5223
12 11 33 -31.7063 -0.2067
12 11 35 -12.2888 -0.1507
12 11 37 -1.3152 0.4499
12 11 39 -12.5897 0.3309
12 11 41 22.1234 0.2774
12 11 43 -16.2773 0.1618
12 11 45 27.4805 -0.0044
12 11 47 -18.3107 -0.0992
12 11 49 20.6465 -0.5712
12 11 51 -5.1792 0.3197
12 11 53 4.0857 0.1998
12 11 55 -13.7506 -2.3494
12 12 0 -6.1966 2.0005
12 12 2 9.6595 11.0078
12 12 4 -12.7250 -2.6034
12 12 6 -4.8875 -5.5903
12 12 8 -7.2298 2.2407
12 12 10 5.6030 -0.9450
12 12 12 15.3217 -0.2367
12 12 14 -15.7871 0.0578
12 12 16 21.2108 -1.2498
12 12 18 -2.0975 1.2377
12 12 20 2.2622 0.1618
12 12 22 -2.3015 0.0781
12 12 24 -14.7531 0.9592
12 12 26 2.7903 -1.4801
12 12 28 21.4642 -0.4580
12 12 30 14.6683 0.2610
12 12 32 -10.2835 0.1859
12 12 34 -9.2144 0.8982
12 12 36 34.3155 -0.3297
12 12 38 -10.8502 -0.3987
12 12 40 16.0359 -0.1357
12 12 42 4.0812 -0.2073
12 12 44 3.2934 0.4351
12 12 46 -23.6102 0.2966
12 12 48 2.0850 -0.3929
12 12 50 23.6685 0.0451
12 12 52 22.6834 0.2416
12 12 54 -17.8431 -0.5377
12 12 56 9.4681 -1.0825
12 13 1 37.7116 21.8701
12 13 3 23.7504 4.7333
12 13 5 63.0538 -5.4870
12 13 7 56.2340 -4.8101
12 13 9 -6.5325 -2.3709
12 13 11 44.1747 2.3506
12 13 13 5.2374 3.4995
12 13 15 -1.0750 -0.4116
12 13 17 21.3669 -0.9950
12 13 19 12.4392 -0.4268
12 13 21 15.3102 0.4266
12 13 23 -13.8070 0.5175
12 13 25 14.1255 -0.2195
12 13 27 -1.3007 -0.3583
12 13 29 -14.6669 -0.1350
12 13 31 -8.8873 0.4539
12 13 33 0.3094 0.4608
12 13 35 -6.4777 0.0696
12 13 37 6.9116 -0.1514
12 13 39 -34.0964 -0.4812
12 13 41 -70.5402 -0.0897
12 13 43 18.2842 0.1716
12 13 45 0.7667 0.1125
12 13 47 -37.3624 0.4086
12 13 49 -13.1475 -0.7064
12 13 51 11.7244 0.7970
12 13 53 14.5118 1.9789
12 13 55 0.2606 -1.8208
12 14 0 28.2744 -19.1496
12 14 2 -7.4292 0.7455
12 14 4 -1.2292 2.7995
12 14 6 22.6815 2.1466
12 14 8 4.2200 0.7645
12 14 10 5.5837 -3.9027
12 14 12 2.1085 -0.7564
12 14 14 -6.3874 0.3710
12 14 16 5.3370 0.3176
12 14 18 13.9229 1.4909
12 14 20 -6.6810 -1.0418
12 14 22 -6.5939 -0.5710
12 14 24 -2.0639 0.6341
12 14 26 6.8792 -0.2998
12 14 28 -24.2763 0.5710
12 14 30 -40.8993 -0.4063
12 14 32 16.3532 -1.3078
12 14 34 -0.6011 -0.2061
12 14 36 -33.7581 0.1528
12 14 38 -46.2233 0.8919
12 14 40 14.0966 0.6104
12 14 42 9.9755 -0.6215
12 14 44 -29.8526 -0.4583
12 14 46 -3.0890 -0.3252
12 14 48 7.4643 -0.1721
12 14 50 -7.4959 -0.0115
12 14 52 26.4358 -0.0118
12 14 54 -14.3131 -0.2911
12 15 1 10.9832 -7.1731
12 15 3 -11.0612 -1.7546
12 15 5 -15.3254 1.8073
12 15 7 -10.9039 3.7754
12 15 9 -0.1783 0.1003
12 15 11 -2.3393 -2.8762
12 15 13 9.2290 -1.2709
12 15 15 -7.4318 1.0846
12 15 17 -7.1206 2.2063
12 15 19 -28.7406 0.4359
12 15 21 2.3827 -0.8994
12 15 23 -1.8900 -1.3541
12 15 25 -4.1917 -0.5605
12 15 27 -2.5181 0.5344
12 15 29 -22.8666 -0.0682
12 15 31 -4.3328 0.0347
12 15 33 4.4331 -0.2144
12 15 35 -26.2533 -0.1995
12 15 37 0.9995 0.2958
12 15 39 -15.6862 0.1384
12 15 41 -19.4585 -0.0511
12 15 43 -7.8122 -0.2535
12 15 45 -16.8656 -0.6634
12 15 47 0.0965 0.3435
12 15 49 23.0652 -0.5431
12 15 51 -25.1338 -0.5487
12 15 53 44.2066 0.6928
12 16 0 -41.8825 7.7992
12 16 2 35.3491 -1.0157
12 16 4 55.0536 -4.7604
12 16 6 4.3989 -1.5157
12 16 8 -20.2573 0.9519
12 16 10 11.5999 2.4804
12 16 12 -7.8756 3.2675
12 16 14 -17.3420 -0.9919
12 16 16 -13.9651 -1.9409
12 16 18 -46.1134 -0.1009
12 16 20 29.0151 -0.4731
12 16 22 -8.4338 0.5891
12 16 24 -8.2119 0.1088
12 16 26 7.4416 -0.5564
12 16 28 27.0348 0.7940
12 16 30 -33.4744 0.5730
12 16 32 -8.7064 0.5518
12 16 34 -22.1864 0.1417
12 16 36 8.1747 -1.0902
12 16 38 6.4966 -0.8290
12 16 40 6.5296 -0.4081
12 16 42 -8.9112 0.4967
12 16 44 9.7258 0.9926
12 16 46 4.9868 0.2783
12 16 48 -13.3905 0.0502
12 16 50 -21.0199 -0.0905
12 16 52 -4.1460 0.2213
12 17 1 -8.4411 -0.2011
12 17 3 -10.4456 -1.5251
12 17 5 -29.5605 -1.3745
12 17 7 -17.9322 0.6330
12 17 9 16.0733 1.7263
12 17 11 -6.2417 0.9768
12 17 13 -9.2050 -0.1150
12 17 15 -10.6021 -1.0437
12 17 17 10.9704 -1.6735
12 17 19 -6.4139 -0.7280
12 17 21 0.5875 1.1623
12 17 23 26.5527 1.2387
12 17 25 26.0673 0.2021
12 17 27 9.2023 -0.2005
12 17 29 6.5460 -0.5456
12 17 31 20.4968 0.0796
12 17 33 -15.2739 0.1641
12 17 35 -11.4781 0.2289
12 17 37 31.1359 0.2665
12 17 39 -7.8820 -0.0141
12 17 41 10.9538 0.0819
12 17 43 10.0927 0.0737
12 17 45 -22.1335 0.2155
12 17 47 6.3314 0.7305
12 17 49 -26.9646 0.0965
12 17 51 22.5311 -0.6509
12 18 0 18.8678 3.9822
12 18 2 15.2300 -1.5534
12 18 4 -12.4449 1.4138
12 18 6 6.0282 3.1780
12 18 8 36.6579 -1.8858
12 18 10 16.5831 -1.3490
12 18 12 22.6392 0.3346
12 18 14 13.9110 -0.4910
12 18 16 10.6861 1.0834
12 18 18 45.4949 0.6187
12 18 20 -16.9486 -0.6636
12 18 22 12.7381 0.3319
12 18 24 -2.0433 -0.2587
12 18 26 9.0944 -0.0645
12 18 28 26.5449 0.0925
12 18 30 2.5576 -1.1058
12 18 32 0.9182 0.1258
12 18 34 -3.0421 0.4668
12 18 36 -23.6194 0.2791
12 18 38 6.0321 0.8138
12 18 40 8.0134 -0.3194
12 18 42 -13.4618 -0.2618
12 18 44 -15.1129 -0.3598
12 18 46 1.6376 -0.4210
12 18 48 -35.7819 0.7210
12 18 50 -16.5427 0.5511
12 18 52 39.2742 -0.0682
12 19 1 6.5037 6.1864
12 19 3 1.3595 1.8777
12 19 5 -11.8185 -0.4762
12 19 7 18.7563 -1.7748
12 19 9 19.0684 -1.1462
12 19 11 51.1159 -1.0153
12 19 13 -13.2201 -0.6069
12 19 15 6.8145 0.8090
12 19 17 15.3483 0.2025
12 19 19 24.9136 0.0086
12 19 21 -11.1527 0.2730
12 19 23 1.3821 -0.0967
12 19 25 -2.9004 0.0114
12 19 27 21.9712 0.2456
12 19 29 2.3628 0.1823
12 19 31 1.5726 0.0498
12 19 33 8.2083 -0.5124
12 19 35 21.3075 -0.2176
12 19 37 12.9164 0.0128
12 19 39 9.2221 -0.1112
12 19 41 12.6815 0.5690
12 19 43 10.3234 -0.1037
12 19 45 -8.2932 -0.4715
12 19 47 7.9672 0.0568
12 19 49 -37.8598 -0.1722
12 19 51 -6.4075 2.6102
12 20 0 30.4640 4.7008
12 20 2 11.8198 -4.9743
12 20 4 5.5116 -0.1702
12 20 6 23.1616 2.9314
12 20 8 -10.4101 -1.5438
12 20 10 25.5482 -0.0114
12 20 12 -46.7009 0.3329
12 20 14 3.1738 -0.4416
12 20 16 11.4408 1.6151
12 20 18 -23.4708 0.2727
12 20 20 25.4517 -0.8267
12 20 22 18.9404 -0.3837
12 20 24 -14.2058 -1.2486
12 20 26 -4.1119 0.2468
12 20 28 22.9194 0.7701
12 20 30 21.5343 -0.1818
12 20 32 -36.9679 0.8057
12 20 34 4.8052 -0.1682
12 20 36 -11.3038 -0.6159
12 20 38 -17.7820 -0.0506
12 20 40 -29.3685 -0.2467
12 20 42 -3.9402 0.5586
12 20 44 -21.3279 0.0968
12 20 46 -12.2752 -0.9214
12 20 48 -5.8610 -0.7925
12 20 50 18.0451 0.4065
12 21 1 19.1192 0.4046
12 21 3 -44.8893 0.8014
12 21 5 22.9544 0.6158
12 21 7 -9.4597 -1.0965
12 21 9 28.6690 -0.4144
12 21 11 -30.8983 -0.1079
12 21 13 15.6962 -0.1698
12 21 15 6.0938 0.6879
12 21 17 3.9465 0.2102
12 21 19 16.9611 0.3323
12 21 21 -17.9166 0.5147
12 21 23 6.3818 -0.1495
12 21 25 -8.0492 -0.2900
12 21 27 7.7215 -0.1009
12 21 29 -13.5972 0.3394
12 21 31 -22.4636 0.4338
12 21 33 -13.5993 -0.0148
12 21 35 -2.8010 0.1303
12 21 37 -10.5300 0.0688
12 21 39 -4.5811 -0.3918
12 21 41 -16.4307 0.2116
12 21 43 -8.5114 -0.0354
12 21 45 38.4452 -0.2408
12 21 47 -26.6144 0.5538
12 22 0 27.8621 7.6597
12 22 2 -29.4349 -5.1325
12 22 4 -2.1859 -2.8052
12 22 6 33.2274 0.9877
12 22 8 16.6811 0.7464
12 22 10 4.6079 3.5608
12 22 12 12.8926 1.1675
12 22 14 8.9176 -1.7822
12 22 16 -3.9096 -1.3073
12 22 18 -14.6230 -1.7711
12 22 20 -6.5626 0.3745
12 22 22 10.0042 2.0156
12 22 24 4.7404 0.2266
12 22 26 -9.8267 0.1794
12 22 28 -11.7509 -0.6634
12 22 30 -19.3421 -1.1878
12 22 32 -7.7954 0.4099
12 22 34 8.9916 -0.0400
12 22 36 4.0840 0.1988
12 22 38 -34.5695 0.2691
12 22 40 -10.5591 -0.4525
12 22 42 -2.5669 -0.0658
12 22 44 6.2476 0.1146
12 22 46 -12.1129 0.9100
12 23 1 -49.1606 -1.2615
12 23 3 -23.6097 -0.2349
12 23 5 6.5832 0.2715
12 23 7 -9.6255 -0.5270
12 23 9 -33.4674 0.3404
12 23 11 27.2325 0.1351
12 23 13 -29.0105 -0.4957
12 23 15 29.6802 0.2515
12 23 17 16.9383 -0.1314
12 23 19 -73.5327 -0.5675
12 23 21 5.6295 -0.6033
12 23 23 29.9959 -0.3406
12 23 25 -20.9607 0.2378
12 23 27 0.3346 0.1337
12 23 29 -23.4632 -0.1002
12 23 31 18.1265 -0.0683
12 23 33 -10.6599 -0.1867
12 23 35 -4.0895 0.2364
12 23 37 24.7678 0.1151
12 23 39 25.5889 -0.5029
12 23 41 -12.8834 -0.0359
12 24 0 1.8462 -4.9461
12 24 2 -30.1582 -3.0582
12 24 4 31.4717 3.3570
12 24 6 -19.4550 2.4855
12 24 8 -20.1032 -2.1861
12 24 10 -5.0082 -1.3266
12 24 12 -10.7186 -0.9019
12 24 14 -4.1597 0.9539
12 24 16 10.6705 2.3570
12 24 18 -6.6265 0.0094
12 24 20 -18.8556 -0.7640
12 24 22 25.0455 -1.1767
12 24 24 8.5983 -1.5276
12 24 26 -13.3031 0.7582
12 24 28 -4.8217 1.1383
12 24 30 9.4381 0.4336
12 24 32 -13.2571 0.1485
12 24 34 -6.4690 -0.8961
12 24 36 1.9482 -0.2162
12 24 38 -1.8118 0.6476
12 24 40 -6.3436 0.3344
12 24 44 4.4583 -0.8170
12 25 1 5.1009 0.6418
12 25 3 10.8395 -0.1197
12 25 5 8.9691 0.1135
12 25 7 1.6702 -0.2602
12 25 9 8.8216 0.5581
12 25 11 0.2493 0.2225
12 25 13 -0.6856 -1.1333
12 25 15 11.3029 -0.9143
12 25 17 -2.4087 -0.5855
12 25 19 -27.3920 0.7026
12 25 21 12.2376 1.4185
12 25 23 -26.6647 0.7747
12 25 25 -7.2073 0.3036
12 25 27 7.0310 -0.4365
12 25 29 -8.8685 -0.4133
12 25 31 12.5762 0.4494
12 25 33 -25.8971 -0.0626
12 25 35 15.4600 -0.2467
12 25 37 -18.1010 -0.1049
12 25 39 -12.7401 -0.1750
12 26 0 -14.1486 11.1357
12 26 2 12.2076 2.2127
12 26 4 18.7167 -0.9947
12 26 6 17.9292 -1.8872
12 26 8 44.0662 -0.6438
12 26 10 -17.1359 1.3878
12 26 12 -15.2053 -0.1196
12 26 16 18.6791 -0.1808
12 26 18 -17.0545 -0.6300
12 26 20 -31.6656 0.9822
12 26 22 35.6506 0.9405
12 26 24 -32.1570 -0.2592
12 26 26 20.1367 -0.4811
12 26 28 6.0060 -1.3100
12 26 30 15.9146 -0.2149
12 26 32 -17.9574 0.8378
12 26 34 -5.4617 0.4565
12 26 36 -14.0458 0.0319
12 26 38 15.6419 -0.5328
12 27 1 -0.4812 1.3170
12 27 3 23.9255 1.2575
12 27 5 23.7592 0.3974
12 27 7 24.7878 -1.2708
12 27 9 -5.6910 -1.0510
12 27 11 28.5731 0.2359
12 27 13 10.0271 0.9020
12 27 19 5.6128 -0.9292
12 27 21 6.7562 -1.6595
12 27 23 -29.0430 -1.5097
12 27 25 -3.6356 0.0799
12 27 27 -12.8332 0.7701
12 27 29 9.4857 0.5891
12 27 31 -4.6601 0.2849
12 27 33 -1.8135 -0.3211
12 27 35 -1.4637 -0.0946
12 27 37 -11.4106 0.4434
12 27 39 12.4996 0.7794
12 28 2 16.9474 -2.2234
12 28 4 4.7683 0.8464
12 28 6 39.4254 1.0098
12 28 8 27.6991 1.0114
12 28 10 0.4007 0.4117
12 28 12 -15.5684 -0.5808
12 28 14 42.5583 0.0462
12 28 16 39.2473 0.0256
12 28 18 11.7796 -0.5261
12 28 20 5.2336 0.2378
12 28 22 -24.2268 -0.1540
12 28 24 -22.0197 0.1987
12 28 26 -1.5864 1.2101
12 28 28 -3.4033 0.1712
12 28 30 10.5624 -0.3973
12 28 32 -4.8590 -1.4347
12 28 34 -11.1276 -0.5629
12 28 36 -32.2053 0.9828
12 28 38 40.4733 -0.3426
12 29 1 38.4948 -6.2854
12 29 3 -11.2173 -1.6659
12 29 7 -27.3912 1.2902
12 29 9 -15.3930 0.5618
12 29 11 14.5851 -0.2682
12 29 13 28.1894 -0.8819
12 29 15 6.6765 -1.0113
12 29 17 8.4034 -0.3432
12 29 19 20.8506 0.3931
12 29 21 9.7698 0.9555
12 29 23 -8.7761 0.1290
12 29 25 7.9015 -0.3138
12 29 27 -15.1057 -0.4586
12 29 29 -23.1721 -0.5009
12 29 31 15.9461 -0.0360
12 29 33 -10.7560 0.1781
12 29 35 -24.9726 -0.2422
12 30 2 7.5237 1.0881
12 30 4 7.5107 0.2138
12 30 6 -50.5415 -0.7385
12 30 10 -21.3662 -0.1898
12 30 14 -5.3133 -0.0298
12 30 16 5.5538 -0.0101
12 30 18 9.5148 0.2308
12 30 20 9.7821 0.2468
12 30 22 -7.1214 -0.5013
12 30 24 7.1112 -0.3129
12 30 26 -2.7651 0.0881
12 30 28 -14.7880 0.0548
12 30 30 -29.7165 1.2504
12 30 32 -40.3050 0.5772
12 30 34 -23.5555 -0.5623
12 31 3 7.5044 0.9994
12 31 5 -41.5346 -1.6454
12 31 7 -47.5372 -1.3188
12 31 9 -18.7152 -0.1064
12 31 13 16.7339 0.6075
12 31 15 -7.2399 0.3474
12 31 17 48.9449 -0.1351
12 31 19 5.4489 -0.0296
12 31 21 -33.2194 0.6070
12 31 23 9.6278 0.1954
12 31 25 9.7672 0.1708
12 31 27 -5.9617 0.3552
12 31 29 -22.5942 0.5399
12 31 31 2.4227 1.1532
12 32 2 -18.7508 3.7243
12 32 4 24.4935 0.8129
12 32 8 9.2227 -0.6832
12 32 10 18.3741 -0.2878
12 32 12 45.9560 0.5764
12 32 14 -35.6992 0.5409
12 32 16 4.8413 -1.2101
12 32 18 23.3450 -0.8573
12 32 20 -4.7828 0.1207
12 32 22 -11.6474 0.7457
12 32 24 27.9008 1.2164
12 32 26 11.2070 0.7649
12 32 28 -41.5325 0.8074
12 33 1 -5.1108 -6.7312
12 33 5 4.1741 1.5472
12 33 9 7.7684 0.1526
12 33 11 -23.7241 -1.1568
12 33 13 -7.6588 -0.8674
12 33 15 21.3526 -0.1196
12 33 17 19.7127 -0.2290
12 33 19 -20.0210 -0.3081
12 33 21 23.1622 -1.1766
12 33 23 3.9252 -1.5372
12 33 25 8.5514 -2.3797
12 34 0 38.4644 -3.1081
12 34 4 38.1827 -0.3340
12 34 6 13.7544 0.4014
12 34 8 49.7554 0.7962
12 34 12 18.8890 -0.6707
12 34 14 12.9410 -0.5250
12 34 18 -16.9659 -0.0195
12 34 20 33.1012 -0.1171
12 35 1 -42.3590 5.1820
12 35 3 -39.2781 0.6046
12 35 5 7.7375 -1.7512
12 35 7 -12.7578 -0.9451
12 35 9 17.8373 0.3294
12 35 11 -14.7417 1.0495
12 35 13 -33.5008 0.4857
12 35 15 29.7050 -0.4910
12 36 2 32.1671 -0.5526
12 36 4 5.0017 -0.7615
12 36 6 -11.3850 -0.5869
12 36 8 -19.8017 -0.4264
12 36 10 -27.8447 -0.9536
13 1 0 6.6238 19.1942
13 1 2 16.0052 -7.0370
13 1 4 40.4497 -2.9057
13 1 6 44.7984 0.3453
13 1 8 12.5517 -0.8027
13 1 10 -12.2469 6.0745
13 1 12 8.4196 2.8698
13 1 14 6.7396 -2.4776
13 1 16 33.2595 -2.8604
13 1 18 18.8640 -2.7391
13 1 20 -33.8529 1.8971
13 1 22 38.9811 2.3033
13 1 24 9.6154 -0.0291
13 1 26 -6.5118 0.3441
13 1 28 26.6689 -1.0599
13 1 30 -29.1105 -0.6305
13 1 32 8.3821 0.4582
13 1 34 -7.5234 -0.0253
13 1 36 -8.4287 -0.0955
13 1 38 -4.9454 -0.5327
13 1 40 5.7838 -0.3386
13 1 42 -21.2902 0.6240
13 1 44 21.1098 0.7018
13 1 46 -2.3398 0.2464
13 1 48 23.4645 -0.6975
13 1 50 -17.6205 -0.6812
13 1 52 4.5392 -0.0787
13 1 54 -6.9731 0.8176
13 1 56 26.9637 -0.1749
13 1 58 -6.8862 -2.6186
13 2 1 -26.6601 -0.7045
13 2 3 -57.8761 -3.6182
13 2 5 -69.6693 -2.3795
13 2 7 -30.5662 0.7058
13 2 9 -43.1722 4.3738
13 2 11 37.6551 1.4868
13 2 13 -19.8534 -0.9300
13 2 15 -49.0128 -0.7321
13 2 17 -56.5902 -1.2716
13 2 19 -48.7991 -1.2453
13 2 21 -39.5353 -0.0221
13 2 23 -6.4490 0.3399
13 2 25 -28.6028 0.6661
13 2 27 -24.5938 0.2875
13 2 29 -16.5936 -0.2737
13 2 31 -21.2386 -0.1078
13 2 33 -3.1977 -0.0453
13 2 35 -24.3001 -0.2406
13 2 37 -16.1475 -0.7686
13 2 39 -19.6815 -0.5584
13 2 41 2.9851 -0.1810
13 2 43 11.0790 0.3617
13 2 45 10.7027 0.2407
13 2 47 17.9706 -0.0374
13 2 49 4.2155 0.4199
13 2 51 -24.2798 -0.3125
13 2 53 -7.6330 0.5613
13 2 55 28.5897 0.5029
13 2 57 -6.9019 -2.3016
13 2 59 -11.5573 0.9372
13 3 0 -23.6913 -8.2769
13 3 2 -25.9568 -6.9773
13 3 4 -7.0725 2.9864
13 3 6 -14.3578 4.7038
13 3 8 38.2397 -0.8695
13 3 10 13.1495 -1.6027
13 3 12 4.9497 -1.3944
13 3 14 -53.3392 0.8072
13 3 16 26.4346 1.5022
13 3 18 -17.4722 0.1730
13 3 20 23.8284 -0.2018
13 3 22 7.6925 -0.5725
13 3 24 16.5517 -0.0815
13 3 26 11.7856 1.2562
13 3 28 10.0286 0.2471
13 3 30 -27.7974 -0.2633
13 3 32 1.2562 -0.5723
13 3 34 31.1109 -0.4599
13 3 36 0.9455 0.7311
13 3 38 7.5707 0.3638
13 3 40 -13.1849 0.1233
13 3 42 7.8505 -0.1680
13 3 44 -12.3260 -0.5727
13 3 46 6.8023 -0.2016
13 3 48 24.1570 0.3621
13 3 50 -3.0854 0.3304
13 3 52 4.9755 -0.1052
13 3 54 -28.9842 -0.3269
13 3 56 34.5760 -0.3693
13 3 58 27.3093 -0.7580
13 4 1 -4.8628 8.1878
13 4 3 54.4685 5.8781
13 4 5 16.1593 0.3692
13 4 7 24.5612 -3.3915
13 4 9 2.2525 -3.1370
13 4 11 26.8071 -2.1695
13 4 13 0.3073 -0.0890
13 4 15 0.7571 0.8851
13 4 17 -0.7170 1.2837
13 4 19 -43.8323 1.3074
13 4 21 -24.8888 1.4940
13 4 23 0.0384 0.2805
13 4 25 -5.1779 -1.5087
13 4 27 -11.5924 -0.8662
13 4 29 -1.4410 -0.1331
13 4 31 7.1200 0.0741
13 4 33 15.4235 0.2038
13 4 35 -8.5402 0.4363
13 4 37 32.4997 0.5826
13 4 39 -16.3937 0.8271
13 4 41 -7.7767 0.2836
13 4 43 10.2333 -0.0527
13 4 45 -16.0936 -0.0995
13 4 47 9.6556 -0.5576
13 4 49 -0.3797 -0.2535
13 4 51 -1.8299 -0.6107
13 4 53 50.6559 -0.2078
13 4 55 -52.4686 -0.0215
13 4 57 20.2119 0.3801
13 5 0 108.7303 -6.1227
13 5 2 31.3034 -0.4150
13 5 4 63.7362 -1.4193
13 5 6 25.9764 -0.5519
13 5 8 -21.7913 2.2108
13 5 10 60.5250 -0.0581
13 5 12 90.4537 -1.0059
13 5 14 35.0321 0.4312
13 5 16 -2.6675 -1.2961
13 5 18 4.3358 -0.5165
13 5 20 5.1879 -0.2025
13 5 22 -10.3672 -0.4925
13 5 24 3.2655 0.0910
13 5 26 17.2512 -0.3594
13 5 28 44.5923 -0.0200
13 5 30 11.0435 1.1159
13 5 32 12.2230 0.1486
13 5 34 14.0646 -0.4667
13 5 36 -13.8084 -0.5159
13 5 38 17.8181 -0.6566
13 5 40 -1.2746 0.2686
13 5 42 13.8068 0.4698
13 5 44 1.2018 0.2371
13 5 46 -0.4653 0.2728
13 5 48 -8.4678 0.4147
13 5 50 -6.4112 0.0559
13 5 52 -19.7357 -0.1361
13 5 54 3.1978 -0.0635
13 5 56 18.8999 0.8446
13 5 58 -22.5629 0.6785
13 6 1 13.5134 -1.6927
13 6 3 27.7164 -0.9243
13 6 5 23.5885 -0.9733
13 6 7 -42.3291 1.6406
13 6 9 -4.4988 1.6528
13 6 11 20.9226 1.5252
13 6 13 -37.4573 1.0362
13 6 15 -36.0857 -0.2699
13 6 17 4.2063 0.1100
13 6 19 -9.1487 -0.5572
13 6 21 -38.4933 -0.6965
13 6 23 -13.2741 0.5858
13 6 25 10.2309 0.1497
13 6 27 -10.5855 0.2445
13 6 29 -5.6393 -0.1105
13 6 31 -0.0315 -0.4407
13 6 33 7.9362 0.0587
13 6 35 -9.8555 0.2174
13 6 37 -12.9430 -0.2673
13 6 39 15.7295 -0.2992
13 6 41 -18.5314 -0.3306
13 6 43 -0.3570 -0.0240
13 6 45 -2.4769 0.2872
13 6 47 23.5003 0.2170
13 6 49 -18.4205 0.5435
13 6 51 17.4193 0.2006
13 6 53 -47.2640 0.3308
13 6 55 19.6961 -0.5466
13 6 57 0.4224 0.7615
13 7 0 16.4613 16.5358
13 7 2 13.8637 16.5258
13 7 4 36.9907 -2.2305
13 7 6 -36.4785 -9.0516
13 7 8 85.8555 -0.5551
13 7 10 -3.6804 -0.9852
13 7 12 34.8034 0.2329
13 7 14 -13.1491 2.5889
13 7 16 20.8268 -0.7728
13 7 18 -3.3271 0.2394
13 7 20 18.0824 0.2641
13 7 22 20.4895 -0.1866
13 7 24 -3.2501 0.8145
13 7 26 -11.2231 -1.0639
13 7 28 25.6823 -0.6956
13 7 30 -23.2917 0.4844
13 7 32 14.6994 0.1504
13 7 34 -7.7260 0.8730
13 7 36 -13.1717 0.4693
13 7 38 14.6051 -0.3304
13 7 40 1.3811 -0.5474
13 7 42 12.1125 -0.5247
13 7 44 22.7511 -0.0422
13 7 46 35.5338 0.0967
13 7 48 -23.5802 -0.4290
13 7 50 28.6271 -0.3451
13 7 52 -20.9804 0.0845
13 7 54 -22.2918 0.3466
13 7 56 -8.7364 1.0489
13 7 58 2.0414 1.8492
13 8 1 25.7549 -13.4608
13 8 3 14.2775 -2.8074
13 8 5 10.5974 2.5387
13 8 7 32.8850 4.5163
13 8 9 53.7051 0.2443
13 8 11 -23.4227 0.7292
13 8 13 10.3874 0.6781
13 8 15 -7.4570 -0.9835
13 8 17 -26.5689 0.6950
13 8 19 -18.7958 0.0811
13 8 21 -5.3548 -1.1797
13 8 23 1.4393 0.2144
13 8 25 -8.9498 0.3966
13 8 27 -10.4052 0.6030
13 8 29 -11.4909 0.5954
13 8 31 -5.0432 -0.3104
13 8 33 -15.7975 -0.4000
13 8 35 -25.9736 -0.4248
13 8 37 1.0856 -0.0161
13 8 39 2.3992 0.3795
13 8 41 -22.3660 0.0692
13 8 43 -20.2107 -0.1406
13 8 45 -7.3158 -0.0370
13 8 47 -17.1856 0.0251
13 8 49 -10.9675 0.2965
13 8 51 10.9124 0.7749
13 8 53 -39.8395 -0.0706
13 8 55 35.4257 -2.4400
13 8 57 -15.7647 2.9420
13 9 0 27.9004 -58.8378
13 9 2 -3.3397 -4.6218
13 9 4 -12.7584 3.2722
13 9 6 38.3156 2.8030
13 9 8 37.2932 6.8845
13 9 10 9.2143 -2.5565
13 9 12 44.4939 -3.8413
13 9 14 62.6477 -0.5025
13 9 16 0.7849 -2.0244
13 9 18 -9.2011 0.4731
13 9 20 35.0792 -0.3680
13 9 22 48.5077 -0.9279
13 9 24 14.1077 1.1412
13 9 26 7.0306 -0.2501
13 9 28 17.4522 0.7824
13 9 30 -7.7543 0.6010
13 9 32 -18.8774 -1.2868
13 9 34 27.7607 -0.9044
13 9 36 -23.6200 -0.4467
13 9 38 18.9100 0.7681
13 9 40 -0.3476 0.8512
13 9 42 -0.2600 -0.1228
13 9 44 10.1730 -0.3744
13 9 46 22.3722 0.0797
13 9 48 -15.1076 0.2256
13 9 50 6.5100 1.0223
13 9 52 3.7607 -0.0421
13 9 54 -7.6583 -2.1722
13 9 56 24.9548 -2.4889
13 10 1 -63.1593 24.7420
13 10 3 -53.4179 4.9367
13 10 5 -17.5184 -4.7985
13 10 7 39.7158 -3.5031
13 10 9 -11.7122 -2.8690
13 10 11 -48.0955 1.3660
13 10 13 -37.0922 1.5729
13 10 15 -18.6987 -1.2737
13 10 17 -20.9126 0.8540
13 10 19 -26.3369 1.2426
13 10 21 -30.9469 0.1325
13 10 23 -18.7492 0.2156
13 10 25 -20.0792 -0.6405
13 10 27 -17.9454 -1.2523
13 10 29 -22.1019 -0.7329
13 10 31 0.2036 0.2021
13 10 33 -9.2055 1.2142
13 10 35 -15.9041 0.2433
13 10 37 0.5303 -0.3162
13 10 39 22.0329 -0.5162
13 10 41 4.0317 0.1080
13 10 43 -43.6925 0.5049
13 10 45 -19.6269 0.1772
13 10 47 6.3574 -0.2861
13 10 49 -23.6549 -1.2299
13 10 51 20.0133 0.1847
13 10 53 24.7347 0.8214
13 10 55 -17.1626 -0.3037
13 11 0 21.5145 11.9384
13 11 2 14.8877 16.7149
13 11 4 47.1930 -3.5596
13 11 6 47.6651 -9.8707
13 11 8 11.2059 0.3778
13 11 10 65.8930 -0.5035
13 11 12 36.7628 1.5606
13 11 14 55.5248 1.8250
13 11 16 58.7827 -1.5669
13 11 18 -42.5494 0.6681
13 11 20 21.3158 -0.1105
13 11 22 21.7390 0.1166
13 11 24 2.3251 1.2101
13 11 26 -9.1179 -1.5134
13 11 28 10.4771 -0.5416
13 11 30 17.1676 0.2922
13 11 32 -12.9038 0.5220
13 11 34 34.9666 1.4747
13 11 36 18.1551 0.1459
13 11 38 8.9045 -0.1886
13 11 40 4.0362 -0.3286
13 11 42 13.6864 -0.3947
13 11 44 2.4822 0.4725
13 11 46 7.3045 0.2722
13 11 48 1.3662 -0.9171
13 11 50 -4.2658 -0.3438
13 11 52 -6.1662 0.4614
13 11 54 29.9926 -0.2744
13 11 56 -50.0297 -1.0829
13 12 1 -17.1367 -20.5178
13 12 3 15.5345 -3.7902
13 12 5 -33.6249 4.8274
13 12 7 10.4235 5.7899
13 12 9 -38.8410 -0.1626
13 12 11 27.4216 -0.5801
13 12 13 -33.6937 0.8317
13 12 15 -0.7890 -0.5051
13 12 17 -1.1902 0.6298
13 12 19 -14.3318 -0.0571
13 12 21 -14.7501 -0.7980
13 12 23 -4.5988 0.0731
13 12 25 -8.2941 0.8957
13 12 27 -10.8538 1.0767
13 12 29 -18.8673 0.0244
13 12 31 2.2677 -0.9875
13 12 33 2.4217 -0.9023
13 12 35 2.9193 -0.3245
13 12 37 0.7861 0.7401
13 12 39 12.7773 0.2737
13 12 41 -56.7202 -0.2001
13 12 43 1.9297 -0.3865
13 12 45 -5.2159 -0.1702
13 12 47 -11.3538 0.7836
13 12 49 -9.6147 -0.3055
13 12 51 -30.9045 0.6672
13 12 53 -12.3102 0.2028
13 12 55 18.7309 -4.3675
13 13 0 45.2469 -11.9446
13 13 2 60.5350 4.3552
13 13 4 41.6268 0.4865
13 13 6 8.6635 -0.3701
13 13 8 26.9972 2.3703
13 13 10 23.4920 -2.3578
13 13 12 21.9946 -0.2253
13 13 14 17.7792 1.0678
13 13 16 -3.0562 0.2245
13 13 18 30.5283 1.3248
13 13 20 11.6234 -1.8879
13 13 22 8.7287 -1.4130
13 13 24 -22.0596 0.5100
13 13 26 -26.9598 -0.3544
13 13 28 19.0266 0.8491
13 13 30 0.8967 0.2280
13 13 32 4.6182 -0.6509
13 13 34 -0.4455 -0.3683
13 13 36 -28.9256 -0.8910
13 13 38 12.1189 -0.1006
13 13 40 2.7928 0.3894
13 13 42 -15.6346 -0.1296
13 13 44 21.0558 0.0489
13 13 46 1.6624 0.1608
13 13 48 -24.8788 0.4782
13 13 50 -7.5773 0.2408
13 13 52 -17.7574 0.4111
13 13 54 -2.5316 0.1563
13 14 1 -17.4607 4.0117
13 14 3 1.6665 0.1637
13 14 5 -7.5266 -2.3986
13 14 7 -12.1728 -0.1336
13 14 9 -30.5442 0.2984
13 14 11 -9.8696 0.4973
13 14 13 -17.7478 0.5782
13 14 15 -22.4710 -1.0812
13 14 17 2.0825 -0.5654
13 14 19 7.2008 0.0274
13 14 21 9.6035 0.5854
13 14 23 -1.5686 -0.1197
13 14 25 -4.3984 -0.8225
13 14 27 -10.7115 0.1016
13 14 29 -29.9142 0.3877
13 14 31 -6.7417 0.8986
13 14 33 26.3210 0.3840
13 14 35 22.7195 -0.3040
13 14 37 -18.9150 -0.3118
13 14 39 9.2081 -0.2559
13 14 41 2.4288 0.2793
13 14 43 -1.7801 0.3382
13 14 45 -27.1569 -0.3401
13 14 47 16.7165 0.3319
13 14 49 -13.8240 -0.8851
13 14 51 5.9002 -0.1165
13 14 53 -10.9209 0.8711
13 15 0 39.5769 -3.7117
13 15 2 -6.9540 -0.0271
13 15 4 -4.3426 -0.4517
13 15 6 19.2285 1.2737
13 15 8 -8.5491 0.6014
13 15 10 -9.8000 -1.6606
13 15 12 -15.7649 0.1924
13 15 14 -2.3657 -1.3080
13 15 16 -30.4519 -1.0662
13 15 18 12.4974 1.6643
13 15 20 -16.1472 0.2583
13 15 22 -14.3193 0.9205
13 15 24 -4.0905 0.3358
13 15 26 -16.0207 -1.1626
13 15 28 -6.1005 -0.1060
13 15 30 -2.0480 -0.2694
13 15 32 -13.0433 0.4098
13 15 34 23.5769 0.8612
13 15 36 27.9732 0.1747
13 15 38 24.4744 0.0304
13 15 40 -26.1386 -0.1859
13 15 42 -2.4387 -0.1881
13 15 44 -4.3031 0.1596
13 15 46 27.9501 0.0323
13 15 48 -12.2240 0.1093
13 15 50 -19.9224 -0.4618
13 15 52 12.6348 0.0665
13 16 1 24.7969 2.5037
13 16 3 -24.2140 -1.2171
13 16 5 12.4849 -2.3536
13 16 7 -18.2094 0.1243
13 16 9 0.8617 1.3372
13 16 11 -24.0042 0.6281
13 16 13 -13.8004 0.5783
13 16 15 -12.1603 0.0436
13 16 17 1.9919 -1.1520
13 16 19 -7.1412 -1.2672
13 16 21 4.3105 0.3404
13 16 23 -24.1381 0.9098
13 16 25 -5.4419 0.4965
13 16 27 -0.3681 0.4738
13 16 29 22.3578 -0.4588
13 16 31 -20.0102 -0.1155
13 16 33 10.0724 -0.0624
13 16 35 12.3913 -0.0345
13 16 37 5.5947 0.0353
13 16 39 27.9621 -0.2705
13 16 41 -32.3504 0.0500
13 16 43 -7.8142 0.4311
13 16 45 24.2910 0.2838
13 16 47 7.5167 0.9028
13 16 49 -15.1027 0.2509
13 16 51 -16.4619 -0.0337
13 16 53 26.7897 -0.1428
13 17 0 34.9773 9.9530
13 17 2 6.6432 0.2775
13 17 4 9.1763 -0.4065
13 17 6 -27.6074 1.4630
13 17 8 58.2417 -1.5653
13 17 10 -13.6504 -0.0488
13 17 12 -1.6334 2.1561
13 17 14 47.6377 0.0972
13 17 16 25.2858 0.3546
13 17 18 -2.6919 0.2477
13 17 20 8.2098 -0.9044
13 17 22 -5.6269 0.6800
13 17 24 46.8496 0.3503
13 17 26 -0.7875 0.2581
13 17 28 26.1375 0.2631
13 17 30 22.8334 -1.3784
13 17 32 18.1573 -0.3765
13 17 34 16.7571 0.0406
13 17 36 28.2852 0.1931
13 17 38 16.3316 0.7647
13 17 40 16.2835 -0.1464
13 17 42 3.3151 -0.1354
13 17 44 0.7620 -0.4555
13 17 46 -24.3828 -0.7601
13 17 48 -3.8354 0.4456
13 17 50 25.7273 0.5701
13 17 52 -43.2148 0.7697
13 18 1 -28.9997 1.9188
13 18 3 15.2070 2.1166
13 18 5 -7.8700 1.7276
13 18 7 -6.9679 -0.1931
13 18 9 -5.2062 -2.1040
13 18 11 13.5985 -3.5085
13 18 13 -9.0718 -1.6656
13 18 15 15.8468 2.1151
13 18 17 0.4867 2.1881
13 18 19 -0.8420 0.4685
13 18 21 -14.7391 -0.9011
13 18 23 -0.1271 -1.7083
13 18 25 0.1726 -1.1045
13 18 27 -2.3318 0.1006
13 18 29 19.2411 0.3214
13 18 31 -4.4327 0.2513
13 18 33 -16.0830 -0.1208
13 18 35 1.0601 0.2095
13 18 37 20.6128 0.4175
13 18 39 9.4288 -0.2281
13 18 41 -7.1995 0.1750
13 18 43 -14.5901 -0.4471
13 18 45 8.1777 -0.8839
13 18 47 -14.9801 -0.3092
13 18 49 22.0264 -0.6549
13 18 51 -25.4772 1.1738
13 19 0 -3.2520 4.8521
13 19 2 20.3963 -5.3500
13 19 4 34.7781 -1.1473
13 19 6 20.7861 2.5412
13 19 8 39.3929 -1.2041
13 19 10 7.5702 1.4370
13 19 12 9.9712 1.3700
13 19 14 -10.7067 -1.5102
13 19 16 25.8230 0.3042
13 19 18 7.0899 0.2360
13 19 20 39.3733 0.0988
13 19 22 -21.9439 0.1145
13 19 24 -5.0009 -1.6794
13 19 26 0.4454 -0.0483
13 19 28 -13.1502 1.3313
13 19 30 16.8202 0.3333
13 19 32 -0.4245 1.0033
13 19 34 10.4535 -0.4243
13 19 36 -17.2289 -1.2298
13 19 38 23.5463 -0.3052
13 19 40 18.2188 -0.1917
13 19 42 35.1390 1.0003
13 19 44 -7.5342 0.7324
13 19 46 -22.4172 -0.3964
13 19 48 -8.5670 -0.6076
13 20 1 -4.9035 -0.3285
13 20 3 -1.1222 -3.3255
13 20 5 4.1885 -2.4481
13 20 7 20.7657 -0.4007
13 20 9 9.4605 3.0228
13 20 11 11.1785 2.7598
13 20 13 2.4287 -0.3984
13 20 15 23.7033 -2.0578
13 20 17 24.6289 -3.1618
13 20 19 7.3913 -1.3408
13 20 21 -4.1649 1.2890
13 20 23 3.5784 1.3596
13 20 25 22.8832 0.4896
13 20 27 -45.1604 -0.6265
13 20 29 37.9078 -0.5936
13 20 31 -7.4099 0.1807
13 20 33 -1.6465 0.0559
13 20 35 -3.1968 0.0664
13 20 37 5.6720 0.1276
13 20 39 -1.6824 -0.5520
13 20 41 -12.6041 0.5005
13 20 43 20.4320 0.4316
13 20 45 -11.4760 -0.2647
13 20 47 -18.6613 0.5131
13 21 0 20.5041 9.0615
13 21 2 24.1337 -2.4348
13 21 4 6.7160 0.9432
13 21 6 18.7019 2.4857
13 21 8 33.9555 -2.1792
13 21 10 -33.7278 -0.0664
13 21 12 13.8026 -0.0978
13 21 14 -12.4388 -0.1880
13 21 16 -22.1395 2.0500
13 21 18 -14.7529 -0.3715
13 21 20 -4.5836 -0.2622
13 21 22 14.0347 0.7933
13 21 24 -19.6953 -0.2063
13 21 26 -25.8838 0.6530
13 21 28 -19.4652 -0.5699
13 21 30 -26.1632 -1.8620
13 21 32 2.5248 0.3035
13 21 34 -10.0183 0.5542
13 21 36 -17.6503 0.8575
13 21 38 -21.6521 0.4051
13 21 40 32.2591 -0.9779
13 21 42 -16.7805 -0.4159
13 21 44 19.5520 -0.0441
13 21 46 -51.4445 1.0064
13 22 1 3.2200 -3.5184
13 22 3 31.1044 1.3651
13 22 5 -5.4198 2.5744
13 22 7 13.8041 -1.1445
13 22 9 -16.2357 -2.0380
13 22 11 -43.4918 -1.3460
13 22 13 -14.6142 -0.4090
13 22 15 4.6959 1.5596
13 22 17 13.0339 1.2751
13 22 19 -20.4574 0.2027
13 22 21 4.3530 -0.5121
13 22 23 -4.3407 -0.9829
13 22 25 57.3150 -0.0709
13 22 27 -31.0415 0.4948
13 22 29 -25.1249 0.5558
13 22 31 3.7008 0.2086
13 22 33 -6.2279 -0.4922
13 22 35 11.7852 0.1954
13 22 37 -36.0964 0.6885
13 22 39 18.8716 0.0877
13 22 41 10.6536 0.4473
13 22 43 -47.7310 0.3641
13 22 45 22.0944 -0.6695
13 23 0 -21.2625 1.7010
13 23 2 20.6669 -4.8543
13 23 4 -3.2524 0.0354
13 23 6 -17.0863 2.0586
13 23 8 19.4557 0.0994
13 23 10 -7.4290 1.9402
13 23 12 -12.6023 -0.3012
13 23 14 12.8482 -1.2060
13 23 16 -20.1250 0.3402
13 23 18 5.4873 -0.8786
13 23 20 -54.2244 0.6540
13 23 22 -0.4803 0.8711
13 23 24 22.2745 -0.8219
13 23 26 -15.0064 0.5801
13 23 28 14.9768 0.4014
13 23 30 -20.9818 -0.2175
13 23 32 30.1366 0.0769
13 23 34 3.7179 -0.9271
13 23 36 -21.3721 -0.2921
13 23 38 18.0672 0.4974
13 23 40 12.6670 0.5746
13 23 42 9.3268 0.6570
13 23 44 -5.6059 -0.8856
13 24 1 12.7636 3.1725
13 24 3 -8.4282 0.9429
13 24 5 12.1869 -0.2675
13 24 7 -12.0027 -1.4519
13 24 9 17.9435 0.0304
13 24 11 -40.9375 0.5428
13 24 13 0.0470 -0.1695
13 24 15 4.2647 0.3169
13 24 17 17.4138 0.1053
13 24 19 -31.1797 0.3291
13 24 21 18.7934 0.3784
13 24 23 7.1807 -0.3430
13 24 25 -17.9763 -0.1545
13 24 27 -22.9280 -0.2352
13 24 29 -10.6658 -0.0027
13 24 31 8.5807 0.9813
13 24 33 12.4198 0.2892
13 24 35 13.7597 0.0423
13 24 37 20.0813 -0.2572
13 24 39 12.7445 -0.8282
13 24 41 -50.3371 0.2058
13 25 0 -13.9868 6.3070
13 25 2 10.2969 -0.6187
13 25 4 -11.3713 -0.2461
13 25 6 22.2006 -0.8687
13 25 8 -2.7920 -1.0415
13 25 10 -19.3421 1.2500
13 25 12 -30.8629 -0.0757
13 25 14 9.4668 0.1788
13 25 16 25.8667 0.7545
13 25 18 -29.7434 -0.8877
13 25 20 38.0681 0.0825
13 25 22 -40.1124 0.0666
13 25 24 -22.3121 -0.7267
13 25 26 17.6354 -0.0213
13 25 28 4.7689 -0.8269
13 25 30 -35.6252 -0.1078
13 25 32 -2.4113 0.3230
13 25 34 4.1778 -0.0703
13 25 36 -4.8901 0.3611
13 25 38 -13.0525 -0.2318
13 26 1 11.0332 0.9914
13 26 3 -25.5698 0.6268
13 26 5 34.9622 -0.0611
13 26 7 -38.9730 -0.9925
13 26 9 -6.4543 -0.0742
13 26 11 22.0454 0.1771
13 26 15 11.0860 -0.0687
13 26 19 26.3909 0.0931
13 26 21 -5.6654 0.2430
13 26 23 -2.5404 -0.3278
13 26 25 -29.0591 -0.0732
13 26 27 -12.2569 -0.4739
13 26 29 0.7798 -0.7162
13 26 31 -4.1155 0.0009
13 26 33 33.2964 -0.0874
13 26 35 -21.7869 0.1864
13 26 37 -17.0490 0.1274
13 27 0 0.6386 -11.6705
13 27 2 -2.0955 -3.5075
13 27 4 0.1606 1.7292
13 27 6 22.1852 1.3376
13 27 8 -8.1995 0.4691
13 27 10 5.3939 0.3704
13 27 12 62.5419 -0.3708
13 27 18 -17.1421 -1.2614
13 27 20 29.8218 -0.2718
13 27 22 -14.3937 -0.4160
13 27 24 6.9530 0.0862
13 27 26 -25.2236 1.2797
13 27 28 -4.3265 0.3926
13 27 30 10.5739 0.5384
13 27 32 4.8099 -0.5473
13 27 34 -5.4964 -0.6386
13 27 36 -26.3460 0.9422
13 27 38 -2.5176 -0.2498
13 28 1 -15.3777 -4.5708
13 28 3 -0.7644 -0.9590
13 28 7 5.0135 1.1146
13 28 9 14.0984 0.5210
13 28 11 -5.7975 -0.4984
13 28 13 -22.8118 -0.8664
13 28 15 3.6156 -0.4582
13 28 17 -6.3723 0.2502
13 28 19 0.4438 0.6160
13 28 21 -46.5573 0.7170
13 28 23 37.2004 0.0092
13 28 25 -13.8148 -0.1143
13 28 27 -1.4300 -0.4121
13 28 29 2.4502 -0.1132
13 28 31 -27.0554 0.3766
13 28 33 5.4530 0.3618
13 28 35 12.2737 0.3503
13 28 37 2.6138 -0.0281
13 29 0 -26.0655 11.9237
13 29 4 -11.1415 -0.7454
13 29 6 -30.9995 -2.7167
13 29 10 46.5247 0.2863
13 29 12 28.8750 -0.6091
13 29 14 -42.9475 -0.1362
13 29 16 12.4080 0.0015
13 29 18 13.8796 0.7413
13 29 20 39.0712 1.4966
13 29 22 21.8704 -0.0923
13 29 24 -23.0931 -0.6092
13 29 26 -3.4987 -0.9541
13 29 28 5.0470 -1.3136
13 29 30 -12.7311 0.7370
13 29 32 -9.7590 0.9211
13 29 34 -20.6392 -0.0798
13 30 1 -3.7068 2.9948
13 30 3 8.7976 1.0476
13 30 7 -30.1807 -1.2453
13 30 9 -9.3262 -0.6933
13 30 13 -10.2678 1.1063
13 30 15 11.1441 0.5747
13 30 17 6.7487 -0.4635
13 30 19 32.2909 -0.8670
13 30 21 -6.2517 -0.4231
13 30 23 -0.6140 -0.3988
13 30 25 -22.7997 0.0648
13 30 27 -11.8062 0.2953
13 30 29 18.1322 -0.0428
13 30 31 -28.0346 0.4972
13 30 33 -38.3810 0.4357
13 31 0 -5.8372 -12.0000
13 31 4 19.6695 0.7729
13 31 6 -40.1130 0.7640
13 31 10 -38.9434 0.0618
13 31 12 -7.3806 0.3587
13 31 14 -18.3405 1.1459
13 31 16 15.3374 -0.3792
13 31 18 -0.5567 -0.8170
13 31 20 24.0946 -0.6716
13 31 22 5.8391 -0.5061
13 31 24 -18.8546 1.0670
13 31 26 -13.1414 0.2112
13 31 28 -5.2839 -1.3523
13 31 30 -42.6926 -2.0904
13 32 5 9.3873 0.4754
13 32 9 16.3243 0.4146
13 32 13 37.9325 -0.6421
13 32 15 9.4617 -0.2336
13 32 17 -33.2687 -0.0143
13 32 19 12.8665 0.7426
13 32 21 22.9127 0.3120
13 32 23 2.8475 0.1496
13 32 25 -2.9586 -0.5949
13 32 27 -54.9973 -1.2613
13 33 6 15.8115 -1.0687
13 33 12 -1.5991 0.5454
13 33 14 25.0151 0.7389
13 33 16 19.2922 -0.2847
13 33 18 34.7044 0.8478
13 33 20 -8.8082 1.1918
13 33 22 -19.3443 0.4587
13 33 24 -7.5818 1.4450
13 34 1 57.1327 -2.9546
13 34 3 -12.2748 -1.6301
13 34 7 -11.1052 0.7336
13 34 9 10.5950 0.3995
13 34 11 40.0014 0.0642
13 34 13 8.9355 0.0713
13 34 15 -13.5822 0.0471
13 34 19 -0.3344 -1.6309
13 35 4 12.5690 0.8148
13 35 8 -2.6639 -0.3334
13 35 10 9.5528 -0.8736
13 35 12 10.1058 -0.6580
13 36 5 -12.7761 -0.4942
13 36 7 -25.8506 0.3097
14 1 1 -54.8471 5.5290
14 1 3 52.2758 0.9993
14 1 5 45.4442 -1.5665
14 1 7 31.3631 -2.4995
14 1 9 5.1862 0.9443
14 1 11 2.2857 0.0631
14 1 13 -3.9276 -1.0624
14 1 15 -11.0599 -0.4903
14 1 17 43.7597 -1.2449
14 1 19 4.4106 -0.7595
14 1 21 36.8170 0.5669
14 1 23 7.5202 0.9910
14 1 25 -1.2573 0.8932
14 1 27 2.6597 -0.6127
14 1 29 3.6620 -1.2353
14 1 31 -21.4369 -0.5519
14 1 33 8.8344 0.3491
14 1 35 0.9362 0.7746
14 1 37 -2.0281 0.3428
14 1 39 -28.5666 0.2708
14 1 41 -31.6690 -0.2358
14 1 43 -11.8019 -0.1685
14 1 45 -34.8404 -0.3626
14 1 47 4.3224 -0.2035
14 1 49 22.2150 0.5678
14 1 51 -42.5474 -0.5521
14 1 53 1.9148 0.7423
14 1 55 2.9930 1.0533
14 1 57 8.2852 -2.5835
14 2 0 -76.6037 20.0828
14 2 2 -20.1507 4.1402
14 2 4 -22.9700 3.4484
14 2 6 9.4252 -0.0027
14 2 8 6.9055 -5.2614
14 2 10 47.0402 -1.6772
14 2 12 36.7855 -0.5800
14 2 14 17.0591 0.7390
14 2 16 18.3582 1.9268
14 2 18 -3.7145 0.8668
14 2 20 -27.4934 1.6826
14 2 22 -14.0349 -0.2910
14 2 24 14.5838 -1.2834
14 2 26 -26.3601 0.0059
14 2 28 -17.0200 -0.3448
14 2 30 27.0852 -0.2673
14 2 32 18.7819 -0.2923
14 2 34 -17.0175 -0.2128
14 2 36 -6.3916 0.8763
14 2 38 -9.9822 0.4863
14 2 40 9.1336 0.0872
14 2 42 33.1890 0.0698
14 2 44 17.4123 0.0634
14 2 46 -12.0424 -0.2082
14 2 48 -12.6170 -0.6184
14 2 50 -3.4807 -0.3634
14 2 52 -41.1081 -0.0370
14 2 54 27.8562 0.6528
14 2 56 -8.1439 0.6524
14 2 58 -24.8801 0.1236
14 3 1 -75.6038 -18.8724
14 3 3 -53.2151 -3.6884
14 3 5 -82.0330 4.3702
14 3 7 -29.0193 4.3157
14 3 9 9.5807 1.3530
14 3 11 -6.7508 -2.0994
14 3 13 -38.4473 -1.5230
14 3 15 -13.5618 1.7250
14 3 17 16.2180 2.1294
14 3 19 4.9087 0.0352
14 3 21 -6.3829 -1.4799
14 3 23 -10.8182 -1.4201
14 3 25 27.7543 -0.2525
14 3 27 -21.9922 1.2165
14 3 29 12.3947 1.2905
14 3 31 -4.7027 0.0693
14 3 33 10.4175 -0.6468
14 3 35 20.1747 -0.5724
14 3 37 -9.2352 -0.1499
14 3 39 15.2387 0.5571
14 3 41 -0.4665 0.2100
14 3 43 9.0860 -0.1010
14 3 45 24.8002 -0.0168
14 3 47 -23.0455 0.0587
14 3 49 32.6550 0.9019
14 3 51 25.9167 -0.1706
14 3 53 -37.5307 -0.5145
14 3 55 4.6190 -0.4852
14 3 57 34.7316 -0.4844
14 4 0 -2.7134 0.5089
14 4 2 14.8294 -1.6262
14 4 4 -64.4126 -2.1556
14 4 6 23.1911 -0.4777
14 4 8 53.5116 1.3326
14 4 10 48.7246 1.1942
14 4 12 43.5161 0.0221
14 4 14 3.1969 -0.2438
14 4 16 12.5463 -1.5091
14 4 18 29.9937 -0.9465
14 4 20 3.9099 0.4415
14 4 22 -6.7570 0.0454
14 4 24 -46.2875 0.0242
14 4 26 44.7365 -0.3041
14 4 28 34.6862 -0.2585
14 4 30 0.8492 0.7897
14 4 32 18.4668 0.3682
14 4 34 40.5863 -0.1309
14 4 36 -6.6883 -0.0082
14 4 38 22.0842 -0.5628
14 4 40 2.9748 -0.1970
14 4 42 9.3736 0.0277
14 4 44 21.6558 0.1317
14 4 46 -20.5034 0.1689
14 4 48 14.0796 0.1723
14 4 50 5.5841 0.1798
14 4 52 -0.9123 -0.0577
14 4 54 26.0241 0.2369
14 4 56 -18.9021 0.4207
14 4 58 34.8471 -0.8748
14 5 1 -5.4546 30.4676
14 5 3 -37.0436 5.8735
14 5 5 6.0851 -8.1565
14 5 7 35.7696 -6.6757
14 5 9 32.7511 -0.5905
14 5 11 -10.2730 3.1835
14 5 13 13.2954 2.0898
14 5 15 26.2433 -0.6558
14 5 17 1.7803 -1.1441
14 5 19 20.0959 -0.1860
14 5 21 -20.3391 0.9889
14 5 23 -20.3032 0.9564
14 5 25 -11.8126 -1.1488
14 5 27 -3.4935 -1.5333
14 5 29 -14.3472 -0.6888
14 5 31 -22.6041 0.4886
14 5 33 23.5749 1.3650
14 5 35 17.5781 0.6615
14 5 37 6.9821 -0.7257
14 5 39 -30.2352 -0.8042
14 5 41 -13.0548 -0.2894
14 5 43 -8.2142 0.2748
14 5 45 2.3824 0.4083
14 5 47 -30.7539 -0.3733
14 5 49 20.7149 -0.2762
14 5 51 -28.7518 -0.3369
14 5 53 10.2704 0.5854
14 5 55 37.3263 -0.0307
14 5 57 9.2326 -0.0536
14 6 0 -7.7161 -21.8881
14 6 2 -13.4724 0.0178
14 6 4 29.7741 1.6401
14 6 6 -67.5832 0.3069
14 6 8 -55.1555 2.4423
14 6 10 8.3539 -2.2223
14 6 12 36.6931 -1.9622
14 6 14 -42.3193 0.7134
14 6 16 0.3608 -0.9705
14 6 18 3.9117 -0.2928
14 6 20 -26.2499 -0.3349
14 6 22 0.5193 -0.1493
14 6 24 5.8861 1.5334
14 6 26 1.9274 0.5991
14 6 28 -8.9770 0.1769
14 6 30 10.1390 -0.0066
14 6 32 6.5118 -1.2088
14 6 34 8.0789 -0.5307
14 6 36 -11.9095 0.1980
14 6 38 -3.4424 0.4530
14 6 40 17.4533 0.2721
14 6 42 -13.7833 -0.3549
14 6 44 21.3398 -0.1756
14 6 46 -12.9539 0.0648
14 6 48 11.6464 -0.0627
14 6 50 10.0565 0.1071
14 6 52 25.3560 -0.0960
14 6 54 25.7321 -0.3917
14 6 56 1.4477 0.0257
14 7 1 -36.5605 -30.1796
14 7 3 13.8506 -5.8610
14 7 5 -2.8529 5.9090
14 7 7 -57.0607 7.6531
14 7 9 -21.3087 1.1723
14 7 11 39.7272 -0.4151
14 7 13 -0.5748 0.1490
14 7 15 -23.5682 -0.0813
14 7 17 -39.1773 1.1118
14 7 19 -20.1653 -0.0289
14 7 21 -15.6347 -1.3124
14 7 23 -19.1271 -0.1165
14 7 25 -8.7861 0.6890
14 7 27 -14.3456 1.3383
14 7 29 7.7446 0.8415
14 7 31 -5.9198 -0.6640
14 7 33 -8.9282 -0.9636
14 7 35 -14.6788 -0.2355
14 7 37 1.9663 0.4883
14 7 39 -1.3968 0.6143
14 7 41 5.5495 -0.1824
14 7 43 8.6846 -0.6526
14 7 45 3.9807 -0.2937
14 7 47 -8.3274 0.0653
14 7 49 -34.4412 0.4628
14 7 51 -8.3897 0.6596
14 7 53 39.1904 0.0247
14 7 55 4.1757 -2.4310
14 7 57 -31.7944 1.8686
14 8 0 -43.5383 6.4043
14 8 2 -20.1249 14.0481
14 8 4 -26.5242 -1.2627
14 8 6 2.8063 -5.8452
14 8 8 -31.9047 2.2267
14 8 10 1.0856 -2.2112
14 8 12 21.4027 -1.7051
14 8 14 -2.6738 1.0555
14 8 16 -35.5960 -0.5276
14 8 18 -19.8294 1.3588
14 8 20 -28.2488 0.1605
14 8 22 -4.3881 -0.4523
14 8 24 -35.1198 0.4003
14 8 26 7.5940 -1.5684
14 8 28 -7.2119 -0.5277
14 8 30 -5.0104 0.7341
14 8 32 -18.8343 0.3619
14 8 34 -20.6046 0.5026
14 8 36 7.6468 -0.4374
14 8 38 -15.1037 -0.1631
14 8 40 -17.5192 0.2287
14 8 42 8.0792 0.2477
14 8 44 25.4660 0.2443
14 8 46 -43.0191 -0.0108
14 8 48 -8.1172 -0.4713
14 8 50 17.6060 -0.0709
14 8 52 -8.8262 0.0676
14 8 54 -22.9721 -0.0254
14 8 56 14.3923 0.5233
14 9 1 74.2580 11.4125
14 9 3 -76.5334 2.6763
14 9 5 -21.2443 -1.6445
14 9 7 91.8261 -0.3339
14 9 9 -17.4671 -1.3338
14 9 11 16.2370 1.4253
14 9 13 15.5348 1.4003
14 9 15 -1.8317 -1.3334
14 9 17 2.0047 0.6644
14 9 19 -10.9736 1.2739
14 9 21 -5.1496 0.5675
14 9 23 13.7425 0.3638
14 9 25 -7.2153 -0.5110
14 9 27 -19.5351 -0.9549
14 9 29 -7.7599 -0.5996
14 9 31 -28.2584 -0.2434
14 9 33 1.8515 0.5346
14 9 35 -5.7301 0.2444
14 9 37 -14.9106 0.0121
14 9 39 2.4507 -0.0190
14 9 41 -33.5667 0.2531
14 9 43 2.8251 0.3697
14 9 45 -20.6061 0.2000
14 9 47 18.4289 -0.1963
14 9 49 -18.3124 -1.3939
14 9 51 11.1957 0.0920
14 9 53 5.9995 0.6973
14 9 55 -3.3391 -0.9061
14 10 0 91.9284 -16.0422
14 10 2 36.5537 8.4089
14 10 4 3.8890 -0.6339
14 10 6 52.0984 -5.7827
14 10 8 57.7848 1.5642
14 10 10 52.9051 -1.5888
14 10 12 48.1291 0.4998
14 10 14 21.9108 1.1993
14 10 16 4.9470 -2.1442
14 10 18 46.3516 0.1029
14 10 20 5.8362 -0.9737
14 10 22 -68.6409 -0.3766
14 10 24 9.9557 1.2007
14 10 26 41.3663 -0.6121
14 10 28 1.9350 0.5860
14 10 30 5.3103 0.6529
14 10 32 5.4746 -0.1298
14 10 34 -29.2543 0.5082
14 10 36 29.1566 -0.0762
14 10 38 13.0224 0.2317
14 10 40 0.9487 -0.1698
14 10 42 -3.5686 -0.6389
14 10 44 2.3278 0.2721
14 10 46 -28.3702 0.5963
14 10 48 -1.0501 -0.1813
14 10 50 -6.2048 0.2724
14 10 52 8.1149 0.3633
14 10 54 -4.2125 -1.4128
14 10 56 -26.4249 -2.3521
14 11 1 -30.8622 4.3414
14 11 3 -55.7159 -1.1085
14 11 5 15.0456 -2.0009
14 11 7 7.7562 0.3851
14 11 9 -34.4275 -0.6699
14 11 11 -19.9666 1.4261
14 11 13 -17.3619 2.2692
14 11 15 -24.6503 -0.2730
14 11 17 -12.0040 0.2426
14 11 19 -35.8214 -0.7183
14 11 21 -33.7947 -1.2603
14 11 23 10.4196 -0.2903
14 11 25 -38.1025 0.3967
14 11 27 -8.0936 0.6045
14 11 29 -14.3540 0.2397
14 11 31 12.2020 0.0136
14 11 33 3.2243 0.0523
14 11 35 -26.4640 -0.6774
14 11 37 -7.6441 -0.4036
14 11 39 17.7995 -0.5700
14 11 41 -29.8185 -0.0994
14 11 43 -18.6365 0.0641
14 11 45 17.2136 -0.3148
14 11 47 0.8984 0.6791
14 11 49 2.1654 -0.1399
14 11 51 -12.5971 1.1160
14 11 53 3.9878 0.8397
14 11 55 -23.1735 -3.2003
14 12 0 -20.3988 -33.3113
14 12 2 17.0571 -0.9464
14 12 4 40.1574 2.6356
14 12 6 29.0442 2.4012
14 12 8 16.1299 4.2153
14 12 10 -5.8650 -3.0427
14 12 12 19.1690 -2.1860
14 12 14 0.2960 -0.4550
14 12 16 -27.1901 -0.6982
14 12 18 32.5128 1.8449
14 12 20 31.4276 -0.7297
14 12 22 15.1756 -0.3235
14 12 24 9.8596 1.0723
14 12 26 9.4748 -0.4411
14 12 28 6.1320 0.4876
14 12 30 6.1811 -0.1413
14 12 32 31.1910 -0.7073
14 12 34 -6.4678 -0.1405
14 12 36 -12.9759 -0.4917
14 12 38 17.0422 0.4688
14 12 40 -6.5375 0.7540
14 12 42 -15.1933 0.0026
14 12 44 -11.3669 -0.1833
14 12 46 -7.7785 -0.3447
14 12 48 23.5359 -0.2171
14 12 50 7.0988 -0.1386
14 12 52 16.0069 0.3900
14 12 54 -24.0217 -0.9693
14 13 1 14.9608 -4.3536
14 13 3 17.4384 -0.5961
14 13 5 19.7053 1.7944
14 13 7 -32.3067 3.1660
14 13 9 9.1438 -0.0810
14 13 11 -43.1777 -1.2397
14 13 13 -22.7973 -0.4916
14 13 15 -8.4861 -0.7763
14 13 17 -12.4773 0.8997
14 13 19 -0.7419 0.9153
14 13 21 -37.3262 0.5493
14 13 23 9.8846 -0.1105
14 13 25 -13.9354 -0.8231
14 13 27 -48.6260 -0.1704
14 13 29 18.1816 -0.3465
14 13 31 13.4069 -0.1008
14 13 33 -28.1033 0.0858
14 13 35 -4.9958 0.1214
14 13 37 -2.6598 0.4956
14 13 39 -48.0395 -0.0589
14 13 41 12.3228 -0.0247
14 13 43 -2.6456 0.0564
14 13 45 -48.5256 -0.3130
14 13 47 4.1019 0.4789
14 13 49 -11.5607 -1.1436
14 13 51 32.7121 -0.2726
14 13 53 -21.8862 0.8011
14 14 0 0.4908 16.5848
14 14 2 -24.0393 6.8775
14 14 4 -14.4446 -5.6363
14 14 6 -3.0046 -5.6065
14 14 8 -39.3338 0.2792
14 14 10 -23.9952 2.0546
14 14 12 -11.2472 4.0967
14 14 14 -8.2765 -0.0651
14 14 16 -1.8731 -2.8559
14 14 18 -5.0004 -0.1756
14 14 20 26.0175 -0.7298
14 14 22 18.1482 1.1283
14 14 24 10.5363 1.0600
14 14 26 14.4776 -0.8640
14 14 28 3.2705 0.0028
14 14 30 13.5536 -0.1669
14 14 32 -21.2338 0.7289
14 14 34 -21.9725 0.9092
14 14 36 19.5259 -0.2761
14 14 38 -26.8115 -0.5593
14 14 40 -24.1576 -0.4792
14 14 42 38.9382 0.2743
14 14 44 -0.2857 0.8972
14 14 46 -10.0779 0.5141
14 14 48 -6.2274 0.0678
14 14 50 17.0285 -0.7289
14 14 52 -27.9997 1.1283
14 15 1 -5.7435 4.2680
14 15 3 -8.2631 1.4138
14 15 5 -20.8864 -0.9704
14 15 7 -18.4606 -0.3710
14 15 9 -29.2459 -0.5695
14 15 11 -32.3169 -0.5623
14 15 13 -11.7640 0.4730
14 15 15 -41.8927 0.1928
14 15 17 -22.0804 -0.7519
14 15 19 10.9001 -0.9863
14 15 21 1.0944 0.3913
14 15 23 -15.8214 0.6212
14 15 25 7.3853 0.0704
14 15 27 1.0756 0.4374
14 15 29 -13.1959 -0.4678
14 15 31 -14.1904 -0.2746
14 15 33 19.6676 -0.3070
14 15 35 -3.5846 0.0772
14 15 37 6.2003 0.6016
14 15 39 30.8428 0.1816
14 15 41 -10.6247 0.1173
14 15 43 34.8629 -0.1355
14 15 45 3.5718 -0.6183
14 15 47 -38.3888 0.5664
14 15 49 8.6859 0.1258
14 15 51 17.9402 0.3352
14 15 53 -44.3360 1.6631
14 16 0 34.5075 -4.4491
14 16 2 17.9507 -1.1499
14 16 4 -18.7505 3.0212
14 16 6 18.1834 4.5900
14 16 8 11.0492 -1.6899
14 16 10 1.7540 -4.3327
14 16 12 15.1285 -0.9381
14 16 14 18.0751 0.7346
14 16 16 20.3557 3.0641
14 16 18 25.5572 2.6194
14 16 20 2.7314 -1.5790
14 16 22 14.7239 -1.1786
14 16 24 15.4828 -0.8391
14 16 26 -17.8041 0.0791
14 16 28 -3.5795 0.9710
14 16 30 7.1782 -0.6487
14 16 32 17.5222 -0.0015
14 16 34 19.6308 -0.1145
14 16 36 15.2763 -0.0024
14 16 38 1.2870 0.6030
14 16 40 35.5235 -0.1706
14 16 42 14.3542 -0.3900
14 16 44 25.9175 -0.7447
14 16 46 -15.5797 -0.5227
14 16 48 -10.3778 0.4530
14 16 50 0.8341 -0.2656
14 16 52 -13.0476 -0.1368
14 17 1 40.0006 1.2730
14 17 3 -31.1034 -0.4865
14 17 5 -24.9587 -1.1936
14 17 7 10.3252 -0.4759
14 17 9 16.2234 0.4531
14 17 11 33.4683 -0.1698
14 17 13 -11.8533 -0.4994
14 17 15 11.0001 0.1562
14 17 17 28.2553 -0.2732
14 17 19 1.0812 -0.1162
14 17 21 13.1696 0.6724
14 17 23 -3.6106 -0.0536
14 17 25 -5.0050 -0.5057
14 17 27 38.7019 0.4345
14 17 29 34.8719 0.5564
14 17 31 13.5146 0.4181
14 17 33 -27.7515 -0.4289
14 17 35 0.1122 -0.6397
14 17 37 15.0445 -0.3953
14 17 39 6.8386 -0.6273
14 17 41 29.2939 0.5315
14 17 43 -40.3399 0.5821
14 17 45 25.1825 -0.1226
14 17 47 -3.6803 -0.1777
14 17 49 -10.8483 -1.0634
14 17 51 -0.8074 -0.0730
14 18 0 51.5421 4.5533
14 18 2 14.1827 -6.6652
14 18 4 12.0465 -3.5214
14 18 6 -8.0258 1.8940
14 18 8 9.4115 0.2283
14 18 10 25.7558 3.1308
14 18 12 9.9838 2.5407
14 18 14 6.0440 -2.0328
14 18 16 36.9601 -1.4715
14 18 18 8.5153 -0.8649
14 18 20 -29.9937 0.2216
14 18 22 23.7342 1.5263
14 18 24 -27.6746 -0.4553
14 18 26 -4.2631 -0.1175
14 18 28 7.1942 0.3138
14 18 30 11.8661 -0.7242
14 18 32 -25.3051 0.7572
14 18 34 5.3823 0.0995
14 18 36 -11.9356 -0.4604
14 18 38 -12.7976 -0.1120
14 18 40 11.4354 -0.5696
14 18 42 8.9200 0.5995
14 18 44 -1.2831 0.7646
14 18 46 5.3549 -0.0333
14 18 48 -14.8613 -0.1597
14 18 50 16.0005 -0.3093
14 19 1 29.6231 1.5321
14 19 3 10.4792 -0.3131
14 19 5 -0.4288 -0.0033
14 19 7 -39.5792 -0.2442
14 19 9 5.7520 0.2555
14 19 11 -29.1124 -0.6059
14 19 13 13.9885 -1.0471
14 19 15 -14.9573 0.5610
14 19 17 46.2079 -0.0225
14 19 19 -0.3261 -0.6188
14 19 21 -0.3155 0.0933
14 19 23 -1.0618 0.0265
14 19 25 -6.3442 0.2390
14 19 27 -5.6076 -0.1850
14 19 29 -15.4889 -0.5641
14 19 31 13.0816 -0.1180
14 19 33 5.8078 0.0115
14 19 35 17.2994 0.4700
14 19 37 1.6787 0.7841
14 19 39 48.3009 -0.5256
14 19 41 3.3724 0.1655
14 19 43 18.4167 -0.0940
14 19 45 -2.1306 -0.3875
14 19 47 10.7972 1.1326
14 19 49 -8.3913 -0.8285
14 20 0 10.3723 8.3480
14 20 2 -5.6782 -2.4540
14 20 4 -12.3968 0.8021
14 20 6 -20.0554 2.6211
14 20 8 -12.2285 -1.9323
14 20 10 -45.1872 0.8457
14 20 12 -10.9448 0.5319
14 20 14 -11.6075 -0.9332
14 20 16 -1.0665 1.3293
14 20 18 4.2563 -0.2989
14 20 20 -1.8401 0.3751
14 20 22 -21.7870 0.9720
14 20 24 0.6450 -0.4651
14 20 26 14.4552 0.7324
14 20 28 18.3326 0.0476
14 20 30 -7.9096 -1.5689
14 20 32 -33.9420 -0.0591
14 20 34 -8.7822 -0.0681
14 20 36 7.2526 0.7380
14 20 38 -18.5219 1.0676
14 20 40 27.7826 -0.4377
14 20 42 23.2502 -0.3489
14 20 44 -20.7042 -0.3263
14 20 46 26.6167 0.6619
14 20 48 19.4718 0.4391
14 21 1 7.9267 -0.8860
14 21 3 -10.2729 0.6483
14 21 5 9.4805 1.3079
14 21 7 16.8461 -1.2346
14 21 9 -17.5799 -0.9215
14 21 11 33.7203 -0.2998
14 21 13 -31.4900 -0.6344
14 21 15 36.4207 0.5197
14 21 17 -1.8063 0.2997
14 21 19 24.1542 -0.0387
14 21 21 -22.2369 0.1662
14 21 23 -12.7044 -0.5027
14 21 25 -19.4626 0.0696
14 21 27 -11.6525 0.1660
14 21 29 -30.6107 0.2941
14 21 31 -2.2813 0.4029
14 21 33 -17.8225 -0.5129
14 21 35 -20.2447 -0.3293
14 21 37 2.2425 0.1242
14 21 39 -7.7781 -0.4337
14 21 41 1.4489 0.1644
14 21 43 19.9082 0.2378
14 21 45 25.7010 -0.7055
14 21 47 -37.0107 1.3355
14 22 0 -27.4360 5.8374
14 22 2 -9.5429 -2.9054
14 22 4 23.7503 1.0448
14 22 6 36.6002 1.4851
14 22 8 -19.9730 -2.3276
14 22 10 1.6367 0.2657
14 22 12 -21.7229 -0.1534
14 22 14 21.1069 0.3965
14 22 16 -4.3626 2.4663
14 22 18 -12.6139 -0.4674
14 22 20 21.3322 -0.0963
14 22 22 -4.4776 -0.6020
14 22 24 -4.6897 -1.9453
14 22 26 29.9795 0.6450
14 22 28 -13.5248 1.0301
14 22 30 -6.1079 0.4863
14 22 32 1.1050 0.8627
14 22 34 12.1691 -0.8203
14 22 36 10.0236 -0.5173
14 22 38 -4.6779 -0.0386
14 22 40 11.5311 -0.1487
14 22 42 -0.2782 0.5552
14 22 44 33.5100 -0.8235
14 23 1 -3.8830 1.3902
14 23 3 -29.2469 -0.3858
14 23 5 -11.9341 -0.9227
14 23 7 -3.7954 -1.5352
14 23 9 -23.0572 0.7053
14 23 11 35.2247 1.1059
14 23 13 12.8409 -0.7381
14 23 15 -7.3257 -1.0443
14 23 17 -7.1419 -1.2036
14 23 19 16.1635 -0.2244
14 23 21 -35.2622 0.8621
14 23 23 8.4311 0.4731
14 23 25 -19.3531 0.3405
14 23 27 22.2607 -0.5350
14 23 29 -17.5550 -0.5727
14 23 31 8.0804 0.4248
14 23 33 -10.0029 -0.1698
14 23 35 -7.1852 0.0810
14 23 37 -9.1550 0.0190
14 23 39 -36.1593 -0.2773
14 23 41 29.7568 0.1553
14 23 43 -7.6509 0.0809
14 24 0 -0.5458 8.3223
14 24 2 -10.0021 -1.3435
14 24 4 21.7453 -0.6850
14 24 6 20.5974 -0.2810
14 24 8 6.2595 -0.2287
14 24 10 -8.9860 2.2167
14 24 12 42.9749 -0.2093
14 24 14 0.8753 -0.5995
14 24 20 38.8738 0.8783
14 24 22 -20.0495 1.3639
14 24 24 14.4370 0.0585
14 24 26 5.1340 0.1841
14 24 28 -24.1456 -1.5853
14 24 30 -29.0000 -1.0224
14 24 32 2.3099 0.2281
14 24 34 15.9592 0.1926
14 24 36 -29.8071 0.6634
14 24 38 12.9302 -0.1307
14 24 40 -11.9297 -0.5939
14 24 42 20.6180 -0.0904
14 25 1 -22.7783 -9.0073
14 25 3 16.6568 -0.4027
14 25 5 -20.1137 2.4135
14 25 7 40.3784 0.2302
14 25 9 22.7517 -0.3753
14 25 11 -0.5076 -0.3917
14 25 15 -13.9823 1.3929
14 25 17 7.9024 0.5255
14 25 19 27.7672 -0.3808
14 25 21 7.2377 -1.0222
14 25 23 -21.4121 -1.1441
14 25 25 -2.7672 0.6620
14 25 27 -17.9381 1.2276
14 25 29 11.5306 0.4379
14 25 31 -4.8221 0.0787
14 25 33 5.4363 -0.7509
14 25 35 8.7666 -0.0974
14 25 37 13.9591 0.8065
14 25 39 -20.1782 0.5440
14 25 41 20.2806 0.5805
14 26 0 10.4627 -5.3809
14 26 2 10.8009 -2.7954
14 26 4 38.1011 1.5428
14 26 6 -23.7707 1.4908
14 26 8 -29.4624 0.5316
14 26 12 5.4364 -1.5625
14 26 14 -2.0956 -0.2229
14 26 20 14.6288 0.4502
14 26 22 -0.3775 -0.1712
14 26 24 -12.6238 -0.1835
14 26 26 -19.2452 0.9213
14 26 28 -8.5457 0.0502
14 26 30 2.1519 0.7518
14 26 32 15.5867 -0.5103
14 26 36 8.5454 0.3395
14 26 38 -6.3136 0.2510
14 27 1 -29.6462 7.4613
14 27 5 -11.4391 -1.8173
14 27 7 -39.5057 -1.8691
14 27 9 25.2616 0.1155
14 27 11 4.3164 0.0324
14 27 13 -1.0702 -0.5830
14 27 15 -8.8630 -0.4589
14 27 19 -1.8147 0.9959
14 27 21 9.4264 1.2739
14 27 23 -26.3642 0.0651
14 27 25 -6.7543 -0.8808
14 27 27 -6.1159 -1.7240
14 27 29 12.7083 -0.9084
14 27 31 16.4449 0.4899
14 27 35 31.4028 -0.0391
14 28 0 -21.9047 4.3506
14 28 2 -4.7608 2.6361
14 28 4 -3.4896 0.1248
14 28 6 -12.8198 -2.1705
14 28 8 14.0903 -0.7966
14 28 10 18.7513 0.3493
14 28 12 17.7101 0.2700
14 28 14 7.4845 0.7575
14 28 16 12.7433 -0.4574
14 28 18 -16.0980 -0.8279
14 28 20 -8.0107 0.3351
14 28 22 -28.9777 -0.1309
14 28 24 10.4667 0.6383
14 28 26 11.2099 0.7016
14 28 28 14.9905 -0.3339
14 28 30 -9.1063 0.6831
14 28 32 1.0676 0.3864
14 28 34 -12.5761 -0.5567
14 28 36 -33.7950 1.5196
14 29 1 32.1068 -3.4224
14 29 3 33.1649 -0.8163
14 29 5 13.1505 0.3174
14 29 7 -2.5297 0.7103
14 29 9 37.9878 0.8358
14 29 11 16.1803 0.6562
14 29 13 -5.7689 1.2724
14 29 15 -24.2229 1.0497
14 29 17 3.0107 0.3579
14 29 19 6.6374 -0.3260
14 29 21 -4.9642 -0.3692
14 29 23 -30.6379 -0.3331
14 29 25 7.5247 0.6183
14 29 27 -15.3861 0.9317
14 29 29 -10.5063 0.3130
14 29 31 -12.1012 -0.4093
14 29 33 -17.2073 -1.0296
14 30 4 1.1363 0.8955
14 30 6 -13.7649 -0.2939
14 30 10 -21.4905 -0.2931
14 30 12 -7.0695 -0.4305
14 30 14 37.5302 0.5585
14 30 16 -21.3278 -0.1356
14 30 18 -9.1068 -0.0482
14 30 20 -38.4051 -0.2597
14 30 22 -11.5123 -1.2922
14 30 24 5.7547 0.5543
14 30 26 0.2866 0.3130
14 30 28 -14.1752 -0.2606
14 30 30 -14.1382 -0.1891
14 31 3 -5.1530 -0.9012
14 31 5 3.1414 1.0721
14 31 7 12.5910 1.7860
14 31 9 -0.4200 0.4122
14 31 11 13.4041 -0.9466
14 31 13 -34.3295 -0.7799
14 31 15 -6.5046 -0.1800
14 31 17 2.2420 0.4059
14 31 19 -1.9132 1.0614
14 31 21 -17.8381 0.4091
14 31 23 32.0063 -0.0565
14 31 25 -3.1335 -0.8220
14 31 27 -1.6052 -0.7540
14 31 29 -4.4930 -1.8825
14 32 6 49.8473 -0.9705
14 32 8 29.4510 0.6279
14 32 10 11.4235 -0.2624
14 32 14 14.9767 -0.1882
14 32 16 -16.1620 -1.1318
14 32 18 28.0570 0.1147
14 32 20 -10.1397 0.1673
14 32 22 9.6047 -1.0891
14 32 24 1.2327 0.2523
14 32 26 64.8988 -0.0799
14 33 5 -13.7646 -1.8259
14 33 9 -44.1854 -0.5405
14 33 11 -0.0706 0.8217
14 33 13 -27.5855 1.4118
14 33 15 12.7348 1.1645
14 33 17 -16.9032 0.4783
14 33 19 2.4322 1.4585
14 33 21 18.2317 0.8495
14 34 6 -47.5661 -0.2632
14 34 8 6.7046 -0.3628
14 34 10 -29.2517 -0.7607
14 34 12 14.9745 0.4854
14 34 14 11.8208 0.9445
14 34 16 -42.5605 -0.0341
14 35 7 41.8005 0.3921
14 35 9 -6.7436 -0.1506
14 35 11 -19.5934 0.1214
14 35 13 -33.3172 0.9477
15 1 0 -14.6737 -12.6410
15 1 2 8.7579 -8.4039
15 1 4 14.4043 4.6052
15 1 6 42.4043 5.4881
15 1 8 5.0366 -2.1691
15 1 10 20.4283 -2.2512
15 1 12 -9.6847 -1.9828
15 1 14 -9.9590 1.8700
15 1 16 5.8035 3.6729
15 1 18 25.1839 0.2345
15 1 20 5.5178 -0.9537
15 1 22 -2.9361 -3.0977
15 1 24 -24.2429 -1.5271
15 1 26 -34.1627 1.4412
15 1 28 6.3910 1.6630
15 1 30 -21.0261 1.0364
15 1 32 -15.8017 -0.2481
15 1 34 -5.4766 -0.5167
15 1 36 -9.6923 0.2882
15 1 38 -11.5629 0.2512
15 1 40 4.3166 -0.0917
15 1 42 -17.3366 -0.5387
15 1 44 25.0978 -0.4195
15 1 46 19.5175 0.2609
15 1 48 -35.2465 0.6552
15 1 50 32.1098 0.4361
15 1 52 -46.5444 -0.3294
15 1 54 -19.5610 -0.1887
15 1 56 -12.0554 0.2876
15 2 1 -11.8073 12.8921
15 2 3 25.6248 4.3357
15 2 5 61.2905 -1.9193
15 2 7 29.7947 -4.6584
15 2 9 30.4354 -1.9854
15 2 11 10.2661 -0.1460
15 2 13 -26.3862 0.1613
15 2 15 6.8497 0.6324
15 2 17 25.0417 0.0894
15 2 19 4.5713 0.3301
15 2 21 1.8942 0.4567
15 2 23 24.3869 0.1064
15 2 25 21.4471 -0.6207
15 2 27 -26.9199 -0.9464
15 2 29 10.9416 -0.0338
15 2 31 18.2179 0.4369
15 2 33 -3.7770 0.5889
15 2 35 2.8145 0.0476
15 2 37 7.7896 -0.4638
15 2 39 0.2267 0.0270
15 2 41 0.8856 0.0385
15 2 43 22.5875 0.2328
15 2 45 6.8994 -0.1162
15 2 47 42.9686 -0.4042
15 2 49 -12.2998 0.5564
15 2 51 -10.7964 -0.2788
15 2 53 -26.8729 0.2616
15 2 55 1.5841 0.6143
15 2 57 46.9079 -1.2530
15 3 0 -16.0255 11.7119
15 3 2 29.6792 -0.9447
15 3 4 -23.0145 -4.9701
15 3 6 24.4698 -2.2589
15 3 8 16.9836 1.8188
15 3 10 27.3892 4.1997
15 3 12 7.1281 1.4428
15 3 14 6.7928 -0.9251
15 3 16 -18.4658 -2.2653
15 3 18 8.8492 -1.6632
15 3 20 2.3602 1.2649
15 3 22 8.8304 0.8515
15 3 24 2.7872 0.4666
15 3 26 25.7325 -0.4894
15 3 28 0.0256 -0.8732
15 3 30 -15.3805 0.1378
15 3 32 18.6365 0.3720
15 3 34 25.7154 0.1135
15 3 36 8.5703 -0.0895
15 3 38 28.4075 -0.7877
15 3 40 13.8556 -0.3590
15 3 42 -9.9528 0.3251
15 3 44 -5.5763 0.5404
15 3 46 21.6769 0.1095
15 3 48 -10.0589 -0.3710
15 3 50 -37.9065 -0.0651
15 3 52 -19.7778 0.0743
15 3 54 -39.2676 0.4210
15 3 56 -2.5372 -0.5016
15 4 1 -4.3795 -16.0554
15 4 3 -48.6622 -4.8694
15 4 5 28.6346 2.2524
15 4 7 -45.8031 4.9372
15 4 9 19.7894 3.4067
15 4 11 30.1081 1.1265
15 4 13 -9.2155 -0.6185
15 4 15 -5.2898 -0.6225
15 4 17 -11.9867 -0.7471
15 4 19 -21.8304 -0.9065
15 4 21 -11.3421 -0.5816
15 4 23 2.0949 0.7818
15 4 25 -17.6867 1.2484
15 4 27 -10.1730 0.9256
15 4 29 -7.3462 -0.0608
15 4 31 -16.2378 -1.1581
15 4 33 7.8284 -0.5936
15 4 35 6.9358 0.0498
15 4 37 0.5533 0.1624
15 4 39 38.4245 0.2833
15 4 41 -20.0121 -0.2474
15 4 43 -23.3891 -0.3264
15 4 45 10.5883 0.0653
15 4 47 13.7729 0.0119
15 4 49 -3.4580 0.5644
15 4 51 -20.8492 -0.1171
15 4 53 -35.8398 -0.1429
15 4 55 -6.8574 -1.0472
15 4 57 -22.0366 -1.7559
15 5 0 75.3250 1.1363
15 5 2 -47.0951 7.1514
15 5 4 -52.2007 3.0793
15 5 6 -15.2342 -1.9302
15 5 8 -42.3528 -2.3488
15 5 10 -16.3292 -3.6458
15 5 12 20.1168 -0.9917
15 5 14 29.5310 1.7710
15 5 16 -44.1798 0.8996
15 5 18 -8.8403 0.8738
15 5 20 3.5336 0.4211
15 5 22 17.8028 -0.8944
15 5 24 -25.3022 -0.0555
15 5 26 17.2755 -0.2097
15 5 28 -7.5652 0.1708
15 5 30 16.8957 0.2409
15 5 32 -2.1853 -0.7270
15 5 34 10.3521 -0.0390
15 5 36 3.0610 0.8236
15 5 38 -18.0560 0.8239
15 5 40 0.6770 0.2255
15 5 42 2.4299 -0.5241
15 5 44 14.1046 -0.2927
15 5 46 5.0883 -0.2142
15 5 48 -7.4128 -0.6169
15 5 50 -1.5661 -0.0748
15 5 52 -2.1400 -0.0766
15 5 54 -32.3365 0.2818
15 5 56 30.8362 1.0332
15 6 1 6.8250 4.5147
15 6 3 -55.3166 1.1351
15 6 5 -49.7056 -0.8402
15 6 7 10.3924 0.6029
15 6 9 -0.7762 -0.8797
15 6 11 -7.4446 -0.8816
15 6 13 9.3727 -0.2869
15 6 15 -16.9562 0.1494
15 6 17 29.6229 1.3246
15 6 19 -28.2890 0.9330
15 6 21 29.6251 -0.3021
15 6 23 18.5475 -0.4652
15 6 25 3.3237 -0.6381
15 6 27 4.9089 -0.1574
15 6 29 -16.5726 0.3893
15 6 31 -3.0926 0.3939
15 6 33 11.6875 0.3210
15 6 35 6.3406 -0.1307
15 6 37 -9.8588 -0.3734
15 6 39 -5.2930 0.1015
15 6 41 -7.9966 0.3291
15 6 43 23.2967 0.1029
15 6 45 2.8816 -0.1942
15 6 47 21.4771 -0.3967
15 6 49 9.0401 -0.1987
15 6 51 24.8952 0.1692
15 6 53 -31.4141 0.8544
15 6 55 -8.4893 -0.5238
15 6 57 7.3237 2.8306
15 7 0 -12.3516 -23.4502
15 7 2 -25.5408 -0.8123
15 7 4 -35.9674 -0.1757
15 7 6 -30.8835 0.2356
15 7 8 -46.4893 4.7139
15 7 10 -20.1976 -1.3669
15 7 12 17.4591 -1.9178
15 7 14 10.4185 -0.7005
15 7 16 24.2428 -1.8405
15 7 18 -31.7483 0.1917
15 7 20 -12.3277 0.0625
15 7 22 -1.9525 0.0560
15 7 24 -6.0462 0.7652
15 7 26 -28.8470 -0.8238
15 7 28 27.3397 -0.2372
15 7 30 -3.0344 0.4553
15 7 32 -26.5129 -0.1473
15 7 34 -18.1006 0.0314
15 7 36 -11.9064 -0.5804
15 7 38 5.5677 0.0021
15 7 40 13.2219 0.4427
15 7 42 6.7151 0.1997
15 7 44 36.5786 0.2638
15 7 46 22.7806 0.1816
15 7 48 0.6726 -0.1164
15 7 50 -0.0241 -0.0183
15 7 52 -21.7554 -0.4442
15 7 54 14.5205 -0.9816
15 7 56 -4.3006 -0.8191
15 8 1 -12.0123 16.6409
15 8 3 6.8305 3.3587
15 8 5 2.2582 -4.4682
15 8 7 -3.3170 -3.5606
15 8 9 -0.3430 -1.7251
15 8 11 46.5411 2.8477
15 8 13 15.8126 3.6270
15 8 15 -20.4332 -0.3188
15 8 17 9.3508 -0.6555
15 8 19 9.9083 -0.2213
15 8 21 36.1374 0.1535
15 8 23 4.1590 0.3063
15 8 25 11.2821 -0.3413
15 8 27 -3.2779 -0.3710
15 8 29 12.0960 0.1275
15 8 31 5.1661 0.3377
15 8 33 -5.7012 0.6630
15 8 35 5.1855 0.4432
15 8 37 -10.8812 -0.1587
15 8 39 -3.8228 -0.5415
15 8 41 24.3379 -0.4671
15 8 43 21.2895 -0.0079
15 8 45 4.8503 0.5172
15 8 47 36.4982 0.3880
15 8 49 -0.7304 -0.8885
15 8 51 10.7732 0.3761
15 8 53 -4.6222 0.9971
15 8 55 -26.6905 -1.2634
15 9 0 -8.9774 5.5118
15 9 2 -9.5514 11.7508
15 9 4 11.2524 -2.2052
15 9 6 25.6905 -6.4554
15 9 8 25.2071 1.0275
15 9 10 24.6038 -1.6212
15 9 12 22.0323 1.0502
15 9 14 6.6447 1.9113
15 9 16 -9.3399 -0.7870
15 9 18 -12.1284 0.5829
15 9 20 24.8838 -1.1002
15 9 22 4.8099 -0.1856
15 9 24 13.2210 1.2276
15 9 26 -12.7006 -0.5423
15 9 28 13.5649 0.0761
15 9 30 -1.4605 0.1002
15 9 32 13.5570 -0.2629
15 9 34 -2.1199 0.4725
15 9 36 -8.4498 -0.1718
15 9 38 1.9929 0.0209
15 9 40 19.0419 -0.1992
15 9 42 7.6731 -0.4374
15 9 44 -5.2491 0.2191
15 9 46 24.6113 0.2990
15 9 48 32.2614 -0.1017
15 9 50 11.4965 0.3297
15 9 52 -1.7811 0.7722
15 9 54 -18.4570 -0.3008
15 10 1 -40.5650 -31.8323
15 10 3 24.6659 -7.2832
15 10 5 46.8916 7.3636
15 10 7 -6.6931 9.8101
15 10 9 56.2247 2.0107
15 10 11 -11.8881 -1.6568
15 10 13 -33.9679 -1.0630
15 10 15 1.5585 -0.9923
15 10 17 4.9197 1.0517
15 10 19 -3.0556 0.2165
15 10 21 -13.8209 -0.8331
15 10 23 -24.3480 -0.4030
15 10 25 6.4295 0.5940
15 10 27 -16.0466 1.1030
15 10 29 -0.0225 0.0665
15 10 31 -18.3707 -1.1673
15 10 33 -9.9803 -1.0868
15 10 35 23.2035 -0.4600
15 10 37 9.6051 0.5621
15 10 39 7.2878 0.4579
15 10 41 2.0628 0.2666
15 10 43 6.8283 -0.2778
15 10 45 -11.7780 -0.8433
15 10 47 -14.4413 0.3943
15 10 49 20.2835 -0.4121
15 10 51 9.6509 0.5981
15 10 53 -4.5596 0.0588
15 10 55 8.3249 -4.5739
15 11 0 28.8533 -19.3228
15 11 2 -4.6473 3.8646
15 11 4 -24.8603 1.1300
15 11 6 11.0681 -0.2796
15 11 8 10.1405 3.2937
15 11 10 -15.2941 -2.6871
15 11 12 -0.1501 -1.8643
15 11 14 -26.9127 -0.9420
15 11 16 6.9797 -1.1939
15 11 18 14.6614 1.7475
15 11 20 0.1204 -0.4329
15 11 22 -25.0073 0.0183
15 11 24 6.3281 0.7574
15 11 26 -1.4827 -0.8041
15 11 28 20.1550 0.4108
15 11 30 12.3861 0.2196
15 11 32 43.7824 -0.2223
15 11 34 16.2628 -0.1356
15 11 36 -4.7637 -0.8673
15 11 38 0.1535 0.0632
15 11 40 42.5973 0.4999
15 11 42 5.2778 0.1100
15 11 44 23.2505 0.2192
15 11 46 -14.0674 0.0077
15 11 48 11.4949 -0.3376
15 11 50 16.5805 -0.0294
15 11 52 -5.2044 1.1033
15 11 54 18.3569 -0.3023
15 12 1 -3.8215 24.0820
15 12 3 -36.3582 2.9935
15 12 5 29.3307 -6.6608
15 12 7 3.4746 -4.5975
15 12 9 -17.0599 -0.9124
15 12 11 -6.8456 2.8165
15 12 13 -21.4314 2.6539
15 12 15 -21.7940 -0.9791
15 12 17 -8.9806 -0.9019
15 12 19 -15.8560 -0.1293
15 12 21 8.6447 0.9274
15 12 23 -8.4031 0.5013
15 12 25 -12.8748 -1.1163
15 12 27 -14.4035 -0.8582
15 12 29 12.0055 -0.2260
15 12 31 1.2021 0.8502
15 12 33 18.2680 1.0306
15 12 35 -18.1972 0.1769
15 12 37 5.5921 -0.0482
15 12 39 19.2172 -0.7324
15 12 41 14.0529 -0.0524
15 12 43 -2.7743 0.6062
15 12 45 -12.9683 -0.2710
15 12 47 -2.3471 0.0969
15 12 49 -22.9404 -1.2294
15 12 51 9.0353 0.3219
15 12 53 -2.5986 2.4102
15 13 0 -26.0450 1.9941
15 13 2 -17.9061 8.0488
15 13 4 -22.2594 0.7759
15 13 6 -10.6300 -2.8176
15 13 8 -14.3692 -1.7516
15 13 10 -40.4171 -2.8102
15 13 12 8.1326 0.8071
15 13 14 -25.4244 0.2786
15 13 16 36.4950 -0.6746
15 13 18 -26.0923 1.6234
15 13 20 12.0315 -0.1497
15 13 22 -3.2142 0.7207
15 13 24 -0.3899 0.5791
15 13 26 19.9662 -0.9005
15 13 28 -3.1482 -0.0415
15 13 30 1.0433 -0.6241
15 13 32 1.1631 0.1665
15 13 34 39.9063 0.8529
15 13 36 -5.7929 0.4462
15 13 38 -1.6341 0.4579
15 13 40 6.2907 -0.3751
15 13 42 11.7144 -0.3382
15 13 44 -27.7684 -0.0120
15 13 46 -3.5025 -0.0183
15 13 48 -14.1477 -0.0037
15 13 50 16.8830 -0.8628
15 13 52 -11.6985 0.8706
15 14 1 5.3276 -7.7352
15 14 3 -13.3311 -3.4607
15 14 5 -16.4758 0.8004
15 14 7 -9.2677 3.5282
15 14 9 26.3942 0.7703
15 14 11 11.1282 -1.2581
15 14 13 5.5366 -0.2469
15 14 15 9.2961 1.1107
15 14 17 24.6337 0.9775
15 14 19 21.7186 -1.1394
15 14 21 12.6345 -1.3217
15 14 23 16.0822 -0.4054
15 14 25 -2.7506 0.3741
15 14 27 23.5108 1.3023
15 14 29 -8.4188 -0.0310
15 14 31 6.1939 -0.3978
15 14 33 2.9684 -0.6092
15 14 35 20.5305 -0.2414
15 14 37 12.0863 0.3810
15 14 39 -3.2357 -0.2374
15 14 41 -34.2262 -0.1347
15 14 43 7.8162 -0.1959
15 14 45 12.1600 -0.2230
15 14 47 -1.3071 1.2684
15 14 49 -13.0932 -0.0994
15 14 51 2.1926 -0.7364
15 14 53 27.1084 1.2769
15 15 0 -38.9028 -8.3802
15 15 2 10.4807 -4.0910
15 15 4 1.9059 -1.5233
15 15 6 5.6452 2.3535
15 15 8 -14.7900 1.6451
15 15 10 14.6944 0.3215
15 15 12 -4.1933 1.2934
15 15 14 39.6453 -0.9587
15 15 16 2.3940 -0.5046
15 15 18 27.8137 0.7932
15 15 20 -16.2232 -1.2539
15 15 22 4.0547 0.1519
15 15 24 -12.3739 0.1710
15 15 26 -17.6275 0.4455
15 15 28 14.0144 1.1655
15 15 30 4.0564 -0.5741
15 15 32 3.5652 -0.0702
15 15 34 16.8702 -0.4528
15 15 36 26.2833 -0.4965
15 15 38 -5.0776 0.4273
15 15 40 42.9766 -0.0103
15 15 42 11.7758 0.2075
15 15 44 -6.1816 -0.1332
15 15 46 6.5662 -0.1880
15 15 48 21.3928 0.1014
15 15 50 15.8171 -0.7555
15 15 52 13.7695 -0.3640
15 16 1 -29.6559 3.8813
15 16 3 5.4221 2.5746
15 16 5 -8.5992 0.5573
15 16 7 1.9317 -0.5758
15 16 9 18.1134 -1.1985
15 16 11 -0.5636 -1.2891
15 16 13 -22.2311 -0.8305
15 16 15 43.5992 0.3072
15 16 17 13.4154 0.4356
15 16 19 24.3980 0.5693
15 16 21 -6.9081 1.1447
15 16 23 20.5462 -0.4296
15 16 25 24.0110 -1.5158
15 16 27 3.5927 -0.4485
15 16 29 -24.9309 0.0109
15 16 31 36.4037 0.6251
15 16 33 6.6645 -0.0428
15 16 35 -12.6069 -0.1659
15 16 37 25.1602 0.2726
15 16 39 5.0259 -0.3320
15 16 41 -1.1448 0.3589
15 16 43 7.9351 0.0899
15 16 45 23.4028 -0.5197
15 16 47 -3.0599 0.1305
15 16 49 11.8558 -0.5357
15 16 51 0.1769 -0.2136
15 17 0 -21.9020 7.8374
15 17 2 -15.9987 -2.8304
15 17 4 -4.8773 -2.6390
15 17 6 7.7865 1.3152
15 17 8 23.6530 -0.2598
15 17 10 3.9843 1.6798
15 17 12 14.0297 2.1093
15 17 14 -10.9215 -1.0501
15 17 16 54.0732 -0.4258
15 17 18 -5.7568 -0.2369
15 17 20 22.5410 -0.2077
15 17 22 4.7641 1.2624
15 17 24 -31.1227 -0.4499
15 17 26 16.7180 -0.2052
15 17 28 1.2291 0.2273
15 17 30 -9.3577 -0.5878
15 17 32 4.1023 0.8671
15 17 34 -4.4056 -0.0697
15 17 36 -1.2816 -0.5893
15 17 38 33.4849 -0.2628
15 17 40 -13.0082 -0.5617
15 17 42 20.4085 0.5374
15 17 44 0.8213 0.5090
15 17 46 30.1577 0.2637
15 17 48 -11.3514 0.3196
15 17 50 3.4949 -0.1488
15 18 1 13.6396 0.5788
15 18 3 -15.4585 -1.5849
15 18 5 46.3757 -1.5444
15 18 7 -5.1321 -0.5279
15 18 9 8.5857 1.4462
15 18 11 19.3959 1.0192
15 18 13 26.1428 -0.8637
15 18 15 11.2500 -1.1103
15 18 17 -27.1487 -1.8971
15 18 19 -14.9137 -1.4703
15 18 21 -2.8757 0.9760
15 18 23 -10.1351 1.3297
15 18 25 14.9340 0.9927
15 18 27 -20.5682 0.1543
15 18 29 -7.0934 -0.7465
15 18 31 8.3101 -0.3963
15 18 33 -6.5798 -0.1431
15 18 35 -7.1119 0.4160
15 18 37 4.1445 0.9756
15 18 39 -2.5159 -0.2823
15 18 41 -0.6765 0.3107
15 18 43 26.6065 -0.2631
15 18 45 16.7010 -0.5334
15 18 47 -13.5700 1.1796
15 18 49 6.6760 -0.1169
15 19 0 6.3498 8.3424
15 19 2 16.3240 -0.2899
15 19 4 -22.8258 2.7967
15 19 6 27.0526 3.1215
15 19 8 -28.0507 -3.7774
15 19 10 36.6593 -2.1686
15 19 12 -4.5162 -0.3824
15 19 14 -6.2561 0.6693
15 19 16 -5.1580 3.4886
15 19 18 4.6963 0.6990
15 19 20 7.4147 -0.6190
15 19 22 17.1315 -0.3885
15 19 24 -9.8373 -0.9815
15 19 26 9.4951 0.9596
15 19 28 2.5731 0.5805
15 19 30 -12.0722 -1.0671
15 19 32 7.4419 0.0832
15 19 34 -7.2422 -0.0945
15 19 36 11.5056 0.5779
15 19 38 3.3262 0.6780
15 19 40 6.6707 -0.7512
15 19 42 -12.6429 -0.6029
15 19 44 6.9174 -0.4849
15 19 46 -15.9339 0.1826
15 19 48 12.5528 0.2223
15 20 1 2.5187 -0.3265
15 20 3 -15.0288 1.6539
15 20 5 -18.1098 1.8215
15 20 7 9.6480 -1.7317
15 20 9 -14.6750 -2.2166
15 20 11 -1.8835 -1.3840
15 20 13 -3.7514 -0.5169
15 20 15 -6.0554 1.7889
15 20 17 5.4925 1.6720
15 20 19 -64.7080 0.2273
15 20 21 30.3482 -0.4124
15 20 23 12.1861 -1.6158
15 20 25 -16.1849 -0.3926
15 20 27 42.5531 0.6557
15 20 29 -24.9130 1.0823
15 20 31 -10.5270 1.1029
15 20 33 -4.4039 -0.4373
15 20 35 -3.3430 -0.9443
15 20 37 -5.0545 -0.2465
15 20 39 35.1183 -0.4359
15 20 41 -6.7706 0.5130
15 20 43 -32.5003 0.2658
15 20 45 -17.3327 -0.9212
15 20 47 26.3970 0.5565
15 21 0 25.6885 2.8504
15 21 2 -4.0665 -7.6705
15 21 4 -15.6715 -3.3996
15 21 6 -15.3938 1.3383
15 21 8 19.6147 1.4298
15 21 10 -6.4770 4.7813
15 21 12 -1.5995 1.4761
15 21 14 -9.5015 -1.9230
15 21 16 -8.8829 -0.8905
15 21 18 -8.0487 -1.8442
15 21 20 7.9598 1.2059
15 21 22 24.2138 1.4214
15 21 24 8.9521 -1.0464
15 21 26 -25.4940 -0.1013
15 21 28 -13.0702 -0.1647
15 21 30 21.7971 -0.0643
15 21 32 5.5118 0.7924
15 21 34 -34.5176 -0.9726
15 21 38 17.8791 0.1768
15 21 40 -5.5379 -0.1882
15 21 42 18.6578 0.6412
15 21 44 12.8688 -0.6768
15 21 46 -31.9792 0.2345
15 22 1 -16.7937 3.6162
15 22 3 9.0530 0.5681
15 22 5 -30.6787 -0.4402
15 22 7 -12.0072 -1.3816
15 22 9 20.6787 0.4984
15 22 11 -24.5925 0.6360
15 22 13 -36.7479 -1.1878
15 22 15 18.8521 -0.8505
15 22 17 -17.5611 -0.7073
15 22 19 16.4792 -0.2607
15 22 21 13.9939 0.5870
15 22 23 7.4800 0.3254
15 22 25 31.0948 0.5973
15 22 27 -2.5101 -0.6600
15 22 29 12.5929 -1.0946
15 22 31 15.2231 0.1038
15 22 33 -2.0539 0.0232
15 22 35 11.3527 0.4064
15 22 37 7.4664 -0.2552
15 22 39 14.1606 -0.5557
15 22 41 -30.2496 -0.0384
15 22 43 -6.0514 0.4505
15 22 45 -2.5585 -0.4527
15 23 0 26.1324 0.3629
15 23 2 -41.7797 -2.6890
15 23 4 -36.8448 2.1332
15 23 6 2.8138 1.2981
15 23 8 26.2025 -2.0330
15 23 10 4.1840 0.1112
15 23 12 -30.2031 -0.4819
15 23 14 -8.6360 0.6522
15 23 16 23.4520 1.7523
15 23 20 -27.8604 -0.4795
15 23 22 21.5976 -0.4084
15 23 24 -35.7704 -0.6421
15 23 26 14.8084 1.3062
15 23 28 0.5775 -0.0221
15 23 30 24.6285 -0.3726
15 23 32 -4.1588 0.2129
15 23 34 13.3737 -0.4121
15 23 36 -16.6030 0.5439
15 23 38 -19.9001 0.1580
15 23 40 1.2400 -0.2492
15 23 42 -19.4276 0.7031
15 23 44 -32.3139 -1.7513
15 24 1 19.6487 -3.2852
15 24 3 -4.0127 0.8703
15 24 5 1.9022 1.5975
15 24 7 28.7998 -0.7239
15 24 9 -13.0217 -0.6685
15 24 11 23.6846 -0.6639
15 24 19 11.1299 0.3348
15 24 21 -20.6291 0.1895
15 24 23 21.6062 -0.4200
15 24 25 -22.8677 0.4144
15 24 27 -16.7338 0.2245
15 24 29 -15.0255 -0.1740
15 24 31 -16.1289 0.2014
15 24 33 -6.1806 -0.4482
15 24 37 -6.1027 0.5075
15 24 39 -6.6457 0.7233
15 24 41 7.8885 0.5017
15 25 0 -16.8292 3.8839
15 25 2 -2.9496 -0.9934
15 25 4 -32.9921 0.3426
15 25 6 -15.4569 0.2149
15 25 14 4.0437 -0.0353
15 25 20 -3.1363 0.5597
15 25 22 19.3353 -0.1009
15 25 24 -2.0140 -0.4397
15 25 26 -13.6892 0.6415
15 25 28 11.5450 -0.2747
15 25 30 -5.0615 0.9767
15 25 32 10.9741 0.2776
15 25 34 -28.7061 -1.1033
15 25 36 -8.2683 -0.3474
15 25 38 47.6691 -0.7668
15 25 40 -41.0781 0.6129
15 26 3 -11.4955 0.0127
15 26 5 17.4852 -0.2061
15 26 7 -4.3160 -0.4204
15 26 9 -37.7970 0.9052
15 26 15 0.6935 0.0750
15 26 17 3.5676 -0.1041
15 26 19 47.1264 0.3808
15 26 21 -41.2226 0.4678
15 26 23 -23.6748 0.0070
15 26 25 13.8460 0.2696
15 26 27 -25.8180 -0.0081
15 26 29 -1.6679 -0.0046
15 26 31 -10.3513 0.2598
15 26 33 -3.6678 0.3514
15 26 35 -11.3098 -0.1990
15 26 37 87.3392 -0.6646
15 26 39 -6.2816 -0.7950
15 27 2 -6.4366 2.3312
15 27 4 6.2774 -0.4151
15 27 6 6.6900 -2.0579
15 27 8 48.4636 -0.6404
15 27 10 4.4202 0.4641
15 27 12 27.4530 -0.1073
15 27 14 0.9019 0.7682
15 27 16 -0.2100 0.0902
15 27 18 -6.6484 -0.2713
15 27 20 11.2125 0.7099
15 27 22 8.0374 -0.0283
15 27 24 -26.5751 0.2986
15 27 26 15.7207 0.1737
15 27 28 20.0818 -1.0471
15 27 30 3.6944 0.3224
15 27 32 -51.3524 0.6172
15 27 34 -4.6686 0.0050
15 27 36 60.5890 1.1694
15 28 7 -33.9270 -0.1640
15 28 9 -72.5431 -0.1109
15 28 11 7.5763 -0.3799
15 28 13 11.1311 0.4253
15 28 15 41.9315 0.3542
15 28 17 -23.8394 -0.2538
15 28 19 -20.9126 -0.7665
15 28 21 25.3575 -0.5506
15 28 23 -9.4126 -0.3232
15 28 25 -6.9725 0.4819
15 28 27 -31.3679 0.5216
15 28 29 40.1076 0.3110
15 28 31 -30.6175 -0.3690
15 28 33 4.7234 -0.5576
15 28 35 5.0501 0.7267
15 29 2 32.6679 -3.2102
15 29 4 21.9009 1.6686
15 29 6 -14.6271 1.5848
15 29 10 19.3180 -0.5207
15 29 12 -24.6573 -1.4317
15 29 14 28.2751 -0.4421
15 29 16 5.4965 -0.7617
15 29 18 0.1161 -0.2439
15 29 20 32.5486 -0.0906
15 29 22 -17.8676 -0.9647
15 29 24 26.1548 1.0212
15 29 26 -38.3499 0.8199
15 29 28 21.4692 0.0416
15 29 30 -25.3045 -0.6777
15 29 32 -28.7847 -1.3299
15 30 3 -21.6653 0.2370
15 30 7 -68.0140 0.4972
15 30 9 -4.7563 0.7536
15 30 11 -6.4017 -0.0804
15 30 13 -26.0487 -0.5221
15 30 15 -3.7385 -0.6732
15 30 17 -18.9334 0.1397
15 30 19 -11.2958 0.9760
15 30 21 -12.3574 0.4695
15 30 23 -0.6429 -0.6482
15 30 25 -28.7191 -1.1498
15 30 27 -1.3848 0.3700
15 30 29 -32.2269 0.6342
15 31 4 24.2264 -0.9870
15 31 6 -64.6788 -3.3884
15 31 10 5.8864 -0.5094
15 31 12 2.4090 0.6548
15 31 14 -25.3214 0.7873
15 31 16 3.0056 -0.5905
15 31 18 -4.0139 0.4174
15 31 20 34.8682 0.9511
15 31 22 -3.8669 0.1421
15 31 24 4.5955 1.7366
15 31 26 -2.3011 1.1155
15 31 28 -91.7750 3.5915
15 32 7 32.3273 1.2479
15 32 9 -1.5355 -0.2748
15 32 11 -32.9676 -0.0598
15 32 13 28.0282 0.6653
15 32 15 -1.0886 0.5383
15 32 17 6.5560 -0.3545
15 32 19 -9.2377 -0.5593
15 32 21 27.4568 -1.8820
15 32 23 49.7097 0.2683
15 33 6 17.5731 0.7952
15 33 10 2.4465 -1.4298
15 33 12 -5.9137 -0.7073
15 33 14 22.1731 -0.1893
15 33 16 -19.9906 -0.6035
15 33 18 32.2627 0.2091
15 33 20 -4.5407 -1.2597
15 34 5 -7.2730 -0.2740
15 34 9 -3.4020 -0.0659
15 34 11 -27.5345 0.2121
15 34 13 36.4536 -0.2817
15 34 15 -13.2385 -0.0108
15 35 8 -45.8018 0.8840
16 1 1 -24.5326 -9.0601
16 1 3 -5.3691 -2.2909
16 1 5 22.3755 1.2939
16 1 7 -6.2513 1.5078
16 1 9 23.8720 1.9999
16 1 11 -0.0969 0.4501
16 1 13 5.6528 -1.1438
16 1 15 16.1943 -0.8392
16 1 17 15.9922 -0.1683
16 1 19 9.8679 0.5436
16 1 21 5.3819 0.1555
16 1 23 6.9622 0.2851
16 1 25 -14.4706 0.4936
16 1 27 15.7600 0.2242
16 1 29 -6.7114 0.3289
16 1 31 -4.2699 -0.0884
16 1 33 15.8445 -0.1726
16 1 35 -31.5826 -0.5717
16 1 37 -4.1257 -0.5504
16 1 39 14.5822 0.3313
16 1 41 -22.9897 0.3512
16 1 43 -14.4262 0.7480
16 1 45 1.9935 0.0506
16 1 47 -12.4090 -0.3575
16 1 49 17.4335 0.6439
16 1 51 -23.6609 -0.8398
16 1 53 -20.1767 -0.5553
16 1 55 8.0469 -0.0973
16 1 57 24.2749 -2.5120
16 2 0 84.0723 -8.3553
16 2 2 -15.9315 -8.2629
16 2 4 -13.3093 -3.3852
16 2 6 19.2855 1.5490
16 2 8 3.5625 3.8173
16 2 10 10.2101 4.1401
16 2 12 30.6214 0.3147
16 2 14 2.0448 -1.0735
16 2 16 2.1702 -2.1133
16 2 18 9.2941 -2.4182
16 2 20 -2.5282 0.2484
16 2 22 -11.7117 0.7202
16 2 24 -34.4263 1.8006
16 2 26 22.6552 0.7761
16 2 28 40.7455 -0.2857
16 2 30 7.1335 -0.2464
16 2 32 13.1537 -0.3600
16 2 34 8.0968 -0.1196
16 2 36 17.2931 -0.0656
16 2 38 -17.7378 -0.3832
16 2 40 12.6382 -0.2597
16 2 42 -6.1824 -0.0693
16 2 44 5.3266 0.1928
16 2 46 36.5141 0.3127
16 2 48 -24.7134 0.1999
16 2 50 20.8432 0.0972
16 2 52 8.8967 -0.1573
16 2 54 2.5295 -0.1880
16 2 56 31.1799 -1.5112
16 3 1 -20.2520 16.9983
16 3 3 -8.0924 6.1040
16 3 5 3.0824 -2.3112
16 3 7 -4.1873 -6.2072
16 3 9 -43.6956 -3.7486
16 3 11 -16.7764 1.0394
16 3 13 -29.0268 1.7611
16 3 15 -0.9340 0.2056
16 3 17 -8.0701 -0.8895
16 3 19 -3.5424 0.1965
16 3 21 -0.3947 0.6364
16 3 23 12.1970 0.3935
16 3 25 -7.2719 -0.7250
16 3 27 2.5985 -1.2595
16 3 29 -15.2416 -0.3361
16 3 31 26.1775 0.0592
16 3 33 -14.4813 0.8541
16 3 35 22.6571 0.7697
16 3 37 25.2327 0.1832
16 3 39 -3.2084 -0.0706
16 3 41 -8.5187 -0.5295
16 3 43 -22.3595 -0.0362
16 3 45 2.7724 -0.0668
16 3 47 31.3036 -0.6827
16 3 49 -9.2727 0.0130
16 3 51 -36.5789 -0.3106
16 3 53 5.5809 0.4731
16 3 55 3.6179 0.8656
16 4 0 33.0895 -7.4358
16 4 2 -40.1905 1.8775
16 4 4 28.9147 4.3289
16 4 6 11.6933 2.1836
16 4 8 -9.1976 -0.6982
16 4 10 -16.8699 -3.8689
16 4 12 -21.1123 -2.9694
16 4 14 -14.7476 0.7024
16 4 16 13.0562 2.0795
16 4 18 22.1911 1.5309
16 4 20 -4.1994 0.3127
16 4 22 -27.9765 -1.5359
16 4 24 34.3925 -0.2609
16 4 26 -13.9252 -0.0551
16 4 28 -12.3413 0.3762
16 4 30 8.4447 0.0508
16 4 32 6.1660 -0.8570
16 4 34 44.0550 -0.3822
16 4 36 0.5641 0.3107
16 4 38 -8.6802 0.6525
16 4 40 -18.2606 0.4549
16 4 42 -22.1170 -0.1167
16 4 44 -0.2169 -0.3205
16 4 46 -21.0088 -0.2607
16 4 48 -2.7970 -0.4067
16 4 50 9.1713 0.2465
16 4 52 -33.0954 -0.0080
16 4 54 -24.6510 0.3781
16 4 56 14.0331 1.4436
16 5 1 -14.6475 -18.6754
16 5 3 -28.9559 -5.6496
16 5 5 -33.4032 3.3723
16 5 7 -52.5945 5.9688
16 5 9 -36.0399 1.7709
16 5 11 -42.2443 -0.9457
16 5 13 -29.0501 -0.8062
16 5 15 -19.2902 0.3900
16 5 17 -36.3333 1.0656
16 5 19 6.3712 0.2540
16 5 21 -23.2910 -1.1937
16 5 23 10.0025 -0.6162
16 5 25 0.4159 0.5605
16 5 27 -19.6695 0.9883
16 5 29 -11.3164 0.5926
16 5 31 -0.0685 -0.4069
16 5 33 -38.5168 -0.4597
16 5 35 -1.3183 -0.4260
16 5 37 10.4359 -0.1898
16 5 39 -8.2142 0.2679
16 5 41 -6.9349 0.1760
16 5 43 9.5415 0.1363
16 5 45 9.4467 0.1541
16 5 47 -3.5302 0.3001
16 5 49 0.7022 0.3056
16 5 51 11.8986 -0.2018
16 5 53 7.5784 0.1740
16 5 55 -13.2524 -0.9282
16 6 0 -27.6913 15.7138
16 6 2 10.7424 7.4804
16 6 4 -34.7838 -5.3173
16 6 6 -1.0780 -6.8966
16 6 8 -48.7105 0.9774
16 6 10 31.0405 2.2368
16 6 12 -0.2393 2.9452
16 6 14 3.3787 0.6642
16 6 16 -37.8090 -2.2011
[truncated: 1,851,062 more chars]
